# Supplementary material for: Systematic Identification of Machine-Learning Models Aimed to Classify Critical Residues for Protein Function from Protein Structure
Source: Molecules. 2017 Oct 9;22(10):1673. doi: 10.3390/molecules22101673 (PMC6151554; doi:10.3390/molecules22101673)
Supplement: Supplementary file 1 [file molecules-22-01673-s001.zip]

Archive with 25 entries (25 files):
- SupplementalFileS1.txt
- SupplementalFileS10.txt
- SupplementalFileS11.txt
- SupplementalFileS12.txt
- SupplementalFileS13.txt
- SupplementalFileS14.txt
- SupplementalFileS15.txt
- SupplementalFileS16.txt
- SupplementalFileS17.txt
- SupplementalFileS18.txt
- SupplementalFileS19.txt
- SupplementalFileS2.txt
- SupplementalFileS20.txt
- SupplementalFileS21.txt
- SupplementalFileS22.txt
- SupplementalFileS23.txt
- SupplementalFileS24.txt
- SupplementalFileS25.txt
- SupplementalFileS3.txt
- SupplementalFileS4.txt
- SupplementalFileS5.txt
- SupplementalFileS6.txt
- SupplementalFileS7.txt
- SupplementalFileS8.txt
- SupplementalFileS9.txt
