# Supplementary material for: Systematic Identification of Machine-Learning Models Aimed to Classify Critical Residues for Protein Function from Protein Structure
Source: Molecules. 2017 Oct 9;22(10):1673. doi: 10.3390/molecules22101673 (PMC6151554; doi:10.3390/molecules22101673)
Supplement: Supplementary file 1 [file molecules-22-01673-s001.zip › SupplementalFileS1.txt]

@relation JAMMING1SET-Centralities

@attribute Name {1GVPA.pdb_A_GLU_40,1GVPA.pdb_A_GLU_5,1GVPA.pdb_A_GLN_22,1GVPA.pdb_A_TYR_56,1GVPA.pdb_A_ARG_82,1GVPA.pdb_A_LEU_28,1GVPA.pdb_A_LEU_32,1GVPA.pdb_A_ARG_80,1GVPA.pdb_A_LEU_76,1GVPA.pdb_A_VAL_45,1GVPA.pdb_A_ASN_29,1GVPA.pdb_A_VAL_43,1GVPA.pdb_A_PRO_25,1GVPA.pdb_A_GLU_51,1GVPA.pdb_A_TYR_61,1GVPA.pdb_A_ALA_11,1GVPA.pdb_A_ALA_55,1GVPA.pdb_A_THR_48,1GVPA.pdb_A_VAL_63,1GVPA.pdb_A_PHE_13,1GVPA.pdb_A_GLN_72,1GVPA.pdb_A_HIS_64,1GVPA.pdb_A_GLN_31,1GVPA.pdb_A_SER_75,1GVPA.pdb_A_ILE_47,1GVPA.pdb_A_LYS_3,1GVPA.pdb_A_LEU_37,1GVPA.pdb_A_ALA_57,1GVPA.pdb_A_LYS_46,1GVPA.pdb_A_LYS_7,1GVPA.pdb_A_SER_66,1GVPA.pdb_A_LEU_44,1GVPA.pdb_A_VAL_19,1GVPA.pdb_A_SER_67,1GVPA.pdb_A_GLY_59,1GVPA.pdb_A_SER_27,1GVPA.pdb_A_GLY_18,1GVPA.pdb_A_LEU_83,1GVPA.pdb_A_TYR_26,1GVPA.pdb_A_LEU_81,1GVPA.pdb_A_GLY_52,1GVPA.pdb_A_LYS_87,1GVPA.pdb_A_THR_14,1GVPA.pdb_A_VAL_70,1GVPA.pdb_A_MET_77,1GVPA.pdb_A_THR_15,1GVPA.pdb_A_ASP_50,1GVPA.pdb_A_ALA_86,1GVPA.pdb_A_PHE_68,1GVPA.pdb_A_PRO_42,1GVPA.pdb_A_TYR_34,1GVPA.pdb_A_PRO_85,1GVPA.pdb_A_ILE_78,1GVPA.pdb_A_SER_20,1GVPA.pdb_A_LEU_49,1GVPA.pdb_A_ARG_21,1GVPA.pdb_A_MET_1,1GVPA.pdb_A_ILE_2,1GVPA.pdb_A_SER_17,1GVPA.pdb_A_ILE_6,1GVPA.pdb_A_GLY_23,1GVPA.pdb_A_THR_62,1GVPA.pdb_A_SER_9,1GVPA.pdb_A_PHE_73,1GVPA.pdb_A_GLU_30,1GVPA.pdb_A_ARG_16,1GVPA.pdb_A_PRO_54,1GVPA.pdb_A_GLY_71,1GVPA.pdb_A_TYR_41,1GVPA.pdb_A_CYS_33,1GVPA.pdb_A_GLN_10,1GVPA.pdb_A_GLN_12,1GVPA.pdb_A_VAL_84,1GVPA.pdb_A_GLN_53,1GVPA.pdb_A_PRO_8,1GVPA.pdb_A_LYS_24,1GVPA.pdb_A_LYS_69,1GVPA.pdb_A_LEU_65,1GVPA.pdb_A_GLY_38,1GVPA.pdb_A_ASN_39,1GVPA.pdb_A_VAL_35,1GVPA.pdb_A_LEU_60,1GVPA.pdb_A_ASP_79,1GVPA.pdb_A_VAL_4,1GVPA.pdb_A_ASP_36,1GVPA.pdb_A_PRO_58,1GVPA.pdb_A_GLY_74,1ZG4A.pdb_A_GLY_236,1ZG4A.pdb_A_GLY_116,1ZG4A.pdb_A_GLY_238,1ZG4A.pdb_A_TRP_290,1ZG4A.pdb_A_MET_272,1ZG4A.pdb_A_TYR_105,1ZG4A.pdb_A_PRO_174,1ZG4A.pdb_A_ARG_83,1ZG4A.pdb_A_MET_155,1ZG4A.pdb_A_ASP_176,1ZG4A.pdb_A_PRO_183,1ZG4A.pdb_A_ASP_179,1ZG4A.pdb_A_HIS_96,1ZG4A.pdb_A_ILE_208,1ZG4A.pdb_A_GLY_242,1ZG4A.pdb_A_THR_271,1ZG4A.pdb_A_GLY_245,1ZG4A.pdb_A_GLY_87,1ZG4A.pdb_A_THR_265,1ZG4A.pdb_A_GLY_92,1ZG4A.pdb_A_TRP_165,1ZG4A.pdb_A_GLN_39,1ZG4A.pdb_A_THR_141,1ZG4A.pdb_A_SER_106,1ZG4A.pdb_A_ALA_134,1ZG4A.pdb_A_ALA_135,1ZG4A.pdb_A_THR_266,1ZG4A.pdb_A_SER_223,1ZG4A.pdb_A_LEU_190,1ZG4A.pdb_A_LEU_193,1ZG4A.pdb_A_THR_149,1ZG4A.pdb_A_PRO_167,1ZG4A.pdb_A_LEU_198,1ZG4A.pdb_A_LYS_288,1ZG4A.pdb_A_LEU_199,1ZG4A.pdb_A_ASP_163,1ZG4A.pdb_A_VAL_184,1ZG4A.pdb_A_LEU_194,1ZG4A.pdb_A_ILE_95,1ZG4A.pdb_A_ALA_248,1ZG4A.pdb_A_ALA_249,1ZG4A.pdb_A_GLY_251,1ZG4A.pdb_A_THR_140,1ZG4A.pdb_A_GLY_255,1ZG4A.pdb_A_SER_235,1ZG4A.pdb_A_THR_133,1ZG4A.pdb_A_ALA_284,1ZG4A.pdb_A_ASN_52,1ZG4A.pdb_A_PHE_66,1ZG4A.pdb_A_ALA_280,1ZG4A.pdb_A_PHE_60,1ZG4A.pdb_A_ARG_204,1ZG4A.pdb_A_SER_59,1ZG4A.pdb_A_LYS_192,1ZG4A.pdb_A_GLU_28,1ZG4A.pdb_A_LEU_91,1ZG4A.pdb_A_GLY_143,1ZG4A.pdb_A_GLY_144,1ZG4A.pdb_A_GLY_267,1ZG4A.pdb_A_PHE_72,1ZG4A.pdb_A_ASP_85,1ZG4A.pdb_A_SER_243,1ZG4A.pdb_A_SER_124,1ZG4A.pdb_A_HIS_112,1ZG4A.pdb_A_ARG_93,1ZG4A.pdb_A_THR_128,1ZG4A.pdb_A_ARG_94,1ZG4A.pdb_A_SER_53,1ZG4A.pdb_A_ALA_270,1ZG4A.pdb_A_ALA_150,1ZG4A.pdb_A_ARG_222,1ZG4A.pdb_A_GLN_206,1ZG4A.pdb_A_GLN_205,1ZG4A.pdb_A_GLU_37,1ZG4A.pdb_A_GLY_156,1ZG4A.pdb_A_TYR_264,1ZG4A.pdb_A_ALA_185,1ZG4A.pdb_A_ALA_187,1ZG4A.pdb_A_TYR_97,1ZG4A.pdb_A_PRO_67,1ZG4A.pdb_A_PRO_62,1ZG4A.pdb_A_ARG_43,1ZG4A.pdb_A_LEU_286,1ZG4A.pdb_A_ASP_131,1ZG4A.pdb_A_GLN_278,1ZG4A.pdb_A_LYS_256,1ZG4A.pdb_A_ASP_254,1ZG4A.pdb_A_LEU_162,1ZG4A.pdb_A_GLU_48,1ZG4A.pdb_A_GLU_104,1ZG4A.pdb_A_ARG_191,1ZG4A.pdb_A_THR_195,1ZG4A.pdb_A_LEU_169,1ZG4A.pdb_A_THR_188,1ZG4A.pdb_A_THR_189,1ZG4A.pdb_A_ALA_172,1ZG4A.pdb_A_LEU_152,1ZG4A.pdb_A_GLN_269,1ZG4A.pdb_A_THR_180,1ZG4A.pdb_A_PHE_151,1ZG4A.pdb_A_GLU_212,1ZG4A.pdb_A_GLU_58,1ZG4A.pdb_A_THR_181,1ZG4A.pdb_A_GLU_63,1ZG4A.pdb_A_GLU_64,1ZG4A.pdb_A_ASP_50,1ZG4A.pdb_A_GLN_88,1ZG4A.pdb_A_GLY_218,1ZG4A.pdb_A_ARG_61,1ZG4A.pdb_A_ARG_65,1ZG4A.pdb_A_ASP_273,1ZG4A.pdb_A_ASP_157,1ZG4A.pdb_A_HIS_153,1ZG4A.pdb_A_TRP_229,1ZG4A.pdb_A_SER_203,1ZG4A.pdb_A_GLY_228,1ZG4A.pdb_A_GLN_99,1ZG4A.pdb_A_HIS_158,1ZG4A.pdb_A_MET_186,1ZG4A.pdb_A_ILE_173,1ZG4A.pdb_A_GLN_90,1ZG4A.pdb_A_LYS_146,1ZG4A.pdb_A_MET_182,1ZG4A.pdb_A_ASP_38,1ZG4A.pdb_A_ASP_35,1ZG4A.pdb_A_THR_160,1ZG4A.pdb_A_TRP_210,1ZG4A.pdb_A_VAL_119,1ZG4A.pdb_A_GLU_274,1ZG4A.pdb_A_PRO_219,1ZG4A.pdb_A_HIS_289,1ZG4A.pdb_A_ILE_282,1ZG4A.pdb_A_LYS_215,1ZG4A.pdb_A_ILE_287,1ZG4A.pdb_A_LEU_122,1ZG4A.pdb_A_ARG_277,1ZG4A.pdb_A_CYS_123,1ZG4A.pdb_A_ASN_154,1ZG4A.pdb_A_ARG_275,1ZG4A.pdb_A_ASN_276,1ZG4A.pdb_A_LEU_30,1ZG4A.pdb_A_ASP_214,1ZG4A.pdb_A_GLU_147,1ZG4A.pdb_A_LYS_32,1ZG4A.pdb_A_GLU_89,1ZG4A.pdb_A_PRO_27,1ZG4A.pdb_A_LYS_34,1ZG4A.pdb_A_VAL_108,1ZG4A.pdb_A_MET_69,1ZG4A.pdb_A_MET_68,1ZG4A.pdb_A_VAL_103,1ZG4A.pdb_A_HIS_26,1ZG4A.pdb_A_ILE_279,1ZG4A.pdb_A_LEU_113,1ZG4A.pdb_A_ARG_164,1ZG4A.pdb_A_LEU_40,1ZG4A.pdb_A_PHE_230,1ZG4A.pdb_A_ARG_161,1ZG4A.pdb_A_ASP_209,1ZG4A.pdb_A_ALA_86,1ZG4A.pdb_A_VAL_74,1ZG4A.pdb_A_ALA_202,1ZG4A.pdb_A_ILE_260,1ZG4A.pdb_A_ILE_263,1ZG4A.pdb_A_ILE_142,1ZG4A.pdb_A_ASN_170,1ZG4A.pdb_A_VAL_216,1ZG4A.pdb_A_LYS_234,1ZG4A.pdb_A_ARG_178,1ZG4A.pdb_A_ASN_175,1ZG4A.pdb_A_ASP_233,1ZG4A.pdb_A_ASP_115,1ZG4A.pdb_A_LYS_111,1ZG4A.pdb_A_LEU_148,1ZG4A.pdb_A_GLU_121,1ZG4A.pdb_A_PRO_107,1ZG4A.pdb_A_GLU_240,1ZG4A.pdb_A_PRO_226,1ZG4A.pdb_A_VAL_80,1ZG4A.pdb_A_TYR_46,1ZG4A.pdb_A_ALA_79,1ZG4A.pdb_A_ASP_101,1ZG4A.pdb_A_LEU_250,1ZG4A.pdb_A_THR_71,1ZG4A.pdb_A_LEU_137,1ZG4A.pdb_A_LEU_138,1ZG4A.pdb_A_GLU_110,1ZG4A.pdb_A_LEU_139,1ZG4A.pdb_A_SER_258,1ZG4A.pdb_A_GLU_197,1ZG4A.pdb_A_MET_117,1ZG4A.pdb_A_THR_114,1ZG4A.pdb_A_ALA_224,1ZG4A.pdb_A_SER_82,1ZG4A.pdb_A_THR_118,1ZG4A.pdb_A_PRO_252,1ZG4A.pdb_A_ILE_56,1ZG4A.pdb_A_PRO_257,1ZG4A.pdb_A_VAL_159,1ZG4A.pdb_A_ILE_246,1ZG4A.pdb_A_ILE_247,1ZG4A.pdb_A_LEU_201,1ZG4A.pdb_A_LEU_76,1ZG4A.pdb_A_ILE_127,1ZG4A.pdb_A_LEU_75,1ZG4A.pdb_A_GLY_45,1ZG4A.pdb_A_LEU_207,1ZG4A.pdb_A_GLY_283,1ZG4A.pdb_A_LYS_73,1ZG4A.pdb_A_SER_130,1ZG4A.pdb_A_ALA_217,1ZG4A.pdb_A_VAL_44,1ZG4A.pdb_A_GLY_41,1ZG4A.pdb_A_SER_268,1ZG4A.pdb_A_MET_129,1ZG4A.pdb_A_ALA_213,1ZG4A.pdb_A_SER_70,1ZG4A.pdb_A_ILE_47,1ZG4A.pdb_A_ILE_231,1ZG4A.pdb_A_THR_109,1ZG4A.pdb_A_ARG_244,1ZG4A.pdb_A_VAL_261,1ZG4A.pdb_A_VAL_262,1ZG4A.pdb_A_ASN_100,1ZG4A.pdb_A_ARG_120,1ZG4A.pdb_A_ARG_241,1ZG4A.pdb_A_LEU_81,1ZG4A.pdb_A_GLY_54,1ZG4A.pdb_A_GLU_177,1ZG4A.pdb_A_ALA_42,1ZG4A.pdb_A_VAL_31,1ZG4A.pdb_A_GLU_171,1ZG4A.pdb_A_ALA_125,1ZG4A.pdb_A_ALA_126,1ZG4A.pdb_A_LEU_49,1ZG4A.pdb_A_MET_211,1ZG4A.pdb_A_LEU_220,1ZG4A.pdb_A_LEU_57,1ZG4A.pdb_A_LEU_221,1ZG4A.pdb_A_LEU_102,1ZG4A.pdb_A_ASN_132,1ZG4A.pdb_A_ILE_84,1ZG4A.pdb_A_LEU_51,1ZG4A.pdb_A_ALA_237,1ZG4A.pdb_A_ASN_136,1ZG4A.pdb_A_GLU_168,1ZG4A.pdb_A_LEU_225,1ZG4A.pdb_A_LYS_55,1ZG4A.pdb_A_GLU_166,1ZG4A.pdb_A_ALA_232,1ZG4A.pdb_A_THR_29,1ZG4A.pdb_A_CYS_77,1ZG4A.pdb_A_GLU_281,1ZG4A.pdb_A_THR_200,1ZG4A.pdb_A_SER_98,1ZG4A.pdb_A_ALA_36,1ZG4A.pdb_A_PRO_145,1ZG4A.pdb_A_ARG_259,1ZG4A.pdb_A_GLY_78,1ZG4A.pdb_A_ALA_227,1ZG4A.pdb_A_GLY_196,1ZG4A.pdb_A_SER_285,1ZG4A.pdb_A_VAL_33,2NPHA.pdb_A_ILE_13,2NPHA.pdb_A_ILE_15,2NPHA.pdb_A_ARG_87,2NPHA.pdb_A_LEU_33,2NPHA.pdb_A_SER_37,2NPHA.pdb_A_THR_80,2NPHA.pdb_A_TYR_59,2NPHA.pdb_A_GLY_86,2NPHA.pdb_A_ASP_60,2NPHA.pdb_A_PHE_53,2NPHA.pdb_A_GLY_94,2NPHA.pdb_A_LEU_38,2NPHA.pdb_A_ILE_93,2NPHA.pdb_A_GLY_16,2NPHA.pdb_A_GLY_17,2NPHA.pdb_A_THR_91,2NPHA.pdb_A_THR_96,2NPHA.pdb_A_VAL_11,2NPHA.pdb_A_LYS_43,2NPHA.pdb_A_THR_12,2NPHA.pdb_A_PRO_39,2NPHA.pdb_A_LYS_45,2NPHA.pdb_A_PRO_44,2NPHA.pdb_A_MET_36,2NPHA.pdb_A_GLU_21,2NPHA.pdb_A_VAL_75,2NPHA.pdb_A_LYS_14,2NPHA.pdb_A_LEU_10,2NPHA.pdb_A_LEU_97,2NPHA.pdb_A_GLY_27,2NPHA.pdb_A_TRP_42,2NPHA.pdb_A_LEU_90,2NPHA.pdb_A_GLN_58,2NPHA.pdb_A_PRO_1,2NPHA.pdb_A_VAL_82,2NPHA.pdb_A_MET_46,2NPHA.pdb_A_ALA_71,2NPHA.pdb_A_GLN_2,2NPHA.pdb_A_PRO_9,2NPHA.pdb_A_LEU_19,2NPHA.pdb_A_GLN_7,2NPHA.pdb_A_LEU_24,2NPHA.pdb_A_LEU_23,2NPHA.pdb_A_VAL_3,2NPHA.pdb_A_THR_74,2NPHA.pdb_A_VAL_77,2NPHA.pdb_A_LYS_20,2NPHA.pdb_A_GLU_34,2NPHA.pdb_A_GLU_35,2NPHA.pdb_A_ALA_22,2NPHA.pdb_A_ASP_30,2NPHA.pdb_A_MET_95,2NPHA.pdb_A_GLN_61,2NPHA.pdb_A_ILE_54,2NPHA.pdb_A_ARG_41,2NPHA.pdb_A_ALA_28,2NPHA.pdb_A_LEU_76,2NPHA.pdb_A_GLY_48,2NPHA.pdb_A_GLY_49,2NPHA.pdb_A_ILE_62,2NPHA.pdb_A_LEU_5,2NPHA.pdb_A_ASP_25,2NPHA.pdb_A_GLY_40,2NPHA.pdb_A_ASP_29,2NPHA.pdb_A_PRO_79,2NPHA.pdb_A_PHE_99,2NPHA.pdb_A_HIS_69,2NPHA.pdb_A_ILE_47,2NPHA.pdb_A_THR_4,2NPHA.pdb_A_LEU_89,2NPHA.pdb_A_ILE_50,2NPHA.pdb_A_VAL_56,2NPHA.pdb_A_GLY_51,2NPHA.pdb_A_GLY_52,2NPHA.pdb_A_ASN_98,2NPHA.pdb_A_TRP_6,2NPHA.pdb_A_GLU_65,2NPHA.pdb_A_CYS_67,2NPHA.pdb_A_PRO_81,2NPHA.pdb_A_ILE_84,2NPHA.pdb_A_ILE_85,2NPHA.pdb_A_GLY_68,2NPHA.pdb_A_ARG_8,2NPHA.pdb_A_LYS_55,2NPHA.pdb_A_ARG_57,2NPHA.pdb_A_THR_26,2NPHA.pdb_A_ASN_88,2NPHA.pdb_A_LYS_70,2NPHA.pdb_A_ILE_64,2NPHA.pdb_A_ILE_66,2NPHA.pdb_A_ASN_83,2NPHA.pdb_A_GLN_92,2NPHA.pdb_A_ILE_72,2NPHA.pdb_A_LEU_63,2NPHA.pdb_A_GLY_78,2NPHA.pdb_A_VAL_32,2NPHA.pdb_A_GLN_18,2NPHA.pdb_A_GLY_73,2NPHA.pdb_A_THR_31,2P9HA.pdb_A_THR_276,2P9HA.pdb_A_THR_154,2P9HA.pdb_A_GLY_236,2P9HA.pdb_A_ALA_145,2P9HA.pdb_A_ALA_266,2P9HA.pdb_A_HIS_202,2P9HA.pdb_A_ASP_292,2P9HA.pdb_A_ARG_86,2P9HA.pdb_A_ARG_303,2P9HA.pdb_A_VAL_192,2P9HA.pdb_A_GLN_117,2P9HA.pdb_A_ALA_138,2P9HA.pdb_A_ALA_139,2P9HA.pdb_A_GLY_121,2P9HA.pdb_A_ASN_316,2P9HA.pdb_A_GLN_231,2P9HA.pdb_A_LYS_290,2P9HA.pdb_A_GLY_91,2P9HA.pdb_A_SER_224,2P9HA.pdb_A_ALA_253,2P9HA.pdb_A_THR_141,2P9HA.pdb_A_ALA_133,2P9HA.pdb_A_SER_221,2P9HA.pdb_A_ALA_135,2P9HA.pdb_A_ALA_256,2P9HA.pdb_A_SER_102,2P9HA.pdb_A_PRO_285,2P9HA.pdb_A_PRO_284,2P9HA.pdb_A_ALA_250,2P9HA.pdb_A_LEU_198,2P9HA.pdb_A_ASP_165,2P9HA.pdb_A_GLN_228,2P9HA.pdb_A_GLN_227,2P9HA.pdb_A_LEU_196,2P9HA.pdb_A_GLY_252,2P9HA.pdb_A_THR_258,2P9HA.pdb_A_TYR_204,2P9HA.pdb_A_ARG_207,2P9HA.pdb_A_MET_254,2P9HA.pdb_A_ARG_326,2P9HA.pdb_A_VAL_171,2P9HA.pdb_A_GLN_211,2P9HA.pdb_A_VAL_175,2P9HA.pdb_A_LEU_305,2P9HA.pdb_A_GLY_261,2P9HA.pdb_A_LEU_307,2P9HA.pdb_A_LEU_90,2P9HA.pdb_A_GLY_265,2P9HA.pdb_A_LEU_304,2P9HA.pdb_A_THR_240,2P9HA.pdb_A_ASP_88,2P9HA.pdb_A_HIS_112,2P9HA.pdb_A_GLN_209,2P9HA.pdb_A_ARG_216,2P9HA.pdb_A_PRO_188,2P9HA.pdb_A_ARG_101,2P9HA.pdb_A_GLY_272,2P9HA.pdb_A_SER_120,2P9HA.pdb_A_ASN_208,2P9HA.pdb_A_ALA_186,2P9HA.pdb_A_GLY_315,2P9HA.pdb_A_VAL_313,2P9HA.pdb_A_ALA_183,2P9HA.pdb_A_LEU_286,2P9HA.pdb_A_ASP_130,2P9HA.pdb_A_ASP_132,2P9HA.pdb_A_ARG_197,2P9HA.pdb_A_GLU_105,2P9HA.pdb_A_ARG_195,2P9HA.pdb_A_LEU_169,2P9HA.pdb_A_PHE_147,2P9HA.pdb_A_GLN_153,2P9HA.pdb_A_GLY_200,2P9HA.pdb_A_GLU_100,2P9HA.pdb_A_PRO_76,2P9HA.pdb_A_ALA_176,2P9HA.pdb_A_PHE_161,2P9HA.pdb_A_GLN_78,2P9HA.pdb_A_SER_300,2P9HA.pdb_A_VAL_301,2P9HA.pdb_A_SER_308,2P9HA.pdb_A_GLU_217,2P9HA.pdb_A_ASP_247,2P9HA.pdb_A_ALA_92,2P9HA.pdb_A_GLU_215,2P9HA.pdb_A_ASP_129,2P9HA.pdb_A_PHE_293,2P9HA.pdb_A_GLY_218,2P9HA.pdb_A_GLN_89,2P9HA.pdb_A_THR_299,2P9HA.pdb_A_ILE_182,2P9HA.pdb_A_TYR_126,2P9HA.pdb_A_ASP_274,2P9HA.pdb_A_ASP_152,2P9HA.pdb_A_LEU_189,2P9HA.pdb_A_ASP_275,2P9HA.pdb_A_ASP_278,2P9HA.pdb_A_LEU_184,2P9HA.pdb_A_LEU_185,2P9HA.pdb_A_GLN_131,2P9HA.pdb_A_GLY_103,2P9HA.pdb_A_THR_287,2P9HA.pdb_A_TRP_220,2P9HA.pdb_A_GLY_225,2P9HA.pdb_A_ALA_199,2P9HA.pdb_A_THR_167,2P9HA.pdb_A_SER_322,2P9HA.pdb_A_THR_288,2P9HA.pdb_A_ALA_194,2P9HA.pdb_A_LEU_177,2P9HA.pdb_A_HIS_163,2P9HA.pdb_A_ASP_267,2P9HA.pdb_A_GLN_248,2P9HA.pdb_A_LEU_174,2P9HA.pdb_A_LEU_295,2P9HA.pdb_A_LEU_296,2P9HA.pdb_A_ASP_149,2P9HA.pdb_A_VAL_119,2P9HA.pdb_A_ALA_67,2P9HA.pdb_A_VAL_96,2P9HA.pdb_A_VAL_94,2P9HA.pdb_A_VAL_95,2P9HA.pdb_A_VAL_111,2P9HA.pdb_A_ILE_160,2P9HA.pdb_A_ILE_283,2P9HA.pdb_A_PRO_212,2P9HA.pdb_A_VAL_238,2P9HA.pdb_A_LEU_122,2P9HA.pdb_A_ILE_289,2P9HA.pdb_A_LEU_243,2P9HA.pdb_A_HIS_173,2P9HA.pdb_A_PHE_226,2P9HA.pdb_A_ASN_157,2P9HA.pdb_A_ASP_219,2P9HA.pdb_A_TRP_201,2P9HA.pdb_A_LEU_128,2P9HA.pdb_A_HIS_179,2P9HA.pdb_A_VAL_104,2P9HA.pdb_A_LYS_325,2P9HA.pdb_A_LYS_327,2P9HA.pdb_A_PRO_320,2P9HA.pdb_A_ILE_156,2P9HA.pdb_A_ARG_168,2P9HA.pdb_A_LEU_233,2P9HA.pdb_A_ASN_142,2P9HA.pdb_A_ILE_159,2P9HA.pdb_A_LYS_203,2P9HA.pdb_A_GLU_259,2P9HA.pdb_A_GLN_181,2P9HA.pdb_A_VAL_99,2P9HA.pdb_A_GLU_137,2P9HA.pdb_A_GLN_180,2P9HA.pdb_A_LEU_114,2P9HA.pdb_A_LEU_115,2P9HA.pdb_A_PRO_239,2P9HA.pdb_A_ALA_87,2P9HA.pdb_A_ALA_82,2P9HA.pdb_A_ILE_268,2P9HA.pdb_A_GLN_298,2P9HA.pdb_A_LEU_146,2P9HA.pdb_A_LEU_262,2P9HA.pdb_A_ALA_81,2P9HA.pdb_A_ARG_294,2P9HA.pdb_A_CYS_107,2P9HA.pdb_A_GLN_291,2P9HA.pdb_A_VAL_66,2P9HA.pdb_A_SER_190,2P9HA.pdb_A_LEU_148,2P9HA.pdb_A_SER_191,2P9HA.pdb_A_SER_193,2P9HA.pdb_A_THR_68,2P9HA.pdb_A_TYR_273,2P9HA.pdb_A_VAL_80,2P9HA.pdb_A_ALA_75,2P9HA.pdb_A_ALA_72,2P9HA.pdb_A_ALA_312,2P9HA.pdb_A_VAL_321,2P9HA.pdb_A_VAL_324,2P9HA.pdb_A_LYS_108,2P9HA.pdb_A_ILE_134,2P9HA.pdb_A_ILE_257,2P9HA.pdb_A_LEU_251,2P9HA.pdb_A_GLU_235,2P9HA.pdb_A_TYR_282,2P9HA.pdb_A_GLY_310,2P9HA.pdb_A_ALA_222,2P9HA.pdb_A_MET_98,2P9HA.pdb_A_GLN_317,2P9HA.pdb_A_MET_230,2P9HA.pdb_A_MET_232,2P9HA.pdb_A_SER_85,2P9HA.pdb_A_CYS_281,2P9HA.pdb_A_ILE_123,2P9HA.pdb_A_ILE_124,2P9HA.pdb_A_GLN_311,2P9HA.pdb_A_SER_77,2P9HA.pdb_A_VAL_270,2P9HA.pdb_A_VAL_150,2P9HA.pdb_A_VAL_271,2P9HA.pdb_A_LEU_73,2P9HA.pdb_A_ASN_113,2P9HA.pdb_A_ASN_234,2P9HA.pdb_A_LEU_71,2P9HA.pdb_A_LEU_323,2P9HA.pdb_A_GLY_166,2P9HA.pdb_A_LEU_205,2P9HA.pdb_A_SER_269,2P9HA.pdb_A_PRO_127,2P9HA.pdb_A_MET_249,2P9HA.pdb_A_ALA_214,2P9HA.pdb_A_THR_229,2P9HA.pdb_A_GLN_309,2P9HA.pdb_A_SER_70,2P9HA.pdb_A_GLN_306,2P9HA.pdb_A_MET_242,2P9HA.pdb_A_ARG_118,2P9HA.pdb_A_SER_69,2P9HA.pdb_A_ILE_237,2P9HA.pdb_A_GLY_170,2P9HA.pdb_A_VAL_143,2P9HA.pdb_A_VAL_264,2P9HA.pdb_A_SER_260,2P9HA.pdb_A_LYS_84,2P9HA.pdb_A_LEU_318,2P9HA.pdb_A_LEU_319,2P9HA.pdb_A_GLY_297,2P9HA.pdb_A_GLY_178,2P9HA.pdb_A_SER_158,2P9HA.pdb_A_SER_279,2P9HA.pdb_A_ALA_241,2P9HA.pdb_A_GLU_172,2P9HA.pdb_A_ALA_245,2P9HA.pdb_A_VAL_136,2P9HA.pdb_A_ILE_79,2P9HA.pdb_A_LYS_314,2P9HA.pdb_A_PRO_155,2P9HA.pdb_A_CYS_140,2P9HA.pdb_A_ARG_255,2P9HA.pdb_A_ILE_83,2P9HA.pdb_A_HIS_74,2P9HA.pdb_A_ALA_116,2P9HA.pdb_A_SER_151,2P9HA.pdb_A_GLY_187,2P9HA.pdb_A_GLY_65,2P9HA.pdb_A_GLU_164,2P9HA.pdb_A_ALA_110,2P9HA.pdb_A_SER_93,2P9HA.pdb_A_ILE_64,2P9HA.pdb_A_THR_328,2P9HA.pdb_A_VAL_244,2P9HA.pdb_A_THR_206,2P9HA.pdb_A_SER_97,2P9HA.pdb_A_PRO_144,2P9HA.pdb_A_THR_329,2P9HA.pdb_A_ILE_210,2P9HA.pdb_A_MET_223,2P9HA.pdb_A_LEU_330,2P9HA.pdb_A_ILE_213,2P9HA.pdb_A_LEU_63,2P9HA.pdb_A_ASP_302,2P9HA.pdb_A_ARG_263,2P9HA.pdb_A_LEU_62,2P9HA.pdb_A_ASN_125,2P9HA.pdb_A_ASN_246,2P9HA.pdb_A_ALA_106,2P9HA.pdb_A_SER_162,2P9HA.pdb_A_GLU_277,2P9HA.pdb_A_ALA_109,2P9HA.pdb_A_SER_280,2ZD1A.pdb_A_GLY_359,2ZD1A.pdb_A_VAL_518,2ZD1A.pdb_A_GLN_23,2ZD1A.pdb_A_TYR_342,2ZD1A.pdb_A_PRO_176,2ZD1A.pdb_A_ARG_83,2ZD1A.pdb_A_ARG_307,2ZD1A.pdb_A_PRO_294,2ZD1A.pdb_A_ASP_177,2ZD1A.pdb_A_GLN_475,2ZD1A.pdb_A_LEU_525,2ZD1A.pdb_A_SER_105,2ZD1A.pdb_A_TYR_457,2ZD1A.pdb_A_ARG_72,2ZD1A.pdb_A_MET_164,2ZD1A.pdb_A_ARG_78,2ZD1A.pdb_A_TYR_339,2ZD1A.pdb_A_GLN_222,2ZD1A.pdb_A_GLN_343,2ZD1A.pdb_A_GLN_464,2ZD1A.pdb_A_PRO_170,2ZD1A.pdb_A_GLY_490,2ZD1A.pdb_A_VAL_10,2ZD1A.pdb_A_LEU_517,2ZD1A.pdb_A_MET_-1,2ZD1A.pdb_A_GLN_340,2ZD1A.pdb_A_TRP_398,2ZD1A.pdb_A_PHE_61,2ZD1A.pdb_A_TRP_153,2ZD1A.pdb_A_SER_117,2ZD1A.pdb_A_TYR_441,2ZD1A.pdb_A_ASP_192,2ZD1A.pdb_A_ARG_206,2ZD1A.pdb_A_LYS_512,2ZD1A.pdb_A_ARG_448,2ZD1A.pdb_A_GLN_334,2ZD1A.pdb_A_GLN_332,2ZD1A.pdb_A_ARG_211,2ZD1A.pdb_A_GLN_336,2ZD1A.pdb_A_GLY_141,2ZD1A.pdb_A_GLY_262,2ZD1A.pdb_A_GLY_384,2ZD1A.pdb_A_LEU_429,2ZD1A.pdb_A_LEU_301,2ZD1A.pdb_A_GLN_330,2ZD1A.pdb_A_LEU_422,2ZD1A.pdb_A_LEU_303,2ZD1A.pdb_A_TRP_266,2ZD1A.pdb_A_LEU_425,2ZD1A.pdb_A_SER_489,2ZD1A.pdb_A_TRP_383,2ZD1A.pdb_A_PHE_77,2ZD1A.pdb_A_GLN_207,2ZD1A.pdb_A_TYR_319,2ZD1A.pdb_A_TYR_318,2ZD1A.pdb_A_ASP_186,2ZD1A.pdb_A_ASP_185,2ZD1A.pdb_A_ARG_463,2ZD1A.pdb_A_PHE_416,2ZD1A.pdb_A_GLY_152,2ZD1A.pdb_A_GLY_273,2ZD1A.pdb_A_GLY_155,2ZD1A.pdb_A_LEU_533,2ZD1A.pdb_A_VAL_317,2ZD1A.pdb_A_TRP_252,2ZD1A.pdb_A_GLY_436,2ZD1A.pdb_A_GLY_316,2ZD1A.pdb_A_TYR_146,2ZD1A.pdb_A_TYR_144,2ZD1A.pdb_A_VAL_552,2ZD1A.pdb_A_VAL_314,2ZD1A.pdb_A_VAL_435,2ZD1A.pdb_A_ASP_250,2ZD1A.pdb_A_GLN_278,2ZD1A.pdb_A_ASP_256,2ZD1A.pdb_A_ASP_498,2ZD1A.pdb_A_TYR_271,2ZD1A.pdb_A_GLN_394,2ZD1A.pdb_A_GLN_151,2ZD1A.pdb_A_GLY_444,2ZD1A.pdb_A_VAL_548,2ZD1A.pdb_A_ALA_98,2ZD1A.pdb_A_ILE_195,2ZD1A.pdb_A_VAL_423,2ZD1A.pdb_A_GLN_145,2ZD1A.pdb_A_ASP_364,2ZD1A.pdb_A_ASP_121,2ZD1A.pdb_A_ASP_123,2ZD1A.pdb_A_GLN_269,2ZD1A.pdb_A_ASP_488,2ZD1A.pdb_A_TRP_239,2ZD1A.pdb_A_MET_16,2ZD1A.pdb_A_GLY_453,2ZD1A.pdb_A_GLY_333,2ZD1A.pdb_A_GLY_213,2ZD1A.pdb_A_VAL_417,2ZD1A.pdb_A_GLY_335,2ZD1A.pdb_A_GLY_456,2ZD1A.pdb_A_TYR_483,2ZD1A.pdb_A_ILE_180,2ZD1A.pdb_A_GLN_85,2ZD1A.pdb_A_TYR_127,2ZD1A.pdb_A_VAL_531,2ZD1A.pdb_A_VAL_536,2ZD1A.pdb_A_ILE_5,2ZD1A.pdb_A_ILE_2,2ZD1A.pdb_A_TRP_88,2ZD1A.pdb_A_GLN_258,2ZD1A.pdb_A_TRP_229,2ZD1A.pdb_A_LEU_503,2ZD1A.pdb_A_GLY_462,2ZD1A.pdb_A_GLN_373,2ZD1A.pdb_A_TYR_354,2ZD1A.pdb_A_TYR_232,2ZD1A.pdb_A_SER_322,2ZD1A.pdb_A_MET_184,2ZD1A.pdb_A_ILE_293,2ZD1A.pdb_A_TYR_115,2ZD1A.pdb_A_GLN_91,2ZD1A.pdb_A_ILE_178,2ZD1A.pdb_A_GLN_367,2ZD1A.pdb_A_GLN_487,2ZD1A.pdb_A_GLN_480,2ZD1A.pdb_A_ALA_502,2ZD1A.pdb_A_TRP_337,2ZD1A.pdb_A_GLN_242,2ZD1A.pdb_A_GLY_231,2ZD1A.pdb_A_GLY_352,2ZD1A.pdb_A_TRP_212,2ZD1A.pdb_A_GLY_112,2ZD1A.pdb_A_ALA_508,2ZD1A.pdb_A_PRO_217,2ZD1A.pdb_A_VAL_90,2ZD1A.pdb_A_ALA_62,2ZD1A.pdb_A_TYR_56,2ZD1A.pdb_A_TYR_188,2ZD1A.pdb_A_VAL_111,2ZD1A.pdb_A_LYS_219,2ZD1A.pdb_A_VAL_118,2ZD1A.pdb_A_LEU_26,2ZD1A.pdb_A_PHE_227,2ZD1A.pdb_A_LYS_454,2ZD1A.pdb_A_LEU_34,2ZD1A.pdb_A_PHE_346,2ZD1A.pdb_A_LYS_451,2ZD1A.pdb_A_LYS_331,2ZD1A.pdb_A_ASP_218,2ZD1A.pdb_A_LYS_30,2ZD1A.pdb_A_PRO_25,2ZD1A.pdb_A_LYS_32,2ZD1A.pdb_A_VAL_108,2ZD1A.pdb_A_GLN_507,2ZD1A.pdb_A_VAL_466,2ZD1A.pdb_A_VAL_467,2ZD1A.pdb_A_PRO_321,2ZD1A.pdb_A_VAL_106,2ZD1A.pdb_A_GLN_509,2ZD1A.pdb_A_LYS_46,2ZD1A.pdb_A_LYS_201,2ZD1A.pdb_A_ASP_320,2ZD1A.pdb_A_LYS_323,2ZD1A.pdb_A_LYS_49,2ZD1A.pdb_A_PHE_116,2ZD1A.pdb_A_GLY_15,2ZD1A.pdb_A_ASP_443,2ZD1A.pdb_A_ASN_265,2ZD1A.pdb_A_ASP_324,2ZD1A.pdb_A_GLY_18,2ZD1A.pdb_A_GLN_500,2ZD1A.pdb_A_ASN_147,2ZD1A.pdb_A_GLU_138,2ZD1A.pdb_A_GLU_378,2ZD1A.pdb_A_TYR_183,2ZD1A.pdb_A_LYS_43,2ZD1A.pdb_A_TYR_181,2ZD1A.pdb_A_GLU_370,2ZD1A.pdb_A_PRO_236,2ZD1A.pdb_A_SER_513,2ZD1A.pdb_A_GLU_492,2ZD1A.pdb_A_VAL_75,2ZD1A.pdb_A_PRO_119,2ZD1A.pdb_A_ILE_31,2ZD1A.pdb_A_LYS_238,2ZD1A.pdb_A_SER_515,2ZD1A.pdb_A_ILE_37,2ZD1A.pdb_A_VAL_458,2ZD1A.pdb_A_LYS_13,2ZD1A.pdb_A_LYS_476,2ZD1A.pdb_A_LEU_12,2ZD1A.pdb_A_ASP_110,2ZD1A.pdb_A_ASN_175,2ZD1A.pdb_A_LYS_350,2ZD1A.pdb_A_ASP_113,2ZD1A.pdb_A_HIS_198,2ZD1A.pdb_A_LYS_353,2ZD1A.pdb_A_GLU_248,2ZD1A.pdb_A_ASP_237,2ZD1A.pdb_A_TRP_426,2ZD1A.pdb_A_PHE_124,2ZD1A.pdb_A_LYS_11,2ZD1A.pdb_A_GLY_541,2ZD1A.pdb_A_GLU_122,2ZD1A.pdb_A_PRO_55,2ZD1A.pdb_A_GLY_543,2ZD1A.pdb_A_GLY_544,2ZD1A.pdb_A_PRO_226,2ZD1A.pdb_A_PRO_468,2ZD1A.pdb_A_PRO_225,2ZD1A.pdb_A_MET_41,2ZD1A.pdb_A_VAL_0,2ZD1A.pdb_A_PRO_52,2ZD1A.pdb_A_VAL_442,2ZD1A.pdb_A_LYS_347,2ZD1A.pdb_A_PRO_345,2ZD1A.pdb_A_LYS_101,2ZD1A.pdb_A_LYS_102,2ZD1A.pdb_A_LYS_223,2ZD1A.pdb_A_LYS_465,2ZD1A.pdb_A_LYS_103,2ZD1A.pdb_A_LYS_104,2ZD1A.pdb_A_LYS_461,2ZD1A.pdb_A_LYS_220,2ZD1A.pdb_A_TRP_414,2ZD1A.pdb_A_TRP_535,2ZD1A.pdb_A_PHE_130,2ZD1A.pdb_A_GLU_478,2ZD1A.pdb_A_LYS_20,2ZD1A.pdb_A_PRO_59,2ZD1A.pdb_A_GLU_233,2ZD1A.pdb_A_LYS_22,2ZD1A.pdb_A_TRP_410,2ZD1A.pdb_A_VAL_8,2ZD1A.pdb_A_MET_357,2ZD1A.pdb_A_GLU_194,2ZD1A.pdb_A_PHE_87,2ZD1A.pdb_A_VAL_276,2ZD1A.pdb_A_MET_230,2ZD1A.pdb_A_PRO_133,2ZD1A.pdb_A_LYS_530,2ZD1A.pdb_A_ASN_471,2ZD1A.pdb_A_ASN_474,2ZD1A.pdb_A_LEU_74,2ZD1A.pdb_A_ILE_63,2ZD1A.pdb_A_TRP_406,2ZD1A.pdb_A_GLY_45,2ZD1A.pdb_A_LYS_73,2ZD1A.pdb_A_TRP_402,2ZD1A.pdb_A_TRP_401,2ZD1A.pdb_A_VAL_60,2ZD1A.pdb_A_PRO_247,2ZD1A.pdb_A_LYS_528,2ZD1A.pdb_A_LYS_527,2ZD1A.pdb_A_GLN_428,2ZD1A.pdb_A_VAL_148,2ZD1A.pdb_A_ILE_47,2ZD1A.pdb_A_PRO_243,2ZD1A.pdb_A_ASN_460,2ZD1A.pdb_A_VAL_381,2ZD1A.pdb_A_VAL_261,2ZD1A.pdb_A_GLN_547,2ZD1A.pdb_A_ILE_50,2ZD1A.pdb_A_LYS_82,2ZD1A.pdb_A_LEU_80,2ZD1A.pdb_A_ASN_348,2ZD1A.pdb_A_GLY_51,2ZD1A.pdb_A_GLU_297,2ZD1A.pdb_A_GLU_298,2ZD1A.pdb_A_GLU_291,2ZD1A.pdb_A_VAL_254,2ZD1A.pdb_A_VAL_496,2ZD1A.pdb_A_PRO_272,2ZD1A.pdb_A_PRO_157,2ZD1A.pdb_A_LYS_431,2ZD1A.pdb_A_LYS_311,2ZD1A.pdb_A_ASN_494,2ZD1A.pdb_A_VAL_372,2ZD1A.pdb_A_VAL_493,2ZD1A.pdb_A_ASN_255,2ZD1A.pdb_A_LYS_550,2ZD1A.pdb_A_ASN_136,2ZD1A.pdb_A_ASN_137,2ZD1A.pdb_A_PHE_440,2ZD1A.pdb_A_VAL_21,2ZD1A.pdb_A_GLU_169,2ZD1A.pdb_A_ALA_33,2ZD1A.pdb_A_GLY_504,2ZD1A.pdb_A_LYS_70,2ZD1A.pdb_A_VAL_365,2ZD1A.pdb_A_GLN_407,2ZD1A.pdb_A_VAL_245,2ZD1A.pdb_A_PRO_140,2ZD1A.pdb_A_LYS_424,2ZD1A.pdb_A_PRO_387,2ZD1A.pdb_A_ASN_81,2ZD1A.pdb_A_GLN_520,2ZD1A.pdb_A_PRO_150,2ZD1A.pdb_A_PRO_392,2ZD1A.pdb_A_ASN_363,2ZD1A.pdb_A_GLN_524,2ZD1A.pdb_A_VAL_241,2ZD1A.pdb_A_LYS_540,2ZD1A.pdb_A_PRO_19,2ZD1A.pdb_A_VAL_35,2ZD1A.pdb_A_LYS_64,2ZD1A.pdb_A_PRO_14,2ZD1A.pdb_A_LYS_65,2ZD1A.pdb_A_GLU_399,2ZD1A.pdb_A_ASP_549,2ZD1A.pdb_A_LYS_66,2ZD1A.pdb_A_GLU_396,2ZD1A.pdb_A_HIS_208,2ZD1A.pdb_A_THR_397,2ZD1A.pdb_A_ALA_267,2ZD1A.pdb_A_GLU_6,2ZD1A.pdb_A_ASP_76,2ZD1A.pdb_A_ILE_202,2ZD1A.pdb_A_GLU_308,2ZD1A.pdb_A_ILE_326,2ZD1A.pdb_A_HIS_96,2ZD1A.pdb_A_GLU_305,2ZD1A.pdb_A_ILE_329,2ZD1A.pdb_A_GLU_546,2ZD1A.pdb_A_CYS_38,2ZD1A.pdb_A_GLU_302,2ZD1A.pdb_A_GLU_300,2ZD1A.pdb_A_THR_386,2ZD1A.pdb_A_GLY_93,2ZD1A.pdb_A_ASP_67,2ZD1A.pdb_A_VAL_189,2ZD1A.pdb_A_LEU_193,2ZD1A.pdb_A_ALA_371,2ZD1A.pdb_A_ILE_434,2ZD1A.pdb_A_ILE_94,2ZD1A.pdb_A_GLU_415,2ZD1A.pdb_A_LYS_166,2ZD1A.pdb_A_HIS_221,2ZD1A.pdb_A_LYS_287,2ZD1A.pdb_A_GLY_99,2ZD1A.pdb_A_GLU_413,2ZD1A.pdb_A_LYS_281,2ZD1A.pdb_A_ALA_129,2ZD1A.pdb_A_ASN_545,2ZD1A.pdb_A_ASN_306,2ZD1A.pdb_A_ASN_54,2ZD1A.pdb_A_THR_253,2ZD1A.pdb_A_THR_131,2ZD1A.pdb_A_ASN_57,2ZD1A.pdb_A_ALA_288,2ZD1A.pdb_A_THR_377,2ZD1A.pdb_A_THR_376,2ZD1A.pdb_A_THR_497,2ZD1A.pdb_A_VAL_179,2ZD1A.pdb_A_THR_139,2ZD1A.pdb_A_PRO_510,2ZD1A.pdb_A_ILE_542,2ZD1A.pdb_A_VAL_292,2ZD1A.pdb_A_GLU_529,2ZD1A.pdb_A_ASP_511,2ZD1A.pdb_A_GLU_404,2ZD1A.pdb_A_GLU_523,2ZD1A.pdb_A_GLU_28,2ZD1A.pdb_A_LEU_92,2ZD1A.pdb_A_ILE_309,2ZD1A.pdb_A_GLU_29,2ZD1A.pdb_A_THR_362,2ZD1A.pdb_A_THR_240,2ZD1A.pdb_A_ASP_86,2ZD1A.pdb_A_ALA_158,2ZD1A.pdb_A_THR_128,2ZD1A.pdb_A_HIS_235,2ZD1A.pdb_A_THR_369,2ZD1A.pdb_A_ILE_411,2ZD1A.pdb_A_HIS_361,2ZD1A.pdb_A_GLU_516,2ZD1A.pdb_A_SER_48,2ZD1A.pdb_A_GLU_514,2ZD1A.pdb_A_ASN_447,2ZD1A.pdb_A_GLU_36,2ZD1A.pdb_A_GLU_40,2ZD1A.pdb_A_GLU_42,2ZD1A.pdb_A_PRO_412,2ZD1A.pdb_A_PRO_537,2ZD1A.pdb_A_LYS_259,2ZD1A.pdb_A_ILE_521,2ZD1A.pdb_A_LEU_168,2ZD1A.pdb_A_LEU_289,2ZD1A.pdb_A_ILE_522,2ZD1A.pdb_A_ARG_199,2ZD1A.pdb_A_LEU_282,2ZD1A.pdb_A_LEU_283,2ZD1A.pdb_A_LYS_374,2ZD1A.pdb_A_ILE_526,2ZD1A.pdb_A_GLU_224,2ZD1A.pdb_A_GLU_44,2ZD1A.pdb_A_GLU_344,2ZD1A.pdb_A_PHE_389,2ZD1A.pdb_A_GLU_53,2ZD1A.pdb_A_PHE_160,2ZD1A.pdb_A_ALA_299,2ZD1A.pdb_A_LEU_391,2ZD1A.pdb_A_LYS_249,2ZD1A.pdb_A_ALA_172,2ZD1A.pdb_A_ALA_173,2ZD1A.pdb_A_LYS_366,2ZD1A.pdb_A_LYS_126,2ZD1A.pdb_A_LEU_279,2ZD1A.pdb_A_ASP_17,2ZD1A.pdb_A_THR_296,2ZD1A.pdb_A_PRO_313,2ZD1A.pdb_A_PHE_171,2ZD1A.pdb_A_PRO_433,2ZD1A.pdb_A_LEU_187,2ZD1A.pdb_A_LYS_395,2ZD1A.pdb_A_LYS_154,2ZD1A.pdb_A_LYS_275,2ZD1A.pdb_A_GLU_328,2ZD1A.pdb_A_GLU_449,2ZD1A.pdb_A_GLU_204,2ZD1A.pdb_A_THR_290,2ZD1A.pdb_A_LYS_390,2ZD1A.pdb_A_ILE_505,2ZD1A.pdb_A_ILE_506,2ZD1A.pdb_A_GLU_203,2ZD1A.pdb_A_ASN_418,2ZD1A.pdb_A_THR_165,2ZD1A.pdb_A_THR_286,2ZD1A.pdb_A_ASN_519,2ZD1A.pdb_A_PRO_95,2ZD1A.pdb_A_PRO_97,2ZD1A.pdb_A_PRO_421,2ZD1A.pdb_A_PRO_420,2ZD1A.pdb_A_LYS_388,2ZD1A.pdb_A_LYS_263,2ZD1A.pdb_A_LEU_295,2ZD1A.pdb_A_LYS_385,2ZD1A.pdb_A_GLU_438,2ZD1A.pdb_A_GLU_312,2ZD1A.pdb_A_GLU_432,2ZD1A.pdb_A_GLU_79,2ZD1A.pdb_A_GLU_430,2ZD1A.pdb_A_TYR_501,2ZD1A.pdb_A_THR_439,2ZD1A.pdb_A_ILE_167,2ZD1A.pdb_A_LEU_484,2ZD1A.pdb_A_LEU_486,2ZD1A.pdb_A_ARG_277,2ZD1A.pdb_A_LEU_120,2ZD1A.pdb_A_ALA_534,2ZD1A.pdb_A_THR_84,2ZD1A.pdb_A_LEU_246,2ZD1A.pdb_A_ALA_538,2ZD1A.pdb_A_GLU_89,2ZD1A.pdb_A_GLN_197,2ZD1A.pdb_A_LEU_368,2ZD1A.pdb_A_ILE_270,2ZD1A.pdb_A_TRP_71,2ZD1A.pdb_A_ILE_393,2ZD1A.pdb_A_ILE_274,2ZD1A.pdb_A_ILE_159,2ZD1A.pdb_A_LEU_234,2ZD1A.pdb_A_ARG_284,2ZD1A.pdb_A_GLN_182,2ZD1A.pdb_A_ALA_408,2ZD1A.pdb_A_LEU_479,2ZD1A.pdb_A_THR_58,2ZD1A.pdb_A_ALA_445,2ZD1A.pdb_A_ILE_380,2ZD1A.pdb_A_ILE_382,2ZD1A.pdb_A_ILE_142,2ZD1A.pdb_A_THR_419,2ZD1A.pdb_A_LEU_264,2ZD1A.pdb_A_LEU_260,2ZD1A.pdb_A_ALA_437,2ZD1A.pdb_A_SER_191,2ZD1A.pdb_A_LEU_149,2ZD1A.pdb_A_GLN_174,2ZD1A.pdb_A_THR_69,2ZD1A.pdb_A_PRO_1,2ZD1A.pdb_A_PRO_4,2ZD1A.pdb_A_THR_400,2ZD1A.pdb_A_PRO_9,2ZD1A.pdb_A_THR_403,2ZD1A.pdb_A_THR_409,2ZD1A.pdb_A_ILE_132,2ZD1A.pdb_A_ILE_495,2ZD1A.pdb_A_ILE_375,2ZD1A.pdb_A_ILE_135,2ZD1A.pdb_A_ILE_257,2ZD1A.pdb_A_LEU_491,2ZD1A.pdb_A_GLN_161,2ZD1A.pdb_A_ALA_304,2ZD1A.pdb_A_SER_499,2ZD1A.pdb_A_SER_379,2ZD1A.pdb_A_THR_473,2ZD1A.pdb_A_THR_351,2ZD1A.pdb_A_THR_472,2ZD1A.pdb_A_THR_39,2ZD1A.pdb_A_THR_477,2ZD1A.pdb_A_SER_134,2ZD1A.pdb_A_ILE_482,2ZD1A.pdb_A_TYR_427,2ZD1A.pdb_A_ILE_244,2ZD1A.pdb_A_ARG_356,2ZD1A.pdb_A_TRP_24,2ZD1A.pdb_A_SER_251,2ZD1A.pdb_A_LEU_209,2ZD1A.pdb_A_GLY_285,2ZD1A.pdb_A_THR_470,2ZD1A.pdb_A_LEU_325,2ZD1A.pdb_A_LEU_205,2ZD1A.pdb_A_SER_268,2ZD1A.pdb_A_HIS_539,2ZD1A.pdb_A_TYR_532,2ZD1A.pdb_A_ALA_455,2ZD1A.pdb_A_THR_107,2ZD1A.pdb_A_ARG_358,2ZD1A.pdb_A_SER_68,2ZD1A.pdb_A_ARG_125,2ZD1A.pdb_A_LEU_551,2ZD1A.pdb_A_LEU_310,2ZD1A.pdb_A_ALA_446,2ZD1A.pdb_A_ALA_327,2ZD1A.pdb_A_THR_7,2ZD1A.pdb_A_THR_450,2ZD1A.pdb_A_ALA_485,2ZD1A.pdb_A_SER_156,2ZD1A.pdb_A_THR_338,2ZD1A.pdb_A_THR_459,2ZD1A.pdb_A_THR_216,2ZD1A.pdb_A_THR_215,2ZD1A.pdb_A_ILE_341,2ZD1A.pdb_A_ALA_360,2ZD1A.pdb_A_TYR_405,2ZD1A.pdb_A_ALA_481,2ZD1A.pdb_A_LEU_100,2ZD1A.pdb_A_SER_3,2ZD1A.pdb_A_LEU_349,2ZD1A.pdb_A_LEU_228,2ZD1A.pdb_A_LEU_109,2ZD1A.pdb_A_LEU_469,2ZD1A.pdb_A_THR_27,2ZD1A.pdb_A_ALA_355,2ZD1A.pdb_A_ALA_114,2ZD1A.pdb_A_THR_200,2ZD1A.pdb_A_HIS_315,2ZD1A.pdb_A_LEU_210,2ZD1A.pdb_A_LEU_452,2ZD1A.pdb_A_GLY_190,2ZD1A.pdb_A_ARG_143,2ZD1A.pdb_A_SER_162,2ZD1A.pdb_A_SER_163,2ZD1A.pdb_A_GLY_196,2ZD1A.pdb_A_LEU_214,2ZD1A.pdb_A_SER_280,3LZMA.pdb_A_ILE_17,3LZMA.pdb_A_THR_155,3LZMA.pdb_A_THR_152,3LZMA.pdb_A_ASP_72,3LZMA.pdb_A_GLU_5,3LZMA.pdb_A_ALA_63,3LZMA.pdb_A_ALA_146,3LZMA.pdb_A_VAL_94,3LZMA.pdb_A_THR_157,3LZMA.pdb_A_VAL_111,3LZMA.pdb_A_ASP_70,3LZMA.pdb_A_LYS_35,3LZMA.pdb_A_LEU_121,3LZMA.pdb_A_SER_36,3LZMA.pdb_A_PHE_104,3LZMA.pdb_A_LEU_33,3LZMA.pdb_A_LEU_32,3LZMA.pdb_A_ARG_80,3LZMA.pdb_A_ARG_154,3LZMA.pdb_A_SER_38,3LZMA.pdb_A_VAL_87,3LZMA.pdb_A_THR_151,3LZMA.pdb_A_ALA_130,3LZMA.pdb_A_THR_142,3LZMA.pdb_A_ASP_61,3LZMA.pdb_A_ALA_134,3LZMA.pdb_A_CYS_54,3LZMA.pdb_A_ILE_150,3LZMA.pdb_A_VAL_103,3LZMA.pdb_A_LEU_39,3LZMA.pdb_A_ARG_76,3LZMA.pdb_A_LEU_46,3LZMA.pdb_A_ASN_140,3LZMA.pdb_A_LYS_48,3LZMA.pdb_A_ASN_144,3LZMA.pdb_A_GLN_105,3LZMA.pdb_A_LEU_118,3LZMA.pdb_A_GLY_12,3LZMA.pdb_A_ALA_129,3LZMA.pdb_A_LYS_162,3LZMA.pdb_A_GLU_11,3LZMA.pdb_A_PRO_37,3LZMA.pdb_A_TRP_158,3LZMA.pdb_A_LYS_43,3LZMA.pdb_A_PHE_114,3LZMA.pdb_A_ASN_53,3LZMA.pdb_A_VAL_71,3LZMA.pdb_A_THR_59,3LZMA.pdb_A_SER_117,3LZMA.pdb_A_VAL_75,3LZMA.pdb_A_ASN_55,3LZMA.pdb_A_PHE_67,3LZMA.pdb_A_ASP_10,3LZMA.pdb_A_ALA_82,3LZMA.pdb_A_ASN_2,3LZMA.pdb_A_HIS_31,3LZMA.pdb_A_ASP_92,3LZMA.pdb_A_ALA_160,3LZMA.pdb_A_LEU_13,3LZMA.pdb_A_LYS_16,3LZMA.pdb_A_LEU_99,3LZMA.pdb_A_GLY_28,3LZMA.pdb_A_LYS_19,3LZMA.pdb_A_GLY_23,3LZMA.pdb_A_GLU_128,3LZMA.pdb_A_LEU_91,3LZMA.pdb_A_GLU_22,3LZMA.pdb_A_ILE_29,3LZMA.pdb_A_ASN_40,3LZMA.pdb_A_ARG_14,3LZMA.pdb_A_ALA_74,3LZMA.pdb_A_ALA_73,3LZMA.pdb_A_ASP_89,3LZMA.pdb_A_ARG_95,3LZMA.pdb_A_ARG_96,3LZMA.pdb_A_LEU_15,3LZMA.pdb_A_ILE_27,3LZMA.pdb_A_LEU_133,3LZMA.pdb_A_SER_44,3LZMA.pdb_A_ASN_163,3LZMA.pdb_A_TRP_138,3LZMA.pdb_A_TYR_161,3LZMA.pdb_A_GLY_30,3LZMA.pdb_A_GLY_156,3LZMA.pdb_A_GLN_69,3LZMA.pdb_A_SER_136,3LZMA.pdb_A_THR_115,3LZMA.pdb_A_ILE_58,3LZMA.pdb_A_LEU_79,3LZMA.pdb_A_LYS_135,3LZMA.pdb_A_LEU_164,3LZMA.pdb_A_GLU_108,3LZMA.pdb_A_LEU_7,3LZMA.pdb_A_ASN_116,3LZMA.pdb_A_TRP_126,3LZMA.pdb_A_TYR_18,3LZMA.pdb_A_GLU_45,3LZMA.pdb_A_PHE_4,3LZMA.pdb_A_CYS_97,3LZMA.pdb_A_ALA_98,3LZMA.pdb_A_ASN_68,3LZMA.pdb_A_ASP_20,3LZMA.pdb_A_TYR_24,3LZMA.pdb_A_ALA_93,3LZMA.pdb_A_TYR_139,3LZMA.pdb_A_MET_120,3LZMA.pdb_A_ARG_119,3LZMA.pdb_A_VAL_149,3LZMA.pdb_A_THR_109,3LZMA.pdb_A_LYS_124,3LZMA.pdb_A_ARG_125,3LZMA.pdb_A_ILE_50,3LZMA.pdb_A_ASN_101,3LZMA.pdb_A_LEU_84,3LZMA.pdb_A_PHE_153,3LZMA.pdb_A_GLY_56,3LZMA.pdb_A_VAL_57,3LZMA.pdb_A_TYR_25,3LZMA.pdb_A_LYS_83,3LZMA.pdb_A_ASP_127,3LZMA.pdb_A_LYS_85,3LZMA.pdb_A_GLY_51,3LZMA.pdb_A_GLN_141,3LZMA.pdb_A_GLU_62,3LZMA.pdb_A_GLU_64,3LZMA.pdb_A_ALA_42,3LZMA.pdb_A_ALA_41,3LZMA.pdb_A_PRO_86,3LZMA.pdb_A_ILE_78,3LZMA.pdb_A_ALA_49,3LZMA.pdb_A_ILE_100,3LZMA.pdb_A_ARG_137,3LZMA.pdb_A_MET_1,3LZMA.pdb_A_ILE_3,3LZMA.pdb_A_ASN_132,3LZMA.pdb_A_ILE_9,3LZMA.pdb_A_VAL_131,3LZMA.pdb_A_ASP_159,3LZMA.pdb_A_ASP_47,3LZMA.pdb_A_ARG_8,3LZMA.pdb_A_THR_21,3LZMA.pdb_A_MET_6,3LZMA.pdb_A_THR_26,3LZMA.pdb_A_MET_106,3LZMA.pdb_A_TYR_88,3LZMA.pdb_A_ALA_112,3LZMA.pdb_A_GLY_107,3LZMA.pdb_A_SER_90,3LZMA.pdb_A_PRO_143,3LZMA.pdb_A_ARG_52,3LZMA.pdb_A_ASN_81,3LZMA.pdb_A_MET_102,3LZMA.pdb_A_ARG_148,3LZMA.pdb_A_GLN_123,3LZMA.pdb_A_LYS_147,3LZMA.pdb_A_ARG_145,3LZMA.pdb_A_LEU_66,3LZMA.pdb_A_GLN_122,3LZMA.pdb_A_LYS_60,3LZMA.pdb_A_GLY_77,3LZMA.pdb_A_GLY_110,3LZMA.pdb_A_LYS_65,3LZMA.pdb_A_THR_34,3LZMA.pdb_A_GLY_113}
@attribute Excentricity numeric
@attribute Degree numeric
@attribute SphereDegree numeric
@attribute MeanDistance numeric
@attribute ClusteringCoefficient numeric
@attribute ClosenessCentrality numeric
@attribute TraversityG numeric
@attribute TraversityB numeric
@attribute ExcentricityInverted numeric
@attribute ClusteringCoefficientInverted numeric
@attribute SNN numeric
@attribute CorrelatedMutationIndex numeric
@attribute Class {NotAnnotated,C}

@data
1GVPA.pdb_A_GLU_40,8,4,10,4.360465,0.666667,0.229333,86,86,0.125,1.5,10,16.089641,NotAnnotated
1GVPA.pdb_A_GLU_5,7,12,39,2.988372,0.515152,0.33463,164,159,0.142857,1.941176,39,59.146318,NotAnnotated
1GVPA.pdb_A_GLN_22,8,4,8,5.395349,0.833333,0.185345,86,86,0.125,1.2,8,13.122578,NotAnnotated
1GVPA.pdb_A_TYR_56,6,16,52,2.523256,0.333333,0.396313,246,215,0.166667,3,52,71.221934,NotAnnotated
1GVPA.pdb_A_ARG_82,5,14,46,2.476744,0.406593,0.403756,261,255,0.2,2.459459,46,66.756444,C
1GVPA.pdb_A_LEU_28,5,10,34,2.802326,0.488889,0.356846,568,579,0.2,2.045455,34,70.073046,NotAnnotated
1GVPA.pdb_A_LEU_32,6,11,40,2.755814,0.563636,0.362869,142,169,0.166667,1.774194,40,97.655021,NotAnnotated
1GVPA.pdb_A_ARG_80,4,13,46,2.430233,0.371795,0.411483,688,654,0.25,2.689655,46,67.81516,C
1GVPA.pdb_A_LEU_76,6,8,20,3.406977,0.678571,0.293515,163,164,0.166667,1.473684,20,68.996558,C
1GVPA.pdb_A_VAL_45,6,10,42,2.709302,0.577778,0.369099,86,86,0.166667,1.730769,42,88.765222,NotAnnotated
1GVPA.pdb_A_ASN_29,5,13,35,2.767442,0.410256,0.361345,304,283,0.2,2.4375,35,49.398302,C
1GVPA.pdb_A_VAL_43,7,10,25,3.27907,0.577778,0.304965,129,125,0.142857,1.730769,25,75.84635,NotAnnotated
1GVPA.pdb_A_PRO_25,7,7,14,4.116279,0.714286,0.242938,121,120,0.142857,1.4,14,27.638439,NotAnnotated
1GVPA.pdb_A_GLU_51,5,5,24,3.093023,0.7,0.323308,86,86,0.2,1.428571,24,26.725799,NotAnnotated
1GVPA.pdb_A_TYR_61,7,16,41,2.790698,0.4,0.358333,251,233,0.142857,2.5,41,73.914071,C
1GVPA.pdb_A_ALA_11,6,11,36,2.895349,0.490909,0.345382,137,191,0.166667,2.037037,36,63.902216,NotAnnotated
1GVPA.pdb_A_ALA_55,6,9,34,2.94186,0.527778,0.339921,94,99,0.166667,1.894737,34,65.269974,C
1GVPA.pdb_A_THR_48,4,10,43,2.511628,0.466667,0.398148,184,236,0.25,2.142857,43,51.741852,NotAnnotated
1GVPA.pdb_A_VAL_63,6,13,41,2.709302,0.435897,0.369099,187,234,0.166667,2.294118,41,107.294465,NotAnnotated
1GVPA.pdb_A_PHE_13,5,9,33,2.965116,0.583333,0.337255,186,209,0.2,1.714286,33,41.222128,NotAnnotated
1GVPA.pdb_A_GLN_72,7,6,12,4.290698,0.8,0.233062,86,86,0.142857,1.25,12,18.779761,NotAnnotated
1GVPA.pdb_A_HIS_64,6,9,30,2.976744,0.611111,0.335938,94,100,0.166667,1.636364,30,27.236942,NotAnnotated
1GVPA.pdb_A_GLN_31,5,19,44,2.546512,0.356725,0.392694,468,419,0.2,2.803279,44,65.546378,NotAnnotated
1GVPA.pdb_A_SER_75,6,8,13,3.930233,0.714286,0.254438,86,86,0.166667,1.4,13,37.760437,NotAnnotated
1GVPA.pdb_A_ILE_47,5,13,51,2.453488,0.461538,0.407583,182,169,0.2,2.166667,51,95.300288,NotAnnotated
1GVPA.pdb_A_LYS_3,7,10,36,3,0.555556,0.333333,181,194,0.142857,1.8,36,46.695378,NotAnnotated
1GVPA.pdb_A_LEU_37,7,8,22,3.348837,0.607143,0.298611,122,124,0.142857,1.647059,22,70.201451,C
1GVPA.pdb_A_ALA_57,6,7,40,2.883721,0.619048,0.346774,91,88,0.166667,1.615385,40,46.189356,NotAnnotated
1GVPA.pdb_A_LYS_46,5,9,33,2.813953,0.583333,0.355372,155,135,0.2,1.714286,33,41.836618,NotAnnotated
1GVPA.pdb_A_LYS_7,7,9,29,3.27907,0.583333,0.304965,96,93,0.142857,1.714286,29,37.992262,NotAnnotated
1GVPA.pdb_A_SER_66,5,7,25,2.965116,0.761905,0.337255,128,117,0.2,1.3125,25,32.128868,NotAnnotated
1GVPA.pdb_A_LEU_44,6,9,31,3.069767,0.611111,0.325758,130,103,0.166667,1.636364,31,87.920037,NotAnnotated
1GVPA.pdb_A_VAL_19,7,8,13,4.360465,0.607143,0.229333,213,214,0.142857,1.647059,13,44.135458,C
1GVPA.pdb_A_SER_67,5,12,35,2.674419,0.545455,0.373913,250,290,0.2,1.833333,35,56.245123,C
1GVPA.pdb_A_GLY_59,7,8,30,3.162791,0.678571,0.316176,86,86,0.142857,1.473684,30,44.878303,C
1GVPA.pdb_A_SER_27,6,8,22,3.290698,0.607143,0.303887,162,151,0.166667,1.647059,22,37.920994,NotAnnotated
1GVPA.pdb_A_GLY_18,6,8,16,3.953488,0.642857,0.252941,208,217,0.166667,1.555556,16,40.590488,NotAnnotated
1GVPA.pdb_A_LEU_83,6,13,51,2.55814,0.423077,0.390909,210,188,0.166667,2.363636,51,126.891624,C
1GVPA.pdb_A_TYR_26,6,9,18,3.569767,0.583333,0.28013,233,234,0.166667,1.714286,18,38.355954,C
1GVPA.pdb_A_LEU_81,5,14,55,2.337209,0.307692,0.427861,311,345,0.2,3.25,55,142.23141,C
1GVPA.pdb_A_GLY_52,6,5,21,3.267442,0.5,0.30605,86,86,0.166667,2,21,21.43043,NotAnnotated
1GVPA.pdb_A_LYS_87,8,2,7,4.313953,1,0.231806,86,86,0.125,1,7,8.312424,NotAnnotated
1GVPA.pdb_A_THR_14,5,9,31,2.930233,0.583333,0.34127,277,284,0.2,1.714286,31,39.811637,NotAnnotated
1GVPA.pdb_A_VAL_70,6,8,19,3.465116,0.714286,0.288591,92,143,0.166667,1.4,19,51.274771,NotAnnotated
1GVPA.pdb_A_MET_77,6,10,20,3.383721,0.577778,0.295533,163,111,0.166667,1.730769,20,29.900748,NotAnnotated
1GVPA.pdb_A_THR_15,5,8,24,3.151163,0.678571,0.317343,218,224,0.2,1.473684,24,37.928405,NotAnnotated
1GVPA.pdb_A_ASP_50,5,8,35,2.802326,0.5,0.356846,120,125,0.2,2,35,38.675117,NotAnnotated
1GVPA.pdb_A_ALA_86,7,6,20,3.546512,0.733333,0.281967,118,102,0.142857,1.363636,20,43.158204,NotAnnotated
1GVPA.pdb_A_PHE_68,5,14,36,2.627907,0.417582,0.380531,556,517,0.2,2.394737,36,70.036551,C
1GVPA.pdb_A_PRO_42,7,9,23,3.418605,0.583333,0.292517,143,108,0.142857,1.714286,23,39.655011,NotAnnotated
1GVPA.pdb_A_TYR_34,6,15,39,2.837209,0.419048,0.352459,226,243,0.166667,2.386364,39,65.289252,NotAnnotated
1GVPA.pdb_A_PRO_85,7,7,23,3.337209,0.666667,0.299652,138,154,0.142857,1.5,23,32.592226,C
1GVPA.pdb_A_ILE_78,5,8,31,2.77907,0.714286,0.359833,104,100,0.2,1.4,31,51.852482,NotAnnotated
1GVPA.pdb_A_SER_20,7,8,12,4.44186,0.642857,0.225131,168,168,0.142857,1.555556,12,35.955804,NotAnnotated
1GVPA.pdb_A_LEU_49,5,13,39,2.651163,0.423077,0.377193,223,213,0.2,2.363636,39,98.001779,C
1GVPA.pdb_A_ARG_21,8,4,9,5.302326,0.833333,0.188596,86,86,0.125,1.2,9,17.881482,NotAnnotated
1GVPA.pdb_A_MET_1,7,4,22,3.406977,0.833333,0.293515,89,89,0.142857,1.2,22,12.213553,NotAnnotated
1GVPA.pdb_A_ILE_2,6,10,43,2.744186,0.444444,0.364407,568,463,0.166667,2.25,43,67.554498,NotAnnotated
1GVPA.pdb_A_SER_17,6,7,18,3.534884,0.666667,0.282895,282,283,0.166667,1.5,18,35.863139,NotAnnotated
1GVPA.pdb_A_ILE_6,6,18,47,2.627907,0.379085,0.380531,446,425,0.166667,2.637931,47,116.298809,C
1GVPA.pdb_A_GLY_23,8,6,10,5.011628,0.733333,0.199536,86,86,0.125,1.363636,10,29.243937,NotAnnotated
1GVPA.pdb_A_THR_62,6,13,35,2.837209,0.474359,0.352459,208,195,0.166667,2.108108,35,65.206245,NotAnnotated
1GVPA.pdb_A_SER_9,7,6,26,3.325581,0.666667,0.300699,97,112,0.142857,1.5,26,24.615515,NotAnnotated
1GVPA.pdb_A_PHE_73,7,4,8,4.883721,1,0.204762,86,86,0.142857,1,8,15.767352,NotAnnotated
1GVPA.pdb_A_GLU_30,5,13,36,2.709302,0.487179,0.369099,167,191,0.2,2.052632,36,68.678276,C
1GVPA.pdb_A_ARG_16,5,9,24,3.162791,0.611111,0.316176,308,318,0.2,1.636364,24,41.81164,C
1GVPA.pdb_A_PRO_54,6,6,29,3.069767,0.666667,0.325758,86,86,0.166667,1.5,29,25.147428,NotAnnotated
1GVPA.pdb_A_GLY_71,6,8,13,3.930233,0.714286,0.254438,168,168,0.166667,1.4,13,42.126206,NotAnnotated
1GVPA.pdb_A_TYR_41,8,5,13,3.94186,0.8,0.253687,86,86,0.125,1.25,13,22.355554,NotAnnotated
1GVPA.pdb_A_CYS_33,6,14,48,2.581395,0.483516,0.387387,272,273,0.166667,2.068182,48,32.316914,C
1GVPA.pdb_A_GLN_10,6,13,40,2.790698,0.448718,0.358333,180,149,0.166667,2.228571,40,43.577893,NotAnnotated
1GVPA.pdb_A_GLN_12,6,9,30,3.151163,0.5,0.317343,126,152,0.166667,2,30,32.505094,NotAnnotated
1GVPA.pdb_A_VAL_84,6,9,30,3.034884,0.638889,0.329502,86,86,0.166667,1.565217,30,71.957994,NotAnnotated
1GVPA.pdb_A_GLN_53,5,10,39,2.697674,0.422222,0.37069,139,137,0.2,2.368421,39,36.292596,NotAnnotated
1GVPA.pdb_A_PRO_8,7,6,23,3.453488,0.8,0.289562,86,86,0.142857,1.25,23,22.036862,NotAnnotated
1GVPA.pdb_A_LYS_24,7,7,12,4.453488,0.714286,0.224543,86,86,0.142857,1.4,12,28.46271,NotAnnotated
1GVPA.pdb_A_LYS_69,5,10,25,3.05814,0.6,0.326996,320,320,0.2,1.666667,25,43.364275,NotAnnotated
1GVPA.pdb_A_LEU_65,6,5,21,3.290698,0.9,0.303887,86,86,0.166667,1.111111,21,39.881631,NotAnnotated
1GVPA.pdb_A_GLY_38,8,4,13,4.046512,0.666667,0.247126,106,118,0.125,1.5,13,21.564036,NotAnnotated
1GVPA.pdb_A_ASN_39,7,8,17,3.616279,0.642857,0.276527,93,118,0.142857,1.555556,17,31.170836,NotAnnotated
1GVPA.pdb_A_VAL_35,6,14,40,2.744186,0.450549,0.364407,230,243,0.166667,2.219512,40,115.241784,NotAnnotated
1GVPA.pdb_A_LEU_60,7,11,32,3.093023,0.509091,0.323308,116,159,0.142857,1.964286,32,99.081404,NotAnnotated
1GVPA.pdb_A_ASP_79,5,9,33,2.732558,0.694444,0.365957,86,86,0.2,1.44,33,42.666648,NotAnnotated
1GVPA.pdb_A_VAL_4,6,15,48,2.616279,0.438095,0.382222,370,367,0.166667,2.282609,48,122.03968,NotAnnotated
1GVPA.pdb_A_ASP_36,7,11,30,3.116279,0.509091,0.320896,199,211,0.142857,1.964286,30,52.601224,NotAnnotated
1GVPA.pdb_A_PRO_58,7,9,35,3.034884,0.555556,0.329502,86,86,0.142857,1.8,35,38.509499,NotAnnotated
1GVPA.pdb_A_GLY_74,7,6,10,4.313953,0.8,0.231806,86,86,0.142857,1.25,10,34.450894,NotAnnotated
1ZG4A.pdb_A_GLY_236,6,11,51,3.316794,0.581818,0.301496,381,387,0.166667,1.71875,51,60.410353,C
1ZG4A.pdb_A_GLY_116,9,11,31,4.996183,0.490909,0.200153,341,341,0.111111,2.037037,31,51.771415,NotAnnotated
1ZG4A.pdb_A_GLY_238,6,10,46,3.679389,0.533333,0.271784,704,683,0.166667,1.875,46,53.88646,C
1ZG4A.pdb_A_TRP_290,8,11,41,4.450382,0.454545,0.2247,362,351,0.125,2.2,41,29.361903,C
1ZG4A.pdb_A_MET_272,7,9,33,4.007634,0.555556,0.249524,535,695,0.142857,1.8,33,25.103405,C
1ZG4A.pdb_A_TYR_105,6,10,38,3.938931,0.466667,0.253876,960,958,0.166667,2.142857,38,38.230121,NotAnnotated
1ZG4A.pdb_A_PRO_174,7,5,20,4.648855,0.6,0.215107,262,262,0.142857,1.666667,20,19.487103,NotAnnotated
1ZG4A.pdb_A_ARG_83,7,12,38,4.09542,0.454545,0.244175,777,766,0.142857,2.2,38,62.373265,NotAnnotated
1ZG4A.pdb_A_MET_155,7,10,40,3.927481,0.488889,0.254616,374,424,0.142857,2.045455,40,32.04021,NotAnnotated
1ZG4A.pdb_A_ASP_176,7,7,28,4.187023,0.428571,0.238833,456,381,0.142857,2.333333,28,31.52551,C
1ZG4A.pdb_A_PRO_183,7,18,57,3.40458,0.372549,0.293722,1528,1215,0.142857,2.684211,57,69.697858,C
1ZG4A.pdb_A_ASP_179,6,14,56,3.515267,0.351648,0.284473,731,679,0.166667,2.84375,56,62.990014,C
1ZG4A.pdb_A_HIS_96,9,7,26,5.160305,0.47619,0.193787,406,390,0.111111,2.1,26,19.026118,NotAnnotated
1ZG4A.pdb_A_ILE_208,7,12,52,3.656489,0.439394,0.273486,1050,1155,0.142857,2.275862,52,72.733552,NotAnnotated
1ZG4A.pdb_A_GLY_242,7,10,42,4.003817,0.577778,0.249762,344,327,0.142857,1.730769,42,55.337223,C
1ZG4A.pdb_A_THR_271,8,7,22,4.652672,0.666667,0.21493,293,301,0.125,1.5,22,28.911815,C
1ZG4A.pdb_A_GLY_245,6,14,71,3.148855,0.461538,0.317576,692,679,0.166667,2.166667,71,74.388156,C
1ZG4A.pdb_A_GLY_87,8,6,20,4.889313,0.8,0.204528,262,262,0.125,1.25,20,30.989001,NotAnnotated
1ZG4A.pdb_A_THR_265,7,16,66,3.538168,0.366667,0.282632,742,703,0.142857,2.727273,66,81.380299,NotAnnotated
1ZG4A.pdb_A_GLY_92,8,6,25,4.725191,0.733333,0.211632,378,415,0.125,1.363636,25,33.394234,NotAnnotated
1ZG4A.pdb_A_TRP_165,7,11,41,3.977099,0.381818,0.25144,405,396,0.142857,2.619048,41,29.609041,NotAnnotated
1ZG4A.pdb_A_GLN_39,8,7,30,4.78626,0.809524,0.208931,262,262,0.125,1.235294,30,25.464919,NotAnnotated
1ZG4A.pdb_A_THR_141,7,11,50,3.98855,0.381818,0.250718,752,763,0.142857,2.619048,50,61.877218,NotAnnotated
1ZG4A.pdb_A_SER_106,7,12,35,4.270992,0.5,0.234138,498,490,0.142857,2,35,56.131181,NotAnnotated
1ZG4A.pdb_A_ALA_134,7,12,56,3.755725,0.5,0.26626,419,571,0.142857,2,56,112.928245,C
1ZG4A.pdb_A_ALA_135,6,14,60,3.496183,0.43956,0.286026,798,757,0.166667,2.275,60,118.834666,C
1ZG4A.pdb_A_THR_266,7,13,49,3.698473,0.410256,0.270382,581,557,0.142857,2.4375,49,61.529204,NotAnnotated
1ZG4A.pdb_A_SER_223,6,8,38,3.877863,0.607143,0.257874,293,287,0.166667,1.647059,38,46.61877,NotAnnotated
1ZG4A.pdb_A_LEU_190,6,16,75,3.145038,0.341667,0.317961,1522,1721,0.166667,2.926829,75,174.236788,NotAnnotated
1ZG4A.pdb_A_LEU_193,6,16,66,3.389313,0.35,0.295045,1034,1247,0.166667,2.857143,66,202.061378,NotAnnotated
1ZG4A.pdb_A_THR_149,7,13,43,3.946565,0.435897,0.253385,600,612,0.142857,2.294118,43,64.637723,NotAnnotated
1ZG4A.pdb_A_PRO_167,7,9,38,3.977099,0.472222,0.25144,482,484,0.142857,2.117647,38,35.163472,NotAnnotated
1ZG4A.pdb_A_LEU_198,7,9,38,4.038168,0.416667,0.247637,519,453,0.142857,2.4,38,88.620554,NotAnnotated
1ZG4A.pdb_A_LYS_288,8,7,28,4.637405,0.809524,0.215638,262,262,0.125,1.235294,28,29.698742,NotAnnotated
1ZG4A.pdb_A_LEU_199,7,13,40,3.916031,0.397436,0.255361,648,725,0.142857,2.516129,40,160.598256,NotAnnotated
1ZG4A.pdb_A_ASP_163,7,9,41,4.007634,0.5,0.249524,342,359,0.142857,2,41,41.750515,NotAnnotated
1ZG4A.pdb_A_VAL_184,7,11,45,3.622137,0.509091,0.27608,507,606,0.142857,1.964286,45,70.905395,NotAnnotated
1ZG4A.pdb_A_LEU_194,6,11,59,3.519084,0.454545,0.284165,403,503,0.166667,2.2,59,128.144324,NotAnnotated
1ZG4A.pdb_A_ILE_95,8,11,45,4.335878,0.436364,0.230634,831,977,0.125,2.291667,45,68.623223,C
1ZG4A.pdb_A_ALA_248,6,12,63,3.362595,0.424242,0.297389,638,664,0.166667,2.357143,63,114.424171,NotAnnotated
1ZG4A.pdb_A_ALA_249,7,13,59,3.530534,0.358974,0.283243,665,720,0.142857,2.785714,59,122.775234,NotAnnotated
1ZG4A.pdb_A_GLY_251,8,12,35,4.175573,0.560606,0.239488,390,366,0.125,1.783784,35,61.796294,C
1ZG4A.pdb_A_THR_140,7,10,43,4.061069,0.555556,0.246241,262,262,0.142857,1.8,43,55.585091,NotAnnotated
1ZG4A.pdb_A_GLY_255,8,8,22,4.648855,0.75,0.215107,262,262,0.125,1.333333,22,38.80863,NotAnnotated
1ZG4A.pdb_A_SER_235,5,14,60,3.198473,0.395604,0.312649,1007,901,0.2,2.527778,60,72.3159,C
1ZG4A.pdb_A_THR_133,7,14,49,3.961832,0.428571,0.252408,716,562,0.142857,2.333333,49,73.722776,C
1ZG4A.pdb_A_ALA_284,7,9,35,4.229008,0.611111,0.236462,262,262,0.142857,1.636364,35,77.260156,NotAnnotated
1ZG4A.pdb_A_ASN_52,8,6,30,4.175573,0.8,0.239488,262,262,0.125,1.25,30,23.818405,NotAnnotated
1ZG4A.pdb_A_PHE_66,7,15,67,3.389313,0.4,0.295045,1761,1791,0.142857,2.5,67,59.401481,C
1ZG4A.pdb_A_ALA_280,7,12,43,3.954198,0.439394,0.252896,591,523,0.142857,2.275862,43,91.606102,NotAnnotated
1ZG4A.pdb_A_PHE_60,8,12,47,4.01145,0.439394,0.249286,606,496,0.125,2.275862,47,55.94238,NotAnnotated
1ZG4A.pdb_A_ARG_204,7,14,40,3.851145,0.406593,0.259663,705,748,0.142857,2.459459,40,78.367079,NotAnnotated
1ZG4A.pdb_A_SER_59,9,9,42,4.28626,0.5,0.233304,283,309,0.111111,2,42,44.251101,NotAnnotated
1ZG4A.pdb_A_LYS_192,7,13,47,3.717557,0.410256,0.268994,801,742,0.142857,2.4375,47,64.372702,NotAnnotated
1ZG4A.pdb_A_GLU_28,9,8,27,5.034351,0.607143,0.198635,331,323,0.111111,1.647059,27,37.057142,NotAnnotated
1ZG4A.pdb_A_LEU_91,7,11,45,4.038168,0.418182,0.247637,1039,1093,0.142857,2.391304,45,98.298591,NotAnnotated
1ZG4A.pdb_A_GLY_143,7,8,29,4.251908,0.607143,0.235189,286,308,0.142857,1.647059,29,44.245145,NotAnnotated
1ZG4A.pdb_A_GLY_144,7,9,32,4.255725,0.611111,0.234978,287,279,0.142857,1.636364,32,49.391746,NotAnnotated
1ZG4A.pdb_A_GLY_267,7,9,36,4.156489,0.5,0.240588,331,415,0.142857,2,36,50.95418,NotAnnotated
1ZG4A.pdb_A_PHE_72,5,15,82,3.053435,0.361905,0.3275,2788,2824,0.2,2.763158,82,89.069021,NotAnnotated
1ZG4A.pdb_A_ASP_85,7,10,34,4.312977,0.466667,0.231858,378,354,0.142857,2.142857,34,54.155338,NotAnnotated
1ZG4A.pdb_A_SER_243,6,15,54,3.576336,0.4,0.279616,543,610,0.166667,2.5,54,72.36915,NotAnnotated
1ZG4A.pdb_A_SER_124,7,11,49,3.866412,0.581818,0.258638,299,282,0.142857,1.71875,49,49.770079,NotAnnotated
1ZG4A.pdb_A_HIS_112,8,10,30,4.950382,0.555556,0.202005,416,423,0.125,1.8,30,27.505841,NotAnnotated
1ZG4A.pdb_A_ARG_93,8,10,37,4.400763,0.511111,0.227233,512,511,0.125,1.956522,37,47.434338,NotAnnotated
1ZG4A.pdb_A_THR_128,6,12,46,3.694656,0.484848,0.270661,545,579,0.166667,2.0625,46,53.835302,NotAnnotated
1ZG4A.pdb_A_ARG_94,9,9,27,5.030534,0.527778,0.198786,379,381,0.111111,1.894737,27,40.134786,NotAnnotated
1ZG4A.pdb_A_SER_53,8,6,25,4.244275,0.8,0.235612,262,262,0.125,1.25,25,29.584309,NotAnnotated
1ZG4A.pdb_A_ALA_270,8,7,29,4.641221,0.619048,0.215461,289,278,0.125,1.615385,29,45.609859,NotAnnotated
1ZG4A.pdb_A_ALA_150,7,9,31,4.179389,0.638889,0.239269,262,262,0.142857,1.565217,31,61.505272,NotAnnotated
1ZG4A.pdb_A_ARG_222,6,14,47,3.530534,0.384615,0.283243,1002,927,0.166667,2.6,47,80.655173,C
1ZG4A.pdb_A_GLN_206,7,11,46,3.923664,0.454545,0.254864,758,880,0.142857,2.2,46,41.229738,NotAnnotated
1ZG4A.pdb_A_GLN_205,7,9,30,4.129771,0.611111,0.242144,268,271,0.142857,1.636364,30,33.722482,NotAnnotated
1ZG4A.pdb_A_GLU_37,8,13,39,4.316794,0.461538,0.231653,620,611,0.125,2.166667,39,71.887404,NotAnnotated
1ZG4A.pdb_A_GLY_156,7,7,29,4.091603,0.619048,0.244403,281,289,0.142857,1.615385,29,30.316031,NotAnnotated
1ZG4A.pdb_A_TYR_264,6,19,82,3.103053,0.321637,0.322263,1585,1663,0.166667,3.109091,82,73.393853,C
1ZG4A.pdb_A_ALA_185,7,13,52,3.461832,0.512821,0.288864,503,635,0.142857,1.95,52,88.76215,NotAnnotated
1ZG4A.pdb_A_ALA_187,7,13,61,3.400763,0.5,0.294052,689,518,0.142857,2,61,102.10544,NotAnnotated
1ZG4A.pdb_A_TYR_97,8,15,41,4.564885,0.361905,0.219064,859,838,0.125,2.763158,41,63.219703,NotAnnotated
1ZG4A.pdb_A_PRO_67,6,10,58,3.507634,0.422222,0.285092,607,702,0.166667,2.368421,58,35.34197,C
1ZG4A.pdb_A_PRO_62,8,11,43,3.854962,0.490909,0.259406,451,512,0.125,2.037037,43,42.140109,NotAnnotated
1ZG4A.pdb_A_ARG_43,7,12,56,3.706107,0.424242,0.269825,1183,1119,0.142857,2.357143,56,59.940577,NotAnnotated
1ZG4A.pdb_A_LEU_286,8,14,61,3.946565,0.395604,0.253385,800,774,0.125,2.527778,61,129.278913,NotAnnotated
1ZG4A.pdb_A_ASP_131,7,15,49,3.71374,0.409524,0.26927,1074,1108,0.142857,2.44186,49,70.215015,C
1ZG4A.pdb_A_GLN_278,7,13,48,4.156489,0.410256,0.240588,640,576,0.142857,2.4375,48,46.160777,NotAnnotated
1ZG4A.pdb_A_LYS_256,8,8,27,4.446565,0.714286,0.224893,262,262,0.125,1.4,27,34.496741,NotAnnotated
1ZG4A.pdb_A_ASP_254,8,6,17,4.977099,0.866667,0.20092,262,262,0.125,1.153846,17,26.573739,NotAnnotated
1ZG4A.pdb_A_LEU_162,6,13,60,3.526718,0.371795,0.28355,643,656,0.166667,2.689655,60,129.32337,NotAnnotated
1ZG4A.pdb_A_GLU_48,8,14,54,3.977099,0.384615,0.25144,1198,1029,0.125,2.6,54,77.002751,NotAnnotated
1ZG4A.pdb_A_GLU_104,7,6,33,4.274809,0.666667,0.233929,262,262,0.142857,1.5,33,28.497123,NotAnnotated
1ZG4A.pdb_A_ARG_191,7,17,56,3.423664,0.345588,0.292085,1254,1225,0.142857,2.893617,56,88.864752,NotAnnotated
1ZG4A.pdb_A_THR_195,7,9,44,3.79771,0.583333,0.263317,500,397,0.142857,1.714286,44,52.447053,NotAnnotated
1ZG4A.pdb_A_LEU_169,6,12,54,3.568702,0.424242,0.280214,483,448,0.166667,2.357143,54,98.735774,NotAnnotated
1ZG4A.pdb_A_THR_188,7,10,57,3.461832,0.6,0.288864,467,457,0.142857,1.666667,57,52.779616,NotAnnotated
1ZG4A.pdb_A_THR_189,6,14,64,3.347328,0.43956,0.298746,516,517,0.166667,2.275,64,75.800481,NotAnnotated
1ZG4A.pdb_A_ALA_172,6,11,43,3.816794,0.363636,0.262,640,726,0.166667,2.75,43,71.201068,NotAnnotated
1ZG4A.pdb_A_LEU_152,6,13,50,3.629771,0.423077,0.275499,539,583,0.166667,2.363636,50,119.638089,C
1ZG4A.pdb_A_GLN_269,8,5,24,4.866412,0.5,0.20549,264,296,0.125,2,24,19.364262,NotAnnotated
1ZG4A.pdb_A_THR_180,7,13,49,3.69084,0.448718,0.270941,528,478,0.142857,2.228571,49,54.210074,C
1ZG4A.pdb_A_PHE_151,6,13,51,3.648855,0.384615,0.274059,822,863,0.166667,2.6,51,71.454061,NotAnnotated
1ZG4A.pdb_A_GLU_212,7,11,49,3.637405,0.563636,0.274921,323,318,0.142857,1.774194,49,49.986436,NotAnnotated
1ZG4A.pdb_A_GLU_58,9,10,37,4.450382,0.466667,0.2247,321,322,0.111111,2.142857,37,48.966676,NotAnnotated
1ZG4A.pdb_A_THR_181,7,14,59,3.435115,0.450549,0.291111,578,527,0.142857,2.219512,59,58.411092,C
1ZG4A.pdb_A_GLU_63,8,7,32,4.145038,0.666667,0.241252,290,297,0.125,1.5,32,32.854739,NotAnnotated
1ZG4A.pdb_A_GLU_64,8,9,37,4.064885,0.583333,0.246009,284,285,0.125,1.714286,37,41.933044,C
1ZG4A.pdb_A_ASP_50,8,11,39,3.980916,0.527273,0.251198,368,376,0.125,1.896552,39,58.338635,NotAnnotated
1ZG4A.pdb_A_GLN_88,8,6,17,5.007634,0.733333,0.199695,262,262,0.125,1.363636,17,21.012346,NotAnnotated
1ZG4A.pdb_A_GLY_218,6,6,29,3.950382,0.666667,0.25314,290,306,0.166667,1.5,29,35.986155,NotAnnotated
1ZG4A.pdb_A_ARG_61,8,12,48,3.881679,0.469697,0.25762,466,473,0.125,2.129032,48,57.078757,NotAnnotated
1ZG4A.pdb_A_ARG_65,7,13,45,3.770992,0.358974,0.265182,1013,916,0.142857,2.785714,45,58.550231,NotAnnotated
1ZG4A.pdb_A_ASP_273,8,6,23,4.561069,0.933333,0.219247,262,262,0.125,1.071429,23,26.087226,C
1ZG4A.pdb_A_ASP_157,7,12,45,3.729008,0.424242,0.268168,605,593,0.142857,2.357143,45,51.851449,C
1ZG4A.pdb_A_HIS_153,7,9,30,4.171756,0.583333,0.239707,306,296,0.142857,1.714286,30,25.092087,NotAnnotated
1ZG4A.pdb_A_TRP_229,7,13,36,4.206107,0.435897,0.23775,540,704,0.142857,2.294118,36,36.699643,C
1ZG4A.pdb_A_SER_203,7,10,33,4.183206,0.577778,0.239051,326,334,0.142857,1.730769,33,54.373247,NotAnnotated
1ZG4A.pdb_A_GLY_228,8,8,21,4.629771,0.607143,0.215993,304,352,0.125,1.647059,21,41.368625,NotAnnotated
1ZG4A.pdb_A_GLN_99,9,6,22,5.446565,0.8,0.183602,262,262,0.111111,1.25,22,22.129758,NotAnnotated
1ZG4A.pdb_A_HIS_158,7,6,29,4.125954,0.533333,0.242368,337,321,0.142857,1.875,29,16.956809,NotAnnotated
1ZG4A.pdb_A_MET_186,6,19,85,3.015267,0.339181,0.331646,2531,2340,0.166667,2.948276,85,58.54521,C
1ZG4A.pdb_A_ILE_173,7,7,25,4.51145,0.47619,0.221658,330,341,0.142857,2.1,25,34.051975,NotAnnotated
1ZG4A.pdb_A_GLN_90,8,7,27,4.679389,0.666667,0.213703,279,291,0.125,1.5,27,25.442357,NotAnnotated
1ZG4A.pdb_A_LYS_146,7,8,28,4.290076,0.678571,0.233096,262,262,0.142857,1.473684,28,40.981985,NotAnnotated
1ZG4A.pdb_A_MET_182,7,13,46,3.625954,0.487179,0.275789,612,553,0.142857,2.052632,46,37.35958,NotAnnotated
1ZG4A.pdb_A_ASP_38,9,7,25,4.923664,0.809524,0.203101,262,262,0.111111,1.235294,25,34.558252,NotAnnotated
1ZG4A.pdb_A_ASP_35,8,11,37,4.656489,0.545455,0.214754,480,486,0.125,1.833333,37,54.940283,NotAnnotated
1ZG4A.pdb_A_THR_160,6,16,61,3.396947,0.375,0.294382,825,790,0.166667,2.666667,61,77.215925,C
1ZG4A.pdb_A_TRP_210,6,16,59,3.461832,0.35,0.288864,1203,1112,0.166667,2.857143,59,42.076502,C
1ZG4A.pdb_A_VAL_119,8,16,51,4.125954,0.358333,0.242368,597,608,0.125,2.790698,51,119.912778,NotAnnotated
1ZG4A.pdb_A_GLU_274,8,9,32,4.48855,0.638889,0.222789,295,297,0.125,1.565217,32,45.338859,NotAnnotated
1ZG4A.pdb_A_PRO_219,6,8,39,3.790076,0.5,0.263847,885,827,0.166667,2,39,38.370246,NotAnnotated
1ZG4A.pdb_A_HIS_289,9,8,31,4.793893,0.571429,0.208599,348,308,0.111111,1.75,31,21.560387,NotAnnotated
1ZG4A.pdb_A_ILE_282,7,16,63,3.881679,0.35,0.25762,964,906,0.142857,2.857143,63,109.840346,C
1ZG4A.pdb_A_LYS_215,7,6,31,3.927481,0.6,0.254616,287,307,0.142857,1.666667,31,26.859835,NotAnnotated
1ZG4A.pdb_A_ILE_287,8,12,42,4.28626,0.439394,0.233304,494,491,0.125,2.275862,42,79.208353,NotAnnotated
1ZG4A.pdb_A_LEU_122,7,15,59,3.774809,0.4,0.264914,1164,1419,0.142857,2.5,59,160.216744,C
1ZG4A.pdb_A_ARG_277,7,10,40,4.19084,0.577778,0.238616,368,345,0.142857,1.730769,40,47.003483,NotAnnotated
1ZG4A.pdb_A_CYS_123,7,13,59,3.648855,0.487179,0.274059,630,610,0.142857,2.052632,59,29.366395,NotAnnotated
1ZG4A.pdb_A_ASN_154,7,7,25,4.412214,0.761905,0.226644,262,262,0.142857,1.3125,25,25.069755,NotAnnotated
1ZG4A.pdb_A_ARG_275,7,16,51,3.877863,0.358333,0.257874,887,742,0.142857,2.790698,51,74.802946,NotAnnotated
1ZG4A.pdb_A_ASN_276,7,12,43,3.874046,0.469697,0.258128,675,630,0.142857,2.129032,43,42.575875,C
1ZG4A.pdb_A_LEU_30,9,13,36,4.484733,0.435897,0.222979,572,535,0.111111,2.294118,36,101.388811,C
1ZG4A.pdb_A_ASP_214,6,14,53,3.423664,0.428571,0.292085,798,704,0.166667,2.333333,53,66.104877,C
1ZG4A.pdb_A_GLU_147,7,9,32,4.099237,0.611111,0.243948,319,324,0.142857,1.636364,32,47.465917,NotAnnotated
1ZG4A.pdb_A_LYS_32,8,12,40,4.580153,0.469697,0.218333,653,533,0.125,2.129032,40,59.738442,NotAnnotated
1ZG4A.pdb_A_GLU_89,8,10,36,4.374046,0.488889,0.228621,321,329,0.125,2.045455,36,53.267969,NotAnnotated
1ZG4A.pdb_A_PRO_27,9,6,21,5.156489,0.733333,0.19393,275,265,0.111111,1.363636,21,24.81898,NotAnnotated
1ZG4A.pdb_A_LYS_34,9,9,30,4.698473,0.611111,0.212835,360,332,0.111111,1.636364,30,46.397294,NotAnnotated
1ZG4A.pdb_A_VAL_108,7,11,44,4.232824,0.509091,0.236249,663,632,0.142857,1.964286,44,56.930357,NotAnnotated
1ZG4A.pdb_A_MET_69,5,16,67,3.179389,0.341667,0.314526,2230,2376,0.2,2.926829,67,44.924718,NotAnnotated
1ZG4A.pdb_A_MET_68,6,15,74,3.156489,0.380952,0.316808,2298,2342,0.166667,2.625,74,42.966632,NotAnnotated
1ZG4A.pdb_A_VAL_103,7,10,39,4.072519,0.466667,0.245548,1179,1232,0.142857,2.142857,39,58.838692,NotAnnotated
1ZG4A.pdb_A_HIS_26,9,8,30,4.744275,0.5,0.21078,642,533,0.111111,2,30,23.966286,NotAnnotated
1ZG4A.pdb_A_ILE_279,7,15,64,3.618321,0.390476,0.276371,766,796,0.142857,2.560976,64,100.704187,C
1ZG4A.pdb_A_LEU_113,9,11,29,5.068702,0.436364,0.197289,303,306,0.111111,2.291667,29,86.541702,NotAnnotated
1ZG4A.pdb_A_ARG_164,7,13,52,3.717557,0.346154,0.268994,1027,1027,0.142857,2.888889,52,74.292618,C
1ZG4A.pdb_A_LEU_40,8,15,45,4.20229,0.352381,0.237965,1000,937,0.125,2.837838,45,125.007773,NotAnnotated
1ZG4A.pdb_A_PHE_230,7,14,44,3.801527,0.395604,0.263052,1385,1414,0.142857,2.527778,44,70.89223,NotAnnotated
1ZG4A.pdb_A_ARG_161,6,12,49,3.751908,0.424242,0.266531,615,534,0.166667,2.357143,49,61.217721,NotAnnotated
1ZG4A.pdb_A_ASP_209,7,8,36,3.843511,0.678571,0.260179,262,262,0.142857,1.473684,36,32.487097,NotAnnotated
1ZG4A.pdb_A_ALA_86,8,6,22,4.721374,0.8,0.211803,262,262,0.125,1.25,22,37.616215,NotAnnotated
1ZG4A.pdb_A_VAL_74,5,15,82,2.992366,0.371429,0.334184,2151,2217,0.2,2.692308,82,126.504765,C
1ZG4A.pdb_A_ALA_202,8,6,21,4.614504,0.866667,0.216708,272,272,0.125,1.153846,21,40.008131,NotAnnotated
1ZG4A.pdb_A_ILE_260,7,14,60,3.526718,0.395604,0.28355,771,747,0.142857,2.527778,60,117.526436,C
1ZG4A.pdb_A_ILE_263,7,13,73,3.469466,0.423077,0.288229,605,688,0.142857,2.363636,73,96.012597,C
1ZG4A.pdb_A_ILE_142,7,12,46,3.90458,0.439394,0.256109,437,410,0.142857,2.275862,46,95.479188,NotAnnotated
1ZG4A.pdb_A_ASN_170,6,11,42,3.664122,0.4,0.272917,590,593,0.166667,2.5,42,41.525864,NotAnnotated
1ZG4A.pdb_A_VAL_216,6,11,46,3.564885,0.363636,0.280514,1193,1151,0.166667,2.75,46,61.659874,C
1ZG4A.pdb_A_LYS_234,5,17,69,3.068702,0.367647,0.325871,1333,1483,0.2,2.72,69,77.092843,C
1ZG4A.pdb_A_ARG_178,7,9,34,4.072519,0.472222,0.245548,356,336,0.142857,2.117647,34,46.245142,NotAnnotated
1ZG4A.pdb_A_ASN_175,8,4,14,4.938931,0.666667,0.202473,265,263,0.125,1.5,14,14.166304,NotAnnotated
1ZG4A.pdb_A_ASP_233,6,13,58,3.267176,0.461538,0.306075,585,489,0.166667,2.166667,58,62.267056,C
1ZG4A.pdb_A_ASP_115,9,7,23,5.312977,0.619048,0.188218,264,265,0.111111,1.615385,23,29.714597,NotAnnotated
1ZG4A.pdb_A_LYS_111,8,7,26,4.954198,0.761905,0.201849,262,262,0.125,1.3125,26,30.820606,NotAnnotated
1ZG4A.pdb_A_LEU_148,6,15,51,3.60687,0.390476,0.277249,705,706,0.166667,2.560976,51,192.55803,C
1ZG4A.pdb_A_GLU_121,8,10,38,4.335878,0.555556,0.230634,344,303,0.125,1.8,38,50.930324,NotAnnotated
1ZG4A.pdb_A_PRO_107,7,8,30,4.335878,0.678571,0.230634,306,294,0.142857,1.473684,30,28.672527,C
1ZG4A.pdb_A_GLU_240,6,9,33,4.003817,0.555556,0.249762,281,274,0.166667,1.8,33,47.456499,NotAnnotated
1ZG4A.pdb_A_PRO_226,8,6,25,4.652672,0.6,0.21493,327,352,0.125,1.666667,25,27.132799,C
1ZG4A.pdb_A_VAL_80,7,14,56,3.790076,0.406593,0.263847,954,959,0.142857,2.459459,56,113.530692,NotAnnotated
1ZG4A.pdb_A_TYR_46,8,18,68,3.660305,0.333333,0.273201,1919,1699,0.125,3,68,81.450829,C
1ZG4A.pdb_A_ALA_79,6,11,54,3.645038,0.527273,0.274346,699,726,0.166667,1.896552,54,96.972343,NotAnnotated
1ZG4A.pdb_A_ASP_101,8,8,32,4.591603,0.535714,0.217789,715,685,0.125,1.866667,32,38.107306,NotAnnotated
1ZG4A.pdb_A_LEU_250,7,17,54,3.801527,0.367647,0.263052,893,908,0.142857,2.72,54,172.779191,C
1ZG4A.pdb_A_THR_71,5,15,75,2.977099,0.447619,0.335897,1302,1396,0.2,2.234043,75,67.422691,C
1ZG4A.pdb_A_LEU_137,7,13,58,3.89313,0.423077,0.256863,731,763,0.142857,2.363636,58,144.845297,NotAnnotated
1ZG4A.pdb_A_LEU_138,7,16,63,3.648855,0.375,0.274059,646,642,0.142857,2.666667,63,190.610664,NotAnnotated
1ZG4A.pdb_A_GLU_110,8,10,34,4.51145,0.622222,0.221658,262,262,0.125,1.607143,34,49.814199,NotAnnotated
1ZG4A.pdb_A_LEU_139,6,17,63,3.450382,0.352941,0.289823,1806,2028,0.166667,2.833333,63,201.04825,NotAnnotated
1ZG4A.pdb_A_SER_258,8,12,40,4.232824,0.424242,0.236249,419,390,0.125,2.357143,40,58.006566,NotAnnotated
1ZG4A.pdb_A_GLU_197,7,6,28,4.267176,0.666667,0.234347,262,262,0.142857,1.5,28,37.948209,NotAnnotated
1ZG4A.pdb_A_MET_117,8,14,45,4.412214,0.395604,0.226644,677,615,0.125,2.527778,45,42.241825,NotAnnotated
1ZG4A.pdb_A_THR_114,9,5,18,5.717557,0.8,0.1749,262,262,0.111111,1.25,18,22.248997,NotAnnotated
1ZG4A.pdb_A_ALA_224,7,10,43,3.908397,0.444444,0.255859,655,742,0.142857,2.25,43,94.411709,NotAnnotated
1ZG4A.pdb_A_SER_82,7,12,47,3.923664,0.439394,0.254864,635,643,0.142857,2.275862,47,63.657437,NotAnnotated
1ZG4A.pdb_A_THR_118,8,11,35,4.503817,0.545455,0.222034,371,363,0.125,1.833333,35,56.691521,NotAnnotated
1ZG4A.pdb_A_PRO_252,8,10,32,4.396947,0.644444,0.227431,262,262,0.125,1.551724,32,38.002556,NotAnnotated
1ZG4A.pdb_A_ILE_56,8,9,37,4.110687,0.472222,0.243268,297,371,0.125,2.117647,37,66.9824,NotAnnotated
1ZG4A.pdb_A_PRO_257,8,9,36,4.19084,0.583333,0.238616,306,284,0.125,1.714286,36,40.338943,NotAnnotated
1ZG4A.pdb_A_VAL_159,7,9,37,3.854962,0.611111,0.259406,311,334,0.142857,1.636364,37,50.198609,NotAnnotated
1ZG4A.pdb_A_ILE_246,6,17,74,3.125954,0.375,0.319902,1193,1405,0.166667,2.666667,74,124.20948,C
1ZG4A.pdb_A_ILE_247,6,15,80,3.015267,0.352381,0.331646,1146,1233,0.166667,2.837838,80,103.467135,C
1ZG4A.pdb_A_LEU_201,8,6,20,4.751908,0.866667,0.210442,262,262,0.125,1.153846,20,60.078581,NotAnnotated
1ZG4A.pdb_A_LEU_76,6,13,61,3.335878,0.448718,0.299771,1089,1100,0.166667,2.228571,61,172.437209,C
1ZG4A.pdb_A_ILE_127,6,17,70,3.244275,0.375,0.308235,1540,1517,0.166667,2.666667,70,96.510815,NotAnnotated
1ZG4A.pdb_A_LEU_75,5,16,81,3.099237,0.341667,0.32266,2067,2130,0.2,2.926829,81,174.441026,C
1ZG4A.pdb_A_GLY_45,7,12,58,3.625954,0.515152,0.275789,531,496,0.142857,1.941176,58,61.258734,C
1ZG4A.pdb_A_LEU_207,6,16,63,3.370229,0.366667,0.296716,1116,1014,0.166667,2.727273,63,169.681541,C
1ZG4A.pdb_A_GLY_283,7,11,43,4.003817,0.490909,0.249762,425,534,0.142857,2.037037,43,68.114992,C
1ZG4A.pdb_A_LYS_73,6,16,78,3.087786,0.375,0.323857,2004,2091,0.166667,2.666667,78,72.732457,C
1ZG4A.pdb_A_SER_130,6,13,59,3.366412,0.435897,0.297052,1034,972,0.166667,2.294118,59,60.28424,C
1ZG4A.pdb_A_ALA_217,6,11,42,3.534351,0.436364,0.282937,595,611,0.166667,2.291667,42,83.616996,C
1ZG4A.pdb_A_VAL_44,7,15,66,3.614504,0.4,0.276663,1797,1795,0.142857,2.5,66,114.419773,C
1ZG4A.pdb_A_GLY_41,8,9,32,4.400763,0.527778,0.227233,313,324,0.125,1.894737,32,52.787948,NotAnnotated
1ZG4A.pdb_A_SER_268,7,10,37,4.259542,0.422222,0.234767,492,415,0.142857,2.368421,37,52.266593,NotAnnotated
1ZG4A.pdb_A_MET_129,6,12,46,3.732824,0.439394,0.267894,538,494,0.166667,2.275862,46,35.653228,NotAnnotated
1ZG4A.pdb_A_ALA_213,7,9,42,3.652672,0.555556,0.273772,320,318,0.142857,1.8,42,49.773957,NotAnnotated
1ZG4A.pdb_A_SER_70,6,14,69,3.145038,0.384615,0.317961,2102,1917,0.166667,2.6,69,61.763464,C
1ZG4A.pdb_A_ILE_47,8,14,52,3.736641,0.384615,0.26762,686,647,0.125,2.6,52,97.368272,NotAnnotated
1ZG4A.pdb_A_ILE_231,7,12,52,3.572519,0.439394,0.279915,646,667,0.142857,2.275862,52,85.860545,NotAnnotated
1ZG4A.pdb_A_THR_109,8,15,48,4.21374,0.409524,0.237319,580,679,0.125,2.44186,48,76.921096,NotAnnotated
1ZG4A.pdb_A_ARG_244,6,17,68,3.293893,0.375,0.303592,1462,1337,0.166667,2.666667,68,76.59669,C
1ZG4A.pdb_A_VAL_261,7,14,75,3.435115,0.373626,0.291111,739,929,0.142857,2.676471,75,135.866073,C
1ZG4A.pdb_A_VAL_262,7,12,67,3.267176,0.439394,0.306075,650,508,0.142857,2.275862,67,90.509599,NotAnnotated
1ZG4A.pdb_A_ASN_100,9,4,14,5.530534,1,0.180814,262,262,0.111111,1,14,15.331762,NotAnnotated
1ZG4A.pdb_A_ARG_120,7,9,41,4.049618,0.555556,0.246937,417,452,0.142857,1.8,41,42.38569,NotAnnotated
1ZG4A.pdb_A_ARG_241,7,11,35,4.087786,0.436364,0.244631,661,587,0.142857,2.291667,35,54.207064,NotAnnotated
1ZG4A.pdb_A_LEU_81,7,14,54,3.78626,0.395604,0.264113,854,956,0.142857,2.527778,54,147.064691,NotAnnotated
1ZG4A.pdb_A_GLY_54,8,8,30,4.137405,0.642857,0.241697,270,269,0.125,1.555556,30,44.883496,C
1ZG4A.pdb_A_GLU_177,7,8,31,4.251908,0.5,0.235189,409,388,0.142857,2,31,38.801873,NotAnnotated
1ZG4A.pdb_A_ALA_42,8,10,40,4.164122,0.533333,0.240147,401,345,0.125,1.875,40,80.065127,C
1ZG4A.pdb_A_VAL_31,9,8,26,4.954198,0.678571,0.201849,262,262,0.111111,1.473684,26,56.024195,NotAnnotated
1ZG4A.pdb_A_GLU_171,7,10,37,4.015267,0.422222,0.249049,721,708,0.142857,2.368421,37,56.549559,NotAnnotated
1ZG4A.pdb_A_ALA_125,7,13,51,3.751908,0.461538,0.266531,673,642,0.142857,2.166667,51,92.682455,C
1ZG4A.pdb_A_ALA_126,6,15,62,3.389313,0.428571,0.295045,646,906,0.166667,2.333333,62,111.532315,C
1ZG4A.pdb_A_LEU_49,8,15,50,3.763359,0.390476,0.26572,1241,893,0.125,2.560976,50,160.466309,NotAnnotated
1ZG4A.pdb_A_MET_211,6,17,73,3.10687,0.375,0.321867,1787,1828,0.166667,2.666667,73,56.318922,NotAnnotated
1ZG4A.pdb_A_LEU_220,6,14,54,3.522901,0.395604,0.283857,1053,1062,0.166667,2.527778,54,138.562506,C
1ZG4A.pdb_A_LEU_57,8,9,36,4.324427,0.5,0.231244,268,270,0.125,2,36,79.328876,NotAnnotated
1ZG4A.pdb_A_LEU_221,6,14,60,3.480916,0.318681,0.287281,1140,1264,0.166667,3.137931,60,167.768029,NotAnnotated
1ZG4A.pdb_A_LEU_102,8,12,33,4.671756,0.424242,0.214052,376,418,0.125,2.357143,33,100.406228,C
1ZG4A.pdb_A_ASN_132,7,14,51,3.637405,0.395604,0.274921,750,669,0.142857,2.527778,51,52.985899,C
1ZG4A.pdb_A_ILE_84,8,12,37,4.381679,0.469697,0.228223,385,420,0.125,2.129032,37,80.879226,NotAnnotated
1ZG4A.pdb_A_LEU_51,7,12,42,3.916031,0.439394,0.255361,676,517,0.142857,2.275862,42,106.289896,NotAnnotated
1ZG4A.pdb_A_ALA_237,6,10,48,3.545802,0.488889,0.282024,683,831,0.166667,2.045455,48,57.513882,C
1ZG4A.pdb_A_ASN_136,7,11,45,3.954198,0.527273,0.252896,368,389,0.142857,1.896552,45,45.093424,NotAnnotated
1ZG4A.pdb_A_GLU_168,7,8,38,3.931298,0.642857,0.254369,285,282,0.142857,1.555556,38,37.988989,NotAnnotated
1ZG4A.pdb_A_LEU_225,7,11,46,3.992366,0.4,0.250478,688,770,0.142857,2.5,46,122.935585,C
1ZG4A.pdb_A_LYS_55,9,7,24,4.568702,0.666667,0.218881,262,262,0.111111,1.5,24,37.742017,NotAnnotated
1ZG4A.pdb_A_GLU_166,6,13,52,3.503817,0.371795,0.285403,1231,1186,0.166667,2.689655,52,63.301443,C
1ZG4A.pdb_A_ALA_232,6,12,57,3.396947,0.484848,0.294382,694,640,0.166667,2.0625,57,85.684117,C
1ZG4A.pdb_A_THR_29,8,13,47,4.278626,0.423077,0.23372,1207,958,0.125,2.363636,47,62.283421,NotAnnotated
1ZG4A.pdb_A_CYS_77,6,15,71,3.278626,0.390476,0.305006,1446,1487,0.166667,2.560976,71,36.886647,NotAnnotated
1ZG4A.pdb_A_GLU_281,7,9,41,4.229008,0.611111,0.236462,337,293,0.142857,1.636364,41,49.113211,NotAnnotated
1ZG4A.pdb_A_THR_200,8,8,26,4.541985,0.607143,0.220168,284,319,0.125,1.647059,26,44.924017,NotAnnotated
1ZG4A.pdb_A_SER_98,9,7,23,5.435115,0.619048,0.183989,284,280,0.111111,1.615385,23,32.551727,NotAnnotated
1ZG4A.pdb_A_ALA_36,8,13,42,4.305344,0.487179,0.23227,628,546,0.125,2.052632,42,96.189118,NotAnnotated
1ZG4A.pdb_A_PRO_145,7,12,41,4.034351,0.484848,0.247871,483,589,0.142857,2.0625,41,52.781613,NotAnnotated
1ZG4A.pdb_A_ARG_259,7,14,53,3.858779,0.417582,0.259149,486,448,0.142857,2.394737,53,81.74481,C
1ZG4A.pdb_A_GLY_78,6,12,63,3.408397,0.5,0.293393,776,811,0.166667,2,63,78.451848,NotAnnotated
1ZG4A.pdb_A_ALA_227,8,4,17,4.954198,0.833333,0.201849,262,262,0.125,1.2,17,28.144745,NotAnnotated
1ZG4A.pdb_A_GLY_196,7,9,41,3.870229,0.638889,0.258383,262,262,0.142857,1.565217,41,55.965083,NotAnnotated
1ZG4A.pdb_A_SER_285,8,12,39,4.461832,0.484848,0.224123,488,470,0.125,2.0625,39,55.634471,NotAnnotated
1ZG4A.pdb_A_VAL_33,8,12,45,4.251908,0.515152,0.235189,639,651,0.125,1.941176,45,93.275904,NotAnnotated
2NPHA.pdb_A_ILE_13,5,15,50,2.571429,0.371429,0.388889,530,535,0.2,2.692308,50,107.294019,NotAnnotated
2NPHA.pdb_A_ILE_15,6,13,47,2.744898,0.358974,0.364312,363,357,0.166667,2.785714,47,99.397529,C
2NPHA.pdb_A_ARG_87,4,12,38,2.642857,0.515152,0.378378,174,189,0.25,1.941176,38,60.963519,C
2NPHA.pdb_A_LEU_33,5,15,57,2.408163,0.361905,0.415254,439,442,0.2,2.763158,57,154.953865,C
2NPHA.pdb_A_SER_37,7,6,25,3.397959,0.466667,0.294294,112,111,0.142857,2.142857,25,26.627859,NotAnnotated
2NPHA.pdb_A_THR_80,5,10,35,2.867347,0.533333,0.348754,146,141,0.2,1.875,35,50.467434,NotAnnotated
2NPHA.pdb_A_TYR_59,6,15,40,2.938776,0.371429,0.340278,265,260,0.166667,2.692308,40,63.45588,C
2NPHA.pdb_A_GLY_86,4,11,38,2.673469,0.618182,0.374046,119,113,0.25,1.617647,38,62.534392,C
2NPHA.pdb_A_ASP_60,6,7,28,3.244898,0.619048,0.308176,114,110,0.166667,1.615385,28,29.75616,NotAnnotated
2NPHA.pdb_A_PHE_53,6,8,21,3.632653,0.535714,0.275281,135,133,0.166667,1.866667,21,36.093671,NotAnnotated
2NPHA.pdb_A_GLY_94,6,6,23,3.326531,0.666667,0.300613,148,196,0.166667,1.5,23,30.14279,NotAnnotated
2NPHA.pdb_A_LEU_38,6,10,39,2.94898,0.4,0.3391,228,236,0.166667,2.5,39,90.536113,NotAnnotated
2NPHA.pdb_A_ILE_93,6,11,37,2.877551,0.454545,0.347518,151,147,0.166667,2.2,37,77.9656,NotAnnotated
2NPHA.pdb_A_GLY_16,6,8,27,3.306122,0.464286,0.302469,158,167,0.166667,2.153846,27,45.202548,NotAnnotated
2NPHA.pdb_A_GLY_17,7,5,19,3.571429,0.8,0.28,98,98,0.142857,1.25,19,28.219188,NotAnnotated
2NPHA.pdb_A_THR_91,5,8,29,3,0.678571,0.333333,98,98,0.2,1.473684,29,39.495818,NotAnnotated
2NPHA.pdb_A_THR_96,7,4,13,4.010204,0.5,0.249364,124,135,0.142857,2,13,19.273968,NotAnnotated
2NPHA.pdb_A_VAL_11,5,11,41,2.734694,0.490909,0.365672,413,390,0.2,2.037037,41,87.170668,NotAnnotated
2NPHA.pdb_A_LYS_43,6,8,28,3.295918,0.5,0.303406,132,158,0.166667,2,28,29.868838,NotAnnotated
2NPHA.pdb_A_THR_12,6,10,32,3,0.511111,0.333333,218,217,0.166667,1.956522,32,48.970538,NotAnnotated
2NPHA.pdb_A_PRO_39,6,7,28,3.346939,0.47619,0.29878,132,138,0.166667,2.1,28,29.897888,NotAnnotated
2NPHA.pdb_A_LYS_45,5,10,35,2.969388,0.488889,0.33677,241,295,0.2,2.045455,35,43.993819,NotAnnotated
2NPHA.pdb_A_PRO_44,6,7,24,3.438776,0.666667,0.290801,124,131,0.166667,1.5,24,21.939963,NotAnnotated
2NPHA.pdb_A_MET_36,6,11,43,2.795918,0.363636,0.357664,207,209,0.166667,2.75,43,34.006423,C
2NPHA.pdb_A_GLU_21,5,9,30,2.989796,0.555556,0.334471,128,124,0.2,1.8,30,55.066584,NotAnnotated
2NPHA.pdb_A_VAL_75,5,14,59,2.5,0.373626,0.4,220,229,0.2,2.676471,59,124.860743,C
2NPHA.pdb_A_LYS_14,6,10,32,3.102041,0.466667,0.322368,234,241,0.166667,2.142857,32,50.124449,NotAnnotated
2NPHA.pdb_A_LEU_10,6,7,24,3.306122,0.619048,0.302469,170,189,0.166667,1.615385,24,74.497141,NotAnnotated
2NPHA.pdb_A_LEU_97,6,6,18,3.77551,0.2,0.264865,301,279,0.166667,5,20,53.42975,C
2NPHA.pdb_A_GLY_27,5,4,15,3.428571,0.666667,0.291667,114,112,0.2,1.5,15,22.257185,C
2NPHA.pdb_A_TRP_42,7,8,27,3.469388,0.5,0.288235,159,161,0.142857,2,27,19.164259,NotAnnotated
2NPHA.pdb_A_LEU_90,5,13,38,2.714286,0.448718,0.368421,217,275,0.2,2.228571,38,123.928396,C
2NPHA.pdb_A_GLN_58,6,12,36,3.040816,0.439394,0.328859,179,184,0.166667,2.275862,36,39.244298,NotAnnotated
2NPHA.pdb_A_PRO_1,7,2,7,4.469388,1,0.223744,98,98,0.142857,1,7,7.726647,NotAnnotated
2NPHA.pdb_A_VAL_82,5,7,30,2.959184,0.666667,0.337931,233,180,0.2,1.5,30,53.722567,NotAnnotated
2NPHA.pdb_A_MET_46,6,8,23,3.602041,0.607143,0.27762,126,133,0.166667,1.647059,23,23.812223,NotAnnotated
2NPHA.pdb_A_ALA_71,6,11,37,2.918367,0.527273,0.342657,160,156,0.166667,1.896552,37,85.213809,NotAnnotated
2NPHA.pdb_A_GLN_2,7,3,9,4.438776,0.666667,0.225287,101,101,0.142857,1.5,9,9.41056,NotAnnotated
2NPHA.pdb_A_PRO_9,6,9,29,3.22449,0.388889,0.310127,249,318,0.166667,2.571429,29,45.953594,C
2NPHA.pdb_A_LEU_19,6,6,23,3.326531,0.6,0.300613,100,100,0.166667,1.666667,23,47.003154,NotAnnotated
2NPHA.pdb_A_GLN_7,7,5,13,4.102041,0.6,0.243781,98,98,0.142857,1.666667,13,16.267616,NotAnnotated
2NPHA.pdb_A_LEU_24,5,12,47,2.714286,0.333333,0.368421,727,613,0.2,3,47,139.00778,C
2NPHA.pdb_A_LEU_23,5,11,39,2.734694,0.4,0.365672,373,363,0.2,2.5,39,122.688343,C
2NPHA.pdb_A_VAL_3,6,7,24,3.489796,0.285714,0.28655,449,409,0.166667,3.5,24,49.118329,NotAnnotated
2NPHA.pdb_A_THR_74,5,12,44,2.704082,0.469697,0.369811,188,193,0.2,2.129032,44,59.886179,C
2NPHA.pdb_A_VAL_77,6,14,47,2.704082,0.428571,0.369811,199,189,0.166667,2.333333,47,116.086778,C
2NPHA.pdb_A_LYS_20,5,10,37,2.806122,0.466667,0.356364,165,156,0.2,2.142857,37,45.803661,NotAnnotated
2NPHA.pdb_A_GLU_34,6,10,32,2.918367,0.555556,0.342657,131,130,0.166667,1.8,32,48.552258,NotAnnotated
2NPHA.pdb_A_GLU_35,6,8,32,3.020408,0.535714,0.331081,144,150,0.166667,1.866667,32,40.210141,NotAnnotated
2NPHA.pdb_A_ALA_22,5,12,42,2.683673,0.484848,0.372624,182,186,0.2,2.0625,42,97.561789,C
2NPHA.pdb_A_ASP_30,4,12,49,2.5,0.439394,0.4,744,773,0.25,2.275862,49,59.703413,NotAnnotated
2NPHA.pdb_A_MET_95,6,8,30,3.234694,0.392857,0.309148,191,161,0.166667,2.545455,30,29.903129,NotAnnotated
2NPHA.pdb_A_GLN_61,6,7,29,3.204082,0.714286,0.312102,114,114,0.166667,1.4,29,24.294982,NotAnnotated
2NPHA.pdb_A_ILE_54,6,11,31,3.244898,0.454545,0.308176,136,141,0.166667,2.2,31,66.113145,NotAnnotated
2NPHA.pdb_A_ARG_41,7,6,22,3.704082,0.6,0.269972,107,107,0.142857,1.666667,22,21.959653,NotAnnotated
2NPHA.pdb_A_ALA_28,4,10,33,2.714286,0.555556,0.368421,265,266,0.25,1.8,33,63.902785,C
2NPHA.pdb_A_LEU_76,5,14,51,2.602041,0.417582,0.384314,280,220,0.2,2.394737,51,140.347895,NotAnnotated
2NPHA.pdb_A_GLY_48,6,6,15,3.806122,0.666667,0.262735,185,185,0.166667,1.5,15,32.060953,NotAnnotated
2NPHA.pdb_A_GLY_49,6,6,14,3.816327,0.733333,0.262032,160,159,0.166667,1.363636,14,36.048819,C
2NPHA.pdb_A_ILE_62,5,13,40,2.826531,0.423077,0.353791,198,231,0.2,2.363636,40,94.604559,NotAnnotated
2NPHA.pdb_A_LEU_5,7,6,18,3.969388,0.4,0.251928,197,187,0.142857,2.5,19,55.604041,C
2NPHA.pdb_A_ASP_25,5,10,36,2.816327,0.511111,0.355072,219,256,0.2,1.956522,36,54.941658,C
2NPHA.pdb_A_GLY_40,7,5,22,3.581633,0.7,0.279202,100,101,0.142857,1.428571,22,24.0335,C
2NPHA.pdb_A_ASP_29,5,7,23,3.102041,0.666667,0.322368,109,109,0.2,1.5,23,34.217729,C
2NPHA.pdb_A_PRO_79,6,8,30,3.22449,0.5,0.310127,112,116,0.166667,2,30,31.906925,C
2NPHA.pdb_A_PHE_99,7,2,6,4.755102,1,0.2103,98,98,0.142857,1,6,11.993495,NotAnnotated
2NPHA.pdb_A_HIS_69,6,8,26,3.142857,0.642857,0.318182,98,98,0.166667,1.555556,26,21.108002,NotAnnotated
2NPHA.pdb_A_ILE_47,5,11,37,2.918367,0.436364,0.342657,549,547,0.2,2.291667,37,74.192084,C
2NPHA.pdb_A_THR_4,7,5,11,4.377551,0.5,0.228438,120,116,0.142857,2,11,22.608776,NotAnnotated
2NPHA.pdb_A_LEU_89,5,16,50,2.5,0.375,0.4,235,224,0.2,2.666667,50,160.938597,NotAnnotated
2NPHA.pdb_A_ILE_50,7,4,8,4.683673,0.833333,0.213508,98,98,0.142857,1.2,8,22.117371,C
2NPHA.pdb_A_VAL_56,6,14,36,3.061224,0.450549,0.326667,136,139,0.166667,2.219512,36,97.777743,C
2NPHA.pdb_A_GLY_51,7,4,9,4.581633,0.833333,0.218263,98,98,0.142857,1.2,9,23.746821,C
2NPHA.pdb_A_GLY_52,6,7,17,3.744898,0.619048,0.26703,110,110,0.166667,1.615385,17,41.407787,C
2NPHA.pdb_A_ASN_98,7,3,7,4.642857,0.666667,0.215385,98,98,0.142857,1.5,7,11.990569,NotAnnotated
2NPHA.pdb_A_TRP_6,7,4,10,4.285714,0.666667,0.233333,104,111,0.142857,1.5,10,11.033453,NotAnnotated
2NPHA.pdb_A_GLU_65,6,10,31,3.020408,0.533333,0.331081,151,150,0.166667,1.875,31,49.670922,C
2NPHA.pdb_A_CYS_67,6,7,25,3.183673,0.666667,0.314103,100,100,0.166667,1.5,25,14.720417,NotAnnotated
2NPHA.pdb_A_PRO_81,6,5,20,3.27551,0.7,0.305296,98,98,0.166667,1.428571,20,18.721387,C
2NPHA.pdb_A_ILE_84,4,13,46,2.520408,0.423077,0.396761,222,272,0.25,2.363636,46,95.247552,C
2NPHA.pdb_A_ILE_85,4,18,62,2.255102,0.320261,0.443439,720,756,0.25,3.122449,62,148.288615,C
2NPHA.pdb_A_GLY_68,6,5,18,3.469388,0.9,0.288235,98,98,0.166667,1.111111,18,20.056322,C
2NPHA.pdb_A_ARG_8,6,5,18,3.510204,0.5,0.284884,220,221,0.166667,2,18,24.570856,NotAnnotated
2NPHA.pdb_A_LYS_55,6,11,32,3.244898,0.436364,0.308176,191,168,0.166667,2.291667,32,41.797504,NotAnnotated
2NPHA.pdb_A_ARG_57,6,12,41,2.857143,0.424242,0.35,195,190,0.166667,2.357143,41,54.373957,C
2NPHA.pdb_A_THR_26,5,7,28,3.112245,0.428571,0.321311,272,254,0.2,2.333333,29,42.451564,C
2NPHA.pdb_A_ASN_88,5,12,37,2.72449,0.469697,0.367041,165,173,0.2,2.129032,37,47.760452,NotAnnotated
2NPHA.pdb_A_LYS_70,6,10,31,3.05102,0.533333,0.327759,119,130,0.166667,1.875,31,47.238719,NotAnnotated
2NPHA.pdb_A_ILE_64,5,14,53,2.540816,0.395604,0.393574,284,329,0.2,2.527778,53,112.134476,NotAnnotated
2NPHA.pdb_A_ILE_66,5,14,47,2.591837,0.406593,0.385827,290,279,0.2,2.459459,47,102.354529,NotAnnotated
2NPHA.pdb_A_ASN_83,5,13,45,2.55102,0.397436,0.392,285,251,0.2,2.516129,45,50.368512,C
2NPHA.pdb_A_GLN_92,5,11,34,2.918367,0.490909,0.342657,184,173,0.2,2.037037,34,40.979762,NotAnnotated
2NPHA.pdb_A_ILE_72,5,10,34,2.938776,0.555556,0.340278,128,120,0.2,1.8,34,72.121176,NotAnnotated
2NPHA.pdb_A_LEU_63,6,10,34,3.05102,0.444444,0.327759,165,170,0.166667,2.25,34,95.089299,NotAnnotated
2NPHA.pdb_A_GLY_78,6,12,36,2.887755,0.530303,0.34629,106,107,0.166667,1.885714,36,69.379563,C
2NPHA.pdb_A_VAL_32,5,14,47,2.602041,0.417582,0.384314,523,466,0.2,2.394737,47,120.651006,C
2NPHA.pdb_A_GLN_18,6,9,29,3.091837,0.5,0.323432,130,129,0.166667,2,29,30.343319,NotAnnotated
2NPHA.pdb_A_GLY_73,5,11,39,2.836735,0.509091,0.352518,190,158,0.2,1.964286,39,57.967272,NotAnnotated
2NPHA.pdb_A_THR_31,5,12,50,2.510204,0.439394,0.398374,259,242,0.2,2.275862,50,66.882267,C
2P9HA.pdb_A_THR_276,6,13,54,3.548507,0.423077,0.281809,754,784,0.166667,2.363636,54,53.597726,C
2P9HA.pdb_A_THR_154,7,10,36,4.022388,0.488889,0.248609,401,422,0.142857,2.045455,36,46.600541,NotAnnotated
2P9HA.pdb_A_GLY_236,10,6,24,5.425373,0.733333,0.184319,268,268,0.1,1.363636,24,31.611472,NotAnnotated
2P9HA.pdb_A_ALA_145,8,11,58,4.182836,0.436364,0.239072,659,681,0.125,2.291667,58,91.982252,NotAnnotated
2P9HA.pdb_A_ALA_266,9,7,28,5.018657,0.761905,0.199257,268,268,0.111111,1.3125,28,55.441654,NotAnnotated
2P9HA.pdb_A_HIS_202,7,12,39,4.171642,0.5,0.239714,416,482,0.142857,2,39,35.230903,NotAnnotated
2P9HA.pdb_A_ASP_292,6,8,38,3.791045,0.5,0.26378,380,416,0.166667,2,38,41.244662,NotAnnotated
2P9HA.pdb_A_ARG_86,8,12,34,4.429104,0.5,0.225779,429,436,0.125,2,34,59.764878,NotAnnotated
2P9HA.pdb_A_ARG_303,8,19,52,4.018657,0.356725,0.248839,961,940,0.125,2.803279,52,94.007309,NotAnnotated
2P9HA.pdb_A_VAL_192,6,13,44,3.589552,0.448718,0.278586,635,835,0.166667,2.228571,44,102.877055,C
2P9HA.pdb_A_GLN_117,9,8,29,5.152985,0.607143,0.194062,305,314,0.111111,1.647059,29,33.699753,NotAnnotated
2P9HA.pdb_A_ALA_138,9,7,27,5.022388,0.761905,0.199108,268,268,0.111111,1.3125,27,55.541384,NotAnnotated
2P9HA.pdb_A_ALA_139,9,11,38,4.899254,0.490909,0.204113,350,348,0.111111,2.037037,38,86.79247,NotAnnotated
2P9HA.pdb_A_GLY_121,8,10,41,4.544776,0.555556,0.220033,332,300,0.125,1.8,41,63.151431,NotAnnotated
2P9HA.pdb_A_ASN_316,7,11,42,4.022388,0.509091,0.248609,393,431,0.142857,1.964286,42,42.481059,NotAnnotated
2P9HA.pdb_A_GLN_231,9,10,37,4.764925,0.644444,0.209867,268,268,0.111111,1.551724,37,30.760297,NotAnnotated
2P9HA.pdb_A_LYS_290,6,11,40,3.828358,0.472727,0.261209,403,414,0.166667,2.115385,40,50.221448,NotAnnotated
2P9HA.pdb_A_GLY_91,9,7,19,5.268657,0.619048,0.189802,273,275,0.111111,1.615385,19,43.522688,NotAnnotated
2P9HA.pdb_A_SER_224,7,13,47,3.876866,0.5,0.25794,780,698,0.142857,2,47,56.511304,NotAnnotated
2P9HA.pdb_A_ALA_253,8,17,64,4.007463,0.411765,0.249534,558,615,0.125,2.428571,64,138.922938,C
2P9HA.pdb_A_THR_141,9,7,30,4.996269,0.571429,0.200149,268,268,0.111111,1.75,30,36.017504,NotAnnotated
2P9HA.pdb_A_ALA_133,7,13,46,3.981343,0.474359,0.251172,446,494,0.142857,2.108108,46,97.604141,NotAnnotated
2P9HA.pdb_A_SER_221,7,10,47,3.735075,0.555556,0.267732,667,803,0.142857,1.8,47,42.989742,NotAnnotated
2P9HA.pdb_A_ALA_135,8,10,33,4.645522,0.577778,0.215261,268,306,0.125,1.730769,33,83.91371,NotAnnotated
2P9HA.pdb_A_ALA_256,8,13,45,4.458955,0.512821,0.224268,499,431,0.125,1.95,45,91.689301,NotAnnotated
2P9HA.pdb_A_SER_102,8,6,25,4.712687,0.666667,0.212193,295,318,0.125,1.5,25,29.864063,NotAnnotated
2P9HA.pdb_A_PRO_285,7,11,36,4.253731,0.527273,0.235088,319,316,0.142857,1.896552,36,40.124482,NotAnnotated
2P9HA.pdb_A_PRO_284,7,9,45,4.212687,0.583333,0.237378,334,348,0.142857,1.714286,45,34.467767,C
2P9HA.pdb_A_ALA_250,7,15,69,3.716418,0.438095,0.269076,1093,984,0.142857,2.282609,69,114.87356,C
2P9HA.pdb_A_LEU_198,6,13,50,3.641791,0.435897,0.27459,1346,1519,0.166667,2.294118,50,145.723744,NotAnnotated
2P9HA.pdb_A_ASP_165,6,9,33,3.94403,0.666667,0.253548,326,350,0.166667,1.5,33,43.459394,NotAnnotated
2P9HA.pdb_A_GLN_228,8,14,48,4.25,0.461538,0.235294,619,644,0.125,2.166667,48,45.292981,NotAnnotated
2P9HA.pdb_A_GLN_227,8,9,34,4.585821,0.722222,0.218063,293,296,0.125,1.384615,34,24.743581,NotAnnotated
2P9HA.pdb_A_LEU_196,6,14,60,3.402985,0.395604,0.29386,1881,1794,0.166667,2.527778,60,138.693785,NotAnnotated
2P9HA.pdb_A_GLY_252,7,11,49,3.962687,0.618182,0.252354,538,426,0.142857,1.617647,49,62.831499,C
2P9HA.pdb_A_THR_258,8,10,38,4.570896,0.6,0.218776,268,268,0.125,1.666667,38,52.213401,NotAnnotated
2P9HA.pdb_A_TYR_204,7,13,42,4.108209,0.474359,0.243415,563,366,0.142857,2.108108,42,51.074234,NotAnnotated
2P9HA.pdb_A_ARG_207,8,7,24,4.910448,0.761905,0.203647,268,268,0.125,1.3125,24,28.046013,NotAnnotated
2P9HA.pdb_A_MET_254,7,17,64,3.910448,0.360294,0.255725,1506,1491,0.142857,2.77551,64,56.064474,NotAnnotated
2P9HA.pdb_A_ARG_326,7,12,42,3.955224,0.469697,0.25283,781,738,0.142857,2.129032,42,52.447297,C
2P9HA.pdb_A_VAL_171,7,15,54,3.970149,0.419048,0.25188,992,1032,0.142857,2.386364,54,120.568983,NotAnnotated
2P9HA.pdb_A_GLN_211,8,7,31,4.813433,0.571429,0.207752,278,273,0.125,1.75,31,23.774602,NotAnnotated
2P9HA.pdb_A_VAL_175,8,11,42,4.574627,0.490909,0.218597,324,309,0.125,2.037037,42,88.286968,NotAnnotated
2P9HA.pdb_A_LEU_305,9,10,42,4.656716,0.555556,0.214744,403,427,0.111111,1.8,42,112.545525,NotAnnotated
2P9HA.pdb_A_GLY_261,9,7,25,5.294776,0.619048,0.188865,277,275,0.111111,1.615385,25,38.451999,NotAnnotated
2P9HA.pdb_A_LEU_307,9,15,40,4.61194,0.4,0.216828,701,618,0.111111,2.5,40,156.36798,NotAnnotated
2P9HA.pdb_A_LEU_90,9,9,29,4.91791,0.5,0.203338,291,300,0.111111,2,29,92.617053,NotAnnotated
2P9HA.pdb_A_GLY_265,9,11,36,4.791045,0.545455,0.208723,318,320,0.111111,1.833333,36,62.794697,NotAnnotated
2P9HA.pdb_A_LEU_304,8,16,60,4.216418,0.383333,0.237168,1211,808,0.125,2.608696,60,184.813197,NotAnnotated
2P9HA.pdb_A_THR_240,9,11,41,4.791045,0.454545,0.208723,354,390,0.111111,2.2,41,46.85689,NotAnnotated
2P9HA.pdb_A_ASP_88,8,9,28,4.563433,0.638889,0.219133,268,268,0.125,1.565217,28,46.938748,C
2P9HA.pdb_A_HIS_112,9,9,34,5.052239,0.638889,0.197932,268,268,0.111111,1.565217,34,28.526,NotAnnotated
2P9HA.pdb_A_GLN_209,8,6,21,4.936567,0.733333,0.20257,268,268,0.125,1.363636,21,20.799167,NotAnnotated
2P9HA.pdb_A_ARG_216,8,11,44,4.25,0.381818,0.235294,790,829,0.125,2.619048,44,60.920338,NotAnnotated
2P9HA.pdb_A_PRO_188,6,10,34,3.817164,0.533333,0.261975,435,557,0.166667,1.875,34,42.371362,NotAnnotated
2P9HA.pdb_A_ARG_101,7,7,27,4.399254,0.619048,0.227311,338,346,0.142857,1.615385,27,34.931635,NotAnnotated
2P9HA.pdb_A_GLY_272,6,12,61,3.578358,0.530303,0.279458,503,527,0.166667,1.885714,61,68.867751,C
2P9HA.pdb_A_SER_120,9,10,38,4.835821,0.422222,0.20679,566,503,0.111111,2.368421,38,55.181328,NotAnnotated
2P9HA.pdb_A_ASN_208,8,9,30,4.820896,0.527778,0.20743,283,278,0.125,1.894737,30,34.208199,NotAnnotated
2P9HA.pdb_A_ALA_186,7,13,58,3.776119,0.423077,0.264822,783,982,0.142857,2.363636,58,114.871158,NotAnnotated
2P9HA.pdb_A_GLY_315,8,8,34,4.451493,0.714286,0.224644,268,268,0.125,1.4,34,38.935599,NotAnnotated
2P9HA.pdb_A_VAL_313,8,9,31,4.55597,0.555556,0.219492,381,369,0.125,1.8,31,56.045403,NotAnnotated
2P9HA.pdb_A_ALA_183,8,12,54,4.36194,0.439394,0.229256,593,661,0.125,2.275862,54,98.35361,NotAnnotated
2P9HA.pdb_A_LEU_286,7,17,56,3.94403,0.389706,0.253548,527,526,0.142857,2.566038,56,139.42876,C
2P9HA.pdb_A_ASP_130,7,10,34,4.149254,0.466667,0.241007,740,740,0.142857,2.142857,34,43.666748,NotAnnotated
2P9HA.pdb_A_ASP_132,7,10,38,4.197761,0.6,0.238222,465,457,0.142857,1.666667,38,49.012623,NotAnnotated
2P9HA.pdb_A_ARG_197,6,16,70,3.33209,0.341667,0.300112,1634,1455,0.166667,2.926829,70,75.402385,C
2P9HA.pdb_A_GLU_105,9,6,21,5.205224,0.866667,0.192115,268,268,0.111111,1.153846,21,32.313827,NotAnnotated
2P9HA.pdb_A_ARG_195,6,12,43,3.664179,0.5,0.272912,1370,1045,0.166667,2,43,67.833662,C
2P9HA.pdb_A_LEU_169,7,14,49,3.802239,0.43956,0.263003,1055,1290,0.142857,2.275,49,142.551971,NotAnnotated
2P9HA.pdb_A_PHE_147,7,16,66,3.634328,0.358333,0.275154,1569,1785,0.142857,2.790698,66,90.307872,NotAnnotated
2P9HA.pdb_A_GLN_153,7,5,23,4.347015,0.7,0.230043,305,327,0.142857,1.428571,23,14.749292,NotAnnotated
2P9HA.pdb_A_GLY_200,6,13,57,3.608209,0.487179,0.277146,1217,1026,0.166667,2.052632,57,70.332714,NotAnnotated
2P9HA.pdb_A_GLU_100,8,5,20,5.029851,0.6,0.198813,298,311,0.125,1.666667,20,25.498946,NotAnnotated
2P9HA.pdb_A_PRO_76,6,12,45,3.600746,0.469697,0.27772,976,937,0.166667,2.129032,45,48.833689,C
2P9HA.pdb_A_ALA_176,8,7,30,4.652985,0.809524,0.214916,268,268,0.125,1.235294,30,62.01608,NotAnnotated
2P9HA.pdb_A_PHE_161,6,12,52,3.518657,0.378788,0.284199,1160,1229,0.166667,2.64,52,65.80422,C
2P9HA.pdb_A_GLN_78,6,14,55,3.503731,0.395604,0.28541,3070,2835,0.166667,2.527778,55,47.25623,NotAnnotated
2P9HA.pdb_A_SER_300,8,15,59,3.94403,0.447619,0.253548,582,616,0.125,2.234043,59,84.285634,C
2P9HA.pdb_A_VAL_301,8,16,65,4.007463,0.408333,0.249534,772,857,0.125,2.44898,65,131.859152,NotAnnotated
2P9HA.pdb_A_SER_308,9,8,31,5.089552,0.535714,0.196481,328,315,0.111111,1.866667,31,42.017209,NotAnnotated
2P9HA.pdb_A_GLU_217,7,11,45,3.843284,0.418182,0.260194,1615,1547,0.142857,2.391304,45,58.93153,NotAnnotated
2P9HA.pdb_A_ASP_247,6,15,63,3.552239,0.390476,0.281513,964,1037,0.166667,2.560976,63,68.982573,C
2P9HA.pdb_A_ALA_92,9,8,26,5.059701,0.571429,0.19764,284,270,0.111111,1.75,26,73.493775,NotAnnotated
2P9HA.pdb_A_GLU_215,7,8,41,4.130597,0.428571,0.242096,678,679,0.142857,2.333333,41,45.089352,NotAnnotated
2P9HA.pdb_A_ASP_129,6,10,40,3.731343,0.444444,0.268,1773,1543,0.166667,2.25,40,46.889746,NotAnnotated
2P9HA.pdb_A_PHE_293,6,15,56,3.473881,0.352381,0.287863,1290,1307,0.166667,2.837838,56,71.952765,C
2P9HA.pdb_A_GLY_218,7,11,48,3.88806,0.545455,0.257198,416,335,0.142857,1.833333,48,55.284363,NotAnnotated
2P9HA.pdb_A_GLN_89,9,7,23,5.070896,0.761905,0.197204,268,268,0.111111,1.3125,23,25.778665,NotAnnotated
2P9HA.pdb_A_THR_299,7,12,50,3.929104,0.545455,0.254511,770,605,0.142857,1.833333,50,66.886793,NotAnnotated
2P9HA.pdb_A_ILE_182,8,16,53,4.384328,0.35,0.228085,1013,1096,0.125,2.857143,53,119.255591,NotAnnotated
2P9HA.pdb_A_TYR_126,7,14,51,3.873134,0.373626,0.258189,775,807,0.142857,2.676471,51,57.726057,NotAnnotated
2P9HA.pdb_A_ASP_274,6,13,65,3.391791,0.423077,0.294829,1131,1104,0.166667,2.363636,65,58.231014,C
2P9HA.pdb_A_ASP_152,6,10,44,3.645522,0.444444,0.274309,871,994,0.166667,2.25,44,45.859827,NotAnnotated
2P9HA.pdb_A_LEU_189,6,10,34,3.817164,0.533333,0.261975,562,866,0.166667,1.875,34,102.156327,NotAnnotated
2P9HA.pdb_A_ASP_275,6,15,63,3.414179,0.371429,0.292896,2067,2050,0.166667,2.692308,63,64.615759,C
2P9HA.pdb_A_ASP_278,6,7,28,4.119403,0.666667,0.242754,365,371,0.166667,1.5,28,25.950407,NotAnnotated
2P9HA.pdb_A_LEU_184,7,13,58,3.962687,0.410256,0.252354,1221,1544,0.142857,2.4375,58,160.616729,C
2P9HA.pdb_A_LEU_185,8,18,74,3.843284,0.326797,0.260194,1663,1909,0.125,3.06,74,177.961973,C
2P9HA.pdb_A_GLN_131,7,7,29,4.294776,0.761905,0.232841,370,369,0.142857,1.3125,29,25.018832,NotAnnotated
2P9HA.pdb_A_GLY_103,8,9,34,4.481343,0.583333,0.223147,520,571,0.125,1.714286,34,49.877496,NotAnnotated
2P9HA.pdb_A_THR_287,7,15,53,4.022388,0.438095,0.248609,399,385,0.142857,2.282609,53,76.507429,C
2P9HA.pdb_A_TRP_220,6,16,62,3.36194,0.333333,0.297447,2375,1981,0.166667,3,62,41.793553,C
2P9HA.pdb_A_GLY_225,8,14,46,4.097015,0.505495,0.24408,518,618,0.125,1.978261,46,72.661223,C
2P9HA.pdb_A_ALA_199,6,9,42,3.761194,0.666667,0.265873,268,268,0.166667,1.5,42,70.738544,NotAnnotated
2P9HA.pdb_A_THR_167,6,15,57,3.570896,0.428571,0.280042,1365,1542,0.166667,2.333333,57,71.498669,NotAnnotated
2P9HA.pdb_A_SER_322,7,8,36,4.048507,0.642857,0.247005,268,268,0.142857,1.555556,36,41.989203,NotAnnotated
2P9HA.pdb_A_THR_288,7,15,56,3.626866,0.457143,0.27572,558,534,0.142857,2.1875,56,75.817769,NotAnnotated
2P9HA.pdb_A_ALA_194,6,13,46,3.563433,0.461538,0.280628,566,521,0.166667,2.166667,46,111.729266,C
2P9HA.pdb_A_LEU_177,8,9,35,4.518657,0.555556,0.221305,337,333,0.125,1.8,35,97.679047,NotAnnotated
2P9HA.pdb_A_HIS_163,5,13,59,3.335821,0.371795,0.299776,1489,1955,0.2,2.689655,59,36.815933,NotAnnotated
2P9HA.pdb_A_ASP_267,9,10,36,4.929104,0.533333,0.202877,304,304,0.111111,1.875,36,50.349353,NotAnnotated
2P9HA.pdb_A_GLN_248,6,15,59,3.481343,0.361905,0.287245,2083,1620,0.166667,2.763158,59,52.872798,C
2P9HA.pdb_A_LEU_174,8,17,66,4.033582,0.360294,0.247919,1494,1682,0.125,2.77551,66,188.979891,NotAnnotated
2P9HA.pdb_A_LEU_295,7,10,39,3.921642,0.555556,0.254995,406,364,0.142857,1.8,39,96.516439,NotAnnotated
2P9HA.pdb_A_LEU_296,7,14,55,3.604478,0.43956,0.277433,671,624,0.142857,2.275,55,156.909009,NotAnnotated
2P9HA.pdb_A_ASP_149,6,13,63,3.458955,0.397436,0.289105,1591,1628,0.166667,2.516129,63,60.689906,C
2P9HA.pdb_A_VAL_119,9,12,39,4.779851,0.5,0.209212,414,370,0.111111,2,39,113.254957,NotAnnotated
2P9HA.pdb_A_ALA_67,8,13,55,4.152985,0.384615,0.240791,974,976,0.125,2.6,55,102.890999,NotAnnotated
2P9HA.pdb_A_VAL_96,7,9,45,4.097015,0.472222,0.24408,823,946,0.142857,2.117647,45,87.223955,C
2P9HA.pdb_A_VAL_94,8,10,41,4.335821,0.444444,0.230637,350,434,0.125,2.25,41,95.273224,NotAnnotated
2P9HA.pdb_A_VAL_95,8,11,38,4.544776,0.472727,0.220033,477,475,0.125,2.115385,38,102.24493,C
2P9HA.pdb_A_VAL_111,8,15,54,4.5,0.4,0.222222,732,844,0.125,2.5,54,126.920396,NotAnnotated
2P9HA.pdb_A_ILE_160,6,16,63,3.347015,0.35,0.298774,1705,2329,0.166667,2.857143,63,110.985428,NotAnnotated
2P9HA.pdb_A_ILE_283,7,6,36,4.294776,0.6,0.232841,287,287,0.142857,1.666667,36,27.117079,NotAnnotated
2P9HA.pdb_A_PRO_212,8,10,37,4.593284,0.511111,0.217709,281,277,0.125,1.956522,37,43.383429,NotAnnotated
2P9HA.pdb_A_VAL_238,9,9,39,5,0.444444,0.2,316,319,0.111111,2.25,39,74.325872,NotAnnotated
2P9HA.pdb_A_LEU_122,8,15,57,4.291045,0.371429,0.233043,835,995,0.125,2.692308,57,189.454288,NotAnnotated
2P9HA.pdb_A_ILE_289,7,16,55,3.619403,0.4,0.276289,564,643,0.142857,2.5,55,104.274861,C
2P9HA.pdb_A_LEU_243,8,14,76,3.966418,0.362637,0.252117,736,715,0.125,2.757576,76,188.316015,C
2P9HA.pdb_A_HIS_173,7,14,50,4.044776,0.406593,0.247232,654,612,0.142857,2.459459,50,44.262532,NotAnnotated
2P9HA.pdb_A_PHE_226,8,15,42,4.339552,0.447619,0.230439,466,442,0.125,2.234043,42,59.645339,NotAnnotated
2P9HA.pdb_A_ASN_157,8,13,51,4.216418,0.435897,0.237168,551,546,0.125,2.294118,51,51.755895,NotAnnotated
2P9HA.pdb_A_ASP_219,7,8,43,3.783582,0.535714,0.2643,380,583,0.142857,1.866667,43,32.908677,NotAnnotated
2P9HA.pdb_A_TRP_201,7,18,71,3.61194,0.346405,0.27686,1243,1402,0.142857,2.886792,71,54.504409,NotAnnotated
2P9HA.pdb_A_LEU_128,7,16,57,3.839552,0.325,0.260447,1441,1511,0.142857,3.076923,57,141.581785,C
2P9HA.pdb_A_HIS_179,9,12,42,4.802239,0.393939,0.208236,486,516,0.111111,2.538462,42,36.214125,C
2P9HA.pdb_A_VAL_104,8,11,35,4.656716,0.454545,0.214744,633,563,0.125,2.2,35,84.277629,NotAnnotated
2P9HA.pdb_A_LYS_325,8,6,34,4.36194,0.6,0.229256,301,282,0.125,1.666667,34,25.867667,NotAnnotated
2P9HA.pdb_A_LYS_327,8,11,40,4.425373,0.472727,0.22597,428,391,0.125,2.115385,40,48.705122,NotAnnotated
2P9HA.pdb_A_PRO_320,6,8,34,3.962687,0.464286,0.252354,348,338,0.166667,2.153846,34,37.012577,NotAnnotated
2P9HA.pdb_A_ILE_156,7,12,42,4.074627,0.409091,0.245421,584,578,0.142857,2.444444,42,68.96394,NotAnnotated
2P9HA.pdb_A_ARG_168,6,11,39,3.884328,0.6,0.257445,412,458,0.166667,1.666667,39,53.917332,NotAnnotated
2P9HA.pdb_A_LEU_233,9,16,48,4.671642,0.358333,0.214058,617,585,0.111111,2.790698,48,142.65642,NotAnnotated
2P9HA.pdb_A_ASN_142,9,4,21,5.08209,0.666667,0.196769,270,270,0.111111,1.5,21,12.549066,NotAnnotated
2P9HA.pdb_A_ILE_159,7,14,57,3.705224,0.406593,0.269889,816,913,0.142857,2.459459,57,99.262151,C
2P9HA.pdb_A_LYS_203,7,10,38,4.171642,0.577778,0.239714,282,295,0.142857,1.730769,38,45.054216,NotAnnotated
2P9HA.pdb_A_GLU_259,8,8,35,4.690299,0.678571,0.213206,301,277,0.125,1.473684,35,38.12568,NotAnnotated
2P9HA.pdb_A_GLN_181,9,9,34,4.996269,0.555556,0.200149,369,369,0.111111,1.8,34,30.138417,NotAnnotated
2P9HA.pdb_A_VAL_99,7,13,38,4.197761,0.384615,0.238222,919,944,0.142857,2.6,38,80.583868,NotAnnotated
2P9HA.pdb_A_GLU_137,8,13,43,4.294776,0.423077,0.232841,530,520,0.125,2.363636,43,65.677876,NotAnnotated
2P9HA.pdb_A_GLN_180,9,7,30,5.220149,0.47619,0.191565,295,295,0.111111,2.1,30,21.344502,NotAnnotated
2P9HA.pdb_A_LEU_114,8,16,46,4.440299,0.366667,0.22521,833,861,0.125,2.727273,46,182.463597,NotAnnotated
2P9HA.pdb_A_LEU_115,9,13,40,4.727612,0.423077,0.211523,506,518,0.111111,2.363636,40,138.306781,NotAnnotated
2P9HA.pdb_A_PRO_239,9,13,50,4.708955,0.410256,0.212361,449,441,0.111111,2.4375,50,51.426076,NotAnnotated
2P9HA.pdb_A_ALA_87,8,13,40,4.410448,0.474359,0.226734,513,511,0.125,2.108108,40,100.190557,C
2P9HA.pdb_A_ALA_82,7,12,43,3.88806,0.530303,0.257198,629,640,0.142857,1.885714,43,83.828029,NotAnnotated
2P9HA.pdb_A_ILE_268,8,16,55,4.511194,0.408333,0.221671,614,544,0.125,2.44898,55,112.365514,C
2P9HA.pdb_A_GLN_298,7,12,49,3.876866,0.560606,0.25794,594,562,0.142857,1.783784,49,44.220307,NotAnnotated
2P9HA.pdb_A_LEU_146,8,14,65,3.988806,0.417582,0.250702,870,952,0.125,2.394737,65,170.742593,NotAnnotated
2P9HA.pdb_A_LEU_262,9,10,38,5.063433,0.511111,0.197494,275,283,0.111111,1.956522,38,106.349493,NotAnnotated
2P9HA.pdb_A_ALA_81,7,9,39,3.947761,0.638889,0.253308,396,361,0.142857,1.565217,39,64.779218,NotAnnotated
2P9HA.pdb_A_ARG_294,7,11,39,3.966418,0.472727,0.252117,380,388,0.142857,2.115385,39,56.596036,NotAnnotated
2P9HA.pdb_A_CYS_107,8,13,50,4.268657,0.461538,0.234266,608,574,0.125,2.166667,50,30.361452,NotAnnotated
2P9HA.pdb_A_GLN_291,6,10,56,3.518657,0.444444,0.284199,479,538,0.166667,2.25,56,31.119943,NotAnnotated
2P9HA.pdb_A_VAL_66,8,13,56,4.018657,0.397436,0.248839,1795,1314,0.125,2.516129,56,117.11633,C
2P9HA.pdb_A_SER_190,6,8,35,3.723881,0.571429,0.268537,1509,1399,0.166667,1.75,35,37.914,NotAnnotated
2P9HA.pdb_A_LEU_148,7,13,75,3.477612,0.358974,0.287554,1399,1656,0.142857,2.785714,75,151.714377,NotAnnotated
2P9HA.pdb_A_SER_191,5,11,43,3.507463,0.490909,0.285106,880,1168,0.2,2.037037,43,51.273542,C
2P9HA.pdb_A_SER_193,5,9,48,3.391791,0.555556,0.294829,1184,959,0.2,1.8,48,44.61232,C
2P9HA.pdb_A_THR_68,7,13,44,3.988806,0.423077,0.250702,1081,1067,0.142857,2.363636,44,64.777709,NotAnnotated
2P9HA.pdb_A_TYR_273,6,17,79,3.25,0.323529,0.307692,2460,2423,0.166667,3.090909,79,65.676814,C
2P9HA.pdb_A_VAL_80,7,13,48,3.720149,0.423077,0.268806,1254,980,0.142857,2.363636,48,107.771652,NotAnnotated
2P9HA.pdb_A_ALA_75,6,11,54,3.462687,0.472727,0.288793,1959,1506,0.166667,2.115385,54,69.485724,C
2P9HA.pdb_A_ALA_72,6,6,31,3.921642,0.666667,0.254995,782,563,0.166667,1.5,31,44.927805,NotAnnotated
2P9HA.pdb_A_ALA_312,9,7,26,4.910448,0.714286,0.203647,268,268,0.111111,1.4,26,51.216753,NotAnnotated
2P9HA.pdb_A_VAL_321,6,12,40,3.742537,0.393939,0.267198,896,857,0.166667,2.538462,40,91.57292,NotAnnotated
2P9HA.pdb_A_VAL_324,7,10,38,4.033582,0.555556,0.247919,342,325,0.142857,1.8,38,74.055484,NotAnnotated
2P9HA.pdb_A_LYS_108,8,12,37,4.820896,0.484848,0.20743,514,504,0.125,2.0625,37,55.621988,NotAnnotated
2P9HA.pdb_A_ILE_134,8,12,34,4.511194,0.5,0.221671,538,559,0.125,2,34,75.8554,NotAnnotated
2P9HA.pdb_A_ILE_257,8,16,57,4.38806,0.4,0.227891,861,896,0.125,2.5,57,108.135691,NotAnnotated
2P9HA.pdb_A_LEU_251,7,10,53,3.906716,0.622222,0.255969,268,268,0.142857,1.607143,53,82.144541,C
2P9HA.pdb_A_GLU_235,9,8,30,4.910448,0.642857,0.203647,268,268,0.111111,1.555556,30,36.880759,NotAnnotated
2P9HA.pdb_A_TYR_282,6,15,51,3.675373,0.380952,0.272081,1790,1496,0.166667,2.625,51,58.23444,C
2P9HA.pdb_A_GLY_310,10,6,18,5.5,0.8,0.181818,268,268,0.1,1.25,18,30.737113,NotAnnotated
2P9HA.pdb_A_ALA_222,7,11,45,3.847015,0.563636,0.259942,515,660,0.142857,1.774194,45,72.657852,NotAnnotated
2P9HA.pdb_A_MET_98,7,7,32,4.365672,0.47619,0.22906,673,646,0.142857,2.1,32,23.797799,C
2P9HA.pdb_A_GLN_317,7,9,40,4.029851,0.527778,0.248148,477,477,0.142857,1.894737,40,33.58319,NotAnnotated
2P9HA.pdb_A_MET_230,9,12,38,4.675373,0.545455,0.213887,339,350,0.111111,1.833333,38,33.247262,NotAnnotated
2P9HA.pdb_A_MET_232,9,15,45,4.600746,0.380952,0.217356,591,626,0.111111,2.625,45,42.136903,NotAnnotated
2P9HA.pdb_A_SER_85,8,9,32,4.425373,0.611111,0.22597,288,293,0.125,1.636364,32,43.767807,NotAnnotated
2P9HA.pdb_A_CYS_281,7,6,23,4.5,0.733333,0.222222,271,273,0.142857,1.363636,23,11.50779,NotAnnotated
2P9HA.pdb_A_ILE_123,7,14,70,3.802239,0.373626,0.263003,1260,1088,0.142857,2.676471,70,120.474493,NotAnnotated
2P9HA.pdb_A_ILE_124,7,15,73,3.783582,0.352381,0.2643,1681,1844,0.142857,2.837838,73,114.719843,NotAnnotated
2P9HA.pdb_A_GLN_311,9,6,19,5.227612,0.8,0.191292,268,268,0.111111,1.25,19,22.904828,NotAnnotated
2P9HA.pdb_A_SER_77,6,10,37,3.753731,0.577778,0.266402,452,429,0.166667,1.730769,37,51.97674,C
2P9HA.pdb_A_VAL_270,7,16,70,3.973881,0.383333,0.251643,803,786,0.142857,2.608696,70,131.574724,NotAnnotated
2P9HA.pdb_A_VAL_150,6,14,62,3.38806,0.406593,0.295154,1996,1881,0.166667,2.459459,62,117.878516,C
2P9HA.pdb_A_VAL_271,7,18,76,3.645522,0.333333,0.274309,1279,1150,0.142857,3,76,149.373585,C
2P9HA.pdb_A_LEU_73,6,12,49,3.511194,0.393939,0.284803,2295,2446,0.166667,2.538462,49,96.85369,C
2P9HA.pdb_A_ASN_113,9,10,33,5.078358,0.555556,0.196914,311,311,0.111111,1.8,33,40.000694,NotAnnotated
2P9HA.pdb_A_ASN_234,9,7,26,5.145522,0.809524,0.194344,268,268,0.111111,1.235294,26,23.988142,NotAnnotated
2P9HA.pdb_A_LEU_71,6,11,39,3.761194,0.436364,0.265873,1817,1818,0.166667,2.291667,39,101.824548,C
2P9HA.pdb_A_LEU_323,7,11,47,3.921642,0.509091,0.254995,348,336,0.142857,1.964286,47,110.900513,NotAnnotated
2P9HA.pdb_A_GLY_166,6,11,43,3.772388,0.563636,0.265084,355,358,0.166667,1.774194,43,59.287596,C
2P9HA.pdb_A_LEU_205,7,16,49,4.029851,0.391667,0.248148,965,928,0.142857,2.553191,49,143.666811,NotAnnotated
2P9HA.pdb_A_SER_269,8,15,57,4.276119,0.428571,0.233857,619,618,0.125,2.333333,57,75.779461,NotAnnotated
2P9HA.pdb_A_PRO_127,6,9,43,3.649254,0.472222,0.274029,1506,1411,0.166667,2.117647,43,35.518185,C
2P9HA.pdb_A_MET_249,7,21,65,3.604478,0.333333,0.277433,1126,1108,0.142857,3,65,65.700206,C
2P9HA.pdb_A_ALA_214,8,9,38,4.600746,0.5,0.217356,355,350,0.125,2,38,68.830514,NotAnnotated
2P9HA.pdb_A_THR_229,8,15,57,4.261194,0.457143,0.234676,690,769,0.125,2.1875,57,68.247575,NotAnnotated
2P9HA.pdb_A_GLN_309,10,6,20,5.466418,0.8,0.182935,268,268,0.1,1.25,20,22.958644,NotAnnotated
2P9HA.pdb_A_SER_70,6,8,33,3.970149,0.464286,0.25188,1038,1142,0.166667,2.153846,33,42.994471,NotAnnotated
2P9HA.pdb_A_GLN_306,9,12,36,4.690299,0.5,0.213206,437,502,0.111111,2,36,46.454875,NotAnnotated
2P9HA.pdb_A_MET_242,8,16,83,3.973881,0.341667,0.251643,1503,1315,0.125,2.926829,83,56.32892,NotAnnotated
2P9HA.pdb_A_ARG_118,9,7,29,5.130597,0.619048,0.194909,293,290,0.111111,1.615385,29,41.677803,NotAnnotated
2P9HA.pdb_A_SER_69,7,9,40,3.902985,0.527778,0.256214,461,558,0.142857,1.894737,40,42.937332,NotAnnotated
2P9HA.pdb_A_ILE_237,9,8,31,5.201493,0.535714,0.192253,286,284,0.111111,1.866667,31,55.555293,NotAnnotated
2P9HA.pdb_A_GLY_170,7,12,54,3.820896,0.5,0.261719,422,433,0.142857,2,54,71.621931,NotAnnotated
2P9HA.pdb_A_VAL_143,9,10,34,4.902985,0.466667,0.203957,351,311,0.111111,2.142857,34,76.942265,NotAnnotated
2P9HA.pdb_A_VAL_264,8,15,47,4.447761,0.380952,0.224832,662,704,0.125,2.625,47,108.753706,NotAnnotated
2P9HA.pdb_A_SER_260,9,9,34,5.063433,0.583333,0.197494,283,279,0.111111,1.714286,34,46.491473,NotAnnotated
2P9HA.pdb_A_LYS_84,8,11,37,4.302239,0.527273,0.232437,468,474,0.125,1.896552,37,51.07087,C
2P9HA.pdb_A_LEU_318,6,8,38,3.839552,0.535714,0.260447,325,314,0.166667,1.866667,38,70.185745,NotAnnotated
2P9HA.pdb_A_LEU_319,6,12,46,3.630597,0.409091,0.275437,820,712,0.166667,2.444444,46,137.803536,C
2P9HA.pdb_A_GLY_297,7,13,45,3.858209,0.525641,0.259188,432,393,0.142857,1.902439,45,73.659467,C
2P9HA.pdb_A_GLY_178,9,6,24,4.970149,0.666667,0.201201,286,319,0.111111,1.5,24,35.695645,NotAnnotated
2P9HA.pdb_A_SER_158,7,14,51,3.817164,0.43956,0.261975,589,652,0.142857,2.275,51,65.958597,NotAnnotated
2P9HA.pdb_A_SER_279,7,13,42,3.94403,0.461538,0.253548,483,593,0.142857,2.166667,42,56.223259,C
2P9HA.pdb_A_ALA_241,8,12,55,4.432836,0.484848,0.225589,429,448,0.125,2.0625,55,89.906252,C
2P9HA.pdb_A_GLU_172,7,12,44,4.078358,0.530303,0.245197,440,449,0.142857,1.885714,44,67.641933,NotAnnotated
2P9HA.pdb_A_ALA_245,7,12,69,3.548507,0.439394,0.281809,712,622,0.142857,2.275862,69,86.34392,C
2P9HA.pdb_A_VAL_136,8,16,53,4.182836,0.4,0.239072,711,616,0.125,2.5,53,124.028898,NotAnnotated
2P9HA.pdb_A_ILE_79,7,14,57,3.570896,0.395604,0.280042,1329,1215,0.142857,2.527778,57,98.264478,NotAnnotated
2P9HA.pdb_A_LYS_314,8,8,36,4.473881,0.642857,0.22352,325,313,0.125,1.555556,36,37.397216,NotAnnotated
2P9HA.pdb_A_PRO_155,8,7,32,4.518657,0.47619,0.221305,325,314,0.125,2.1,32,24.745508,NotAnnotated
2P9HA.pdb_A_CYS_140,8,13,51,4.238806,0.410256,0.235915,770,766,0.125,2.4375,51,30.749659,NotAnnotated
2P9HA.pdb_A_ARG_255,8,12,42,4.447761,0.5,0.224832,424,424,0.125,2,42,59.281984,NotAnnotated
2P9HA.pdb_A_ILE_83,7,18,63,3.649254,0.326797,0.274029,2639,2735,0.142857,3.06,63,131.119745,C
2P9HA.pdb_A_HIS_74,6,11,45,3.649254,0.454545,0.274029,2370,2044,0.166667,2.2,45,31.650808,NotAnnotated
2P9HA.pdb_A_ALA_116,9,7,27,5.119403,0.761905,0.195335,268,268,0.111111,1.3125,27,54.056537,NotAnnotated
2P9HA.pdb_A_SER_151,7,11,51,3.66791,0.454545,0.272635,445,417,0.142857,2.2,51,55.802546,NotAnnotated
2P9HA.pdb_A_GLY_187,7,10,45,3.824627,0.577778,0.261463,292,308,0.142857,1.730769,45,58.792416,C
2P9HA.pdb_A_GLY_65,8,10,43,4.507463,0.533333,0.221854,444,427,0.125,1.875,43,67.701768,C
2P9HA.pdb_A_GLU_164,6,9,36,3.94403,0.555556,0.253548,501,624,0.166667,1.8,36,44.91202,NotAnnotated
2P9HA.pdb_A_ALA_110,8,12,41,4.544776,0.454545,0.220033,544,609,0.125,2.2,41,92.696602,NotAnnotated
2P9HA.pdb_A_SER_93,9,8,28,5.014925,0.607143,0.199405,277,278,0.111111,1.647059,28,47.180485,NotAnnotated
2P9HA.pdb_A_ILE_64,8,16,55,4.201493,0.35,0.238011,2241,1823,0.125,2.857143,55,135.445562,NotAnnotated
2P9HA.pdb_A_THR_328,8,15,56,4.059701,0.438095,0.246324,446,468,0.125,2.282609,56,75.662638,C
2P9HA.pdb_A_VAL_244,7,13,75,3.544776,0.435897,0.282105,1075,1159,0.142857,2.294118,75,105.144278,NotAnnotated
2P9HA.pdb_A_THR_206,8,9,32,4.466418,0.638889,0.223893,268,268,0.125,1.565217,32,37.008478,NotAnnotated
2P9HA.pdb_A_SER_97,8,10,40,4.604478,0.488889,0.21718,411,400,0.125,2.045455,40,51.644614,NotAnnotated
2P9HA.pdb_A_PRO_144,9,10,42,4.731343,0.466667,0.211356,385,381,0.111111,2.142857,42,48.980658,NotAnnotated
2P9HA.pdb_A_THR_329,8,12,49,4.164179,0.439394,0.240143,409,373,0.125,2.275862,49,64.867158,NotAnnotated
2P9HA.pdb_A_ILE_210,8,10,35,4.75,0.444444,0.210526,295,295,0.125,2.25,35,55.786905,NotAnnotated
2P9HA.pdb_A_MET_223,8,8,33,4.324627,0.607143,0.231234,306,387,0.125,1.647059,33,21.614863,NotAnnotated
2P9HA.pdb_A_LEU_330,8,8,34,4.742537,0.5,0.210858,284,282,0.125,2,34,73.343858,NotAnnotated
2P9HA.pdb_A_ILE_213,8,10,34,4.604478,0.444444,0.21718,476,501,0.125,2.25,34,62.171581,NotAnnotated
2P9HA.pdb_A_LEU_63,9,11,31,4.936567,0.454545,0.20257,590,511,0.111111,2.2,31,114.944453,NotAnnotated
2P9HA.pdb_A_ASP_302,8,11,48,4.246269,0.581818,0.235501,268,268,0.125,1.71875,48,56.378866,NotAnnotated
2P9HA.pdb_A_ARG_263,9,8,30,5.235075,0.678571,0.191019,278,292,0.111111,1.473684,30,43.571831,NotAnnotated
2P9HA.pdb_A_LEU_62,9,6,26,5.100746,0.6,0.19605,364,345,0.111111,1.666667,26,66.863835,NotAnnotated
2P9HA.pdb_A_ASN_125,7,12,63,3.58209,0.378788,0.279167,1604,1336,0.142857,2.64,63,45.778994,C
2P9HA.pdb_A_ASN_246,6,13,64,3.402985,0.435897,0.29386,747,1060,0.166667,2.294118,64,47.255014,C
2P9HA.pdb_A_ALA_106,8,12,31,4.634328,0.484848,0.215781,390,362,0.125,2.0625,31,88.473905,NotAnnotated
2P9HA.pdb_A_SER_162,5,11,50,3.451493,0.436364,0.28973,1463,1673,0.2,2.291667,50,53.035807,NotAnnotated
2P9HA.pdb_A_GLU_277,6,6,32,3.929104,0.733333,0.254511,268,268,0.166667,1.363636,32,23.509781,NotAnnotated
2P9HA.pdb_A_ALA_109,8,9,30,4.985075,0.638889,0.200599,268,268,0.125,1.565217,30,64.832641,NotAnnotated
2P9HA.pdb_A_SER_280,7,10,36,4.044776,0.555556,0.247232,268,268,0.142857,1.8,36,43.813744,NotAnnotated
2ZD1A.pdb_A_GLY_359,15,5,19,7.135624,0.5,0.140142,605,1247,0.066667,2,19,23.212078,NotAnnotated
2ZD1A.pdb_A_VAL_518,17,12,41,7.943942,0.424242,0.125882,682,960,0.058824,2.357143,41,85.622329,NotAnnotated
2ZD1A.pdb_A_GLN_23,19,11,39,9.783002,0.436364,0.102218,1587,1601,0.052632,2.291667,39,34.618231,NotAnnotated
2ZD1A.pdb_A_TYR_342,13,13,46,6.596745,0.397436,0.15159,2016,1856,0.076923,2.516129,46,54.65087,NotAnnotated
2ZD1A.pdb_A_PRO_176,16,6,19,8.099458,0.6,0.123465,553,553,0.0625,1.666667,19,23.688274,NotAnnotated
2ZD1A.pdb_A_ARG_83,17,13,34,8.683544,0.423077,0.11516,1600,1172,0.058824,2.363636,34,58.790268,NotAnnotated
2ZD1A.pdb_A_ARG_307,13,13,42,7.110307,0.410256,0.140641,1082,1210,0.076923,2.4375,42,68.562495,NotAnnotated
2ZD1A.pdb_A_PRO_294,14,5,25,7.737794,0.6,0.129236,555,560,0.071429,1.666667,25,24.457996,NotAnnotated
2ZD1A.pdb_A_ASP_177,15,9,33,7.511754,0.472222,0.133125,1570,1482,0.066667,2.117647,33,42.456552,NotAnnotated
2ZD1A.pdb_A_GLN_475,19,7,31,9.415913,0.714286,0.106203,619,648,0.052632,1.4,31,23.502299,NotAnnotated
2ZD1A.pdb_A_LEU_525,17,12,49,7.938517,0.409091,0.125968,1116,1084,0.058824,2.444444,49,134.922688,NotAnnotated
2ZD1A.pdb_A_SER_105,14,10,33,7.090416,0.533333,0.141035,1816,1793,0.071429,1.875,33,48.971495,NotAnnotated
2ZD1A.pdb_A_TYR_457,19,16,54,9.538879,0.383333,0.104834,1423,1465,0.052632,2.608696,54,69.604858,NotAnnotated
2ZD1A.pdb_A_ARG_72,19,10,35,9.79566,0.488889,0.102086,678,865,0.052632,2.045455,35,47.206686,NotAnnotated
2ZD1A.pdb_A_MET_164,15,15,61,6.929476,0.390476,0.144311,2942,3136,0.066667,2.560976,61,50.150754,NotAnnotated
2ZD1A.pdb_A_ARG_78,17,6,28,8.611212,0.8,0.116128,553,553,0.058824,1.25,28,29.602909,NotAnnotated
2ZD1A.pdb_A_TYR_339,12,15,65,5.766727,0.371429,0.173409,4618,20104,0.083333,2.692308,65,57.528175,NotAnnotated
2ZD1A.pdb_A_GLN_222,14,4,14,7.390597,0.833333,0.135307,553,553,0.071429,1.2,14,11.691869,NotAnnotated
2ZD1A.pdb_A_GLN_343,12,15,50,6.508137,0.371429,0.153654,2284,1991,0.083333,2.692308,50,49.498949,NotAnnotated
2ZD1A.pdb_A_GLN_464,20,8,31,10.475588,0.464286,0.09546,594,579,0.05,2.153846,31,26.424598,NotAnnotated
2ZD1A.pdb_A_PRO_170,16,9,32,7.911392,0.638889,0.1264,566,560,0.0625,1.565217,32,36.286042,NotAnnotated
2ZD1A.pdb_A_GLY_490,18,6,28,8.987342,0.6,0.111268,564,564,0.055556,1.666667,28,33.902559,NotAnnotated
2ZD1A.pdb_A_VAL_10,16,12,52,7.746835,0.409091,0.129085,5176,5371,0.0625,2.444444,52,87.437064,NotAnnotated
2ZD1A.pdb_A_LEU_517,17,10,40,8.005425,0.488889,0.124915,8007,9932,0.058824,2.045455,40,89.590832,NotAnnotated
2ZD1A.pdb_A_MET_-1,18,2,5,9.882459,1,0.101189,553,553,0.055556,1,5,5.900237,NotAnnotated
2ZD1A.pdb_A_GLN_340,12,12,55,6.081374,0.393939,0.164437,1371,2253,0.083333,2.538462,55,37.919635,NotAnnotated
2ZD1A.pdb_A_TRP_398,16,16,45,7.406872,0.341667,0.13501,1604,1975,0.0625,2.926829,45,38.491403,NotAnnotated
2ZD1A.pdb_A_PHE_61,18,12,43,9.030741,0.454545,0.110733,4139,2972,0.055556,2.2,43,67.605335,NotAnnotated
2ZD1A.pdb_A_TRP_153,16,17,55,7.699819,0.323529,0.129873,1569,1735,0.0625,3.090909,55,47.387403,NotAnnotated
2ZD1A.pdb_A_SER_117,16,10,41,7.652803,0.4,0.130671,1510,1214,0.0625,2.5,41,47.169738,C
2ZD1A.pdb_A_TYR_441,20,13,50,10.088608,0.410256,0.099122,1588,1565,0.05,2.4375,50,54.385301,NotAnnotated
2ZD1A.pdb_A_ASP_192,14,8,28,7.090416,0.464286,0.141035,2080,1883,0.071429,2.153846,28,40.523037,NotAnnotated
2ZD1A.pdb_A_ARG_206,15,13,42,7.479204,0.358974,0.133704,1318,1199,0.066667,2.785714,42,73.317491,NotAnnotated
2ZD1A.pdb_A_LYS_512,15,11,46,6.754069,0.4,0.148059,17344,12503,0.066667,2.5,46,44.586116,NotAnnotated
2ZD1A.pdb_A_ARG_448,21,5,16,11.188065,0.7,0.089381,553,553,0.047619,1.428571,16,23.314819,NotAnnotated
2ZD1A.pdb_A_GLN_334,14,8,39,6.64557,0.392857,0.150476,7700,7095,0.071429,2.545455,39,25.881715,NotAnnotated
2ZD1A.pdb_A_GLN_332,13,10,43,6.296564,0.4,0.158817,2377,2705,0.076923,2.5,43,30.780533,NotAnnotated
2ZD1A.pdb_A_ARG_211,16,9,29,8.056058,0.527778,0.12413,2486,2010,0.0625,1.894737,29,40.766947,NotAnnotated
2ZD1A.pdb_A_GLN_336,13,16,59,6.180832,0.308333,0.161791,4051,4252,0.076923,3.243243,59,51.186043,NotAnnotated
2ZD1A.pdb_A_GLY_141,20,8,33,10.497288,0.464286,0.095263,798,992,0.05,2.153846,33,39.85063,NotAnnotated
2ZD1A.pdb_A_GLY_262,11,10,42,6.207957,0.6,0.161084,908,875,0.090909,1.666667,42,54.493437,NotAnnotated
2ZD1A.pdb_A_GLY_384,12,7,28,6.575045,0.761905,0.15209,553,553,0.083333,1.3125,28,35.335701,NotAnnotated
2ZD1A.pdb_A_LEU_429,17,8,41,8.094033,0.392857,0.123548,791,991,0.058824,2.545455,41,92.588747,NotAnnotated
2ZD1A.pdb_A_LEU_301,14,9,25,7.330922,0.638889,0.136408,640,632,0.071429,1.565217,25,91.611233,NotAnnotated
2ZD1A.pdb_A_GLN_330,13,11,54,6.238698,0.454545,0.16029,2319,2702,0.076923,2.2,54,32.450676,NotAnnotated
2ZD1A.pdb_A_LEU_422,15,10,30,7.16094,0.422222,0.139646,871,925,0.066667,2.368421,30,76.837922,NotAnnotated
2ZD1A.pdb_A_LEU_303,13,14,54,6.853526,0.406593,0.14591,1572,1177,0.076923,2.459459,54,175.18607,NotAnnotated
2ZD1A.pdb_A_TRP_266,11,14,47,5.777577,0.406593,0.173083,12709,14205,0.090909,2.459459,47,36.936766,NotAnnotated
2ZD1A.pdb_A_LEU_425,15,9,43,6.902351,0.388889,0.144878,1073,2077,0.066667,2.571429,43,67.735834,NotAnnotated
2ZD1A.pdb_A_SER_489,18,10,41,8.875226,0.555556,0.112673,631,611,0.055556,1.8,41,54.226466,NotAnnotated
2ZD1A.pdb_A_TRP_383,12,14,46,6.374322,0.417582,0.156879,1605,1297,0.083333,2.394737,46,39.694361,NotAnnotated
2ZD1A.pdb_A_PHE_77,17,14,54,8.180832,0.340659,0.122237,2030,2018,0.058824,2.935484,54,58.83347,NotAnnotated
2ZD1A.pdb_A_GLN_207,16,8,32,8.077758,0.642857,0.123797,760,699,0.0625,1.555556,32,30.977655,NotAnnotated
2ZD1A.pdb_A_TYR_319,12,15,52,6.394213,0.361905,0.156391,4032,4782,0.083333,2.763158,52,66.44627,NotAnnotated
2ZD1A.pdb_A_TYR_318,12,17,52,6.401447,0.345588,0.156215,2959,2723,0.083333,2.893617,52,72.223325,NotAnnotated
2ZD1A.pdb_A_ASP_186,14,12,43,6.587703,0.439394,0.151798,1017,1265,0.071429,2.275862,43,51.949766,C
2ZD1A.pdb_A_ASP_185,14,10,46,6.455696,0.422222,0.154902,20745,12817,0.071429,2.368421,46,45.597135,C
2ZD1A.pdb_A_ARG_463,20,10,36,10.245931,0.466667,0.0976,1037,733,0.05,2.142857,36,43.973918,NotAnnotated
2ZD1A.pdb_A_PHE_416,15,10,32,7.323689,0.511111,0.136543,601,607,0.066667,1.956522,32,49.435065,NotAnnotated
2ZD1A.pdb_A_GLY_152,16,6,33,7.877034,0.666667,0.126951,560,558,0.0625,1.5,33,23.741402,C
2ZD1A.pdb_A_GLY_273,13,8,45,6.323689,0.5,0.158136,979,1655,0.076923,2,45,36.864317,NotAnnotated
2ZD1A.pdb_A_GLY_155,16,8,37,7.64557,0.714286,0.130795,672,670,0.0625,1.4,37,38.429352,NotAnnotated
2ZD1A.pdb_A_LEU_533,18,10,48,8.540687,0.4,0.117087,789,741,0.055556,2.5,48,119.938121,NotAnnotated
2ZD1A.pdb_A_VAL_317,12,11,45,6.667269,0.490909,0.149986,710,831,0.083333,2.037037,45,65.751216,NotAnnotated
2ZD1A.pdb_A_TRP_252,13,17,48,7.264014,0.294118,0.137665,2798,2599,0.076923,3.4,48,47.373075,NotAnnotated
2ZD1A.pdb_A_GLY_436,19,4,19,9.842676,0.666667,0.101598,560,569,0.052632,1.5,19,24.056164,NotAnnotated
2ZD1A.pdb_A_GLY_316,12,11,47,6.587703,0.563636,0.151798,631,586,0.083333,1.774194,47,55.335095,NotAnnotated
2ZD1A.pdb_A_TYR_146,17,16,67,8.063291,0.325,0.124019,3849,9512,0.058824,3.076923,67,67.851211,C
2ZD1A.pdb_A_TYR_144,18,15,54,8.882459,0.380952,0.112581,743,862,0.055556,2.625,54,59.104696,C
2ZD1A.pdb_A_VAL_552,21,5,24,11.047016,0.9,0.090522,553,553,0.047619,1.111111,24,40.139281,NotAnnotated
2ZD1A.pdb_A_VAL_314,12,10,42,6.352622,0.466667,0.157415,1603,1397,0.083333,2.142857,42,55.886228,NotAnnotated
2ZD1A.pdb_A_VAL_435,19,5,19,9.822785,0.6,0.101804,553,553,0.052632,1.666667,19,35.122652,NotAnnotated
2ZD1A.pdb_A_ASP_250,14,4,18,8.197107,0.833333,0.121994,553,553,0.071429,1.2,18,16.415549,NotAnnotated
2ZD1A.pdb_A_GLN_278,13,12,45,6.372514,0.439394,0.156924,3470,3506,0.076923,2.275862,45,43.907903,NotAnnotated
2ZD1A.pdb_A_ASP_256,13,10,33,7.435805,0.577778,0.134484,563,565,0.076923,1.730769,33,45.247314,NotAnnotated
2ZD1A.pdb_A_ASP_498,19,12,44,9.433996,0.348485,0.106,1850,1798,0.052632,2.869565,44,50.462237,NotAnnotated
2ZD1A.pdb_A_TYR_271,12,16,51,6.18264,0.325,0.161743,2096,2449,0.083333,3.076923,51,69.072474,NotAnnotated
2ZD1A.pdb_A_GLN_394,15,10,39,7.166365,0.511111,0.139541,925,980,0.066667,1.956522,39,31.353598,NotAnnotated
2ZD1A.pdb_A_GLN_151,16,9,47,7.500904,0.444444,0.133317,17536,12263,0.0625,2.25,47,28.725439,NotAnnotated
2ZD1A.pdb_A_GLY_444,20,11,52,10.041591,0.454545,0.099586,865,944,0.05,2.2,52,63.631759,NotAnnotated
2ZD1A.pdb_A_VAL_548,21,7,28,11.027125,0.666667,0.090685,565,566,0.047619,1.5,28,48.514911,NotAnnotated
2ZD1A.pdb_A_ALA_98,11,12,50,6.112116,0.484848,0.163609,2270,2226,0.090909,2.0625,50,80.30033,NotAnnotated
2ZD1A.pdb_A_ILE_195,15,7,21,8.009042,0.666667,0.124859,637,585,0.066667,1.5,21,37.944713,NotAnnotated
2ZD1A.pdb_A_VAL_423,14,13,52,6.421338,0.371795,0.155731,3420,3764,0.071429,2.689655,52,97.507757,NotAnnotated
2ZD1A.pdb_A_GLN_145,18,15,49,8.83906,0.4,0.113134,878,1043,0.055556,2.5,49,47.918543,NotAnnotated
2ZD1A.pdb_A_ASP_364,14,11,52,6.300181,0.418182,0.158726,12902,23158,0.071429,2.391304,52,47.943081,NotAnnotated
2ZD1A.pdb_A_ASP_121,17,10,34,8.444846,0.444444,0.118415,1054,1329,0.058824,2.25,34,45.572065,NotAnnotated
2ZD1A.pdb_A_ASP_123,18,6,28,9.206148,0.8,0.108623,554,559,0.055556,1.25,28,26.953731,NotAnnotated
2ZD1A.pdb_A_GLN_269,11,13,62,5.607595,0.410256,0.17833,36774,22299,0.090909,2.4375,62,39.122045,NotAnnotated
2ZD1A.pdb_A_ASP_488,19,10,40,9.426763,0.466667,0.106081,1520,951,0.052632,2.142857,40,50.622947,NotAnnotated
2ZD1A.pdb_A_TRP_239,11,20,62,5.920434,0.347368,0.168907,5182,4930,0.090909,2.878788,62,52.220641,NotAnnotated
2ZD1A.pdb_A_MET_16,17,8,24,8.788427,0.535714,0.113786,559,559,0.058824,1.866667,24,22.869423,NotAnnotated
2ZD1A.pdb_A_GLY_453,20,13,37,10.18264,0.474359,0.098206,747,804,0.05,2.108108,37,77.410613,NotAnnotated
2ZD1A.pdb_A_GLY_333,14,5,25,6.867993,0.7,0.145603,555,565,0.071429,1.428571,25,22.185405,NotAnnotated
2ZD1A.pdb_A_GLY_213,16,8,32,7.875226,0.571429,0.12698,553,553,0.0625,1.75,32,46.920293,NotAnnotated
2ZD1A.pdb_A_VAL_417,14,11,38,6.884268,0.418182,0.145259,1140,1017,0.071429,2.391304,38,82.218094,NotAnnotated
2ZD1A.pdb_A_GLY_335,14,8,37,6.542495,0.607143,0.152847,621,592,0.071429,1.647059,37,37.04065,NotAnnotated
2ZD1A.pdb_A_GLY_456,20,14,49,10.065099,0.450549,0.099353,727,700,0.05,2.219512,49,81.077276,NotAnnotated
2ZD1A.pdb_A_TYR_483,18,12,47,8.658228,0.469697,0.115497,763,767,0.055556,2.129032,47,57.505672,NotAnnotated
2ZD1A.pdb_A_ILE_180,14,10,48,6.717902,0.422222,0.148856,3383,3281,0.071429,2.368421,48,77.866086,NotAnnotated
2ZD1A.pdb_A_GLN_85,16,10,35,7.992767,0.533333,0.125113,560,567,0.0625,1.875,35,33.247579,NotAnnotated
2ZD1A.pdb_A_TYR_127,18,14,54,8.916817,0.373626,0.112148,1023,942,0.055556,2.676471,54,60.048792,NotAnnotated
2ZD1A.pdb_A_VAL_531,17,13,49,8.0434,0.358974,0.124326,1880,3640,0.058824,2.785714,49,113.82714,NotAnnotated
2ZD1A.pdb_A_VAL_536,19,9,30,9.500904,0.472222,0.105253,1486,1228,0.052632,2.117647,30,62.016038,NotAnnotated
2ZD1A.pdb_A_ILE_5,16,11,45,7.761302,0.327273,0.128844,4019,3547,0.0625,3.055556,45,64.513114,NotAnnotated
2ZD1A.pdb_A_ILE_2,17,8,19,8.772152,0.464286,0.113997,782,868,0.058824,2.153846,19,46.037058,NotAnnotated
2ZD1A.pdb_A_TRP_88,15,5,22,7.518987,0.5,0.132997,584,595,0.066667,2,22,13.620901,NotAnnotated
2ZD1A.pdb_A_GLN_258,12,11,37,6.869801,0.563636,0.145565,872,983,0.083333,1.774194,37,41.922439,NotAnnotated
2ZD1A.pdb_A_TRP_229,12,13,46,5.889693,0.371795,0.169788,16666,10402,0.083333,2.689655,46,34.895235,NotAnnotated
2ZD1A.pdb_A_LEU_503,17,13,38,7.931284,0.423077,0.126083,9782,10600,0.058824,2.363636,38,125.754507,NotAnnotated
2ZD1A.pdb_A_GLY_462,21,5,16,11.189873,0.7,0.089367,553,553,0.047619,1.428571,16,22.892754,NotAnnotated
2ZD1A.pdb_A_GLN_373,14,11,38,6.631103,0.490909,0.150804,1337,1400,0.071429,2.037037,38,35.269379,NotAnnotated
2ZD1A.pdb_A_TYR_354,13,14,56,5.969259,0.406593,0.167525,1595,2317,0.076923,2.459459,56,52.604474,NotAnnotated
2ZD1A.pdb_A_TYR_232,11,17,57,5.622061,0.367647,0.177871,27186,18360,0.090909,2.72,57,64.433573,NotAnnotated
2ZD1A.pdb_A_SER_322,13,4,14,7.564195,0.666667,0.132202,554,575,0.076923,1.5,14,16.606515,NotAnnotated
2ZD1A.pdb_A_MET_184,14,5,32,6.587703,0.7,0.151798,553,553,0.071429,1.428571,32,12.331896,C
2ZD1A.pdb_A_ILE_293,13,11,39,7.200723,0.490909,0.138875,987,913,0.076923,2.037037,39,84.433861,NotAnnotated
2ZD1A.pdb_A_TYR_115,15,13,48,6.929476,0.397436,0.144311,21305,13862,0.066667,2.516129,48,55.4464,NotAnnotated
2ZD1A.pdb_A_GLN_91,13,6,25,6.285714,0.466667,0.159091,21502,28958,0.076923,2.142857,25,22.077987,NotAnnotated
2ZD1A.pdb_A_ILE_178,15,11,39,7.466546,0.4,0.133931,969,957,0.066667,2.5,39,72.234691,NotAnnotated
2ZD1A.pdb_A_GLN_367,14,15,60,6.273056,0.390476,0.159412,7416,6342,0.071429,2.560976,60,50.373814,NotAnnotated
2ZD1A.pdb_A_GLN_487,18,9,39,8.710669,0.583333,0.114802,594,597,0.055556,1.714286,39,32.924273,NotAnnotated
2ZD1A.pdb_A_GLN_480,18,12,55,8.650995,0.424242,0.115594,2920,4390,0.055556,2.357143,55,48.432154,NotAnnotated
2ZD1A.pdb_A_ALA_502,18,11,43,8.537071,0.509091,0.117136,1200,1156,0.055556,1.964286,43,82.419262,NotAnnotated
2ZD1A.pdb_A_TRP_337,13,19,69,5.862568,0.321637,0.170574,37850,38576,0.076923,3.109091,69,49.006184,NotAnnotated
2ZD1A.pdb_A_GLN_242,12,11,39,6.17179,0.527273,0.162028,3188,2418,0.083333,1.896552,39,33.773513,NotAnnotated
2ZD1A.pdb_A_GLY_231,12,8,35,6.202532,0.714286,0.161224,941,1206,0.083333,1.4,35,33.104727,NotAnnotated
2ZD1A.pdb_A_GLY_352,12,9,51,5.748644,0.527778,0.173954,35143,21167,0.083333,1.894737,51,40.324691,NotAnnotated
2ZD1A.pdb_A_TRP_212,16,13,39,7.826401,0.397436,0.127773,1152,1101,0.0625,2.516129,39,36.891548,NotAnnotated
2ZD1A.pdb_A_GLY_112,15,7,29,7.104882,0.666667,0.140748,7546,5276,0.066667,1.5,29,37.201448,NotAnnotated
2ZD1A.pdb_A_ALA_508,16,12,49,7.267631,0.439394,0.137596,12825,12728,0.0625,2.275862,49,70.640849,NotAnnotated
2ZD1A.pdb_A_PRO_217,15,6,25,7.64557,0.466667,0.130795,606,705,0.066667,2.142857,25,21.328269,NotAnnotated
2ZD1A.pdb_A_VAL_90,14,5,21,6.895118,0.5,0.14503,634,603,0.071429,2,21,29.855506,NotAnnotated
2ZD1A.pdb_A_ALA_62,19,10,40,9.76311,0.511111,0.102426,2658,2657,0.052632,1.956522,40,75.272311,NotAnnotated
2ZD1A.pdb_A_TYR_56,19,12,43,9.735986,0.454545,0.102712,770,742,0.052632,2.2,43,45.830472,NotAnnotated
2ZD1A.pdb_A_TYR_188,13,14,49,6.23689,0.362637,0.160336,1522,1898,0.076923,2.757576,49,62.081233,NotAnnotated
2ZD1A.pdb_A_VAL_111,15,12,53,6.9566,0.393939,0.143748,3646,3266,0.066667,2.538462,53,93.94956,C
2ZD1A.pdb_A_LYS_219,15,4,14,7.963834,0.5,0.125568,555,555,0.066667,2,14,14.834726,NotAnnotated
2ZD1A.pdb_A_VAL_118,16,13,53,7.484629,0.371795,0.133607,2343,3396,0.0625,2.689655,53,103.31259,NotAnnotated
2ZD1A.pdb_A_LEU_26,19,11,40,9.875226,0.381818,0.101264,2769,2399,0.052632,2.619048,40,96.643008,NotAnnotated
2ZD1A.pdb_A_PHE_227,12,12,50,5.954792,0.348485,0.167932,16786,13185,0.083333,2.869565,50,59.344301,NotAnnotated
2ZD1A.pdb_A_LYS_454,20,16,42,10.137432,0.366667,0.098644,1807,1951,0.05,2.727273,42,81.120911,NotAnnotated
2ZD1A.pdb_A_LEU_34,19,16,46,9.728752,0.391667,0.102788,2669,2038,0.052632,2.553191,46,163.22596,NotAnnotated
2ZD1A.pdb_A_PHE_346,13,4,16,7.296564,0.833333,0.137051,553,553,0.076923,1.2,16,14.196523,NotAnnotated
2ZD1A.pdb_A_LYS_451,20,10,21,10.479204,0.533333,0.095427,1478,1366,0.05,1.875,21,46.693252,NotAnnotated
2ZD1A.pdb_A_LYS_331,14,10,53,6.381555,0.422222,0.156702,2660,2878,0.071429,2.368421,53,37.000314,NotAnnotated
2ZD1A.pdb_A_ASP_218,15,5,21,7.723327,0.5,0.129478,650,735,0.066667,2,21,24.115181,NotAnnotated
2ZD1A.pdb_A_LYS_30,20,11,33,10.643761,0.490909,0.093952,630,616,0.05,2.037037,33,56.758289,NotAnnotated
2ZD1A.pdb_A_PRO_25,20,4,18,10.723327,0.666667,0.093255,630,622,0.05,1.5,18,15.049707,NotAnnotated
2ZD1A.pdb_A_LYS_32,20,10,31,10.605787,0.577778,0.094288,627,610,0.05,1.730769,31,54.521942,NotAnnotated
2ZD1A.pdb_A_VAL_108,13,10,46,6.321881,0.444444,0.158181,12200,8438,0.076923,2.25,46,73.967141,NotAnnotated
2ZD1A.pdb_A_GLN_507,17,9,39,7.94575,0.583333,0.125853,1357,1466,0.058824,1.714286,39,32.239919,NotAnnotated
2ZD1A.pdb_A_VAL_466,20,9,33,10.341772,0.527778,0.096695,595,574,0.05,1.894737,33,56.246181,NotAnnotated
2ZD1A.pdb_A_VAL_467,20,9,40,10.141049,0.583333,0.098609,586,580,0.05,1.714286,40,75.818668,NotAnnotated
2ZD1A.pdb_A_PRO_321,12,7,30,6.918626,0.571429,0.144537,736,683,0.083333,1.75,30,23.171054,NotAnnotated
2ZD1A.pdb_A_VAL_106,13,11,47,6.468354,0.4,0.154599,4157,4303,0.076923,2.5,47,69.946964,NotAnnotated
2ZD1A.pdb_A_GLN_509,16,14,53,7.233273,0.362637,0.13825,2175,1761,0.0625,2.757576,53,45.05104,NotAnnotated
2ZD1A.pdb_A_LYS_46,17,11,41,8.269439,0.454545,0.120927,7177,5109,0.058824,2.2,41,47.638959,NotAnnotated
2ZD1A.pdb_A_LYS_201,15,13,40,7.60217,0.384615,0.131541,963,990,0.066667,2.6,40,60.110398,NotAnnotated
2ZD1A.pdb_A_ASP_320,12,6,31,6.985533,0.666667,0.143153,788,863,0.083333,1.5,31,24.353337,NotAnnotated
2ZD1A.pdb_A_LYS_323,12,9,33,6.983725,0.527778,0.14319,606,750,0.083333,1.894737,33,41.396102,NotAnnotated
2ZD1A.pdb_A_LYS_49,19,8,33,9.734177,0.535714,0.102731,1072,958,0.052632,1.866667,33,36.552077,NotAnnotated
2ZD1A.pdb_A_PHE_116,16,9,39,7.585895,0.416667,0.131824,7791,5588,0.0625,2.4,39,41.261511,NotAnnotated
2ZD1A.pdb_A_GLY_15,17,4,17,8.931284,0.666667,0.111966,553,553,0.058824,1.5,17,16.554546,NotAnnotated
2ZD1A.pdb_A_ASP_443,20,13,56,10.052441,0.448718,0.099478,1201,1285,0.05,2.228571,56,64.216185,NotAnnotated
2ZD1A.pdb_A_ASN_265,11,10,47,5.815552,0.577778,0.171953,1368,1199,0.090909,1.730769,47,38.489807,NotAnnotated
2ZD1A.pdb_A_ASP_324,13,8,31,7.101266,0.5,0.14082,818,798,0.076923,2,31,38.827059,NotAnnotated
2ZD1A.pdb_A_GLY_18,18,8,32,9.301989,0.607143,0.107504,553,553,0.055556,1.647059,32,38.130392,NotAnnotated
2ZD1A.pdb_A_GLN_500,18,8,33,8.717902,0.571429,0.114706,579,591,0.055556,1.75,33,27.481351,NotAnnotated
2ZD1A.pdb_A_ASN_147,17,12,49,8.119349,0.454545,0.123163,1801,2750,0.058824,2.2,49,46.832614,NotAnnotated
2ZD1A.pdb_A_GLU_138,21,6,13,11.611212,0.733333,0.086124,553,553,0.047619,1.363636,13,24.015435,NotAnnotated
2ZD1A.pdb_A_GLU_378,12,12,47,6.057866,0.515152,0.165075,9734,5969,0.083333,1.941176,47,57.388762,NotAnnotated
2ZD1A.pdb_A_TYR_183,13,8,39,6.119349,0.428571,0.163416,23228,17610,0.076923,2.333333,39,26.426872,NotAnnotated
2ZD1A.pdb_A_LYS_43,19,7,23,9.78481,0.809524,0.102199,553,553,0.052632,1.235294,23,31.231617,NotAnnotated
2ZD1A.pdb_A_TYR_181,13,9,47,6.164557,0.444444,0.162218,5742,8584,0.076923,2.25,47,37.166707,NotAnnotated
2ZD1A.pdb_A_GLU_370,14,11,48,6.379747,0.472727,0.156746,8064,4961,0.071429,2.115385,48,57.402546,NotAnnotated
2ZD1A.pdb_A_PRO_236,13,9,36,6.826401,0.444444,0.14649,852,774,0.076923,2.25,36,31.631237,NotAnnotated
2ZD1A.pdb_A_SER_513,16,9,32,7.417722,0.583333,0.134812,584,573,0.0625,1.714286,32,41.173102,NotAnnotated
2ZD1A.pdb_A_GLU_492,19,10,30,9.74141,0.422222,0.102655,604,607,0.052632,2.368421,30,56.479023,NotAnnotated
2ZD1A.pdb_A_VAL_75,17,11,55,8.18264,0.454545,0.12221,17348,12023,0.058824,2.2,55,73.589713,NotAnnotated
2ZD1A.pdb_A_PRO_119,17,10,44,8.130199,0.444444,0.122998,2498,2136,0.058824,2.25,44,43.33749,NotAnnotated
2ZD1A.pdb_A_ILE_31,20,14,38,10.607595,0.406593,0.094272,803,780,0.05,2.459459,38,97.084537,NotAnnotated
2ZD1A.pdb_A_LYS_238,12,11,41,6.513562,0.6,0.153526,592,616,0.083333,1.666667,41,44.839949,NotAnnotated
2ZD1A.pdb_A_SER_515,17,9,31,8.016275,0.527778,0.124746,4836,2771,0.058824,1.894737,31,46.399618,NotAnnotated
2ZD1A.pdb_A_ILE_37,19,12,39,9.732369,0.484848,0.10275,862,1365,0.052632,2.0625,39,66.906862,NotAnnotated
2ZD1A.pdb_A_VAL_458,20,12,40,10.379747,0.393939,0.096341,686,683,0.05,2.538462,40,65.722187,NotAnnotated
2ZD1A.pdb_A_LYS_13,16,11,31,8.083183,0.436364,0.123714,3425,2835,0.0625,2.291667,31,46.162893,NotAnnotated
2ZD1A.pdb_A_LYS_476,18,10,38,8.754069,0.511111,0.114233,4947,5808,0.055556,1.956522,38,44.81375,NotAnnotated
2ZD1A.pdb_A_LEU_12,17,13,39,8.520796,0.410256,0.11736,2933,2761,0.058824,2.4375,39,108.201412,NotAnnotated
2ZD1A.pdb_A_ASP_110,14,11,38,6.761302,0.381818,0.147901,7597,5500,0.071429,2.619048,38,49.048055,C
2ZD1A.pdb_A_ASN_175,16,9,30,7.951175,0.5,0.125768,892,897,0.0625,2,30,32.949439,NotAnnotated
2ZD1A.pdb_A_LYS_350,11,15,64,5.714286,0.361905,0.175,4097,20273,0.090909,2.763158,64,61.509233,NotAnnotated
2ZD1A.pdb_A_ASP_113,15,8,32,7.222423,0.535714,0.138458,1031,1020,0.066667,1.866667,32,36.912668,NotAnnotated
2ZD1A.pdb_A_HIS_198,14,15,34,7.198915,0.380952,0.13891,2318,2422,0.071429,2.625,34,42.009665,NotAnnotated
2ZD1A.pdb_A_LYS_353,12,13,63,5.858951,0.333333,0.170679,4015,4328,0.083333,3,63,56.661168,NotAnnotated
2ZD1A.pdb_A_GLU_248,13,6,29,7.493671,0.666667,0.133446,943,932,0.076923,1.5,29,30.195872,NotAnnotated
2ZD1A.pdb_A_ASP_237,12,9,39,6.540687,0.555556,0.152889,2026,2020,0.083333,1.8,39,39.083467,NotAnnotated
2ZD1A.pdb_A_TRP_426,15,7,36,6.904159,0.333333,0.14484,10832,11555,0.066667,3,36,18.352738,NotAnnotated
2ZD1A.pdb_A_PHE_124,17,14,53,8.421338,0.395604,0.118746,1129,1606,0.058824,2.527778,53,69.608514,NotAnnotated
2ZD1A.pdb_A_LYS_11,17,8,33,8.585895,0.642857,0.11647,788,794,0.058824,1.555556,33,33.422912,NotAnnotated
2ZD1A.pdb_A_GLY_541,21,4,11,11.303797,0.5,0.088466,555,555,0.047619,2,11,19.987054,NotAnnotated
2ZD1A.pdb_A_GLU_122,18,7,35,8.949367,0.666667,0.11174,641,645,0.055556,1.5,35,35.802626,NotAnnotated
2ZD1A.pdb_A_PRO_55,19,7,31,10.023508,0.52381,0.099765,611,626,0.052632,1.909091,31,24.025008,NotAnnotated
2ZD1A.pdb_A_GLY_543,21,5,23,11.047016,0.6,0.090522,613,586,0.047619,1.666667,23,27.799424,NotAnnotated
2ZD1A.pdb_A_GLY_544,20,7,34,10.169982,0.571429,0.098329,646,612,0.05,1.75,34,38.837366,NotAnnotated
2ZD1A.pdb_A_PRO_226,13,6,27,6.764919,0.466667,0.147821,657,678,0.076923,2.142857,27,25.433491,NotAnnotated
2ZD1A.pdb_A_PRO_468,20,6,26,10.406872,0.666667,0.09609,556,556,0.05,1.5,26,26.861094,NotAnnotated
2ZD1A.pdb_A_PRO_225,13,7,31,6.750452,0.428571,0.148138,911,864,0.076923,2.333333,31,28.214846,NotAnnotated
2ZD1A.pdb_A_MET_41,18,12,39,8.898734,0.484848,0.112376,3240,3466,0.055556,2.0625,39,32.05164,NotAnnotated
2ZD1A.pdb_A_VAL_0,18,3,9,9.764919,0.666667,0.102407,618,616,0.055556,1.5,9,16.984503,NotAnnotated
2ZD1A.pdb_A_PRO_52,20,4,14,10.654611,0.833333,0.093856,553,553,0.05,1.2,14,15.215673,NotAnnotated
2ZD1A.pdb_A_VAL_442,19,16,63,9.231465,0.325,0.108325,4517,5215,0.052632,3.076923,63,110.483125,NotAnnotated
2ZD1A.pdb_A_LYS_347,13,9,36,6.81736,0.555556,0.146684,634,649,0.076923,1.8,36,40.047085,NotAnnotated
2ZD1A.pdb_A_PRO_345,13,5,21,7.231465,0.8,0.138285,553,553,0.076923,1.25,21,17.234833,NotAnnotated
2ZD1A.pdb_A_LYS_101,13,7,35,6.810127,0.47619,0.14684,2419,2080,0.076923,2.1,35,31.600648,NotAnnotated
2ZD1A.pdb_A_LYS_102,13,9,37,6.777577,0.444444,0.147545,3281,3026,0.076923,2.25,37,41.491732,NotAnnotated
2ZD1A.pdb_A_LYS_223,13,7,29,6.58047,0.47619,0.151965,925,918,0.076923,2.1,29,27.123076,NotAnnotated
2ZD1A.pdb_A_LYS_465,20,10,41,10.126582,0.511111,0.09875,568,566,0.05,1.956522,41,46.889744,NotAnnotated
2ZD1A.pdb_A_LYS_103,13,11,36,6.723327,0.363636,0.148736,4129,3589,0.076923,2.75,36,49.640216,NotAnnotated
2ZD1A.pdb_A_LYS_104,14,8,31,6.976492,0.5,0.143339,1149,1171,0.071429,2,31,36.850257,NotAnnotated
2ZD1A.pdb_A_LYS_461,20,5,18,10.566004,0.8,0.094643,553,553,0.05,1.25,18,21.979145,NotAnnotated
2ZD1A.pdb_A_LYS_220,14,5,16,7.361664,0.5,0.135839,1204,1189,0.071429,2,16,21.171863,NotAnnotated
2ZD1A.pdb_A_TRP_414,15,11,38,7.289331,0.436364,0.137187,1137,1211,0.066667,2.291667,38,28.629384,NotAnnotated
2ZD1A.pdb_A_TRP_535,18,9,31,8.712477,0.5,0.114778,1916,2193,0.055556,2,31,25.689952,NotAnnotated
2ZD1A.pdb_A_PHE_130,18,16,66,8.842676,0.35,0.113088,2418,3664,0.055556,2.857143,66,71.879393,C
2ZD1A.pdb_A_GLU_478,19,14,47,9.262206,0.373626,0.107966,1193,1251,0.052632,2.676471,47,68.578019,NotAnnotated
2ZD1A.pdb_A_LYS_20,19,8,26,10.068716,0.535714,0.099318,611,611,0.052632,1.866667,26,33.065919,NotAnnotated
2ZD1A.pdb_A_PRO_59,18,11,35,9.036166,0.472727,0.110666,1467,1468,0.055556,2.115385,35,42.768914,NotAnnotated
2ZD1A.pdb_A_GLU_233,12,14,47,6.101266,0.428571,0.1639,2003,2465,0.083333,2.333333,47,62.081281,NotAnnotated
2ZD1A.pdb_A_LYS_22,19,6,25,9.886076,0.666667,0.101152,591,591,0.052632,1.5,25,21.770438,NotAnnotated
2ZD1A.pdb_A_TRP_410,15,8,39,7.159132,0.464286,0.139682,1332,1374,0.066667,2.153846,39,19.658496,NotAnnotated
2ZD1A.pdb_A_VAL_8,16,9,39,7.860759,0.361111,0.127214,2035,2608,0.0625,2.769231,39,58.35699,NotAnnotated
2ZD1A.pdb_A_MET_357,14,6,28,6.596745,0.466667,0.15159,980,1594,0.071429,2.142857,28,17.222098,NotAnnotated
2ZD1A.pdb_A_GLU_194,15,6,21,7.761302,0.666667,0.128844,776,644,0.066667,1.5,21,27.997536,NotAnnotated
2ZD1A.pdb_A_PHE_87,15,12,41,7.253165,0.378788,0.137871,5816,8728,0.066667,2.64,41,52.126086,NotAnnotated
2ZD1A.pdb_A_VAL_276,12,13,58,6.023508,0.410256,0.166016,4133,3279,0.083333,2.4375,58,91.219753,NotAnnotated
2ZD1A.pdb_A_MET_230,12,8,37,5.920434,0.535714,0.168907,9916,11888,0.083333,1.866667,37,22.46923,NotAnnotated
2ZD1A.pdb_A_PRO_133,19,11,42,9.840868,0.363636,0.101617,1631,1668,0.052632,2.75,42,42.471692,NotAnnotated
2ZD1A.pdb_A_LYS_530,18,9,32,8.933092,0.583333,0.111943,578,577,0.055556,1.714286,32,48.636536,NotAnnotated
2ZD1A.pdb_A_ASN_471,19,7,25,9.658228,0.619048,0.103539,2757,2620,0.052632,1.615385,25,28.99224,NotAnnotated
2ZD1A.pdb_A_ASN_474,19,8,31,9.535262,0.642857,0.104874,578,634,0.052632,1.555556,31,30.422476,NotAnnotated
2ZD1A.pdb_A_LEU_74,18,9,34,9.05425,0.611111,0.110445,553,553,0.055556,1.636364,34,86.406875,NotAnnotated
2ZD1A.pdb_A_ILE_63,19,8,24,9.983725,0.571429,0.100163,1378,1014,0.052632,1.75,24,48.003108,NotAnnotated
2ZD1A.pdb_A_TRP_406,17,6,24,8.057866,0.4,0.124102,759,707,0.058824,2.5,24,15.36614,NotAnnotated
2ZD1A.pdb_A_GLY_45,18,9,27,8.962025,0.555556,0.111582,704,915,0.055556,1.8,27,43.0684,NotAnnotated
2ZD1A.pdb_A_LYS_73,18,13,57,8.884268,0.397436,0.112559,3339,4852,0.055556,2.516129,57,54.27631,NotAnnotated
2ZD1A.pdb_A_TRP_402,17,9,29,8.130199,0.638889,0.122998,603,608,0.058824,1.565217,29,21.062251,NotAnnotated
2ZD1A.pdb_A_TRP_401,16,15,45,7.377939,0.4,0.135539,1808,1591,0.0625,2.5,45,38.001842,NotAnnotated
2ZD1A.pdb_A_VAL_60,18,15,56,8.965642,0.380952,0.111537,7696,5566,0.055556,2.625,56,117.809695,NotAnnotated
2ZD1A.pdb_A_PRO_247,13,7,36,7.253165,0.52381,0.137871,964,1021,0.076923,1.909091,36,30.406549,NotAnnotated
2ZD1A.pdb_A_LYS_528,17,14,41,8.095841,0.373626,0.12352,5877,4670,0.058824,2.676471,41,70.468593,NotAnnotated
2ZD1A.pdb_A_LYS_527,17,7,26,8.25859,0.571429,0.121086,1731,1342,0.058824,1.75,26,38.17335,NotAnnotated
2ZD1A.pdb_A_GLN_428,16,7,37,7.497288,0.285714,0.133382,4378,7077,0.0625,3.5,37,23.537587,NotAnnotated
2ZD1A.pdb_A_VAL_148,17,10,43,8.141049,0.488889,0.122834,582,825,0.058824,2.045455,43,74.458416,NotAnnotated
2ZD1A.pdb_A_ILE_47,18,12,46,8.866184,0.484848,0.112788,988,1339,0.055556,2.0625,46,53.918053,NotAnnotated
2ZD1A.pdb_A_PRO_243,12,5,26,6.58047,0.6,0.151965,1300,1455,0.083333,1.666667,26,20.344523,NotAnnotated
2ZD1A.pdb_A_ASN_460,20,7,23,10.506329,0.52381,0.095181,598,563,0.05,1.909091,23,27.711189,NotAnnotated
2ZD1A.pdb_A_VAL_381,12,7,23,6.564195,0.809524,0.152342,553,553,0.083333,1.235294,23,44.458696,NotAnnotated
2ZD1A.pdb_A_VAL_261,11,13,49,6.001808,0.448718,0.166616,10007,9662,0.090909,2.228571,49,107.65829,NotAnnotated
2ZD1A.pdb_A_GLN_547,20,12,43,10.262206,0.363636,0.097445,901,894,0.05,2.75,43,41.743184,NotAnnotated
2ZD1A.pdb_A_ILE_50,19,9,31,9.725136,0.555556,0.102826,1063,1006,0.052632,1.8,31,43.687338,NotAnnotated
2ZD1A.pdb_A_LYS_82,17,9,33,8.63472,0.555556,0.115812,618,619,0.058824,1.8,33,38.001806,NotAnnotated
2ZD1A.pdb_A_LEU_80,17,14,56,8.399638,0.384615,0.119053,992,1978,0.058824,2.6,56,111.099041,NotAnnotated
2ZD1A.pdb_A_ASN_348,12,13,50,6.316456,0.384615,0.158317,1392,1459,0.083333,2.6,50,48.165021,NotAnnotated
2ZD1A.pdb_A_GLY_51,20,6,21,10.566004,0.6,0.094643,587,583,0.05,1.666667,21,28.330254,NotAnnotated
2ZD1A.pdb_A_GLU_297,14,6,17,7.723327,0.866667,0.129478,553,553,0.071429,1.153846,17,37.000164,NotAnnotated
2ZD1A.pdb_A_GLU_298,14,7,23,7.282098,0.761905,0.137323,557,556,0.071429,1.3125,23,37.976325,NotAnnotated
2ZD1A.pdb_A_GLU_291,14,9,30,8.028933,0.583333,0.12455,553,553,0.071429,1.714286,30,45.462562,NotAnnotated
2ZD1A.pdb_A_VAL_254,13,15,36,7.517179,0.419048,0.133029,1332,1288,0.076923,2.386364,36,109.732755,NotAnnotated
2ZD1A.pdb_A_VAL_496,19,10,45,9.424955,0.422222,0.106101,1158,1131,0.052632,2.368421,45,73.749485,NotAnnotated
2ZD1A.pdb_A_PRO_272,13,9,46,6.39783,0.416667,0.156303,1147,1346,0.076923,2.4,46,34.585214,NotAnnotated
2ZD1A.pdb_A_PRO_157,15,9,40,7.209765,0.666667,0.138701,584,588,0.066667,1.5,40,32.716416,C
2ZD1A.pdb_A_LYS_431,18,6,27,8.717902,0.4,0.114706,1330,1466,0.055556,2.5,28,32.083226,NotAnnotated
2ZD1A.pdb_A_LYS_311,13,7,27,7.090416,0.666667,0.141035,602,589,0.076923,1.5,27,33.92757,NotAnnotated
2ZD1A.pdb_A_ASN_494,19,11,40,9.576854,0.436364,0.104418,823,808,0.052632,2.291667,40,41.014469,NotAnnotated
2ZD1A.pdb_A_VAL_372,14,14,53,6.531646,0.428571,0.153101,1033,1084,0.071429,2.333333,53,104.617137,NotAnnotated
2ZD1A.pdb_A_VAL_493,18,16,49,8.808318,0.366667,0.113529,3077,4101,0.055556,2.727273,49,125.061031,NotAnnotated
2ZD1A.pdb_A_ASN_255,13,9,29,7.453888,0.638889,0.134158,676,631,0.076923,1.565217,29,36.496142,NotAnnotated
2ZD1A.pdb_A_LYS_550,20,15,42,10.242315,0.409524,0.097634,657,606,0.05,2.44186,42,74.333027,NotAnnotated
2ZD1A.pdb_A_ASN_136,21,5,16,11.587703,0.7,0.086298,553,553,0.047619,1.428571,16,18.838193,C
2ZD1A.pdb_A_ASN_137,20,6,17,10.81736,0.733333,0.092444,553,553,0.05,1.363636,17,22.020706,NotAnnotated
2ZD1A.pdb_A_PHE_440,19,15,52,9.535262,0.371429,0.104874,1840,2300,0.052632,2.692308,52,71.65494,NotAnnotated
2ZD1A.pdb_A_VAL_21,18,8,32,9.368897,0.535714,0.106736,1458,1401,0.055556,1.866667,32,38.617967,NotAnnotated
2ZD1A.pdb_A_GLU_169,16,10,31,7.802893,0.6,0.128158,763,719,0.0625,1.666667,31,50.014147,NotAnnotated
2ZD1A.pdb_A_ALA_33,20,10,35,10.54792,0.622222,0.094805,651,682,0.05,1.607143,35,67.100554,NotAnnotated
2ZD1A.pdb_A_GLY_504,17,8,31,8.009042,0.714286,0.124859,553,553,0.058824,1.4,31,44.346415,NotAnnotated
2ZD1A.pdb_A_LYS_70,20,7,18,10.76311,0.619048,0.09291,554,554,0.05,1.615385,18,27.61123,NotAnnotated
2ZD1A.pdb_A_VAL_365,15,14,55,6.82821,0.373626,0.146451,1575,2142,0.066667,2.676471,55,93.44617,NotAnnotated
2ZD1A.pdb_A_GLN_407,17,5,18,8.253165,0.6,0.121166,553,553,0.058824,1.666667,18,14.526482,NotAnnotated
2ZD1A.pdb_A_VAL_245,12,5,25,6.969259,0.5,0.143487,1054,1215,0.083333,2,25,36.273355,NotAnnotated
2ZD1A.pdb_A_PRO_140,20,5,17,10.703436,0.6,0.093428,561,556,0.05,1.666667,17,19.414092,C
2ZD1A.pdb_A_LYS_424,15,7,40,7,0.47619,0.142857,836,915,0.066667,2.1,40,34.242233,NotAnnotated
2ZD1A.pdb_A_PRO_387,13,11,41,6.730561,0.454545,0.148576,1601,1334,0.076923,2.2,41,43.611436,NotAnnotated
2ZD1A.pdb_A_ASN_81,16,10,38,7.896926,0.533333,0.126632,2737,2610,0.0625,1.875,38,36.657853,NotAnnotated
2ZD1A.pdb_A_GLN_520,17,9,32,8.047016,0.583333,0.12427,614,582,0.058824,1.714286,32,30.906379,NotAnnotated
2ZD1A.pdb_A_PRO_150,16,11,55,7.479204,0.454545,0.133704,3934,3157,0.0625,2.2,55,44.863435,C
2ZD1A.pdb_A_PRO_392,14,15,53,6.544304,0.371429,0.152805,1552,2036,0.071429,2.692308,53,60.66978,NotAnnotated
2ZD1A.pdb_A_ASN_363,15,11,52,6.768535,0.490909,0.147742,5589,8218,0.066667,2.037037,52,36.698348,NotAnnotated
2ZD1A.pdb_A_GLN_524,17,11,38,8.01085,0.490909,0.124831,1217,1735,0.058824,2.037037,38,38.83339,NotAnnotated
2ZD1A.pdb_A_VAL_241,11,13,51,5.98915,0.461538,0.166969,1260,1420,0.090909,2.166667,51,74.101151,NotAnnotated
2ZD1A.pdb_A_LYS_540,20,5,12,10.515371,0.6,0.095099,553,553,0.05,1.666667,12,19.98944,NotAnnotated
2ZD1A.pdb_A_PRO_19,18,12,41,9.209765,0.424242,0.10858,1596,1567,0.055556,2.357143,41,47.112965,NotAnnotated
2ZD1A.pdb_A_VAL_35,20,11,36,10.533454,0.545455,0.094936,633,617,0.05,1.833333,36,83.502639,NotAnnotated
2ZD1A.pdb_A_LYS_64,20,10,23,10.707052,0.422222,0.093396,2218,2222,0.05,2.368421,23,45.317364,NotAnnotated
2ZD1A.pdb_A_PRO_14,17,4,17,8.878843,0.833333,0.112627,553,553,0.058824,1.2,17,15.956682,NotAnnotated
2ZD1A.pdb_A_LYS_65,20,7,16,10.766727,0.571429,0.092879,556,556,0.05,1.75,16,31.222873,NotAnnotated
2ZD1A.pdb_A_GLU_399,16,9,31,7.641953,0.638889,0.130857,879,1245,0.0625,1.565217,31,36.757281,NotAnnotated
2ZD1A.pdb_A_ASP_549,21,10,36,10.951175,0.444444,0.091314,604,605,0.047619,2.25,36,48.717386,NotAnnotated
2ZD1A.pdb_A_LYS_66,21,4,11,11.698011,1,0.085485,553,553,0.047619,1,11,18.294613,NotAnnotated
2ZD1A.pdb_A_GLU_396,16,6,26,7.750452,0.8,0.129025,629,641,0.0625,1.25,26,26.03629,NotAnnotated
2ZD1A.pdb_A_HIS_208,16,12,45,7.858951,0.454545,0.127243,1194,1040,0.0625,2.2,45,35.580109,NotAnnotated
2ZD1A.pdb_A_THR_397,15,12,41,7.009042,0.469697,0.142673,1460,1777,0.066667,2.129032,41,54.811007,NotAnnotated
2ZD1A.pdb_A_ALA_267,11,13,51,5.992767,0.474359,0.166868,1564,1240,0.090909,2.108108,51,94.283032,NotAnnotated
2ZD1A.pdb_A_GLU_6,16,7,34,7.895118,0.380952,0.126661,785,835,0.0625,2.625,34,30.948834,NotAnnotated
2ZD1A.pdb_A_ASP_76,18,9,38,8.992767,0.5,0.1112,672,662,0.055556,2,38,41.894589,NotAnnotated
2ZD1A.pdb_A_ILE_202,15,11,43,7.560579,0.454545,0.132265,1033,1030,0.066667,2.2,43,69.71686,C
2ZD1A.pdb_A_GLU_308,13,9,31,7.146474,0.638889,0.139929,583,583,0.076923,1.565217,31,54.611725,NotAnnotated
2ZD1A.pdb_A_ILE_326,13,11,42,6.629295,0.490909,0.150846,1560,1513,0.076923,2.037037,42,63.386888,NotAnnotated
2ZD1A.pdb_A_HIS_96,11,11,55,5.707052,0.418182,0.175222,24958,32026,0.090909,2.391304,55,29.263819,NotAnnotated
2ZD1A.pdb_A_GLU_305,13,9,36,6.853526,0.583333,0.14591,754,722,0.076923,1.714286,36,54.611725,NotAnnotated
2ZD1A.pdb_A_ILE_329,13,16,63,6.144665,0.341667,0.162743,4231,4816,0.076923,2.926829,63,107.480327,NotAnnotated
2ZD1A.pdb_A_GLU_546,20,12,43,10.115732,0.469697,0.098856,1241,752,0.05,2.129032,43,56.227112,NotAnnotated
2ZD1A.pdb_A_CYS_38,19,15,46,9.649186,0.4,0.103636,1095,1246,0.052632,2.5,46,31.315398,NotAnnotated
2ZD1A.pdb_A_GLU_302,13,14,48,6.528029,0.428571,0.153186,2307,1993,0.076923,2.333333,48,81.969516,NotAnnotated
2ZD1A.pdb_A_GLU_300,14,10,36,7.356239,0.577778,0.135939,1276,1070,0.071429,1.730769,36,59.146559,NotAnnotated
2ZD1A.pdb_A_THR_386,13,9,36,6.77396,0.5,0.147624,592,591,0.076923,2,36,39.300293,NotAnnotated
2ZD1A.pdb_A_GLY_93,13,4,14,6.546112,0.666667,0.152762,1195,1135,0.076923,1.5,14,20.604627,NotAnnotated
2ZD1A.pdb_A_ASP_67,21,5,11,11.696203,0.8,0.085498,553,553,0.047619,1.25,11,24.952678,NotAnnotated
2ZD1A.pdb_A_VAL_189,14,13,48,6.909584,0.410256,0.144727,906,842,0.071429,2.4375,48,107.876455,C
2ZD1A.pdb_A_LEU_193,15,11,30,7.524412,0.418182,0.132901,870,895,0.066667,2.391304,30,80.674661,NotAnnotated
2ZD1A.pdb_A_ALA_371,14,12,51,6.497288,0.5,0.15391,2288,2470,0.071429,2,51,78.418537,NotAnnotated
2ZD1A.pdb_A_ILE_434,18,12,31,8.943942,0.409091,0.111808,1688,2334,0.055556,2.444444,31,72.922284,NotAnnotated
2ZD1A.pdb_A_ILE_94,12,8,30,5.936709,0.392857,0.168443,21646,29163,0.083333,2.545455,30,38.440161,NotAnnotated
2ZD1A.pdb_A_GLU_415,15,8,33,7.406872,0.5,0.13501,1107,1037,0.066667,2,33,41.896775,NotAnnotated
2ZD1A.pdb_A_LYS_166,15,10,35,7.309222,0.533333,0.136813,888,962,0.066667,1.875,35,43.968793,NotAnnotated
2ZD1A.pdb_A_HIS_221,14,9,31,7.023508,0.361111,0.142379,1186,1167,0.071429,2.769231,31,24.110159,NotAnnotated
2ZD1A.pdb_A_LYS_287,14,5,19,8.168174,0.6,0.122426,554,554,0.071429,1.666667,19,25.54392,NotAnnotated
2ZD1A.pdb_A_GLY_99,12,8,33,6.388788,0.535714,0.156524,1290,1093,0.083333,1.866667,33,39.198936,C
2ZD1A.pdb_A_GLU_413,14,8,31,7.066908,0.428571,0.141505,1060,999,0.071429,2.333333,31,31.848387,NotAnnotated
2ZD1A.pdb_A_LYS_281,13,8,32,6.721519,0.678571,0.148776,553,553,0.076923,1.473684,32,38.811064,NotAnnotated
2ZD1A.pdb_A_ALA_129,18,14,53,8.896926,0.43956,0.112398,1661,1257,0.055556,2.275,53,78.466094,C
2ZD1A.pdb_A_ASN_545,20,13,38,10.132007,0.346154,0.098697,698,1136,0.05,2.888889,38,47.990938,NotAnnotated
2ZD1A.pdb_A_ASN_306,12,15,51,6.383363,0.4,0.156657,1302,1554,0.083333,2.5,51,63.470365,NotAnnotated
2ZD1A.pdb_A_ASN_54,19,11,35,9.692586,0.418182,0.103172,1210,1348,0.052632,2.391304,35,39.434141,NotAnnotated
2ZD1A.pdb_A_THR_253,13,12,31,7.540687,0.5,0.132614,1268,1179,0.076923,2,31,57.175852,NotAnnotated
2ZD1A.pdb_A_THR_131,19,11,51,9.631103,0.472727,0.10383,1133,1347,0.052632,2.115385,51,51.688234,NotAnnotated
2ZD1A.pdb_A_ASN_57,19,13,47,9.640145,0.423077,0.103733,1002,1026,0.052632,2.363636,47,45.876035,NotAnnotated
2ZD1A.pdb_A_ALA_288,14,7,20,8.130199,0.571429,0.122998,557,557,0.071429,1.75,20,50.356494,NotAnnotated
2ZD1A.pdb_A_THR_377,13,8,30,6.564195,0.714286,0.152342,704,761,0.076923,1.4,30,37.470687,NotAnnotated
2ZD1A.pdb_A_THR_376,13,14,45,6.41953,0.450549,0.155775,1826,2150,0.076923,2.219512,45,63.926153,NotAnnotated
2ZD1A.pdb_A_THR_497,18,11,47,8.625678,0.454545,0.115933,5984,6557,0.055556,2.2,47,60.313408,NotAnnotated
2ZD1A.pdb_A_VAL_179,14,9,37,6.907776,0.5,0.144764,1720,1439,0.071429,2,37,61.551075,NotAnnotated
2ZD1A.pdb_A_THR_139,21,6,15,11.448463,0.666667,0.087348,553,553,0.047619,1.5,15,26.846108,NotAnnotated
2ZD1A.pdb_A_PRO_510,16,12,49,7.256781,0.424242,0.137802,4199,2409,0.0625,2.357143,49,43.895094,NotAnnotated
2ZD1A.pdb_A_ILE_542,20,7,20,10.403255,0.428571,0.096124,1049,760,0.05,2.333333,20,38.279968,NotAnnotated
2ZD1A.pdb_A_VAL_292,14,8,29,8.03255,0.535714,0.124493,575,572,0.071429,1.866667,29,50.53341,NotAnnotated
2ZD1A.pdb_A_GLU_529,18,7,29,8.949367,0.52381,0.11174,558,558,0.055556,1.909091,29,43.4352,NotAnnotated
2ZD1A.pdb_A_ASP_511,15,13,49,6.808318,0.333333,0.146879,2681,7163,0.066667,3,49,53.950339,NotAnnotated
2ZD1A.pdb_A_GLU_404,17,10,35,8.016275,0.4,0.124746,1838,2018,0.058824,2.5,36,38.374427,NotAnnotated
2ZD1A.pdb_A_GLU_523,17,8,30,8.084991,0.642857,0.123686,744,763,0.058824,1.555556,30,40.033381,NotAnnotated
2ZD1A.pdb_A_GLU_28,20,8,27,10.788427,0.535714,0.092692,1017,828,0.05,1.866667,27,43.982124,NotAnnotated
2ZD1A.pdb_A_LEU_92,13,5,15,6.529837,0.6,0.153143,553,553,0.076923,1.666667,15,46.190726,NotAnnotated
2ZD1A.pdb_A_ILE_309,13,12,41,6.593128,0.454545,0.151673,1416,1475,0.076923,2.2,41,72.246834,NotAnnotated
2ZD1A.pdb_A_GLU_29,20,8,30,10.703436,0.535714,0.093428,715,716,0.05,1.866667,30,43.013376,NotAnnotated
2ZD1A.pdb_A_THR_362,15,11,46,6.793852,0.418182,0.147192,5618,4316,0.066667,2.391304,46,43.689213,NotAnnotated
2ZD1A.pdb_A_THR_240,12,13,45,6.218807,0.461538,0.160803,1018,1415,0.083333,2.166667,45,55.114001,NotAnnotated
2ZD1A.pdb_A_ASP_86,16,6,28,8.086799,0.666667,0.123658,591,656,0.0625,1.5,28,24.419979,NotAnnotated
2ZD1A.pdb_A_ALA_158,15,11,37,7.23689,0.490909,0.138181,780,748,0.066667,2.037037,37,62.62568,C
2ZD1A.pdb_A_THR_128,17,13,60,8.166365,0.397436,0.122453,2492,2102,0.058824,2.516129,60,60.383547,NotAnnotated
2ZD1A.pdb_A_HIS_235,12,10,41,6.506329,0.533333,0.153696,777,755,0.083333,1.875,41,26.270429,NotAnnotated
2ZD1A.pdb_A_THR_369,15,12,51,6.830018,0.439394,0.146412,2408,2229,0.066667,2.275862,51,55.771757,NotAnnotated
2ZD1A.pdb_A_ILE_411,15,10,43,7.124774,0.444444,0.140355,631,621,0.066667,2.25,43,51.554432,NotAnnotated
2ZD1A.pdb_A_HIS_361,16,11,37,7.345389,0.4,0.13614,2266,2425,0.0625,2.5,37,29.688739,NotAnnotated
2ZD1A.pdb_A_GLU_516,17,6,22,8.168174,0.733333,0.122426,554,558,0.058824,1.363636,22,30.067628,NotAnnotated
2ZD1A.pdb_A_SER_48,18,9,39,8.920434,0.583333,0.112102,2070,1726,0.055556,1.714286,39,38.492453,NotAnnotated
2ZD1A.pdb_A_GLU_514,16,8,24,7.509946,0.571429,0.133157,582,703,0.0625,1.75,24,38.474167,NotAnnotated
2ZD1A.pdb_A_ASN_447,20,9,24,10.462929,0.555556,0.095576,741,858,0.05,1.8,24,36.402122,NotAnnotated
2ZD1A.pdb_A_GLU_36,20,9,33,10.556962,0.694444,0.094724,612,620,0.05,1.44,33,47.731331,NotAnnotated
2ZD1A.pdb_A_GLU_40,19,9,27,9.754069,0.638889,0.102521,646,735,0.052632,1.565217,27,40.968266,NotAnnotated
2ZD1A.pdb_A_GLU_42,18,12,31,9.075949,0.5,0.110181,1377,1157,0.055556,2,31,56.905296,NotAnnotated
2ZD1A.pdb_A_PRO_412,14,9,36,6.920434,0.472222,0.1445,573,604,0.071429,2.117647,36,31.196605,NotAnnotated
2ZD1A.pdb_A_PRO_537,19,8,24,9.571429,0.535714,0.104478,1466,1777,0.052632,1.866667,24,28.426266,NotAnnotated
2ZD1A.pdb_A_LYS_259,12,9,36,6.862568,0.666667,0.145718,623,644,0.083333,1.5,36,42.682288,NotAnnotated
2ZD1A.pdb_A_ILE_521,17,13,51,7.907776,0.410256,0.126458,2567,2425,0.058824,2.4375,51,104.177856,NotAnnotated
2ZD1A.pdb_A_LEU_168,15,15,51,7.124774,0.4,0.140355,2715,2487,0.066667,2.5,51,160.662401,C
2ZD1A.pdb_A_LEU_289,13,8,21,7.822785,0.571429,0.127832,553,553,0.076923,1.75,21,65.375253,NotAnnotated
2ZD1A.pdb_A_ILE_522,16,13,42,7.303797,0.410256,0.136915,2402,2535,0.0625,2.4375,42,77.186119,NotAnnotated
2ZD1A.pdb_A_ARG_199,15,8,25,7.884268,0.642857,0.126835,824,646,0.066667,1.555556,25,33.72294,NotAnnotated
2ZD1A.pdb_A_LEU_282,13,13,42,6.79566,0.397436,0.147153,2069,2366,0.076923,2.516129,42,144.083293,NotAnnotated
2ZD1A.pdb_A_LEU_283,12,12,39,6.679928,0.409091,0.149702,1399,1398,0.083333,2.444444,39,132.878131,NotAnnotated
2ZD1A.pdb_A_LYS_374,13,12,51,6.142857,0.454545,0.162791,9743,6300,0.076923,2.2,51,54.95277,NotAnnotated
2ZD1A.pdb_A_ILE_526,16,8,34,7.484629,0.535714,0.133607,7430,5675,0.0625,1.866667,34,46.656431,NotAnnotated
2ZD1A.pdb_A_GLU_224,13,7,22,6.755877,0.47619,0.148019,1560,1557,0.076923,2.1,22,29.67085,NotAnnotated
2ZD1A.pdb_A_GLU_44,18,6,20,9.169982,0.866667,0.109051,553,553,0.055556,1.153846,20,31.260989,NotAnnotated
2ZD1A.pdb_A_GLU_344,13,7,27,7.037975,0.571429,0.142086,707,672,0.076923,1.75,27,31.439119,NotAnnotated
2ZD1A.pdb_A_PHE_389,14,14,48,6.855335,0.373626,0.145872,1558,1722,0.071429,2.676471,48,64.92148,NotAnnotated
2ZD1A.pdb_A_GLU_53,20,4,15,10.647378,0.666667,0.09392,563,563,0.05,1.5,15,15.250018,NotAnnotated
2ZD1A.pdb_A_PHE_160,15,18,55,6.840868,0.326797,0.14618,4522,7278,0.066667,3.06,55,81.990744,NotAnnotated
2ZD1A.pdb_A_ALA_299,13,12,34,6.808318,0.530303,0.146879,692,868,0.076923,1.885714,34,111.642173,NotAnnotated
2ZD1A.pdb_A_LEU_391,14,12,48,6.750452,0.439394,0.148138,938,1081,0.071429,2.275862,48,124.310904,NotAnnotated
2ZD1A.pdb_A_LYS_249,14,7,29,7.983725,0.571429,0.125255,651,668,0.071429,1.75,29,28.61194,NotAnnotated
2ZD1A.pdb_A_ALA_172,15,9,26,7.540687,0.611111,0.132614,881,910,0.066667,1.636364,26,62.224585,NotAnnotated
2ZD1A.pdb_A_ALA_173,16,8,22,8,0.714286,0.125,553,553,0.0625,1.4,22,54.552233,NotAnnotated
2ZD1A.pdb_A_LYS_366,15,12,54,6.739602,0.439394,0.148377,10456,7445,0.066667,2.275862,54,51.994139,NotAnnotated
2ZD1A.pdb_A_LYS_126,18,10,41,8.972875,0.555556,0.111447,792,1242,0.055556,1.8,41,42.225225,NotAnnotated
2ZD1A.pdb_A_LEU_279,12,17,56,6.220615,0.352941,0.160756,3524,3672,0.083333,2.833333,56,220.068504,NotAnnotated
2ZD1A.pdb_A_ASP_17,18,9,32,9.300181,0.5,0.107525,1454,1377,0.055556,2,32,41.608871,NotAnnotated
2ZD1A.pdb_A_THR_296,14,9,27,7.264014,0.555556,0.137665,957,808,0.071429,1.8,27,49.193095,NotAnnotated
2ZD1A.pdb_A_PRO_313,12,5,28,6.743219,0.5,0.148297,682,644,0.083333,2,28,17.997802,NotAnnotated
2ZD1A.pdb_A_PHE_171,15,14,44,7.385172,0.395604,0.135406,2132,2250,0.066667,2.527778,44,69.887121,NotAnnotated
2ZD1A.pdb_A_PRO_433,19,6,22,9.490054,0.533333,0.105373,683,855,0.052632,1.875,22,22.459021,NotAnnotated
2ZD1A.pdb_A_LEU_187,14,15,60,6.576854,0.333333,0.152048,4175,4994,0.071429,3,60,176.084784,NotAnnotated
2ZD1A.pdb_A_LYS_395,16,9,32,7.699819,0.555556,0.129873,963,1083,0.0625,1.8,32,38.283141,NotAnnotated
2ZD1A.pdb_A_LYS_154,15,12,41,7.316456,0.348485,0.136678,6718,5755,0.066667,2.869565,41,48.733354,NotAnnotated
2ZD1A.pdb_A_LYS_275,12,11,52,6.110307,0.436364,0.163658,1052,2857,0.083333,2.291667,52,53.555905,NotAnnotated
2ZD1A.pdb_A_GLU_328,13,10,47,6.426763,0.466667,0.155599,2208,2129,0.076923,2.142857,47,47.932775,NotAnnotated
2ZD1A.pdb_A_GLU_449,21,4,12,11.424955,1,0.087528,553,553,0.047619,1,12,20.98034,NotAnnotated
2ZD1A.pdb_A_GLU_204,16,10,38,8.141049,0.511111,0.122834,683,697,0.0625,1.956522,38,49.306366,NotAnnotated
2ZD1A.pdb_A_THR_290,14,5,16,8.518987,0.7,0.117385,553,553,0.071429,1.428571,16,29.005502,NotAnnotated
2ZD1A.pdb_A_LYS_390,14,11,46,6.815552,0.418182,0.146723,1816,1648,0.071429,2.391304,46,54.136803,NotAnnotated
2ZD1A.pdb_A_ILE_505,17,12,50,7.833635,0.439394,0.127655,3616,3079,0.058824,2.275862,50,81.578945,NotAnnotated
2ZD1A.pdb_A_ILE_506,17,14,57,7.793852,0.340659,0.128306,4889,3103,0.058824,2.935484,57,111.489685,NotAnnotated
2ZD1A.pdb_A_GLU_203,16,8,30,8.17179,0.642857,0.122372,676,657,0.0625,1.555556,30,45.32155,NotAnnotated
2ZD1A.pdb_A_ASN_418,15,5,19,7.562387,0.7,0.132233,560,569,0.066667,1.428571,19,19.112126,NotAnnotated
2ZD1A.pdb_A_THR_165,15,10,43,7.047016,0.622222,0.141904,553,553,0.066667,1.607143,43,43.638702,NotAnnotated
2ZD1A.pdb_A_THR_286,13,9,28,7.273056,0.444444,0.137494,997,1082,0.076923,2.25,28,50.478014,NotAnnotated
2ZD1A.pdb_A_ASN_519,16,12,38,7.309222,0.454545,0.136813,11756,13458,0.0625,2.2,38,45.679822,NotAnnotated
2ZD1A.pdb_A_PRO_95,12,8,37,5.949367,0.428571,0.168085,5643,7374,0.083333,2.333333,37,29.876129,C
2ZD1A.pdb_A_PRO_97,12,10,44,6.17179,0.511111,0.162028,2589,2213,0.083333,1.956522,44,39.72304,C
2ZD1A.pdb_A_PRO_421,15,6,25,7.207957,0.6,0.138736,613,597,0.066667,1.666667,25,24.31704,NotAnnotated
2ZD1A.pdb_A_PRO_420,15,4,12,7.667269,0.833333,0.130425,553,553,0.066667,1.2,12,16.050207,NotAnnotated
2ZD1A.pdb_A_LYS_388,13,9,35,6.896926,0.472222,0.144992,710,741,0.076923,2.117647,35,43.026288,NotAnnotated
2ZD1A.pdb_A_LYS_263,11,12,42,6.20434,0.469697,0.161177,704,753,0.090909,2.129032,42,59.214566,NotAnnotated
2ZD1A.pdb_A_LEU_295,13,11,46,7.122966,0.436364,0.140391,1358,1047,0.076923,2.291667,46,129.58216,NotAnnotated
2ZD1A.pdb_A_LYS_385,12,13,44,6.560579,0.397436,0.152426,1405,1728,0.083333,2.516129,44,52.649598,NotAnnotated
2ZD1A.pdb_A_GLU_438,19,11,34,9.678119,0.4,0.103326,1161,1776,0.052632,2.5,34,55.437818,NotAnnotated
2ZD1A.pdb_A_GLU_312,13,7,28,7.037975,0.619048,0.142086,553,553,0.076923,1.615385,28,37.330774,NotAnnotated
2ZD1A.pdb_A_GLU_432,18,5,20,9.028933,0.8,0.110755,553,553,0.055556,1.25,20,23.970071,NotAnnotated
2ZD1A.pdb_A_GLU_79,17,9,38,8.58047,0.5,0.116544,1686,1630,0.058824,2,38,47.570449,NotAnnotated
2ZD1A.pdb_A_GLU_430,17,9,29,8.256781,0.444444,0.121113,2648,3558,0.058824,2.25,29,49.439973,NotAnnotated
2ZD1A.pdb_A_TYR_501,18,9,33,8.627486,0.555556,0.115909,838,783,0.055556,1.8,33,40.71262,NotAnnotated
2ZD1A.pdb_A_THR_439,20,9,37,10.254973,0.527778,0.097514,830,920,0.05,1.894737,37,42.968067,NotAnnotated
2ZD1A.pdb_A_ILE_167,16,13,47,7.681736,0.423077,0.130179,1744,1775,0.0625,2.363636,47,83.256013,NotAnnotated
2ZD1A.pdb_A_LEU_484,19,14,49,9.274864,0.428571,0.107818,1766,1244,0.052632,2.333333,49,136.133274,NotAnnotated
2ZD1A.pdb_A_LEU_486,18,14,54,8.594937,0.417582,0.116348,2644,1833,0.055556,2.394737,54,152.750604,NotAnnotated
2ZD1A.pdb_A_ARG_277,13,10,46,6.367089,0.511111,0.157058,4448,4900,0.076923,1.956522,46,45.19464,NotAnnotated
2ZD1A.pdb_A_LEU_120,17,15,54,8.106691,0.361905,0.123355,2068,1945,0.058824,2.763158,54,131.937765,NotAnnotated
2ZD1A.pdb_A_ALA_534,18,8,39,8.699819,0.535714,0.114945,580,578,0.055556,1.866667,39,66.338297,NotAnnotated
2ZD1A.pdb_A_THR_84,16,14,45,7.900542,0.450549,0.126574,734,1976,0.0625,2.219512,45,63.499959,NotAnnotated
2ZD1A.pdb_A_LEU_246,12,11,46,6.598553,0.363636,0.151548,2813,2592,0.083333,2.75,46,139.750032,NotAnnotated
2ZD1A.pdb_A_ALA_538,20,7,27,10.347197,0.619048,0.096645,603,590,0.05,1.615385,27,37.056455,NotAnnotated
2ZD1A.pdb_A_GLU_89,14,7,26,6.891501,0.380952,0.145106,12792,14752,0.071429,2.625,26,36.376027,NotAnnotated
2ZD1A.pdb_A_GLN_197,15,8,24,7.947559,0.678571,0.125825,560,558,0.066667,1.473684,24,27.023942,NotAnnotated
2ZD1A.pdb_A_LEU_368,14,14,60,6.339964,0.417582,0.15773,3178,2714,0.071429,2.394737,60,139.297033,NotAnnotated
2ZD1A.pdb_A_ILE_270,12,15,57,6.287523,0.4,0.159045,1299,1333,0.083333,2.5,57,84.921925,NotAnnotated
2ZD1A.pdb_A_TRP_71,19,11,33,9.80651,0.363636,0.101973,1703,1878,0.052632,2.75,33,27.886953,NotAnnotated
2ZD1A.pdb_A_ILE_393,15,12,46,7.083183,0.454545,0.141179,1003,1073,0.066667,2.2,46,79.665752,NotAnnotated
2ZD1A.pdb_A_ILE_274,12,13,54,6.084991,0.371795,0.164339,2144,1586,0.083333,2.689655,54,85.957175,NotAnnotated
2ZD1A.pdb_A_ILE_159,15,15,58,7.025316,0.419048,0.142342,3729,3251,0.066667,2.386364,58,92.229468,NotAnnotated
2ZD1A.pdb_A_LEU_234,12,13,49,6.113924,0.384615,0.163561,2565,2110,0.083333,2.6,49,92.154466,NotAnnotated
2ZD1A.pdb_A_ARG_284,13,6,22,7.222423,0.666667,0.138458,553,553,0.076923,1.5,22,31.569866,NotAnnotated
2ZD1A.pdb_A_GLN_182,14,12,53,6.410488,0.393939,0.155994,5409,7811,0.071429,2.538462,53,38.309851,NotAnnotated
2ZD1A.pdb_A_ALA_408,16,4,16,7.757685,0.5,0.128904,780,708,0.0625,2,16,16.697009,NotAnnotated
2ZD1A.pdb_A_LEU_479,18,15,57,8.509946,0.342857,0.11751,6932,4711,0.055556,2.916667,57,147.361478,NotAnnotated
2ZD1A.pdb_A_THR_58,18,15,56,8.913201,0.342857,0.112193,2452,2591,0.055556,2.916667,56,70.798954,NotAnnotated
2ZD1A.pdb_A_ALA_445,20,11,44,10.146474,0.454545,0.098556,957,991,0.05,2.2,44,75.929677,NotAnnotated
2ZD1A.pdb_A_ILE_380,12,11,34,6.488246,0.581818,0.154125,553,553,0.083333,1.71875,34,65.058343,NotAnnotated
2ZD1A.pdb_A_ILE_382,11,10,37,6.088608,0.511111,0.164241,10228,6400,0.090909,1.956522,37,57.273461,NotAnnotated
2ZD1A.pdb_A_ILE_142,19,9,40,9.748644,0.416667,0.102578,1119,1075,0.052632,2.4,40,52.505771,NotAnnotated
2ZD1A.pdb_A_THR_419,14,7,25,6.925859,0.52381,0.144386,1015,989,0.071429,1.909091,25,31.382989,NotAnnotated
2ZD1A.pdb_A_LEU_264,11,16,63,5.792043,0.383333,0.172651,4963,6491,0.090909,2.608696,63,183.020444,NotAnnotated
2ZD1A.pdb_A_LEU_260,12,14,52,6.511754,0.384615,0.153568,1643,1323,0.083333,2.6,52,154.982895,NotAnnotated
2ZD1A.pdb_A_ALA_437,19,9,31,9.710669,0.5,0.10298,1125,1184,0.052632,2,31,61.666265,NotAnnotated
2ZD1A.pdb_A_SER_191,14,11,33,7.146474,0.527273,0.139929,619,650,0.071429,1.896552,33,53.258938,C
2ZD1A.pdb_A_LEU_149,16,13,56,7.414105,0.435897,0.134878,2639,8999,0.0625,2.294118,56,113.756268,C
2ZD1A.pdb_A_GLN_174,16,7,19,8.122966,0.761905,0.123108,553,553,0.0625,1.3125,19,23.150361,NotAnnotated
2ZD1A.pdb_A_THR_69,20,5,15,10.790235,0.7,0.092676,553,553,0.05,1.428571,15,19.260256,NotAnnotated
2ZD1A.pdb_A_PRO_1,17,5,13,8.886076,0.5,0.112536,1525,1368,0.058824,2,13,18.511458,NotAnnotated
2ZD1A.pdb_A_PRO_4,17,5,21,8.611212,0.7,0.116128,613,614,0.058824,1.428571,21,17.718637,NotAnnotated
2ZD1A.pdb_A_THR_400,16,11,35,7.556962,0.490909,0.132328,1588,1789,0.0625,2.037037,35,45.275667,NotAnnotated
2ZD1A.pdb_A_PRO_9,17,6,25,8.609403,0.533333,0.116152,731,742,0.058824,1.875,25,22.835369,NotAnnotated
2ZD1A.pdb_A_THR_403,17,7,28,8.135624,0.857143,0.122916,553,553,0.058824,1.166667,28,25.055057,NotAnnotated
2ZD1A.pdb_A_THR_409,16,9,36,7.504521,0.416667,0.133253,984,1112,0.0625,2.4,36,33.147224,NotAnnotated
2ZD1A.pdb_A_ILE_132,19,12,53,9.712477,0.378788,0.10296,2053,2057,0.052632,2.64,53,80.160467,C
2ZD1A.pdb_A_ILE_495,18,13,59,8.721519,0.397436,0.114659,1003,1215,0.055556,2.516129,59,104.795325,NotAnnotated
2ZD1A.pdb_A_ILE_375,13,15,54,6.432188,0.4,0.155468,1458,1335,0.076923,2.5,54,94.572139,NotAnnotated
2ZD1A.pdb_A_ILE_135,20,9,25,10.770344,0.472222,0.092848,621,585,0.05,2.117647,25,45.357838,NotAnnotated
2ZD1A.pdb_A_ILE_257,12,15,50,6.622061,0.438095,0.15101,6184,6000,0.083333,2.282609,50,116.772796,NotAnnotated
2ZD1A.pdb_A_LEU_491,18,8,27,8.996383,0.571429,0.111156,953,717,0.055556,1.75,27,64.817806,NotAnnotated
2ZD1A.pdb_A_GLN_161,14,13,47,6.546112,0.435897,0.152762,8983,14422,0.071429,2.294118,47,40.599543,NotAnnotated
2ZD1A.pdb_A_ALA_304,13,9,33,6.969259,0.638889,0.143487,553,553,0.076923,1.565217,33,73.860869,NotAnnotated
2ZD1A.pdb_A_SER_499,18,8,34,8.710669,0.571429,0.114802,650,629,0.055556,1.75,34,36.438281,NotAnnotated
2ZD1A.pdb_A_SER_379,12,15,44,6.132007,0.447619,0.163079,1368,1307,0.083333,2.234043,44,69.767686,NotAnnotated
2ZD1A.pdb_A_THR_473,19,8,29,9.551537,0.642857,0.104695,618,998,0.052632,1.555556,29,35.428764,NotAnnotated
2ZD1A.pdb_A_THR_351,12,13,59,5.972875,0.410256,0.167424,865,927,0.083333,2.4375,59,57.577857,NotAnnotated
2ZD1A.pdb_A_THR_472,19,12,28,9.614828,0.5,0.104006,1014,1094,0.052632,2,28,60.612143,NotAnnotated
2ZD1A.pdb_A_THR_39,19,10,36,9.719711,0.555556,0.102884,553,553,0.052632,1.8,36,44.572498,NotAnnotated
2ZD1A.pdb_A_THR_477,19,17,52,9.294756,0.382353,0.107588,4673,3009,0.052632,2.615385,52,87.608998,NotAnnotated
2ZD1A.pdb_A_SER_134,20,10,29,10.631103,0.466667,0.094064,1560,1601,0.05,2.142857,29,43.803742,NotAnnotated
2ZD1A.pdb_A_ILE_482,18,15,67,8.459313,0.333333,0.118213,4520,3699,0.055556,3,67,125.860784,NotAnnotated
2ZD1A.pdb_A_TYR_427,16,11,46,7.396022,0.345455,0.135208,1627,2189,0.0625,2.894737,46,49.570696,NotAnnotated
2ZD1A.pdb_A_ILE_244,12,10,42,6.358047,0.4,0.157281,2816,2571,0.083333,2.5,42,69.593551,NotAnnotated
2ZD1A.pdb_A_ARG_356,14,12,51,6.311031,0.30303,0.158453,18270,11457,0.071429,3.3,51,50.612235,NotAnnotated
2ZD1A.pdb_A_TRP_24,19,7,30,9.907776,0.47619,0.100931,587,593,0.052632,2.1,30,17.924313,NotAnnotated
2ZD1A.pdb_A_SER_251,14,6,23,8.242315,0.6,0.121325,560,563,0.071429,1.666667,23,25.47586,NotAnnotated
2ZD1A.pdb_A_LEU_209,15,15,56,7.195298,0.361905,0.13898,3431,3569,0.066667,2.763158,56,175.598531,NotAnnotated
2ZD1A.pdb_A_GLY_285,13,4,16,7.663653,0.666667,0.130486,554,554,0.076923,1.5,16,22.884322,NotAnnotated
2ZD1A.pdb_A_THR_470,20,7,22,10.479204,0.761905,0.095427,553,553,0.05,1.3125,22,36.668671,NotAnnotated
2ZD1A.pdb_A_LEU_325,12,14,50,6.481013,0.417582,0.154297,2300,2818,0.083333,2.394737,50,119.34553,NotAnnotated
2ZD1A.pdb_A_LEU_205,15,13,54,7.405063,0.397436,0.135043,1148,1272,0.066667,2.516129,54,154.802812,NotAnnotated
2ZD1A.pdb_A_SER_268,11,12,52,5.797468,0.469697,0.172489,1155,1124,0.090909,2.129032,52,55.036443,NotAnnotated
2ZD1A.pdb_A_HIS_539,20,6,22,10.381555,0.533333,0.096325,584,889,0.05,1.875,22,15.262545,NotAnnotated
2ZD1A.pdb_A_TYR_532,18,12,38,8.80651,0.393939,0.113552,779,775,0.055556,2.538462,38,53.153078,NotAnnotated
2ZD1A.pdb_A_ALA_455,19,15,52,9.439421,0.438095,0.105939,1750,2845,0.052632,2.282609,52,117.184681,NotAnnotated
2ZD1A.pdb_A_THR_107,14,10,45,6.916817,0.511111,0.144575,1833,1840,0.071429,1.956522,45,54.248684,NotAnnotated
2ZD1A.pdb_A_ARG_358,15,4,18,7.106691,0.5,0.140712,3403,2207,0.066667,2,18,18.90893,NotAnnotated
2ZD1A.pdb_A_SER_68,21,6,11,11.694394,0.733333,0.085511,553,553,0.047619,1.363636,11,26.114733,NotAnnotated
2ZD1A.pdb_A_ARG_125,18,13,48,8.76311,0.448718,0.114115,1417,1350,0.055556,2.228571,48,59.691136,C
2ZD1A.pdb_A_LEU_551,21,6,27,11.019892,0.8,0.090745,553,553,0.047619,1.25,27,51.966308,NotAnnotated
2ZD1A.pdb_A_LEU_310,12,12,44,6.40868,0.439394,0.156038,1190,898,0.083333,2.275862,44,130.984349,NotAnnotated
2ZD1A.pdb_A_ALA_446,20,10,30,10.207957,0.466667,0.097963,1120,1115,0.05,2.142857,30,73.322795,NotAnnotated
2ZD1A.pdb_A_ALA_327,13,11,47,6.44123,0.454545,0.15525,1701,1998,0.076923,2.2,47,75.736141,NotAnnotated
2ZD1A.pdb_A_THR_7,17,7,33,8.406872,0.428571,0.11895,1149,1194,0.058824,2.333333,33,34.421541,NotAnnotated
2ZD1A.pdb_A_THR_450,21,5,13,11.405063,0.8,0.08768,553,553,0.047619,1.25,13,24.129328,NotAnnotated
2ZD1A.pdb_A_ALA_485,18,14,59,8.750452,0.450549,0.11428,2574,2302,0.055556,2.219512,59,108.862346,NotAnnotated
2ZD1A.pdb_A_SER_156,15,12,50,7.074141,0.484848,0.14136,2935,8680,0.066667,2.0625,50,52.01236,C
2ZD1A.pdb_A_THR_338,13,13,58,6.121157,0.384615,0.163368,1241,1546,0.076923,2.6,58,51.689629,NotAnnotated
2ZD1A.pdb_A_THR_459,20,11,35,10.394213,0.509091,0.096207,716,995,0.05,1.964286,35,47.987159,NotAnnotated
2ZD1A.pdb_A_THR_216,15,9,37,7.406872,0.416667,0.13501,687,718,0.066667,2.4,37,49.426034,NotAnnotated
2ZD1A.pdb_A_THR_215,15,7,30,7.415913,0.380952,0.134845,572,607,0.066667,2.625,30,37.106001,NotAnnotated
2ZD1A.pdb_A_ILE_341,12,16,61,6.101266,0.366667,0.1639,1669,1980,0.083333,2.727273,61,97.597534,NotAnnotated
2ZD1A.pdb_A_ALA_360,16,8,25,7.448463,0.5,0.134256,5147,3048,0.0625,2,25,46.944748,NotAnnotated
2ZD1A.pdb_A_TYR_405,16,12,38,7.406872,0.409091,0.13501,1618,2016,0.0625,2.444444,38,40.21032,NotAnnotated
2ZD1A.pdb_A_ALA_481,19,14,61,9.23689,0.43956,0.108262,1398,1108,0.052632,2.275,61,114.108208,NotAnnotated
2ZD1A.pdb_A_LEU_100,12,10,40,6.271248,0.466667,0.159458,2507,2680,0.083333,2.142857,40,84.231106,NotAnnotated
2ZD1A.pdb_A_SER_3,17,6,21,8.620253,0.6,0.116006,1057,1040,0.058824,1.666667,21,23.50405,NotAnnotated
2ZD1A.pdb_A_LEU_349,12,16,63,6.271248,0.391667,0.159458,2257,1723,0.083333,2.553191,63,138.116491,NotAnnotated
2ZD1A.pdb_A_LEU_228,12,7,31,6.260398,0.619048,0.159734,817,719,0.083333,1.615385,31,43.199433,NotAnnotated
2ZD1A.pdb_A_LEU_109,14,12,50,6.764919,0.378788,0.147821,4191,3415,0.071429,2.64,50,123.249054,C
2ZD1A.pdb_A_LEU_469,19,12,40,9.526221,0.469697,0.104973,1151,1445,0.052632,2.129032,40,105.916241,NotAnnotated
2ZD1A.pdb_A_THR_27,20,6,23,10.802893,0.666667,0.092568,584,586,0.05,1.5,23,29.332459,NotAnnotated
2ZD1A.pdb_A_ALA_355,13,7,38,6.329114,0.619048,0.158,553,553,0.076923,1.615385,38,36.420978,NotAnnotated
2ZD1A.pdb_A_ALA_114,16,10,46,7.567812,0.466667,0.132139,951,1061,0.0625,2.142857,46,71.120717,C
2ZD1A.pdb_A_THR_200,15,8,26,7.877034,0.642857,0.126951,586,587,0.066667,1.555556,26,33.847601,NotAnnotated
2ZD1A.pdb_A_HIS_315,12,11,45,6.385172,0.490909,0.156613,1159,1173,0.083333,2.037037,45,28.824042,NotAnnotated
2ZD1A.pdb_A_LEU_210,16,10,35,8.030741,0.533333,0.124522,665,821,0.0625,1.875,35,96.400742,NotAnnotated
2ZD1A.pdb_A_LEU_452,20,11,30,10.417722,0.509091,0.09599,640,629,0.05,1.964286,30,99.722714,NotAnnotated
2ZD1A.pdb_A_GLY_190,14,12,41,6.922242,0.484848,0.144462,740,753,0.071429,2.0625,41,62.566785,NotAnnotated
2ZD1A.pdb_A_ARG_143,19,15,47,9.636528,0.361905,0.103772,1052,1056,0.052632,2.763158,47,61.923536,C
2ZD1A.pdb_A_SER_162,15,10,40,7.220615,0.622222,0.138492,573,573,0.066667,1.607143,40,43.601015,NotAnnotated
2ZD1A.pdb_A_SER_163,15,13,50,7.135624,0.435897,0.140142,3182,2859,0.066667,2.294118,50,59.628781,NotAnnotated
2ZD1A.pdb_A_GLY_196,15,6,18,8.065099,0.8,0.123991,604,554,0.066667,1.25,18,27.158956,NotAnnotated
2ZD1A.pdb_A_LEU_214,16,12,48,7.676311,0.363636,0.130271,950,988,0.0625,2.75,48,122.793125,NotAnnotated
2ZD1A.pdb_A_SER_280,12,9,36,6.291139,0.611111,0.158954,1067,1068,0.083333,1.636364,36,48.488528,NotAnnotated
3LZMA.pdb_A_ILE_17,7,13,48,3.858896,0.410256,0.259141,863,869,0.142857,2.4375,48,99.674785,NotAnnotated
3LZMA.pdb_A_THR_155,8,8,33,3.90184,0.607143,0.256289,207,229,0.125,1.647059,33,36.671958,NotAnnotated
3LZMA.pdb_A_THR_152,7,17,52,3.361963,0.375,0.297445,412,396,0.142857,2.666667,52,79.223495,NotAnnotated
3LZMA.pdb_A_ASP_72,5,10,30,3.460123,0.644444,0.289007,300,328,0.2,1.551724,30,48.085571,NotAnnotated
3LZMA.pdb_A_GLU_5,6,8,29,3.570552,0.75,0.280069,177,175,0.166667,1.333333,29,37.149901,NotAnnotated
3LZMA.pdb_A_ALA_63,6,13,40,3.496933,0.448718,0.285965,534,529,0.166667,2.228571,40,102.520282,NotAnnotated
3LZMA.pdb_A_ALA_146,6,11,40,3.386503,0.636364,0.29529,204,283,0.166667,1.571429,40,64.776291,C
3LZMA.pdb_A_VAL_94,8,10,36,3.748466,0.511111,0.266776,280,295,0.125,1.956522,36,59.37369,NotAnnotated
3LZMA.pdb_A_THR_157,8,6,27,4.07362,0.666667,0.245482,163,163,0.125,1.5,27,27.602387,NotAnnotated
3LZMA.pdb_A_VAL_111,7,14,45,3.398773,0.450549,0.294224,422,460,0.142857,2.219512,45,112.557146,NotAnnotated
3LZMA.pdb_A_ASP_70,5,11,45,3.04908,0.490909,0.327968,473,459,0.2,2.037037,45,50.322027,NotAnnotated
3LZMA.pdb_A_LYS_35,7,6,23,4.306748,0.466667,0.232194,163,163,0.142857,2.142857,23,27.956883,NotAnnotated
3LZMA.pdb_A_LEU_121,8,15,50,3.730061,0.371429,0.268092,457,468,0.125,2.692308,50,151.623347,C
3LZMA.pdb_A_SER_36,8,6,23,4.693252,0.6,0.213072,164,164,0.125,1.666667,23,27.356299,NotAnnotated
3LZMA.pdb_A_PHE_104,5,16,68,2.668712,0.341667,0.374713,1551,1702,0.2,2.926829,68,76.503464,C
3LZMA.pdb_A_LEU_33,7,11,42,4.02454,0.454545,0.248476,277,261,0.142857,2.2,42,116.723475,NotAnnotated
3LZMA.pdb_A_LEU_32,6,9,33,3.619632,0.527778,0.276271,284,320,0.166667,1.894737,33,73.443064,NotAnnotated
3LZMA.pdb_A_ARG_80,6,8,31,3.766871,0.571429,0.265472,223,238,0.166667,1.75,31,44.223615,NotAnnotated
3LZMA.pdb_A_ARG_154,7,11,43,3.662577,0.490909,0.273032,253,239,0.142857,2.037037,43,49.664416,NotAnnotated
3LZMA.pdb_A_SER_38,8,8,24,4.650307,0.607143,0.21504,243,246,0.125,1.647059,24,40.056812,NotAnnotated
3LZMA.pdb_A_VAL_87,8,12,43,3.822086,0.484848,0.261637,359,352,0.125,2.0625,43,101.593546,NotAnnotated
3LZMA.pdb_A_THR_151,7,11,41,3.656442,0.545455,0.27349,220,254,0.142857,1.833333,41,55.237342,NotAnnotated
3LZMA.pdb_A_ALA_130,7,11,37,3.803681,0.509091,0.262903,328,334,0.142857,1.964286,37,86.293374,NotAnnotated
3LZMA.pdb_A_THR_142,6,12,36,3.226994,0.454545,0.309886,484,541,0.166667,2.2,37,47.838617,C
3LZMA.pdb_A_ASP_61,7,6,19,4.337423,0.866667,0.230552,163,163,0.142857,1.153846,19,29.59779,NotAnnotated
3LZMA.pdb_A_ALA_134,7,10,34,3.809816,0.533333,0.26248,182,194,0.142857,1.875,34,78.864896,NotAnnotated
3LZMA.pdb_A_CYS_54,8,10,30,4.656442,0.555556,0.214756,171,171,0.125,1.8,30,21.174109,NotAnnotated
3LZMA.pdb_A_ILE_150,6,14,54,3.202454,0.428571,0.312261,510,432,0.166667,2.333333,54,87.132405,NotAnnotated
3LZMA.pdb_A_VAL_103,6,13,57,2.957055,0.474359,0.338174,448,452,0.166667,2.108108,57,99.947673,NotAnnotated
3LZMA.pdb_A_LEU_39,8,8,29,4.582822,0.571429,0.218206,252,240,0.125,1.75,29,68.870346,NotAnnotated
3LZMA.pdb_A_ARG_76,6,9,26,3.644172,0.666667,0.274411,227,224,0.166667,1.5,26,48.655775,NotAnnotated
3LZMA.pdb_A_LEU_46,7,17,42,4.079755,0.360294,0.245113,731,725,0.142857,2.77551,42,168.170061,C
3LZMA.pdb_A_ASN_140,7,8,27,3.785276,0.678571,0.264182,163,163,0.142857,1.473684,27,26.983124,NotAnnotated
3LZMA.pdb_A_LYS_48,8,7,25,4.736196,0.761905,0.21114,163,163,0.125,1.3125,25,36.472455,NotAnnotated
3LZMA.pdb_A_ASN_144,6,6,26,3.687117,0.933333,0.271215,163,163,0.166667,1.071429,26,21.805404,NotAnnotated
3LZMA.pdb_A_GLN_105,5,11,56,2.883436,0.472727,0.346809,293,341,0.2,2.115385,56,32.228494,C
3LZMA.pdb_A_LEU_118,8,14,48,3.711656,0.384615,0.269421,494,449,0.125,2.6,48,153.243902,NotAnnotated
3LZMA.pdb_A_GLY_12,5,10,40,3.233129,0.533333,0.309298,283,281,0.2,1.875,40,59.984473,NotAnnotated
3LZMA.pdb_A_ALA_129,8,12,34,4.006135,0.515152,0.249617,224,246,0.125,1.941176,34,94.271009,C
3LZMA.pdb_A_LYS_162,7,7,24,4.08589,0.666667,0.244745,176,169,0.142857,1.5,24,29.079602,NotAnnotated
3LZMA.pdb_A_GLU_11,5,13,55,2.91411,0.384615,0.343158,2143,1944,0.2,2.6,55,70.613716,C
3LZMA.pdb_A_PRO_37,8,5,21,4.717791,0.6,0.211964,164,164,0.125,1.666667,21,20.131206,NotAnnotated
3LZMA.pdb_A_TRP_158,7,13,40,3.466258,0.371795,0.288496,504,397,0.142857,2.689655,40,31.063891,NotAnnotated
3LZMA.pdb_A_LYS_43,8,11,32,4.662577,0.454545,0.214474,207,200,0.125,2.2,32,55.907291,NotAnnotated
3LZMA.pdb_A_PHE_114,7,13,48,3.386503,0.358974,0.29529,540,649,0.142857,2.785714,48,62.262014,C
3LZMA.pdb_A_ASN_53,9,5,18,5.392638,0.7,0.185438,163,163,0.111111,1.428571,18,16.889673,NotAnnotated
3LZMA.pdb_A_VAL_71,5,13,47,3.07362,0.474359,0.325349,377,433,0.2,2.108108,47,99.280065,NotAnnotated
3LZMA.pdb_A_THR_59,7,8,27,4.226994,0.642857,0.236575,180,193,0.142857,1.555556,27,41.77336,NotAnnotated
3LZMA.pdb_A_SER_117,8,11,39,3.932515,0.509091,0.25429,229,250,0.125,1.964286,39,54.028836,C
3LZMA.pdb_A_VAL_75,6,10,36,3.441718,0.577778,0.290553,312,337,0.166667,1.730769,36,84.134413,NotAnnotated
3LZMA.pdb_A_ASN_55,8,7,28,4.723926,0.47619,0.211688,214,200,0.125,2.1,28,25.295015,NotAnnotated
3LZMA.pdb_A_PHE_67,5,15,51,3.018405,0.380952,0.331301,1104,1098,0.2,2.625,51,76.632486,NotAnnotated
3LZMA.pdb_A_ASP_10,5,11,49,3.04908,0.545455,0.327968,344,307,0.2,1.833333,49,52.747236,C
3LZMA.pdb_A_ALA_82,7,6,22,4.165644,0.733333,0.240059,163,163,0.142857,1.363636,22,39.468416,NotAnnotated
3LZMA.pdb_A_ASN_2,6,8,35,3.404908,0.678571,0.293694,430,337,0.166667,1.473684,35,24.00762,NotAnnotated
3LZMA.pdb_A_HIS_31,6,11,53,3.398773,0.4,0.294224,509,438,0.166667,2.5,53,34.579608,NotAnnotated
3LZMA.pdb_A_ASP_92,8,9,34,3.98773,0.5,0.250769,236,255,0.125,2,34,46.413477,NotAnnotated
3LZMA.pdb_A_ALA_160,7,9,32,3.889571,0.527778,0.257098,177,181,0.142857,1.894737,32,54.825157,NotAnnotated
3LZMA.pdb_A_LEU_13,6,9,37,3.441718,0.5,0.290553,547,513,0.166667,2,37,91.381472,NotAnnotated
3LZMA.pdb_A_LYS_16,7,9,36,3.97546,0.527778,0.251543,388,361,0.142857,1.894737,36,40.922442,NotAnnotated
3LZMA.pdb_A_LEU_99,7,16,70,3.141104,0.35,0.318359,1119,947,0.142857,2.857143,70,181.330494,NotAnnotated
3LZMA.pdb_A_GLY_28,6,12,42,3.453988,0.439394,0.28952,266,261,0.166667,2.275862,42,70.425561,C
3LZMA.pdb_A_LYS_19,6,9,32,3.822086,0.527778,0.261637,323,372,0.166667,1.894737,32,37.503149,NotAnnotated
3LZMA.pdb_A_GLY_23,6,6,24,3.993865,0.733333,0.250384,163,163,0.166667,1.363636,24,28.447186,NotAnnotated
3LZMA.pdb_A_GLU_128,8,8,26,4.374233,0.678571,0.228612,167,169,0.125,1.473684,26,37.923924,NotAnnotated
3LZMA.pdb_A_LEU_91,8,13,47,3.754601,0.423077,0.26634,436,434,0.125,2.363636,47,128.046752,NotAnnotated
3LZMA.pdb_A_GLU_22,6,6,20,3.944785,0.4,0.253499,497,526,0.166667,2.5,20,27.114275,NotAnnotated
3LZMA.pdb_A_ILE_29,5,13,54,2.981595,0.384615,0.335391,1268,1237,0.2,2.6,54,86.648818,NotAnnotated
3LZMA.pdb_A_ASN_40,9,6,18,5.423313,0.8,0.184389,164,165,0.111111,1.25,18,25.120888,NotAnnotated
3LZMA.pdb_A_ARG_14,6,9,36,3.441718,0.444444,0.290553,554,540,0.166667,2.25,36,46.776007,NotAnnotated
3LZMA.pdb_A_ALA_74,5,12,41,3.141104,0.515152,0.318359,285,284,0.2,1.941176,41,91.067673,NotAnnotated
3LZMA.pdb_A_ALA_73,5,11,31,3.404908,0.581818,0.293694,363,478,0.2,1.71875,31,79.139969,NotAnnotated
3LZMA.pdb_A_ASP_89,8,8,31,3.957055,0.642857,0.252713,163,163,0.125,1.555556,31,41.080729,NotAnnotated
3LZMA.pdb_A_ARG_95,8,14,47,3.533742,0.43956,0.282986,445,515,0.125,2.275,47,69.430164,C
3LZMA.pdb_A_ARG_96,7,12,44,3.411043,0.469697,0.293165,380,380,0.142857,2.129032,44,62.498059,NotAnnotated
3LZMA.pdb_A_LEU_15,7,12,37,3.858896,0.439394,0.259141,425,420,0.142857,2.275862,37,126.83436,NotAnnotated
3LZMA.pdb_A_ILE_27,6,17,56,3.386503,0.360294,0.29529,1066,1051,0.166667,2.77551,56,127.085077,C
3LZMA.pdb_A_LEU_133,7,15,59,3.282209,0.352381,0.304673,726,756,0.142857,2.837838,59,143.132343,C
3LZMA.pdb_A_SER_44,8,8,26,4.91411,0.642857,0.203496,167,171,0.125,1.555556,26,40.614471,NotAnnotated
3LZMA.pdb_A_ASN_163,7,5,18,4.282209,0.9,0.233524,163,163,0.142857,1.111111,18,20.283273,NotAnnotated
3LZMA.pdb_A_TRP_138,6,16,53,3.128834,0.358333,0.319608,911,865,0.166667,2.790698,53,40.59046,C
3LZMA.pdb_A_TYR_161,6,15,46,3.331288,0.380952,0.300184,403,396,0.166667,2.625,46,58.450333,C
3LZMA.pdb_A_GLY_30,5,11,50,3.01227,0.418182,0.331976,530,586,0.2,2.391304,50,59.123626,C
3LZMA.pdb_A_GLY_156,8,10,37,3.723926,0.533333,0.268534,169,167,0.125,1.875,37,50.249805,C
3LZMA.pdb_A_GLN_69,6,10,34,3.435583,0.6,0.291071,301,331,0.166667,1.666667,34,36.07282,NotAnnotated
3LZMA.pdb_A_SER_136,7,9,36,3.668712,0.555556,0.272575,215,218,0.142857,1.8,36,40.197931,C
3LZMA.pdb_A_THR_115,8,8,29,4.06135,0.607143,0.246224,179,206,0.125,1.647059,29,41.611609,NotAnnotated
3LZMA.pdb_A_ILE_58,7,14,43,3.889571,0.43956,0.257098,313,307,0.142857,2.275,43,103.648294,C
3LZMA.pdb_A_LEU_79,7,9,27,3.889571,0.527778,0.257098,201,210,0.142857,1.894737,27,73.729657,NotAnnotated
3LZMA.pdb_A_LYS_135,7,7,27,3.895706,0.666667,0.256693,359,337,0.142857,1.5,27,32.060333,NotAnnotated
3LZMA.pdb_A_LEU_164,6,6,26,3.797546,0.666667,0.263328,163,163,0.166667,1.5,26,51.256599,NotAnnotated
3LZMA.pdb_A_GLU_108,7,13,35,3.613497,0.410256,0.27674,316,306,0.142857,2.4375,35,68.052664,NotAnnotated
3LZMA.pdb_A_LEU_7,5,17,60,2.809816,0.389706,0.355895,1734,1523,0.2,2.566038,60,147.356001,NotAnnotated
3LZMA.pdb_A_ASN_116,8,7,31,4.079755,0.666667,0.245113,197,219,0.125,1.5,31,25.242346,NotAnnotated
3LZMA.pdb_A_TRP_126,8,12,39,3.90184,0.409091,0.256289,321,325,0.125,2.444444,39,33.80931,NotAnnotated
3LZMA.pdb_A_TYR_18,6,12,45,3.319018,0.454545,0.301294,1491,1358,0.166667,2.2,45,48.934628,C
3LZMA.pdb_A_GLU_45,8,10,32,4.570552,0.511111,0.218792,246,256,0.125,1.956522,32,60.729615,NotAnnotated
3LZMA.pdb_A_PHE_4,6,9,36,3.404908,0.611111,0.293694,220,218,0.166667,1.636364,36,43.422487,NotAnnotated
3LZMA.pdb_A_CYS_97,7,12,50,3.233129,0.439394,0.309298,638,623,0.142857,2.275862,50,25.416533,NotAnnotated
3LZMA.pdb_A_ALA_98,7,12,58,3.220859,0.484848,0.310476,283,307,0.142857,2.0625,58,78.934327,C
3LZMA.pdb_A_ASN_68,6,10,35,3.398773,0.555556,0.294224,227,345,0.166667,1.8,35,37.537505,NotAnnotated
3LZMA.pdb_A_ASP_20,6,9,28,3.852761,0.583333,0.259554,377,390,0.166667,1.714286,28,41.957624,C
3LZMA.pdb_A_TYR_24,6,10,29,3.889571,0.488889,0.257098,407,394,0.166667,2.045455,29,41.882255,NotAnnotated
3LZMA.pdb_A_ALA_93,8,6,27,3.932515,0.8,0.25429,200,193,0.125,1.25,27,43.475167,NotAnnotated
3LZMA.pdb_A_TYR_139,7,13,33,3.613497,0.474359,0.27674,201,205,0.142857,2.108108,33,52.387123,NotAnnotated
3LZMA.pdb_A_MET_120,9,12,33,4.288344,0.469697,0.23319,247,278,0.111111,2.129032,33,34.932083,NotAnnotated
3LZMA.pdb_A_ARG_119,9,8,27,4.460123,0.678571,0.224209,173,173,0.111111,1.473684,27,35.477421,NotAnnotated
3LZMA.pdb_A_VAL_149,6,16,63,3.092025,0.408333,0.323413,621,494,0.166667,2.44898,63,93.19036,C
3LZMA.pdb_A_THR_109,7,6,21,3.877301,0.866667,0.257911,163,163,0.142857,1.153846,21,32.773991,NotAnnotated
3LZMA.pdb_A_LYS_124,9,9,32,4.411043,0.527778,0.226704,207,205,0.111111,1.894737,32,36.314933,NotAnnotated
3LZMA.pdb_A_ARG_125,8,9,26,4.417178,0.583333,0.226389,169,188,0.125,1.714286,26,43.598334,NotAnnotated
3LZMA.pdb_A_ILE_50,7,10,34,4.08589,0.555556,0.244745,230,211,0.142857,1.8,34,67.486201,NotAnnotated
3LZMA.pdb_A_ASN_101,6,15,64,2.889571,0.409524,0.346072,748,556,0.166667,2.44186,64,52.927899,C
3LZMA.pdb_A_LEU_84,7,14,47,3.460123,0.428571,0.289007,465,534,0.142857,2.333333,47,157.178117,C
3LZMA.pdb_A_PHE_153,7,15,65,3.196319,0.371429,0.31286,588,580,0.142857,2.692308,65,82.496184,NotAnnotated
3LZMA.pdb_A_GLY_56,7,10,39,4.141104,0.555556,0.241481,180,169,0.142857,1.8,39,53.81021,NotAnnotated
3LZMA.pdb_A_VAL_57,7,11,38,4.165644,0.509091,0.240059,180,182,0.142857,1.964286,38,80.37625,NotAnnotated
3LZMA.pdb_A_TYR_25,7,17,39,3.791411,0.338235,0.263754,848,859,0.142857,2.956522,39,75.028974,NotAnnotated
3LZMA.pdb_A_LYS_83,8,8,31,4.153374,0.642857,0.240768,200,212,0.125,1.555556,31,40.323733,NotAnnotated
3LZMA.pdb_A_ASP_127,8,7,26,4.312883,0.714286,0.231863,177,177,0.125,1.4,26,35.169751,NotAnnotated
3LZMA.pdb_A_LYS_85,7,11,30,3.957055,0.545455,0.252713,205,228,0.142857,1.833333,30,52.6103,NotAnnotated
3LZMA.pdb_A_GLY_51,8,7,23,4.791411,0.714286,0.208707,163,163,0.125,1.4,23,39.228898,C
3LZMA.pdb_A_GLN_141,6,7,26,3.668712,0.714286,0.272575,176,176,0.166667,1.4,26,20.08565,NotAnnotated
3LZMA.pdb_A_GLU_62,7,12,31,4.134969,0.484848,0.24184,199,224,0.142857,2.0625,31,64.531785,NotAnnotated
3LZMA.pdb_A_GLU_64,6,9,34,3.595092,0.583333,0.278157,193,223,0.166667,1.714286,34,49.183665,NotAnnotated
3LZMA.pdb_A_ALA_42,8,12,37,4.503067,0.5,0.222071,228,232,0.125,2,37,96.682363,NotAnnotated
3LZMA.pdb_A_ALA_41,8,9,22,4.92638,0.555556,0.202989,186,185,0.125,1.8,22,64.005498,NotAnnotated
3LZMA.pdb_A_PRO_86,8,10,31,4.116564,0.555556,0.242921,219,222,0.125,1.8,31,39.129577,NotAnnotated
3LZMA.pdb_A_ILE_78,6,15,46,3.306748,0.409524,0.302412,531,612,0.166667,2.44186,46,112.036938,C
3LZMA.pdb_A_ALA_49,7,8,37,4.02454,0.535714,0.248476,405,447,0.142857,1.866667,37,61.734886,NotAnnotated
3LZMA.pdb_A_ILE_100,6,16,65,2.883436,0.358333,0.346809,960,1002,0.166667,2.790698,65,113.371785,NotAnnotated
3LZMA.pdb_A_ARG_137,6,8,27,3.656442,0.571429,0.27349,478,510,0.166667,1.75,27,30.662576,NotAnnotated
3LZMA.pdb_A_MET_1,6,8,31,3.625767,0.571429,0.275804,318,295,0.166667,1.75,31,21.087075,NotAnnotated
3LZMA.pdb_A_ILE_3,6,13,51,3.09816,0.461538,0.322772,1043,913,0.166667,2.166667,51,71.378309,NotAnnotated
3LZMA.pdb_A_ASN_132,8,11,30,4,0.472727,0.25,258,240,0.125,2.115385,30,43.267207,NotAnnotated
3LZMA.pdb_A_ILE_9,5,11,42,3.239264,0.454545,0.308712,576,555,0.2,2.2,42,64.300014,NotAnnotated
3LZMA.pdb_A_VAL_131,8,8,24,4.079755,0.678571,0.245113,211,214,0.125,1.473684,24,62.586135,NotAnnotated
3LZMA.pdb_A_ASP_159,7,7,26,3.969325,0.52381,0.251932,170,196,0.142857,1.909091,26,30.395695,NotAnnotated
3LZMA.pdb_A_ASP_47,8,12,28,4.680982,0.469697,0.21363,251,262,0.125,2.129032,28,56.744851,NotAnnotated
3LZMA.pdb_A_ARG_8,5,12,44,3.202454,0.5,0.312261,392,387,0.2,2,44,61.493316,NotAnnotated
3LZMA.pdb_A_THR_21,5,5,22,3.644172,0.5,0.274411,405,435,0.2,2,23,22.982917,NotAnnotated
3LZMA.pdb_A_MET_6,6,16,50,3.147239,0.408333,0.317739,685,596,0.166667,2.44898,50,45.350773,NotAnnotated
3LZMA.pdb_A_THR_26,6,13,41,3.521472,0.487179,0.283972,261,240,0.166667,2.052632,41,62.48353,C
3LZMA.pdb_A_MET_106,6,10,47,3.104294,0.555556,0.322134,299,298,0.166667,1.8,47,28.447324,NotAnnotated
3LZMA.pdb_A_TYR_88,7,13,45,3.435583,0.448718,0.291071,549,544,0.142857,2.228571,45,64.578521,NotAnnotated
3LZMA.pdb_A_ALA_112,8,11,34,3.98773,0.490909,0.250769,212,210,0.125,2.037037,34,84.570556,NotAnnotated
3LZMA.pdb_A_GLY_107,6,9,37,3.177914,0.611111,0.314672,256,254,0.166667,1.636364,37,44.159338,C
3LZMA.pdb_A_SER_90,8,11,36,3.932515,0.490909,0.25429,266,301,0.125,2.037037,36,52.211924,NotAnnotated
3LZMA.pdb_A_PRO_143,6,10,34,3.447853,0.622222,0.290036,213,207,0.166667,1.607143,34,34.778812,NotAnnotated
3LZMA.pdb_A_ARG_52,8,10,30,4.656442,0.555556,0.214756,202,210,0.125,1.8,30,47.399701,NotAnnotated
3LZMA.pdb_A_ASN_81,7,11,33,3.91411,0.490909,0.255486,242,262,0.142857,2.037037,33,44.725049,NotAnnotated
3LZMA.pdb_A_MET_102,6,15,71,2.822086,0.390476,0.354348,1170,1423,0.166667,2.560976,71,48.835774,NotAnnotated
3LZMA.pdb_A_ARG_148,6,14,45,3.386503,0.428571,0.29529,355,350,0.166667,2.333333,45,66.685069,NotAnnotated
3LZMA.pdb_A_GLN_123,9,6,23,4.607362,0.8,0.217044,163,163,0.111111,1.25,23,20.11951,NotAnnotated
3LZMA.pdb_A_LYS_147,6,11,42,3.429448,0.6,0.291592,235,234,0.166667,1.666667,42,44.379336,NotAnnotated
3LZMA.pdb_A_ARG_145,5,16,62,2.852761,0.383333,0.350538,1200,1004,0.2,2.608696,62,71.272701,C
3LZMA.pdb_A_LEU_66,6,13,48,3.368098,0.346154,0.296903,678,771,0.166667,2.888889,48,112.841123,C
3LZMA.pdb_A_GLN_122,9,10,33,4.374233,0.511111,0.228612,208,213,0.111111,1.956522,33,34.457017,NotAnnotated
3LZMA.pdb_A_LYS_60,7,9,28,3.957055,0.583333,0.252713,213,221,0.142857,1.714286,28,49.190235,NotAnnotated
3LZMA.pdb_A_GLY_77,6,10,33,3.668712,0.6,0.272575,292,323,0.166667,1.666667,33,58.364677,NotAnnotated
3LZMA.pdb_A_GLY_110,7,8,26,3.742331,0.714286,0.267213,168,169,0.142857,1.4,26,45.35602,NotAnnotated
3LZMA.pdb_A_LYS_65,6,9,33,3.588957,0.611111,0.278632,184,205,0.166667,1.636364,33,44.46447,NotAnnotated
3LZMA.pdb_A_THR_34,7,10,29,4.233129,0.466667,0.236232,325,326,0.142857,2.142857,29,52.671164,NotAnnotated
3LZMA.pdb_A_GLY_113,8,7,25,4.104294,0.761905,0.243647,163,163,0.125,1.3125,25,40.773635,NotAnnotated
