# Supplementary material for: Systematic Identification of Machine-Learning Models Aimed to Classify Critical Residues for Protein Function from Protein Structure
Source: Molecules. 2017 Oct 9;22(10):1673. doi: 10.3390/molecules22101673 (PMC6151554; doi:10.3390/molecules22101673)
Supplement: Supplementary file 1 [file molecules-22-01673-s001.zip › SupplementalFileS10.txt]

# Project file required to compute the protein structure descriptors using ProtDCal

directory:
[path-to-directory-where-to-find-PDB]
indices:
DGc(F),Gw(F),Gs(F),W(F),DGs,HBd,DGel,DGw,Gw(U),Gs(U),W(U),A,DA,DAnp,wSp,lnFD,wR2,wDHBd,wNc,wFLC,wNLC,wCO,wLCO,wRWCO,wCTP,wCLQ,Mw,HP,IP,ECI,L1-9,DHf,Z1,Z2,Z3,ISA,Xi,Ap,wPsiH,wPsiS,wPsiI,wPhiH,wPhiS,wPhiI,Phi,Psi,Pa,Pb,Pt,DGLJ,DGtor,
wPsiI:
Ap,Xi,DHf,ECI,HP,IP,ISA,Mw,None,Num_Atoms,TopDist,L1-9,Z1,Z2,Z3,Del(G)NA1,Del(G)NA10,Del(G)NA2,Del(G)NA3,Del(G)NA4,Del(G)NA5,Del(G)NA6,Del(G)NA7,Del(G)NA8,Del(G)NA9,Del(G)NIA,Del(G)NMax,Del(G)NMin,Del(K)IA,Del(K)Max,Del(K)Min,Del(K)NA1,Del(K)NA10,Del(K)NA2,Del(K)NA3,Del(K)NA4,Del(K)NA5,Del(K)NA6,Del(K)NA7,Del(K)NA8,Del(K)NA9,Del(Rho)NA1,Del(Rho)NA10,Del(Rho)NA2,Del(Rho)NA3,Del(Rho)NA4,Del(Rho)NA5,Del(Rho)NA6,Del(Rho)NA7,Del(Rho)NA8,Del(Rho)NA9,Del(Rho)NIA,Del(Rho)NMax,Del(Rho)NMin,EP1,EP10,EP2,EP3,EP4,EP5,EP6,EP7,EP8,EP9,Energy,Fuk,Fuk1,Fuk10,Fuk2,Fuk3,Fuk4,Fuk5,Fuk6,Fuk7,Fuk8,Fuk9,FukMax,FukMin,Lapl,Lapl1,Lapl10,Lapl2,Lapl3,Lapl4,Lapl5,Lapl6,Lapl7,Lapl8,Lapl9,LaplMax,LaplMin,PIP1,PIP10,PIP11,PIP12,PIP13,PIP14,PIP15,PIP16,PIP17,PIP18,PIP19,PIP2,PIP20,PIP3,PIP4,PIP5,PIP6,PIP7,PIP8,PIP9,PIPAvg,PIPMax,PIPMin,Population,SIDel(G)N,SIDel(K)N,SIDel(Rho)N,SIEP,SIEPA1,SIEPA10,SIEPA2,SIEPA3,SIEPA4,SIEPA5,SIEPA6,SIEPA7,SIEPA8,SIEPA9,SIEPIA,SIEPMax,SIEPMin,SIG,SIGA1,SIGA10,SIGA2,SIGA3,SIGA4,SIGA5,SIGA6,SIGA7,SIGA8,SIGA9,SIGIA,SIGMax,SIGMin,SIK,SIKA1,SIKA10,SIKA2,SIKA3,SIKA4,SIKA5,SIKA6,SIKA7,SIKA8,SIKA9,SIKIA,SIKMax,SIKMin,SurfArea,VOLTAE,
wPsiH:
Ap,Xi,DHf,ECI,HP,IP,ISA,Mw,None,Num_Atoms,TopDist,L1-9,Z1,Z2,Z3,Del(G)NA1,Del(G)NA10,Del(G)NA2,Del(G)NA3,Del(G)NA4,Del(G)NA5,Del(G)NA6,Del(G)NA7,Del(G)NA8,Del(G)NA9,Del(G)NIA,Del(G)NMax,Del(G)NMin,Del(K)IA,Del(K)Max,Del(K)Min,Del(K)NA1,Del(K)NA10,Del(K)NA2,Del(K)NA3,Del(K)NA4,Del(K)NA5,Del(K)NA6,Del(K)NA7,Del(K)NA8,Del(K)NA9,Del(Rho)NA1,Del(Rho)NA10,Del(Rho)NA2,Del(Rho)NA3,Del(Rho)NA4,Del(Rho)NA5,Del(Rho)NA6,Del(Rho)NA7,Del(Rho)NA8,Del(Rho)NA9,Del(Rho)NIA,Del(Rho)NMax,Del(Rho)NMin,EP1,EP10,EP2,EP3,EP4,EP5,EP6,EP7,EP8,EP9,Energy,Fuk,Fuk1,Fuk10,Fuk2,Fuk3,Fuk4,Fuk5,Fuk6,Fuk7,Fuk8,Fuk9,FukMax,FukMin,Lapl,Lapl1,Lapl10,Lapl2,Lapl3,Lapl4,Lapl5,Lapl6,Lapl7,Lapl8,Lapl9,LaplMax,LaplMin,PIP1,PIP10,PIP11,PIP12,PIP13,PIP14,PIP15,PIP16,PIP17,PIP18,PIP19,PIP2,PIP20,PIP3,PIP4,PIP5,PIP6,PIP7,PIP8,PIP9,PIPAvg,PIPMax,PIPMin,Population,SIDel(G)N,SIDel(K)N,SIDel(Rho)N,SIEP,SIEPA1,SIEPA10,SIEPA2,SIEPA3,SIEPA4,SIEPA5,SIEPA6,SIEPA7,SIEPA8,SIEPA9,SIEPIA,SIEPMax,SIEPMin,SIG,SIGA1,SIGA10,SIGA2,SIGA3,SIGA4,SIGA5,SIGA6,SIGA7,SIGA8,SIGA9,SIGIA,SIGMax,SIGMin,SIK,SIKA1,SIKA10,SIKA2,SIKA3,SIKA4,SIKA5,SIKA6,SIKA7,SIKA8,SIKA9,SIKIA,SIKMax,SIKMin,SurfArea,VOLTAE,
wCO:
Ap,Xi,DHf,ECI,HP,IP,ISA,Mw,None,Num_Atoms,TopDist,L1-9,Z1,Z2,Z3,Del(G)NA1,Del(G)NA10,Del(G)NA2,Del(G)NA3,Del(G)NA4,Del(G)NA5,Del(G)NA6,Del(G)NA7,Del(G)NA8,Del(G)NA9,Del(G)NIA,Del(G)NMax,Del(G)NMin,Del(K)IA,Del(K)Max,Del(K)Min,Del(K)NA1,Del(K)NA10,Del(K)NA2,Del(K)NA3,Del(K)NA4,Del(K)NA5,Del(K)NA6,Del(K)NA7,Del(K)NA8,Del(K)NA9,Del(Rho)NA1,Del(Rho)NA10,Del(Rho)NA2,Del(Rho)NA3,Del(Rho)NA4,Del(Rho)NA5,Del(Rho)NA6,Del(Rho)NA7,Del(Rho)NA8,Del(Rho)NA9,Del(Rho)NIA,Del(Rho)NMax,Del(Rho)NMin,EP1,EP10,EP2,EP3,EP4,EP5,EP6,EP7,EP8,EP9,Energy,Fuk,Fuk1,Fuk10,Fuk2,Fuk3,Fuk4,Fuk5,Fuk6,Fuk7,Fuk8,Fuk9,FukMax,FukMin,Lapl,Lapl1,Lapl10,Lapl2,Lapl3,Lapl4,Lapl5,Lapl6,Lapl7,Lapl8,Lapl9,LaplMax,LaplMin,PIP1,PIP10,PIP11,PIP12,PIP13,PIP14,PIP15,PIP16,PIP17,PIP18,PIP19,PIP2,PIP20,PIP3,PIP4,PIP5,PIP6,PIP7,PIP8,PIP9,PIPAvg,PIPMax,PIPMin,Population,SIDel(G)N,SIDel(K)N,SIDel(Rho)N,SIEP,SIEPA1,SIEPA10,SIEPA2,SIEPA3,SIEPA4,SIEPA5,SIEPA6,SIEPA7,SIEPA8,SIEPA9,SIEPIA,SIEPMax,SIEPMin,SIG,SIGA1,SIGA10,SIGA2,SIGA3,SIGA4,SIGA5,SIGA6,SIGA7,SIGA8,SIGA9,SIGIA,SIGMax,SIGMin,SIK,SIKA1,SIKA10,SIKA2,SIKA3,SIKA4,SIKA5,SIKA6,SIKA7,SIKA8,SIKA9,SIKIA,SIKMax,SIKMin,SurfArea,VOLTAE,
wSp:
Ap,Xi,DHf,ECI,HP,IP,ISA,Mw,None,Num_Atoms,TopDist,L1-9,Z1,Z2,Z3,Del(G)NA1,Del(G)NA10,Del(G)NA2,Del(G)NA3,Del(G)NA4,Del(G)NA5,Del(G)NA6,Del(G)NA7,Del(G)NA8,Del(G)NA9,Del(G)NIA,Del(G)NMax,Del(G)NMin,Del(K)IA,Del(K)Max,Del(K)Min,Del(K)NA1,Del(K)NA10,Del(K)NA2,Del(K)NA3,Del(K)NA4,Del(K)NA5,Del(K)NA6,Del(K)NA7,Del(K)NA8,Del(K)NA9,Del(Rho)NA1,Del(Rho)NA10,Del(Rho)NA2,Del(Rho)NA3,Del(Rho)NA4,Del(Rho)NA5,Del(Rho)NA6,Del(Rho)NA7,Del(Rho)NA8,Del(Rho)NA9,Del(Rho)NIA,Del(Rho)NMax,Del(Rho)NMin,EP1,EP10,EP2,EP3,EP4,EP5,EP6,EP7,EP8,EP9,Energy,Fuk,Fuk1,Fuk10,Fuk2,Fuk3,Fuk4,Fuk5,Fuk6,Fuk7,Fuk8,Fuk9,FukMax,FukMin,Lapl,Lapl1,Lapl10,Lapl2,Lapl3,Lapl4,Lapl5,Lapl6,Lapl7,Lapl8,Lapl9,LaplMax,LaplMin,PIP1,PIP10,PIP11,PIP12,PIP13,PIP14,PIP15,PIP16,PIP17,PIP18,PIP19,PIP2,PIP20,PIP3,PIP4,PIP5,PIP6,PIP7,PIP8,PIP9,PIPAvg,PIPMax,PIPMin,Population,SIDel(G)N,SIDel(K)N,SIDel(Rho)N,SIEP,SIEPA1,SIEPA10,SIEPA2,SIEPA3,SIEPA4,SIEPA5,SIEPA6,SIEPA7,SIEPA8,SIEPA9,SIEPIA,SIEPMax,SIEPMin,SIG,SIGA1,SIGA10,SIGA2,SIGA3,SIGA4,SIGA5,SIGA6,SIGA7,SIGA8,SIGA9,SIGIA,SIGMax,SIGMin,SIK,SIKA1,SIKA10,SIKA2,SIKA3,SIKA4,SIKA5,SIKA6,SIKA7,SIKA8,SIKA9,SIKIA,SIKMax,SIKMin,SurfArea,VOLTAE,
wR2:
Ap,Xi,DHf,ECI,HP,IP,ISA,Mw,None,Num_Atoms,TopDist,L1-9,Z1,Z2,Z3,Del(G)NA1,Del(G)NA10,Del(G)NA2,Del(G)NA3,Del(G)NA4,Del(G)NA5,Del(G)NA6,Del(G)NA7,Del(G)NA8,Del(G)NA9,Del(G)NIA,Del(G)NMax,Del(G)NMin,Del(K)IA,Del(K)Max,Del(K)Min,Del(K)NA1,Del(K)NA10,Del(K)NA2,Del(K)NA3,Del(K)NA4,Del(K)NA5,Del(K)NA6,Del(K)NA7,Del(K)NA8,Del(K)NA9,Del(Rho)NA1,Del(Rho)NA10,Del(Rho)NA2,Del(Rho)NA3,Del(Rho)NA4,Del(Rho)NA5,Del(Rho)NA6,Del(Rho)NA7,Del(Rho)NA8,Del(Rho)NA9,Del(Rho)NIA,Del(Rho)NMax,Del(Rho)NMin,EP1,EP10,EP2,EP3,EP4,EP5,EP6,EP7,EP8,EP9,Energy,Fuk,Fuk1,Fuk10,Fuk2,Fuk3,Fuk4,Fuk5,Fuk6,Fuk7,Fuk8,Fuk9,FukMax,FukMin,Lapl,Lapl1,Lapl10,Lapl2,Lapl3,Lapl4,Lapl5,Lapl6,Lapl7,Lapl8,Lapl9,LaplMax,LaplMin,PIP1,PIP10,PIP11,PIP12,PIP13,PIP14,PIP15,PIP16,PIP17,PIP18,PIP19,PIP2,PIP20,PIP3,PIP4,PIP5,PIP6,PIP7,PIP8,PIP9,PIPAvg,PIPMax,PIPMin,Population,SIDel(G)N,SIDel(K)N,SIDel(Rho)N,SIEP,SIEPA1,SIEPA10,SIEPA2,SIEPA3,SIEPA4,SIEPA5,SIEPA6,SIEPA7,SIEPA8,SIEPA9,SIEPIA,SIEPMax,SIEPMin,SIG,SIGA1,SIGA10,SIGA2,SIGA3,SIGA4,SIGA5,SIGA6,SIGA7,SIGA8,SIGA9,SIGIA,SIGMax,SIGMin,SIK,SIKA1,SIKA10,SIKA2,SIKA3,SIKA4,SIKA5,SIKA6,SIKA7,SIKA8,SIKA9,SIKIA,SIKMax,SIKMin,SurfArea,VOLTAE,
wPhiS:
Ap,Xi,DHf,ECI,HP,IP,ISA,Mw,None,Num_Atoms,TopDist,L1-9,Z1,Z2,Z3,Del(G)NA1,Del(G)NA10,Del(G)NA2,Del(G)NA3,Del(G)NA4,Del(G)NA5,Del(G)NA6,Del(G)NA7,Del(G)NA8,Del(G)NA9,Del(G)NIA,Del(G)NMax,Del(G)NMin,Del(K)IA,Del(K)Max,Del(K)Min,Del(K)NA1,Del(K)NA10,Del(K)NA2,Del(K)NA3,Del(K)NA4,Del(K)NA5,Del(K)NA6,Del(K)NA7,Del(K)NA8,Del(K)NA9,Del(Rho)NA1,Del(Rho)NA10,Del(Rho)NA2,Del(Rho)NA3,Del(Rho)NA4,Del(Rho)NA5,Del(Rho)NA6,Del(Rho)NA7,Del(Rho)NA8,Del(Rho)NA9,Del(Rho)NIA,Del(Rho)NMax,Del(Rho)NMin,EP1,EP10,EP2,EP3,EP4,EP5,EP6,EP7,EP8,EP9,Energy,Fuk,Fuk1,Fuk10,Fuk2,Fuk3,Fuk4,Fuk5,Fuk6,Fuk7,Fuk8,Fuk9,FukMax,FukMin,Lapl,Lapl1,Lapl10,Lapl2,Lapl3,Lapl4,Lapl5,Lapl6,Lapl7,Lapl8,Lapl9,LaplMax,LaplMin,PIP1,PIP10,PIP11,PIP12,PIP13,PIP14,PIP15,PIP16,PIP17,PIP18,PIP19,PIP2,PIP20,PIP3,PIP4,PIP5,PIP6,PIP7,PIP8,PIP9,PIPAvg,PIPMax,PIPMin,Population,SIDel(G)N,SIDel(K)N,SIDel(Rho)N,SIEP,SIEPA1,SIEPA10,SIEPA2,SIEPA3,SIEPA4,SIEPA5,SIEPA6,SIEPA7,SIEPA8,SIEPA9,SIEPIA,SIEPMax,SIEPMin,SIG,SIGA1,SIGA10,SIGA2,SIGA3,SIGA4,SIGA5,SIGA6,SIGA7,SIGA8,SIGA9,SIGIA,SIGMax,SIGMin,SIK,SIKA1,SIKA10,SIKA2,SIKA3,SIKA4,SIKA5,SIKA6,SIKA7,SIKA8,SIKA9,SIKIA,SIKMax,SIKMin,SurfArea,VOLTAE,
wDHBd:
Ap,Xi,DHf,ECI,HP,IP,ISA,Mw,None,Num_Atoms,TopDist,L1-9,Z1,Z2,Z3,Del(G)NA1,Del(G)NA10,Del(G)NA2,Del(G)NA3,Del(G)NA4,Del(G)NA5,Del(G)NA6,Del(G)NA7,Del(G)NA8,Del(G)NA9,Del(G)NIA,Del(G)NMax,Del(G)NMin,Del(K)IA,Del(K)Max,Del(K)Min,Del(K)NA1,Del(K)NA10,Del(K)NA2,Del(K)NA3,Del(K)NA4,Del(K)NA5,Del(K)NA6,Del(K)NA7,Del(K)NA8,Del(K)NA9,Del(Rho)NA1,Del(Rho)NA10,Del(Rho)NA2,Del(Rho)NA3,Del(Rho)NA4,Del(Rho)NA5,Del(Rho)NA6,Del(Rho)NA7,Del(Rho)NA8,Del(Rho)NA9,Del(Rho)NIA,Del(Rho)NMax,Del(Rho)NMin,EP1,EP10,EP2,EP3,EP4,EP5,EP6,EP7,EP8,EP9,Energy,Fuk,Fuk1,Fuk10,Fuk2,Fuk3,Fuk4,Fuk5,Fuk6,Fuk7,Fuk8,Fuk9,FukMax,FukMin,Lapl,Lapl1,Lapl10,Lapl2,Lapl3,Lapl4,Lapl5,Lapl6,Lapl7,Lapl8,Lapl9,LaplMax,LaplMin,PIP1,PIP10,PIP11,PIP12,PIP13,PIP14,PIP15,PIP16,PIP17,PIP18,PIP19,PIP2,PIP20,PIP3,PIP4,PIP5,PIP6,PIP7,PIP8,PIP9,PIPAvg,PIPMax,PIPMin,Population,SIDel(G)N,SIDel(K)N,SIDel(Rho)N,SIEP,SIEPA1,SIEPA10,SIEPA2,SIEPA3,SIEPA4,SIEPA5,SIEPA6,SIEPA7,SIEPA8,SIEPA9,SIEPIA,SIEPMax,SIEPMin,SIG,SIGA1,SIGA10,SIGA2,SIGA3,SIGA4,SIGA5,SIGA6,SIGA7,SIGA8,SIGA9,SIGIA,SIGMax,SIGMin,SIK,SIKA1,SIKA10,SIKA2,SIKA3,SIKA4,SIKA5,SIKA6,SIKA7,SIKA8,SIKA9,SIKIA,SIKMax,SIKMin,SurfArea,VOLTAE,
wRWCO:
Ap,Xi,DHf,ECI,HP,IP,ISA,Mw,None,Num_Atoms,TopDist,L1-9,Z1,Z2,Z3,Del(G)NA1,Del(G)NA10,Del(G)NA2,Del(G)NA3,Del(G)NA4,Del(G)NA5,Del(G)NA6,Del(G)NA7,Del(G)NA8,Del(G)NA9,Del(G)NIA,Del(G)NMax,Del(G)NMin,Del(K)IA,Del(K)Max,Del(K)Min,Del(K)NA1,Del(K)NA10,Del(K)NA2,Del(K)NA3,Del(K)NA4,Del(K)NA5,Del(K)NA6,Del(K)NA7,Del(K)NA8,Del(K)NA9,Del(Rho)NA1,Del(Rho)NA10,Del(Rho)NA2,Del(Rho)NA3,Del(Rho)NA4,Del(Rho)NA5,Del(Rho)NA6,Del(Rho)NA7,Del(Rho)NA8,Del(Rho)NA9,Del(Rho)NIA,Del(Rho)NMax,Del(Rho)NMin,EP1,EP10,EP2,EP3,EP4,EP5,EP6,EP7,EP8,EP9,Energy,Fuk,Fuk1,Fuk10,Fuk2,Fuk3,Fuk4,Fuk5,Fuk6,Fuk7,Fuk8,Fuk9,FukMax,FukMin,Lapl,Lapl1,Lapl10,Lapl2,Lapl3,Lapl4,Lapl5,Lapl6,Lapl7,Lapl8,Lapl9,LaplMax,LaplMin,PIP1,PIP10,PIP11,PIP12,PIP13,PIP14,PIP15,PIP16,PIP17,PIP18,PIP19,PIP2,PIP20,PIP3,PIP4,PIP5,PIP6,PIP7,PIP8,PIP9,PIPAvg,PIPMax,PIPMin,Population,SIDel(G)N,SIDel(K)N,SIDel(Rho)N,SIEP,SIEPA1,SIEPA10,SIEPA2,SIEPA3,SIEPA4,SIEPA5,SIEPA6,SIEPA7,SIEPA8,SIEPA9,SIEPIA,SIEPMax,SIEPMin,SIG,SIGA1,SIGA10,SIGA2,SIGA3,SIGA4,SIGA5,SIGA6,SIGA7,SIGA8,SIGA9,SIGIA,SIGMax,SIGMin,SIK,SIKA1,SIKA10,SIKA2,SIKA3,SIKA4,SIKA5,SIKA6,SIKA7,SIKA8,SIKA9,SIKIA,SIKMax,SIKMin,SurfArea,VOLTAE,
wNc:
Ap,Xi,DHf,ECI,HP,IP,ISA,Mw,None,Num_Atoms,TopDist,L1-9,Z1,Z2,Z3,Del(G)NA1,Del(G)NA10,Del(G)NA2,Del(G)NA3,Del(G)NA4,Del(G)NA5,Del(G)NA6,Del(G)NA7,Del(G)NA8,Del(G)NA9,Del(G)NIA,Del(G)NMax,Del(G)NMin,Del(K)IA,Del(K)Max,Del(K)Min,Del(K)NA1,Del(K)NA10,Del(K)NA2,Del(K)NA3,Del(K)NA4,Del(K)NA5,Del(K)NA6,Del(K)NA7,Del(K)NA8,Del(K)NA9,Del(Rho)NA1,Del(Rho)NA10,Del(Rho)NA2,Del(Rho)NA3,Del(Rho)NA4,Del(Rho)NA5,Del(Rho)NA6,Del(Rho)NA7,Del(Rho)NA8,Del(Rho)NA9,Del(Rho)NIA,Del(Rho)NMax,Del(Rho)NMin,EP1,EP10,EP2,EP3,EP4,EP5,EP6,EP7,EP8,EP9,Energy,Fuk,Fuk1,Fuk10,Fuk2,Fuk3,Fuk4,Fuk5,Fuk6,Fuk7,Fuk8,Fuk9,FukMax,FukMin,Lapl,Lapl1,Lapl10,Lapl2,Lapl3,Lapl4,Lapl5,Lapl6,Lapl7,Lapl8,Lapl9,LaplMax,LaplMin,PIP1,PIP10,PIP11,PIP12,PIP13,PIP14,PIP15,PIP16,PIP17,PIP18,PIP19,PIP2,PIP20,PIP3,PIP4,PIP5,PIP6,PIP7,PIP8,PIP9,PIPAvg,PIPMax,PIPMin,Population,SIDel(G)N,SIDel(K)N,SIDel(Rho)N,SIEP,SIEPA1,SIEPA10,SIEPA2,SIEPA3,SIEPA4,SIEPA5,SIEPA6,SIEPA7,SIEPA8,SIEPA9,SIEPIA,SIEPMax,SIEPMin,SIG,SIGA1,SIGA10,SIGA2,SIGA3,SIGA4,SIGA5,SIGA6,SIGA7,SIGA8,SIGA9,SIGIA,SIGMax,SIGMin,SIK,SIKA1,SIKA10,SIKA2,SIKA3,SIKA4,SIKA5,SIKA6,SIKA7,SIKA8,SIKA9,SIKIA,SIKMax,SIKMin,SurfArea,VOLTAE,
wCLQ:
Ap,Xi,DHf,ECI,HP,IP,ISA,Mw,None,Num_Atoms,TopDist,L1-9,Z1,Z2,Z3,Del(G)NA1,Del(G)NA10,Del(G)NA2,Del(G)NA3,Del(G)NA4,Del(G)NA5,Del(G)NA6,Del(G)NA7,Del(G)NA8,Del(G)NA9,Del(G)NIA,Del(G)NMax,Del(G)NMin,Del(K)IA,Del(K)Max,Del(K)Min,Del(K)NA1,Del(K)NA10,Del(K)NA2,Del(K)NA3,Del(K)NA4,Del(K)NA5,Del(K)NA6,Del(K)NA7,Del(K)NA8,Del(K)NA9,Del(Rho)NA1,Del(Rho)NA10,Del(Rho)NA2,Del(Rho)NA3,Del(Rho)NA4,Del(Rho)NA5,Del(Rho)NA6,Del(Rho)NA7,Del(Rho)NA8,Del(Rho)NA9,Del(Rho)NIA,Del(Rho)NMax,Del(Rho)NMin,EP1,EP10,EP2,EP3,EP4,EP5,EP6,EP7,EP8,EP9,Energy,Fuk,Fuk1,Fuk10,Fuk2,Fuk3,Fuk4,Fuk5,Fuk6,Fuk7,Fuk8,Fuk9,FukMax,FukMin,Lapl,Lapl1,Lapl10,Lapl2,Lapl3,Lapl4,Lapl5,Lapl6,Lapl7,Lapl8,Lapl9,LaplMax,LaplMin,PIP1,PIP10,PIP11,PIP12,PIP13,PIP14,PIP15,PIP16,PIP17,PIP18,PIP19,PIP2,PIP20,PIP3,PIP4,PIP5,PIP6,PIP7,PIP8,PIP9,PIPAvg,PIPMax,PIPMin,Population,SIDel(G)N,SIDel(K)N,SIDel(Rho)N,SIEP,SIEPA1,SIEPA10,SIEPA2,SIEPA3,SIEPA4,SIEPA5,SIEPA6,SIEPA7,SIEPA8,SIEPA9,SIEPIA,SIEPMax,SIEPMin,SIG,SIGA1,SIGA10,SIGA2,SIGA3,SIGA4,SIGA5,SIGA6,SIGA7,SIGA8,SIGA9,SIGIA,SIGMax,SIGMin,SIK,SIKA1,SIKA10,SIKA2,SIKA3,SIKA4,SIKA5,SIKA6,SIKA7,SIKA8,SIKA9,SIKIA,SIKMax,SIKMin,SurfArea,VOLTAE,
wNLC:
Ap,Xi,DHf,ECI,HP,IP,ISA,Mw,None,Num_Atoms,TopDist,L1-9,Z1,Z2,Z3,Del(G)NA1,Del(G)NA10,Del(G)NA2,Del(G)NA3,Del(G)NA4,Del(G)NA5,Del(G)NA6,Del(G)NA7,Del(G)NA8,Del(G)NA9,Del(G)NIA,Del(G)NMax,Del(G)NMin,Del(K)IA,Del(K)Max,Del(K)Min,Del(K)NA1,Del(K)NA10,Del(K)NA2,Del(K)NA3,Del(K)NA4,Del(K)NA5,Del(K)NA6,Del(K)NA7,Del(K)NA8,Del(K)NA9,Del(Rho)NA1,Del(Rho)NA10,Del(Rho)NA2,Del(Rho)NA3,Del(Rho)NA4,Del(Rho)NA5,Del(Rho)NA6,Del(Rho)NA7,Del(Rho)NA8,Del(Rho)NA9,Del(Rho)NIA,Del(Rho)NMax,Del(Rho)NMin,EP1,EP10,EP2,EP3,EP4,EP5,EP6,EP7,EP8,EP9,Energy,Fuk,Fuk1,Fuk10,Fuk2,Fuk3,Fuk4,Fuk5,Fuk6,Fuk7,Fuk8,Fuk9,FukMax,FukMin,Lapl,Lapl1,Lapl10,Lapl2,Lapl3,Lapl4,Lapl5,Lapl6,Lapl7,Lapl8,Lapl9,LaplMax,LaplMin,PIP1,PIP10,PIP11,PIP12,PIP13,PIP14,PIP15,PIP16,PIP17,PIP18,PIP19,PIP2,PIP20,PIP3,PIP4,PIP5,PIP6,PIP7,PIP8,PIP9,PIPAvg,PIPMax,PIPMin,Population,SIDel(G)N,SIDel(K)N,SIDel(Rho)N,SIEP,SIEPA1,SIEPA10,SIEPA2,SIEPA3,SIEPA4,SIEPA5,SIEPA6,SIEPA7,SIEPA8,SIEPA9,SIEPIA,SIEPMax,SIEPMin,SIG,SIGA1,SIGA10,SIGA2,SIGA3,SIGA4,SIGA5,SIGA6,SIGA7,SIGA8,SIGA9,SIGIA,SIGMax,SIGMin,SIK,SIKA1,SIKA10,SIKA2,SIKA3,SIKA4,SIKA5,SIKA6,SIKA7,SIKA8,SIKA9,SIKIA,SIKMax,SIKMin,SurfArea,VOLTAE,
wPsiS:
Ap,Xi,DHf,ECI,HP,IP,ISA,Mw,None,Num_Atoms,TopDist,L1-9,Z1,Z2,Z3,Del(G)NA1,Del(G)NA10,Del(G)NA2,Del(G)NA3,Del(G)NA4,Del(G)NA5,Del(G)NA6,Del(G)NA7,Del(G)NA8,Del(G)NA9,Del(G)NIA,Del(G)NMax,Del(G)NMin,Del(K)IA,Del(K)Max,Del(K)Min,Del(K)NA1,Del(K)NA10,Del(K)NA2,Del(K)NA3,Del(K)NA4,Del(K)NA5,Del(K)NA6,Del(K)NA7,Del(K)NA8,Del(K)NA9,Del(Rho)NA1,Del(Rho)NA10,Del(Rho)NA2,Del(Rho)NA3,Del(Rho)NA4,Del(Rho)NA5,Del(Rho)NA6,Del(Rho)NA7,Del(Rho)NA8,Del(Rho)NA9,Del(Rho)NIA,Del(Rho)NMax,Del(Rho)NMin,EP1,EP10,EP2,EP3,EP4,EP5,EP6,EP7,EP8,EP9,Energy,Fuk,Fuk1,Fuk10,Fuk2,Fuk3,Fuk4,Fuk5,Fuk6,Fuk7,Fuk8,Fuk9,FukMax,FukMin,Lapl,Lapl1,Lapl10,Lapl2,Lapl3,Lapl4,Lapl5,Lapl6,Lapl7,Lapl8,Lapl9,LaplMax,LaplMin,PIP1,PIP10,PIP11,PIP12,PIP13,PIP14,PIP15,PIP16,PIP17,PIP18,PIP19,PIP2,PIP20,PIP3,PIP4,PIP5,PIP6,PIP7,PIP8,PIP9,PIPAvg,PIPMax,PIPMin,Population,SIDel(G)N,SIDel(K)N,SIDel(Rho)N,SIEP,SIEPA1,SIEPA10,SIEPA2,SIEPA3,SIEPA4,SIEPA5,SIEPA6,SIEPA7,SIEPA8,SIEPA9,SIEPIA,SIEPMax,SIEPMin,SIG,SIGA1,SIGA10,SIGA2,SIGA3,SIGA4,SIGA5,SIGA6,SIGA7,SIGA8,SIGA9,SIGIA,SIGMax,SIGMin,SIK,SIKA1,SIKA10,SIKA2,SIKA3,SIKA4,SIKA5,SIKA6,SIKA7,SIKA8,SIKA9,SIKIA,SIKMax,SIKMin,SurfArea,VOLTAE,
wPhiI:
Ap,Xi,DHf,ECI,HP,IP,ISA,Mw,None,Num_Atoms,TopDist,L1-9,Z1,Z2,Z3,Del(G)NA1,Del(G)NA10,Del(G)NA2,Del(G)NA3,Del(G)NA4,Del(G)NA5,Del(G)NA6,Del(G)NA7,Del(G)NA8,Del(G)NA9,Del(G)NIA,Del(G)NMax,Del(G)NMin,Del(K)IA,Del(K)Max,Del(K)Min,Del(K)NA1,Del(K)NA10,Del(K)NA2,Del(K)NA3,Del(K)NA4,Del(K)NA5,Del(K)NA6,Del(K)NA7,Del(K)NA8,Del(K)NA9,Del(Rho)NA1,Del(Rho)NA10,Del(Rho)NA2,Del(Rho)NA3,Del(Rho)NA4,Del(Rho)NA5,Del(Rho)NA6,Del(Rho)NA7,Del(Rho)NA8,Del(Rho)NA9,Del(Rho)NIA,Del(Rho)NMax,Del(Rho)NMin,EP1,EP10,EP2,EP3,EP4,EP5,EP6,EP7,EP8,EP9,Energy,Fuk,Fuk1,Fuk10,Fuk2,Fuk3,Fuk4,Fuk5,Fuk6,Fuk7,Fuk8,Fuk9,FukMax,FukMin,Lapl,Lapl1,Lapl10,Lapl2,Lapl3,Lapl4,Lapl5,Lapl6,Lapl7,Lapl8,Lapl9,LaplMax,LaplMin,PIP1,PIP10,PIP11,PIP12,PIP13,PIP14,PIP15,PIP16,PIP17,PIP18,PIP19,PIP2,PIP20,PIP3,PIP4,PIP5,PIP6,PIP7,PIP8,PIP9,PIPAvg,PIPMax,PIPMin,Population,SIDel(G)N,SIDel(K)N,SIDel(Rho)N,SIEP,SIEPA1,SIEPA10,SIEPA2,SIEPA3,SIEPA4,SIEPA5,SIEPA6,SIEPA7,SIEPA8,SIEPA9,SIEPIA,SIEPMax,SIEPMin,SIG,SIGA1,SIGA10,SIGA2,SIGA3,SIGA4,SIGA5,SIGA6,SIGA7,SIGA8,SIGA9,SIGIA,SIGMax,SIGMin,SIK,SIKA1,SIKA10,SIKA2,SIKA3,SIKA4,SIKA5,SIKA6,SIKA7,SIKA8,SIKA9,SIKIA,SIKMax,SIKMin,SurfArea,VOLTAE,
wPhiH:
Ap,Xi,DHf,ECI,HP,IP,ISA,Mw,None,Num_Atoms,TopDist,L1-9,Z1,Z2,Z3,Del(G)NA1,Del(G)NA10,Del(G)NA2,Del(G)NA3,Del(G)NA4,Del(G)NA5,Del(G)NA6,Del(G)NA7,Del(G)NA8,Del(G)NA9,Del(G)NIA,Del(G)NMax,Del(G)NMin,Del(K)IA,Del(K)Max,Del(K)Min,Del(K)NA1,Del(K)NA10,Del(K)NA2,Del(K)NA3,Del(K)NA4,Del(K)NA5,Del(K)NA6,Del(K)NA7,Del(K)NA8,Del(K)NA9,Del(Rho)NA1,Del(Rho)NA10,Del(Rho)NA2,Del(Rho)NA3,Del(Rho)NA4,Del(Rho)NA5,Del(Rho)NA6,Del(Rho)NA7,Del(Rho)NA8,Del(Rho)NA9,Del(Rho)NIA,Del(Rho)NMax,Del(Rho)NMin,EP1,EP10,EP2,EP3,EP4,EP5,EP6,EP7,EP8,EP9,Energy,Fuk,Fuk1,Fuk10,Fuk2,Fuk3,Fuk4,Fuk5,Fuk6,Fuk7,Fuk8,Fuk9,FukMax,FukMin,Lapl,Lapl1,Lapl10,Lapl2,Lapl3,Lapl4,Lapl5,Lapl6,Lapl7,Lapl8,Lapl9,LaplMax,LaplMin,PIP1,PIP10,PIP11,PIP12,PIP13,PIP14,PIP15,PIP16,PIP17,PIP18,PIP19,PIP2,PIP20,PIP3,PIP4,PIP5,PIP6,PIP7,PIP8,PIP9,PIPAvg,PIPMax,PIPMin,Population,SIDel(G)N,SIDel(K)N,SIDel(Rho)N,SIEP,SIEPA1,SIEPA10,SIEPA2,SIEPA3,SIEPA4,SIEPA5,SIEPA6,SIEPA7,SIEPA8,SIEPA9,SIEPIA,SIEPMax,SIEPMin,SIG,SIGA1,SIGA10,SIGA2,SIGA3,SIGA4,SIGA5,SIGA6,SIGA7,SIGA8,SIGA9,SIGIA,SIGMax,SIGMin,SIK,SIKA1,SIKA10,SIKA2,SIKA3,SIKA4,SIKA5,SIKA6,SIKA7,SIKA8,SIKA9,SIKIA,SIKMax,SIKMin,SurfArea,VOLTAE,
wLCO:
Ap,Xi,DHf,ECI,HP,IP,ISA,Mw,None,Num_Atoms,TopDist,L1-9,Z1,Z2,Z3,Del(G)NA1,Del(G)NA10,Del(G)NA2,Del(G)NA3,Del(G)NA4,Del(G)NA5,Del(G)NA6,Del(G)NA7,Del(G)NA8,Del(G)NA9,Del(G)NIA,Del(G)NMax,Del(G)NMin,Del(K)IA,Del(K)Max,Del(K)Min,Del(K)NA1,Del(K)NA10,Del(K)NA2,Del(K)NA3,Del(K)NA4,Del(K)NA5,Del(K)NA6,Del(K)NA7,Del(K)NA8,Del(K)NA9,Del(Rho)NA1,Del(Rho)NA10,Del(Rho)NA2,Del(Rho)NA3,Del(Rho)NA4,Del(Rho)NA5,Del(Rho)NA6,Del(Rho)NA7,Del(Rho)NA8,Del(Rho)NA9,Del(Rho)NIA,Del(Rho)NMax,Del(Rho)NMin,EP1,EP10,EP2,EP3,EP4,EP5,EP6,EP7,EP8,EP9,Energy,Fuk,Fuk1,Fuk10,Fuk2,Fuk3,Fuk4,Fuk5,Fuk6,Fuk7,Fuk8,Fuk9,FukMax,FukMin,Lapl,Lapl1,Lapl10,Lapl2,Lapl3,Lapl4,Lapl5,Lapl6,Lapl7,Lapl8,Lapl9,LaplMax,LaplMin,PIP1,PIP10,PIP11,PIP12,PIP13,PIP14,PIP15,PIP16,PIP17,PIP18,PIP19,PIP2,PIP20,PIP3,PIP4,PIP5,PIP6,PIP7,PIP8,PIP9,PIPAvg,PIPMax,PIPMin,Population,SIDel(G)N,SIDel(K)N,SIDel(Rho)N,SIEP,SIEPA1,SIEPA10,SIEPA2,SIEPA3,SIEPA4,SIEPA5,SIEPA6,SIEPA7,SIEPA8,SIEPA9,SIEPIA,SIEPMax,SIEPMin,SIG,SIGA1,SIGA10,SIGA2,SIGA3,SIGA4,SIGA5,SIGA6,SIGA7,SIGA8,SIGA9,SIGIA,SIGMax,SIGMin,SIK,SIKA1,SIKA10,SIKA2,SIKA3,SIKA4,SIKA5,SIKA6,SIKA7,SIKA8,SIKA9,SIKIA,SIKMax,SIKMin,SurfArea,VOLTAE,
wCTP:
Ap,Xi,DHf,ECI,HP,IP,ISA,Mw,None,Num_Atoms,TopDist,L1-9,Z1,Z2,Z3,Del(G)NA1,Del(G)NA10,Del(G)NA2,Del(G)NA3,Del(G)NA4,Del(G)NA5,Del(G)NA6,Del(G)NA7,Del(G)NA8,Del(G)NA9,Del(G)NIA,Del(G)NMax,Del(G)NMin,Del(K)IA,Del(K)Max,Del(K)Min,Del(K)NA1,Del(K)NA10,Del(K)NA2,Del(K)NA3,Del(K)NA4,Del(K)NA5,Del(K)NA6,Del(K)NA7,Del(K)NA8,Del(K)NA9,Del(Rho)NA1,Del(Rho)NA10,Del(Rho)NA2,Del(Rho)NA3,Del(Rho)NA4,Del(Rho)NA5,Del(Rho)NA6,Del(Rho)NA7,Del(Rho)NA8,Del(Rho)NA9,Del(Rho)NIA,Del(Rho)NMax,Del(Rho)NMin,EP1,EP10,EP2,EP3,EP4,EP5,EP6,EP7,EP8,EP9,Energy,Fuk,Fuk1,Fuk10,Fuk2,Fuk3,Fuk4,Fuk5,Fuk6,Fuk7,Fuk8,Fuk9,FukMax,FukMin,Lapl,Lapl1,Lapl10,Lapl2,Lapl3,Lapl4,Lapl5,Lapl6,Lapl7,Lapl8,Lapl9,LaplMax,LaplMin,PIP1,PIP10,PIP11,PIP12,PIP13,PIP14,PIP15,PIP16,PIP17,PIP18,PIP19,PIP2,PIP20,PIP3,PIP4,PIP5,PIP6,PIP7,PIP8,PIP9,PIPAvg,PIPMax,PIPMin,Population,SIDel(G)N,SIDel(K)N,SIDel(Rho)N,SIEP,SIEPA1,SIEPA10,SIEPA2,SIEPA3,SIEPA4,SIEPA5,SIEPA6,SIEPA7,SIEPA8,SIEPA9,SIEPIA,SIEPMax,SIEPMin,SIG,SIGA1,SIGA10,SIGA2,SIGA3,SIGA4,SIGA5,SIGA6,SIGA7,SIGA8,SIGA9,SIGIA,SIGMax,SIGMin,SIK,SIKA1,SIKA10,SIKA2,SIKA3,SIKA4,SIKA5,SIKA6,SIKA7,SIKA8,SIKA9,SIKIA,SIKMax,SIKMin,SurfArea,VOLTAE,
wFLC:
Ap,Xi,DHf,ECI,HP,IP,ISA,Mw,None,Num_Atoms,TopDist,L1-9,Z1,Z2,Z3,Del(G)NA1,Del(G)NA10,Del(G)NA2,Del(G)NA3,Del(G)NA4,Del(G)NA5,Del(G)NA6,Del(G)NA7,Del(G)NA8,Del(G)NA9,Del(G)NIA,Del(G)NMax,Del(G)NMin,Del(K)IA,Del(K)Max,Del(K)Min,Del(K)NA1,Del(K)NA10,Del(K)NA2,Del(K)NA3,Del(K)NA4,Del(K)NA5,Del(K)NA6,Del(K)NA7,Del(K)NA8,Del(K)NA9,Del(Rho)NA1,Del(Rho)NA10,Del(Rho)NA2,Del(Rho)NA3,Del(Rho)NA4,Del(Rho)NA5,Del(Rho)NA6,Del(Rho)NA7,Del(Rho)NA8,Del(Rho)NA9,Del(Rho)NIA,Del(Rho)NMax,Del(Rho)NMin,EP1,EP10,EP2,EP3,EP4,EP5,EP6,EP7,EP8,EP9,Energy,Fuk,Fuk1,Fuk10,Fuk2,Fuk3,Fuk4,Fuk5,Fuk6,Fuk7,Fuk8,Fuk9,FukMax,FukMin,Lapl,Lapl1,Lapl10,Lapl2,Lapl3,Lapl4,Lapl5,Lapl6,Lapl7,Lapl8,Lapl9,LaplMax,LaplMin,PIP1,PIP10,PIP11,PIP12,PIP13,PIP14,PIP15,PIP16,PIP17,PIP18,PIP19,PIP2,PIP20,PIP3,PIP4,PIP5,PIP6,PIP7,PIP8,PIP9,PIPAvg,PIPMax,PIPMin,Population,SIDel(G)N,SIDel(K)N,SIDel(Rho)N,SIEP,SIEPA1,SIEPA10,SIEPA2,SIEPA3,SIEPA4,SIEPA5,SIEPA6,SIEPA7,SIEPA8,SIEPA9,SIEPIA,SIEPMax,SIEPMin,SIG,SIGA1,SIGA10,SIGA2,SIGA3,SIGA4,SIGA5,SIGA6,SIGA7,SIGA8,SIGA9,SIGIA,SIGMax,SIGMin,SIK,SIKA1,SIKA10,SIKA2,SIKA3,SIKA4,SIKA5,SIKA6,SIKA7,SIKA8,SIKA9,SIKIA,SIKMax,SIKMin,SurfArea,VOLTAE,
groups:
ALA,ARG,ASN,ASP,CYS,GLU,GLN,GLY,HIS,ILE,LEU,LYS,MET,PHE,PRO,SER,THR,TRP,TYR,VAL,
invariants:
N1,N2,N3,Ar,P2,P3,M,G,V,CV,Q3,S,RA,MN,K,Q1,MX,DE,Q2,I50,
parameters(t_cont,s_cont,A%,HydGroup,n,bins,K,SubG):
4.0,8.0,20.0,9.4,3.0,50,5,3
options(decimals,harmonicMeanType,geometricMeanType,windexID,datasetType,outputOrder):
-1,0,0,-1,pdb,true
