# Supplementary material for: Systematic Identification of Machine-Learning Models Aimed to Classify Critical Residues for Protein Function from Protein Structure
Source: Molecules. 2017 Oct 9;22(10):1673. doi: 10.3390/molecules22101673 (PMC6151554; doi:10.3390/molecules22101673)
Supplement: Supplementary file 1 [file molecules-22-01673-s001.zip › SupplementalFileS13.txt]

Predictions using the model 1/2 trained with JAMMING1SET-ProtDCal

=== Predictions on test data ===

    inst#     actual  predicted error prediction
        1 2:NotAnnotated 2:NotAnnotated       0.931 
        2 2:NotAnnotated 2:NotAnnotated       0.946 
        3 2:NotAnnotated 2:NotAnnotated       0.902 
        4 2:NotAnnotated        1:C   +   0.563 
        5 2:NotAnnotated 2:NotAnnotated       0.93 
        6        1:C        1:C       0.741 
        7 2:NotAnnotated 2:NotAnnotated       0.847 
        8 2:NotAnnotated 2:NotAnnotated       0.607 
        9 2:NotAnnotated 2:NotAnnotated       0.986 
       10 2:NotAnnotated 2:NotAnnotated       0.887 
       11 2:NotAnnotated 2:NotAnnotated       0.576 
       12 2:NotAnnotated 2:NotAnnotated       0.987 
       13 2:NotAnnotated 2:NotAnnotated       0.759 
       14 2:NotAnnotated 2:NotAnnotated       0.941 
       15 2:NotAnnotated 2:NotAnnotated       0.941 
       16        1:C        1:C       0.604 
       17 2:NotAnnotated 2:NotAnnotated       0.96 
       18 2:NotAnnotated 2:NotAnnotated       0.675 
       19        1:C        1:C       0.736 
       20 2:NotAnnotated 2:NotAnnotated       0.987 
       21 2:NotAnnotated 2:NotAnnotated       0.998 
       22 2:NotAnnotated 2:NotAnnotated       1 
       23 2:NotAnnotated 2:NotAnnotated       0.981 
       24 2:NotAnnotated 2:NotAnnotated       1 
       25 2:NotAnnotated 2:NotAnnotated       0.857 
       26        1:C 2:NotAnnotated   +   0.7 
       27 2:NotAnnotated 2:NotAnnotated       0.933 
       28 2:NotAnnotated 2:NotAnnotated       0.88 
       29        1:C        1:C       0.519 
       30        1:C        1:C       0.921 
       31 2:NotAnnotated 2:NotAnnotated       0.527 
       32 2:NotAnnotated        1:C   +   0.654 
       33        1:C 2:NotAnnotated   +   0.543 
       34 2:NotAnnotated 2:NotAnnotated       0.501 
       35 2:NotAnnotated 2:NotAnnotated       0.64 
       36 2:NotAnnotated 2:NotAnnotated       0.902 
       37        1:C 2:NotAnnotated   +   0.812 
       38 2:NotAnnotated 2:NotAnnotated       0.567 
       39 2:NotAnnotated 2:NotAnnotated       0.845 
       40 2:NotAnnotated 2:NotAnnotated       0.999 
       41 2:NotAnnotated 2:NotAnnotated       0.867 
       42 2:NotAnnotated 2:NotAnnotated       0.632 
       43 2:NotAnnotated 2:NotAnnotated       0.883 
       44 2:NotAnnotated 2:NotAnnotated       0.763 
       45 2:NotAnnotated 2:NotAnnotated       0.806 
       46 2:NotAnnotated 2:NotAnnotated       0.737 
       47 2:NotAnnotated 2:NotAnnotated       0.504 
       48 2:NotAnnotated 2:NotAnnotated       0.764 
       49        1:C        1:C       0.562 
       50 2:NotAnnotated 2:NotAnnotated       0.797 
       51 2:NotAnnotated 2:NotAnnotated       0.979 
       52 2:NotAnnotated 2:NotAnnotated       0.887 
       53 2:NotAnnotated 2:NotAnnotated       0.979 
       54 2:NotAnnotated 2:NotAnnotated       0.849 
       55        1:C 2:NotAnnotated   +   0.824 
       56 2:NotAnnotated        1:C   +   0.733 
       57 2:NotAnnotated 2:NotAnnotated       0.669 
       58 2:NotAnnotated 2:NotAnnotated       0.826 
       59        1:C        1:C       0.822 
       60 2:NotAnnotated 2:NotAnnotated       0.847 
       61        1:C        1:C       0.765 
       62 2:NotAnnotated 2:NotAnnotated       0.955 
       63 2:NotAnnotated 2:NotAnnotated       0.589 
       64 2:NotAnnotated 2:NotAnnotated       0.837 
       65 2:NotAnnotated 2:NotAnnotated       0.772 
       66 2:NotAnnotated 2:NotAnnotated       0.798 
       67        1:C        1:C       0.767 
       68        1:C 2:NotAnnotated   +   0.651 
       69 2:NotAnnotated 2:NotAnnotated       0.978 
       70 2:NotAnnotated 2:NotAnnotated       0.669 
       71 2:NotAnnotated 2:NotAnnotated       0.785 
       72 2:NotAnnotated 2:NotAnnotated       1 
       73 2:NotAnnotated 2:NotAnnotated       0.935 
       74 2:NotAnnotated 2:NotAnnotated       0.956 
       75 2:NotAnnotated 2:NotAnnotated       0.978 
       76        1:C 2:NotAnnotated   +   0.868 
       77 2:NotAnnotated 2:NotAnnotated       0.956 
       78 2:NotAnnotated 2:NotAnnotated       0.895 
       79 2:NotAnnotated 2:NotAnnotated       0.858 
       80        1:C        1:C       0.505 
       81        1:C 2:NotAnnotated   +   0.692 
       82        1:C        1:C       0.736 
       83        1:C        1:C       0.578 
       84 2:NotAnnotated 2:NotAnnotated       0.536 
       85        1:C 2:NotAnnotated   +   0.62 
       86 2:NotAnnotated 2:NotAnnotated       0.875 
       87 2:NotAnnotated 2:NotAnnotated       0.999 
       88 2:NotAnnotated 2:NotAnnotated       0.977 
       89 2:NotAnnotated 2:NotAnnotated       0.881 
       90 2:NotAnnotated 2:NotAnnotated       0.959 
       91 2:NotAnnotated 2:NotAnnotated       0.877 
       92        1:C 2:NotAnnotated   +   0.873 
       93 2:NotAnnotated 2:NotAnnotated       0.896 
       94 2:NotAnnotated 2:NotAnnotated       0.994 
       95 2:NotAnnotated 2:NotAnnotated       0.504 
       96 2:NotAnnotated 2:NotAnnotated       0.997 
       97 2:NotAnnotated 2:NotAnnotated       0.89 
       98 2:NotAnnotated 2:NotAnnotated       0.783 
       99 2:NotAnnotated 2:NotAnnotated       0.762 
      100 2:NotAnnotated 2:NotAnnotated       0.937 
      101 2:NotAnnotated 2:NotAnnotated       0.995 
      102 2:NotAnnotated 2:NotAnnotated       0.876 
      103 2:NotAnnotated 2:NotAnnotated       0.881 
      104        1:C 2:NotAnnotated   +   0.838 
      105 2:NotAnnotated 2:NotAnnotated       0.863 
      106        1:C        1:C       0.631 
      107        1:C        1:C       0.753 
      108        1:C        1:C       0.679 
      109 2:NotAnnotated 2:NotAnnotated       0.687 
      110 2:NotAnnotated        1:C   +   0.82 
      111 2:NotAnnotated 2:NotAnnotated       0.678 
      112 2:NotAnnotated 2:NotAnnotated       0.79 
      113 2:NotAnnotated 2:NotAnnotated       0.832 
      114 2:NotAnnotated 2:NotAnnotated       0.959 
      115 2:NotAnnotated 2:NotAnnotated       0.964 
      116        1:C 2:NotAnnotated   +   0.686 
      117 2:NotAnnotated 2:NotAnnotated       0.982 
      118 2:NotAnnotated 2:NotAnnotated       0.879 
      119 2:NotAnnotated 2:NotAnnotated       0.936 
      120 2:NotAnnotated        1:C   +   0.618 
      121 2:NotAnnotated 2:NotAnnotated       0.777 
      122 2:NotAnnotated 2:NotAnnotated       0.795 
      123 2:NotAnnotated 2:NotAnnotated       0.913 
      124 2:NotAnnotated 2:NotAnnotated       0.58 
      125 2:NotAnnotated 2:NotAnnotated       0.93 
      126        1:C 2:NotAnnotated   +   0.787 
      127 2:NotAnnotated 2:NotAnnotated       0.769 
      128        1:C 2:NotAnnotated   +   0.523 
      129        1:C        1:C       0.51 
      130 2:NotAnnotated        1:C   +   0.574 
      131 2:NotAnnotated        1:C   +   0.577 
      132        1:C        1:C       0.74 
      133        1:C        1:C       0.764 
      134 2:NotAnnotated 2:NotAnnotated       0.564 
      135        1:C 2:NotAnnotated   +   0.554 
      136        1:C 2:NotAnnotated   +   0.549 
      137        1:C 2:NotAnnotated   +   0.575 
      138        1:C 2:NotAnnotated   +   0.579 
      139 2:NotAnnotated 2:NotAnnotated       0.931 
      140 2:NotAnnotated        1:C   +   0.834 
      141 2:NotAnnotated 2:NotAnnotated       0.653 
      142 2:NotAnnotated 2:NotAnnotated       0.766 
      143 2:NotAnnotated 2:NotAnnotated       0.594 
      144 2:NotAnnotated 2:NotAnnotated       0.859 
      145 2:NotAnnotated 2:NotAnnotated       0.87 
      146 2:NotAnnotated 2:NotAnnotated       0.908 
      147 2:NotAnnotated 2:NotAnnotated       0.943 
      148 2:NotAnnotated 2:NotAnnotated       0.967 
      149 2:NotAnnotated 2:NotAnnotated       0.931 
      150 2:NotAnnotated 2:NotAnnotated       0.998 
      151 2:NotAnnotated 2:NotAnnotated       0.896 
      152 2:NotAnnotated 2:NotAnnotated       0.999 
      153 2:NotAnnotated 2:NotAnnotated       0.967 
      154 2:NotAnnotated 2:NotAnnotated       0.969 
      155 2:NotAnnotated 2:NotAnnotated       0.965 
      156 2:NotAnnotated 2:NotAnnotated       0.971 
      157        1:C 2:NotAnnotated   +   0.839 
      158 2:NotAnnotated 2:NotAnnotated       1 
      159 2:NotAnnotated 2:NotAnnotated       1 
      160 2:NotAnnotated 2:NotAnnotated       0.992 
      161 2:NotAnnotated 2:NotAnnotated       0.999 
      162 2:NotAnnotated 2:NotAnnotated       0.995 
      163 2:NotAnnotated 2:NotAnnotated       0.951 
      164        1:C 2:NotAnnotated   +   0.968 
      165 2:NotAnnotated 2:NotAnnotated       0.922 
      166 2:NotAnnotated 2:NotAnnotated       0.961 
      167 2:NotAnnotated 2:NotAnnotated       0.922 
      168 2:NotAnnotated 2:NotAnnotated       0.74 
      169        1:C 2:NotAnnotated   +   0.911 
      170 2:NotAnnotated 2:NotAnnotated       0.96 
      171 2:NotAnnotated 2:NotAnnotated       0.879 
      172 2:NotAnnotated 2:NotAnnotated       0.981 
      173 2:NotAnnotated 2:NotAnnotated       0.996 
      174 2:NotAnnotated 2:NotAnnotated       1 
      175 2:NotAnnotated 2:NotAnnotated       0.95 
      176 2:NotAnnotated 2:NotAnnotated       0.998 
      177 2:NotAnnotated 2:NotAnnotated       0.94 
      178 2:NotAnnotated 2:NotAnnotated       0.817 
      179 2:NotAnnotated 2:NotAnnotated       0.928 
      180 2:NotAnnotated 2:NotAnnotated       0.946 
      181 2:NotAnnotated 2:NotAnnotated       0.839 
      182 2:NotAnnotated 2:NotAnnotated       0.977 
      183 2:NotAnnotated 2:NotAnnotated       0.974 
      184        1:C 2:NotAnnotated   +   0.737 
      185 2:NotAnnotated 2:NotAnnotated       0.858 
      186 2:NotAnnotated 2:NotAnnotated       0.849 
      187        1:C 2:NotAnnotated   +   0.673 
      188        1:C 2:NotAnnotated   +   0.559 
      189 2:NotAnnotated 2:NotAnnotated       0.522 
      190 2:NotAnnotated 2:NotAnnotated       0.581 
      191 2:NotAnnotated 2:NotAnnotated       0.744 
      192        1:C 2:NotAnnotated   +   0.606 
      193        1:C        1:C       0.761 
      194        1:C 2:NotAnnotated   +   0.685 
      195        1:C 2:NotAnnotated   +   0.744 
      196        1:C 2:NotAnnotated   +   0.707 
      197        1:C 2:NotAnnotated   +   0.598 
      198 2:NotAnnotated 2:NotAnnotated       0.763 
      199 2:NotAnnotated 2:NotAnnotated       0.929 
      200 2:NotAnnotated 2:NotAnnotated       0.734 
      201 2:NotAnnotated 2:NotAnnotated       0.729 
      202 2:NotAnnotated 2:NotAnnotated       0.971 
      203 2:NotAnnotated 2:NotAnnotated       0.976 
      204 2:NotAnnotated 2:NotAnnotated       0.9 
      205 2:NotAnnotated 2:NotAnnotated       0.864 
      206 2:NotAnnotated 2:NotAnnotated       0.885 
      207 2:NotAnnotated 2:NotAnnotated       0.774 
      208 2:NotAnnotated 2:NotAnnotated       0.992 
      209 2:NotAnnotated 2:NotAnnotated       0.942 
      210        1:C 2:NotAnnotated   +   0.796 
      211 2:NotAnnotated 2:NotAnnotated       0.958 
      212 2:NotAnnotated 2:NotAnnotated       0.951 
      213 2:NotAnnotated 2:NotAnnotated       0.856 
      214        1:C 2:NotAnnotated   +   0.71 
      215 2:NotAnnotated 2:NotAnnotated       0.961 
      216 2:NotAnnotated 2:NotAnnotated       0.972 
      217 2:NotAnnotated 2:NotAnnotated       0.919 
      218 2:NotAnnotated 2:NotAnnotated       0.9 
      219        1:C 2:NotAnnotated   +   0.749 
      220 2:NotAnnotated 2:NotAnnotated       0.982 
      221 2:NotAnnotated 2:NotAnnotated       1 
      222        1:C 2:NotAnnotated   +   0.634 
      223 2:NotAnnotated 2:NotAnnotated       0.879 
      224 2:NotAnnotated 2:NotAnnotated       0.55 
      225 2:NotAnnotated 2:NotAnnotated       0.814 
      226        1:C 2:NotAnnotated   +   0.61 
      227 2:NotAnnotated 2:NotAnnotated       1 
      228        1:C        1:C       0.56 
      229 2:NotAnnotated 2:NotAnnotated       0.846 
      230 2:NotAnnotated 2:NotAnnotated       0.967 
      231 2:NotAnnotated 2:NotAnnotated       0.792 
      232 2:NotAnnotated 2:NotAnnotated       0.565 
      233 2:NotAnnotated 2:NotAnnotated       0.9 
      234 2:NotAnnotated 2:NotAnnotated       0.81 
      235 2:NotAnnotated 2:NotAnnotated       0.94 
      236 2:NotAnnotated 2:NotAnnotated       0.836 
      237 2:NotAnnotated 2:NotAnnotated       0.989 
      238        1:C 2:NotAnnotated   +   0.929 
      239 2:NotAnnotated 2:NotAnnotated       0.939 
      240 2:NotAnnotated 2:NotAnnotated       0.947 
      241        1:C        1:C       0.724 
      242        1:C        1:C       0.65 
      243        1:C        1:C       0.652 
      244 2:NotAnnotated 2:NotAnnotated       0.592 
      245        1:C        1:C       0.703 
      246 2:NotAnnotated 2:NotAnnotated       0.876 
      247 2:NotAnnotated 2:NotAnnotated       0.594 
      248        1:C 2:NotAnnotated   +   0.634 
      249 2:NotAnnotated        1:C   +   0.621 
      250 2:NotAnnotated 2:NotAnnotated       0.912 
      251 2:NotAnnotated 2:NotAnnotated       0.575 
      252 2:NotAnnotated 2:NotAnnotated       0.791 
      253 2:NotAnnotated 2:NotAnnotated       0.786 
      254 2:NotAnnotated 2:NotAnnotated       0.957 
      255 2:NotAnnotated 2:NotAnnotated       0.74 
      256 2:NotAnnotated 2:NotAnnotated       0.895 
      257 2:NotAnnotated 2:NotAnnotated       0.949 
      258 2:NotAnnotated 2:NotAnnotated       0.674 
      259 2:NotAnnotated 2:NotAnnotated       0.989 
      260 2:NotAnnotated 2:NotAnnotated       0.947 
      261 2:NotAnnotated        1:C   +   0.598 
      262 2:NotAnnotated 2:NotAnnotated       0.974 
      263 2:NotAnnotated 2:NotAnnotated       0.947 
      264 2:NotAnnotated 2:NotAnnotated       0.96 
      265 2:NotAnnotated 2:NotAnnotated       0.811 
      266 2:NotAnnotated 2:NotAnnotated       0.857 
      267 2:NotAnnotated 2:NotAnnotated       0.975 
      268 2:NotAnnotated 2:NotAnnotated       0.961 
      269        1:C 2:NotAnnotated   +   0.539 
      270 2:NotAnnotated 2:NotAnnotated       0.846 
      271 2:NotAnnotated 2:NotAnnotated       0.932 
      272        1:C        1:C       0.636 
      273 2:NotAnnotated 2:NotAnnotated       0.58 
      274 2:NotAnnotated 2:NotAnnotated       0.935 
      275 2:NotAnnotated 2:NotAnnotated       0.889 
      276        1:C        1:C       0.712 
      277 2:NotAnnotated 2:NotAnnotated       0.954 
      278        1:C 2:NotAnnotated   +   0.788 
      279        1:C 2:NotAnnotated   +   0.551 
      280 2:NotAnnotated 2:NotAnnotated       0.68 
      281 2:NotAnnotated 2:NotAnnotated       0.814 
      282        1:C        1:C       0.691 
      283 2:NotAnnotated 2:NotAnnotated       0.527 
      284        1:C 2:NotAnnotated   +   0.805 
      285 2:NotAnnotated 2:NotAnnotated       0.897 
      286 2:NotAnnotated 2:NotAnnotated       0.86 
      287        1:C 2:NotAnnotated   +   0.957 
      288        1:C 2:NotAnnotated   +   0.932 
      289 2:NotAnnotated 2:NotAnnotated       0.974 
      290 2:NotAnnotated 2:NotAnnotated       0.881 
      291        1:C 2:NotAnnotated   +   0.852 
      292 2:NotAnnotated 2:NotAnnotated       0.803 
      293 2:NotAnnotated 2:NotAnnotated       0.851 
      294        1:C        1:C       0.526 
      295        1:C        1:C       0.795 
      296        1:C        1:C       0.689 
      297        1:C        1:C       0.749 
      298        1:C        1:C       0.788 
      299        1:C 2:NotAnnotated   +   0.761 
      300        1:C        1:C       0.532 
      301 2:NotAnnotated 2:NotAnnotated       0.882 
      302 2:NotAnnotated 2:NotAnnotated       0.914 
      303        1:C        1:C       0.563 
      304 2:NotAnnotated        1:C   +   0.596 
      305        1:C        1:C       0.828 
      306        1:C        1:C       0.792 
      307        1:C        1:C       0.54 
      308        1:C        1:C       0.709 
      309 2:NotAnnotated        1:C   +   0.665 
      310 2:NotAnnotated        1:C   +   0.511 
      311        1:C 2:NotAnnotated   +   0.582 
      312        1:C        1:C       0.608 
      313 2:NotAnnotated 2:NotAnnotated       0.803 
      314 2:NotAnnotated 2:NotAnnotated       0.921 
      315 2:NotAnnotated 2:NotAnnotated       0.761 
      316 2:NotAnnotated 2:NotAnnotated       0.977 
      317 2:NotAnnotated 2:NotAnnotated       0.694 
      318 2:NotAnnotated 2:NotAnnotated       0.877 
      319        1:C        1:C       0.729 
      320        1:C 2:NotAnnotated   +   0.69 
      321        1:C        1:C       0.595 
      322 2:NotAnnotated        1:C   +   0.59 
      323        1:C        1:C       0.608 
      324        1:C        1:C       0.686 
      325 2:NotAnnotated        1:C   +   0.577 
      326 2:NotAnnotated 2:NotAnnotated       0.834 
      327 2:NotAnnotated 2:NotAnnotated       0.736 
      328 2:NotAnnotated 2:NotAnnotated       0.864 
      329 2:NotAnnotated 2:NotAnnotated       0.995 
      330 2:NotAnnotated 2:NotAnnotated       0.967 
      331        1:C 2:NotAnnotated   +   0.988 
      332        1:C 2:NotAnnotated   +   0.912 
      333        1:C 2:NotAnnotated   +   0.97 
      334 2:NotAnnotated 2:NotAnnotated       0.971 
      335 2:NotAnnotated        1:C   +   0.576 
      336        1:C 2:NotAnnotated   +   0.774 
      337 2:NotAnnotated 2:NotAnnotated       0.951 
      338 2:NotAnnotated 2:NotAnnotated       0.732 
      339        1:C        1:C       0.605 
      340 2:NotAnnotated 2:NotAnnotated       0.64 
      341 2:NotAnnotated 2:NotAnnotated       0.915 
      342        1:C 2:NotAnnotated   +   0.791 
      343        1:C        1:C       0.854 
      344 2:NotAnnotated 2:NotAnnotated       0.84 
      345 2:NotAnnotated 2:NotAnnotated       0.894 
      346 2:NotAnnotated 2:NotAnnotated       0.63 
      347 2:NotAnnotated 2:NotAnnotated       0.647 
      348 2:NotAnnotated 2:NotAnnotated       0.992 
      349 2:NotAnnotated 2:NotAnnotated       1 
      350        1:C 2:NotAnnotated   +   0.888 
      351 2:NotAnnotated 2:NotAnnotated       0.958 
      352 2:NotAnnotated 2:NotAnnotated       1 
      353 2:NotAnnotated 2:NotAnnotated       0.845 
      354 2:NotAnnotated 2:NotAnnotated       0.985 
      355        1:C        1:C       0.533 
      356 2:NotAnnotated 2:NotAnnotated       0.716 
      357 2:NotAnnotated 2:NotAnnotated       1 
      358 2:NotAnnotated 2:NotAnnotated       0.793 
      359        1:C        1:C       0.621 
      360 2:NotAnnotated 2:NotAnnotated       0.824 
      361 2:NotAnnotated 2:NotAnnotated       0.59 
      362 2:NotAnnotated 2:NotAnnotated       0.9 
      363 2:NotAnnotated 2:NotAnnotated       0.743 
      364 2:NotAnnotated 2:NotAnnotated       0.855 
      365        1:C        1:C       0.641 
      366 2:NotAnnotated 2:NotAnnotated       0.539 
      367 2:NotAnnotated 2:NotAnnotated       0.827 
      368 2:NotAnnotated 2:NotAnnotated       0.981 
      369 2:NotAnnotated 2:NotAnnotated       0.782 
      370 2:NotAnnotated 2:NotAnnotated       0.791 
      371 2:NotAnnotated 2:NotAnnotated       0.834 
      372        1:C        1:C       0.542 
      373        1:C 2:NotAnnotated   +   0.563 
      374        1:C 2:NotAnnotated   +   0.662 
      375        1:C        1:C       0.812 
      376        1:C 2:NotAnnotated   +   0.743 
      377        1:C        1:C       0.677 
      378        1:C        1:C       0.545 
      379        1:C        1:C       0.663 
      380 2:NotAnnotated 2:NotAnnotated       0.527 
      381        1:C        1:C       0.842 
      382        1:C        1:C       0.88 
      383        1:C        1:C       0.775 
      384 2:NotAnnotated 2:NotAnnotated       0.718 
      385 2:NotAnnotated 2:NotAnnotated       0.931 
      386        1:C 2:NotAnnotated   +   0.857 
      387 2:NotAnnotated 2:NotAnnotated       0.95 
      388 2:NotAnnotated 2:NotAnnotated       0.69 
      389 2:NotAnnotated 2:NotAnnotated       0.647 
      390        1:C        1:C       0.601 
      391 2:NotAnnotated 2:NotAnnotated       0.991 
      392 2:NotAnnotated 2:NotAnnotated       0.998 
      393 2:NotAnnotated 2:NotAnnotated       1 
      394 2:NotAnnotated 2:NotAnnotated       0.911 
      395 2:NotAnnotated 2:NotAnnotated       0.984 
      396 2:NotAnnotated 2:NotAnnotated       0.966 
      397        1:C 2:NotAnnotated   +   0.542 
      398 2:NotAnnotated        1:C   +   0.781 
      399        1:C        1:C       0.714 
      400        1:C 2:NotAnnotated   +   0.701 
      401        1:C 2:NotAnnotated   +   0.956 
      402        1:C 2:NotAnnotated   +   0.852 
      403 2:NotAnnotated        1:C   +   0.521 
      404 2:NotAnnotated 2:NotAnnotated       0.89 
      405 2:NotAnnotated 2:NotAnnotated       0.95 
      406        1:C        1:C       0.639 
      407        1:C        1:C       0.84 
      408 2:NotAnnotated 2:NotAnnotated       0.99 
      409        1:C        1:C       0.948 
      410 2:NotAnnotated 2:NotAnnotated       0.623 
      411 2:NotAnnotated 2:NotAnnotated       0.971 
      412 2:NotAnnotated 2:NotAnnotated       0.668 
      413 2:NotAnnotated 2:NotAnnotated       0.676 
      414 2:NotAnnotated 2:NotAnnotated       0.684 
      415        1:C 2:NotAnnotated   +   0.768 
      416 2:NotAnnotated        1:C   +   0.691 
      417 2:NotAnnotated 2:NotAnnotated       0.793 
      418        1:C 2:NotAnnotated   +   0.672 
      419 2:NotAnnotated 2:NotAnnotated       0.835 
      420 2:NotAnnotated 2:NotAnnotated       0.932 
      421 2:NotAnnotated 2:NotAnnotated       0.604 
      422 2:NotAnnotated 2:NotAnnotated       0.825 
      423 2:NotAnnotated        1:C   +   0.661 
      424        1:C 2:NotAnnotated   +   0.83 
      425        1:C        1:C       0.535 
      426 2:NotAnnotated        1:C   +   0.702 
      427        1:C        1:C       0.505 
      428        1:C        1:C       0.931 
      429        1:C 2:NotAnnotated   +   0.697 
      430 2:NotAnnotated 2:NotAnnotated       0.713 
      431        1:C 2:NotAnnotated   +   0.671 
      432 2:NotAnnotated 2:NotAnnotated       0.861 
      433        1:C        1:C       0.896 
      434        1:C 2:NotAnnotated   +   0.658 
      435        1:C        1:C       0.835 
      436        1:C        1:C       0.999 
      437        1:C        1:C       0.982 
      438 2:NotAnnotated        1:C   +   0.665 
      439 2:NotAnnotated        1:C   +   0.742 
      440        1:C        1:C       0.9 
      441 2:NotAnnotated 2:NotAnnotated       0.818 
      442 2:NotAnnotated 2:NotAnnotated       0.87 
      443 2:NotAnnotated 2:NotAnnotated       0.817 
      444 2:NotAnnotated 2:NotAnnotated       0.722 
      445 2:NotAnnotated 2:NotAnnotated       0.914 
      446 2:NotAnnotated 2:NotAnnotated       0.973 
      447        1:C 2:NotAnnotated   +   0.903 
      448 2:NotAnnotated 2:NotAnnotated       0.99 
      449 2:NotAnnotated 2:NotAnnotated       0.97 
      450 2:NotAnnotated 2:NotAnnotated       0.699 
      451 2:NotAnnotated 2:NotAnnotated       0.737 
      452 2:NotAnnotated        1:C   +   0.517 
      453        1:C        1:C       0.77 
      454        1:C        1:C       0.615 
      455 2:NotAnnotated        1:C   +   0.652 
      456 2:NotAnnotated        1:C   +   0.705 
      457 2:NotAnnotated 2:NotAnnotated       0.615 
      458 2:NotAnnotated 2:NotAnnotated       0.786 
      459        1:C 2:NotAnnotated   +   0.908 
      460 2:NotAnnotated 2:NotAnnotated       0.887 
      461        1:C 2:NotAnnotated   +   0.556 
      462 2:NotAnnotated 2:NotAnnotated       0.785 
      463        1:C        1:C       0.558 
      464        1:C        1:C       0.661 
      465        1:C 2:NotAnnotated   +   0.674 
      466 2:NotAnnotated 2:NotAnnotated       0.843 
      467 2:NotAnnotated 2:NotAnnotated       0.781 
      468 2:NotAnnotated 2:NotAnnotated       0.655 
      469 2:NotAnnotated 2:NotAnnotated       0.86 
      470 2:NotAnnotated 2:NotAnnotated       0.653 
      471        1:C 2:NotAnnotated   +   0.721 
      472        1:C 2:NotAnnotated   +   0.987 
      473 2:NotAnnotated 2:NotAnnotated       0.936 
      474 2:NotAnnotated 2:NotAnnotated       0.898 
      475        1:C 2:NotAnnotated   +   0.815 
      476        1:C 2:NotAnnotated   +   0.948 
      477 2:NotAnnotated 2:NotAnnotated       0.998 
      478 2:NotAnnotated 2:NotAnnotated       0.884 
      479 2:NotAnnotated 2:NotAnnotated       0.954 
      480 2:NotAnnotated 2:NotAnnotated       0.949 
      481 2:NotAnnotated 2:NotAnnotated       0.91 
      482 2:NotAnnotated 2:NotAnnotated       0.921 
      483        1:C 2:NotAnnotated   +   0.859 
      484        1:C 2:NotAnnotated   +   0.802 
      485 2:NotAnnotated 2:NotAnnotated       0.735 
      486        1:C 2:NotAnnotated   +   0.855 
      487 2:NotAnnotated 2:NotAnnotated       0.641 
      488 2:NotAnnotated 2:NotAnnotated       0.985 
      489 2:NotAnnotated 2:NotAnnotated       0.942 
      490 2:NotAnnotated 2:NotAnnotated       0.928 
      491 2:NotAnnotated 2:NotAnnotated       0.922 
      492 2:NotAnnotated 2:NotAnnotated       0.969 
      493 2:NotAnnotated 2:NotAnnotated       0.994 
      494 2:NotAnnotated 2:NotAnnotated       0.921 
      495 2:NotAnnotated 2:NotAnnotated       0.885 
      496 2:NotAnnotated 2:NotAnnotated       0.975 
      497 2:NotAnnotated 2:NotAnnotated       0.961 
      498 2:NotAnnotated 2:NotAnnotated       0.898 
      499 2:NotAnnotated 2:NotAnnotated       0.82 
      500 2:NotAnnotated 2:NotAnnotated       0.965 
      501 2:NotAnnotated 2:NotAnnotated       0.971 
      502 2:NotAnnotated 2:NotAnnotated       0.642 
      503 2:NotAnnotated 2:NotAnnotated       0.841 
      504 2:NotAnnotated 2:NotAnnotated       0.979 
      505 2:NotAnnotated 2:NotAnnotated       0.999 
      506 2:NotAnnotated 2:NotAnnotated       0.982 
      507 2:NotAnnotated 2:NotAnnotated       0.727 
      508 2:NotAnnotated 2:NotAnnotated       0.932 
      509 2:NotAnnotated 2:NotAnnotated       0.574 
      510 2:NotAnnotated 2:NotAnnotated       0.585 
      511 2:NotAnnotated        1:C   +   0.615 
      512 2:NotAnnotated 2:NotAnnotated       0.502 
      513        1:C        1:C       0.809 
      514 2:NotAnnotated        1:C   +   0.721 
      515        1:C 2:NotAnnotated   +   0.635 
      516        1:C        1:C       0.543 
      517 2:NotAnnotated 2:NotAnnotated       0.908 
      518 2:NotAnnotated 2:NotAnnotated       0.909 
      519 2:NotAnnotated 2:NotAnnotated       0.993 
      520 2:NotAnnotated 2:NotAnnotated       0.894 
      521 2:NotAnnotated 2:NotAnnotated       0.705 
      522 2:NotAnnotated 2:NotAnnotated       0.924 
      523 2:NotAnnotated 2:NotAnnotated       0.957 
      524 2:NotAnnotated 2:NotAnnotated       0.819 
      525 2:NotAnnotated 2:NotAnnotated       0.98 
      526 2:NotAnnotated 2:NotAnnotated       0.967 
      527 2:NotAnnotated 2:NotAnnotated       0.96 
      528 2:NotAnnotated 2:NotAnnotated       0.937 
      529 2:NotAnnotated 2:NotAnnotated       0.99 
      530 2:NotAnnotated 2:NotAnnotated       0.986 
      531 2:NotAnnotated 2:NotAnnotated       0.976 
      532 2:NotAnnotated 2:NotAnnotated       0.781 
      533 2:NotAnnotated 2:NotAnnotated       0.794 
      534 2:NotAnnotated 2:NotAnnotated       0.565 
      535 2:NotAnnotated 2:NotAnnotated       0.594 
      536 2:NotAnnotated 2:NotAnnotated       0.768 
      537        1:C        1:C       0.697 
      538        1:C        1:C       0.563 
      539 2:NotAnnotated 2:NotAnnotated       0.833 
      540 2:NotAnnotated 2:NotAnnotated       0.897 
      541 2:NotAnnotated 2:NotAnnotated       0.976 
      542 2:NotAnnotated 2:NotAnnotated       0.87 
      543 2:NotAnnotated 2:NotAnnotated       0.878 
      544 2:NotAnnotated 2:NotAnnotated       0.718 
      545 2:NotAnnotated        1:C   +   0.514 
      546 2:NotAnnotated        1:C   +   0.654 
      547        1:C 2:NotAnnotated   +   0.579 
      548 2:NotAnnotated        1:C   +   0.607 
      549        1:C 2:NotAnnotated   +   0.691 
      550 2:NotAnnotated 2:NotAnnotated       0.611 
      551 2:NotAnnotated 2:NotAnnotated       0.514 
      552 2:NotAnnotated 2:NotAnnotated       0.931 
      553 2:NotAnnotated 2:NotAnnotated       0.848 
      554        1:C        1:C       0.793 
      555 2:NotAnnotated        1:C   +   0.516 
      556 2:NotAnnotated 2:NotAnnotated       0.879 
      557 2:NotAnnotated 2:NotAnnotated       0.911 
      558 2:NotAnnotated        1:C   +   0.716 
      559 2:NotAnnotated 2:NotAnnotated       0.68 
      560 2:NotAnnotated 2:NotAnnotated       0.93 
      561 2:NotAnnotated 2:NotAnnotated       0.537 
      562 2:NotAnnotated 2:NotAnnotated       0.629 
      563 2:NotAnnotated 2:NotAnnotated       0.943 
      564 2:NotAnnotated 2:NotAnnotated       0.942 
      565 2:NotAnnotated 2:NotAnnotated       0.923 
      566 2:NotAnnotated 2:NotAnnotated       0.937 
      567        1:C 2:NotAnnotated   +   0.555 
      568 2:NotAnnotated 2:NotAnnotated       1 
      569 2:NotAnnotated 2:NotAnnotated       0.99 
      570 2:NotAnnotated 2:NotAnnotated       0.55 
      571 2:NotAnnotated 2:NotAnnotated       0.563 
      572        1:C 2:NotAnnotated   +   0.669 
      573        1:C        1:C       0.647 
      574 2:NotAnnotated 2:NotAnnotated       0.555 
      575        1:C        1:C       0.833 
      576 2:NotAnnotated 2:NotAnnotated       0.768 
      577 2:NotAnnotated 2:NotAnnotated       0.956 
      578 2:NotAnnotated 2:NotAnnotated       0.915 
      579        1:C        1:C       0.591 
      580        1:C 2:NotAnnotated   +   0.553 
      581        1:C 2:NotAnnotated   +   0.697 
      582        1:C        1:C       0.512 
      583        1:C 2:NotAnnotated   +   0.895 
      584 2:NotAnnotated 2:NotAnnotated       0.827 
      585        1:C        1:C       0.74 
      586 2:NotAnnotated 2:NotAnnotated       0.846 
      587 2:NotAnnotated 2:NotAnnotated       0.921 
      588 2:NotAnnotated 2:NotAnnotated       0.667 
      589 2:NotAnnotated        1:C   +   0.559 
      590 2:NotAnnotated 2:NotAnnotated       0.945 
      591 2:NotAnnotated 2:NotAnnotated       0.991 
      592 2:NotAnnotated 2:NotAnnotated       0.513 
      593 2:NotAnnotated 2:NotAnnotated       0.731 
      594 2:NotAnnotated 2:NotAnnotated       0.994 
      595 2:NotAnnotated 2:NotAnnotated       0.991 
      596 2:NotAnnotated 2:NotAnnotated       0.974 
      597 2:NotAnnotated 2:NotAnnotated       0.999 
      598 2:NotAnnotated 2:NotAnnotated       0.934 
      599 2:NotAnnotated 2:NotAnnotated       0.998 
      600 2:NotAnnotated 2:NotAnnotated       0.822 
      601 2:NotAnnotated 2:NotAnnotated       0.962 
      602 2:NotAnnotated 2:NotAnnotated       0.948 
      603 2:NotAnnotated 2:NotAnnotated       0.953 
      604 2:NotAnnotated 2:NotAnnotated       0.936 
      605 2:NotAnnotated 2:NotAnnotated       0.947 
      606 2:NotAnnotated 2:NotAnnotated       0.695 
      607 2:NotAnnotated 2:NotAnnotated       0.884 
      608        1:C        1:C       0.695 
      609 2:NotAnnotated 2:NotAnnotated       0.785 
      610 2:NotAnnotated 2:NotAnnotated       0.82 
      611 2:NotAnnotated 2:NotAnnotated       0.932 
      612 2:NotAnnotated 2:NotAnnotated       0.895 
      613        1:C        1:C       0.767 
      614 2:NotAnnotated 2:NotAnnotated       0.868 
      615 2:NotAnnotated 2:NotAnnotated       0.992 
      616 2:NotAnnotated 2:NotAnnotated       0.973 
      617 2:NotAnnotated 2:NotAnnotated       0.821 
      618 2:NotAnnotated 2:NotAnnotated       0.983 
      619 2:NotAnnotated 2:NotAnnotated       0.998 
      620 2:NotAnnotated 2:NotAnnotated       0.931 
      621 2:NotAnnotated 2:NotAnnotated       0.915 
      622 2:NotAnnotated 2:NotAnnotated       0.991 
      623 2:NotAnnotated 2:NotAnnotated       0.989 
      624 2:NotAnnotated 2:NotAnnotated       0.961 
      625 2:NotAnnotated 2:NotAnnotated       0.972 
      626 2:NotAnnotated 2:NotAnnotated       0.922 
      627 2:NotAnnotated 2:NotAnnotated       0.559 
      628 2:NotAnnotated 2:NotAnnotated       0.963 
      629        1:C 2:NotAnnotated   +   0.668 
      630 2:NotAnnotated 2:NotAnnotated       0.688 
      631        1:C        1:C       0.505 
      632 2:NotAnnotated        1:C   +   0.623 
      633        1:C        1:C       0.589 
      634        1:C        1:C       0.795 
      635        1:C        1:C       0.884 
      636        1:C 2:NotAnnotated   +   0.639 
      637        1:C        1:C       0.509 
      638        1:C        1:C       0.502 
      639        1:C 2:NotAnnotated   +   0.897 
      640        1:C        1:C       0.523 
      641        1:C 2:NotAnnotated   +   0.611 
      642 2:NotAnnotated 2:NotAnnotated       0.865 
      643 2:NotAnnotated 2:NotAnnotated       0.951 
      644 2:NotAnnotated 2:NotAnnotated       0.763 
      645 2:NotAnnotated 2:NotAnnotated       0.73 
      646 2:NotAnnotated 2:NotAnnotated       0.991 
      647 2:NotAnnotated 2:NotAnnotated       0.988 
      648 2:NotAnnotated 2:NotAnnotated       0.99 
      649 2:NotAnnotated 2:NotAnnotated       0.976 
      650 2:NotAnnotated 2:NotAnnotated       0.972 
      651 2:NotAnnotated 2:NotAnnotated       0.973 
      652 2:NotAnnotated 2:NotAnnotated       0.902 
      653 2:NotAnnotated 2:NotAnnotated       0.57 
      654 2:NotAnnotated 2:NotAnnotated       0.96 
      655 2:NotAnnotated 2:NotAnnotated       0.896 
      656        1:C 2:NotAnnotated   +   0.626 
      657 2:NotAnnotated 2:NotAnnotated       0.562 
      658 2:NotAnnotated 2:NotAnnotated       0.542 
      659        1:C        1:C       0.582 
      660        1:C        1:C       0.747 
      661        1:C        1:C       0.766 
      662        1:C        1:C       0.803 
      663        1:C 2:NotAnnotated   +   0.65 
      664        1:C 2:NotAnnotated   +   0.621 
      665 2:NotAnnotated 2:NotAnnotated       0.976 
      666 2:NotAnnotated 2:NotAnnotated       0.966 
      667        1:C 2:NotAnnotated   +   0.793 
      668 2:NotAnnotated 2:NotAnnotated       0.944 
      669 2:NotAnnotated 2:NotAnnotated       0.979 
      670        1:C 2:NotAnnotated   +   0.723 
      671 2:NotAnnotated 2:NotAnnotated       0.936 
      672        1:C 2:NotAnnotated   +   0.878 
      673 2:NotAnnotated 2:NotAnnotated       0.87 
      674        1:C 2:NotAnnotated   +   0.682 
      675        1:C 2:NotAnnotated   +   0.571 
      676 2:NotAnnotated        1:C   +   0.559 
      677        1:C 2:NotAnnotated   +   0.508 
      678 2:NotAnnotated 2:NotAnnotated       0.865 
      679 2:NotAnnotated        1:C   +   0.757 
      680 2:NotAnnotated 2:NotAnnotated       0.797 
      681        1:C        1:C       0.513 
      682 2:NotAnnotated 2:NotAnnotated       0.925 
      683 2:NotAnnotated 2:NotAnnotated       0.848 
      684 2:NotAnnotated        1:C   +   0.502 
      685        1:C        1:C       0.815 
      686 2:NotAnnotated 2:NotAnnotated       0.938 
      687 2:NotAnnotated 2:NotAnnotated       0.783 
      688        1:C        1:C       0.721 
      689 2:NotAnnotated        1:C   +   0.542 
      690 2:NotAnnotated 2:NotAnnotated       0.807 
      691 2:NotAnnotated        1:C   +   0.831 
      692 2:NotAnnotated        1:C   +   0.605 
      693 2:NotAnnotated 2:NotAnnotated       0.797 
      694 2:NotAnnotated 2:NotAnnotated       0.994 
      695 2:NotAnnotated 2:NotAnnotated       0.729 
      696 2:NotAnnotated 2:NotAnnotated       0.928 
      697 2:NotAnnotated 2:NotAnnotated       0.999 
      698 2:NotAnnotated 2:NotAnnotated       0.921 
      699 2:NotAnnotated 2:NotAnnotated       0.999 
      700 2:NotAnnotated 2:NotAnnotated       0.95 
      701 2:NotAnnotated 2:NotAnnotated       0.955 
      702 2:NotAnnotated 2:NotAnnotated       0.894 
      703 2:NotAnnotated 2:NotAnnotated       0.517 
      704 2:NotAnnotated 2:NotAnnotated       0.741 
      705 2:NotAnnotated 2:NotAnnotated       0.847 
      706 2:NotAnnotated 2:NotAnnotated       0.612 
      707        1:C 2:NotAnnotated   +   0.581 
      708 2:NotAnnotated 2:NotAnnotated       0.694 
      709 2:NotAnnotated 2:NotAnnotated       0.585 
      710 2:NotAnnotated 2:NotAnnotated       0.591 
      711 2:NotAnnotated 2:NotAnnotated       0.901 
      712 2:NotAnnotated 2:NotAnnotated       0.806 
      713 2:NotAnnotated 2:NotAnnotated       0.987 
      714        1:C 2:NotAnnotated   +   0.818 
      715 2:NotAnnotated 2:NotAnnotated       0.989 
      716        1:C        1:C       0.509 
      717 2:NotAnnotated 2:NotAnnotated       0.753 
      718 2:NotAnnotated 2:NotAnnotated       0.807 
      719 2:NotAnnotated 2:NotAnnotated       0.997 
      720 2:NotAnnotated 2:NotAnnotated       0.942 
      721 2:NotAnnotated 2:NotAnnotated       0.988 
      722 2:NotAnnotated 2:NotAnnotated       0.821 
      723 2:NotAnnotated 2:NotAnnotated       0.973 
      724 2:NotAnnotated 2:NotAnnotated       0.941 
      725 2:NotAnnotated 2:NotAnnotated       0.809 
      726 2:NotAnnotated 2:NotAnnotated       0.976 
      727 2:NotAnnotated 2:NotAnnotated       0.984 
      728 2:NotAnnotated 2:NotAnnotated       0.925 
      729 2:NotAnnotated 2:NotAnnotated       0.965 
      730 2:NotAnnotated 2:NotAnnotated       0.906 
      731 2:NotAnnotated 2:NotAnnotated       0.996 
      732 2:NotAnnotated 2:NotAnnotated       0.904 
      733 2:NotAnnotated 2:NotAnnotated       0.994 
      734 2:NotAnnotated 2:NotAnnotated       0.975 
      735 2:NotAnnotated 2:NotAnnotated       0.972 
      736 2:NotAnnotated 2:NotAnnotated       0.98 
      737 2:NotAnnotated 2:NotAnnotated       0.932 
      738 2:NotAnnotated 2:NotAnnotated       0.865 
      739 2:NotAnnotated 2:NotAnnotated       0.787 
      740 2:NotAnnotated 2:NotAnnotated       0.999 
      741 2:NotAnnotated 2:NotAnnotated       0.933 
      742 2:NotAnnotated 2:NotAnnotated       0.999 
      743 2:NotAnnotated 2:NotAnnotated       0.998 
      744 2:NotAnnotated 2:NotAnnotated       0.914 
      745 2:NotAnnotated 2:NotAnnotated       0.983 
      746 2:NotAnnotated 2:NotAnnotated       0.8 
      747 2:NotAnnotated 2:NotAnnotated       0.999 
      748 2:NotAnnotated 2:NotAnnotated       0.998 
      749 2:NotAnnotated 2:NotAnnotated       0.998 
      750 2:NotAnnotated 2:NotAnnotated       1 
      751 2:NotAnnotated 2:NotAnnotated       0.871 
      752 2:NotAnnotated 2:NotAnnotated       1 
      753 2:NotAnnotated 2:NotAnnotated       0.993 
      754 2:NotAnnotated 2:NotAnnotated       0.917 
      755 2:NotAnnotated 2:NotAnnotated       0.988 
      756 2:NotAnnotated 2:NotAnnotated       0.998 
      757 2:NotAnnotated 2:NotAnnotated       0.989 
      758 2:NotAnnotated 2:NotAnnotated       0.995 
      759 2:NotAnnotated 2:NotAnnotated       0.999 
      760 2:NotAnnotated 2:NotAnnotated       0.998 
      761 2:NotAnnotated 2:NotAnnotated       0.997 
      762 2:NotAnnotated 2:NotAnnotated       0.998 
      763 2:NotAnnotated 2:NotAnnotated       1 
      764 2:NotAnnotated 2:NotAnnotated       0.997 
      765 2:NotAnnotated 2:NotAnnotated       0.964 
      766 2:NotAnnotated 2:NotAnnotated       0.997 
      767 2:NotAnnotated 2:NotAnnotated       0.649 
      768 2:NotAnnotated 2:NotAnnotated       0.987 
      769 2:NotAnnotated 2:NotAnnotated       0.999 
      770 2:NotAnnotated 2:NotAnnotated       0.791 
      771 2:NotAnnotated 2:NotAnnotated       0.98 
      772 2:NotAnnotated 2:NotAnnotated       0.985 
      773 2:NotAnnotated 2:NotAnnotated       0.998 
      774 2:NotAnnotated 2:NotAnnotated       0.966 
      775 2:NotAnnotated 2:NotAnnotated       0.985 
      776 2:NotAnnotated 2:NotAnnotated       0.868 
      777 2:NotAnnotated 2:NotAnnotated       0.882 
      778 2:NotAnnotated 2:NotAnnotated       0.913 
      779 2:NotAnnotated 2:NotAnnotated       0.837 
      780 2:NotAnnotated 2:NotAnnotated       0.794 
      781 2:NotAnnotated 2:NotAnnotated       0.984 
      782 2:NotAnnotated 2:NotAnnotated       0.983 
      783 2:NotAnnotated 2:NotAnnotated       0.975 
      784 2:NotAnnotated 2:NotAnnotated       0.999 
      785 2:NotAnnotated 2:NotAnnotated       0.998 
      786 2:NotAnnotated 2:NotAnnotated       1 
      787 2:NotAnnotated 2:NotAnnotated       0.994 
      788 2:NotAnnotated 2:NotAnnotated       0.998 
      789 2:NotAnnotated 2:NotAnnotated       0.999 
      790 2:NotAnnotated 2:NotAnnotated       0.999 
      791 2:NotAnnotated 2:NotAnnotated       1 
      792 2:NotAnnotated 2:NotAnnotated       1 
      793 2:NotAnnotated 2:NotAnnotated       0.993 
      794 2:NotAnnotated 2:NotAnnotated       0.897 
      795 2:NotAnnotated 2:NotAnnotated       0.911 
      796 2:NotAnnotated 2:NotAnnotated       0.78 
      797 2:NotAnnotated 2:NotAnnotated       0.926 
      798 2:NotAnnotated 2:NotAnnotated       0.995 
      799 2:NotAnnotated 2:NotAnnotated       0.988 
      800 2:NotAnnotated 2:NotAnnotated       0.714 
      801 2:NotAnnotated 2:NotAnnotated       0.974 
      802 2:NotAnnotated 2:NotAnnotated       0.998 
      803 2:NotAnnotated 2:NotAnnotated       0.968 
      804 2:NotAnnotated 2:NotAnnotated       0.913 
      805 2:NotAnnotated 2:NotAnnotated       0.992 
      806 2:NotAnnotated 2:NotAnnotated       0.98 
      807 2:NotAnnotated 2:NotAnnotated       0.931 
      808 2:NotAnnotated 2:NotAnnotated       0.966 
      809 2:NotAnnotated 2:NotAnnotated       1 
      810 2:NotAnnotated 2:NotAnnotated       0.952 
      811 2:NotAnnotated 2:NotAnnotated       0.969 
      812 2:NotAnnotated 2:NotAnnotated       0.939 
      813 2:NotAnnotated 2:NotAnnotated       0.756 
      814 2:NotAnnotated 2:NotAnnotated       0.966 
      815        1:C 2:NotAnnotated   +   0.583 
      816 2:NotAnnotated 2:NotAnnotated       0.775 
      817        1:C        1:C       0.605 
      818 2:NotAnnotated 2:NotAnnotated       0.581 
      819        1:C        1:C       0.701 
      820 2:NotAnnotated 2:NotAnnotated       0.89 
      821 2:NotAnnotated 2:NotAnnotated       0.905 
      822 2:NotAnnotated 2:NotAnnotated       0.993 
      823 2:NotAnnotated 2:NotAnnotated       0.98 
      824 2:NotAnnotated 2:NotAnnotated       0.997 
      825 2:NotAnnotated 2:NotAnnotated       0.95 
      826 2:NotAnnotated 2:NotAnnotated       0.939 
      827 2:NotAnnotated 2:NotAnnotated       0.971 
      828 2:NotAnnotated 2:NotAnnotated       0.683 
      829        1:C 2:NotAnnotated   +   0.849 
      830        1:C 2:NotAnnotated   +   0.879 
      831        1:C 2:NotAnnotated   +   0.737 
      832 2:NotAnnotated 2:NotAnnotated       0.871 
      833 2:NotAnnotated 2:NotAnnotated       0.946 
      834        1:C 2:NotAnnotated   +   0.973 
      835 2:NotAnnotated 2:NotAnnotated       0.816 
      836 2:NotAnnotated 2:NotAnnotated       0.958 
      837        1:C 2:NotAnnotated   +   0.971 
      838 2:NotAnnotated 2:NotAnnotated       0.865 
      839 2:NotAnnotated 2:NotAnnotated       0.95 
      840 2:NotAnnotated 2:NotAnnotated       0.838 
      841 2:NotAnnotated 2:NotAnnotated       0.781 
      842 2:NotAnnotated 2:NotAnnotated       0.995 
      843 2:NotAnnotated 2:NotAnnotated       0.987 
      844 2:NotAnnotated 2:NotAnnotated       0.957 
      845        1:C 2:NotAnnotated   +   0.876 
      846 2:NotAnnotated 2:NotAnnotated       0.999 
      847 2:NotAnnotated 2:NotAnnotated       0.886 
      848 2:NotAnnotated 2:NotAnnotated       0.951 
      849        1:C 2:NotAnnotated   +   0.919 
      850        1:C 2:NotAnnotated   +   0.972 
      851 2:NotAnnotated 2:NotAnnotated       0.982 
      852        1:C 2:NotAnnotated   +   0.826 
      853 2:NotAnnotated 2:NotAnnotated       0.944 
      854 2:NotAnnotated 2:NotAnnotated       0.993 
      855 2:NotAnnotated 2:NotAnnotated       0.967 
      856        1:C 2:NotAnnotated   +   0.996 
      857 2:NotAnnotated 2:NotAnnotated       0.994 
      858 2:NotAnnotated 2:NotAnnotated       0.999 
      859 2:NotAnnotated 2:NotAnnotated       0.999 
      860        1:C 2:NotAnnotated   +   0.987 
      861 2:NotAnnotated 2:NotAnnotated       0.983 
      862 2:NotAnnotated 2:NotAnnotated       0.96 
      863        1:C 2:NotAnnotated   +   0.68 
      864        1:C 2:NotAnnotated   +   0.666 
      865 2:NotAnnotated 2:NotAnnotated       0.996 
      866        1:C 2:NotAnnotated   +   0.633 
      867 2:NotAnnotated 2:NotAnnotated       0.904 
      868 2:NotAnnotated 2:NotAnnotated       0.824 
      869        1:C 2:NotAnnotated   +   0.705 
      870        1:C 2:NotAnnotated   +   0.859 
      871 2:NotAnnotated 2:NotAnnotated       0.994 
      872        1:C 2:NotAnnotated   +   0.85 
      873 2:NotAnnotated 2:NotAnnotated       0.625 
      874 2:NotAnnotated 2:NotAnnotated       0.981 
      875 2:NotAnnotated 2:NotAnnotated       0.679 
      876        1:C 2:NotAnnotated   +   0.852 
      877        1:C 2:NotAnnotated   +   0.955 
      878        1:C 2:NotAnnotated   +   0.917 
      879 2:NotAnnotated 2:NotAnnotated       0.732 
      880 2:NotAnnotated 2:NotAnnotated       0.932 
      881 2:NotAnnotated 2:NotAnnotated       0.991 
      882 2:NotAnnotated 2:NotAnnotated       0.97 
      883 2:NotAnnotated 2:NotAnnotated       0.958 
      884 2:NotAnnotated 2:NotAnnotated       0.969 
      885 2:NotAnnotated 2:NotAnnotated       0.989 
      886 2:NotAnnotated 2:NotAnnotated       0.998 
      887 2:NotAnnotated 2:NotAnnotated       0.795 
      888        1:C 2:NotAnnotated   +   0.88 
      889 2:NotAnnotated 2:NotAnnotated       0.983 
      890 2:NotAnnotated 2:NotAnnotated       0.946 
      891 2:NotAnnotated 2:NotAnnotated       0.973 
      892 2:NotAnnotated 2:NotAnnotated       0.96 
      893 2:NotAnnotated 2:NotAnnotated       0.958 
      894 2:NotAnnotated 2:NotAnnotated       0.999 
      895 2:NotAnnotated 2:NotAnnotated       0.94 
      896 2:NotAnnotated 2:NotAnnotated       0.924 
      897 2:NotAnnotated 2:NotAnnotated       0.963 
      898 2:NotAnnotated 2:NotAnnotated       0.894 
      899 2:NotAnnotated 2:NotAnnotated       0.849 
      900 2:NotAnnotated 2:NotAnnotated       0.952 
      901 2:NotAnnotated 2:NotAnnotated       0.929 
      902 2:NotAnnotated 2:NotAnnotated       0.988 
      903 2:NotAnnotated 2:NotAnnotated       0.962 
      904        1:C 2:NotAnnotated   +   0.965 
      905        1:C 2:NotAnnotated   +   0.928 
      906        1:C 2:NotAnnotated   +   0.741 
      907 2:NotAnnotated 2:NotAnnotated       0.779 
      908 2:NotAnnotated 2:NotAnnotated       0.784 
      909        1:C 2:NotAnnotated   +   0.826 
      910 2:NotAnnotated 2:NotAnnotated       0.66 
      911        1:C 2:NotAnnotated   +   0.798 
      912 2:NotAnnotated 2:NotAnnotated       0.942 
      913 2:NotAnnotated 2:NotAnnotated       0.957 
      914 2:NotAnnotated 2:NotAnnotated       0.997 
      915 2:NotAnnotated 2:NotAnnotated       0.969 
      916 2:NotAnnotated 2:NotAnnotated       0.975 
      917 2:NotAnnotated 2:NotAnnotated       1 
      918 2:NotAnnotated 2:NotAnnotated       0.675 
      919 2:NotAnnotated 2:NotAnnotated       0.994 
      920 2:NotAnnotated 2:NotAnnotated       0.997 
      921 2:NotAnnotated 2:NotAnnotated       0.998 
      922        1:C 2:NotAnnotated   +   0.933 
      923 2:NotAnnotated 2:NotAnnotated       0.998 
      924 2:NotAnnotated 2:NotAnnotated       0.997 
      925 2:NotAnnotated 2:NotAnnotated       0.914 
      926 2:NotAnnotated 2:NotAnnotated       0.975 
      927 2:NotAnnotated 2:NotAnnotated       0.999 
      928 2:NotAnnotated 2:NotAnnotated       0.889 
      929 2:NotAnnotated 2:NotAnnotated       0.775 
      930 2:NotAnnotated 2:NotAnnotated       0.957 
      931 2:NotAnnotated 2:NotAnnotated       0.968 
      932 2:NotAnnotated 2:NotAnnotated       0.999 
      933 2:NotAnnotated 2:NotAnnotated       0.952 
      934 2:NotAnnotated 2:NotAnnotated       0.737 
      935 2:NotAnnotated 2:NotAnnotated       0.993 
      936 2:NotAnnotated 2:NotAnnotated       0.971 
      937 2:NotAnnotated 2:NotAnnotated       0.98 
      938 2:NotAnnotated 2:NotAnnotated       0.985 
      939 2:NotAnnotated 2:NotAnnotated       0.999 
      940 2:NotAnnotated 2:NotAnnotated       0.999 
      941 2:NotAnnotated 2:NotAnnotated       0.989 
      942 2:NotAnnotated 2:NotAnnotated       0.999 
      943 2:NotAnnotated 2:NotAnnotated       0.995 
      944 2:NotAnnotated 2:NotAnnotated       0.983 
      945 2:NotAnnotated 2:NotAnnotated       0.959 
      946 2:NotAnnotated 2:NotAnnotated       0.917 
      947 2:NotAnnotated 2:NotAnnotated       0.967 
      948 2:NotAnnotated 2:NotAnnotated       0.91 
      949 2:NotAnnotated 2:NotAnnotated       0.999 
      950 2:NotAnnotated 2:NotAnnotated       0.941 
      951 2:NotAnnotated 2:NotAnnotated       0.845 
      952 2:NotAnnotated 2:NotAnnotated       0.683 
      953 2:NotAnnotated 2:NotAnnotated       0.94 
      954 2:NotAnnotated 2:NotAnnotated       0.772 
      955 2:NotAnnotated 2:NotAnnotated       1 
      956 2:NotAnnotated 2:NotAnnotated       0.907 
      957 2:NotAnnotated 2:NotAnnotated       0.927 
      958 2:NotAnnotated 2:NotAnnotated       0.978 
      959 2:NotAnnotated 2:NotAnnotated       0.998 
      960 2:NotAnnotated 2:NotAnnotated       0.922 
      961 2:NotAnnotated 2:NotAnnotated       0.837 
      962 2:NotAnnotated 2:NotAnnotated       0.974 
      963 2:NotAnnotated 2:NotAnnotated       0.931 
      964 2:NotAnnotated 2:NotAnnotated       0.918 
      965 2:NotAnnotated 2:NotAnnotated       0.888 
      966 2:NotAnnotated 2:NotAnnotated       0.953 
      967 2:NotAnnotated 2:NotAnnotated       0.952 
      968 2:NotAnnotated 2:NotAnnotated       0.993 
      969 2:NotAnnotated 2:NotAnnotated       0.995 
      970 2:NotAnnotated 2:NotAnnotated       0.991 
      971 2:NotAnnotated 2:NotAnnotated       0.986 
      972 2:NotAnnotated 2:NotAnnotated       1 
      973 2:NotAnnotated 2:NotAnnotated       1 
      974 2:NotAnnotated 2:NotAnnotated       0.821 
      975 2:NotAnnotated 2:NotAnnotated       0.968 
      976 2:NotAnnotated 2:NotAnnotated       0.97 
      977 2:NotAnnotated 2:NotAnnotated       0.956 
      978 2:NotAnnotated 2:NotAnnotated       0.951 
      979 2:NotAnnotated 2:NotAnnotated       0.994 
      980 2:NotAnnotated 2:NotAnnotated       0.939 
      981 2:NotAnnotated 2:NotAnnotated       0.955 
      982 2:NotAnnotated 2:NotAnnotated       0.84 
      983 2:NotAnnotated 2:NotAnnotated       0.989 
      984 2:NotAnnotated 2:NotAnnotated       0.937 
      985 2:NotAnnotated 2:NotAnnotated       0.971 
      986 2:NotAnnotated 2:NotAnnotated       0.959 
      987 2:NotAnnotated 2:NotAnnotated       0.846 
      988 2:NotAnnotated 2:NotAnnotated       0.841 
      989 2:NotAnnotated 2:NotAnnotated       0.85 
      990 2:NotAnnotated 2:NotAnnotated       0.724 
      991 2:NotAnnotated 2:NotAnnotated       0.778 
      992 2:NotAnnotated 2:NotAnnotated       0.839 
      993 2:NotAnnotated 2:NotAnnotated       0.88 
      994 2:NotAnnotated 2:NotAnnotated       0.897 
      995 2:NotAnnotated 2:NotAnnotated       0.955 
      996 2:NotAnnotated 2:NotAnnotated       0.883 
      997 2:NotAnnotated 2:NotAnnotated       0.982 
      998 2:NotAnnotated 2:NotAnnotated       0.963 
      999 2:NotAnnotated 2:NotAnnotated       0.932 
     1000 2:NotAnnotated 2:NotAnnotated       0.94 
     1001 2:NotAnnotated 2:NotAnnotated       0.987 
     1002 2:NotAnnotated 2:NotAnnotated       0.94 
     1003 2:NotAnnotated 2:NotAnnotated       0.991 
     1004 2:NotAnnotated 2:NotAnnotated       0.993 
     1005 2:NotAnnotated 2:NotAnnotated       0.96 
     1006 2:NotAnnotated 2:NotAnnotated       0.974 
     1007 2:NotAnnotated 2:NotAnnotated       0.99 
     1008 2:NotAnnotated 2:NotAnnotated       0.947 
     1009 2:NotAnnotated 2:NotAnnotated       0.976 
     1010 2:NotAnnotated 2:NotAnnotated       0.982 
     1011 2:NotAnnotated 2:NotAnnotated       0.982 
     1012 2:NotAnnotated 2:NotAnnotated       0.964 
     1013 2:NotAnnotated 2:NotAnnotated       0.914 
     1014 2:NotAnnotated 2:NotAnnotated       0.947 
     1015 2:NotAnnotated 2:NotAnnotated       0.961 
     1016 2:NotAnnotated 2:NotAnnotated       0.991 
     1017 2:NotAnnotated 2:NotAnnotated       0.992 
     1018 2:NotAnnotated 2:NotAnnotated       0.98 
     1019 2:NotAnnotated 2:NotAnnotated       0.917 
     1020 2:NotAnnotated 2:NotAnnotated       0.986 
     1021 2:NotAnnotated 2:NotAnnotated       0.979 
     1022 2:NotAnnotated 2:NotAnnotated       0.73 
     1023 2:NotAnnotated 2:NotAnnotated       0.902 
     1024 2:NotAnnotated 2:NotAnnotated       0.963 
     1025 2:NotAnnotated 2:NotAnnotated       0.979 
     1026 2:NotAnnotated 2:NotAnnotated       0.785 
     1027 2:NotAnnotated 2:NotAnnotated       0.958 
     1028 2:NotAnnotated 2:NotAnnotated       0.99 
     1029 2:NotAnnotated 2:NotAnnotated       0.977 
     1030 2:NotAnnotated 2:NotAnnotated       0.835 
     1031 2:NotAnnotated 2:NotAnnotated       0.997 
     1032 2:NotAnnotated 2:NotAnnotated       0.969 
     1033 2:NotAnnotated 2:NotAnnotated       0.963 
     1034 2:NotAnnotated 2:NotAnnotated       0.947 
     1035 2:NotAnnotated 2:NotAnnotated       1 
     1036 2:NotAnnotated 2:NotAnnotated       0.999 
     1037 2:NotAnnotated 2:NotAnnotated       0.961 
     1038 2:NotAnnotated 2:NotAnnotated       0.707 
     1039 2:NotAnnotated 2:NotAnnotated       0.832 
     1040 2:NotAnnotated 2:NotAnnotated       0.934 
     1041 2:NotAnnotated 2:NotAnnotated       0.98 
     1042 2:NotAnnotated 2:NotAnnotated       0.988 
     1043 2:NotAnnotated 2:NotAnnotated       0.992 
     1044 2:NotAnnotated 2:NotAnnotated       0.969 
     1045 2:NotAnnotated 2:NotAnnotated       0.821 
     1046 2:NotAnnotated 2:NotAnnotated       0.823 
     1047 2:NotAnnotated 2:NotAnnotated       0.801 
     1048 2:NotAnnotated 2:NotAnnotated       0.825 
     1049 2:NotAnnotated 2:NotAnnotated       0.856 
     1050 2:NotAnnotated 2:NotAnnotated       0.982 
     1051 2:NotAnnotated 2:NotAnnotated       0.908 
     1052 2:NotAnnotated 2:NotAnnotated       0.994 
     1053 2:NotAnnotated 2:NotAnnotated       0.83 
     1054 2:NotAnnotated 2:NotAnnotated       0.994 
     1055 2:NotAnnotated 2:NotAnnotated       0.854 
     1056 2:NotAnnotated 2:NotAnnotated       0.954 
     1057 2:NotAnnotated 2:NotAnnotated       0.998 
     1058 2:NotAnnotated 2:NotAnnotated       1 
     1059 2:NotAnnotated 2:NotAnnotated       0.637 
     1060 2:NotAnnotated 2:NotAnnotated       0.9 
     1061 2:NotAnnotated 2:NotAnnotated       0.81 
     1062 2:NotAnnotated 2:NotAnnotated       0.865 
     1063 2:NotAnnotated 2:NotAnnotated       0.963 
     1064 2:NotAnnotated 2:NotAnnotated       0.988 
     1065 2:NotAnnotated 2:NotAnnotated       0.982 
     1066 2:NotAnnotated 2:NotAnnotated       0.861 
     1067 2:NotAnnotated 2:NotAnnotated       0.989 
     1068 2:NotAnnotated 2:NotAnnotated       0.931 
     1069 2:NotAnnotated 2:NotAnnotated       0.823 
     1070 2:NotAnnotated 2:NotAnnotated       0.588 
     1071 2:NotAnnotated 2:NotAnnotated       0.645 
     1072 2:NotAnnotated 2:NotAnnotated       0.787 
     1073 2:NotAnnotated 2:NotAnnotated       0.925 
     1074 2:NotAnnotated 2:NotAnnotated       0.853 
     1075 2:NotAnnotated 2:NotAnnotated       0.946 
     1076 2:NotAnnotated 2:NotAnnotated       0.984 
     1077 2:NotAnnotated 2:NotAnnotated       0.931 
     1078 2:NotAnnotated 2:NotAnnotated       0.998 
     1079 2:NotAnnotated 2:NotAnnotated       0.842 
     1080 2:NotAnnotated 2:NotAnnotated       0.924 
     1081 2:NotAnnotated 2:NotAnnotated       1 
     1082 2:NotAnnotated 2:NotAnnotated       1 
     1083 2:NotAnnotated 2:NotAnnotated       0.655 
     1084 2:NotAnnotated 2:NotAnnotated       0.862 
     1085 2:NotAnnotated 2:NotAnnotated       0.886 
     1086 2:NotAnnotated 2:NotAnnotated       0.988 
     1087 2:NotAnnotated 2:NotAnnotated       0.8 
     1088 2:NotAnnotated 2:NotAnnotated       0.917 
     1089 2:NotAnnotated 2:NotAnnotated       0.954 
     1090 2:NotAnnotated 2:NotAnnotated       0.988 
     1091 2:NotAnnotated 2:NotAnnotated       0.823 
     1092 2:NotAnnotated 2:NotAnnotated       0.917 
     1093 2:NotAnnotated 2:NotAnnotated       0.985 
     1094 2:NotAnnotated 2:NotAnnotated       0.989 
     1095 2:NotAnnotated 2:NotAnnotated       0.876 
     1096 2:NotAnnotated 2:NotAnnotated       0.975 
     1097 2:NotAnnotated 2:NotAnnotated       0.972 
     1098 2:NotAnnotated 2:NotAnnotated       0.945 
     1099 2:NotAnnotated 2:NotAnnotated       0.696 
     1100 2:NotAnnotated 2:NotAnnotated       0.954 
     1101 2:NotAnnotated 2:NotAnnotated       0.916 
     1102 2:NotAnnotated 2:NotAnnotated       0.859 
     1103 2:NotAnnotated 2:NotAnnotated       0.998 
     1104 2:NotAnnotated 2:NotAnnotated       0.915 
     1105 2:NotAnnotated 2:NotAnnotated       0.965 
     1106 2:NotAnnotated 2:NotAnnotated       0.968 
     1107 2:NotAnnotated 2:NotAnnotated       0.764 
     1108 2:NotAnnotated 2:NotAnnotated       0.993 
     1109 2:NotAnnotated 2:NotAnnotated       0.902 
     1110 2:NotAnnotated 2:NotAnnotated       0.99 
     1111 2:NotAnnotated 2:NotAnnotated       0.825 
     1112 2:NotAnnotated 2:NotAnnotated       0.789 
     1113 2:NotAnnotated 2:NotAnnotated       0.887 
     1114 2:NotAnnotated 2:NotAnnotated       0.999 
     1115 2:NotAnnotated 2:NotAnnotated       0.997 
     1116 2:NotAnnotated 2:NotAnnotated       0.997 
     1117 2:NotAnnotated 2:NotAnnotated       0.991 
     1118 2:NotAnnotated 2:NotAnnotated       0.967 
     1119 2:NotAnnotated 2:NotAnnotated       0.997 
     1120 2:NotAnnotated 2:NotAnnotated       0.996 
     1121 2:NotAnnotated 2:NotAnnotated       0.826 
     1122 2:NotAnnotated 2:NotAnnotated       0.991 
     1123 2:NotAnnotated 2:NotAnnotated       0.996 
     1124 2:NotAnnotated 2:NotAnnotated       0.991 
     1125 2:NotAnnotated 2:NotAnnotated       0.955 
     1126 2:NotAnnotated 2:NotAnnotated       0.975 
     1127 2:NotAnnotated 2:NotAnnotated       1 
     1128 2:NotAnnotated 2:NotAnnotated       0.944 
     1129 2:NotAnnotated 2:NotAnnotated       0.982 
     1130 2:NotAnnotated 2:NotAnnotated       0.975 
     1131 2:NotAnnotated 2:NotAnnotated       1 
     1132 2:NotAnnotated 2:NotAnnotated       0.962 
     1133 2:NotAnnotated 2:NotAnnotated       0.988 
     1134 2:NotAnnotated 2:NotAnnotated       1 
     1135 2:NotAnnotated 2:NotAnnotated       1 
     1136 2:NotAnnotated 2:NotAnnotated       0.959 
     1137 2:NotAnnotated 2:NotAnnotated       0.926 
     1138 2:NotAnnotated 2:NotAnnotated       0.978 
     1139 2:NotAnnotated 2:NotAnnotated       0.975 
     1140 2:NotAnnotated 2:NotAnnotated       0.918 
     1141 2:NotAnnotated 2:NotAnnotated       0.905 
     1142 2:NotAnnotated 2:NotAnnotated       0.967 
     1143 2:NotAnnotated 2:NotAnnotated       0.891 
     1144 2:NotAnnotated 2:NotAnnotated       0.97 
     1145 2:NotAnnotated 2:NotAnnotated       0.974 
     1146 2:NotAnnotated 2:NotAnnotated       0.958 
     1147 2:NotAnnotated 2:NotAnnotated       0.852 
     1148 2:NotAnnotated 2:NotAnnotated       0.999 
     1149 2:NotAnnotated 2:NotAnnotated       0.982 
     1150 2:NotAnnotated 2:NotAnnotated       0.992 
     1151 2:NotAnnotated 2:NotAnnotated       0.998 
     1152 2:NotAnnotated 2:NotAnnotated       0.995 
     1153 2:NotAnnotated 2:NotAnnotated       0.972 
     1154 2:NotAnnotated 2:NotAnnotated       0.934 
     1155 2:NotAnnotated 2:NotAnnotated       0.965 
     1156 2:NotAnnotated 2:NotAnnotated       0.995 
     1157 2:NotAnnotated 2:NotAnnotated       0.996 
     1158 2:NotAnnotated 2:NotAnnotated       0.982 
     1159 2:NotAnnotated 2:NotAnnotated       0.998 
     1160 2:NotAnnotated 2:NotAnnotated       0.978 
     1161 2:NotAnnotated 2:NotAnnotated       0.94 
     1162 2:NotAnnotated 2:NotAnnotated       0.808 
     1163 2:NotAnnotated 2:NotAnnotated       0.575 
     1164 2:NotAnnotated 2:NotAnnotated       0.978 
     1165 2:NotAnnotated 2:NotAnnotated       0.993 
     1166 2:NotAnnotated 2:NotAnnotated       0.993 
     1167 2:NotAnnotated 2:NotAnnotated       0.997 
     1168 2:NotAnnotated 2:NotAnnotated       0.996 
     1169 2:NotAnnotated 2:NotAnnotated       0.999 
     1170 2:NotAnnotated 2:NotAnnotated       0.999 
     1171 2:NotAnnotated 2:NotAnnotated       0.999 
     1172 2:NotAnnotated 2:NotAnnotated       0.954 
     1173 2:NotAnnotated 2:NotAnnotated       0.977 
     1174 2:NotAnnotated 2:NotAnnotated       0.997 
     1175 2:NotAnnotated 2:NotAnnotated       0.957 
     1176 2:NotAnnotated 2:NotAnnotated       0.93 
     1177 2:NotAnnotated 2:NotAnnotated       0.703 
     1178 2:NotAnnotated 2:NotAnnotated       0.973 
     1179 2:NotAnnotated 2:NotAnnotated       0.997 
     1180 2:NotAnnotated 2:NotAnnotated       0.998 
     1181 2:NotAnnotated 2:NotAnnotated       1 
     1182 2:NotAnnotated 2:NotAnnotated       0.998 
     1183 2:NotAnnotated 2:NotAnnotated       0.996 
     1184 2:NotAnnotated 2:NotAnnotated       1 
     1185 2:NotAnnotated 2:NotAnnotated       0.999 
     1186 2:NotAnnotated 2:NotAnnotated       0.945 
     1187 2:NotAnnotated 2:NotAnnotated       0.971 
     1188 2:NotAnnotated 2:NotAnnotated       0.958 
     1189 2:NotAnnotated 2:NotAnnotated       0.979 
     1190 2:NotAnnotated 2:NotAnnotated       0.998 
     1191 2:NotAnnotated 2:NotAnnotated       0.993 
     1192 2:NotAnnotated 2:NotAnnotated       0.996 
     1193 2:NotAnnotated 2:NotAnnotated       0.997 
     1194 2:NotAnnotated 2:NotAnnotated       0.993 
     1195 2:NotAnnotated 2:NotAnnotated       0.999 
     1196 2:NotAnnotated 2:NotAnnotated       0.999 
     1197 2:NotAnnotated 2:NotAnnotated       0.972 
     1198 2:NotAnnotated 2:NotAnnotated       0.975 
     1199 2:NotAnnotated 2:NotAnnotated       0.852 
     1200 2:NotAnnotated 2:NotAnnotated       0.996 
     1201 2:NotAnnotated 2:NotAnnotated       0.962 
     1202 2:NotAnnotated 2:NotAnnotated       0.936 
     1203 2:NotAnnotated 2:NotAnnotated       0.943 
     1204 2:NotAnnotated 2:NotAnnotated       0.923 
     1205 2:NotAnnotated 2:NotAnnotated       0.966 
     1206 2:NotAnnotated 2:NotAnnotated       0.912 
     1207 2:NotAnnotated 2:NotAnnotated       1 
     1208 2:NotAnnotated 2:NotAnnotated       0.927 
     1209 2:NotAnnotated 2:NotAnnotated       0.994 
     1210 2:NotAnnotated 2:NotAnnotated       0.99 
     1211 2:NotAnnotated 2:NotAnnotated       0.978 
     1212 2:NotAnnotated 2:NotAnnotated       0.987 
     1213 2:NotAnnotated 2:NotAnnotated       0.879 
     1214 2:NotAnnotated 2:NotAnnotated       0.932 
     1215 2:NotAnnotated 2:NotAnnotated       0.845 
     1216 2:NotAnnotated 2:NotAnnotated       0.872 
     1217 2:NotAnnotated 2:NotAnnotated       0.953 
     1218 2:NotAnnotated 2:NotAnnotated       0.781 
     1219 2:NotAnnotated 2:NotAnnotated       0.956 
     1220 2:NotAnnotated 2:NotAnnotated       0.998 
     1221 2:NotAnnotated 2:NotAnnotated       0.95 
     1222 2:NotAnnotated 2:NotAnnotated       0.956 
     1223 2:NotAnnotated 2:NotAnnotated       0.877 
     1224 2:NotAnnotated 2:NotAnnotated       0.93 
     1225 2:NotAnnotated 2:NotAnnotated       0.887 
     1226 2:NotAnnotated 2:NotAnnotated       0.926 
     1227 2:NotAnnotated 2:NotAnnotated       0.994 
     1228 2:NotAnnotated 2:NotAnnotated       0.971 
     1229 2:NotAnnotated 2:NotAnnotated       0.99 
     1230 2:NotAnnotated        1:C   +   0.501 
     1231 2:NotAnnotated 2:NotAnnotated       0.931 
     1232 2:NotAnnotated 2:NotAnnotated       0.991 
     1233 2:NotAnnotated 2:NotAnnotated       0.911 
     1234 2:NotAnnotated 2:NotAnnotated       0.985 
     1235 2:NotAnnotated 2:NotAnnotated       0.97 
     1236 2:NotAnnotated 2:NotAnnotated       0.995 
     1237 2:NotAnnotated 2:NotAnnotated       0.957 
     1238 2:NotAnnotated 2:NotAnnotated       0.873 
     1239 2:NotAnnotated 2:NotAnnotated       0.987 
     1240 2:NotAnnotated 2:NotAnnotated       0.998 
     1241 2:NotAnnotated 2:NotAnnotated       0.934 
     1242 2:NotAnnotated 2:NotAnnotated       0.902 
     1243 2:NotAnnotated 2:NotAnnotated       0.991 
     1244 2:NotAnnotated 2:NotAnnotated       0.996 
     1245 2:NotAnnotated 2:NotAnnotated       0.973 
     1246 2:NotAnnotated 2:NotAnnotated       0.973 
     1247 2:NotAnnotated 2:NotAnnotated       0.999 
     1248 2:NotAnnotated 2:NotAnnotated       0.998 
     1249 2:NotAnnotated 2:NotAnnotated       0.994 
     1250 2:NotAnnotated 2:NotAnnotated       0.999 
     1251 2:NotAnnotated 2:NotAnnotated       0.929 
     1252 2:NotAnnotated 2:NotAnnotated       0.911 
     1253 2:NotAnnotated 2:NotAnnotated       0.837 
     1254 2:NotAnnotated 2:NotAnnotated       0.974 
     1255 2:NotAnnotated 2:NotAnnotated       1 
     1256 2:NotAnnotated 2:NotAnnotated       1 
     1257 2:NotAnnotated 2:NotAnnotated       0.979 
     1258 2:NotAnnotated 2:NotAnnotated       0.996 
     1259 2:NotAnnotated 2:NotAnnotated       0.994 
     1260 2:NotAnnotated 2:NotAnnotated       1 
     1261 2:NotAnnotated 2:NotAnnotated       0.995 
     1262 2:NotAnnotated 2:NotAnnotated       0.98 
     1263 2:NotAnnotated 2:NotAnnotated       0.997 
     1264 2:NotAnnotated 2:NotAnnotated       0.989 
     1265 2:NotAnnotated 2:NotAnnotated       0.975 
     1266 2:NotAnnotated 2:NotAnnotated       0.963 
     1267 2:NotAnnotated 2:NotAnnotated       0.999 
     1268 2:NotAnnotated 2:NotAnnotated       0.986 
     1269 2:NotAnnotated 2:NotAnnotated       0.916 
     1270 2:NotAnnotated 2:NotAnnotated       0.99 
     1271 2:NotAnnotated 2:NotAnnotated       0.932 
     1272 2:NotAnnotated 2:NotAnnotated       0.962 
     1273 2:NotAnnotated 2:NotAnnotated       0.922 
     1274 2:NotAnnotated 2:NotAnnotated       0.739 
     1275 2:NotAnnotated 2:NotAnnotated       0.775 
     1276 2:NotAnnotated        1:C   +   0.501 
     1277 2:NotAnnotated 2:NotAnnotated       0.857 
     1278 2:NotAnnotated 2:NotAnnotated       0.697 
     1279 2:NotAnnotated 2:NotAnnotated       0.555 
     1280 2:NotAnnotated 2:NotAnnotated       0.848 
     1281 2:NotAnnotated 2:NotAnnotated       0.877 
     1282        1:C        1:C       0.669 
     1283        1:C 2:NotAnnotated   +   0.519 
     1284 2:NotAnnotated        1:C   +   0.785 
     1285 2:NotAnnotated 2:NotAnnotated       0.933 
     1286 2:NotAnnotated 2:NotAnnotated       0.831 
     1287 2:NotAnnotated 2:NotAnnotated       0.971 
     1288 2:NotAnnotated 2:NotAnnotated       0.958 
     1289 2:NotAnnotated 2:NotAnnotated       0.877 
     1290        1:C 2:NotAnnotated   +   0.613 
     1291 2:NotAnnotated 2:NotAnnotated       0.981 
     1292        1:C 2:NotAnnotated   +   0.837 
     1293 2:NotAnnotated 2:NotAnnotated       0.981 
     1294 2:NotAnnotated 2:NotAnnotated       0.978 
     1295 2:NotAnnotated 2:NotAnnotated       0.854 
     1296 2:NotAnnotated 2:NotAnnotated       0.856 
     1297 2:NotAnnotated 2:NotAnnotated       0.838 
     1298        1:C 2:NotAnnotated   +   0.62 
     1299        1:C 2:NotAnnotated   +   0.632 
     1300        1:C        1:C       0.859 
     1301 2:NotAnnotated 2:NotAnnotated       0.792 
     1302        1:C        1:C       0.757 
     1303 2:NotAnnotated        1:C   +   0.754 
     1304 2:NotAnnotated 2:NotAnnotated       0.937 
     1305 2:NotAnnotated 2:NotAnnotated       0.892 
     1306 2:NotAnnotated 2:NotAnnotated       0.901 
     1307 2:NotAnnotated 2:NotAnnotated       0.982 
     1308 2:NotAnnotated 2:NotAnnotated       0.985 
     1309 2:NotAnnotated 2:NotAnnotated       0.955 
     1310 2:NotAnnotated 2:NotAnnotated       0.993 
     1311 2:NotAnnotated 2:NotAnnotated       0.938 
     1312 2:NotAnnotated 2:NotAnnotated       0.994 
     1313 2:NotAnnotated 2:NotAnnotated       0.982 
     1314 2:NotAnnotated 2:NotAnnotated       0.843 
     1315 2:NotAnnotated 2:NotAnnotated       0.992 
     1316 2:NotAnnotated 2:NotAnnotated       0.989 
     1317 2:NotAnnotated 2:NotAnnotated       0.987 
     1318        1:C 2:NotAnnotated   +   0.706 
     1319 2:NotAnnotated 2:NotAnnotated       0.835 
     1320 2:NotAnnotated 2:NotAnnotated       0.998 
     1321 2:NotAnnotated 2:NotAnnotated       0.97 
     1322 2:NotAnnotated 2:NotAnnotated       0.976 
     1323        1:C 2:NotAnnotated   +   0.961 
     1324 2:NotAnnotated 2:NotAnnotated       0.978 
     1325 2:NotAnnotated 2:NotAnnotated       0.998 
     1326 2:NotAnnotated 2:NotAnnotated       0.98 
     1327 2:NotAnnotated 2:NotAnnotated       0.991 
     1328 2:NotAnnotated 2:NotAnnotated       0.804 
     1329 2:NotAnnotated 2:NotAnnotated       0.953 
     1330        1:C 2:NotAnnotated   +   0.572 
     1331 2:NotAnnotated 2:NotAnnotated       0.99 
     1332 2:NotAnnotated 2:NotAnnotated       0.991 
     1333 2:NotAnnotated 2:NotAnnotated       0.982 
     1334 2:NotAnnotated 2:NotAnnotated       0.924 
     1335 2:NotAnnotated 2:NotAnnotated       0.671 
     1336 2:NotAnnotated 2:NotAnnotated       0.949 
     1337 2:NotAnnotated 2:NotAnnotated       0.995 
     1338        1:C        1:C       0.607 
     1339 2:NotAnnotated 2:NotAnnotated       0.505 
     1340 2:NotAnnotated 2:NotAnnotated       0.948 
     1341 2:NotAnnotated 2:NotAnnotated       0.971 
     1342 2:NotAnnotated 2:NotAnnotated       0.801 
     1343 2:NotAnnotated 2:NotAnnotated       0.593 
     1344 2:NotAnnotated 2:NotAnnotated       0.901 
     1345 2:NotAnnotated 2:NotAnnotated       0.873 
     1346 2:NotAnnotated 2:NotAnnotated       0.604 
     1347 2:NotAnnotated 2:NotAnnotated       0.953 
     1348 2:NotAnnotated 2:NotAnnotated       0.768 
     1349 2:NotAnnotated 2:NotAnnotated       0.579 
     1350        1:C 2:NotAnnotated   +   0.678 
     1351 2:NotAnnotated 2:NotAnnotated       0.935 
     1352 2:NotAnnotated 2:NotAnnotated       0.906 
     1353 2:NotAnnotated 2:NotAnnotated       0.721 
     1354 2:NotAnnotated 2:NotAnnotated       0.939 
     1355 2:NotAnnotated 2:NotAnnotated       0.992 
     1356        1:C 2:NotAnnotated   +   0.671 
     1357 2:NotAnnotated 2:NotAnnotated       0.995 
     1358 2:NotAnnotated 2:NotAnnotated       0.85 
     1359 2:NotAnnotated 2:NotAnnotated       0.733 
     1360 2:NotAnnotated 2:NotAnnotated       0.782 
     1361 2:NotAnnotated 2:NotAnnotated       0.947 
     1362 2:NotAnnotated 2:NotAnnotated       0.974 
     1363 2:NotAnnotated 2:NotAnnotated       0.735 
     1364 2:NotAnnotated 2:NotAnnotated       0.873 
     1365 2:NotAnnotated 2:NotAnnotated       0.948 
     1366 2:NotAnnotated 2:NotAnnotated       0.904 
     1367        1:C        1:C       0.593 
     1368 2:NotAnnotated 2:NotAnnotated       0.779 
     1369 2:NotAnnotated 2:NotAnnotated       0.95 
     1370        1:C        1:C       0.625 
     1371 2:NotAnnotated 2:NotAnnotated       0.643 
     1372 2:NotAnnotated 2:NotAnnotated       0.889 
     1373        1:C        1:C       0.799 
     1374 2:NotAnnotated 2:NotAnnotated       0.672 
     1375 2:NotAnnotated 2:NotAnnotated       0.685 
     1376        1:C 2:NotAnnotated   +   0.593 
     1377        1:C 2:NotAnnotated   +   0.722 
     1378 2:NotAnnotated 2:NotAnnotated       0.644 
     1379        1:C        1:C       0.697 
     1380 2:NotAnnotated 2:NotAnnotated       0.808 
     1381 2:NotAnnotated 2:NotAnnotated       0.951 
     1382 2:NotAnnotated        1:C   +   0.504 
     1383 2:NotAnnotated 2:NotAnnotated       0.634 
     1384 2:NotAnnotated 2:NotAnnotated       0.819 
     1385 2:NotAnnotated 2:NotAnnotated       0.919 
     1386        1:C 2:NotAnnotated   +   0.666 
     1387 2:NotAnnotated 2:NotAnnotated       0.97 
     1388 2:NotAnnotated 2:NotAnnotated       0.946 
     1389        1:C 2:NotAnnotated   +   0.669 
     1390 2:NotAnnotated 2:NotAnnotated       0.845 
     1391 2:NotAnnotated 2:NotAnnotated       0.958 
     1392 2:NotAnnotated 2:NotAnnotated       0.986 
     1393        1:C        1:C       0.502 
     1394 2:NotAnnotated 2:NotAnnotated       0.998 
     1395 2:NotAnnotated 2:NotAnnotated       0.999 
     1396 2:NotAnnotated 2:NotAnnotated       0.996 
     1397 2:NotAnnotated 2:NotAnnotated       0.983 
     1398 2:NotAnnotated 2:NotAnnotated       0.809 
     1399 2:NotAnnotated 2:NotAnnotated       0.893 
     1400 2:NotAnnotated 2:NotAnnotated       0.983 
     1401        1:C 2:NotAnnotated   +   0.787 
     1402 2:NotAnnotated 2:NotAnnotated       0.891 
     1403 2:NotAnnotated 2:NotAnnotated       0.9 
     1404 2:NotAnnotated 2:NotAnnotated       0.956 
     1405        1:C 2:NotAnnotated   +   0.668 
     1406 2:NotAnnotated 2:NotAnnotated       0.903 
     1407 2:NotAnnotated 2:NotAnnotated       0.994 
     1408        1:C 2:NotAnnotated   +   0.864 
     1409 2:NotAnnotated 2:NotAnnotated       0.988 
     1410        1:C        1:C       0.689 
     1411 2:NotAnnotated 2:NotAnnotated       0.842 
     1412 2:NotAnnotated 2:NotAnnotated       0.966 
     1413 2:NotAnnotated 2:NotAnnotated       0.976 
     1414        1:C 2:NotAnnotated   +   0.794 
     1415 2:NotAnnotated 2:NotAnnotated       0.832 
     1416 2:NotAnnotated 2:NotAnnotated       0.977 
     1417        1:C        1:C       0.637 
     1418        1:C        1:C       0.541 
     1419 2:NotAnnotated 2:NotAnnotated       0.977 
     1420 2:NotAnnotated 2:NotAnnotated       0.799 
     1421        1:C        1:C       0.543 
     1422 2:NotAnnotated 2:NotAnnotated       0.693 
     1423 2:NotAnnotated 2:NotAnnotated       0.941 
     1424 2:NotAnnotated        1:C   +   0.572 
     1425 2:NotAnnotated 2:NotAnnotated       0.644 
     1426 2:NotAnnotated 2:NotAnnotated       0.919 
     1427 2:NotAnnotated 2:NotAnnotated       0.975 
     1428        1:C 2:NotAnnotated   +   0.603 
     1429 2:NotAnnotated 2:NotAnnotated       0.963 
     1430 2:NotAnnotated 2:NotAnnotated       0.998 
     1431 2:NotAnnotated 2:NotAnnotated       0.94 
     1432 2:NotAnnotated 2:NotAnnotated       0.837 
     1433        1:C        1:C       0.615 
     1434 2:NotAnnotated 2:NotAnnotated       0.986 
     1435 2:NotAnnotated 2:NotAnnotated       0.968 
     1436 2:NotAnnotated 2:NotAnnotated       0.806 
