# Supplementary material for: Systematic Identification of Machine-Learning Models Aimed to Classify Critical Residues for Protein Function from Protein Structure
Source: Molecules. 2017 Oct 9;22(10):1673. doi: 10.3390/molecules22101673 (PMC6151554; doi:10.3390/molecules22101673)
Supplement: Supplementary file 1 [file molecules-22-01673-s001.zip › SupplementalFileS14.txt]

Predictions using the model 1/2 trained with JAMMING1SET-Union

=== Predictions on test data ===

    inst#     actual  predicted error prediction
        1 1:NotAnnotated 1:NotAnnotated       0.967 
        2 1:NotAnnotated 1:NotAnnotated       0.81 
        3 1:NotAnnotated 1:NotAnnotated       0.995 
        4 1:NotAnnotated        2:C   +   0.765 
        5        2:C        2:C       0.714 
        6 1:NotAnnotated 1:NotAnnotated       0.831 
        7 1:NotAnnotated 1:NotAnnotated       0.842 
        8        2:C        2:C       0.556 
        9        2:C 1:NotAnnotated   +   0.873 
       10 1:NotAnnotated 1:NotAnnotated       0.826 
       11        2:C        2:C       0.623 
       12 1:NotAnnotated 1:NotAnnotated       0.869 
       13 1:NotAnnotated 1:NotAnnotated       0.937 
       14 1:NotAnnotated 1:NotAnnotated       0.956 
       15        2:C        2:C       0.797 
       16 1:NotAnnotated 1:NotAnnotated       0.556 
       17        2:C 1:NotAnnotated   +   0.694 
       18 1:NotAnnotated 1:NotAnnotated       0.577 
       19 1:NotAnnotated 1:NotAnnotated       0.61 
       20 1:NotAnnotated 1:NotAnnotated       0.619 
       21 1:NotAnnotated 1:NotAnnotated       0.984 
       22 1:NotAnnotated 1:NotAnnotated       0.724 
       23 1:NotAnnotated        2:C   +   0.961 
       24 1:NotAnnotated 1:NotAnnotated       0.964 
       25 1:NotAnnotated 1:NotAnnotated       0.62 
       26 1:NotAnnotated 1:NotAnnotated       0.822 
       27        2:C 1:NotAnnotated   +   0.916 
       28 1:NotAnnotated 1:NotAnnotated       0.604 
       29 1:NotAnnotated 1:NotAnnotated       0.661 
       30 1:NotAnnotated 1:NotAnnotated       0.931 
       31 1:NotAnnotated 1:NotAnnotated       0.843 
       32 1:NotAnnotated 1:NotAnnotated       0.758 
       33        2:C        2:C       0.511 
       34        2:C        2:C       0.79 
       35        2:C        2:C       0.624 
       36 1:NotAnnotated 1:NotAnnotated       0.884 
       37 1:NotAnnotated 1:NotAnnotated       0.826 
       38        2:C        2:C       0.556 
       39        2:C 1:NotAnnotated   +   0.8 
       40        2:C 1:NotAnnotated   +   0.619 
       41 1:NotAnnotated 1:NotAnnotated       0.719 
       42 1:NotAnnotated 1:NotAnnotated       0.936 
       43 1:NotAnnotated 1:NotAnnotated       0.819 
       44 1:NotAnnotated 1:NotAnnotated       0.772 
       45 1:NotAnnotated 1:NotAnnotated       0.93 
       46 1:NotAnnotated 1:NotAnnotated       0.886 
       47 1:NotAnnotated 1:NotAnnotated       0.88 
       48 1:NotAnnotated 1:NotAnnotated       0.855 
       49        2:C 1:NotAnnotated   +   0.757 
       50 1:NotAnnotated 1:NotAnnotated       0.877 
       51 1:NotAnnotated 1:NotAnnotated       0.546 
       52        2:C 1:NotAnnotated   +   0.8 
       53 1:NotAnnotated 1:NotAnnotated       0.919 
       54 1:NotAnnotated 1:NotAnnotated       0.991 
       55        2:C        2:C       0.534 
       56 1:NotAnnotated 1:NotAnnotated       0.985 
       57 1:NotAnnotated 1:NotAnnotated       0.894 
       58 1:NotAnnotated 1:NotAnnotated       0.826 
       59 1:NotAnnotated 1:NotAnnotated       0.952 
       60        2:C        2:C       0.839 
       61 1:NotAnnotated 1:NotAnnotated       0.964 
       62 1:NotAnnotated 1:NotAnnotated       0.804 
       63 1:NotAnnotated 1:NotAnnotated       0.917 
       64 1:NotAnnotated 1:NotAnnotated       0.826 
       65        2:C        2:C       0.885 
       66        2:C 1:NotAnnotated   +   0.644 
       67 1:NotAnnotated 1:NotAnnotated       0.839 
       68 1:NotAnnotated 1:NotAnnotated       0.884 
       69 1:NotAnnotated 1:NotAnnotated       0.952 
       70        2:C        2:C       0.587 
       71 1:NotAnnotated        2:C   +   0.588 
       72 1:NotAnnotated 1:NotAnnotated       0.942 
       73 1:NotAnnotated 1:NotAnnotated       0.747 
       74 1:NotAnnotated 1:NotAnnotated       0.916 
       75 1:NotAnnotated 1:NotAnnotated       0.904 
       76 1:NotAnnotated 1:NotAnnotated       0.99 
       77 1:NotAnnotated 1:NotAnnotated       0.917 
       78 1:NotAnnotated 1:NotAnnotated       0.923 
       79 1:NotAnnotated 1:NotAnnotated       0.935 
       80 1:NotAnnotated 1:NotAnnotated       0.979 
       81 1:NotAnnotated 1:NotAnnotated       0.59 
       82 1:NotAnnotated 1:NotAnnotated       0.844 
       83 1:NotAnnotated 1:NotAnnotated       0.699 
       84 1:NotAnnotated        2:C   +   0.81 
       85 1:NotAnnotated 1:NotAnnotated       0.925 
       86 1:NotAnnotated 1:NotAnnotated       0.756 
       87 1:NotAnnotated 1:NotAnnotated       0.927 
       88        2:C        2:C       0.872 
       89 1:NotAnnotated 1:NotAnnotated       0.811 
       90        2:C 1:NotAnnotated   +   0.556 
       91        2:C 1:NotAnnotated   +   0.96 
       92        2:C 1:NotAnnotated   +   0.936 
       93 1:NotAnnotated 1:NotAnnotated       0.851 
       94 1:NotAnnotated 1:NotAnnotated       0.911 
       95 1:NotAnnotated 1:NotAnnotated       0.911 
       96 1:NotAnnotated 1:NotAnnotated       0.918 
       97        2:C 1:NotAnnotated   +   0.947 
       98        2:C        2:C       0.814 
       99        2:C        2:C       0.869 
      100 1:NotAnnotated 1:NotAnnotated       0.979 
      101 1:NotAnnotated 1:NotAnnotated       0.87 
      102        2:C 1:NotAnnotated   +   0.557 
      103        2:C 1:NotAnnotated   +   0.97 
      104        2:C        2:C       0.953 
      105 1:NotAnnotated 1:NotAnnotated       0.953 
      106 1:NotAnnotated        2:C   +   0.871 
      107 1:NotAnnotated 1:NotAnnotated       0.936 
      108 1:NotAnnotated 1:NotAnnotated       0.974 
      109 1:NotAnnotated 1:NotAnnotated       0.989 
      110 1:NotAnnotated 1:NotAnnotated       0.907 
      111 1:NotAnnotated 1:NotAnnotated       0.844 
      112        2:C 1:NotAnnotated   +   0.602 
      113        2:C 1:NotAnnotated   +   0.503 
      114 1:NotAnnotated 1:NotAnnotated       0.523 
      115 1:NotAnnotated 1:NotAnnotated       0.825 
      116 1:NotAnnotated 1:NotAnnotated       0.71 
      117 1:NotAnnotated 1:NotAnnotated       0.539 
      118 1:NotAnnotated 1:NotAnnotated       0.934 
      119 1:NotAnnotated 1:NotAnnotated       0.875 
      120 1:NotAnnotated 1:NotAnnotated       0.87 
      121 1:NotAnnotated 1:NotAnnotated       0.931 
      122 1:NotAnnotated 1:NotAnnotated       0.783 
      123 1:NotAnnotated 1:NotAnnotated       0.806 
      124 1:NotAnnotated 1:NotAnnotated       0.864 
      125 1:NotAnnotated 1:NotAnnotated       0.822 
      126        2:C 1:NotAnnotated   +   0.845 
      127 1:NotAnnotated        2:C   +   0.681 
      128 1:NotAnnotated        2:C   +   0.697 
      129        2:C 1:NotAnnotated   +   0.522 
      130 1:NotAnnotated 1:NotAnnotated       0.909 
      131 1:NotAnnotated 1:NotAnnotated       0.75 
      132        2:C        2:C       0.841 
      133        2:C 1:NotAnnotated   +   0.655 
      134 1:NotAnnotated 1:NotAnnotated       0.87 
      135 1:NotAnnotated 1:NotAnnotated       0.972 
      136        2:C        2:C       0.765 
      137 1:NotAnnotated 1:NotAnnotated       0.769 
      138 1:NotAnnotated 1:NotAnnotated       0.804 
      139 1:NotAnnotated 1:NotAnnotated       0.903 
      140 1:NotAnnotated 1:NotAnnotated       0.827 
      141 1:NotAnnotated 1:NotAnnotated       0.898 
      142 1:NotAnnotated 1:NotAnnotated       0.964 
      143 1:NotAnnotated 1:NotAnnotated       0.865 
      144 1:NotAnnotated 1:NotAnnotated       0.874 
      145 1:NotAnnotated 1:NotAnnotated       0.892 
      146 1:NotAnnotated 1:NotAnnotated       0.599 
      147 1:NotAnnotated 1:NotAnnotated       0.633 
      148 1:NotAnnotated 1:NotAnnotated       0.971 
      149 1:NotAnnotated        2:C   +   0.709 
      150 1:NotAnnotated 1:NotAnnotated       0.875 
      151 1:NotAnnotated 1:NotAnnotated       0.989 
      152 1:NotAnnotated 1:NotAnnotated       0.951 
      153 1:NotAnnotated 1:NotAnnotated       0.647 
      154 1:NotAnnotated 1:NotAnnotated       0.973 
      155 1:NotAnnotated 1:NotAnnotated       0.927 
      156 1:NotAnnotated 1:NotAnnotated       0.93 
      157 1:NotAnnotated 1:NotAnnotated       0.931 
      158        2:C 1:NotAnnotated   +   0.724 
      159 1:NotAnnotated 1:NotAnnotated       0.943 
      160 1:NotAnnotated 1:NotAnnotated       0.963 
      161 1:NotAnnotated 1:NotAnnotated       0.823 
      162 1:NotAnnotated 1:NotAnnotated       0.879 
      163        2:C        2:C       0.969 
      164 1:NotAnnotated 1:NotAnnotated       0.588 
      165 1:NotAnnotated        2:C   +   0.586 
      166 1:NotAnnotated 1:NotAnnotated       0.951 
      167        2:C        2:C       0.606 
      168 1:NotAnnotated 1:NotAnnotated       0.738 
      169 1:NotAnnotated 1:NotAnnotated       0.809 
      170 1:NotAnnotated 1:NotAnnotated       0.681 
      171        2:C        2:C       0.731 
      172 1:NotAnnotated 1:NotAnnotated       0.74 
      173 1:NotAnnotated 1:NotAnnotated       0.94 
      174 1:NotAnnotated 1:NotAnnotated       0.964 
      175 1:NotAnnotated        2:C   +   0.509 
      176 1:NotAnnotated        2:C   +   0.87 
      177 1:NotAnnotated 1:NotAnnotated       0.911 
      178 1:NotAnnotated 1:NotAnnotated       0.769 
      179 1:NotAnnotated 1:NotAnnotated       0.907 
      180 1:NotAnnotated 1:NotAnnotated       0.746 
      181 1:NotAnnotated 1:NotAnnotated       0.841 
      182 1:NotAnnotated        2:C   +   0.533 
      183 1:NotAnnotated 1:NotAnnotated       0.805 
      184        2:C 1:NotAnnotated   +   0.793 
      185 1:NotAnnotated 1:NotAnnotated       0.977 
      186        2:C        2:C       0.58 
      187 1:NotAnnotated 1:NotAnnotated       0.826 
      188 1:NotAnnotated 1:NotAnnotated       0.867 
      189 1:NotAnnotated        2:C   +   0.551 
      190        2:C        2:C       0.729 
      191 1:NotAnnotated 1:NotAnnotated       0.928 
      192        2:C 1:NotAnnotated   +   0.84 
      193 1:NotAnnotated 1:NotAnnotated       0.905 
      194 1:NotAnnotated 1:NotAnnotated       0.988 
      195 1:NotAnnotated 1:NotAnnotated       0.776 
      196 1:NotAnnotated 1:NotAnnotated       0.904 
      197 1:NotAnnotated 1:NotAnnotated       0.789 
      198        2:C 1:NotAnnotated   +   0.984 
      199        2:C 1:NotAnnotated   +   0.705 
      200 1:NotAnnotated 1:NotAnnotated       0.903 
      201        2:C 1:NotAnnotated   +   0.939 
      202 1:NotAnnotated 1:NotAnnotated       0.873 
      203 1:NotAnnotated 1:NotAnnotated       0.802 
      204 1:NotAnnotated 1:NotAnnotated       0.986 
      205 1:NotAnnotated 1:NotAnnotated       0.912 
      206        2:C        2:C       0.563 
      207 1:NotAnnotated 1:NotAnnotated       0.913 
      208 1:NotAnnotated 1:NotAnnotated       0.994 
      209 1:NotAnnotated 1:NotAnnotated       0.96 
      210 1:NotAnnotated 1:NotAnnotated       0.669 
      211 1:NotAnnotated 1:NotAnnotated       0.984 
      212 1:NotAnnotated 1:NotAnnotated       0.976 
      213        2:C        2:C       0.639 
      214        2:C 1:NotAnnotated   +   0.605 
      215 1:NotAnnotated 1:NotAnnotated       0.841 
      216 1:NotAnnotated 1:NotAnnotated       0.982 
      217 1:NotAnnotated 1:NotAnnotated       0.786 
      218 1:NotAnnotated 1:NotAnnotated       0.968 
      219        2:C 1:NotAnnotated   +   0.799 
      220 1:NotAnnotated 1:NotAnnotated       0.905 
      221 1:NotAnnotated 1:NotAnnotated       0.839 
      222        2:C 1:NotAnnotated   +   0.746 
      223 1:NotAnnotated 1:NotAnnotated       0.961 
      224 1:NotAnnotated 1:NotAnnotated       0.831 
      225 1:NotAnnotated 1:NotAnnotated       0.973 
      226 1:NotAnnotated 1:NotAnnotated       0.658 
      227        2:C 1:NotAnnotated   +   0.863 
      228        2:C 1:NotAnnotated   +   0.861 
      229        2:C        2:C       0.7 
      230 1:NotAnnotated 1:NotAnnotated       0.94 
      231 1:NotAnnotated 1:NotAnnotated       0.979 
      232 1:NotAnnotated 1:NotAnnotated       0.849 
      233 1:NotAnnotated 1:NotAnnotated       0.925 
      234 1:NotAnnotated 1:NotAnnotated       0.982 
      235 1:NotAnnotated 1:NotAnnotated       0.87 
      236 1:NotAnnotated        2:C   +   0.799 
      237 1:NotAnnotated        2:C   +   0.775 
      238 1:NotAnnotated 1:NotAnnotated       0.922 
      239 1:NotAnnotated 1:NotAnnotated       0.908 
      240        2:C 1:NotAnnotated   +   0.527 
      241 1:NotAnnotated 1:NotAnnotated       0.866 
      242        2:C        2:C       0.565 
      243 1:NotAnnotated 1:NotAnnotated       0.827 
      244 1:NotAnnotated 1:NotAnnotated       0.711 
      245 1:NotAnnotated 1:NotAnnotated       0.826 
      246 1:NotAnnotated 1:NotAnnotated       0.95 
      247 1:NotAnnotated 1:NotAnnotated       0.938 
      248        2:C        2:C       0.661 
      249 1:NotAnnotated 1:NotAnnotated       0.941 
      250        2:C 1:NotAnnotated   +   0.505 
      251        2:C 1:NotAnnotated   +   0.508 
      252 1:NotAnnotated 1:NotAnnotated       0.945 
      253 1:NotAnnotated 1:NotAnnotated       0.577 
      254        2:C 1:NotAnnotated   +   0.64 
      255        2:C        2:C       0.886 
      256 1:NotAnnotated 1:NotAnnotated       0.943 
      257 1:NotAnnotated 1:NotAnnotated       0.974 
      258        2:C        2:C       0.92 
      259 1:NotAnnotated 1:NotAnnotated       0.963 
      260 1:NotAnnotated 1:NotAnnotated       0.962 
      261        2:C 1:NotAnnotated   +   0.874 
      262 1:NotAnnotated 1:NotAnnotated       0.965 
      263        2:C 1:NotAnnotated   +   0.91 
      264 1:NotAnnotated 1:NotAnnotated       0.919 
      265        2:C 1:NotAnnotated   +   0.878 
      266 1:NotAnnotated 1:NotAnnotated       0.823 
      267        2:C        2:C       0.896 
      268 1:NotAnnotated 1:NotAnnotated       0.587 
      269 1:NotAnnotated 1:NotAnnotated       0.966 
      270        2:C 1:NotAnnotated   +   0.666 
      271        2:C        2:C       0.888 
      272 1:NotAnnotated 1:NotAnnotated       0.892 
      273 1:NotAnnotated 1:NotAnnotated       0.776 
      274 1:NotAnnotated 1:NotAnnotated       0.957 
      275 1:NotAnnotated 1:NotAnnotated       0.699 
      276 1:NotAnnotated 1:NotAnnotated       0.823 
      277 1:NotAnnotated 1:NotAnnotated       0.953 
      278 1:NotAnnotated 1:NotAnnotated       0.844 
      279 1:NotAnnotated 1:NotAnnotated       0.968 
      280 1:NotAnnotated 1:NotAnnotated       0.769 
      281 1:NotAnnotated 1:NotAnnotated       0.877 
      282 1:NotAnnotated 1:NotAnnotated       0.921 
      283 1:NotAnnotated 1:NotAnnotated       0.848 
      284 1:NotAnnotated 1:NotAnnotated       0.842 
      285 1:NotAnnotated 1:NotAnnotated       0.801 
      286 1:NotAnnotated 1:NotAnnotated       0.928 
      287        2:C        2:C       0.74 
      288        2:C        2:C       0.661 
      289 1:NotAnnotated 1:NotAnnotated       0.931 
      290        2:C 1:NotAnnotated   +   0.736 
      291 1:NotAnnotated        2:C   +   0.565 
      292        2:C        2:C       0.614 
      293        2:C        2:C       0.895 
      294        2:C        2:C       0.531 
      295        2:C        2:C       0.608 
      296        2:C        2:C       0.761 
      297        2:C 1:NotAnnotated   +   0.542 
      298        2:C 1:NotAnnotated   +   0.636 
      299        2:C        2:C       0.74 
      300 1:NotAnnotated 1:NotAnnotated       0.866 
      301 1:NotAnnotated 1:NotAnnotated       0.852 
      302 1:NotAnnotated 1:NotAnnotated       0.859 
      303 1:NotAnnotated 1:NotAnnotated       0.801 
      304        2:C        2:C       0.845 
      305 1:NotAnnotated 1:NotAnnotated       0.631 
      306 1:NotAnnotated 1:NotAnnotated       0.84 
      307 1:NotAnnotated 1:NotAnnotated       0.786 
      308        2:C        2:C       0.934 
      309        2:C        2:C       0.639 
      310 1:NotAnnotated        2:C   +   0.63 
      311 1:NotAnnotated 1:NotAnnotated       0.985 
      312 1:NotAnnotated 1:NotAnnotated       0.957 
      313 1:NotAnnotated 1:NotAnnotated       0.915 
      314 1:NotAnnotated 1:NotAnnotated       0.635 
      315        2:C 1:NotAnnotated   +   0.804 
      316 1:NotAnnotated 1:NotAnnotated       0.963 
      317        2:C 1:NotAnnotated   +   0.711 
      318 1:NotAnnotated 1:NotAnnotated       0.899 
      319 1:NotAnnotated 1:NotAnnotated       0.883 
      320        2:C 1:NotAnnotated   +   0.634 
      321        2:C        2:C       0.569 
      322 1:NotAnnotated 1:NotAnnotated       0.693 
      323 1:NotAnnotated        2:C   +   0.578 
      324        2:C        2:C       0.528 
      325 1:NotAnnotated 1:NotAnnotated       0.869 
      326 1:NotAnnotated 1:NotAnnotated       0.661 
      327        2:C 1:NotAnnotated   +   0.893 
      328        2:C 1:NotAnnotated   +   0.609 
      329 1:NotAnnotated 1:NotAnnotated       0.957 
      330 1:NotAnnotated 1:NotAnnotated       0.841 
      331        2:C 1:NotAnnotated   +   0.605 
      332 1:NotAnnotated 1:NotAnnotated       0.735 
      333 1:NotAnnotated 1:NotAnnotated       0.945 
      334        2:C 1:NotAnnotated   +   0.907 
      335 1:NotAnnotated 1:NotAnnotated       0.939 
      336        2:C        2:C       0.632 
      337        2:C        2:C       0.648 
      338 1:NotAnnotated 1:NotAnnotated       0.738 
      339 1:NotAnnotated 1:NotAnnotated       0.778 
      340 1:NotAnnotated 1:NotAnnotated       0.938 
      341 1:NotAnnotated 1:NotAnnotated       0.965 
      342 1:NotAnnotated 1:NotAnnotated       0.984 
      343 1:NotAnnotated 1:NotAnnotated       0.761 
      344 1:NotAnnotated 1:NotAnnotated       0.802 
      345        2:C        2:C       0.844 
      346 1:NotAnnotated        2:C   +   0.855 
      347 1:NotAnnotated 1:NotAnnotated       0.883 
      348 1:NotAnnotated 1:NotAnnotated       0.665 
      349 1:NotAnnotated 1:NotAnnotated       0.861 
      350 1:NotAnnotated 1:NotAnnotated       0.811 
      351 1:NotAnnotated 1:NotAnnotated       0.641 
      352        2:C 1:NotAnnotated   +   0.685 
      353        2:C        2:C       0.979 
      354        2:C        2:C       0.811 
      355 1:NotAnnotated 1:NotAnnotated       0.914 
      356 1:NotAnnotated 1:NotAnnotated       0.664 
      357        2:C        2:C       0.897 
      358        2:C        2:C       1 
      359 1:NotAnnotated 1:NotAnnotated       0.826 
      360 1:NotAnnotated 1:NotAnnotated       0.657 
      361 1:NotAnnotated 1:NotAnnotated       0.82 
      362 1:NotAnnotated 1:NotAnnotated       0.644 
      363 1:NotAnnotated 1:NotAnnotated       0.964 
      364 1:NotAnnotated 1:NotAnnotated       0.668 
      365 1:NotAnnotated 1:NotAnnotated       0.666 
      366 1:NotAnnotated 1:NotAnnotated       0.862 
      367 1:NotAnnotated 1:NotAnnotated       0.968 
      368 1:NotAnnotated 1:NotAnnotated       0.79 
      369 1:NotAnnotated 1:NotAnnotated       0.989 
      370 1:NotAnnotated 1:NotAnnotated       0.826 
      371 1:NotAnnotated 1:NotAnnotated       0.737 
      372 1:NotAnnotated 1:NotAnnotated       0.84 
      373 1:NotAnnotated 1:NotAnnotated       0.906 
      374        2:C 1:NotAnnotated   +   0.839 
      375 1:NotAnnotated 1:NotAnnotated       0.646 
      376        2:C        2:C       0.861 
      377 1:NotAnnotated 1:NotAnnotated       0.925 
      378 1:NotAnnotated 1:NotAnnotated       0.852 
      379        2:C 1:NotAnnotated   +   0.886 
      380        2:C        2:C       0.646 
      381 1:NotAnnotated 1:NotAnnotated       0.847 
      382        2:C        2:C       0.835 
      383 1:NotAnnotated 1:NotAnnotated       0.873 
      384 1:NotAnnotated 1:NotAnnotated       0.875 
      385 1:NotAnnotated 1:NotAnnotated       0.904 
      386 1:NotAnnotated 1:NotAnnotated       0.922 
      387 1:NotAnnotated        2:C   +   0.611 
      388 1:NotAnnotated 1:NotAnnotated       0.974 
      389        2:C 1:NotAnnotated   +   0.739 
      390 1:NotAnnotated 1:NotAnnotated       0.934 
      391 1:NotAnnotated 1:NotAnnotated       0.986 
      392        2:C 1:NotAnnotated   +   0.557 
      393        2:C        2:C       0.642 
      394 1:NotAnnotated 1:NotAnnotated       0.882 
      395        2:C        2:C       0.53 
      396        2:C        2:C       0.624 
      397 1:NotAnnotated 1:NotAnnotated       0.787 
      398 1:NotAnnotated 1:NotAnnotated       0.559 
      399 1:NotAnnotated 1:NotAnnotated       0.874 
      400        2:C        2:C       0.822 
      401 1:NotAnnotated        2:C   +   0.887 
      402 1:NotAnnotated 1:NotAnnotated       0.957 
      403 1:NotAnnotated 1:NotAnnotated       0.858 
      404 1:NotAnnotated 1:NotAnnotated       0.826 
      405 1:NotAnnotated 1:NotAnnotated       0.978 
      406        2:C        2:C       0.525 
      407 1:NotAnnotated        2:C   +   0.806 
      408 1:NotAnnotated        2:C   +   0.788 
      409        2:C 1:NotAnnotated   +   0.703 
      410 1:NotAnnotated 1:NotAnnotated       0.789 
      411        2:C 1:NotAnnotated   +   0.849 
      412        2:C        2:C       0.664 
      413        2:C 1:NotAnnotated   +   0.586 
      414        2:C 1:NotAnnotated   +   0.798 
      415        2:C 1:NotAnnotated   +   0.771 
      416 1:NotAnnotated 1:NotAnnotated       0.923 
      417 1:NotAnnotated 1:NotAnnotated       0.794 
      418        2:C 1:NotAnnotated   +   0.519 
      419 1:NotAnnotated 1:NotAnnotated       0.979 
      420 1:NotAnnotated        2:C   +   0.654 
      421        2:C 1:NotAnnotated   +   0.776 
      422        2:C        2:C       0.546 
      423        2:C 1:NotAnnotated   +   0.878 
      424        2:C        2:C       0.555 
      425 1:NotAnnotated 1:NotAnnotated       0.975 
      426 1:NotAnnotated 1:NotAnnotated       0.858 
      427        2:C 1:NotAnnotated   +   0.784 
      428 1:NotAnnotated 1:NotAnnotated       0.9 
      429        2:C 1:NotAnnotated   +   0.785 
      430        2:C        2:C       0.684 
      431        2:C        2:C       0.948 
      432        2:C 1:NotAnnotated   +   0.835 
      433 1:NotAnnotated 1:NotAnnotated       0.884 
      434 1:NotAnnotated 1:NotAnnotated       0.826 
      435        2:C        2:C       0.614 
      436        2:C 1:NotAnnotated   +   0.841 
      437 1:NotAnnotated        2:C   +   0.61 
      438 1:NotAnnotated 1:NotAnnotated       0.813 
      439 1:NotAnnotated 1:NotAnnotated       0.782 
      440 1:NotAnnotated        2:C   +   0.756 
      441        2:C        2:C       0.978 
      442 1:NotAnnotated 1:NotAnnotated       0.781 
      443 1:NotAnnotated 1:NotAnnotated       0.826 
      444 1:NotAnnotated 1:NotAnnotated       0.643 
      445        2:C        2:C       0.973 
      446        2:C        2:C       0.969 
      447 1:NotAnnotated 1:NotAnnotated       0.956 
      448 1:NotAnnotated        2:C   +   0.838 
      449        2:C        2:C       0.967 
      450        2:C        2:C       0.523 
      451 1:NotAnnotated 1:NotAnnotated       0.812 
      452 1:NotAnnotated 1:NotAnnotated       0.934 
      453 1:NotAnnotated 1:NotAnnotated       0.668 
      454 1:NotAnnotated 1:NotAnnotated       0.93 
      455 1:NotAnnotated 1:NotAnnotated       0.882 
      456 1:NotAnnotated 1:NotAnnotated       0.862 
      457 1:NotAnnotated 1:NotAnnotated       0.969 
      458 1:NotAnnotated        2:C   +   0.584 
      459        2:C 1:NotAnnotated   +   0.757 
      460 1:NotAnnotated 1:NotAnnotated       0.974 
      461 1:NotAnnotated 1:NotAnnotated       0.938 
      462 1:NotAnnotated 1:NotAnnotated       0.895 
      463 1:NotAnnotated        2:C   +   0.533 
      464 1:NotAnnotated 1:NotAnnotated       0.826 
      465 1:NotAnnotated 1:NotAnnotated       0.989 
      466 1:NotAnnotated 1:NotAnnotated       0.812 
      467 1:NotAnnotated 1:NotAnnotated       0.95 
      468 1:NotAnnotated 1:NotAnnotated       0.813 
      469        2:C        2:C       0.53 
      470 1:NotAnnotated 1:NotAnnotated       0.954 
      471 1:NotAnnotated 1:NotAnnotated       0.742 
      472 1:NotAnnotated 1:NotAnnotated       0.812 
      473 1:NotAnnotated 1:NotAnnotated       0.92 
      474 1:NotAnnotated 1:NotAnnotated       0.746 
      475 1:NotAnnotated 1:NotAnnotated       0.95 
      476 1:NotAnnotated 1:NotAnnotated       0.882 
      477        2:C 1:NotAnnotated   +   0.85 
      478        2:C        2:C       0.573 
      479 1:NotAnnotated 1:NotAnnotated       0.871 
      480 1:NotAnnotated 1:NotAnnotated       0.939 
      481 1:NotAnnotated 1:NotAnnotated       0.949 
      482 1:NotAnnotated 1:NotAnnotated       0.977 
      483 1:NotAnnotated 1:NotAnnotated       0.791 
      484        2:C 1:NotAnnotated   +   0.56 
      485 1:NotAnnotated 1:NotAnnotated       0.959 
      486 1:NotAnnotated 1:NotAnnotated       0.687 
      487 1:NotAnnotated 1:NotAnnotated       0.984 
      488 1:NotAnnotated 1:NotAnnotated       0.818 
      489        2:C 1:NotAnnotated   +   0.892 
      490 1:NotAnnotated 1:NotAnnotated       0.815 
      491 1:NotAnnotated 1:NotAnnotated       0.97 
      492 1:NotAnnotated 1:NotAnnotated       0.894 
      493 1:NotAnnotated 1:NotAnnotated       0.867 
      494 1:NotAnnotated 1:NotAnnotated       0.949 
      495 1:NotAnnotated 1:NotAnnotated       0.885 
      496 1:NotAnnotated 1:NotAnnotated       0.853 
      497 1:NotAnnotated 1:NotAnnotated       0.728 
      498 1:NotAnnotated 1:NotAnnotated       0.628 
      499 1:NotAnnotated 1:NotAnnotated       0.907 
      500        2:C 1:NotAnnotated   +   0.971 
      501 1:NotAnnotated 1:NotAnnotated       0.924 
      502 1:NotAnnotated 1:NotAnnotated       0.99 
      503 1:NotAnnotated 1:NotAnnotated       0.906 
      504 1:NotAnnotated 1:NotAnnotated       0.791 
      505 1:NotAnnotated 1:NotAnnotated       0.927 
      506        2:C        2:C       0.808 
      507 1:NotAnnotated 1:NotAnnotated       0.9 
      508 1:NotAnnotated 1:NotAnnotated       0.974 
      509 1:NotAnnotated        2:C   +   0.613 
      510 1:NotAnnotated 1:NotAnnotated       0.746 
      511 1:NotAnnotated 1:NotAnnotated       0.898 
      512 1:NotAnnotated 1:NotAnnotated       0.611 
      513        2:C 1:NotAnnotated   +   0.765 
      514 1:NotAnnotated 1:NotAnnotated       0.912 
      515 1:NotAnnotated 1:NotAnnotated       0.947 
      516        2:C        2:C       0.85 
      517 1:NotAnnotated 1:NotAnnotated       0.981 
      518        2:C 1:NotAnnotated   +   0.848 
      519 1:NotAnnotated 1:NotAnnotated       0.826 
      520 1:NotAnnotated        2:C   +   0.516 
      521 1:NotAnnotated 1:NotAnnotated       0.956 
      522 1:NotAnnotated 1:NotAnnotated       0.566 
      523 1:NotAnnotated 1:NotAnnotated       0.964 
      524        2:C 1:NotAnnotated   +   0.591 
      525 1:NotAnnotated 1:NotAnnotated       0.875 
      526        2:C 1:NotAnnotated   +   0.682 
      527 1:NotAnnotated 1:NotAnnotated       0.777 
      528        2:C        2:C       0.545 
      529 1:NotAnnotated 1:NotAnnotated       0.559 
      530 1:NotAnnotated 1:NotAnnotated       0.948 
      531 1:NotAnnotated 1:NotAnnotated       0.9 
      532        2:C        2:C       0.88 
      533 1:NotAnnotated 1:NotAnnotated       0.926 
      534 1:NotAnnotated 1:NotAnnotated       0.892 
      535 1:NotAnnotated 1:NotAnnotated       0.912 
      536        2:C        2:C       0.516 
      537 1:NotAnnotated 1:NotAnnotated       0.557 
      538 1:NotAnnotated 1:NotAnnotated       0.989 
      539 1:NotAnnotated 1:NotAnnotated       0.799 
      540 1:NotAnnotated 1:NotAnnotated       0.725 
      541 1:NotAnnotated        2:C   +   0.608 
      542        2:C        2:C       0.906 
      543 1:NotAnnotated 1:NotAnnotated       0.83 
      544 1:NotAnnotated 1:NotAnnotated       0.885 
      545        2:C 1:NotAnnotated   +   0.589 
      546 1:NotAnnotated 1:NotAnnotated       0.968 
      547        2:C 1:NotAnnotated   +   0.724 
      548        2:C        2:C       0.56 
      549 1:NotAnnotated 1:NotAnnotated       0.975 
      550 1:NotAnnotated 1:NotAnnotated       0.904 
      551        2:C        2:C       0.519 
      552        2:C        2:C       0.736 
      553        2:C        2:C       0.642 
      554 1:NotAnnotated 1:NotAnnotated       0.836 
      555 1:NotAnnotated        2:C   +   0.518 
      556 1:NotAnnotated 1:NotAnnotated       0.738 
      557 1:NotAnnotated        2:C   +   0.703 
      558        2:C 1:NotAnnotated   +   0.574 
      559 1:NotAnnotated 1:NotAnnotated       0.9 
      560 1:NotAnnotated        2:C   +   0.548 
      561 1:NotAnnotated 1:NotAnnotated       0.939 
      562        2:C        2:C       0.568 
      563 1:NotAnnotated 1:NotAnnotated       0.627 
      564 1:NotAnnotated 1:NotAnnotated       0.85 
      565 1:NotAnnotated 1:NotAnnotated       0.57 
      566        2:C        2:C       0.822 
      567 1:NotAnnotated 1:NotAnnotated       0.912 
      568 1:NotAnnotated        2:C   +   0.539 
      569        2:C 1:NotAnnotated   +   0.887 
      570 1:NotAnnotated 1:NotAnnotated       0.893 
      571        2:C 1:NotAnnotated   +   0.923 
      572 1:NotAnnotated 1:NotAnnotated       0.887 
      573 1:NotAnnotated        2:C   +   0.504 
      574 1:NotAnnotated 1:NotAnnotated       0.868 
      575 1:NotAnnotated 1:NotAnnotated       0.89 
      576 1:NotAnnotated 1:NotAnnotated       0.928 
      577 1:NotAnnotated 1:NotAnnotated       0.801 
      578        2:C 1:NotAnnotated   +   0.553 
      579        2:C 1:NotAnnotated   +   0.587 
      580 1:NotAnnotated 1:NotAnnotated       0.675 
      581 1:NotAnnotated 1:NotAnnotated       0.883 
      582 1:NotAnnotated 1:NotAnnotated       0.515 
      583 1:NotAnnotated 1:NotAnnotated       0.852 
      584 1:NotAnnotated        2:C   +   0.511 
      585        2:C 1:NotAnnotated   +   0.577 
      586        2:C 1:NotAnnotated   +   0.775 
      587 1:NotAnnotated 1:NotAnnotated       0.947 
      588 1:NotAnnotated 1:NotAnnotated       0.952 
      589 1:NotAnnotated 1:NotAnnotated       0.949 
      590 1:NotAnnotated 1:NotAnnotated       0.733 
      591 1:NotAnnotated 1:NotAnnotated       0.791 
      592 1:NotAnnotated 1:NotAnnotated       0.906 
      593 1:NotAnnotated 1:NotAnnotated       0.921 
      594 1:NotAnnotated 1:NotAnnotated       0.983 
      595        2:C 1:NotAnnotated   +   0.641 
      596 1:NotAnnotated 1:NotAnnotated       0.958 
      597 1:NotAnnotated 1:NotAnnotated       0.96 
      598 1:NotAnnotated 1:NotAnnotated       0.97 
      599 1:NotAnnotated 1:NotAnnotated       0.766 
      600 1:NotAnnotated 1:NotAnnotated       0.948 
      601 1:NotAnnotated 1:NotAnnotated       0.992 
      602 1:NotAnnotated 1:NotAnnotated       0.836 
      603 1:NotAnnotated 1:NotAnnotated       0.89 
      604 1:NotAnnotated 1:NotAnnotated       0.724 
      605        2:C 1:NotAnnotated   +   0.781 
      606 1:NotAnnotated 1:NotAnnotated       0.525 
      607        2:C 1:NotAnnotated   +   0.841 
      608 1:NotAnnotated 1:NotAnnotated       0.894 
      609 1:NotAnnotated 1:NotAnnotated       0.728 
      610 1:NotAnnotated 1:NotAnnotated       0.918 
      611 1:NotAnnotated 1:NotAnnotated       0.853 
      612 1:NotAnnotated 1:NotAnnotated       0.926 
      613 1:NotAnnotated 1:NotAnnotated       0.905 
      614 1:NotAnnotated        2:C   +   0.845 
      615        2:C 1:NotAnnotated   +   0.708 
      616 1:NotAnnotated 1:NotAnnotated       0.841 
      617 1:NotAnnotated 1:NotAnnotated       0.707 
      618        2:C 1:NotAnnotated   +   0.518 
      619        2:C 1:NotAnnotated   +   0.639 
      620 1:NotAnnotated        2:C   +   0.5 
      621        2:C        2:C       0.905 
      622 1:NotAnnotated 1:NotAnnotated       0.803 
      623        2:C        2:C       0.509 
      624 1:NotAnnotated 1:NotAnnotated       0.8 
      625 1:NotAnnotated 1:NotAnnotated       0.901 
      626 1:NotAnnotated 1:NotAnnotated       0.735 
      627 1:NotAnnotated 1:NotAnnotated       0.88 
      628 1:NotAnnotated 1:NotAnnotated       0.968 
      629 1:NotAnnotated 1:NotAnnotated       0.923 
      630 1:NotAnnotated 1:NotAnnotated       0.822 
      631        2:C 1:NotAnnotated   +   0.793 
      632 1:NotAnnotated 1:NotAnnotated       0.962 
      633        2:C 1:NotAnnotated   +   0.725 
      634 1:NotAnnotated 1:NotAnnotated       0.943 
      635 1:NotAnnotated 1:NotAnnotated       0.776 
      636        2:C 1:NotAnnotated   +   0.915 
      637 1:NotAnnotated 1:NotAnnotated       0.876 
      638 1:NotAnnotated 1:NotAnnotated       0.98 
      639 1:NotAnnotated 1:NotAnnotated       0.916 
      640 1:NotAnnotated 1:NotAnnotated       0.958 
      641 1:NotAnnotated 1:NotAnnotated       0.979 
      642 1:NotAnnotated 1:NotAnnotated       0.607 
      643 1:NotAnnotated 1:NotAnnotated       0.76 
      644 1:NotAnnotated 1:NotAnnotated       0.985 
      645        2:C 1:NotAnnotated   +   0.802 
      646 1:NotAnnotated 1:NotAnnotated       0.539 
      647        2:C        2:C       0.527 
      648        2:C        2:C       0.525 
      649        2:C 1:NotAnnotated   +   0.736 
      650 1:NotAnnotated 1:NotAnnotated       0.982 
      651 1:NotAnnotated 1:NotAnnotated       0.986 
      652        2:C 1:NotAnnotated   +   0.833 
      653 1:NotAnnotated 1:NotAnnotated       0.865 
      654        2:C        2:C       0.647 
      655 1:NotAnnotated 1:NotAnnotated       0.764 
      656 1:NotAnnotated 1:NotAnnotated       0.561 
      657        2:C 1:NotAnnotated   +   0.72 
      658        2:C        2:C       0.551 
      659 1:NotAnnotated 1:NotAnnotated       0.864 
      660 1:NotAnnotated 1:NotAnnotated       0.775 
      661 1:NotAnnotated 1:NotAnnotated       0.989 
      662 1:NotAnnotated 1:NotAnnotated       0.838 
      663 1:NotAnnotated 1:NotAnnotated       0.978 
      664 1:NotAnnotated 1:NotAnnotated       0.594 
      665 1:NotAnnotated 1:NotAnnotated       0.976 
      666 1:NotAnnotated 1:NotAnnotated       0.748 
      667 1:NotAnnotated 1:NotAnnotated       0.958 
      668 1:NotAnnotated        2:C   +   0.637 
      669 1:NotAnnotated 1:NotAnnotated       0.922 
      670 1:NotAnnotated 1:NotAnnotated       0.931 
      671 1:NotAnnotated 1:NotAnnotated       0.967 
      672        2:C 1:NotAnnotated   +   0.956 
      673 1:NotAnnotated 1:NotAnnotated       0.745 
      674        2:C 1:NotAnnotated   +   0.689 
      675        2:C        2:C       0.851 
      676 1:NotAnnotated 1:NotAnnotated       0.917 
      677 1:NotAnnotated        2:C   +   0.709 
      678        2:C 1:NotAnnotated   +   0.786 
      679        2:C 1:NotAnnotated   +   0.572 
      680 1:NotAnnotated 1:NotAnnotated       0.884 
      681        2:C        2:C       0.733 
      682 1:NotAnnotated 1:NotAnnotated       0.826 
      683 1:NotAnnotated 1:NotAnnotated       0.825 
      684 1:NotAnnotated 1:NotAnnotated       0.896 
      685 1:NotAnnotated 1:NotAnnotated       0.881 
      686 1:NotAnnotated 1:NotAnnotated       0.952 
      687 1:NotAnnotated 1:NotAnnotated       0.949 
      688        2:C 1:NotAnnotated   +   0.642 
      689 1:NotAnnotated 1:NotAnnotated       0.735 
      690 1:NotAnnotated 1:NotAnnotated       0.93 
      691 1:NotAnnotated 1:NotAnnotated       0.765 
      692        2:C        2:C       0.762 
      693        2:C        2:C       0.659 
      694 1:NotAnnotated 1:NotAnnotated       0.923 
      695 1:NotAnnotated 1:NotAnnotated       0.887 
      696 1:NotAnnotated 1:NotAnnotated       0.921 
      697 1:NotAnnotated 1:NotAnnotated       0.79 
      698        2:C        2:C       0.522 
      699 1:NotAnnotated 1:NotAnnotated       0.516 
      700 1:NotAnnotated 1:NotAnnotated       0.976 
      701 1:NotAnnotated 1:NotAnnotated       0.748 
      702 1:NotAnnotated 1:NotAnnotated       0.88 
      703 1:NotAnnotated 1:NotAnnotated       0.743 
      704 1:NotAnnotated 1:NotAnnotated       0.932 
      705 1:NotAnnotated 1:NotAnnotated       0.942 
      706 1:NotAnnotated 1:NotAnnotated       0.842 
      707 1:NotAnnotated 1:NotAnnotated       0.921 
      708 1:NotAnnotated 1:NotAnnotated       0.89 
      709 1:NotAnnotated 1:NotAnnotated       0.909 
      710 1:NotAnnotated 1:NotAnnotated       0.975 
      711 1:NotAnnotated 1:NotAnnotated       0.799 
      712        2:C        2:C       0.86 
      713        2:C        2:C       0.843 
      714 1:NotAnnotated 1:NotAnnotated       0.904 
      715 1:NotAnnotated 1:NotAnnotated       0.575 
      716 1:NotAnnotated 1:NotAnnotated       0.937 
      717 1:NotAnnotated 1:NotAnnotated       0.941 
      718 1:NotAnnotated 1:NotAnnotated       0.92 
      719 1:NotAnnotated 1:NotAnnotated       0.943 
      720 1:NotAnnotated 1:NotAnnotated       0.951 
      721 1:NotAnnotated 1:NotAnnotated       0.977 
      722 1:NotAnnotated 1:NotAnnotated       0.891 
      723 1:NotAnnotated 1:NotAnnotated       0.958 
      724 1:NotAnnotated 1:NotAnnotated       0.984 
      725 1:NotAnnotated 1:NotAnnotated       0.974 
      726 1:NotAnnotated 1:NotAnnotated       0.939 
      727 1:NotAnnotated 1:NotAnnotated       0.958 
      728 1:NotAnnotated 1:NotAnnotated       0.991 
      729 1:NotAnnotated 1:NotAnnotated       0.971 
      730 1:NotAnnotated 1:NotAnnotated       0.962 
      731 1:NotAnnotated 1:NotAnnotated       0.711 
      732 1:NotAnnotated 1:NotAnnotated       0.995 
      733 1:NotAnnotated 1:NotAnnotated       0.956 
      734 1:NotAnnotated 1:NotAnnotated       0.989 
      735 1:NotAnnotated 1:NotAnnotated       0.625 
      736 1:NotAnnotated 1:NotAnnotated       0.989 
      737 1:NotAnnotated 1:NotAnnotated       0.884 
      738 1:NotAnnotated 1:NotAnnotated       0.991 
      739 1:NotAnnotated 1:NotAnnotated       0.96 
      740 1:NotAnnotated 1:NotAnnotated       0.973 
      741 1:NotAnnotated 1:NotAnnotated       0.902 
      742 1:NotAnnotated 1:NotAnnotated       0.973 
      743 1:NotAnnotated 1:NotAnnotated       0.965 
      744 1:NotAnnotated 1:NotAnnotated       0.796 
      745 1:NotAnnotated 1:NotAnnotated       0.959 
      746 1:NotAnnotated 1:NotAnnotated       0.96 
      747 1:NotAnnotated 1:NotAnnotated       0.848 
      748        2:C 1:NotAnnotated   +   0.958 
      749 1:NotAnnotated 1:NotAnnotated       0.904 
      750 1:NotAnnotated 1:NotAnnotated       0.96 
      751 1:NotAnnotated 1:NotAnnotated       0.984 
      752 1:NotAnnotated 1:NotAnnotated       0.962 
      753 1:NotAnnotated 1:NotAnnotated       0.992 
      754 1:NotAnnotated 1:NotAnnotated       0.977 
      755 1:NotAnnotated 1:NotAnnotated       0.981 
      756 1:NotAnnotated 1:NotAnnotated       0.984 
      757 1:NotAnnotated 1:NotAnnotated       0.877 
      758 1:NotAnnotated 1:NotAnnotated       0.964 
      759 1:NotAnnotated 1:NotAnnotated       0.88 
      760 1:NotAnnotated 1:NotAnnotated       0.902 
      761 1:NotAnnotated 1:NotAnnotated       0.953 
      762 1:NotAnnotated 1:NotAnnotated       0.965 
      763 1:NotAnnotated 1:NotAnnotated       0.943 
      764 1:NotAnnotated 1:NotAnnotated       0.966 
      765 1:NotAnnotated 1:NotAnnotated       0.915 
      766 1:NotAnnotated 1:NotAnnotated       0.95 
      767 1:NotAnnotated 1:NotAnnotated       0.96 
      768 1:NotAnnotated 1:NotAnnotated       0.979 
      769 1:NotAnnotated 1:NotAnnotated       0.956 
      770 1:NotAnnotated 1:NotAnnotated       0.926 
      771 1:NotAnnotated 1:NotAnnotated       0.992 
      772 1:NotAnnotated 1:NotAnnotated       0.838 
      773 1:NotAnnotated 1:NotAnnotated       0.748 
      774        2:C 1:NotAnnotated   +   0.86 
      775        2:C 1:NotAnnotated   +   0.944 
      776 1:NotAnnotated 1:NotAnnotated       0.99 
      777 1:NotAnnotated 1:NotAnnotated       0.964 
      778        2:C 1:NotAnnotated   +   0.93 
      779 1:NotAnnotated 1:NotAnnotated       0.882 
      780 1:NotAnnotated 1:NotAnnotated       0.852 
      781 1:NotAnnotated 1:NotAnnotated       0.929 
      782 1:NotAnnotated 1:NotAnnotated       0.957 
      783 1:NotAnnotated 1:NotAnnotated       0.974 
      784 1:NotAnnotated 1:NotAnnotated       0.966 
      785 1:NotAnnotated 1:NotAnnotated       0.867 
      786        2:C 1:NotAnnotated   +   0.753 
      787        2:C 1:NotAnnotated   +   0.784 
      788 1:NotAnnotated 1:NotAnnotated       0.829 
      789 1:NotAnnotated 1:NotAnnotated       0.924 
      790 1:NotAnnotated 1:NotAnnotated       0.794 
      791 1:NotAnnotated 1:NotAnnotated       0.972 
      792 1:NotAnnotated 1:NotAnnotated       0.948 
      793 1:NotAnnotated 1:NotAnnotated       0.982 
      794 1:NotAnnotated 1:NotAnnotated       0.886 
      795 1:NotAnnotated 1:NotAnnotated       0.86 
      796 1:NotAnnotated 1:NotAnnotated       0.985 
      797 1:NotAnnotated 1:NotAnnotated       0.952 
      798 1:NotAnnotated 1:NotAnnotated       0.916 
      799 1:NotAnnotated 1:NotAnnotated       0.877 
      800 1:NotAnnotated 1:NotAnnotated       0.662 
      801 1:NotAnnotated 1:NotAnnotated       0.954 
      802 1:NotAnnotated 1:NotAnnotated       0.891 
      803 1:NotAnnotated 1:NotAnnotated       0.943 
      804 1:NotAnnotated 1:NotAnnotated       0.89 
      805 1:NotAnnotated 1:NotAnnotated       0.915 
      806 1:NotAnnotated 1:NotAnnotated       0.985 
      807 1:NotAnnotated 1:NotAnnotated       0.775 
      808 1:NotAnnotated 1:NotAnnotated       0.964 
      809 1:NotAnnotated 1:NotAnnotated       0.851 
      810 1:NotAnnotated 1:NotAnnotated       0.979 
      811 1:NotAnnotated 1:NotAnnotated       0.943 
      812 1:NotAnnotated 1:NotAnnotated       0.938 
      813 1:NotAnnotated 1:NotAnnotated       0.94 
      814 1:NotAnnotated 1:NotAnnotated       0.961 
      815 1:NotAnnotated 1:NotAnnotated       0.926 
      816 1:NotAnnotated 1:NotAnnotated       0.826 
      817 1:NotAnnotated 1:NotAnnotated       0.958 
      818 1:NotAnnotated 1:NotAnnotated       0.958 
      819 1:NotAnnotated 1:NotAnnotated       0.978 
      820 1:NotAnnotated 1:NotAnnotated       0.905 
      821 1:NotAnnotated 1:NotAnnotated       0.947 
      822 1:NotAnnotated 1:NotAnnotated       0.975 
      823 1:NotAnnotated 1:NotAnnotated       0.911 
      824 1:NotAnnotated 1:NotAnnotated       0.909 
      825 1:NotAnnotated 1:NotAnnotated       0.965 
      826 1:NotAnnotated 1:NotAnnotated       0.982 
      827 1:NotAnnotated 1:NotAnnotated       0.957 
      828 1:NotAnnotated 1:NotAnnotated       0.946 
      829 1:NotAnnotated 1:NotAnnotated       0.983 
      830 1:NotAnnotated 1:NotAnnotated       0.983 
      831 1:NotAnnotated 1:NotAnnotated       0.828 
      832 1:NotAnnotated 1:NotAnnotated       0.735 
      833 1:NotAnnotated 1:NotAnnotated       0.973 
      834        2:C 1:NotAnnotated   +   0.961 
      835 1:NotAnnotated 1:NotAnnotated       0.974 
      836 1:NotAnnotated 1:NotAnnotated       0.908 
      837 1:NotAnnotated 1:NotAnnotated       0.967 
      838 1:NotAnnotated 1:NotAnnotated       0.94 
      839 1:NotAnnotated 1:NotAnnotated       0.826 
      840 1:NotAnnotated 1:NotAnnotated       0.986 
      841 1:NotAnnotated 1:NotAnnotated       0.962 
      842 1:NotAnnotated 1:NotAnnotated       0.91 
      843 1:NotAnnotated 1:NotAnnotated       0.83 
      844 1:NotAnnotated 1:NotAnnotated       0.946 
      845 1:NotAnnotated 1:NotAnnotated       0.88 
      846 1:NotAnnotated 1:NotAnnotated       0.807 
      847 1:NotAnnotated 1:NotAnnotated       0.99 
      848 1:NotAnnotated 1:NotAnnotated       0.933 
      849 1:NotAnnotated 1:NotAnnotated       0.914 
      850 1:NotAnnotated 1:NotAnnotated       0.962 
      851 1:NotAnnotated 1:NotAnnotated       0.964 
      852 1:NotAnnotated 1:NotAnnotated       0.932 
      853 1:NotAnnotated 1:NotAnnotated       0.891 
      854 1:NotAnnotated 1:NotAnnotated       0.782 
      855        2:C 1:NotAnnotated   +   0.851 
      856 1:NotAnnotated 1:NotAnnotated       0.979 
      857 1:NotAnnotated 1:NotAnnotated       0.912 
      858 1:NotAnnotated 1:NotAnnotated       0.916 
      859 1:NotAnnotated 1:NotAnnotated       0.927 
      860 1:NotAnnotated 1:NotAnnotated       0.977 
      861 1:NotAnnotated 1:NotAnnotated       0.932 
      862 1:NotAnnotated 1:NotAnnotated       0.955 
      863 1:NotAnnotated 1:NotAnnotated       0.988 
      864 1:NotAnnotated 1:NotAnnotated       0.934 
      865 1:NotAnnotated 1:NotAnnotated       0.981 
      866 1:NotAnnotated 1:NotAnnotated       0.994 
      867 1:NotAnnotated 1:NotAnnotated       0.95 
      868 1:NotAnnotated 1:NotAnnotated       0.991 
      869 1:NotAnnotated 1:NotAnnotated       0.86 
      870 1:NotAnnotated 1:NotAnnotated       0.979 
      871 1:NotAnnotated 1:NotAnnotated       0.833 
      872 1:NotAnnotated 1:NotAnnotated       0.89 
      873 1:NotAnnotated 1:NotAnnotated       0.943 
      874 1:NotAnnotated 1:NotAnnotated       0.922 
      875 1:NotAnnotated 1:NotAnnotated       0.973 
      876 1:NotAnnotated 1:NotAnnotated       0.975 
      877 1:NotAnnotated 1:NotAnnotated       0.982 
      878 1:NotAnnotated 1:NotAnnotated       0.976 
      879 1:NotAnnotated 1:NotAnnotated       0.966 
      880 1:NotAnnotated 1:NotAnnotated       0.973 
      881 1:NotAnnotated 1:NotAnnotated       0.957 
      882 1:NotAnnotated 1:NotAnnotated       0.956 
      883 1:NotAnnotated 1:NotAnnotated       0.738 
      884 1:NotAnnotated 1:NotAnnotated       0.971 
      885 1:NotAnnotated 1:NotAnnotated       0.971 
      886 1:NotAnnotated 1:NotAnnotated       0.897 
      887 1:NotAnnotated 1:NotAnnotated       0.985 
      888 1:NotAnnotated 1:NotAnnotated       0.9 
      889 1:NotAnnotated 1:NotAnnotated       0.983 
      890 1:NotAnnotated 1:NotAnnotated       0.965 
      891 1:NotAnnotated 1:NotAnnotated       0.96 
      892 1:NotAnnotated 1:NotAnnotated       0.993 
      893 1:NotAnnotated 1:NotAnnotated       0.911 
      894 1:NotAnnotated 1:NotAnnotated       0.979 
      895 1:NotAnnotated 1:NotAnnotated       0.935 
      896 1:NotAnnotated 1:NotAnnotated       0.952 
      897 1:NotAnnotated 1:NotAnnotated       0.967 
      898 1:NotAnnotated 1:NotAnnotated       0.907 
      899 1:NotAnnotated 1:NotAnnotated       0.934 
      900 1:NotAnnotated 1:NotAnnotated       0.95 
      901 1:NotAnnotated 1:NotAnnotated       0.96 
      902 1:NotAnnotated 1:NotAnnotated       0.974 
      903 1:NotAnnotated 1:NotAnnotated       0.963 
      904 1:NotAnnotated 1:NotAnnotated       0.912 
      905 1:NotAnnotated 1:NotAnnotated       0.976 
      906 1:NotAnnotated 1:NotAnnotated       0.992 
      907 1:NotAnnotated 1:NotAnnotated       0.956 
      908        2:C 1:NotAnnotated   +   0.955 
      909 1:NotAnnotated 1:NotAnnotated       0.958 
      910 1:NotAnnotated 1:NotAnnotated       0.623 
      911 1:NotAnnotated 1:NotAnnotated       0.974 
      912 1:NotAnnotated 1:NotAnnotated       0.886 
      913 1:NotAnnotated 1:NotAnnotated       0.878 
      914 1:NotAnnotated 1:NotAnnotated       0.968 
      915 1:NotAnnotated 1:NotAnnotated       0.941 
      916 1:NotAnnotated 1:NotAnnotated       0.963 
      917 1:NotAnnotated 1:NotAnnotated       0.922 
      918 1:NotAnnotated 1:NotAnnotated       0.964 
      919 1:NotAnnotated 1:NotAnnotated       0.973 
      920 1:NotAnnotated 1:NotAnnotated       0.975 
      921 1:NotAnnotated 1:NotAnnotated       0.949 
      922 1:NotAnnotated 1:NotAnnotated       0.969 
      923 1:NotAnnotated 1:NotAnnotated       0.962 
      924 1:NotAnnotated 1:NotAnnotated       0.93 
      925 1:NotAnnotated 1:NotAnnotated       0.922 
      926 1:NotAnnotated 1:NotAnnotated       0.945 
      927 1:NotAnnotated 1:NotAnnotated       0.989 
      928 1:NotAnnotated 1:NotAnnotated       0.826 
      929 1:NotAnnotated 1:NotAnnotated       0.95 
      930 1:NotAnnotated 1:NotAnnotated       0.798 
      931 1:NotAnnotated 1:NotAnnotated       0.959 
      932 1:NotAnnotated 1:NotAnnotated       0.959 
      933 1:NotAnnotated 1:NotAnnotated       0.928 
      934 1:NotAnnotated 1:NotAnnotated       0.972 
      935 1:NotAnnotated 1:NotAnnotated       0.972 
      936 1:NotAnnotated 1:NotAnnotated       0.964 
      937 1:NotAnnotated 1:NotAnnotated       0.965 
      938 1:NotAnnotated 1:NotAnnotated       0.974 
      939 1:NotAnnotated 1:NotAnnotated       0.981 
      940 1:NotAnnotated 1:NotAnnotated       0.984 
      941 1:NotAnnotated 1:NotAnnotated       0.98 
      942 1:NotAnnotated 1:NotAnnotated       0.982 
      943        2:C 1:NotAnnotated   +   0.877 
      944 1:NotAnnotated 1:NotAnnotated       0.947 
      945 1:NotAnnotated 1:NotAnnotated       0.98 
      946 1:NotAnnotated 1:NotAnnotated       0.873 
      947 1:NotAnnotated 1:NotAnnotated       0.907 
      948 1:NotAnnotated 1:NotAnnotated       0.979 
      949 1:NotAnnotated 1:NotAnnotated       0.948 
      950 1:NotAnnotated 1:NotAnnotated       0.929 
      951 1:NotAnnotated 1:NotAnnotated       0.964 
      952 1:NotAnnotated 1:NotAnnotated       0.986 
      953 1:NotAnnotated 1:NotAnnotated       0.93 
      954 1:NotAnnotated 1:NotAnnotated       0.927 
      955 1:NotAnnotated 1:NotAnnotated       0.951 
      956 1:NotAnnotated 1:NotAnnotated       0.941 
      957 1:NotAnnotated 1:NotAnnotated       0.991 
      958 1:NotAnnotated 1:NotAnnotated       0.985 
      959 1:NotAnnotated 1:NotAnnotated       0.993 
      960 1:NotAnnotated 1:NotAnnotated       0.898 
      961 1:NotAnnotated 1:NotAnnotated       0.965 
      962 1:NotAnnotated 1:NotAnnotated       0.969 
      963 1:NotAnnotated 1:NotAnnotated       0.964 
      964 1:NotAnnotated 1:NotAnnotated       0.955 
      965 1:NotAnnotated 1:NotAnnotated       0.982 
      966 1:NotAnnotated 1:NotAnnotated       0.916 
      967 1:NotAnnotated 1:NotAnnotated       0.848 
      968 1:NotAnnotated 1:NotAnnotated       0.921 
      969 1:NotAnnotated 1:NotAnnotated       0.978 
      970 1:NotAnnotated 1:NotAnnotated       0.986 
      971 1:NotAnnotated 1:NotAnnotated       0.984 
      972 1:NotAnnotated 1:NotAnnotated       0.937 
      973 1:NotAnnotated 1:NotAnnotated       0.827 
      974 1:NotAnnotated 1:NotAnnotated       0.924 
      975 1:NotAnnotated 1:NotAnnotated       0.993 
      976 1:NotAnnotated 1:NotAnnotated       0.957 
      977 1:NotAnnotated 1:NotAnnotated       0.97 
      978 1:NotAnnotated 1:NotAnnotated       0.975 
      979 1:NotAnnotated 1:NotAnnotated       0.888 
      980 1:NotAnnotated 1:NotAnnotated       0.983 
      981 1:NotAnnotated 1:NotAnnotated       0.895 
      982 1:NotAnnotated 1:NotAnnotated       0.961 
      983 1:NotAnnotated 1:NotAnnotated       0.971 
      984 1:NotAnnotated 1:NotAnnotated       0.984 
      985 1:NotAnnotated 1:NotAnnotated       0.984 
      986 1:NotAnnotated 1:NotAnnotated       0.971 
      987 1:NotAnnotated 1:NotAnnotated       0.957 
      988 1:NotAnnotated 1:NotAnnotated       0.94 
      989 1:NotAnnotated 1:NotAnnotated       0.907 
      990        2:C 1:NotAnnotated   +   0.947 
      991 1:NotAnnotated 1:NotAnnotated       0.965 
      992 1:NotAnnotated 1:NotAnnotated       0.975 
      993 1:NotAnnotated 1:NotAnnotated       0.932 
      994 1:NotAnnotated 1:NotAnnotated       0.949 
      995 1:NotAnnotated 1:NotAnnotated       0.86 
      996 1:NotAnnotated 1:NotAnnotated       0.986 
      997 1:NotAnnotated 1:NotAnnotated       0.94 
      998        2:C 1:NotAnnotated   +   0.993 
      999 1:NotAnnotated 1:NotAnnotated       0.994 
     1000 1:NotAnnotated 1:NotAnnotated       0.883 
     1001 1:NotAnnotated 1:NotAnnotated       0.9 
     1002 1:NotAnnotated 1:NotAnnotated       0.977 
     1003 1:NotAnnotated 1:NotAnnotated       0.961 
     1004 1:NotAnnotated 1:NotAnnotated       0.945 
     1005 1:NotAnnotated 1:NotAnnotated       0.983 
     1006 1:NotAnnotated 1:NotAnnotated       0.926 
     1007 1:NotAnnotated 1:NotAnnotated       0.993 
     1008 1:NotAnnotated 1:NotAnnotated       0.953 
     1009        2:C 1:NotAnnotated   +   0.957 
     1010 1:NotAnnotated 1:NotAnnotated       0.936 
     1011 1:NotAnnotated 1:NotAnnotated       0.826 
     1012 1:NotAnnotated 1:NotAnnotated       0.986 
     1013 1:NotAnnotated 1:NotAnnotated       0.99 
     1014        2:C 1:NotAnnotated   +   0.852 
     1015 1:NotAnnotated 1:NotAnnotated       0.757 
     1016 1:NotAnnotated 1:NotAnnotated       0.79 
     1017 1:NotAnnotated 1:NotAnnotated       0.975 
     1018 1:NotAnnotated 1:NotAnnotated       0.9 
     1019 1:NotAnnotated 1:NotAnnotated       0.992 
     1020 1:NotAnnotated 1:NotAnnotated       0.848 
     1021 1:NotAnnotated 1:NotAnnotated       0.95 
     1022 1:NotAnnotated 1:NotAnnotated       0.99 
     1023 1:NotAnnotated 1:NotAnnotated       0.952 
     1024 1:NotAnnotated 1:NotAnnotated       0.987 
     1025 1:NotAnnotated 1:NotAnnotated       0.989 
     1026 1:NotAnnotated 1:NotAnnotated       0.974 
     1027 1:NotAnnotated 1:NotAnnotated       0.979 
     1028 1:NotAnnotated 1:NotAnnotated       0.987 
     1029 1:NotAnnotated 1:NotAnnotated       0.927 
     1030 1:NotAnnotated 1:NotAnnotated       0.975 
     1031 1:NotAnnotated 1:NotAnnotated       0.877 
     1032 1:NotAnnotated 1:NotAnnotated       0.959 
     1033 1:NotAnnotated 1:NotAnnotated       0.877 
     1034        2:C 1:NotAnnotated   +   0.971 
     1035 1:NotAnnotated 1:NotAnnotated       0.985 
     1036 1:NotAnnotated 1:NotAnnotated       0.97 
     1037 1:NotAnnotated 1:NotAnnotated       0.755 
     1038 1:NotAnnotated 1:NotAnnotated       0.977 
     1039 1:NotAnnotated 1:NotAnnotated       0.827 
     1040 1:NotAnnotated 1:NotAnnotated       0.922 
     1041 1:NotAnnotated 1:NotAnnotated       0.991 
     1042 1:NotAnnotated 1:NotAnnotated       0.802 
     1043 1:NotAnnotated 1:NotAnnotated       0.981 
     1044 1:NotAnnotated 1:NotAnnotated       0.968 
     1045 1:NotAnnotated 1:NotAnnotated       0.902 
     1046 1:NotAnnotated 1:NotAnnotated       0.984 
     1047        2:C 1:NotAnnotated   +   0.919 
     1048 1:NotAnnotated 1:NotAnnotated       0.963 
     1049 1:NotAnnotated 1:NotAnnotated       0.887 
     1050 1:NotAnnotated 1:NotAnnotated       0.952 
     1051 1:NotAnnotated 1:NotAnnotated       0.937 
     1052 1:NotAnnotated 1:NotAnnotated       0.989 
     1053 1:NotAnnotated 1:NotAnnotated       0.982 
     1054 1:NotAnnotated 1:NotAnnotated       0.974 
     1055 1:NotAnnotated 1:NotAnnotated       0.977 
     1056        2:C 1:NotAnnotated   +   0.802 
     1057 1:NotAnnotated 1:NotAnnotated       0.968 
     1058 1:NotAnnotated 1:NotAnnotated       0.974 
     1059        2:C 1:NotAnnotated   +   0.829 
     1060 1:NotAnnotated 1:NotAnnotated       0.963 
     1061 1:NotAnnotated 1:NotAnnotated       0.821 
     1062 1:NotAnnotated 1:NotAnnotated       0.964 
     1063 1:NotAnnotated 1:NotAnnotated       0.994 
     1064 1:NotAnnotated 1:NotAnnotated       0.906 
     1065 1:NotAnnotated 1:NotAnnotated       0.912 
     1066 1:NotAnnotated 1:NotAnnotated       0.957 
     1067 1:NotAnnotated 1:NotAnnotated       0.982 
     1068 1:NotAnnotated 1:NotAnnotated       0.977 
     1069 1:NotAnnotated 1:NotAnnotated       0.875 
     1070 1:NotAnnotated 1:NotAnnotated       0.946 
     1071 1:NotAnnotated 1:NotAnnotated       0.973 
     1072 1:NotAnnotated 1:NotAnnotated       0.826 
     1073 1:NotAnnotated 1:NotAnnotated       0.872 
     1074 1:NotAnnotated 1:NotAnnotated       0.958 
     1075 1:NotAnnotated 1:NotAnnotated       0.976 
     1076 1:NotAnnotated 1:NotAnnotated       0.934 
     1077 1:NotAnnotated 1:NotAnnotated       0.97 
     1078 1:NotAnnotated 1:NotAnnotated       0.987 
     1079 1:NotAnnotated 1:NotAnnotated       0.983 
     1080 1:NotAnnotated 1:NotAnnotated       0.942 
     1081 1:NotAnnotated 1:NotAnnotated       0.962 
     1082 1:NotAnnotated 1:NotAnnotated       0.981 
     1083 1:NotAnnotated 1:NotAnnotated       0.991 
     1084 1:NotAnnotated 1:NotAnnotated       0.901 
     1085 1:NotAnnotated 1:NotAnnotated       0.979 
     1086        2:C 1:NotAnnotated   +   0.932 
     1087 1:NotAnnotated 1:NotAnnotated       0.84 
     1088 1:NotAnnotated 1:NotAnnotated       0.976 
     1089 1:NotAnnotated 1:NotAnnotated       0.954 
     1090 1:NotAnnotated 1:NotAnnotated       0.982 
     1091 1:NotAnnotated 1:NotAnnotated       0.976 
     1092 1:NotAnnotated 1:NotAnnotated       0.989 
     1093 1:NotAnnotated 1:NotAnnotated       0.974 
     1094 1:NotAnnotated 1:NotAnnotated       0.979 
     1095 1:NotAnnotated 1:NotAnnotated       0.993 
     1096 1:NotAnnotated 1:NotAnnotated       0.983 
     1097 1:NotAnnotated 1:NotAnnotated       0.989 
     1098 1:NotAnnotated 1:NotAnnotated       0.99 
     1099 1:NotAnnotated 1:NotAnnotated       0.92 
     1100 1:NotAnnotated 1:NotAnnotated       0.949 
     1101 1:NotAnnotated 1:NotAnnotated       0.984 
     1102 1:NotAnnotated 1:NotAnnotated       0.963 
     1103        2:C 1:NotAnnotated   +   0.933 
     1104 1:NotAnnotated 1:NotAnnotated       0.968 
     1105 1:NotAnnotated 1:NotAnnotated       0.961 
     1106 1:NotAnnotated 1:NotAnnotated       0.992 
     1107 1:NotAnnotated 1:NotAnnotated       0.965 
     1108 1:NotAnnotated 1:NotAnnotated       0.98 
     1109 1:NotAnnotated 1:NotAnnotated       0.97 
     1110 1:NotAnnotated 1:NotAnnotated       0.965 
     1111 1:NotAnnotated 1:NotAnnotated       0.983 
     1112 1:NotAnnotated 1:NotAnnotated       0.988 
     1113 1:NotAnnotated 1:NotAnnotated       0.983 
     1114 1:NotAnnotated 1:NotAnnotated       0.876 
     1115 1:NotAnnotated 1:NotAnnotated       0.966 
     1116 1:NotAnnotated 1:NotAnnotated       0.906 
     1117 1:NotAnnotated 1:NotAnnotated       0.924 
     1118 1:NotAnnotated 1:NotAnnotated       0.892 
     1119 1:NotAnnotated 1:NotAnnotated       0.967 
     1120 1:NotAnnotated 1:NotAnnotated       0.965 
     1121 1:NotAnnotated 1:NotAnnotated       0.945 
     1122 1:NotAnnotated 1:NotAnnotated       0.974 
     1123 1:NotAnnotated 1:NotAnnotated       0.981 
     1124 1:NotAnnotated 1:NotAnnotated       0.934 
     1125 1:NotAnnotated 1:NotAnnotated       0.952 
     1126 1:NotAnnotated 1:NotAnnotated       0.973 
     1127 1:NotAnnotated 1:NotAnnotated       0.935 
     1128 1:NotAnnotated 1:NotAnnotated       0.963 
     1129 1:NotAnnotated 1:NotAnnotated       0.959 
     1130 1:NotAnnotated 1:NotAnnotated       0.833 
     1131 1:NotAnnotated 1:NotAnnotated       0.979 
     1132 1:NotAnnotated 1:NotAnnotated       0.959 
     1133 1:NotAnnotated 1:NotAnnotated       0.936 
     1134 1:NotAnnotated 1:NotAnnotated       0.788 
     1135 1:NotAnnotated 1:NotAnnotated       0.983 
     1136 1:NotAnnotated 1:NotAnnotated       0.988 
     1137 1:NotAnnotated 1:NotAnnotated       0.976 
     1138 1:NotAnnotated 1:NotAnnotated       0.956 
     1139 1:NotAnnotated 1:NotAnnotated       0.95 
     1140 1:NotAnnotated 1:NotAnnotated       0.927 
     1141 1:NotAnnotated 1:NotAnnotated       0.988 
     1142 1:NotAnnotated 1:NotAnnotated       0.981 
     1143 1:NotAnnotated 1:NotAnnotated       0.98 
     1144 1:NotAnnotated 1:NotAnnotated       0.968 
     1145 1:NotAnnotated 1:NotAnnotated       0.986 
     1146        2:C 1:NotAnnotated   +   0.83 
     1147        2:C 1:NotAnnotated   +   0.746 
     1148 1:NotAnnotated 1:NotAnnotated       0.944 
     1149 1:NotAnnotated 1:NotAnnotated       0.955 
     1150 1:NotAnnotated 1:NotAnnotated       0.975 
     1151 1:NotAnnotated 1:NotAnnotated       0.979 
     1152 1:NotAnnotated 1:NotAnnotated       0.956 
     1153 1:NotAnnotated 1:NotAnnotated       0.918 
     1154 1:NotAnnotated 1:NotAnnotated       0.895 
     1155 1:NotAnnotated 1:NotAnnotated       0.966 
     1156 1:NotAnnotated 1:NotAnnotated       0.98 
     1157 1:NotAnnotated 1:NotAnnotated       0.984 
     1158 1:NotAnnotated 1:NotAnnotated       0.981 
     1159 1:NotAnnotated 1:NotAnnotated       0.961 
     1160 1:NotAnnotated 1:NotAnnotated       0.972 
     1161 1:NotAnnotated 1:NotAnnotated       0.944 
     1162 1:NotAnnotated 1:NotAnnotated       0.914 
     1163 1:NotAnnotated 1:NotAnnotated       0.928 
     1164 1:NotAnnotated 1:NotAnnotated       0.969 
     1165 1:NotAnnotated 1:NotAnnotated       0.903 
     1166 1:NotAnnotated 1:NotAnnotated       0.929 
     1167 1:NotAnnotated 1:NotAnnotated       0.924 
     1168 1:NotAnnotated 1:NotAnnotated       0.943 
     1169 1:NotAnnotated 1:NotAnnotated       0.95 
     1170 1:NotAnnotated 1:NotAnnotated       0.988 
     1171 1:NotAnnotated 1:NotAnnotated       0.994 
     1172 1:NotAnnotated 1:NotAnnotated       0.911 
     1173 1:NotAnnotated 1:NotAnnotated       0.875 
     1174 1:NotAnnotated 1:NotAnnotated       0.992 
     1175 1:NotAnnotated 1:NotAnnotated       0.947 
     1176 1:NotAnnotated 1:NotAnnotated       0.931 
     1177 1:NotAnnotated 1:NotAnnotated       0.893 
     1178 1:NotAnnotated 1:NotAnnotated       0.912 
     1179 1:NotAnnotated 1:NotAnnotated       0.983 
     1180 1:NotAnnotated 1:NotAnnotated       0.964 
     1181 1:NotAnnotated 1:NotAnnotated       0.953 
     1182 1:NotAnnotated 1:NotAnnotated       0.921 
     1183 1:NotAnnotated 1:NotAnnotated       0.804 
     1184 1:NotAnnotated 1:NotAnnotated       0.945 
     1185 1:NotAnnotated 1:NotAnnotated       0.97 
     1186 1:NotAnnotated 1:NotAnnotated       0.934 
     1187 1:NotAnnotated 1:NotAnnotated       0.899 
     1188 1:NotAnnotated 1:NotAnnotated       0.963 
     1189 1:NotAnnotated 1:NotAnnotated       0.921 
     1190 1:NotAnnotated 1:NotAnnotated       0.939 
     1191 1:NotAnnotated 1:NotAnnotated       0.94 
     1192        2:C 1:NotAnnotated   +   0.842 
     1193        2:C 1:NotAnnotated   +   0.883 
     1194 1:NotAnnotated 1:NotAnnotated       0.986 
     1195 1:NotAnnotated 1:NotAnnotated       0.979 
     1196 1:NotAnnotated 1:NotAnnotated       0.94 
     1197 1:NotAnnotated 1:NotAnnotated       0.949 
     1198 1:NotAnnotated 1:NotAnnotated       0.985 
     1199 1:NotAnnotated 1:NotAnnotated       0.945 
     1200 1:NotAnnotated 1:NotAnnotated       0.981 
     1201 1:NotAnnotated 1:NotAnnotated       0.965 
     1202        2:C 1:NotAnnotated   +   0.92 
     1203 1:NotAnnotated 1:NotAnnotated       0.87 
     1204 1:NotAnnotated 1:NotAnnotated       0.937 
     1205 1:NotAnnotated 1:NotAnnotated       0.914 
     1206 1:NotAnnotated 1:NotAnnotated       0.967 
     1207 1:NotAnnotated 1:NotAnnotated       0.914 
     1208 1:NotAnnotated 1:NotAnnotated       0.98 
     1209 1:NotAnnotated 1:NotAnnotated       0.946 
     1210 1:NotAnnotated 1:NotAnnotated       0.939 
     1211 1:NotAnnotated 1:NotAnnotated       0.826 
     1212 1:NotAnnotated 1:NotAnnotated       0.989 
     1213 1:NotAnnotated 1:NotAnnotated       0.745 
     1214 1:NotAnnotated 1:NotAnnotated       0.982 
     1215 1:NotAnnotated 1:NotAnnotated       0.985 
     1216 1:NotAnnotated 1:NotAnnotated       0.927 
     1217 1:NotAnnotated 1:NotAnnotated       0.978 
     1218 1:NotAnnotated 1:NotAnnotated       0.941 
     1219 1:NotAnnotated 1:NotAnnotated       0.911 
     1220 1:NotAnnotated 1:NotAnnotated       0.956 
     1221 1:NotAnnotated 1:NotAnnotated       0.95 
     1222 1:NotAnnotated 1:NotAnnotated       0.962 
     1223 1:NotAnnotated 1:NotAnnotated       0.978 
     1224 1:NotAnnotated 1:NotAnnotated       0.898 
     1225 1:NotAnnotated 1:NotAnnotated       0.939 
     1226 1:NotAnnotated 1:NotAnnotated       0.973 
     1227 1:NotAnnotated 1:NotAnnotated       0.869 
     1228 1:NotAnnotated 1:NotAnnotated       0.917 
     1229 1:NotAnnotated 1:NotAnnotated       0.871 
     1230 1:NotAnnotated 1:NotAnnotated       0.954 
     1231 1:NotAnnotated 1:NotAnnotated       0.926 
     1232 1:NotAnnotated 1:NotAnnotated       0.804 
     1233 1:NotAnnotated 1:NotAnnotated       0.948 
     1234 1:NotAnnotated 1:NotAnnotated       0.983 
     1235 1:NotAnnotated 1:NotAnnotated       0.992 
     1236        2:C 1:NotAnnotated   +   0.91 
     1237 1:NotAnnotated 1:NotAnnotated       0.856 
     1238 1:NotAnnotated 1:NotAnnotated       0.941 
     1239 1:NotAnnotated 1:NotAnnotated       0.967 
     1240 1:NotAnnotated 1:NotAnnotated       0.827 
     1241 1:NotAnnotated 1:NotAnnotated       0.964 
     1242 1:NotAnnotated 1:NotAnnotated       0.981 
     1243 1:NotAnnotated 1:NotAnnotated       0.867 
     1244        2:C 1:NotAnnotated   +   0.874 
     1245 1:NotAnnotated 1:NotAnnotated       0.961 
     1246 1:NotAnnotated 1:NotAnnotated       0.957 
     1247 1:NotAnnotated 1:NotAnnotated       0.936 
     1248 1:NotAnnotated 1:NotAnnotated       0.972 
     1249 1:NotAnnotated 1:NotAnnotated       0.88 
     1250 1:NotAnnotated 1:NotAnnotated       0.942 
     1251 1:NotAnnotated 1:NotAnnotated       0.961 
     1252 1:NotAnnotated 1:NotAnnotated       0.847 
     1253 1:NotAnnotated 1:NotAnnotated       0.917 
     1254 1:NotAnnotated 1:NotAnnotated       0.969 
     1255 1:NotAnnotated 1:NotAnnotated       0.839 
     1256 1:NotAnnotated 1:NotAnnotated       0.953 
     1257        2:C 1:NotAnnotated   +   0.957 
     1258 1:NotAnnotated 1:NotAnnotated       0.896 
     1259 1:NotAnnotated 1:NotAnnotated       0.979 
     1260 1:NotAnnotated 1:NotAnnotated       0.935 
     1261        2:C 1:NotAnnotated   +   0.936 
     1262 1:NotAnnotated 1:NotAnnotated       0.986 
     1263 1:NotAnnotated 1:NotAnnotated       0.952 
     1264 1:NotAnnotated 1:NotAnnotated       0.951 
     1265 1:NotAnnotated 1:NotAnnotated       0.936 
     1266 1:NotAnnotated 1:NotAnnotated       0.787 
     1267        2:C 1:NotAnnotated   +   0.837 
     1268 1:NotAnnotated 1:NotAnnotated       0.966 
     1269 1:NotAnnotated 1:NotAnnotated       0.944 
     1270 1:NotAnnotated 1:NotAnnotated       0.973 
     1271 1:NotAnnotated 1:NotAnnotated       0.912 
     1272 1:NotAnnotated 1:NotAnnotated       0.959 
     1273 1:NotAnnotated 1:NotAnnotated       0.857 
     1274 1:NotAnnotated 1:NotAnnotated       0.949 
     1275 1:NotAnnotated        2:C   +   0.614 
     1276 1:NotAnnotated 1:NotAnnotated       0.966 
     1277 1:NotAnnotated 1:NotAnnotated       0.887 
     1278 1:NotAnnotated 1:NotAnnotated       0.687 
     1279        2:C 1:NotAnnotated   +   0.651 
     1280 1:NotAnnotated 1:NotAnnotated       0.826 
     1281 1:NotAnnotated 1:NotAnnotated       0.961 
     1282 1:NotAnnotated 1:NotAnnotated       0.601 
     1283 1:NotAnnotated 1:NotAnnotated       0.802 
     1284 1:NotAnnotated 1:NotAnnotated       0.903 
     1285        2:C 1:NotAnnotated   +   0.51 
     1286 1:NotAnnotated 1:NotAnnotated       0.971 
     1287        2:C        2:C       0.52 
     1288 1:NotAnnotated 1:NotAnnotated       0.826 
     1289 1:NotAnnotated 1:NotAnnotated       0.833 
     1290 1:NotAnnotated 1:NotAnnotated       0.891 
     1291 1:NotAnnotated 1:NotAnnotated       0.893 
     1292 1:NotAnnotated 1:NotAnnotated       0.982 
     1293 1:NotAnnotated 1:NotAnnotated       0.862 
     1294 1:NotAnnotated 1:NotAnnotated       0.935 
     1295 1:NotAnnotated 1:NotAnnotated       0.856 
     1296        2:C 1:NotAnnotated   +   0.84 
     1297 1:NotAnnotated 1:NotAnnotated       0.99 
     1298 1:NotAnnotated 1:NotAnnotated       0.865 
     1299 1:NotAnnotated 1:NotAnnotated       0.99 
     1300 1:NotAnnotated 1:NotAnnotated       0.754 
     1301 1:NotAnnotated 1:NotAnnotated       0.676 
     1302 1:NotAnnotated 1:NotAnnotated       0.894 
     1303 1:NotAnnotated 1:NotAnnotated       0.86 
     1304        2:C 1:NotAnnotated   +   0.832 
     1305 1:NotAnnotated 1:NotAnnotated       0.976 
     1306 1:NotAnnotated 1:NotAnnotated       0.987 
     1307 1:NotAnnotated 1:NotAnnotated       0.981 
     1308        2:C 1:NotAnnotated   +   0.651 
     1309 1:NotAnnotated 1:NotAnnotated       0.933 
     1310 1:NotAnnotated        2:C   +   0.844 
     1311        2:C 1:NotAnnotated   +   0.8 
     1312 1:NotAnnotated 1:NotAnnotated       0.914 
     1313        2:C        2:C       0.695 
     1314 1:NotAnnotated 1:NotAnnotated       0.943 
     1315 1:NotAnnotated 1:NotAnnotated       0.826 
     1316 1:NotAnnotated 1:NotAnnotated       0.981 
     1317        2:C 1:NotAnnotated   +   0.817 
     1318 1:NotAnnotated 1:NotAnnotated       0.996 
     1319 1:NotAnnotated 1:NotAnnotated       0.725 
     1320 1:NotAnnotated 1:NotAnnotated       0.97 
     1321        2:C 1:NotAnnotated   +   0.69 
     1322 1:NotAnnotated 1:NotAnnotated       0.965 
     1323 1:NotAnnotated 1:NotAnnotated       0.987 
     1324 1:NotAnnotated        2:C   +   0.558 
     1325        2:C        2:C       0.687 
     1326 1:NotAnnotated 1:NotAnnotated       0.922 
     1327 1:NotAnnotated 1:NotAnnotated       0.753 
     1328 1:NotAnnotated        2:C   +   0.734 
     1329 1:NotAnnotated 1:NotAnnotated       0.948 
     1330 1:NotAnnotated 1:NotAnnotated       0.894 
     1331 1:NotAnnotated 1:NotAnnotated       0.903 
     1332 1:NotAnnotated 1:NotAnnotated       0.896 
     1333 1:NotAnnotated        2:C   +   0.579 
     1334        2:C        2:C       0.885 
     1335 1:NotAnnotated 1:NotAnnotated       0.928 
     1336 1:NotAnnotated 1:NotAnnotated       0.919 
     1337 1:NotAnnotated 1:NotAnnotated       0.97 
     1338 1:NotAnnotated 1:NotAnnotated       0.757 
     1339 1:NotAnnotated 1:NotAnnotated       0.954 
     1340 1:NotAnnotated 1:NotAnnotated       0.59 
     1341 1:NotAnnotated 1:NotAnnotated       0.996 
     1342 1:NotAnnotated 1:NotAnnotated       0.823 
     1343 1:NotAnnotated 1:NotAnnotated       0.644 
     1344 1:NotAnnotated 1:NotAnnotated       0.85 
     1345 1:NotAnnotated 1:NotAnnotated       0.94 
     1346        2:C        2:C       0.569 
     1347 1:NotAnnotated 1:NotAnnotated       0.807 
     1348 1:NotAnnotated 1:NotAnnotated       0.972 
     1349        2:C 1:NotAnnotated   +   0.76 
     1350        2:C 1:NotAnnotated   +   0.617 
     1351 1:NotAnnotated 1:NotAnnotated       0.99 
     1352 1:NotAnnotated 1:NotAnnotated       0.977 
     1353        2:C        2:C       0.651 
     1354        2:C        2:C       0.542 
     1355        2:C        2:C       0.841 
     1356        2:C 1:NotAnnotated   +   0.566 
     1357 1:NotAnnotated 1:NotAnnotated       0.94 
     1358        2:C 1:NotAnnotated   +   0.829 
     1359 1:NotAnnotated 1:NotAnnotated       0.946 
     1360        2:C 1:NotAnnotated   +   0.668 
     1361 1:NotAnnotated 1:NotAnnotated       0.915 
     1362 1:NotAnnotated 1:NotAnnotated       0.956 
     1363 1:NotAnnotated 1:NotAnnotated       0.885 
     1364 1:NotAnnotated 1:NotAnnotated       0.816 
     1365 1:NotAnnotated 1:NotAnnotated       0.686 
     1366 1:NotAnnotated 1:NotAnnotated       0.925 
     1367 1:NotAnnotated 1:NotAnnotated       0.827 
     1368        2:C        2:C       0.52 
     1369 1:NotAnnotated 1:NotAnnotated       0.988 
     1370 1:NotAnnotated 1:NotAnnotated       0.808 
     1371 1:NotAnnotated 1:NotAnnotated       0.892 
     1372        2:C        2:C       0.557 
     1373 1:NotAnnotated 1:NotAnnotated       0.966 
     1374        2:C 1:NotAnnotated   +   0.94 
     1375 1:NotAnnotated 1:NotAnnotated       0.872 
     1376 1:NotAnnotated 1:NotAnnotated       0.895 
     1377 1:NotAnnotated 1:NotAnnotated       0.907 
     1378 1:NotAnnotated 1:NotAnnotated       0.957 
     1379 1:NotAnnotated 1:NotAnnotated       0.986 
     1380        2:C        2:C       0.541 
     1381 1:NotAnnotated 1:NotAnnotated       0.943 
     1382 1:NotAnnotated 1:NotAnnotated       0.94 
     1383 1:NotAnnotated 1:NotAnnotated       0.992 
     1384 1:NotAnnotated 1:NotAnnotated       0.918 
     1385        2:C        2:C       0.922 
     1386        2:C 1:NotAnnotated   +   0.787 
     1387 1:NotAnnotated 1:NotAnnotated       0.595 
     1388 1:NotAnnotated 1:NotAnnotated       0.679 
     1389 1:NotAnnotated 1:NotAnnotated       0.878 
     1390 1:NotAnnotated 1:NotAnnotated       0.712 
     1391 1:NotAnnotated 1:NotAnnotated       0.969 
     1392 1:NotAnnotated 1:NotAnnotated       0.965 
     1393 1:NotAnnotated 1:NotAnnotated       0.984 
     1394        2:C 1:NotAnnotated   +   0.966 
     1395 1:NotAnnotated 1:NotAnnotated       0.942 
     1396 1:NotAnnotated 1:NotAnnotated       0.928 
     1397 1:NotAnnotated 1:NotAnnotated       0.955 
     1398 1:NotAnnotated 1:NotAnnotated       0.847 
     1399 1:NotAnnotated 1:NotAnnotated       0.958 
     1400 1:NotAnnotated 1:NotAnnotated       0.911 
     1401        2:C 1:NotAnnotated   +   0.643 
     1402 1:NotAnnotated 1:NotAnnotated       0.896 
     1403 1:NotAnnotated 1:NotAnnotated       0.879 
     1404 1:NotAnnotated 1:NotAnnotated       0.976 
     1405 1:NotAnnotated 1:NotAnnotated       0.899 
     1406 1:NotAnnotated 1:NotAnnotated       0.878 
     1407 1:NotAnnotated 1:NotAnnotated       0.974 
     1408 1:NotAnnotated 1:NotAnnotated       0.891 
     1409 1:NotAnnotated 1:NotAnnotated       0.9 
     1410 1:NotAnnotated 1:NotAnnotated       0.976 
     1411 1:NotAnnotated 1:NotAnnotated       0.968 
     1412 1:NotAnnotated 1:NotAnnotated       0.834 
     1413 1:NotAnnotated 1:NotAnnotated       0.919 
     1414 1:NotAnnotated 1:NotAnnotated       0.663 
     1415        2:C 1:NotAnnotated   +   0.51 
     1416 1:NotAnnotated 1:NotAnnotated       0.826 
     1417 1:NotAnnotated 1:NotAnnotated       0.792 
     1418 1:NotAnnotated 1:NotAnnotated       0.854 
     1419        2:C        2:C       0.639 
     1420 1:NotAnnotated 1:NotAnnotated       0.952 
     1421 1:NotAnnotated 1:NotAnnotated       0.827 
     1422 1:NotAnnotated 1:NotAnnotated       0.968 
     1423 1:NotAnnotated 1:NotAnnotated       0.818 
     1424 1:NotAnnotated 1:NotAnnotated       0.648 
     1425 1:NotAnnotated 1:NotAnnotated       0.875 
     1426 1:NotAnnotated 1:NotAnnotated       0.983 
     1427 1:NotAnnotated 1:NotAnnotated       0.912 
     1428        2:C        2:C       0.73 
     1429        2:C        2:C       0.682 
     1430 1:NotAnnotated 1:NotAnnotated       0.989 
     1431 1:NotAnnotated 1:NotAnnotated       0.963 
     1432 1:NotAnnotated 1:NotAnnotated       0.758 
     1433 1:NotAnnotated 1:NotAnnotated       0.701 
     1434 1:NotAnnotated 1:NotAnnotated       0.981 
     1435 1:NotAnnotated 1:NotAnnotated       0.852 
     1436 1:NotAnnotated 1:NotAnnotated       0.885 
