# Supplementary material for: Systematic Identification of Machine-Learning Models Aimed to Classify Critical Residues for Protein Function from Protein Structure
Source: Molecules. 2017 Oct 9;22(10):1673. doi: 10.3390/molecules22101673 (PMC6151554; doi:10.3390/molecules22101673)
Supplement: Supplementary file 1 [file molecules-22-01673-s001.zip › SupplementalFileS15.txt]

Predictions using the model 1 trained with JAMMING3SET-Centralities

=== Predictions on test data ===

    inst#     actual  predicted error prediction
        1       2:NC       2:NC       0.615 
        2       2:NC       2:NC       0.846 
        3       2:NC       2:NC       0.769 
        4       2:NC       2:NC       1 
        5       2:NC       2:NC       0.692 
        6       2:NC       2:NC       0.538 
        7       2:NC       2:NC       0.846 
        8       2:NC       2:NC       0.846 
        9       2:NC       2:NC       0.769 
       10       2:NC       2:NC       0.846 
       11       2:NC       2:NC       0.923 
       12        1:C       2:NC   +   0.928 
       13       2:NC       2:NC       0.846 
       14       2:NC       2:NC       0.769 
       15        1:C       2:NC   +   0.615 
       16       2:NC       2:NC       0.846 
       17       2:NC       2:NC       0.923 
       18       2:NC       2:NC       0.846 
       19       2:NC       2:NC       0.769 
       20       2:NC       2:NC       0.615 
       21       2:NC       2:NC       0.846 
       22       2:NC       2:NC       0.846 
       23        1:C       2:NC   +   0.692 
       24       2:NC       2:NC       1 
       25       2:NC       2:NC       0.769 
       26       2:NC       2:NC       0.846 
       27       2:NC       2:NC       0.615 
       28       2:NC       2:NC       1 
       29       2:NC       2:NC       0.538 
       30        1:C       2:NC   +   0.769 
       31       2:NC       2:NC       0.692 
       32       2:NC       2:NC       0.846 
       33        1:C       2:NC   +   0.615 
       34       2:NC       2:NC       0.692 
       35       2:NC       2:NC       0.692 
       36       2:NC       2:NC       0.692 
       37       2:NC       2:NC       0.538 
       38       2:NC       2:NC       0.692 
       39       2:NC       2:NC       0.769 
       40       2:NC       2:NC       0.923 
       41        1:C       2:NC   +   0.769 
       42       2:NC       2:NC       0.846 
       43       2:NC       2:NC       0.538 
       44       2:NC       2:NC       0.846 
       45       2:NC       2:NC       0.769 
       46       2:NC       2:NC       0.846 
       47       2:NC       2:NC       0.846 
       48       2:NC       2:NC       0.769 
       49       2:NC       2:NC       0.923 
       50       2:NC       2:NC       0.923 
       51       2:NC       2:NC       0.692 
       52       2:NC       2:NC       0.769 
       53       2:NC       2:NC       0.769 
       54       2:NC       2:NC       1 
       55       2:NC       2:NC       1 
       56       2:NC       2:NC       0.769 
       57       2:NC       2:NC       0.769 
       58       2:NC       2:NC       0.923 
       59       2:NC       2:NC       0.769 
       60        1:C       2:NC   +   0.769 
       61       2:NC       2:NC       0.769 
       62       2:NC       2:NC       0.769 
       63       2:NC       2:NC       0.846 
       64       2:NC       2:NC       0.692 
       65       2:NC       2:NC       0.769 
       66        1:C       2:NC   +   0.846 
       67       2:NC       2:NC       0.692 
       68       2:NC       2:NC       0.846 
       69       2:NC       2:NC       0.769 
       70       2:NC       2:NC       0.769 
       71        1:C       2:NC   +   0.846 
       72       2:NC       2:NC       0.769 
       73       2:NC       2:NC       0.769 
       74       2:NC       2:NC       0.769 
       75       2:NC       2:NC       0.692 
       76        1:C       2:NC   +   0.769 
       77       2:NC       2:NC       0.692 
       78       2:NC       2:NC       0.846 
       79       2:NC       2:NC       0.769 
       80        1:C       2:NC   +   0.846 
       81       2:NC       2:NC       0.923 
       82       2:NC       2:NC       0.846 
       83       2:NC       2:NC       0.538 
       84       2:NC       2:NC       0.615 
       85       2:NC       2:NC       1 
       86       2:NC       2:NC       0.692 
       87       2:NC       2:NC       0.923 
       88        1:C       2:NC   +   0.769 
       89       2:NC       2:NC       0.846 
       90       2:NC       2:NC       0.846 
       91       2:NC       2:NC       0.692 
       92       2:NC       2:NC       0.923 
       93       2:NC       2:NC       0.846 
       94       2:NC       2:NC       0.615 
       95       2:NC       2:NC       0.538 
       96       2:NC       2:NC       0.538 
       97       2:NC       2:NC       0.692 
       98       2:NC       2:NC       0.769 
       99       2:NC       2:NC       0.846 
      100       2:NC       2:NC       0.615 
      101       2:NC       2:NC       0.923 
      102       2:NC       2:NC       0.692 
      103       2:NC       2:NC       0.615 
      104       2:NC       2:NC       0.769 
      105        1:C       2:NC   +   0.769 
      106       2:NC       2:NC       0.846 
      107       2:NC       2:NC       1 
      108        1:C       2:NC   +   0.846 
      109        1:C       2:NC   +   0.769 
      110        1:C       2:NC   +   0.846 
      111       2:NC       2:NC       0.923 
      112       2:NC       2:NC       0.846 
      113       2:NC       2:NC       0.846 
      114        1:C       2:NC   +   0.769 
      115       2:NC       2:NC       0.923 
      116       2:NC       2:NC       0.769 
      117        1:C       2:NC   +   0.692 
      118       2:NC       2:NC       0.769 
      119       2:NC       2:NC       1 
      120        1:C       2:NC   +   0.846 
      121       2:NC       2:NC       1 
      122       2:NC       2:NC       0.923 
      123       2:NC       2:NC       0.769 
      124       2:NC       2:NC       0.769 
      125       2:NC       2:NC       0.786 
      126       2:NC       2:NC       0.615 
      127       2:NC       2:NC       0.692 
      128       2:NC       2:NC       0.769 
      129       2:NC       2:NC       0.846 
      130       2:NC       2:NC       1 
      131       2:NC       2:NC       0.846 
      132       2:NC       2:NC       0.769 
      133       2:NC       2:NC       0.692 
      134       2:NC       2:NC       0.692 
      135       2:NC       2:NC       1 
      136       2:NC       2:NC       0.769 
      137       2:NC       2:NC       0.769 
      138       2:NC       2:NC       0.692 
      139       2:NC       2:NC       0.846 
      140        1:C       2:NC   +   0.846 
      141       2:NC       2:NC       0.769 
      142       2:NC       2:NC       0.692 
      143       2:NC       2:NC       0.923 
      144       2:NC       2:NC       0.769 
      145        1:C       2:NC   +   0.846 
      146       2:NC       2:NC       0.846 
      147       2:NC       2:NC       0.692 
      148       2:NC       2:NC       0.923 
      149       2:NC       2:NC       1 
      150       2:NC       2:NC       0.846 
      151       2:NC       2:NC       1 
      152       2:NC       2:NC       0.923 
      153       2:NC       2:NC       0.692 
      154       2:NC       2:NC       0.692 
      155       2:NC       2:NC       0.615 
      156       2:NC       2:NC       0.769 
      157       2:NC       2:NC       0.846 
      158        1:C       2:NC   +   0.769 
      159       2:NC       2:NC       0.923 
      160       2:NC       2:NC       0.846 
      161       2:NC       2:NC       0.923 
      162        1:C       2:NC   +   0.846 
      163       2:NC       2:NC       0.846 
      164        1:C       2:NC   +   0.923 
      165       2:NC       2:NC       0.692 
      166       2:NC       2:NC       0.692 
      167       2:NC       2:NC       0.769 
      168       2:NC       2:NC       0.692 
      169       2:NC       2:NC       0.923 
      170        1:C       2:NC   +   0.692 
      171       2:NC       2:NC       0.769 
      172       2:NC       2:NC       0.692 
      173       2:NC       2:NC       0.615 
      174       2:NC       2:NC       0.615 
      175       2:NC       2:NC       0.538 
      176        1:C       2:NC   +   0.692 
      177        1:C       2:NC   +   0.769 
      178       2:NC       2:NC       0.615 
      179       2:NC       2:NC       0.769 
      180       2:NC       2:NC       0.615 
      181        1:C       2:NC   +   0.538 
      182        1:C       2:NC   +   0.692 
      183       2:NC       2:NC       0.769 
      184       2:NC       2:NC       0.846 
      185        1:C       2:NC   +   0.846 
      186       2:NC       2:NC       0.846 
      187       2:NC       2:NC       0.615 
      188        1:C       2:NC   +   0.615 
      189       2:NC       2:NC       0.692 
      190       2:NC       2:NC       0.769 
      191        1:C       2:NC   +   0.538 
      192        1:C        1:C       0.5 
      193        1:C       2:NC   +   0.538 
      194       2:NC       2:NC       0.769 
      195        1:C       2:NC   +   0.769 
      196       2:NC       2:NC       0.857 
      197       2:NC       2:NC       0.615 
      198        1:C       2:NC   +   0.692 
      199       2:NC       2:NC       0.769 
      200       2:NC       2:NC       0.769 
      201       2:NC       2:NC       0.769 
      202        1:C       2:NC   +   0.769 
      203        1:C        1:C       0.538 
      204       2:NC       2:NC       0.846 
      205       2:NC       2:NC       0.692 
      206        1:C        1:C       0.538 
      207        1:C       2:NC   +   0.692 
      208        1:C       2:NC   +   0.692 
      209        1:C       2:NC   +   0.692 
      210       2:NC       2:NC       0.615 
      211        1:C       2:NC   +   0.538 
      212        1:C        1:C       0.538 
      213        1:C       2:NC   +   0.769 
      214       2:NC       2:NC       0.769 
      215       2:NC       2:NC       0.692 
      216       2:NC       2:NC       0.615 
      217        1:C       2:NC   +   0.615 
      218       2:NC       2:NC       0.769 
      219        1:C       2:NC   +   0.538 
      220       2:NC       2:NC       0.615 
      221        1:C        1:C       0.538 
      222        1:C       2:NC   +   0.692 
      223       2:NC       2:NC       0.769 
      224        1:C       2:NC   +   0.615 
      225       2:NC       2:NC       0.769 
      226       2:NC       2:NC       0.769 
      227       2:NC       2:NC       0.769 
      228       2:NC       2:NC       0.769 
      229        1:C       2:NC   +   0.538 
      230       2:NC       2:NC       0.769 
      231       2:NC        1:C   +   0.538 
      232        1:C       2:NC   +   0.769 
      233        1:C       2:NC   +   0.769 
      234        1:C       2:NC   +   0.769 
      235       2:NC       2:NC       0.692 
      236       2:NC       2:NC       0.769 
      237        1:C        1:C       0.538 
      238        1:C       2:NC   +   0.692 
      239       2:NC       2:NC       0.692 
      240        1:C        1:C       0.615 
      241        1:C       2:NC   +   0.538 
      242       2:NC       2:NC       0.769 
      243        1:C       2:NC   +   0.692 
      244       2:NC       2:NC       0.769 
      245       2:NC       2:NC       0.769 
      246        1:C       2:NC   +   0.692 
      247       2:NC       2:NC       0.692 
      248       2:NC       2:NC       0.692 
      249       2:NC       2:NC       0.846 
      250       2:NC       2:NC       0.769 
      251       2:NC       2:NC       0.538 
      252       2:NC       2:NC       0.538 
      253       2:NC       2:NC       0.692 
      254       2:NC       2:NC       0.615 
      255       2:NC       2:NC       0.692 
      256       2:NC       2:NC       1 
      257       2:NC       2:NC       0.615 
      258       2:NC       2:NC       0.538 
      259        1:C        1:C       0.538 
      260       2:NC       2:NC       0.923 
      261       2:NC       2:NC       0.538 
      262       2:NC       2:NC       0.923 
      263       2:NC       2:NC       0.923 
      264       2:NC       2:NC       0.615 
      265       2:NC       2:NC       0.923 
      266       2:NC       2:NC       0.692 
      267       2:NC       2:NC       0.769 
      268       2:NC       2:NC       0.769 
      269       2:NC       2:NC       0.846 
      270       2:NC       2:NC       0.846 
      271       2:NC       2:NC       0.846 
      272       2:NC       2:NC       0.846 
      273       2:NC       2:NC       0.923 
      274       2:NC       2:NC       0.769 
      275       2:NC       2:NC       0.769 
      276       2:NC       2:NC       0.846 
      277       2:NC       2:NC       0.769 
      278       2:NC       2:NC       0.769 
      279       2:NC       2:NC       0.846 
      280       2:NC       2:NC       0.692 
      281       2:NC       2:NC       1 
      282       2:NC       2:NC       1 
      283       2:NC       2:NC       0.846 
      284       2:NC       2:NC       0.846 
      285       2:NC       2:NC       0.846 
      286       2:NC       2:NC       0.923 
      287       2:NC       2:NC       0.769 
      288       2:NC       2:NC       0.769 
      289       2:NC       2:NC       1 
      290       2:NC       2:NC       1 
      291       2:NC       2:NC       0.692 
      292       2:NC       2:NC       1 
      293       2:NC       2:NC       0.692 
      294        1:C       2:NC   +   0.769 
      295       2:NC       2:NC       0.923 
      296       2:NC       2:NC       0.769 
      297       2:NC       2:NC       0.923 
      298       2:NC        1:C   +   0.692 
      299        1:C       2:NC   +   0.769 
      300       2:NC       2:NC       0.923 
      301       2:NC       2:NC       0.769 
      302       2:NC       2:NC       0.923 
      303       2:NC       2:NC       0.923 
      304       2:NC       2:NC       0.923 
      305       2:NC       2:NC       0.692 
      306       2:NC       2:NC       0.692 
      307       2:NC       2:NC       0.769 
      308       2:NC       2:NC       0.769 
      309       2:NC       2:NC       0.846 
      310       2:NC       2:NC       0.846 
      311       2:NC       2:NC       0.923 
      312       2:NC       2:NC       0.923 
      313       2:NC       2:NC       1 
      314       2:NC       2:NC       0.846 
      315       2:NC       2:NC       0.923 
      316       2:NC       2:NC       0.846 
      317       2:NC       2:NC       0.923 
      318       2:NC       2:NC       0.692 
      319       2:NC       2:NC       0.846 
      320       2:NC       2:NC       0.923 
      321       2:NC       2:NC       0.846 
      322       2:NC       2:NC       0.692 
      323       2:NC       2:NC       0.846 
      324       2:NC       2:NC       0.846 
      325       2:NC       2:NC       0.846 
      326       2:NC       2:NC       0.846 
      327       2:NC       2:NC       0.769 
      328        1:C       2:NC   +   0.769 
      329       2:NC       2:NC       0.769 
      330       2:NC       2:NC       0.692 
      331       2:NC       2:NC       0.846 
      332       2:NC       2:NC       0.846 
      333       2:NC       2:NC       0.846 
      334       2:NC       2:NC       0.846 
      335       2:NC       2:NC       0.769 
      336       2:NC       2:NC       1 
      337       2:NC       2:NC       0.692 
      338       2:NC        1:C   +   0.692 
      339       2:NC       2:NC       0.846 
      340       2:NC        1:C   +   0.538 
      341       2:NC       2:NC       0.615 
      342       2:NC       2:NC       0.538 
      343       2:NC       2:NC       0.692 
      344       2:NC       2:NC       0.615 
      345       2:NC       2:NC       0.538 
      346       2:NC       2:NC       0.923 
      347       2:NC       2:NC       0.769 
      348       2:NC       2:NC       1 
      349       2:NC       2:NC       0.846 
      350       2:NC       2:NC       0.769 
      351       2:NC       2:NC       0.769 
      352       2:NC       2:NC       0.846 
      353       2:NC       2:NC       0.846 
      354       2:NC       2:NC       0.923 
      355        1:C       2:NC   +   0.538 
      356       2:NC       2:NC       0.846 
      357       2:NC       2:NC       0.923 
      358       2:NC       2:NC       0.769 
      359       2:NC       2:NC       0.769 
      360       2:NC       2:NC       0.692 
      361       2:NC       2:NC       0.923 
      362       2:NC       2:NC       1 
      363       2:NC       2:NC       0.769 
      364       2:NC       2:NC       0.923 
      365       2:NC       2:NC       0.923 
      366       2:NC       2:NC       0.846 
      367       2:NC       2:NC       0.846 
      368        1:C       2:NC   +   0.692 
      369       2:NC       2:NC       0.923 
      370       2:NC       2:NC       0.615 
      371       2:NC       2:NC       0.769 
      372       2:NC       2:NC       0.769 
      373       2:NC       2:NC       0.846 
      374       2:NC       2:NC       0.769 
      375       2:NC       2:NC       0.846 
      376        1:C       2:NC   +   0.692 
      377        1:C       2:NC   +   0.846 
      378       2:NC       2:NC       0.923 
      379        1:C       2:NC   +   0.923 
      380        1:C       2:NC   +   0.769 
      381       2:NC       2:NC       0.692 
      382       2:NC       2:NC       0.692 
      383       2:NC       2:NC       0.923 
      384       2:NC       2:NC       1 
      385        1:C       2:NC   +   0.769 
      386       2:NC       2:NC       0.769 
      387       2:NC       2:NC       0.846 
      388       2:NC       2:NC       0.923 
      389       2:NC       2:NC       0.923 
      390       2:NC       2:NC       0.769 
      391       2:NC       2:NC       0.769 
      392       2:NC       2:NC       0.769 
      393       2:NC       2:NC       1 
      394       2:NC       2:NC       1 
      395       2:NC       2:NC       0.692 
      396       2:NC       2:NC       0.615 
      397       2:NC       2:NC       0.769 
      398       2:NC       2:NC       0.846 
      399       2:NC       2:NC       0.846 
      400       2:NC       2:NC       0.846 
      401       2:NC       2:NC       0.692 
      402       2:NC       2:NC       1 
      403       2:NC       2:NC       0.923 
      404       2:NC       2:NC       1 
      405       2:NC       2:NC       0.846 
      406       2:NC       2:NC       0.769 
      407       2:NC       2:NC       0.769 
      408       2:NC       2:NC       1 
      409       2:NC       2:NC       1 
      410       2:NC       2:NC       1 
      411        1:C        1:C       0.5 
      412       2:NC       2:NC       0.923 
      413       2:NC       2:NC       0.923 
      414       2:NC       2:NC       0.846 
      415       2:NC       2:NC       0.692 
      416       2:NC       2:NC       0.769 
      417       2:NC       2:NC       0.692 
      418       2:NC       2:NC       0.692 
      419        1:C       2:NC   +   0.615 
      420       2:NC       2:NC       0.846 
      421       2:NC       2:NC       1 
      422       2:NC       2:NC       0.846 
      423       2:NC       2:NC       1 
      424       2:NC       2:NC       1 
      425       2:NC       2:NC       0.923 
      426       2:NC       2:NC       0.846 
      427       2:NC       2:NC       1 
      428       2:NC       2:NC       0.923 
      429       2:NC       2:NC       1 
      430       2:NC       2:NC       0.769 
      431       2:NC       2:NC       0.923 
      432       2:NC       2:NC       0.615 
      433       2:NC       2:NC       0.769 
      434       2:NC       2:NC       0.692 
      435       2:NC       2:NC       0.923 
      436       2:NC       2:NC       0.769 
      437       2:NC       2:NC       0.769 
      438       2:NC       2:NC       0.769 
      439        1:C       2:NC   +   0.538 
      440       2:NC       2:NC       0.769 
      441       2:NC       2:NC       0.923 
      442       2:NC       2:NC       0.769 
      443       2:NC       2:NC       0.692 
      444       2:NC       2:NC       0.538 
      445       2:NC       2:NC       0.846 
      446       2:NC       2:NC       0.923 
      447       2:NC       2:NC       0.692 
      448       2:NC       2:NC       1 
      449       2:NC       2:NC       1 
      450       2:NC       2:NC       0.923 
      451       2:NC       2:NC       1 
      452       2:NC        1:C   +   0.538 
      453       2:NC       2:NC       1 
      454       2:NC       2:NC       0.615 
      455       2:NC       2:NC       0.692 
      456       2:NC       2:NC       0.923 
      457       2:NC       2:NC       0.923 
      458       2:NC       2:NC       0.846 
      459       2:NC       2:NC       0.846 
      460       2:NC       2:NC       0.692 
      461       2:NC       2:NC       0.846 
      462       2:NC       2:NC       1 
      463       2:NC       2:NC       0.846 
      464       2:NC       2:NC       0.923 
      465       2:NC       2:NC       1 
      466       2:NC       2:NC       0.846 
      467       2:NC       2:NC       0.846 
      468       2:NC       2:NC       0.769 
      469       2:NC       2:NC       0.846 
      470       2:NC       2:NC       0.923 
      471       2:NC       2:NC       0.692 
      472       2:NC       2:NC       0.769 
      473       2:NC       2:NC       0.846 
      474       2:NC        1:C   +   0.538 
      475        1:C       2:NC   +   0.615 
      476       2:NC        1:C   +   0.615 
      477        1:C       2:NC   +   0.538 
      478        1:C       2:NC   +   0.846 
      479        1:C       2:NC   +   0.692 
      480        1:C        1:C       0.538 
      481        1:C        1:C       0.538 
      482        1:C       2:NC   +   0.846 
      483       2:NC       2:NC       0.692 
      484        1:C       2:NC   +   0.769 
      485        1:C       2:NC   +   0.846 
      486        1:C       2:NC   +   0.692 
      487        1:C        1:C       0.692 
      488        1:C        1:C       0.538 
      489        1:C       2:NC   +   0.615 
      490        1:C       2:NC   +   0.846 
      491        1:C       2:NC   +   0.538 
      492        1:C       2:NC   +   0.538 
      493        1:C       2:NC   +   0.769 
      494        1:C        1:C       0.769 
      495        1:C       2:NC   +   0.538 
      496        1:C        1:C       0.615 
      497        1:C        1:C       0.692 
      498        1:C        1:C       0.538 
      499        1:C       2:NC   +   0.923 
      500       2:NC       2:NC       0.538 
      501        1:C        1:C       0.846 
      502       2:NC       2:NC       0.692 
      503        1:C       2:NC   +   0.692 
      504        1:C        1:C       0.615 
      505        1:C        1:C       0.538 
      506        1:C       2:NC   +   0.538 
      507        1:C        1:C       0.615 
      508        1:C       2:NC   +   0.769 
      509        1:C       2:NC   +   0.846 
      510        1:C        1:C       0.692 
      511        1:C        1:C       0.769 
      512        1:C       2:NC   +   0.769 
      513        1:C        1:C       0.769 
      514       2:NC       2:NC       0.733 
      515        1:C       2:NC   +   0.692 
      516        1:C       2:NC   +   0.769 
      517        1:C       2:NC   +   0.692 
      518        1:C       2:NC   +   0.846 
      519        1:C        1:C       0.538 
      520        1:C        1:C       0.615 
      521        1:C       2:NC   +   0.846 
      522        1:C       2:NC   +   0.714 
      523        1:C        1:C       0.692 
      524        1:C        1:C       0.538 
      525        1:C       2:NC   +   0.769 
      526        1:C       2:NC   +   0.769 
      527        1:C       2:NC   +   0.615 
      528       2:NC       2:NC       0.846 
      529       2:NC        1:C   +   0.692 
      530        1:C       2:NC   +   0.615 
      531        1:C        1:C       0.769 
      532        1:C       2:NC   +   0.769 
      533       2:NC        1:C   +   0.615 
      534        1:C       2:NC   +   0.615 
      535       2:NC       2:NC       0.846 
      536        1:C       2:NC   +   0.615 
      537        1:C        1:C       0.692 
      538       2:NC       2:NC       0.538 
      539        1:C        1:C       0.615 
      540       2:NC       2:NC       0.538 
      541       2:NC       2:NC       0.692 
      542       2:NC       2:NC       0.692 
      543        1:C        1:C       0.615 
      544        1:C       2:NC   +   0.538 
      545        1:C        1:C       0.538 
      546        1:C        1:C       0.769 
      547       2:NC        1:C   +   0.538 
      548        1:C        1:C       0.615 
      549       2:NC       2:NC       0.923 
      550        1:C       2:NC   +   0.692 
      551        1:C       2:NC   +   0.615 
      552        1:C       2:NC   +   0.769 
      553        1:C       2:NC   +   0.615 
      554        1:C        1:C       0.538 
      555        1:C        1:C       0.538 
      556       2:NC       2:NC       0.615 
      557       2:NC       2:NC       0.769 
      558        1:C        1:C       0.769 
      559        1:C       2:NC   +   0.769 
      560        1:C        1:C       0.538 
      561        1:C       2:NC   +   0.769 
      562        1:C       2:NC   +   0.769 
      563        1:C       2:NC   +   0.769 
      564        1:C        1:C       0.846 
      565        1:C       2:NC   +   0.692 
      566        1:C       2:NC   +   0.692 
      567        1:C        1:C       0.538 
      568       2:NC       2:NC       0.846 
      569        1:C       2:NC   +   0.692 
      570        1:C       2:NC   +   0.769 
      571       2:NC       2:NC       0.846 
      572        1:C       2:NC   +   0.769 
      573        1:C        1:C       0.538 
      574        1:C       2:NC   +   0.538 
      575       2:NC       2:NC       0.615 
      576        1:C        1:C       0.538 
      577        1:C        1:C       0.692 
      578        1:C        1:C       0.769 
      579        1:C       2:NC   +   0.923 
      580       2:NC       2:NC       0.769 
      581       2:NC       2:NC       0.769 
      582        1:C        1:C       0.538 
      583        1:C       2:NC   +   0.692 
      584        1:C       2:NC   +   0.538 
      585        1:C       2:NC   +   0.769 
      586        1:C        1:C       0.538 
      587       2:NC       2:NC       0.538 
      588        1:C        1:C       0.692 
      589        1:C        1:C       0.692 
      590        1:C       2:NC   +   0.846 
      591        1:C       2:NC   +   0.692 
      592       2:NC       2:NC       0.692 
      593        1:C       2:NC   +   0.615 
      594        1:C       2:NC   +   0.692 
      595       2:NC       2:NC       0.714 
      596        1:C       2:NC   +   0.769 
      597       2:NC       2:NC       0.692 
      598       2:NC        1:C   +   0.615 
      599       2:NC       2:NC       0.538 
      600       2:NC       2:NC       0.615 
      601       2:NC       2:NC       0.615 
      602        1:C       2:NC   +   0.846 
      603       2:NC       2:NC       0.692 
      604       2:NC       2:NC       0.615 
      605        1:C       2:NC   +   0.769 
      606       2:NC       2:NC       0.846 
      607       2:NC       2:NC       0.714 
      608       2:NC       2:NC       0.769 
      609       2:NC        1:C   +   0.846 
      610       2:NC        1:C   +   0.615 
      611       2:NC       2:NC       0.769 
      612       2:NC       2:NC       0.923 
      613       2:NC       2:NC       0.923 
      614       2:NC       2:NC       0.769 
      615       2:NC       2:NC       0.692 
      616       2:NC       2:NC       0.615 
      617        1:C       2:NC   +   0.769 
      618       2:NC        1:C   +   0.615 
      619        1:C       2:NC   +   0.846 
      620       2:NC       2:NC       0.769 
      621       2:NC       2:NC       1 
      622       2:NC       2:NC       0.769 
      623        1:C        1:C       0.538 
      624       2:NC       2:NC       0.769 
      625       2:NC       2:NC       0.769 
      626       2:NC       2:NC       1 
      627       2:NC       2:NC       0.769 
      628       2:NC       2:NC       0.538 
      629        1:C       2:NC   +   0.692 
      630       2:NC       2:NC       0.769 
      631        1:C       2:NC   +   0.769 
      632       2:NC       2:NC       0.846 
      633       2:NC       2:NC       0.769 
      634       2:NC       2:NC       0.923 
      635       2:NC       2:NC       0.769 
      636       2:NC       2:NC       0.538 
      637       2:NC        1:C   +   0.615 
      638       2:NC       2:NC       0.846 
      639        1:C        1:C       0.769 
      640       2:NC       2:NC       0.769 
      641       2:NC       2:NC       0.615 
      642       2:NC       2:NC       0.923 
      643       2:NC       2:NC       0.643 
      644        1:C       2:NC   +   0.769 
      645        1:C       2:NC   +   0.692 
      646       2:NC       2:NC       0.692 
      647        1:C       2:NC   +   0.571 
      648       2:NC       2:NC       0.615 
      649       2:NC        1:C   +   0.538 
      650        1:C       2:NC   +   0.615 
      651       2:NC       2:NC       0.615 
      652        1:C        1:C       0.615 
      653       2:NC       2:NC       0.769 
      654        1:C        1:C       0.538 
      655        1:C        1:C       0.615 
      656       2:NC       2:NC       0.692 
      657       2:NC       2:NC       0.538 
      658        1:C        1:C       0.538 
      659       2:NC       2:NC       0.615 
      660        1:C        1:C       0.769 
      661        1:C       2:NC   +   0.615 
      662       2:NC        1:C   +   0.615 
      663       2:NC        1:C   +   0.692 
      664        1:C       2:NC   +   0.538 
      665       2:NC       2:NC       0.769 
      666       2:NC       2:NC       0.538 
      667       2:NC       2:NC       0.769 
      668        1:C        1:C       0.769 
      669       2:NC       2:NC       0.538 
      670       2:NC        1:C   +   0.538 
      671        1:C       2:NC   +   0.692 
      672       2:NC       2:NC       0.846 
      673       2:NC       2:NC       0.769 
      674        1:C       2:NC   +   0.846 
      675       2:NC       2:NC       0.692 
      676       2:NC       2:NC       0.692 
      677       2:NC       2:NC       0.538 
      678       2:NC       2:NC       0.615 
      679        1:C       2:NC   +   0.692 
      680       2:NC        1:C   +   0.615 
      681       2:NC       2:NC       0.923 
      682        1:C       2:NC   +   0.615 
      683       2:NC       2:NC       0.923 
      684        1:C       2:NC   +   0.692 
      685        1:C       2:NC   +   0.538 
      686       2:NC       2:NC       0.769 
      687        1:C        1:C       0.538 
      688       2:NC       2:NC       0.923 
      689       2:NC       2:NC       0.692 
      690       2:NC       2:NC       0.923 
      691        1:C       2:NC   +   0.692 
      692        1:C       2:NC   +   0.692 
      693       2:NC       2:NC       0.769 
