# Supplementary material for: Systematic Identification of Machine-Learning Models Aimed to Classify Critical Residues for Protein Function from Protein Structure
Source: Molecules. 2017 Oct 9;22(10):1673. doi: 10.3390/molecules22101673 (PMC6151554; doi:10.3390/molecules22101673)
Supplement: Supplementary file 1 [file molecules-22-01673-s001.zip › SupplementalFileS17.txt]

Predictions using the model 2 trained with JAMMING3SET-ProtDCal

=== Predictions on test data ===

    inst#     actual  predicted error prediction
        1        1:C       2:NC   +   0.899 
        2       2:NC       2:NC       0.899 
        3       2:NC       2:NC       0.899 
        4       2:NC       2:NC       0.899 
        5       2:NC       2:NC       0.899 
        6       2:NC       2:NC       0.899 
        7       2:NC       2:NC       0.899 
        8       2:NC       2:NC       0.899 
        9       2:NC       2:NC       0.899 
       10       2:NC       2:NC       0.899 
       11       2:NC       2:NC       0.899 
       12       2:NC       2:NC       0.899 
       13       2:NC       2:NC       0.899 
       14       2:NC       2:NC       0.899 
       15       2:NC       2:NC       0.899 
       16       2:NC       2:NC       0.899 
       17       2:NC       2:NC       0.899 
       18       2:NC       2:NC       0.691 
       19       2:NC       2:NC       0.636 
       20       2:NC       2:NC       0.899 
       21       2:NC       2:NC       0.691 
       22       2:NC       2:NC       0.899 
       23       2:NC       2:NC       0.899 
       24       2:NC       2:NC       0.899 
       25       2:NC       2:NC       0.899 
       26       2:NC       2:NC       0.899 
       27        1:C       2:NC   +   0.899 
       28       2:NC       2:NC       0.899 
       29       2:NC       2:NC       0.899 
       30       2:NC       2:NC       0.899 
       31       2:NC       2:NC       0.899 
       32       2:NC       2:NC       0.899 
       33       2:NC       2:NC       0.899 
       34       2:NC       2:NC       0.899 
       35       2:NC       2:NC       0.899 
       36       2:NC       2:NC       0.899 
       37       2:NC       2:NC       0.899 
       38       2:NC       2:NC       0.899 
       39       2:NC       2:NC       0.899 
       40       2:NC       2:NC       0.899 
       41       2:NC       2:NC       0.899 
       42       2:NC       2:NC       0.899 
       43       2:NC       2:NC       0.899 
       44        1:C        1:C       0.794 
       45       2:NC       2:NC       0.899 
       46       2:NC       2:NC       0.899 
       47       2:NC       2:NC       0.899 
       48       2:NC       2:NC       0.899 
       49       2:NC       2:NC       0.899 
       50       2:NC       2:NC       0.899 
       51       2:NC       2:NC       0.899 
       52       2:NC       2:NC       0.899 
       53       2:NC       2:NC       0.899 
       54        1:C        1:C       0.794 
       55        1:C       2:NC   +   0.899 
       56       2:NC        1:C   +   0.794 
       57       2:NC       2:NC       0.899 
       58       2:NC       2:NC       0.691 
       59       2:NC       2:NC       0.899 
       60        1:C       2:NC   +   0.899 
       61       2:NC       2:NC       0.899 
       62        1:C       2:NC   +   0.899 
       63       2:NC       2:NC       0.899 
       64       2:NC       2:NC       0.899 
       65       2:NC       2:NC       0.899 
       66       2:NC       2:NC       0.899 
       67       2:NC       2:NC       0.899 
       68        1:C       2:NC   +   0.899 
       69        1:C       2:NC   +   0.899 
       70        1:C       2:NC   +   0.899 
       71       2:NC       2:NC       0.899 
       72        1:C       2:NC   +   0.899 
       73       2:NC       2:NC       0.899 
       74       2:NC       2:NC       0.899 
       75       2:NC       2:NC       0.899 
       76        1:C       2:NC   +   0.899 
       77       2:NC       2:NC       0.899 
       78       2:NC       2:NC       0.899 
       79       2:NC       2:NC       0.899 
       80       2:NC       2:NC       0.899 
       81       2:NC       2:NC       0.899 
       82        1:C       2:NC   +   0.899 
       83       2:NC       2:NC       0.899 
       84       2:NC       2:NC       0.899 
       85       2:NC       2:NC       0.899 
       86       2:NC       2:NC       0.899 
       87       2:NC       2:NC       0.899 
       88       2:NC       2:NC       0.899 
       89       2:NC       2:NC       0.636 
       90       2:NC       2:NC       0.899 
       91       2:NC       2:NC       0.899 
       92       2:NC       2:NC       0.899 
       93       2:NC       2:NC       0.899 
       94       2:NC       2:NC       0.899 
       95       2:NC       2:NC       0.899 
       96       2:NC       2:NC       0.899 
       97       2:NC       2:NC       0.899 
       98        1:C       2:NC   +   0.899 
       99       2:NC       2:NC       0.899 
      100        1:C       2:NC   +   0.899 
      101       2:NC       2:NC       0.899 
      102       2:NC       2:NC       0.899 
      103       2:NC       2:NC       0.899 
      104        1:C       2:NC   +   0.899 
      105       2:NC        1:C   +   0.611 
      106       2:NC       2:NC       0.899 
      107       2:NC       2:NC       0.899 
      108        1:C        1:C       0.611 
      109       2:NC       2:NC       0.691 
      110       2:NC       2:NC       0.899 
      111       2:NC       2:NC       0.899 
      112       2:NC       2:NC       0.636 
      113        1:C       2:NC   +   0.899 
      114        1:C       2:NC   +   0.899 
      115       2:NC       2:NC       0.899 
      116       2:NC       2:NC       0.899 
      117       2:NC       2:NC       0.899 
      118       2:NC       2:NC       0.899 
      119       2:NC       2:NC       0.899 
      120        1:C       2:NC   +   0.899 
      121       2:NC       2:NC       0.691 
      122       2:NC       2:NC       0.899 
      123       2:NC       2:NC       0.899 
      124        1:C       2:NC   +   0.899 
      125       2:NC       2:NC       0.899 
      126       2:NC       2:NC       0.899 
      127       2:NC       2:NC       0.899 
      128       2:NC       2:NC       0.899 
      129       2:NC       2:NC       0.899 
      130        1:C       2:NC   +   0.899 
      131       2:NC       2:NC       0.899 
      132       2:NC       2:NC       0.899 
      133       2:NC       2:NC       0.899 
      134       2:NC       2:NC       0.899 
      135       2:NC       2:NC       0.899 
      136       2:NC       2:NC       0.899 
      137       2:NC       2:NC       0.899 
      138       2:NC       2:NC       0.899 
      139       2:NC       2:NC       0.899 
      140       2:NC       2:NC       0.899 
      141       2:NC       2:NC       0.899 
      142       2:NC       2:NC       0.899 
      143       2:NC       2:NC       0.899 
      144       2:NC       2:NC       0.899 
      145       2:NC       2:NC       0.899 
      146       2:NC       2:NC       0.899 
      147       2:NC       2:NC       0.899 
      148       2:NC       2:NC       0.899 
      149       2:NC       2:NC       0.899 
      150       2:NC       2:NC       0.899 
      151       2:NC       2:NC       0.899 
      152       2:NC       2:NC       0.899 
      153       2:NC       2:NC       0.899 
      154       2:NC       2:NC       0.899 
      155       2:NC       2:NC       0.899 
      156       2:NC       2:NC       0.899 
      157       2:NC       2:NC       0.899 
      158        1:C       2:NC   +   0.899 
      159       2:NC       2:NC       0.899 
      160       2:NC       2:NC       0.899 
      161       2:NC       2:NC       0.899 
      162       2:NC       2:NC       0.899 
      163       2:NC       2:NC       0.899 
      164       2:NC       2:NC       0.899 
      165       2:NC       2:NC       0.691 
      166        1:C       2:NC   +   0.691 
      167        1:C       2:NC   +   0.691 
      168        1:C       2:NC   +   0.691 
      169        1:C       2:NC   +   0.691 
      170       2:NC       2:NC       0.691 
      171       2:NC       2:NC       0.691 
      172       2:NC       2:NC       0.636 
      173        1:C       2:NC   +   0.691 
      174       2:NC       2:NC       0.636 
      175       2:NC        1:C   +   0.611 
      176        1:C       2:NC   +   0.636 
      177        1:C       2:NC   +   0.636 
      178        1:C       2:NC   +   0.691 
      179       2:NC        1:C   +   0.611 
      180        1:C       2:NC   +   0.691 
      181        1:C        1:C       0.611 
      182       2:NC       2:NC       0.691 
      183        1:C       2:NC   +   0.691 
      184       2:NC       2:NC       0.691 
      185       2:NC       2:NC       0.691 
      186        1:C       2:NC   +   0.691 
      187        1:C       2:NC   +   0.691 
      188        1:C        1:C       0.611 
      189       2:NC       2:NC       0.691 
      190        1:C        1:C       0.611 
      191        1:C       2:NC   +   0.691 
      192        1:C       2:NC   +   0.691 
      193       2:NC       2:NC       0.691 
      194       2:NC       2:NC       0.691 
      195        1:C       2:NC   +   0.691 
      196       2:NC       2:NC       0.691 
      197       2:NC        1:C   +   0.611 
      198       2:NC       2:NC       0.691 
      199       2:NC       2:NC       0.691 
      200       2:NC       2:NC       0.691 
      201       2:NC       2:NC       0.691 
      202       2:NC       2:NC       0.691 
      203        1:C       2:NC   +   0.691 
      204        1:C        1:C       0.611 
      205        1:C        1:C       0.611 
      206       2:NC       2:NC       0.691 
      207        1:C       2:NC   +   0.691 
      208        1:C       2:NC   +   0.691 
      209       2:NC       2:NC       0.691 
      210        1:C       2:NC   +   0.691 
      211        1:C       2:NC   +   0.691 
      212        1:C       2:NC   +   0.691 
      213       2:NC       2:NC       0.691 
      214       2:NC       2:NC       0.691 
      215       2:NC       2:NC       0.691 
      216       2:NC       2:NC       0.691 
      217        1:C       2:NC   +   0.691 
      218       2:NC       2:NC       0.691 
      219        1:C       2:NC   +   0.691 
      220       2:NC       2:NC       0.691 
      221       2:NC       2:NC       0.691 
      222        1:C       2:NC   +   0.691 
      223       2:NC       2:NC       0.636 
      224       2:NC       2:NC       0.691 
      225       2:NC       2:NC       0.636 
      226        1:C       2:NC   +   0.691 
      227       2:NC       2:NC       0.691 
      228       2:NC       2:NC       0.691 
      229       2:NC       2:NC       0.691 
      230       2:NC       2:NC       0.691 
      231       2:NC       2:NC       0.691 
      232       2:NC       2:NC       0.691 
      233       2:NC       2:NC       0.691 
      234        1:C       2:NC   +   0.691 
      235        1:C       2:NC   +   0.691 
      236        1:C       2:NC   +   0.691 
      237        1:C       2:NC   +   0.636 
      238       2:NC       2:NC       0.691 
      239       2:NC       2:NC       0.691 
      240       2:NC       2:NC       0.691 
      241       2:NC       2:NC       0.691 
      242       2:NC        1:C   +   0.611 
      243       2:NC       2:NC       0.691 
      244        1:C       2:NC   +   0.691 
      245        1:C       2:NC   +   0.691 
      246        1:C       2:NC   +   0.691 
      247       2:NC       2:NC       0.691 
      248       2:NC        1:C   +   0.611 
      249       2:NC       2:NC       0.691 
      250       2:NC       2:NC       0.691 
      251       2:NC       2:NC       0.691 
      252       2:NC       2:NC       0.691 
      253       2:NC       2:NC       0.636 
      254       2:NC       2:NC       0.691 
      255       2:NC       2:NC       0.691 
      256       2:NC       2:NC       0.691 
      257        1:C        1:C       0.611 
      258       2:NC       2:NC       0.899 
      259       2:NC       2:NC       0.899 
      260       2:NC       2:NC       0.899 
      261       2:NC       2:NC       0.899 
      262       2:NC       2:NC       0.899 
      263       2:NC       2:NC       0.899 
      264       2:NC       2:NC       0.899 
      265       2:NC       2:NC       0.899 
      266       2:NC       2:NC       0.899 
      267       2:NC       2:NC       0.899 
      268        1:C       2:NC   +   0.899 
      269       2:NC       2:NC       0.899 
      270       2:NC       2:NC       0.899 
      271       2:NC       2:NC       0.899 
      272       2:NC       2:NC       0.899 
      273       2:NC       2:NC       0.899 
      274       2:NC       2:NC       0.899 
      275       2:NC       2:NC       0.899 
      276       2:NC       2:NC       0.899 
      277       2:NC       2:NC       0.899 
      278       2:NC       2:NC       0.899 
      279       2:NC       2:NC       0.899 
      280       2:NC       2:NC       0.899 
      281       2:NC       2:NC       0.899 
      282       2:NC       2:NC       0.899 
      283       2:NC       2:NC       0.899 
      284       2:NC       2:NC       0.899 
      285       2:NC       2:NC       0.899 
      286        1:C       2:NC   +   0.899 
      287       2:NC       2:NC       0.899 
      288       2:NC       2:NC       0.899 
      289       2:NC       2:NC       0.899 
      290        1:C       2:NC   +   0.899 
      291       2:NC       2:NC       0.899 
      292       2:NC       2:NC       0.899 
      293       2:NC       2:NC       0.899 
      294       2:NC       2:NC       0.899 
      295       2:NC       2:NC       0.899 
      296       2:NC       2:NC       0.899 
      297       2:NC       2:NC       0.899 
      298       2:NC       2:NC       0.899 
      299       2:NC       2:NC       0.899 
      300       2:NC       2:NC       0.899 
      301       2:NC       2:NC       0.899 
      302        1:C       2:NC   +   0.899 
      303       2:NC       2:NC       0.899 
      304       2:NC       2:NC       0.899 
      305       2:NC       2:NC       0.899 
      306       2:NC       2:NC       0.899 
      307       2:NC       2:NC       0.899 
      308       2:NC       2:NC       0.899 
      309       2:NC       2:NC       0.899 
      310       2:NC       2:NC       0.899 
      311       2:NC       2:NC       0.899 
      312       2:NC       2:NC       0.899 
      313       2:NC       2:NC       0.899 
      314       2:NC       2:NC       0.899 
      315       2:NC       2:NC       0.899 
      316       2:NC       2:NC       0.899 
      317       2:NC       2:NC       0.899 
      318       2:NC       2:NC       0.899 
      319       2:NC       2:NC       0.899 
      320       2:NC       2:NC       0.899 
      321       2:NC       2:NC       0.899 
      322       2:NC       2:NC       0.899 
      323       2:NC       2:NC       0.899 
      324       2:NC       2:NC       0.899 
      325       2:NC       2:NC       0.899 
      326       2:NC       2:NC       0.899 
      327       2:NC       2:NC       0.899 
      328       2:NC       2:NC       0.899 
      329       2:NC       2:NC       0.899 
      330       2:NC       2:NC       0.899 
      331       2:NC       2:NC       0.899 
      332       2:NC       2:NC       0.899 
      333        1:C       2:NC   +   0.899 
      334       2:NC       2:NC       0.899 
      335       2:NC       2:NC       0.899 
      336        1:C       2:NC   +   0.899 
      337       2:NC       2:NC       0.899 
      338       2:NC       2:NC       0.899 
      339       2:NC       2:NC       0.899 
      340       2:NC       2:NC       0.899 
      341        1:C       2:NC   +   0.899 
      342       2:NC       2:NC       0.899 
      343        1:C       2:NC   +   0.899 
      344       2:NC       2:NC       0.899 
      345       2:NC       2:NC       0.899 
      346       2:NC       2:NC       0.899 
      347       2:NC       2:NC       0.899 
      348       2:NC       2:NC       0.899 
      349       2:NC       2:NC       0.899 
      350       2:NC       2:NC       0.899 
      351       2:NC       2:NC       0.899 
      352       2:NC       2:NC       0.899 
      353       2:NC       2:NC       0.899 
      354       2:NC       2:NC       0.899 
      355       2:NC       2:NC       0.899 
      356       2:NC       2:NC       0.899 
      357       2:NC       2:NC       0.899 
      358       2:NC       2:NC       0.899 
      359       2:NC       2:NC       0.899 
      360       2:NC       2:NC       0.899 
      361       2:NC       2:NC       0.899 
      362       2:NC       2:NC       0.899 
      363       2:NC       2:NC       0.899 
      364       2:NC       2:NC       0.899 
      365       2:NC       2:NC       0.899 
      366       2:NC       2:NC       0.899 
      367       2:NC       2:NC       0.899 
      368       2:NC       2:NC       0.899 
      369       2:NC       2:NC       0.899 
      370       2:NC       2:NC       0.899 
      371       2:NC       2:NC       0.899 
      372       2:NC       2:NC       0.899 
      373       2:NC       2:NC       0.899 
      374       2:NC       2:NC       0.899 
      375       2:NC       2:NC       0.899 
      376       2:NC       2:NC       0.899 
      377       2:NC       2:NC       0.899 
      378       2:NC       2:NC       0.899 
      379       2:NC       2:NC       0.899 
      380       2:NC       2:NC       0.899 
      381       2:NC       2:NC       0.899 
      382       2:NC       2:NC       0.899 
      383       2:NC       2:NC       0.899 
      384       2:NC       2:NC       0.899 
      385       2:NC       2:NC       0.899 
      386       2:NC       2:NC       0.899 
      387        1:C       2:NC   +   0.899 
      388       2:NC       2:NC       0.899 
      389       2:NC       2:NC       0.899 
      390       2:NC       2:NC       0.899 
      391       2:NC       2:NC       0.899 
      392       2:NC       2:NC       0.899 
      393       2:NC       2:NC       0.899 
      394       2:NC       2:NC       0.899 
      395       2:NC       2:NC       0.899 
      396       2:NC       2:NC       0.899 
      397       2:NC       2:NC       0.899 
      398       2:NC       2:NC       0.899 
      399       2:NC       2:NC       0.899 
      400       2:NC       2:NC       0.899 
      401       2:NC       2:NC       0.899 
      402       2:NC       2:NC       0.899 
      403       2:NC       2:NC       0.899 
      404       2:NC       2:NC       0.899 
      405       2:NC       2:NC       0.899 
      406        1:C       2:NC   +   0.899 
      407       2:NC       2:NC       0.899 
      408       2:NC       2:NC       0.899 
      409       2:NC       2:NC       0.899 
      410       2:NC       2:NC       0.899 
      411       2:NC       2:NC       0.899 
      412       2:NC       2:NC       0.899 
      413       2:NC       2:NC       0.899 
      414       2:NC       2:NC       0.899 
      415       2:NC       2:NC       0.899 
      416       2:NC       2:NC       0.899 
      417       2:NC       2:NC       0.899 
      418       2:NC       2:NC       0.899 
      419       2:NC       2:NC       0.899 
      420       2:NC       2:NC       0.899 
      421       2:NC       2:NC       0.899 
      422       2:NC       2:NC       0.899 
      423        1:C       2:NC   +   0.899 
      424        1:C       2:NC   +   0.899 
      425       2:NC       2:NC       0.899 
      426       2:NC       2:NC       0.899 
      427       2:NC       2:NC       0.899 
      428       2:NC       2:NC       0.899 
      429       2:NC       2:NC       0.899 
      430       2:NC       2:NC       0.899 
      431       2:NC       2:NC       0.899 
      432       2:NC       2:NC       0.899 
      433       2:NC       2:NC       0.899 
      434       2:NC       2:NC       0.899 
      435       2:NC       2:NC       0.899 
      436       2:NC       2:NC       0.899 
      437       2:NC       2:NC       0.899 
      438       2:NC       2:NC       0.899 
      439       2:NC       2:NC       0.899 
      440       2:NC       2:NC       0.899 
      441       2:NC       2:NC       0.899 
      442       2:NC       2:NC       0.899 
      443       2:NC       2:NC       0.899 
      444       2:NC       2:NC       0.899 
      445       2:NC       2:NC       0.899 
      446       2:NC       2:NC       0.899 
      447       2:NC       2:NC       0.899 
      448       2:NC       2:NC       0.899 
      449       2:NC       2:NC       0.899 
      450       2:NC       2:NC       0.899 
      451       2:NC       2:NC       0.899 
      452       2:NC       2:NC       0.899 
      453       2:NC       2:NC       0.899 
      454       2:NC       2:NC       0.899 
      455       2:NC       2:NC       0.899 
      456       2:NC       2:NC       0.899 
      457       2:NC       2:NC       0.899 
      458       2:NC       2:NC       0.899 
      459       2:NC       2:NC       0.899 
      460       2:NC       2:NC       0.899 
      461       2:NC       2:NC       0.899 
      462        1:C       2:NC   +   0.899 
      463       2:NC       2:NC       0.899 
      464       2:NC       2:NC       0.899 
      465       2:NC       2:NC       0.899 
      466       2:NC       2:NC       0.899 
      467       2:NC       2:NC       0.899 
      468       2:NC       2:NC       0.899 
      469       2:NC       2:NC       0.899 
      470       2:NC       2:NC       0.899 
      471       2:NC       2:NC       0.899 
      472       2:NC       2:NC       0.899 
      473       2:NC       2:NC       0.899 
      474        1:C        1:C       0.846 
      475        1:C        1:C       0.794 
      476        1:C       2:NC   +   0.899 
      477        1:C        1:C       0.846 
      478        1:C        1:C       0.794 
      479       2:NC        1:C   +   0.846 
      480        1:C        1:C       0.846 
      481       2:NC        1:C   +   0.846 
      482        1:C        1:C       0.846 
      483        1:C        1:C       0.846 
      484        1:C        1:C       0.794 
      485        1:C        1:C       0.794 
      486        1:C        1:C       0.794 
      487        1:C        1:C       0.846 
      488        1:C        1:C       0.846 
      489        1:C        1:C       0.794 
      490        1:C        1:C       0.794 
      491        1:C        1:C       0.846 
      492        1:C        1:C       0.794 
      493        1:C        1:C       0.846 
      494        1:C        1:C       0.846 
      495        1:C        1:C       0.794 
      496        1:C        1:C       0.846 
      497        1:C        1:C       0.846 
      498        1:C        1:C       0.794 
      499        1:C        1:C       0.846 
      500        1:C        1:C       0.794 
      501       2:NC        1:C   +   0.846 
      502        1:C        1:C       0.794 
      503       2:NC        1:C   +   0.794 
      504        1:C        1:C       0.794 
      505        1:C        1:C       0.846 
      506        1:C        1:C       0.794 
      507       2:NC        1:C   +   0.794 
      508        1:C        1:C       0.794 
      509       2:NC        1:C   +   0.794 
      510        1:C        1:C       0.794 
      511        1:C        1:C       0.846 
      512        1:C        1:C       0.846 
      513        1:C        1:C       0.846 
      514        1:C        1:C       0.794 
      515        1:C        1:C       0.846 
      516        1:C        1:C       0.794 
      517       2:NC        1:C   +   0.794 
      518        1:C        1:C       0.846 
      519        1:C        1:C       0.794 
      520        1:C        1:C       0.846 
      521        1:C        1:C       0.794 
      522        1:C       2:NC   +   0.899 
      523        1:C        1:C       0.794 
      524       2:NC        1:C   +   0.794 
      525       2:NC        1:C   +   0.794 
      526       2:NC       2:NC       0.691 
      527        1:C        1:C       0.794 
      528       2:NC        1:C   +   0.846 
      529        1:C        1:C       0.794 
      530       2:NC       2:NC       0.691 
      531        1:C        1:C       0.846 
      532        1:C        1:C       0.794 
      533        1:C        1:C       0.794 
      534        1:C        1:C       0.846 
      535        1:C        1:C       0.846 
      536        1:C        1:C       0.794 
      537       2:NC       2:NC       0.636 
      538        1:C        1:C       0.794 
      539       2:NC        1:C   +   0.794 
      540        1:C        1:C       0.794 
      541        1:C        1:C       0.846 
      542        1:C        1:C       0.794 
      543        1:C        1:C       0.846 
      544        1:C        1:C       0.794 
      545        1:C        1:C       0.846 
      546       2:NC        1:C   +   0.794 
      547        1:C       2:NC   +   0.899 
      548        1:C        1:C       0.794 
      549        1:C        1:C       0.794 
      550        1:C        1:C       0.794 
      551        1:C        1:C       0.794 
      552        1:C        1:C       0.846 
      553       2:NC        1:C   +   0.794 
      554       2:NC        1:C   +   0.794 
      555        1:C        1:C       0.794 
      556        1:C        1:C       0.794 
      557        1:C       2:NC   +   0.899 
      558        1:C        1:C       0.794 
      559        1:C        1:C       0.846 
      560       2:NC       2:NC       0.899 
      561        1:C        1:C       0.846 
      562        1:C        1:C       0.794 
      563        1:C        1:C       0.794 
      564        1:C        1:C       0.794 
      565        1:C        1:C       0.794 
      566       2:NC        1:C   +   0.846 
      567        1:C        1:C       0.794 
      568        1:C        1:C       0.794 
      569        1:C        1:C       0.794 
      570       2:NC        1:C   +   0.794 
      571        1:C        1:C       0.794 
      572        1:C        1:C       0.794 
      573        1:C        1:C       0.846 
      574        1:C        1:C       0.846 
      575        1:C        1:C       0.846 
      576        1:C        1:C       0.794 
      577       2:NC       2:NC       0.899 
      578       2:NC        1:C   +   0.794 
      579        1:C       2:NC   +   0.636 
      580        1:C        1:C       0.794 
      581        1:C        1:C       0.794 
      582        1:C        1:C       0.794 
      583       2:NC       2:NC       0.691 
      584        1:C        1:C       0.794 
      585        1:C        1:C       0.611 
      586        1:C       2:NC   +   0.691 
      587       2:NC       2:NC       0.691 
      588        1:C       2:NC   +   0.636 
      589        1:C       2:NC   +   0.636 
      590        1:C       2:NC   +   0.691 
      591        1:C       2:NC   +   0.691 
      592       2:NC       2:NC       0.691 
      593        1:C        1:C       0.611 
      594        1:C       2:NC   +   0.691 
      595       2:NC       2:NC       0.691 
      596        1:C       2:NC   +   0.691 
      597        1:C       2:NC   +   0.691 
      598        1:C       2:NC   +   0.691 
      599       2:NC       2:NC       0.691 
      600       2:NC       2:NC       0.691 
      601       2:NC       2:NC       0.691 
      602       2:NC       2:NC       0.691 
      603       2:NC       2:NC       0.691 
      604        1:C       2:NC   +   0.691 
      605       2:NC       2:NC       0.691 
      606        1:C       2:NC   +   0.691 
      607       2:NC       2:NC       0.691 
      608       2:NC       2:NC       0.691 
      609        1:C       2:NC   +   0.691 
      610        1:C       2:NC   +   0.691 
      611       2:NC       2:NC       0.691 
      612        1:C       2:NC   +   0.691 
      613       2:NC       2:NC       0.691 
      614       2:NC       2:NC       0.691 
      615       2:NC       2:NC       0.691 
      616        1:C       2:NC   +   0.691 
      617       2:NC       2:NC       0.691 
      618       2:NC       2:NC       0.691 
      619       2:NC       2:NC       0.691 
      620       2:NC       2:NC       0.691 
      621        1:C       2:NC   +   0.691 
      622        1:C       2:NC   +   0.691 
      623        1:C       2:NC   +   0.691 
      624       2:NC       2:NC       0.691 
      625       2:NC       2:NC       0.636 
      626        1:C        1:C       0.611 
      627        1:C        1:C       0.611 
      628        1:C        1:C       0.611 
      629       2:NC       2:NC       0.691 
      630       2:NC       2:NC       0.691 
      631        1:C       2:NC   +   0.636 
      632       2:NC       2:NC       0.691 
      633        1:C       2:NC   +   0.691 
      634       2:NC       2:NC       0.691 
      635       2:NC       2:NC       0.691 
      636       2:NC       2:NC       0.691 
      637        1:C        1:C       0.611 
      638       2:NC       2:NC       0.691 
      639       2:NC       2:NC       0.691 
      640       2:NC       2:NC       0.691 
      641       2:NC       2:NC       0.691 
      642        1:C        1:C       0.611 
      643        1:C        1:C       0.611 
      644       2:NC        1:C   +   0.611 
      645       2:NC       2:NC       0.691 
      646       2:NC        1:C   +   0.611 
      647        1:C        1:C       0.611 
      648        1:C        1:C       0.611 
      649       2:NC       2:NC       0.636 
      650       2:NC       2:NC       0.691 
      651       2:NC       2:NC       0.691 
      652       2:NC       2:NC       0.691 
      653       2:NC       2:NC       0.691 
      654       2:NC       2:NC       0.691 
      655        1:C       2:NC   +   0.691 
      656       2:NC       2:NC       0.691 
      657       2:NC       2:NC       0.691 
      658       2:NC       2:NC       0.691 
      659       2:NC       2:NC       0.691 
      660       2:NC       2:NC       0.691 
      661       2:NC       2:NC       0.691 
      662        1:C       2:NC   +   0.691 
      663       2:NC       2:NC       0.691 
      664        1:C       2:NC   +   0.691 
      665       2:NC       2:NC       0.691 
      666       2:NC       2:NC       0.691 
      667       2:NC       2:NC       0.691 
      668       2:NC       2:NC       0.691 
      669       2:NC       2:NC       0.691 
      670       2:NC       2:NC       0.691 
      671       2:NC       2:NC       0.691 
      672       2:NC       2:NC       0.691 
      673       2:NC       2:NC       0.691 
      674       2:NC       2:NC       0.691 
      675        1:C       2:NC   +   0.691 
      676       2:NC       2:NC       0.636 
      677        1:C        1:C       0.611 
      678       2:NC       2:NC       0.691 
      679        1:C        1:C       0.611 
      680       2:NC        1:C   +   0.611 
      681       2:NC       2:NC       0.691 
      682       2:NC        1:C   +   0.611 
      683        1:C        1:C       0.611 
      684       2:NC       2:NC       0.691 
      685       2:NC        1:C   +   0.611 
      686        1:C        1:C       0.611 
      687       2:NC       2:NC       0.691 
      688       2:NC       2:NC       0.636 
      689       2:NC        1:C   +   0.611 
      690       2:NC       2:NC       0.691 
      691       2:NC       2:NC       0.691 
      692       2:NC        1:C   +   0.611 
      693       2:NC       2:NC       0.691 
