# Supplementary material for: Systematic Identification of Machine-Learning Models Aimed to Classify Critical Residues for Protein Function from Protein Structure
Source: Molecules. 2017 Oct 9;22(10):1673. doi: 10.3390/molecules22101673 (PMC6151554; doi:10.3390/molecules22101673)
Supplement: Supplementary file 1 [file molecules-22-01673-s001.zip › SupplementalFileS2.txt]

@relation JAMMING1SET-ProtDCal

@attribute AA {1GVPA.pdb_A_MET_1,1GVPA.pdb_A_ILE_2,1GVPA.pdb_A_LYS_3,1GVPA.pdb_A_VAL_4,1GVPA.pdb_A_GLU_5,1GVPA.pdb_A_ILE_6,1GVPA.pdb_A_LYS_7,1GVPA.pdb_A_PRO_8,1GVPA.pdb_A_SER_9,1GVPA.pdb_A_GLN_10,1GVPA.pdb_A_ALA_11,1GVPA.pdb_A_GLN_12,1GVPA.pdb_A_PHE_13,1GVPA.pdb_A_THR_14,1GVPA.pdb_A_THR_15,1GVPA.pdb_A_ARG_16,1GVPA.pdb_A_SER_17,1GVPA.pdb_A_GLY_18,1GVPA.pdb_A_VAL_19,1GVPA.pdb_A_SER_20,1GVPA.pdb_A_ARG_21,1GVPA.pdb_A_GLN_22,1GVPA.pdb_A_GLY_23,1GVPA.pdb_A_LYS_24,1GVPA.pdb_A_PRO_25,1GVPA.pdb_A_TYR_26,1GVPA.pdb_A_SER_27,1GVPA.pdb_A_LEU_28,1GVPA.pdb_A_ASN_29,1GVPA.pdb_A_GLU_30,1GVPA.pdb_A_GLN_31,1GVPA.pdb_A_LEU_32,1GVPA.pdb_A_CYS_33,1GVPA.pdb_A_TYR_34,1GVPA.pdb_A_VAL_35,1GVPA.pdb_A_ASP_36,1GVPA.pdb_A_LEU_37,1GVPA.pdb_A_GLY_38,1GVPA.pdb_A_ASN_39,1GVPA.pdb_A_GLU_40,1GVPA.pdb_A_TYR_41,1GVPA.pdb_A_PRO_42,1GVPA.pdb_A_VAL_43,1GVPA.pdb_A_LEU_44,1GVPA.pdb_A_VAL_45,1GVPA.pdb_A_LYS_46,1GVPA.pdb_A_ILE_47,1GVPA.pdb_A_THR_48,1GVPA.pdb_A_LEU_49,1GVPA.pdb_A_ASP_50,1GVPA.pdb_A_GLU_51,1GVPA.pdb_A_GLY_52,1GVPA.pdb_A_GLN_53,1GVPA.pdb_A_PRO_54,1GVPA.pdb_A_ALA_55,1GVPA.pdb_A_TYR_56,1GVPA.pdb_A_ALA_57,1GVPA.pdb_A_PRO_58,1GVPA.pdb_A_GLY_59,1GVPA.pdb_A_LEU_60,1GVPA.pdb_A_TYR_61,1GVPA.pdb_A_THR_62,1GVPA.pdb_A_VAL_63,1GVPA.pdb_A_HIS_64,1GVPA.pdb_A_LEU_65,1GVPA.pdb_A_SER_66,1GVPA.pdb_A_SER_67,1GVPA.pdb_A_PHE_68,1GVPA.pdb_A_LYS_69,1GVPA.pdb_A_VAL_70,1GVPA.pdb_A_GLY_71,1GVPA.pdb_A_GLN_72,1GVPA.pdb_A_PHE_73,1GVPA.pdb_A_GLY_74,1GVPA.pdb_A_SER_75,1GVPA.pdb_A_LEU_76,1GVPA.pdb_A_MET_77,1GVPA.pdb_A_ILE_78,1GVPA.pdb_A_ASP_79,1GVPA.pdb_A_ARG_80,1GVPA.pdb_A_LEU_81,1GVPA.pdb_A_ARG_82,1GVPA.pdb_A_LEU_83,1GVPA.pdb_A_VAL_84,1GVPA.pdb_A_PRO_85,1GVPA.pdb_A_ALA_86,1GVPA.pdb_A_LYS_87,1ZG4A.pdb_A_HIS_26,1ZG4A.pdb_A_GLU_28,1ZG4A.pdb_A_THR_29,1ZG4A.pdb_A_LEU_30,1ZG4A.pdb_A_VAL_31,1ZG4A.pdb_A_LYS_32,1ZG4A.pdb_A_VAL_33,1ZG4A.pdb_A_ASP_35,1ZG4A.pdb_A_ALA_36,1ZG4A.pdb_A_GLU_37,1ZG4A.pdb_A_LEU_40,1ZG4A.pdb_A_GLY_41,1ZG4A.pdb_A_ALA_42,1ZG4A.pdb_A_ARG_43,1ZG4A.pdb_A_VAL_44,1ZG4A.pdb_A_GLY_45,1ZG4A.pdb_A_TYR_46,1ZG4A.pdb_A_LEU_49,1ZG4A.pdb_A_LEU_51,1ZG4A.pdb_A_ASN_52,1ZG4A.pdb_A_SER_53,1ZG4A.pdb_A_GLY_54,1ZG4A.pdb_A_LYS_55,1ZG4A.pdb_A_ILE_56,1ZG4A.pdb_A_LEU_57,1ZG4A.pdb_A_ARG_61,1ZG4A.pdb_A_GLU_64,1ZG4A.pdb_A_ARG_65,1ZG4A.pdb_A_PHE_66,1ZG4A.pdb_A_PRO_67,1ZG4A.pdb_A_MET_69,1ZG4A.pdb_A_SER_70,1ZG4A.pdb_A_THR_71,1ZG4A.pdb_A_PHE_72,1ZG4A.pdb_A_LYS_73,1ZG4A.pdb_A_VAL_74,1ZG4A.pdb_A_LEU_75,1ZG4A.pdb_A_LEU_76,1ZG4A.pdb_A_CYS_77,1ZG4A.pdb_A_GLY_78,1ZG4A.pdb_A_VAL_80,1ZG4A.pdb_A_SER_82,1ZG4A.pdb_A_ARG_83,1ZG4A.pdb_A_ASP_85,1ZG4A.pdb_A_ALA_86,1ZG4A.pdb_A_GLY_87,1ZG4A.pdb_A_GLU_89,1ZG4A.pdb_A_GLN_90,1ZG4A.pdb_A_LEU_91,1ZG4A.pdb_A_GLY_92,1ZG4A.pdb_A_ARG_93,1ZG4A.pdb_A_ILE_95,1ZG4A.pdb_A_HIS_96,1ZG4A.pdb_A_TYR_97,1ZG4A.pdb_A_SER_98,1ZG4A.pdb_A_ASP_101,1ZG4A.pdb_A_LEU_102,1ZG4A.pdb_A_VAL_103,1ZG4A.pdb_A_TYR_105,1ZG4A.pdb_A_SER_106,1ZG4A.pdb_A_PRO_107,1ZG4A.pdb_A_LYS_111,1ZG4A.pdb_A_HIS_112,1ZG4A.pdb_A_THR_114,1ZG4A.pdb_A_GLY_116,1ZG4A.pdb_A_MET_117,1ZG4A.pdb_A_THR_118,1ZG4A.pdb_A_VAL_119,1ZG4A.pdb_A_GLU_121,1ZG4A.pdb_A_LEU_122,1ZG4A.pdb_A_CYS_123,1ZG4A.pdb_A_ALA_125,1ZG4A.pdb_A_ALA_126,1ZG4A.pdb_A_ILE_127,1ZG4A.pdb_A_THR_128,1ZG4A.pdb_A_MET_129,1ZG4A.pdb_A_SER_130,1ZG4A.pdb_A_ASP_131,1ZG4A.pdb_A_ASN_132,1ZG4A.pdb_A_THR_133,1ZG4A.pdb_A_ALA_134,1ZG4A.pdb_A_ALA_135,1ZG4A.pdb_A_ASN_136,1ZG4A.pdb_A_LEU_137,1ZG4A.pdb_A_LEU_138,1ZG4A.pdb_A_LEU_139,1ZG4A.pdb_A_THR_141,1ZG4A.pdb_A_ILE_142,1ZG4A.pdb_A_GLY_143,1ZG4A.pdb_A_GLY_144,1ZG4A.pdb_A_PRO_145,1ZG4A.pdb_A_GLU_147,1ZG4A.pdb_A_LEU_148,1ZG4A.pdb_A_THR_149,1ZG4A.pdb_A_ALA_150,1ZG4A.pdb_A_PHE_151,1ZG4A.pdb_A_LEU_152,1ZG4A.pdb_A_HIS_153,1ZG4A.pdb_A_MET_155,1ZG4A.pdb_A_GLY_156,1ZG4A.pdb_A_ASP_157,1ZG4A.pdb_A_HIS_158,1ZG4A.pdb_A_THR_160,1ZG4A.pdb_A_ARG_161,1ZG4A.pdb_A_LEU_162,1ZG4A.pdb_A_ASP_163,1ZG4A.pdb_A_ARG_164,1ZG4A.pdb_A_TRP_165,1ZG4A.pdb_A_GLU_166,1ZG4A.pdb_A_LEU_169,1ZG4A.pdb_A_ASN_170,1ZG4A.pdb_A_GLU_171,1ZG4A.pdb_A_ALA_172,1ZG4A.pdb_A_ILE_173,1ZG4A.pdb_A_PRO_174,1ZG4A.pdb_A_ASN_175,1ZG4A.pdb_A_ASP_176,1ZG4A.pdb_A_GLU_177,1ZG4A.pdb_A_ARG_178,1ZG4A.pdb_A_ASP_179,1ZG4A.pdb_A_THR_180,1ZG4A.pdb_A_THR_181,1ZG4A.pdb_A_PRO_183,1ZG4A.pdb_A_ALA_185,1ZG4A.pdb_A_MET_186,1ZG4A.pdb_A_ALA_187,1ZG4A.pdb_A_THR_188,1ZG4A.pdb_A_THR_189,1ZG4A.pdb_A_LEU_190,1ZG4A.pdb_A_ARG_191,1ZG4A.pdb_A_LYS_192,1ZG4A.pdb_A_LEU_193,1ZG4A.pdb_A_LEU_194,1ZG4A.pdb_A_THR_195,1ZG4A.pdb_A_GLY_196,1ZG4A.pdb_A_GLU_197,1ZG4A.pdb_A_LEU_198,1ZG4A.pdb_A_LEU_199,1ZG4A.pdb_A_THR_200,1ZG4A.pdb_A_ALA_202,1ZG4A.pdb_A_SER_203,1ZG4A.pdb_A_ARG_204,1ZG4A.pdb_A_GLN_205,1ZG4A.pdb_A_LEU_207,1ZG4A.pdb_A_ILE_208,1ZG4A.pdb_A_ASP_209,1ZG4A.pdb_A_TRP_210,1ZG4A.pdb_A_MET_211,1ZG4A.pdb_A_GLU_212,1ZG4A.pdb_A_ALA_213,1ZG4A.pdb_A_ASP_214,1ZG4A.pdb_A_VAL_216,1ZG4A.pdb_A_ALA_217,1ZG4A.pdb_A_GLY_218,1ZG4A.pdb_A_PRO_219,1ZG4A.pdb_A_LEU_220,1ZG4A.pdb_A_LEU_221,1ZG4A.pdb_A_ARG_222,1ZG4A.pdb_A_SER_223,1ZG4A.pdb_A_ALA_224,1ZG4A.pdb_A_LEU_225,1ZG4A.pdb_A_PRO_226,1ZG4A.pdb_A_GLY_228,1ZG4A.pdb_A_TRP_229,1ZG4A.pdb_A_ILE_231,1ZG4A.pdb_A_ALA_232,1ZG4A.pdb_A_ASP_233,1ZG4A.pdb_A_LYS_234,1ZG4A.pdb_A_SER_235,1ZG4A.pdb_A_GLY_236,1ZG4A.pdb_A_ALA_237,1ZG4A.pdb_A_GLY_238,1ZG4A.pdb_A_GLU_240,1ZG4A.pdb_A_ARG_241,1ZG4A.pdb_A_GLY_242,1ZG4A.pdb_A_SER_243,1ZG4A.pdb_A_ARG_244,1ZG4A.pdb_A_GLY_245,1ZG4A.pdb_A_ILE_246,1ZG4A.pdb_A_ILE_247,1ZG4A.pdb_A_ALA_248,1ZG4A.pdb_A_ALA_249,1ZG4A.pdb_A_LEU_250,1ZG4A.pdb_A_GLY_251,1ZG4A.pdb_A_PRO_252,1ZG4A.pdb_A_ASP_254,1ZG4A.pdb_A_GLY_255,1ZG4A.pdb_A_LYS_256,1ZG4A.pdb_A_PRO_257,1ZG4A.pdb_A_SER_258,1ZG4A.pdb_A_ARG_259,1ZG4A.pdb_A_ILE_260,1ZG4A.pdb_A_VAL_261,1ZG4A.pdb_A_VAL_262,1ZG4A.pdb_A_ILE_263,1ZG4A.pdb_A_TYR_264,1ZG4A.pdb_A_THR_265,1ZG4A.pdb_A_THR_266,1ZG4A.pdb_A_GLY_267,1ZG4A.pdb_A_SER_268,1ZG4A.pdb_A_GLN_269,1ZG4A.pdb_A_ALA_270,1ZG4A.pdb_A_THR_271,1ZG4A.pdb_A_MET_272,1ZG4A.pdb_A_ASP_273,1ZG4A.pdb_A_ARG_275,1ZG4A.pdb_A_ASN_276,1ZG4A.pdb_A_ARG_277,1ZG4A.pdb_A_GLN_278,1ZG4A.pdb_A_ILE_279,1ZG4A.pdb_A_ALA_280,1ZG4A.pdb_A_ILE_282,1ZG4A.pdb_A_GLY_283,1ZG4A.pdb_A_ALA_284,1ZG4A.pdb_A_SER_285,1ZG4A.pdb_A_LEU_286,1ZG4A.pdb_A_HIS_289,1ZG4A.pdb_A_TRP_290,2NPHA.pdb_A_PRO_1,2NPHA.pdb_A_GLN_2,2NPHA.pdb_A_VAL_3,2NPHA.pdb_A_THR_4,2NPHA.pdb_A_LEU_5,2NPHA.pdb_A_TRP_6,2NPHA.pdb_A_GLN_7,2NPHA.pdb_A_ARG_8,2NPHA.pdb_A_PRO_9,2NPHA.pdb_A_LEU_10,2NPHA.pdb_A_VAL_11,2NPHA.pdb_A_THR_12,2NPHA.pdb_A_ILE_13,2NPHA.pdb_A_LYS_14,2NPHA.pdb_A_ILE_15,2NPHA.pdb_A_GLY_16,2NPHA.pdb_A_GLY_17,2NPHA.pdb_A_GLN_18,2NPHA.pdb_A_LEU_19,2NPHA.pdb_A_LYS_20,2NPHA.pdb_A_GLU_21,2NPHA.pdb_A_ALA_22,2NPHA.pdb_A_LEU_23,2NPHA.pdb_A_LEU_24,2NPHA.pdb_A_ASP_25,2NPHA.pdb_A_THR_26,2NPHA.pdb_A_GLY_27,2NPHA.pdb_A_ALA_28,2NPHA.pdb_A_ASP_29,2NPHA.pdb_A_ASP_30,2NPHA.pdb_A_THR_31,2NPHA.pdb_A_VAL_32,2NPHA.pdb_A_LEU_33,2NPHA.pdb_A_GLU_34,2NPHA.pdb_A_GLU_35,2NPHA.pdb_A_MET_36,2NPHA.pdb_A_SER_37,2NPHA.pdb_A_LEU_38,2NPHA.pdb_A_PRO_39,2NPHA.pdb_A_GLY_40,2NPHA.pdb_A_ARG_41,2NPHA.pdb_A_TRP_42,2NPHA.pdb_A_LYS_43,2NPHA.pdb_A_PRO_44,2NPHA.pdb_A_LYS_45,2NPHA.pdb_A_MET_46,2NPHA.pdb_A_ILE_47,2NPHA.pdb_A_GLY_48,2NPHA.pdb_A_GLY_49,2NPHA.pdb_A_ILE_50,2NPHA.pdb_A_GLY_51,2NPHA.pdb_A_GLY_52,2NPHA.pdb_A_PHE_53,2NPHA.pdb_A_ILE_54,2NPHA.pdb_A_LYS_55,2NPHA.pdb_A_VAL_56,2NPHA.pdb_A_ARG_57,2NPHA.pdb_A_GLN_58,2NPHA.pdb_A_TYR_59,2NPHA.pdb_A_ASP_60,2NPHA.pdb_A_GLN_61,2NPHA.pdb_A_ILE_62,2NPHA.pdb_A_LEU_63,2NPHA.pdb_A_ILE_64,2NPHA.pdb_A_GLU_65,2NPHA.pdb_A_ILE_66,2NPHA.pdb_A_CYS_67,2NPHA.pdb_A_GLY_68,2NPHA.pdb_A_HIS_69,2NPHA.pdb_A_LYS_70,2NPHA.pdb_A_ALA_71,2NPHA.pdb_A_ILE_72,2NPHA.pdb_A_GLY_73,2NPHA.pdb_A_THR_74,2NPHA.pdb_A_VAL_75,2NPHA.pdb_A_LEU_76,2NPHA.pdb_A_VAL_77,2NPHA.pdb_A_GLY_78,2NPHA.pdb_A_PRO_79,2NPHA.pdb_A_THR_80,2NPHA.pdb_A_PRO_81,2NPHA.pdb_A_VAL_82,2NPHA.pdb_A_ASN_83,2NPHA.pdb_A_ILE_84,2NPHA.pdb_A_ILE_85,2NPHA.pdb_A_GLY_86,2NPHA.pdb_A_ARG_87,2NPHA.pdb_A_ASN_88,2NPHA.pdb_A_LEU_89,2NPHA.pdb_A_LEU_90,2NPHA.pdb_A_THR_91,2NPHA.pdb_A_GLN_92,2NPHA.pdb_A_ILE_93,2NPHA.pdb_A_GLY_94,2NPHA.pdb_A_THR_96,2NPHA.pdb_A_LEU_97,2NPHA.pdb_A_ASN_98,2NPHA.pdb_A_PHE_99,2P9HA.pdb_A_LEU_62,2P9HA.pdb_A_LEU_63,2P9HA.pdb_A_ILE_64,2P9HA.pdb_A_GLY_65,2P9HA.pdb_A_VAL_66,2P9HA.pdb_A_ALA_67,2P9HA.pdb_A_THR_68,2P9HA.pdb_A_SER_69,2P9HA.pdb_A_SER_70,2P9HA.pdb_A_LEU_71,2P9HA.pdb_A_ALA_72,2P9HA.pdb_A_LEU_73,2P9HA.pdb_A_HIS_74,2P9HA.pdb_A_ALA_75,2P9HA.pdb_A_PRO_76,2P9HA.pdb_A_SER_77,2P9HA.pdb_A_GLN_78,2P9HA.pdb_A_ILE_79,2P9HA.pdb_A_VAL_80,2P9HA.pdb_A_ALA_81,2P9HA.pdb_A_ALA_82,2P9HA.pdb_A_ILE_83,2P9HA.pdb_A_LYS_84,2P9HA.pdb_A_SER_85,2P9HA.pdb_A_ARG_86,2P9HA.pdb_A_ALA_87,2P9HA.pdb_A_ASP_88,2P9HA.pdb_A_GLN_89,2P9HA.pdb_A_LEU_90,2P9HA.pdb_A_GLY_91,2P9HA.pdb_A_ALA_92,2P9HA.pdb_A_SER_93,2P9HA.pdb_A_VAL_94,2P9HA.pdb_A_VAL_95,2P9HA.pdb_A_VAL_96,2P9HA.pdb_A_SER_97,2P9HA.pdb_A_MET_98,2P9HA.pdb_A_VAL_99,2P9HA.pdb_A_GLU_100,2P9HA.pdb_A_ARG_101,2P9HA.pdb_A_SER_102,2P9HA.pdb_A_GLY_103,2P9HA.pdb_A_VAL_104,2P9HA.pdb_A_GLU_105,2P9HA.pdb_A_ALA_106,2P9HA.pdb_A_CYS_107,2P9HA.pdb_A_LYS_108,2P9HA.pdb_A_ALA_109,2P9HA.pdb_A_ALA_110,2P9HA.pdb_A_VAL_111,2P9HA.pdb_A_HIS_112,2P9HA.pdb_A_ASN_113,2P9HA.pdb_A_LEU_114,2P9HA.pdb_A_LEU_115,2P9HA.pdb_A_ALA_116,2P9HA.pdb_A_GLN_117,2P9HA.pdb_A_ARG_118,2P9HA.pdb_A_VAL_119,2P9HA.pdb_A_SER_120,2P9HA.pdb_A_GLY_121,2P9HA.pdb_A_LEU_122,2P9HA.pdb_A_ILE_123,2P9HA.pdb_A_ILE_124,2P9HA.pdb_A_ASN_125,2P9HA.pdb_A_TYR_126,2P9HA.pdb_A_PRO_127,2P9HA.pdb_A_LEU_128,2P9HA.pdb_A_ASP_129,2P9HA.pdb_A_ASP_130,2P9HA.pdb_A_GLN_131,2P9HA.pdb_A_ASP_132,2P9HA.pdb_A_ALA_133,2P9HA.pdb_A_ILE_134,2P9HA.pdb_A_ALA_135,2P9HA.pdb_A_VAL_136,2P9HA.pdb_A_GLU_137,2P9HA.pdb_A_ALA_138,2P9HA.pdb_A_ALA_139,2P9HA.pdb_A_CYS_140,2P9HA.pdb_A_THR_141,2P9HA.pdb_A_ASN_142,2P9HA.pdb_A_VAL_143,2P9HA.pdb_A_PRO_144,2P9HA.pdb_A_ALA_145,2P9HA.pdb_A_LEU_146,2P9HA.pdb_A_PHE_147,2P9HA.pdb_A_LEU_148,2P9HA.pdb_A_ASP_149,2P9HA.pdb_A_VAL_150,2P9HA.pdb_A_SER_151,2P9HA.pdb_A_ASP_152,2P9HA.pdb_A_GLN_153,2P9HA.pdb_A_THR_154,2P9HA.pdb_A_PRO_155,2P9HA.pdb_A_ILE_156,2P9HA.pdb_A_ASN_157,2P9HA.pdb_A_SER_158,2P9HA.pdb_A_ILE_159,2P9HA.pdb_A_ILE_160,2P9HA.pdb_A_PHE_161,2P9HA.pdb_A_SER_162,2P9HA.pdb_A_HIS_163,2P9HA.pdb_A_GLU_164,2P9HA.pdb_A_ASP_165,2P9HA.pdb_A_GLY_166,2P9HA.pdb_A_THR_167,2P9HA.pdb_A_ARG_168,2P9HA.pdb_A_LEU_169,2P9HA.pdb_A_GLY_170,2P9HA.pdb_A_VAL_171,2P9HA.pdb_A_GLU_172,2P9HA.pdb_A_HIS_173,2P9HA.pdb_A_LEU_174,2P9HA.pdb_A_VAL_175,2P9HA.pdb_A_ALA_176,2P9HA.pdb_A_LEU_177,2P9HA.pdb_A_GLY_178,2P9HA.pdb_A_HIS_179,2P9HA.pdb_A_GLN_180,2P9HA.pdb_A_GLN_181,2P9HA.pdb_A_ILE_182,2P9HA.pdb_A_ALA_183,2P9HA.pdb_A_LEU_184,2P9HA.pdb_A_LEU_185,2P9HA.pdb_A_ALA_186,2P9HA.pdb_A_GLY_187,2P9HA.pdb_A_PRO_188,2P9HA.pdb_A_LEU_189,2P9HA.pdb_A_SER_190,2P9HA.pdb_A_SER_191,2P9HA.pdb_A_VAL_192,2P9HA.pdb_A_SER_193,2P9HA.pdb_A_ALA_194,2P9HA.pdb_A_ARG_195,2P9HA.pdb_A_LEU_196,2P9HA.pdb_A_ARG_197,2P9HA.pdb_A_LEU_198,2P9HA.pdb_A_ALA_199,2P9HA.pdb_A_GLY_200,2P9HA.pdb_A_TRP_201,2P9HA.pdb_A_HIS_202,2P9HA.pdb_A_LYS_203,2P9HA.pdb_A_TYR_204,2P9HA.pdb_A_LEU_205,2P9HA.pdb_A_THR_206,2P9HA.pdb_A_ARG_207,2P9HA.pdb_A_ASN_208,2P9HA.pdb_A_GLN_209,2P9HA.pdb_A_ILE_210,2P9HA.pdb_A_GLN_211,2P9HA.pdb_A_PRO_212,2P9HA.pdb_A_ILE_213,2P9HA.pdb_A_ALA_214,2P9HA.pdb_A_GLU_215,2P9HA.pdb_A_ARG_216,2P9HA.pdb_A_GLU_217,2P9HA.pdb_A_GLY_218,2P9HA.pdb_A_ASP_219,2P9HA.pdb_A_TRP_220,2P9HA.pdb_A_SER_221,2P9HA.pdb_A_ALA_222,2P9HA.pdb_A_MET_223,2P9HA.pdb_A_SER_224,2P9HA.pdb_A_GLY_225,2P9HA.pdb_A_PHE_226,2P9HA.pdb_A_GLN_227,2P9HA.pdb_A_GLN_228,2P9HA.pdb_A_THR_229,2P9HA.pdb_A_MET_230,2P9HA.pdb_A_GLN_231,2P9HA.pdb_A_MET_232,2P9HA.pdb_A_LEU_233,2P9HA.pdb_A_ASN_234,2P9HA.pdb_A_GLU_235,2P9HA.pdb_A_GLY_236,2P9HA.pdb_A_ILE_237,2P9HA.pdb_A_VAL_238,2P9HA.pdb_A_PRO_239,2P9HA.pdb_A_THR_240,2P9HA.pdb_A_ALA_241,2P9HA.pdb_A_MET_242,2P9HA.pdb_A_LEU_243,2P9HA.pdb_A_VAL_244,2P9HA.pdb_A_ALA_245,2P9HA.pdb_A_ASN_246,2P9HA.pdb_A_ASP_247,2P9HA.pdb_A_GLN_248,2P9HA.pdb_A_MET_249,2P9HA.pdb_A_ALA_250,2P9HA.pdb_A_LEU_251,2P9HA.pdb_A_GLY_252,2P9HA.pdb_A_ALA_253,2P9HA.pdb_A_MET_254,2P9HA.pdb_A_ARG_255,2P9HA.pdb_A_ALA_256,2P9HA.pdb_A_ILE_257,2P9HA.pdb_A_THR_258,2P9HA.pdb_A_GLU_259,2P9HA.pdb_A_SER_260,2P9HA.pdb_A_GLY_261,2P9HA.pdb_A_LEU_262,2P9HA.pdb_A_ARG_263,2P9HA.pdb_A_VAL_264,2P9HA.pdb_A_GLY_265,2P9HA.pdb_A_ALA_266,2P9HA.pdb_A_ASP_267,2P9HA.pdb_A_ILE_268,2P9HA.pdb_A_SER_269,2P9HA.pdb_A_VAL_270,2P9HA.pdb_A_VAL_271,2P9HA.pdb_A_GLY_272,2P9HA.pdb_A_TYR_273,2P9HA.pdb_A_ASP_274,2P9HA.pdb_A_ASP_275,2P9HA.pdb_A_THR_276,2P9HA.pdb_A_GLU_277,2P9HA.pdb_A_ASP_278,2P9HA.pdb_A_SER_279,2P9HA.pdb_A_SER_280,2P9HA.pdb_A_CYS_281,2P9HA.pdb_A_TYR_282,2P9HA.pdb_A_ILE_283,2P9HA.pdb_A_PRO_284,2P9HA.pdb_A_PRO_285,2P9HA.pdb_A_LEU_286,2P9HA.pdb_A_THR_287,2P9HA.pdb_A_THR_288,2P9HA.pdb_A_ILE_289,2P9HA.pdb_A_LYS_290,2P9HA.pdb_A_GLN_291,2P9HA.pdb_A_ASP_292,2P9HA.pdb_A_PHE_293,2P9HA.pdb_A_ARG_294,2P9HA.pdb_A_LEU_295,2P9HA.pdb_A_LEU_296,2P9HA.pdb_A_GLY_297,2P9HA.pdb_A_GLN_298,2P9HA.pdb_A_THR_299,2P9HA.pdb_A_SER_300,2P9HA.pdb_A_VAL_301,2P9HA.pdb_A_ASP_302,2P9HA.pdb_A_ARG_303,2P9HA.pdb_A_LEU_304,2P9HA.pdb_A_LEU_305,2P9HA.pdb_A_GLN_306,2P9HA.pdb_A_LEU_307,2P9HA.pdb_A_SER_308,2P9HA.pdb_A_GLN_309,2P9HA.pdb_A_GLY_310,2P9HA.pdb_A_GLN_311,2P9HA.pdb_A_ALA_312,2P9HA.pdb_A_VAL_313,2P9HA.pdb_A_LYS_314,2P9HA.pdb_A_GLY_315,2P9HA.pdb_A_ASN_316,2P9HA.pdb_A_GLN_317,2P9HA.pdb_A_LEU_318,2P9HA.pdb_A_LEU_319,2P9HA.pdb_A_PRO_320,2P9HA.pdb_A_VAL_321,2P9HA.pdb_A_SER_322,2P9HA.pdb_A_LEU_323,2P9HA.pdb_A_VAL_324,2P9HA.pdb_A_LYS_325,2P9HA.pdb_A_ARG_326,2P9HA.pdb_A_LYS_327,2P9HA.pdb_A_THR_328,2P9HA.pdb_A_THR_329,2P9HA.pdb_A_LEU_330,2ZD1A.pdb_A_MET_-1,2ZD1A.pdb_A_VAL_0,2ZD1A.pdb_A_PRO_1,2ZD1A.pdb_A_ILE_2,2ZD1A.pdb_A_SER_3,2ZD1A.pdb_A_PRO_4,2ZD1A.pdb_A_ILE_5,2ZD1A.pdb_A_GLU_6,2ZD1A.pdb_A_THR_7,2ZD1A.pdb_A_VAL_8,2ZD1A.pdb_A_PRO_9,2ZD1A.pdb_A_VAL_10,2ZD1A.pdb_A_LYS_11,2ZD1A.pdb_A_LEU_12,2ZD1A.pdb_A_LYS_13,2ZD1A.pdb_A_PRO_14,2ZD1A.pdb_A_GLY_15,2ZD1A.pdb_A_MET_16,2ZD1A.pdb_A_ASP_17,2ZD1A.pdb_A_GLY_18,2ZD1A.pdb_A_PRO_19,2ZD1A.pdb_A_LYS_20,2ZD1A.pdb_A_VAL_21,2ZD1A.pdb_A_LYS_22,2ZD1A.pdb_A_GLN_23,2ZD1A.pdb_A_TRP_24,2ZD1A.pdb_A_PRO_25,2ZD1A.pdb_A_LEU_26,2ZD1A.pdb_A_THR_27,2ZD1A.pdb_A_GLU_28,2ZD1A.pdb_A_GLU_29,2ZD1A.pdb_A_LYS_30,2ZD1A.pdb_A_ILE_31,2ZD1A.pdb_A_LYS_32,2ZD1A.pdb_A_ALA_33,2ZD1A.pdb_A_LEU_34,2ZD1A.pdb_A_VAL_35,2ZD1A.pdb_A_GLU_36,2ZD1A.pdb_A_ILE_37,2ZD1A.pdb_A_CYS_38,2ZD1A.pdb_A_THR_39,2ZD1A.pdb_A_GLU_40,2ZD1A.pdb_A_MET_41,2ZD1A.pdb_A_GLU_42,2ZD1A.pdb_A_LYS_43,2ZD1A.pdb_A_GLU_44,2ZD1A.pdb_A_GLY_45,2ZD1A.pdb_A_LYS_46,2ZD1A.pdb_A_ILE_47,2ZD1A.pdb_A_SER_48,2ZD1A.pdb_A_LYS_49,2ZD1A.pdb_A_ILE_50,2ZD1A.pdb_A_GLY_51,2ZD1A.pdb_A_PRO_52,2ZD1A.pdb_A_GLU_53,2ZD1A.pdb_A_ASN_54,2ZD1A.pdb_A_PRO_55,2ZD1A.pdb_A_TYR_56,2ZD1A.pdb_A_ASN_57,2ZD1A.pdb_A_THR_58,2ZD1A.pdb_A_PRO_59,2ZD1A.pdb_A_VAL_60,2ZD1A.pdb_A_PHE_61,2ZD1A.pdb_A_ALA_62,2ZD1A.pdb_A_ILE_63,2ZD1A.pdb_A_LYS_64,2ZD1A.pdb_A_LYS_65,2ZD1A.pdb_A_LYS_66,2ZD1A.pdb_A_ASP_67,2ZD1A.pdb_A_SER_68,2ZD1A.pdb_A_THR_69,2ZD1A.pdb_A_LYS_70,2ZD1A.pdb_A_TRP_71,2ZD1A.pdb_A_ARG_72,2ZD1A.pdb_A_LYS_73,2ZD1A.pdb_A_LEU_74,2ZD1A.pdb_A_VAL_75,2ZD1A.pdb_A_ASP_76,2ZD1A.pdb_A_PHE_77,2ZD1A.pdb_A_ARG_78,2ZD1A.pdb_A_GLU_79,2ZD1A.pdb_A_LEU_80,2ZD1A.pdb_A_ASN_81,2ZD1A.pdb_A_LYS_82,2ZD1A.pdb_A_ARG_83,2ZD1A.pdb_A_THR_84,2ZD1A.pdb_A_GLN_85,2ZD1A.pdb_A_ASP_86,2ZD1A.pdb_A_PHE_87,2ZD1A.pdb_A_TRP_88,2ZD1A.pdb_A_GLU_89,2ZD1A.pdb_A_VAL_90,2ZD1A.pdb_A_GLN_91,2ZD1A.pdb_A_LEU_92,2ZD1A.pdb_A_GLY_93,2ZD1A.pdb_A_ILE_94,2ZD1A.pdb_A_PRO_95,2ZD1A.pdb_A_HIS_96,2ZD1A.pdb_A_PRO_97,2ZD1A.pdb_A_ALA_98,2ZD1A.pdb_A_GLY_99,2ZD1A.pdb_A_LEU_100,2ZD1A.pdb_A_LYS_101,2ZD1A.pdb_A_LYS_102,2ZD1A.pdb_A_LYS_103,2ZD1A.pdb_A_LYS_104,2ZD1A.pdb_A_SER_105,2ZD1A.pdb_A_VAL_106,2ZD1A.pdb_A_THR_107,2ZD1A.pdb_A_VAL_108,2ZD1A.pdb_A_LEU_109,2ZD1A.pdb_A_ASP_110,2ZD1A.pdb_A_VAL_111,2ZD1A.pdb_A_GLY_112,2ZD1A.pdb_A_ASP_113,2ZD1A.pdb_A_ALA_114,2ZD1A.pdb_A_TYR_115,2ZD1A.pdb_A_PHE_116,2ZD1A.pdb_A_SER_117,2ZD1A.pdb_A_VAL_118,2ZD1A.pdb_A_PRO_119,2ZD1A.pdb_A_LEU_120,2ZD1A.pdb_A_ASP_121,2ZD1A.pdb_A_GLU_122,2ZD1A.pdb_A_ASP_123,2ZD1A.pdb_A_PHE_124,2ZD1A.pdb_A_ARG_125,2ZD1A.pdb_A_LYS_126,2ZD1A.pdb_A_TYR_127,2ZD1A.pdb_A_THR_128,2ZD1A.pdb_A_ALA_129,2ZD1A.pdb_A_PHE_130,2ZD1A.pdb_A_THR_131,2ZD1A.pdb_A_ILE_132,2ZD1A.pdb_A_PRO_133,2ZD1A.pdb_A_SER_134,2ZD1A.pdb_A_ILE_135,2ZD1A.pdb_A_ASN_136,2ZD1A.pdb_A_ASN_137,2ZD1A.pdb_A_GLU_138,2ZD1A.pdb_A_THR_139,2ZD1A.pdb_A_PRO_140,2ZD1A.pdb_A_GLY_141,2ZD1A.pdb_A_ILE_142,2ZD1A.pdb_A_ARG_143,2ZD1A.pdb_A_TYR_144,2ZD1A.pdb_A_GLN_145,2ZD1A.pdb_A_TYR_146,2ZD1A.pdb_A_ASN_147,2ZD1A.pdb_A_VAL_148,2ZD1A.pdb_A_LEU_149,2ZD1A.pdb_A_PRO_150,2ZD1A.pdb_A_GLN_151,2ZD1A.pdb_A_GLY_152,2ZD1A.pdb_A_TRP_153,2ZD1A.pdb_A_LYS_154,2ZD1A.pdb_A_GLY_155,2ZD1A.pdb_A_SER_156,2ZD1A.pdb_A_PRO_157,2ZD1A.pdb_A_ALA_158,2ZD1A.pdb_A_ILE_159,2ZD1A.pdb_A_PHE_160,2ZD1A.pdb_A_GLN_161,2ZD1A.pdb_A_SER_162,2ZD1A.pdb_A_SER_163,2ZD1A.pdb_A_MET_164,2ZD1A.pdb_A_THR_165,2ZD1A.pdb_A_LYS_166,2ZD1A.pdb_A_ILE_167,2ZD1A.pdb_A_LEU_168,2ZD1A.pdb_A_GLU_169,2ZD1A.pdb_A_PRO_170,2ZD1A.pdb_A_PHE_171,2ZD1A.pdb_A_ALA_172,2ZD1A.pdb_A_ALA_173,2ZD1A.pdb_A_GLN_174,2ZD1A.pdb_A_ASN_175,2ZD1A.pdb_A_PRO_176,2ZD1A.pdb_A_ASP_177,2ZD1A.pdb_A_ILE_178,2ZD1A.pdb_A_VAL_179,2ZD1A.pdb_A_ILE_180,2ZD1A.pdb_A_TYR_181,2ZD1A.pdb_A_GLN_182,2ZD1A.pdb_A_TYR_183,2ZD1A.pdb_A_MET_184,2ZD1A.pdb_A_ASP_185,2ZD1A.pdb_A_ASP_186,2ZD1A.pdb_A_LEU_187,2ZD1A.pdb_A_TYR_188,2ZD1A.pdb_A_VAL_189,2ZD1A.pdb_A_GLY_190,2ZD1A.pdb_A_SER_191,2ZD1A.pdb_A_ASP_192,2ZD1A.pdb_A_LEU_193,2ZD1A.pdb_A_GLU_194,2ZD1A.pdb_A_ILE_195,2ZD1A.pdb_A_GLY_196,2ZD1A.pdb_A_GLN_197,2ZD1A.pdb_A_HIS_198,2ZD1A.pdb_A_ARG_199,2ZD1A.pdb_A_THR_200,2ZD1A.pdb_A_LYS_201,2ZD1A.pdb_A_ILE_202,2ZD1A.pdb_A_GLU_203,2ZD1A.pdb_A_GLU_204,2ZD1A.pdb_A_LEU_205,2ZD1A.pdb_A_ARG_206,2ZD1A.pdb_A_GLN_207,2ZD1A.pdb_A_HIS_208,2ZD1A.pdb_A_LEU_209,2ZD1A.pdb_A_LEU_210,2ZD1A.pdb_A_ARG_211,2ZD1A.pdb_A_TRP_212,2ZD1A.pdb_A_GLY_213,2ZD1A.pdb_A_LEU_214,2ZD1A.pdb_A_THR_215,2ZD1A.pdb_A_THR_216,2ZD1A.pdb_A_PRO_217,2ZD1A.pdb_A_ASP_218,2ZD1A.pdb_A_LYS_219,2ZD1A.pdb_A_LYS_220,2ZD1A.pdb_A_HIS_221,2ZD1A.pdb_A_GLN_222,2ZD1A.pdb_A_LYS_223,2ZD1A.pdb_A_GLU_224,2ZD1A.pdb_A_PRO_225,2ZD1A.pdb_A_PRO_226,2ZD1A.pdb_A_PHE_227,2ZD1A.pdb_A_LEU_228,2ZD1A.pdb_A_TRP_229,2ZD1A.pdb_A_MET_230,2ZD1A.pdb_A_GLY_231,2ZD1A.pdb_A_TYR_232,2ZD1A.pdb_A_GLU_233,2ZD1A.pdb_A_LEU_234,2ZD1A.pdb_A_HIS_235,2ZD1A.pdb_A_PRO_236,2ZD1A.pdb_A_ASP_237,2ZD1A.pdb_A_LYS_238,2ZD1A.pdb_A_TRP_239,2ZD1A.pdb_A_THR_240,2ZD1A.pdb_A_VAL_241,2ZD1A.pdb_A_GLN_242,2ZD1A.pdb_A_PRO_243,2ZD1A.pdb_A_ILE_244,2ZD1A.pdb_A_VAL_245,2ZD1A.pdb_A_LEU_246,2ZD1A.pdb_A_PRO_247,2ZD1A.pdb_A_GLU_248,2ZD1A.pdb_A_LYS_249,2ZD1A.pdb_A_ASP_250,2ZD1A.pdb_A_SER_251,2ZD1A.pdb_A_TRP_252,2ZD1A.pdb_A_THR_253,2ZD1A.pdb_A_VAL_254,2ZD1A.pdb_A_ASN_255,2ZD1A.pdb_A_ASP_256,2ZD1A.pdb_A_ILE_257,2ZD1A.pdb_A_GLN_258,2ZD1A.pdb_A_LYS_259,2ZD1A.pdb_A_LEU_260,2ZD1A.pdb_A_VAL_261,2ZD1A.pdb_A_GLY_262,2ZD1A.pdb_A_LYS_263,2ZD1A.pdb_A_LEU_264,2ZD1A.pdb_A_ASN_265,2ZD1A.pdb_A_TRP_266,2ZD1A.pdb_A_ALA_267,2ZD1A.pdb_A_SER_268,2ZD1A.pdb_A_GLN_269,2ZD1A.pdb_A_ILE_270,2ZD1A.pdb_A_TYR_271,2ZD1A.pdb_A_PRO_272,2ZD1A.pdb_A_GLY_273,2ZD1A.pdb_A_ILE_274,2ZD1A.pdb_A_LYS_275,2ZD1A.pdb_A_VAL_276,2ZD1A.pdb_A_ARG_277,2ZD1A.pdb_A_GLN_278,2ZD1A.pdb_A_LEU_279,2ZD1A.pdb_A_SER_280,2ZD1A.pdb_A_LYS_281,2ZD1A.pdb_A_LEU_282,2ZD1A.pdb_A_LEU_283,2ZD1A.pdb_A_ARG_284,2ZD1A.pdb_A_GLY_285,2ZD1A.pdb_A_THR_286,2ZD1A.pdb_A_LYS_287,2ZD1A.pdb_A_ALA_288,2ZD1A.pdb_A_LEU_289,2ZD1A.pdb_A_THR_290,2ZD1A.pdb_A_GLU_291,2ZD1A.pdb_A_VAL_292,2ZD1A.pdb_A_ILE_293,2ZD1A.pdb_A_PRO_294,2ZD1A.pdb_A_LEU_295,2ZD1A.pdb_A_THR_296,2ZD1A.pdb_A_GLU_297,2ZD1A.pdb_A_GLU_298,2ZD1A.pdb_A_ALA_299,2ZD1A.pdb_A_GLU_300,2ZD1A.pdb_A_LEU_301,2ZD1A.pdb_A_GLU_302,2ZD1A.pdb_A_LEU_303,2ZD1A.pdb_A_ALA_304,2ZD1A.pdb_A_GLU_305,2ZD1A.pdb_A_ASN_306,2ZD1A.pdb_A_ARG_307,2ZD1A.pdb_A_GLU_308,2ZD1A.pdb_A_ILE_309,2ZD1A.pdb_A_LEU_310,2ZD1A.pdb_A_LYS_311,2ZD1A.pdb_A_GLU_312,2ZD1A.pdb_A_PRO_313,2ZD1A.pdb_A_VAL_314,2ZD1A.pdb_A_HIS_315,2ZD1A.pdb_A_GLY_316,2ZD1A.pdb_A_VAL_317,2ZD1A.pdb_A_TYR_318,2ZD1A.pdb_A_TYR_319,2ZD1A.pdb_A_ASP_320,2ZD1A.pdb_A_PRO_321,2ZD1A.pdb_A_SER_322,2ZD1A.pdb_A_LYS_323,2ZD1A.pdb_A_ASP_324,2ZD1A.pdb_A_LEU_325,2ZD1A.pdb_A_ILE_326,2ZD1A.pdb_A_ALA_327,2ZD1A.pdb_A_GLU_328,2ZD1A.pdb_A_ILE_329,2ZD1A.pdb_A_GLN_330,2ZD1A.pdb_A_LYS_331,2ZD1A.pdb_A_GLN_332,2ZD1A.pdb_A_GLY_333,2ZD1A.pdb_A_GLN_334,2ZD1A.pdb_A_GLY_335,2ZD1A.pdb_A_GLN_336,2ZD1A.pdb_A_TRP_337,2ZD1A.pdb_A_THR_338,2ZD1A.pdb_A_TYR_339,2ZD1A.pdb_A_GLN_340,2ZD1A.pdb_A_ILE_341,2ZD1A.pdb_A_TYR_342,2ZD1A.pdb_A_GLN_343,2ZD1A.pdb_A_GLU_344,2ZD1A.pdb_A_PRO_345,2ZD1A.pdb_A_PHE_346,2ZD1A.pdb_A_LYS_347,2ZD1A.pdb_A_ASN_348,2ZD1A.pdb_A_LEU_349,2ZD1A.pdb_A_LYS_350,2ZD1A.pdb_A_THR_351,2ZD1A.pdb_A_GLY_352,2ZD1A.pdb_A_LYS_353,2ZD1A.pdb_A_TYR_354,2ZD1A.pdb_A_ALA_355,2ZD1A.pdb_A_ARG_356,2ZD1A.pdb_A_MET_357,2ZD1A.pdb_A_ARG_358,2ZD1A.pdb_A_GLY_359,2ZD1A.pdb_A_ALA_360,2ZD1A.pdb_A_HIS_361,2ZD1A.pdb_A_THR_362,2ZD1A.pdb_A_ASN_363,2ZD1A.pdb_A_ASP_364,2ZD1A.pdb_A_VAL_365,2ZD1A.pdb_A_LYS_366,2ZD1A.pdb_A_GLN_367,2ZD1A.pdb_A_LEU_368,2ZD1A.pdb_A_THR_369,2ZD1A.pdb_A_GLU_370,2ZD1A.pdb_A_ALA_371,2ZD1A.pdb_A_VAL_372,2ZD1A.pdb_A_GLN_373,2ZD1A.pdb_A_LYS_374,2ZD1A.pdb_A_ILE_375,2ZD1A.pdb_A_THR_376,2ZD1A.pdb_A_THR_377,2ZD1A.pdb_A_GLU_378,2ZD1A.pdb_A_SER_379,2ZD1A.pdb_A_ILE_380,2ZD1A.pdb_A_VAL_381,2ZD1A.pdb_A_ILE_382,2ZD1A.pdb_A_TRP_383,2ZD1A.pdb_A_GLY_384,2ZD1A.pdb_A_LYS_385,2ZD1A.pdb_A_THR_386,2ZD1A.pdb_A_PRO_387,2ZD1A.pdb_A_LYS_388,2ZD1A.pdb_A_PHE_389,2ZD1A.pdb_A_LYS_390,2ZD1A.pdb_A_LEU_391,2ZD1A.pdb_A_PRO_392,2ZD1A.pdb_A_ILE_393,2ZD1A.pdb_A_GLN_394,2ZD1A.pdb_A_LYS_395,2ZD1A.pdb_A_GLU_396,2ZD1A.pdb_A_THR_397,2ZD1A.pdb_A_TRP_398,2ZD1A.pdb_A_GLU_399,2ZD1A.pdb_A_THR_400,2ZD1A.pdb_A_TRP_401,2ZD1A.pdb_A_TRP_402,2ZD1A.pdb_A_THR_403,2ZD1A.pdb_A_GLU_404,2ZD1A.pdb_A_TYR_405,2ZD1A.pdb_A_TRP_406,2ZD1A.pdb_A_GLN_407,2ZD1A.pdb_A_ALA_408,2ZD1A.pdb_A_THR_409,2ZD1A.pdb_A_TRP_410,2ZD1A.pdb_A_ILE_411,2ZD1A.pdb_A_PRO_412,2ZD1A.pdb_A_GLU_413,2ZD1A.pdb_A_TRP_414,2ZD1A.pdb_A_GLU_415,2ZD1A.pdb_A_PHE_416,2ZD1A.pdb_A_VAL_417,2ZD1A.pdb_A_ASN_418,2ZD1A.pdb_A_THR_419,2ZD1A.pdb_A_PRO_420,2ZD1A.pdb_A_PRO_421,2ZD1A.pdb_A_LEU_422,2ZD1A.pdb_A_VAL_423,2ZD1A.pdb_A_LYS_424,2ZD1A.pdb_A_LEU_425,2ZD1A.pdb_A_TRP_426,2ZD1A.pdb_A_TYR_427,2ZD1A.pdb_A_GLN_428,2ZD1A.pdb_A_LEU_429,2ZD1A.pdb_A_GLU_430,2ZD1A.pdb_A_LYS_431,2ZD1A.pdb_A_GLU_432,2ZD1A.pdb_A_PRO_433,2ZD1A.pdb_A_ILE_434,2ZD1A.pdb_A_VAL_435,2ZD1A.pdb_A_GLY_436,2ZD1A.pdb_A_ALA_437,2ZD1A.pdb_A_GLU_438,2ZD1A.pdb_A_THR_439,2ZD1A.pdb_A_PHE_440,2ZD1A.pdb_A_TYR_441,2ZD1A.pdb_A_VAL_442,2ZD1A.pdb_A_ASP_443,2ZD1A.pdb_A_GLY_444,2ZD1A.pdb_A_ALA_445,2ZD1A.pdb_A_ALA_446,2ZD1A.pdb_A_ASN_447,2ZD1A.pdb_A_ARG_448,2ZD1A.pdb_A_GLU_449,2ZD1A.pdb_A_THR_450,2ZD1A.pdb_A_LYS_451,2ZD1A.pdb_A_LEU_452,2ZD1A.pdb_A_GLY_453,2ZD1A.pdb_A_LYS_454,2ZD1A.pdb_A_ALA_455,2ZD1A.pdb_A_GLY_456,2ZD1A.pdb_A_TYR_457,2ZD1A.pdb_A_VAL_458,2ZD1A.pdb_A_THR_459,2ZD1A.pdb_A_ASN_460,2ZD1A.pdb_A_LYS_461,2ZD1A.pdb_A_GLY_462,2ZD1A.pdb_A_ARG_463,2ZD1A.pdb_A_GLN_464,2ZD1A.pdb_A_LYS_465,2ZD1A.pdb_A_VAL_466,2ZD1A.pdb_A_VAL_467,2ZD1A.pdb_A_PRO_468,2ZD1A.pdb_A_LEU_469,2ZD1A.pdb_A_THR_470,2ZD1A.pdb_A_ASN_471,2ZD1A.pdb_A_THR_472,2ZD1A.pdb_A_THR_473,2ZD1A.pdb_A_ASN_474,2ZD1A.pdb_A_GLN_475,2ZD1A.pdb_A_LYS_476,2ZD1A.pdb_A_THR_477,2ZD1A.pdb_A_GLU_478,2ZD1A.pdb_A_LEU_479,2ZD1A.pdb_A_GLN_480,2ZD1A.pdb_A_ALA_481,2ZD1A.pdb_A_ILE_482,2ZD1A.pdb_A_TYR_483,2ZD1A.pdb_A_LEU_484,2ZD1A.pdb_A_ALA_485,2ZD1A.pdb_A_LEU_486,2ZD1A.pdb_A_GLN_487,2ZD1A.pdb_A_ASP_488,2ZD1A.pdb_A_SER_489,2ZD1A.pdb_A_GLY_490,2ZD1A.pdb_A_LEU_491,2ZD1A.pdb_A_GLU_492,2ZD1A.pdb_A_VAL_493,2ZD1A.pdb_A_ASN_494,2ZD1A.pdb_A_ILE_495,2ZD1A.pdb_A_VAL_496,2ZD1A.pdb_A_THR_497,2ZD1A.pdb_A_ASP_498,2ZD1A.pdb_A_SER_499,2ZD1A.pdb_A_GLN_500,2ZD1A.pdb_A_TYR_501,2ZD1A.pdb_A_ALA_502,2ZD1A.pdb_A_LEU_503,2ZD1A.pdb_A_GLY_504,2ZD1A.pdb_A_ILE_505,2ZD1A.pdb_A_ILE_506,2ZD1A.pdb_A_GLN_507,2ZD1A.pdb_A_ALA_508,2ZD1A.pdb_A_GLN_509,2ZD1A.pdb_A_PRO_510,2ZD1A.pdb_A_ASP_511,2ZD1A.pdb_A_LYS_512,2ZD1A.pdb_A_SER_513,2ZD1A.pdb_A_GLU_514,2ZD1A.pdb_A_SER_515,2ZD1A.pdb_A_GLU_516,2ZD1A.pdb_A_LEU_517,2ZD1A.pdb_A_VAL_518,2ZD1A.pdb_A_ASN_519,2ZD1A.pdb_A_GLN_520,2ZD1A.pdb_A_ILE_521,2ZD1A.pdb_A_ILE_522,2ZD1A.pdb_A_GLU_523,2ZD1A.pdb_A_GLN_524,2ZD1A.pdb_A_LEU_525,2ZD1A.pdb_A_ILE_526,2ZD1A.pdb_A_LYS_527,2ZD1A.pdb_A_LYS_528,2ZD1A.pdb_A_GLU_529,2ZD1A.pdb_A_LYS_530,2ZD1A.pdb_A_VAL_531,2ZD1A.pdb_A_TYR_532,2ZD1A.pdb_A_LEU_533,2ZD1A.pdb_A_ALA_534,2ZD1A.pdb_A_TRP_535,2ZD1A.pdb_A_VAL_536,2ZD1A.pdb_A_PRO_537,2ZD1A.pdb_A_ALA_538,2ZD1A.pdb_A_HIS_539,2ZD1A.pdb_A_LYS_540,2ZD1A.pdb_A_GLY_541,2ZD1A.pdb_A_ILE_542,2ZD1A.pdb_A_GLY_543,2ZD1A.pdb_A_GLY_544,2ZD1A.pdb_A_ASN_545,2ZD1A.pdb_A_GLU_546,2ZD1A.pdb_A_GLN_547,2ZD1A.pdb_A_VAL_548,2ZD1A.pdb_A_ASP_549,2ZD1A.pdb_A_LYS_550,2ZD1A.pdb_A_LEU_551,2ZD1A.pdb_A_VAL_552,3LZMA.pdb_A_MET_1,3LZMA.pdb_A_ASN_2,3LZMA.pdb_A_ILE_3,3LZMA.pdb_A_PHE_4,3LZMA.pdb_A_GLU_5,3LZMA.pdb_A_MET_6,3LZMA.pdb_A_LEU_7,3LZMA.pdb_A_ARG_8,3LZMA.pdb_A_ILE_9,3LZMA.pdb_A_ASP_10,3LZMA.pdb_A_GLU_11,3LZMA.pdb_A_GLY_12,3LZMA.pdb_A_LEU_13,3LZMA.pdb_A_ARG_14,3LZMA.pdb_A_LEU_15,3LZMA.pdb_A_LYS_16,3LZMA.pdb_A_ILE_17,3LZMA.pdb_A_TYR_18,3LZMA.pdb_A_LYS_19,3LZMA.pdb_A_ASP_20,3LZMA.pdb_A_THR_21,3LZMA.pdb_A_GLU_22,3LZMA.pdb_A_GLY_23,3LZMA.pdb_A_TYR_24,3LZMA.pdb_A_TYR_25,3LZMA.pdb_A_THR_26,3LZMA.pdb_A_ILE_27,3LZMA.pdb_A_GLY_28,3LZMA.pdb_A_ILE_29,3LZMA.pdb_A_GLY_30,3LZMA.pdb_A_HIS_31,3LZMA.pdb_A_LEU_32,3LZMA.pdb_A_LEU_33,3LZMA.pdb_A_THR_34,3LZMA.pdb_A_LYS_35,3LZMA.pdb_A_SER_36,3LZMA.pdb_A_PRO_37,3LZMA.pdb_A_SER_38,3LZMA.pdb_A_LEU_39,3LZMA.pdb_A_ASN_40,3LZMA.pdb_A_ALA_41,3LZMA.pdb_A_ALA_42,3LZMA.pdb_A_LYS_43,3LZMA.pdb_A_SER_44,3LZMA.pdb_A_GLU_45,3LZMA.pdb_A_LEU_46,3LZMA.pdb_A_ASP_47,3LZMA.pdb_A_LYS_48,3LZMA.pdb_A_ALA_49,3LZMA.pdb_A_ILE_50,3LZMA.pdb_A_GLY_51,3LZMA.pdb_A_ARG_52,3LZMA.pdb_A_ASN_53,3LZMA.pdb_A_CYS_54,3LZMA.pdb_A_ASN_55,3LZMA.pdb_A_GLY_56,3LZMA.pdb_A_VAL_57,3LZMA.pdb_A_ILE_58,3LZMA.pdb_A_THR_59,3LZMA.pdb_A_LYS_60,3LZMA.pdb_A_ASP_61,3LZMA.pdb_A_GLU_62,3LZMA.pdb_A_ALA_63,3LZMA.pdb_A_GLU_64,3LZMA.pdb_A_LYS_65,3LZMA.pdb_A_LEU_66,3LZMA.pdb_A_PHE_67,3LZMA.pdb_A_ASN_68,3LZMA.pdb_A_GLN_69,3LZMA.pdb_A_ASP_70,3LZMA.pdb_A_VAL_71,3LZMA.pdb_A_ASP_72,3LZMA.pdb_A_ALA_73,3LZMA.pdb_A_ALA_74,3LZMA.pdb_A_VAL_75,3LZMA.pdb_A_ARG_76,3LZMA.pdb_A_GLY_77,3LZMA.pdb_A_ILE_78,3LZMA.pdb_A_LEU_79,3LZMA.pdb_A_ARG_80,3LZMA.pdb_A_ASN_81,3LZMA.pdb_A_ALA_82,3LZMA.pdb_A_LYS_83,3LZMA.pdb_A_LEU_84,3LZMA.pdb_A_LYS_85,3LZMA.pdb_A_PRO_86,3LZMA.pdb_A_VAL_87,3LZMA.pdb_A_TYR_88,3LZMA.pdb_A_ASP_89,3LZMA.pdb_A_SER_90,3LZMA.pdb_A_LEU_91,3LZMA.pdb_A_ASP_92,3LZMA.pdb_A_ALA_93,3LZMA.pdb_A_VAL_94,3LZMA.pdb_A_ARG_95,3LZMA.pdb_A_ARG_96,3LZMA.pdb_A_CYS_97,3LZMA.pdb_A_ALA_98,3LZMA.pdb_A_LEU_99,3LZMA.pdb_A_ILE_100,3LZMA.pdb_A_ASN_101,3LZMA.pdb_A_MET_102,3LZMA.pdb_A_VAL_103,3LZMA.pdb_A_PHE_104,3LZMA.pdb_A_GLN_105,3LZMA.pdb_A_MET_106,3LZMA.pdb_A_GLY_107,3LZMA.pdb_A_GLU_108,3LZMA.pdb_A_THR_109,3LZMA.pdb_A_GLY_110,3LZMA.pdb_A_VAL_111,3LZMA.pdb_A_ALA_112,3LZMA.pdb_A_GLY_113,3LZMA.pdb_A_PHE_114,3LZMA.pdb_A_THR_115,3LZMA.pdb_A_ASN_116,3LZMA.pdb_A_SER_117,3LZMA.pdb_A_LEU_118,3LZMA.pdb_A_ARG_119,3LZMA.pdb_A_MET_120,3LZMA.pdb_A_LEU_121,3LZMA.pdb_A_GLN_122,3LZMA.pdb_A_GLN_123,3LZMA.pdb_A_LYS_124,3LZMA.pdb_A_ARG_125,3LZMA.pdb_A_TRP_126,3LZMA.pdb_A_ASP_127,3LZMA.pdb_A_GLU_128,3LZMA.pdb_A_ALA_129,3LZMA.pdb_A_ALA_130,3LZMA.pdb_A_VAL_131,3LZMA.pdb_A_ASN_132,3LZMA.pdb_A_LEU_133,3LZMA.pdb_A_ALA_134,3LZMA.pdb_A_LYS_135,3LZMA.pdb_A_SER_136,3LZMA.pdb_A_ARG_137,3LZMA.pdb_A_TRP_138,3LZMA.pdb_A_TYR_139,3LZMA.pdb_A_ASN_140,3LZMA.pdb_A_GLN_141,3LZMA.pdb_A_THR_142,3LZMA.pdb_A_PRO_143,3LZMA.pdb_A_ASN_144,3LZMA.pdb_A_ARG_145,3LZMA.pdb_A_ALA_146,3LZMA.pdb_A_LYS_147,3LZMA.pdb_A_ARG_148,3LZMA.pdb_A_VAL_149,3LZMA.pdb_A_ILE_150,3LZMA.pdb_A_THR_151,3LZMA.pdb_A_THR_152,3LZMA.pdb_A_PHE_153,3LZMA.pdb_A_ARG_154,3LZMA.pdb_A_THR_155,3LZMA.pdb_A_GLY_156,3LZMA.pdb_A_THR_157,3LZMA.pdb_A_TRP_158,3LZMA.pdb_A_ASP_159,3LZMA.pdb_A_ALA_160,3LZMA.pdb_A_TYR_161,3LZMA.pdb_A_LYS_162,3LZMA.pdb_A_ASN_163,3LZMA.pdb_A_LEU_164}
@attribute DGc(F)_NO numeric
@attribute Gw(F)_NO numeric
@attribute Gs(F)_NO numeric
@attribute W(F)_NO numeric
@attribute DGs_NO numeric
@attribute HBd_NO numeric
@attribute DGel_NO numeric
@attribute DGw_NO numeric
@attribute Gw(U)_NO numeric
@attribute Gs(U)_NO numeric
@attribute W(U)_NO numeric
@attribute A_NO numeric
@attribute DA_NO numeric
@attribute DAnp_NO numeric
@attribute wSp(Ap)_NO numeric
@attribute wSp(Xi)_NO numeric
@attribute wSp(DHf)_NO numeric
@attribute wSp(ECI)_NO numeric
@attribute wSp(HP)_NO numeric
@attribute wSp(IP)_NO numeric
@attribute wSp(ISA)_NO numeric
@attribute wSp(Mw)_NO numeric
@attribute wSp(None)_NO numeric
@attribute wSp(Num_Atoms)_NO numeric
@attribute wSp(TopDist)_NO numeric
@attribute wSp(L1-9)_NO numeric
@attribute wSp(Z1)_NO numeric
@attribute wSp(Z2)_NO numeric
@attribute wSp(Z3)_NO numeric
@attribute wSp(Del(G)NA1)_NO numeric
@attribute wSp(Del(G)NA10)_NO numeric
@attribute wSp(Del(G)NA2)_NO numeric
@attribute wSp(Del(G)NA3)_NO numeric
@attribute wSp(Del(G)NA4)_NO numeric
@attribute wSp(Del(G)NA5)_NO numeric
@attribute wSp(Del(G)NA6)_NO numeric
@attribute wSp(Del(G)NA7)_NO numeric
@attribute wSp(Del(G)NA8)_NO numeric
@attribute wSp(Del(G)NA9)_NO numeric
@attribute wSp(Del(G)NIA)_NO numeric
@attribute wSp(Del(G)NMax)_NO numeric
@attribute wSp(Del(G)NMin)_NO numeric
@attribute wSp(Del(K)IA)_NO numeric
@attribute wSp(Del(K)Max)_NO numeric
@attribute wSp(Del(K)Min)_NO numeric
@attribute wSp(Del(K)NA1)_NO numeric
@attribute wSp(Del(K)NA10)_NO numeric
@attribute wSp(Del(K)NA2)_NO numeric
@attribute wSp(Del(K)NA3)_NO numeric
@attribute wSp(Del(K)NA4)_NO numeric
@attribute wSp(Del(K)NA5)_NO numeric
@attribute wSp(Del(K)NA6)_NO numeric
@attribute wSp(Del(K)NA7)_NO numeric
@attribute wSp(Del(K)NA8)_NO numeric
@attribute wSp(Del(K)NA9)_NO numeric
@attribute wSp(Del(Rho)NA1)_NO numeric
@attribute wSp(Del(Rho)NA10)_NO numeric
@attribute wSp(Del(Rho)NA2)_NO numeric
@attribute wSp(Del(Rho)NA3)_NO numeric
@attribute wSp(Del(Rho)NA4)_NO numeric
@attribute wSp(Del(Rho)NA5)_NO numeric
@attribute wSp(Del(Rho)NA6)_NO numeric
@attribute wSp(Del(Rho)NA7)_NO numeric
@attribute wSp(Del(Rho)NA8)_NO numeric
@attribute wSp(Del(Rho)NA9)_NO numeric
@attribute wSp(Del(Rho)NIA)_NO numeric
@attribute wSp(Del(Rho)NMax)_NO numeric
@attribute wSp(Del(Rho)NMin)_NO numeric
@attribute wSp(EP1)_NO numeric
@attribute wSp(EP10)_NO numeric
@attribute wSp(EP2)_NO numeric
@attribute wSp(EP3)_NO numeric
@attribute wSp(EP4)_NO numeric
@attribute wSp(EP5)_NO numeric
@attribute wSp(EP6)_NO numeric
@attribute wSp(EP7)_NO numeric
@attribute wSp(EP8)_NO numeric
@attribute wSp(EP9)_NO numeric
@attribute wSp(Energy)_NO numeric
@attribute wSp(Fuk)_NO numeric
@attribute wSp(Fuk1)_NO numeric
@attribute wSp(Fuk10)_NO numeric
@attribute wSp(Fuk2)_NO numeric
@attribute wSp(Fuk3)_NO numeric
@attribute wSp(Fuk4)_NO numeric
@attribute wSp(Fuk5)_NO numeric
@attribute wSp(Fuk6)_NO numeric
@attribute wSp(Fuk7)_NO numeric
@attribute wSp(Fuk8)_NO numeric
@attribute wSp(Fuk9)_NO numeric
@attribute wSp(FukMax)_NO numeric
@attribute wSp(FukMin)_NO numeric
@attribute wSp(Lapl)_NO numeric
@attribute wSp(Lapl1)_NO numeric
@attribute wSp(Lapl10)_NO numeric
@attribute wSp(Lapl2)_NO numeric
@attribute wSp(Lapl3)_NO numeric
@attribute wSp(Lapl4)_NO numeric
@attribute wSp(Lapl5)_NO numeric
@attribute wSp(Lapl6)_NO numeric
@attribute wSp(Lapl7)_NO numeric
@attribute wSp(Lapl8)_NO numeric
@attribute wSp(Lapl9)_NO numeric
@attribute wSp(LaplMax)_NO numeric
@attribute wSp(LaplMin)_NO numeric
@attribute wSp(PIP1)_NO numeric
@attribute wSp(PIP10)_NO numeric
@attribute wSp(PIP11)_NO numeric
@attribute wSp(PIP12)_NO numeric
@attribute wSp(PIP13)_NO numeric
@attribute wSp(PIP14)_NO numeric
@attribute wSp(PIP15)_NO numeric
@attribute wSp(PIP16)_NO numeric
@attribute wSp(PIP17)_NO numeric
@attribute wSp(PIP18)_NO numeric
@attribute wSp(PIP19)_NO numeric
@attribute wSp(PIP2)_NO numeric
@attribute wSp(PIP20)_NO numeric
@attribute wSp(PIP3)_NO numeric
@attribute wSp(PIP4)_NO numeric
@attribute wSp(PIP5)_NO numeric
@attribute wSp(PIP6)_NO numeric
@attribute wSp(PIP7)_NO numeric
@attribute wSp(PIP8)_NO numeric
@attribute wSp(PIP9)_NO numeric
@attribute wSp(PIPAvg)_NO numeric
@attribute wSp(PIPMax)_NO numeric
@attribute wSp(PIPMin)_NO numeric
@attribute wSp(Population)_NO numeric
@attribute wSp(SIDel(G)N)_NO numeric
@attribute wSp(SIDel(K)N)_NO numeric
@attribute wSp(SIDel(Rho)N)_NO numeric
@attribute wSp(SIEP)_NO numeric
@attribute wSp(SIEPA1)_NO numeric
@attribute wSp(SIEPA10)_NO numeric
@attribute wSp(SIEPA2)_NO numeric
@attribute wSp(SIEPA3)_NO numeric
@attribute wSp(SIEPA4)_NO numeric
@attribute wSp(SIEPA5)_NO numeric
@attribute wSp(SIEPA6)_NO numeric
@attribute wSp(SIEPA7)_NO numeric
@attribute wSp(SIEPA8)_NO numeric
@attribute wSp(SIEPA9)_NO numeric
@attribute wSp(SIEPIA)_NO numeric
@attribute wSp(SIEPMax)_NO numeric
@attribute wSp(SIEPMin)_NO numeric
@attribute wSp(SIG)_NO numeric
@attribute wSp(SIGA1)_NO numeric
@attribute wSp(SIGA10)_NO numeric
@attribute wSp(SIGA2)_NO numeric
@attribute wSp(SIGA3)_NO numeric
@attribute wSp(SIGA4)_NO numeric
@attribute wSp(SIGA5)_NO numeric
@attribute wSp(SIGA6)_NO numeric
@attribute wSp(SIGA7)_NO numeric
@attribute wSp(SIGA8)_NO numeric
@attribute wSp(SIGA9)_NO numeric
@attribute wSp(SIGIA)_NO numeric
@attribute wSp(SIGMax)_NO numeric
@attribute wSp(SIGMin)_NO numeric
@attribute wSp(SIK)_NO numeric
@attribute wSp(SIKA1)_NO numeric
@attribute wSp(SIKA10)_NO numeric
@attribute wSp(SIKA2)_NO numeric
@attribute wSp(SIKA3)_NO numeric
@attribute wSp(SIKA4)_NO numeric
@attribute wSp(SIKA5)_NO numeric
@attribute wSp(SIKA6)_NO numeric
@attribute wSp(SIKA7)_NO numeric
@attribute wSp(SIKA8)_NO numeric
@attribute wSp(SIKA9)_NO numeric
@attribute wSp(SIKIA)_NO numeric
@attribute wSp(SIKMax)_NO numeric
@attribute wSp(SIKMin)_NO numeric
@attribute wSp(SurfArea)_NO numeric
@attribute wSp(VOLTAE)_NO numeric
@attribute lnFD_NO numeric
@attribute wR2(Ap)_NO numeric
@attribute wR2(Xi)_NO numeric
@attribute wR2(DHf)_NO numeric
@attribute wR2(ECI)_NO numeric
@attribute wR2(HP)_NO numeric
@attribute wR2(IP)_NO numeric
@attribute wR2(ISA)_NO numeric
@attribute wR2(Mw)_NO numeric
@attribute wR2(None)_NO numeric
@attribute wR2(Num_Atoms)_NO numeric
@attribute wR2(TopDist)_NO numeric
@attribute wR2(L1-9)_NO numeric
@attribute wR2(Z1)_NO numeric
@attribute wR2(Z2)_NO numeric
@attribute wR2(Z3)_NO numeric
@attribute wR2(Del(G)NA1)_NO numeric
@attribute wR2(Del(G)NA10)_NO numeric
@attribute wR2(Del(G)NA2)_NO numeric
@attribute wR2(Del(G)NA3)_NO numeric
@attribute wR2(Del(G)NA4)_NO numeric
@attribute wR2(Del(G)NA5)_NO numeric
@attribute wR2(Del(G)NA6)_NO numeric
@attribute wR2(Del(G)NA7)_NO numeric
@attribute wR2(Del(G)NA8)_NO numeric
@attribute wR2(Del(G)NA9)_NO numeric
@attribute wR2(Del(G)NIA)_NO numeric
@attribute wR2(Del(G)NMax)_NO numeric
@attribute wR2(Del(G)NMin)_NO numeric
@attribute wR2(Del(K)IA)_NO numeric
@attribute wR2(Del(K)Max)_NO numeric
@attribute wR2(Del(K)Min)_NO numeric
@attribute wR2(Del(K)NA1)_NO numeric
@attribute wR2(Del(K)NA10)_NO numeric
@attribute wR2(Del(K)NA2)_NO numeric
@attribute wR2(Del(K)NA3)_NO numeric
@attribute wR2(Del(K)NA4)_NO numeric
@attribute wR2(Del(K)NA5)_NO numeric
@attribute wR2(Del(K)NA6)_NO numeric
@attribute wR2(Del(K)NA7)_NO numeric
@attribute wR2(Del(K)NA8)_NO numeric
@attribute wR2(Del(K)NA9)_NO numeric
@attribute wR2(Del(Rho)NA1)_NO numeric
@attribute wR2(Del(Rho)NA10)_NO numeric
@attribute wR2(Del(Rho)NA2)_NO numeric
@attribute wR2(Del(Rho)NA3)_NO numeric
@attribute wR2(Del(Rho)NA4)_NO numeric
@attribute wR2(Del(Rho)NA5)_NO numeric
@attribute wR2(Del(Rho)NA6)_NO numeric
@attribute wR2(Del(Rho)NA7)_NO numeric
@attribute wR2(Del(Rho)NA8)_NO numeric
@attribute wR2(Del(Rho)NA9)_NO numeric
@attribute wR2(Del(Rho)NIA)_NO numeric
@attribute wR2(Del(Rho)NMax)_NO numeric
@attribute wR2(Del(Rho)NMin)_NO numeric
@attribute wR2(EP1)_NO numeric
@attribute wR2(EP10)_NO numeric
@attribute wR2(EP2)_NO numeric
@attribute wR2(EP3)_NO numeric
@attribute wR2(EP4)_NO numeric
@attribute wR2(EP5)_NO numeric
@attribute wR2(EP6)_NO numeric
@attribute wR2(EP7)_NO numeric
@attribute wR2(EP8)_NO numeric
@attribute wR2(EP9)_NO numeric
@attribute wR2(Energy)_NO numeric
@attribute wR2(Fuk)_NO numeric
@attribute wR2(Fuk1)_NO numeric
@attribute wR2(Fuk10)_NO numeric
@attribute wR2(Fuk2)_NO numeric
@attribute wR2(Fuk3)_NO numeric
@attribute wR2(Fuk4)_NO numeric
@attribute wR2(Fuk5)_NO numeric
@attribute wR2(Fuk6)_NO numeric
@attribute wR2(Fuk7)_NO numeric
@attribute wR2(Fuk8)_NO numeric
@attribute wR2(Fuk9)_NO numeric
@attribute wR2(FukMax)_NO numeric
@attribute wR2(FukMin)_NO numeric
@attribute wR2(Lapl)_NO numeric
@attribute wR2(Lapl1)_NO numeric
@attribute wR2(Lapl10)_NO numeric
@attribute wR2(Lapl2)_NO numeric
@attribute wR2(Lapl3)_NO numeric
@attribute wR2(Lapl4)_NO numeric
@attribute wR2(Lapl5)_NO numeric
@attribute wR2(Lapl6)_NO numeric
@attribute wR2(Lapl7)_NO numeric
@attribute wR2(Lapl8)_NO numeric
@attribute wR2(Lapl9)_NO numeric
@attribute wR2(LaplMax)_NO numeric
@attribute wR2(LaplMin)_NO numeric
@attribute wR2(PIP1)_NO numeric
@attribute wR2(PIP10)_NO numeric
@attribute wR2(PIP11)_NO numeric
@attribute wR2(PIP12)_NO numeric
@attribute wR2(PIP13)_NO numeric
@attribute wR2(PIP14)_NO numeric
@attribute wR2(PIP15)_NO numeric
@attribute wR2(PIP16)_NO numeric
@attribute wR2(PIP17)_NO numeric
@attribute wR2(PIP18)_NO numeric
@attribute wR2(PIP19)_NO numeric
@attribute wR2(PIP2)_NO numeric
@attribute wR2(PIP20)_NO numeric
@attribute wR2(PIP3)_NO numeric
@attribute wR2(PIP4)_NO numeric
@attribute wR2(PIP5)_NO numeric
@attribute wR2(PIP6)_NO numeric
@attribute wR2(PIP7)_NO numeric
@attribute wR2(PIP8)_NO numeric
@attribute wR2(PIP9)_NO numeric
@attribute wR2(PIPAvg)_NO numeric
@attribute wR2(PIPMax)_NO numeric
@attribute wR2(PIPMin)_NO numeric
@attribute wR2(Population)_NO numeric
@attribute wR2(SIDel(G)N)_NO numeric
@attribute wR2(SIDel(K)N)_NO numeric
@attribute wR2(SIDel(Rho)N)_NO numeric
@attribute wR2(SIEP)_NO numeric
@attribute wR2(SIEPA1)_NO numeric
@attribute wR2(SIEPA10)_NO numeric
@attribute wR2(SIEPA2)_NO numeric
@attribute wR2(SIEPA3)_NO numeric
@attribute wR2(SIEPA4)_NO numeric
@attribute wR2(SIEPA5)_NO numeric
@attribute wR2(SIEPA6)_NO numeric
@attribute wR2(SIEPA7)_NO numeric
@attribute wR2(SIEPA8)_NO numeric
@attribute wR2(SIEPA9)_NO numeric
@attribute wR2(SIEPIA)_NO numeric
@attribute wR2(SIEPMax)_NO numeric
@attribute wR2(SIEPMin)_NO numeric
@attribute wR2(SIG)_NO numeric
@attribute wR2(SIGA1)_NO numeric
@attribute wR2(SIGA10)_NO numeric
@attribute wR2(SIGA2)_NO numeric
@attribute wR2(SIGA3)_NO numeric
@attribute wR2(SIGA4)_NO numeric
@attribute wR2(SIGA5)_NO numeric
@attribute wR2(SIGA6)_NO numeric
@attribute wR2(SIGA7)_NO numeric
@attribute wR2(SIGA8)_NO numeric
@attribute wR2(SIGA9)_NO numeric
@attribute wR2(SIGIA)_NO numeric
@attribute wR2(SIGMax)_NO numeric
@attribute wR2(SIGMin)_NO numeric
@attribute wR2(SIK)_NO numeric
@attribute wR2(SIKA1)_NO numeric
@attribute wR2(SIKA10)_NO numeric
@attribute wR2(SIKA2)_NO numeric
@attribute wR2(SIKA3)_NO numeric
@attribute wR2(SIKA4)_NO numeric
@attribute wR2(SIKA5)_NO numeric
@attribute wR2(SIKA6)_NO numeric
@attribute wR2(SIKA7)_NO numeric
@attribute wR2(SIKA8)_NO numeric
@attribute wR2(SIKA9)_NO numeric
@attribute wR2(SIKIA)_NO numeric
@attribute wR2(SIKMax)_NO numeric
@attribute wR2(SIKMin)_NO numeric
@attribute wR2(SurfArea)_NO numeric
@attribute wR2(VOLTAE)_NO numeric
@attribute wDHBd(Ap)_NO numeric
@attribute wDHBd(Xi)_NO numeric
@attribute wDHBd(DHf)_NO numeric
@attribute wDHBd(ECI)_NO numeric
@attribute wDHBd(HP)_NO numeric
@attribute wDHBd(IP)_NO numeric
@attribute wDHBd(ISA)_NO numeric
@attribute wDHBd(Mw)_NO numeric
@attribute wDHBd(None)_NO numeric
@attribute wDHBd(Num_Atoms)_NO numeric
@attribute wDHBd(TopDist)_NO numeric
@attribute wDHBd(L1-9)_NO numeric
@attribute wDHBd(Z1)_NO numeric
@attribute wDHBd(Z2)_NO numeric
@attribute wDHBd(Z3)_NO numeric
@attribute wDHBd(Del(G)NA1)_NO numeric
@attribute wDHBd(Del(G)NA10)_NO numeric
@attribute wDHBd(Del(G)NA2)_NO numeric
@attribute wDHBd(Del(G)NA3)_NO numeric
@attribute wDHBd(Del(G)NA4)_NO numeric
@attribute wDHBd(Del(G)NA5)_NO numeric
@attribute wDHBd(Del(G)NA6)_NO numeric
@attribute wDHBd(Del(G)NA7)_NO numeric
@attribute wDHBd(Del(G)NA8)_NO numeric
@attribute wDHBd(Del(G)NA9)_NO numeric
@attribute wDHBd(Del(G)NIA)_NO numeric
@attribute wDHBd(Del(G)NMax)_NO numeric
@attribute wDHBd(Del(G)NMin)_NO numeric
@attribute wDHBd(Del(K)IA)_NO numeric
@attribute wDHBd(Del(K)Max)_NO numeric
@attribute wDHBd(Del(K)Min)_NO numeric
@attribute wDHBd(Del(K)NA1)_NO numeric
@attribute wDHBd(Del(K)NA10)_NO numeric
@attribute wDHBd(Del(K)NA2)_NO numeric
@attribute wDHBd(Del(K)NA3)_NO numeric
@attribute wDHBd(Del(K)NA4)_NO numeric
@attribute wDHBd(Del(K)NA5)_NO numeric
@attribute wDHBd(Del(K)NA6)_NO numeric
@attribute wDHBd(Del(K)NA7)_NO numeric
@attribute wDHBd(Del(K)NA8)_NO numeric
@attribute wDHBd(Del(K)NA9)_NO numeric
@attribute wDHBd(Del(Rho)NA1)_NO numeric
@attribute wDHBd(Del(Rho)NA10)_NO numeric
@attribute wDHBd(Del(Rho)NA2)_NO numeric
@attribute wDHBd(Del(Rho)NA3)_NO numeric
@attribute wDHBd(Del(Rho)NA4)_NO numeric
@attribute wDHBd(Del(Rho)NA5)_NO numeric
@attribute wDHBd(Del(Rho)NA6)_NO numeric
@attribute wDHBd(Del(Rho)NA7)_NO numeric
@attribute wDHBd(Del(Rho)NA8)_NO numeric
@attribute wDHBd(Del(Rho)NA9)_NO numeric
@attribute wDHBd(Del(Rho)NIA)_NO numeric
@attribute wDHBd(Del(Rho)NMax)_NO numeric
@attribute wDHBd(Del(Rho)NMin)_NO numeric
@attribute wDHBd(EP1)_NO numeric
@attribute wDHBd(EP10)_NO numeric
@attribute wDHBd(EP2)_NO numeric
@attribute wDHBd(EP3)_NO numeric
@attribute wDHBd(EP4)_NO numeric
@attribute wDHBd(EP5)_NO numeric
@attribute wDHBd(EP6)_NO numeric
@attribute wDHBd(EP7)_NO numeric
@attribute wDHBd(EP8)_NO numeric
@attribute wDHBd(EP9)_NO numeric
@attribute wDHBd(Energy)_NO numeric
@attribute wDHBd(Fuk)_NO numeric
@attribute wDHBd(Fuk1)_NO numeric
@attribute wDHBd(Fuk10)_NO numeric
@attribute wDHBd(Fuk2)_NO numeric
@attribute wDHBd(Fuk3)_NO numeric
@attribute wDHBd(Fuk4)_NO numeric
@attribute wDHBd(Fuk5)_NO numeric
@attribute wDHBd(Fuk6)_NO numeric
@attribute wDHBd(Fuk7)_NO numeric
@attribute wDHBd(Fuk8)_NO numeric
@attribute wDHBd(Fuk9)_NO numeric
@attribute wDHBd(FukMax)_NO numeric
@attribute wDHBd(FukMin)_NO numeric
@attribute wDHBd(Lapl)_NO numeric
@attribute wDHBd(Lapl1)_NO numeric
@attribute wDHBd(Lapl10)_NO numeric
@attribute wDHBd(Lapl2)_NO numeric
@attribute wDHBd(Lapl3)_NO numeric
@attribute wDHBd(Lapl4)_NO numeric
@attribute wDHBd(Lapl5)_NO numeric
@attribute wDHBd(Lapl6)_NO numeric
@attribute wDHBd(Lapl7)_NO numeric
@attribute wDHBd(Lapl8)_NO numeric
@attribute wDHBd(Lapl9)_NO numeric
@attribute wDHBd(LaplMax)_NO numeric
@attribute wDHBd(LaplMin)_NO numeric
@attribute wDHBd(PIP1)_NO numeric
@attribute wDHBd(PIP10)_NO numeric
@attribute wDHBd(PIP11)_NO numeric
@attribute wDHBd(PIP12)_NO numeric
@attribute wDHBd(PIP13)_NO numeric
@attribute wDHBd(PIP14)_NO numeric
@attribute wDHBd(PIP15)_NO numeric
@attribute wDHBd(PIP16)_NO numeric
@attribute wDHBd(PIP17)_NO numeric
@attribute wDHBd(PIP18)_NO numeric
@attribute wDHBd(PIP19)_NO numeric
@attribute wDHBd(PIP2)_NO numeric
@attribute wDHBd(PIP20)_NO numeric
@attribute wDHBd(PIP3)_NO numeric
@attribute wDHBd(PIP4)_NO numeric
@attribute wDHBd(PIP5)_NO numeric
@attribute wDHBd(PIP6)_NO numeric
@attribute wDHBd(PIP7)_NO numeric
@attribute wDHBd(PIP8)_NO numeric
@attribute wDHBd(PIP9)_NO numeric
@attribute wDHBd(PIPAvg)_NO numeric
@attribute wDHBd(PIPMax)_NO numeric
@attribute wDHBd(PIPMin)_NO numeric
@attribute wDHBd(Population)_NO numeric
@attribute wDHBd(SIDel(G)N)_NO numeric
@attribute wDHBd(SIDel(K)N)_NO numeric
@attribute wDHBd(SIDel(Rho)N)_NO numeric
@attribute wDHBd(SIEP)_NO numeric
@attribute wDHBd(SIEPA1)_NO numeric
@attribute wDHBd(SIEPA10)_NO numeric
@attribute wDHBd(SIEPA2)_NO numeric
@attribute wDHBd(SIEPA3)_NO numeric
@attribute wDHBd(SIEPA4)_NO numeric
@attribute wDHBd(SIEPA5)_NO numeric
@attribute wDHBd(SIEPA6)_NO numeric
@attribute wDHBd(SIEPA7)_NO numeric
@attribute wDHBd(SIEPA8)_NO numeric
@attribute wDHBd(SIEPA9)_NO numeric
@attribute wDHBd(SIEPIA)_NO numeric
@attribute wDHBd(SIEPMax)_NO numeric
@attribute wDHBd(SIEPMin)_NO numeric
@attribute wDHBd(SIG)_NO numeric
@attribute wDHBd(SIGA1)_NO numeric
@attribute wDHBd(SIGA10)_NO numeric
@attribute wDHBd(SIGA2)_NO numeric
@attribute wDHBd(SIGA3)_NO numeric
@attribute wDHBd(SIGA4)_NO numeric
@attribute wDHBd(SIGA5)_NO numeric
@attribute wDHBd(SIGA6)_NO numeric
@attribute wDHBd(SIGA7)_NO numeric
@attribute wDHBd(SIGA8)_NO numeric
@attribute wDHBd(SIGA9)_NO numeric
@attribute wDHBd(SIGIA)_NO numeric
@attribute wDHBd(SIGMax)_NO numeric
@attribute wDHBd(SIGMin)_NO numeric
@attribute wDHBd(SIK)_NO numeric
@attribute wDHBd(SIKA1)_NO numeric
@attribute wDHBd(SIKA10)_NO numeric
@attribute wDHBd(SIKA2)_NO numeric
@attribute wDHBd(SIKA3)_NO numeric
@attribute wDHBd(SIKA4)_NO numeric
@attribute wDHBd(SIKA5)_NO numeric
@attribute wDHBd(SIKA6)_NO numeric
@attribute wDHBd(SIKA7)_NO numeric
@attribute wDHBd(SIKA8)_NO numeric
@attribute wDHBd(SIKA9)_NO numeric
@attribute wDHBd(SIKIA)_NO numeric
@attribute wDHBd(SIKMax)_NO numeric
@attribute wDHBd(SIKMin)_NO numeric
@attribute wDHBd(SurfArea)_NO numeric
@attribute wDHBd(VOLTAE)_NO numeric
@attribute wNc(Ap)_NO numeric
@attribute wNc(Xi)_NO numeric
@attribute wNc(DHf)_NO numeric
@attribute wNc(ECI)_NO numeric
@attribute wNc(HP)_NO numeric
@attribute wNc(IP)_NO numeric
@attribute wNc(ISA)_NO numeric
@attribute wNc(Mw)_NO numeric
@attribute wNc(None)_NO numeric
@attribute wNc(Num_Atoms)_NO numeric
@attribute wNc(TopDist)_NO numeric
@attribute wNc(L1-9)_NO numeric
@attribute wNc(Z1)_NO numeric
@attribute wNc(Z2)_NO numeric
@attribute wNc(Z3)_NO numeric
@attribute wNc(Del(G)NA1)_NO numeric
@attribute wNc(Del(G)NA10)_NO numeric
@attribute wNc(Del(G)NA2)_NO numeric
@attribute wNc(Del(G)NA3)_NO numeric
@attribute wNc(Del(G)NA4)_NO numeric
@attribute wNc(Del(G)NA5)_NO numeric
@attribute wNc(Del(G)NA6)_NO numeric
@attribute wNc(Del(G)NA7)_NO numeric
@attribute wNc(Del(G)NA8)_NO numeric
@attribute wNc(Del(G)NA9)_NO numeric
@attribute wNc(Del(G)NIA)_NO numeric
@attribute wNc(Del(G)NMax)_NO numeric
@attribute wNc(Del(G)NMin)_NO numeric
@attribute wNc(Del(K)IA)_NO numeric
@attribute wNc(Del(K)Max)_NO numeric
@attribute wNc(Del(K)Min)_NO numeric
@attribute wNc(Del(K)NA1)_NO numeric
@attribute wNc(Del(K)NA10)_NO numeric
@attribute wNc(Del(K)NA2)_NO numeric
@attribute wNc(Del(K)NA3)_NO numeric
@attribute wNc(Del(K)NA4)_NO numeric
@attribute wNc(Del(K)NA5)_NO numeric
@attribute wNc(Del(K)NA6)_NO numeric
@attribute wNc(Del(K)NA7)_NO numeric
@attribute wNc(Del(K)NA8)_NO numeric
@attribute wNc(Del(K)NA9)_NO numeric
@attribute wNc(Del(Rho)NA1)_NO numeric
@attribute wNc(Del(Rho)NA10)_NO numeric
@attribute wNc(Del(Rho)NA2)_NO numeric
@attribute wNc(Del(Rho)NA3)_NO numeric
@attribute wNc(Del(Rho)NA4)_NO numeric
@attribute wNc(Del(Rho)NA5)_NO numeric
@attribute wNc(Del(Rho)NA6)_NO numeric
@attribute wNc(Del(Rho)NA7)_NO numeric
@attribute wNc(Del(Rho)NA8)_NO numeric
@attribute wNc(Del(Rho)NA9)_NO numeric
@attribute wNc(Del(Rho)NIA)_NO numeric
@attribute wNc(Del(Rho)NMax)_NO numeric
@attribute wNc(Del(Rho)NMin)_NO numeric
@attribute wNc(EP1)_NO numeric
@attribute wNc(EP10)_NO numeric
@attribute wNc(EP2)_NO numeric
@attribute wNc(EP3)_NO numeric
@attribute wNc(EP4)_NO numeric
@attribute wNc(EP5)_NO numeric
@attribute wNc(EP6)_NO numeric
@attribute wNc(EP7)_NO numeric
@attribute wNc(EP8)_NO numeric
@attribute wNc(EP9)_NO numeric
@attribute wNc(Energy)_NO numeric
@attribute wNc(Fuk)_NO numeric
@attribute wNc(Fuk1)_NO numeric
@attribute wNc(Fuk10)_NO numeric
@attribute wNc(Fuk2)_NO numeric
@attribute wNc(Fuk3)_NO numeric
@attribute wNc(Fuk4)_NO numeric
@attribute wNc(Fuk5)_NO numeric
@attribute wNc(Fuk6)_NO numeric
@attribute wNc(Fuk7)_NO numeric
@attribute wNc(Fuk8)_NO numeric
@attribute wNc(Fuk9)_NO numeric
@attribute wNc(FukMax)_NO numeric
@attribute wNc(FukMin)_NO numeric
@attribute wNc(Lapl)_NO numeric
@attribute wNc(Lapl1)_NO numeric
@attribute wNc(Lapl10)_NO numeric
@attribute wNc(Lapl2)_NO numeric
@attribute wNc(Lapl3)_NO numeric
@attribute wNc(Lapl4)_NO numeric
@attribute wNc(Lapl5)_NO numeric
@attribute wNc(Lapl6)_NO numeric
@attribute wNc(Lapl7)_NO numeric
@attribute wNc(Lapl8)_NO numeric
@attribute wNc(Lapl9)_NO numeric
@attribute wNc(LaplMax)_NO numeric
@attribute wNc(LaplMin)_NO numeric
@attribute wNc(PIP1)_NO numeric
@attribute wNc(PIP10)_NO numeric
@attribute wNc(PIP11)_NO numeric
@attribute wNc(PIP12)_NO numeric
@attribute wNc(PIP13)_NO numeric
@attribute wNc(PIP14)_NO numeric
@attribute wNc(PIP15)_NO numeric
@attribute wNc(PIP16)_NO numeric
@attribute wNc(PIP17)_NO numeric
@attribute wNc(PIP18)_NO numeric
@attribute wNc(PIP19)_NO numeric
@attribute wNc(PIP2)_NO numeric
@attribute wNc(PIP20)_NO numeric
@attribute wNc(PIP3)_NO numeric
@attribute wNc(PIP4)_NO numeric
@attribute wNc(PIP5)_NO numeric
@attribute wNc(PIP6)_NO numeric
@attribute wNc(PIP7)_NO numeric
@attribute wNc(PIP8)_NO numeric
@attribute wNc(PIP9)_NO numeric
@attribute wNc(PIPAvg)_NO numeric
@attribute wNc(PIPMax)_NO numeric
@attribute wNc(PIPMin)_NO numeric
@attribute wNc(Population)_NO numeric
@attribute wNc(SIDel(G)N)_NO numeric
@attribute wNc(SIDel(K)N)_NO numeric
@attribute wNc(SIDel(Rho)N)_NO numeric
@attribute wNc(SIEP)_NO numeric
@attribute wNc(SIEPA1)_NO numeric
@attribute wNc(SIEPA10)_NO numeric
@attribute wNc(SIEPA2)_NO numeric
@attribute wNc(SIEPA3)_NO numeric
@attribute wNc(SIEPA4)_NO numeric
@attribute wNc(SIEPA5)_NO numeric
@attribute wNc(SIEPA6)_NO numeric
@attribute wNc(SIEPA7)_NO numeric
@attribute wNc(SIEPA8)_NO numeric
@attribute wNc(SIEPA9)_NO numeric
@attribute wNc(SIEPIA)_NO numeric
@attribute wNc(SIEPMax)_NO numeric
@attribute wNc(SIEPMin)_NO numeric
@attribute wNc(SIG)_NO numeric
@attribute wNc(SIGA1)_NO numeric
@attribute wNc(SIGA10)_NO numeric
@attribute wNc(SIGA2)_NO numeric
@attribute wNc(SIGA3)_NO numeric
@attribute wNc(SIGA4)_NO numeric
@attribute wNc(SIGA5)_NO numeric
@attribute wNc(SIGA6)_NO numeric
@attribute wNc(SIGA7)_NO numeric
@attribute wNc(SIGA8)_NO numeric
@attribute wNc(SIGA9)_NO numeric
@attribute wNc(SIGIA)_NO numeric
@attribute wNc(SIGMax)_NO numeric
@attribute wNc(SIGMin)_NO numeric
@attribute wNc(SIK)_NO numeric
@attribute wNc(SIKA1)_NO numeric
@attribute wNc(SIKA10)_NO numeric
@attribute wNc(SIKA2)_NO numeric
@attribute wNc(SIKA3)_NO numeric
@attribute wNc(SIKA4)_NO numeric
@attribute wNc(SIKA5)_NO numeric
@attribute wNc(SIKA6)_NO numeric
@attribute wNc(SIKA7)_NO numeric
@attribute wNc(SIKA8)_NO numeric
@attribute wNc(SIKA9)_NO numeric
@attribute wNc(SIKIA)_NO numeric
@attribute wNc(SIKMax)_NO numeric
@attribute wNc(SIKMin)_NO numeric
@attribute wNc(SurfArea)_NO numeric
@attribute wNc(VOLTAE)_NO numeric
@attribute wFLC(Ap)_NO numeric
@attribute wFLC(Xi)_NO numeric
@attribute wFLC(DHf)_NO numeric
@attribute wFLC(ECI)_NO numeric
@attribute wFLC(HP)_NO numeric
@attribute wFLC(IP)_NO numeric
@attribute wFLC(ISA)_NO numeric
@attribute wFLC(Mw)_NO numeric
@attribute wFLC(None)_NO numeric
@attribute wFLC(Num_Atoms)_NO numeric
@attribute wFLC(TopDist)_NO numeric
@attribute wFLC(L1-9)_NO numeric
@attribute wFLC(Z1)_NO numeric
@attribute wFLC(Z2)_NO numeric
@attribute wFLC(Z3)_NO numeric
@attribute wFLC(Del(G)NA1)_NO numeric
@attribute wFLC(Del(G)NA10)_NO numeric
@attribute wFLC(Del(G)NA2)_NO numeric
@attribute wFLC(Del(G)NA3)_NO numeric
@attribute wFLC(Del(G)NA4)_NO numeric
@attribute wFLC(Del(G)NA5)_NO numeric
@attribute wFLC(Del(G)NA6)_NO numeric
@attribute wFLC(Del(G)NA7)_NO numeric
@attribute wFLC(Del(G)NA8)_NO numeric
@attribute wFLC(Del(G)NA9)_NO numeric
@attribute wFLC(Del(G)NIA)_NO numeric
@attribute wFLC(Del(G)NMax)_NO numeric
@attribute wFLC(Del(G)NMin)_NO numeric
@attribute wFLC(Del(K)IA)_NO numeric
@attribute wFLC(Del(K)Max)_NO numeric
@attribute wFLC(Del(K)Min)_NO numeric
@attribute wFLC(Del(K)NA1)_NO numeric
@attribute wFLC(Del(K)NA10)_NO numeric
@attribute wFLC(Del(K)NA2)_NO numeric
@attribute wFLC(Del(K)NA3)_NO numeric
@attribute wFLC(Del(K)NA4)_NO numeric
@attribute wFLC(Del(K)NA5)_NO numeric
@attribute wFLC(Del(K)NA6)_NO numeric
@attribute wFLC(Del(K)NA7)_NO numeric
@attribute wFLC(Del(K)NA8)_NO numeric
@attribute wFLC(Del(K)NA9)_NO numeric
@attribute wFLC(Del(Rho)NA1)_NO numeric
@attribute wFLC(Del(Rho)NA10)_NO numeric
@attribute wFLC(Del(Rho)NA2)_NO numeric
@attribute wFLC(Del(Rho)NA3)_NO numeric
@attribute wFLC(Del(Rho)NA4)_NO numeric
@attribute wFLC(Del(Rho)NA5)_NO numeric
@attribute wFLC(Del(Rho)NA6)_NO numeric
@attribute wFLC(Del(Rho)NA7)_NO numeric
@attribute wFLC(Del(Rho)NA8)_NO numeric
@attribute wFLC(Del(Rho)NA9)_NO numeric
@attribute wFLC(Del(Rho)NIA)_NO numeric
@attribute wFLC(Del(Rho)NMax)_NO numeric
@attribute wFLC(Del(Rho)NMin)_NO numeric
@attribute wFLC(EP1)_NO numeric
@attribute wFLC(EP10)_NO numeric
@attribute wFLC(EP2)_NO numeric
@attribute wFLC(EP3)_NO numeric
@attribute wFLC(EP4)_NO numeric
@attribute wFLC(EP5)_NO numeric
@attribute wFLC(EP6)_NO numeric
@attribute wFLC(EP7)_NO numeric
@attribute wFLC(EP8)_NO numeric
@attribute wFLC(EP9)_NO numeric
@attribute wFLC(Energy)_NO numeric
@attribute wFLC(Fuk)_NO numeric
@attribute wFLC(Fuk1)_NO numeric
@attribute wFLC(Fuk10)_NO numeric
@attribute wFLC(Fuk2)_NO numeric
@attribute wFLC(Fuk3)_NO numeric
@attribute wFLC(Fuk4)_NO numeric
@attribute wFLC(Fuk5)_NO numeric
@attribute wFLC(Fuk6)_NO numeric
@attribute wFLC(Fuk7)_NO numeric
@attribute wFLC(Fuk8)_NO numeric
@attribute wFLC(Fuk9)_NO numeric
@attribute wFLC(FukMax)_NO numeric
@attribute wFLC(FukMin)_NO numeric
@attribute wFLC(Lapl)_NO numeric
@attribute wFLC(Lapl1)_NO numeric
@attribute wFLC(Lapl10)_NO numeric
@attribute wFLC(Lapl2)_NO numeric
@attribute wFLC(Lapl3)_NO numeric
@attribute wFLC(Lapl4)_NO numeric
@attribute wFLC(Lapl5)_NO numeric
@attribute wFLC(Lapl6)_NO numeric
@attribute wFLC(Lapl7)_NO numeric
@attribute wFLC(Lapl8)_NO numeric
@attribute wFLC(Lapl9)_NO numeric
@attribute wFLC(LaplMax)_NO numeric
@attribute wFLC(LaplMin)_NO numeric
@attribute wFLC(PIP1)_NO numeric
@attribute wFLC(PIP10)_NO numeric
@attribute wFLC(PIP11)_NO numeric
@attribute wFLC(PIP12)_NO numeric
@attribute wFLC(PIP13)_NO numeric
@attribute wFLC(PIP14)_NO numeric
@attribute wFLC(PIP15)_NO numeric
@attribute wFLC(PIP16)_NO numeric
@attribute wFLC(PIP17)_NO numeric
@attribute wFLC(PIP18)_NO numeric
@attribute wFLC(PIP19)_NO numeric
@attribute wFLC(PIP2)_NO numeric
@attribute wFLC(PIP20)_NO numeric
@attribute wFLC(PIP3)_NO numeric
@attribute wFLC(PIP4)_NO numeric
@attribute wFLC(PIP5)_NO numeric
@attribute wFLC(PIP6)_NO numeric
@attribute wFLC(PIP7)_NO numeric
@attribute wFLC(PIP8)_NO numeric
@attribute wFLC(PIP9)_NO numeric
@attribute wFLC(PIPAvg)_NO numeric
@attribute wFLC(PIPMax)_NO numeric
@attribute wFLC(PIPMin)_NO numeric
@attribute wFLC(Population)_NO numeric
@attribute wFLC(SIDel(G)N)_NO numeric
@attribute wFLC(SIDel(K)N)_NO numeric
@attribute wFLC(SIDel(Rho)N)_NO numeric
@attribute wFLC(SIEP)_NO numeric
@attribute wFLC(SIEPA1)_NO numeric
@attribute wFLC(SIEPA10)_NO numeric
@attribute wFLC(SIEPA2)_NO numeric
@attribute wFLC(SIEPA3)_NO numeric
@attribute wFLC(SIEPA4)_NO numeric
@attribute wFLC(SIEPA5)_NO numeric
@attribute wFLC(SIEPA6)_NO numeric
@attribute wFLC(SIEPA7)_NO numeric
@attribute wFLC(SIEPA8)_NO numeric
@attribute wFLC(SIEPA9)_NO numeric
@attribute wFLC(SIEPIA)_NO numeric
@attribute wFLC(SIEPMax)_NO numeric
@attribute wFLC(SIEPMin)_NO numeric
@attribute wFLC(SIG)_NO numeric
@attribute wFLC(SIGA1)_NO numeric
@attribute wFLC(SIGA10)_NO numeric
@attribute wFLC(SIGA2)_NO numeric
@attribute wFLC(SIGA3)_NO numeric
@attribute wFLC(SIGA4)_NO numeric
@attribute wFLC(SIGA5)_NO numeric
@attribute wFLC(SIGA6)_NO numeric
@attribute wFLC(SIGA7)_NO numeric
@attribute wFLC(SIGA8)_NO numeric
@attribute wFLC(SIGA9)_NO numeric
@attribute wFLC(SIGIA)_NO numeric
@attribute wFLC(SIGMax)_NO numeric
@attribute wFLC(SIGMin)_NO numeric
@attribute wFLC(SIK)_NO numeric
@attribute wFLC(SIKA1)_NO numeric
@attribute wFLC(SIKA10)_NO numeric
@attribute wFLC(SIKA2)_NO numeric
@attribute wFLC(SIKA3)_NO numeric
@attribute wFLC(SIKA4)_NO numeric
@attribute wFLC(SIKA5)_NO numeric
@attribute wFLC(SIKA6)_NO numeric
@attribute wFLC(SIKA7)_NO numeric
@attribute wFLC(SIKA8)_NO numeric
@attribute wFLC(SIKA9)_NO numeric
@attribute wFLC(SIKIA)_NO numeric
@attribute wFLC(SIKMax)_NO numeric
@attribute wFLC(SIKMin)_NO numeric
@attribute wFLC(SurfArea)_NO numeric
@attribute wFLC(VOLTAE)_NO numeric
@attribute wNLC(Ap)_NO numeric
@attribute wNLC(Xi)_NO numeric
@attribute wNLC(DHf)_NO numeric
@attribute wNLC(ECI)_NO numeric
@attribute wNLC(HP)_NO numeric
@attribute wNLC(IP)_NO numeric
@attribute wNLC(ISA)_NO numeric
@attribute wNLC(Mw)_NO numeric
@attribute wNLC(None)_NO numeric
@attribute wNLC(Num_Atoms)_NO numeric
@attribute wNLC(TopDist)_NO numeric
@attribute wNLC(L1-9)_NO numeric
@attribute wNLC(Z1)_NO numeric
@attribute wNLC(Z2)_NO numeric
@attribute wNLC(Z3)_NO numeric
@attribute wNLC(Del(G)NA1)_NO numeric
@attribute wNLC(Del(G)NA10)_NO numeric
@attribute wNLC(Del(G)NA2)_NO numeric
@attribute wNLC(Del(G)NA3)_NO numeric
@attribute wNLC(Del(G)NA4)_NO numeric
@attribute wNLC(Del(G)NA5)_NO numeric
@attribute wNLC(Del(G)NA6)_NO numeric
@attribute wNLC(Del(G)NA7)_NO numeric
@attribute wNLC(Del(G)NA8)_NO numeric
@attribute wNLC(Del(G)NA9)_NO numeric
@attribute wNLC(Del(G)NIA)_NO numeric
@attribute wNLC(Del(G)NMax)_NO numeric
@attribute wNLC(Del(G)NMin)_NO numeric
@attribute wNLC(Del(K)IA)_NO numeric
@attribute wNLC(Del(K)Max)_NO numeric
@attribute wNLC(Del(K)Min)_NO numeric
@attribute wNLC(Del(K)NA1)_NO numeric
@attribute wNLC(Del(K)NA10)_NO numeric
@attribute wNLC(Del(K)NA2)_NO numeric
@attribute wNLC(Del(K)NA3)_NO numeric
@attribute wNLC(Del(K)NA4)_NO numeric
@attribute wNLC(Del(K)NA5)_NO numeric
@attribute wNLC(Del(K)NA6)_NO numeric
@attribute wNLC(Del(K)NA7)_NO numeric
@attribute wNLC(Del(K)NA8)_NO numeric
@attribute wNLC(Del(K)NA9)_NO numeric
@attribute wNLC(Del(Rho)NA1)_NO numeric
@attribute wNLC(Del(Rho)NA10)_NO numeric
@attribute wNLC(Del(Rho)NA2)_NO numeric
@attribute wNLC(Del(Rho)NA3)_NO numeric
@attribute wNLC(Del(Rho)NA4)_NO numeric
@attribute wNLC(Del(Rho)NA5)_NO numeric
@attribute wNLC(Del(Rho)NA6)_NO numeric
@attribute wNLC(Del(Rho)NA7)_NO numeric
@attribute wNLC(Del(Rho)NA8)_NO numeric
@attribute wNLC(Del(Rho)NA9)_NO numeric
@attribute wNLC(Del(Rho)NIA)_NO numeric
@attribute wNLC(Del(Rho)NMax)_NO numeric
@attribute wNLC(Del(Rho)NMin)_NO numeric
@attribute wNLC(EP1)_NO numeric
@attribute wNLC(EP10)_NO numeric
@attribute wNLC(EP2)_NO numeric
@attribute wNLC(EP3)_NO numeric
@attribute wNLC(EP4)_NO numeric
@attribute wNLC(EP5)_NO numeric
@attribute wNLC(EP6)_NO numeric
@attribute wNLC(EP7)_NO numeric
@attribute wNLC(EP8)_NO numeric
@attribute wNLC(EP9)_NO numeric
@attribute wNLC(Energy)_NO numeric
@attribute wNLC(Fuk)_NO numeric
@attribute wNLC(Fuk1)_NO numeric
@attribute wNLC(Fuk10)_NO numeric
@attribute wNLC(Fuk2)_NO numeric
@attribute wNLC(Fuk3)_NO numeric
@attribute wNLC(Fuk4)_NO numeric
@attribute wNLC(Fuk5)_NO numeric
@attribute wNLC(Fuk6)_NO numeric
@attribute wNLC(Fuk7)_NO numeric
@attribute wNLC(Fuk8)_NO numeric
@attribute wNLC(Fuk9)_NO numeric
@attribute wNLC(FukMax)_NO numeric
@attribute wNLC(FukMin)_NO numeric
@attribute wNLC(Lapl)_NO numeric
@attribute wNLC(Lapl1)_NO numeric
@attribute wNLC(Lapl10)_NO numeric
@attribute wNLC(Lapl2)_NO numeric
@attribute wNLC(Lapl3)_NO numeric
@attribute wNLC(Lapl4)_NO numeric
@attribute wNLC(Lapl5)_NO numeric
@attribute wNLC(Lapl6)_NO numeric
@attribute wNLC(Lapl7)_NO numeric
@attribute wNLC(Lapl8)_NO numeric
@attribute wNLC(Lapl9)_NO numeric
@attribute wNLC(LaplMax)_NO numeric
@attribute wNLC(LaplMin)_NO numeric
@attribute wNLC(PIP1)_NO numeric
@attribute wNLC(PIP10)_NO numeric
@attribute wNLC(PIP11)_NO numeric
@attribute wNLC(PIP12)_NO numeric
@attribute wNLC(PIP13)_NO numeric
@attribute wNLC(PIP14)_NO numeric
@attribute wNLC(PIP15)_NO numeric
@attribute wNLC(PIP16)_NO numeric
@attribute wNLC(PIP17)_NO numeric
@attribute wNLC(PIP18)_NO numeric
@attribute wNLC(PIP19)_NO numeric
@attribute wNLC(PIP2)_NO numeric
@attribute wNLC(PIP20)_NO numeric
@attribute wNLC(PIP3)_NO numeric
@attribute wNLC(PIP4)_NO numeric
@attribute wNLC(PIP5)_NO numeric
@attribute wNLC(PIP6)_NO numeric
@attribute wNLC(PIP7)_NO numeric
@attribute wNLC(PIP8)_NO numeric
@attribute wNLC(PIP9)_NO numeric
@attribute wNLC(PIPAvg)_NO numeric
@attribute wNLC(PIPMax)_NO numeric
@attribute wNLC(PIPMin)_NO numeric
@attribute wNLC(Population)_NO numeric
@attribute wNLC(SIDel(G)N)_NO numeric
@attribute wNLC(SIDel(K)N)_NO numeric
@attribute wNLC(SIDel(Rho)N)_NO numeric
@attribute wNLC(SIEP)_NO numeric
@attribute wNLC(SIEPA1)_NO numeric
@attribute wNLC(SIEPA10)_NO numeric
@attribute wNLC(SIEPA2)_NO numeric
@attribute wNLC(SIEPA3)_NO numeric
@attribute wNLC(SIEPA4)_NO numeric
@attribute wNLC(SIEPA5)_NO numeric
@attribute wNLC(SIEPA6)_NO numeric
@attribute wNLC(SIEPA7)_NO numeric
@attribute wNLC(SIEPA8)_NO numeric
@attribute wNLC(SIEPA9)_NO numeric
@attribute wNLC(SIEPIA)_NO numeric
@attribute wNLC(SIEPMax)_NO numeric
@attribute wNLC(SIEPMin)_NO numeric
@attribute wNLC(SIG)_NO numeric
@attribute wNLC(SIGA1)_NO numeric
@attribute wNLC(SIGA10)_NO numeric
@attribute wNLC(SIGA2)_NO numeric
@attribute wNLC(SIGA3)_NO numeric
@attribute wNLC(SIGA4)_NO numeric
@attribute wNLC(SIGA5)_NO numeric
@attribute wNLC(SIGA6)_NO numeric
@attribute wNLC(SIGA7)_NO numeric
@attribute wNLC(SIGA8)_NO numeric
@attribute wNLC(SIGA9)_NO numeric
@attribute wNLC(SIGIA)_NO numeric
@attribute wNLC(SIGMax)_NO numeric
@attribute wNLC(SIGMin)_NO numeric
@attribute wNLC(SIK)_NO numeric
@attribute wNLC(SIKA1)_NO numeric
@attribute wNLC(SIKA10)_NO numeric
@attribute wNLC(SIKA2)_NO numeric
@attribute wNLC(SIKA3)_NO numeric
@attribute wNLC(SIKA4)_NO numeric
@attribute wNLC(SIKA5)_NO numeric
@attribute wNLC(SIKA6)_NO numeric
@attribute wNLC(SIKA7)_NO numeric
@attribute wNLC(SIKA8)_NO numeric
@attribute wNLC(SIKA9)_NO numeric
@attribute wNLC(SIKIA)_NO numeric
@attribute wNLC(SIKMax)_NO numeric
@attribute wNLC(SIKMin)_NO numeric
@attribute wNLC(SurfArea)_NO numeric
@attribute wNLC(VOLTAE)_NO numeric
@attribute wCO(Ap)_NO numeric
@attribute wCO(Xi)_NO numeric
@attribute wCO(DHf)_NO numeric
@attribute wCO(ECI)_NO numeric
@attribute wCO(HP)_NO numeric
@attribute wCO(IP)_NO numeric
@attribute wCO(ISA)_NO numeric
@attribute wCO(Mw)_NO numeric
@attribute wCO(None)_NO numeric
@attribute wCO(Num_Atoms)_NO numeric
@attribute wCO(TopDist)_NO numeric
@attribute wCO(L1-9)_NO numeric
@attribute wCO(Z1)_NO numeric
@attribute wCO(Z2)_NO numeric
@attribute wCO(Z3)_NO numeric
@attribute wCO(Del(G)NA1)_NO numeric
@attribute wCO(Del(G)NA10)_NO numeric
@attribute wCO(Del(G)NA2)_NO numeric
@attribute wCO(Del(G)NA3)_NO numeric
@attribute wCO(Del(G)NA4)_NO numeric
@attribute wCO(Del(G)NA5)_NO numeric
@attribute wCO(Del(G)NA6)_NO numeric
@attribute wCO(Del(G)NA7)_NO numeric
@attribute wCO(Del(G)NA8)_NO numeric
@attribute wCO(Del(G)NA9)_NO numeric
@attribute wCO(Del(G)NIA)_NO numeric
@attribute wCO(Del(G)NMax)_NO numeric
@attribute wCO(Del(G)NMin)_NO numeric
@attribute wCO(Del(K)IA)_NO numeric
@attribute wCO(Del(K)Max)_NO numeric
@attribute wCO(Del(K)Min)_NO numeric
@attribute wCO(Del(K)NA1)_NO numeric
@attribute wCO(Del(K)NA10)_NO numeric
@attribute wCO(Del(K)NA2)_NO numeric
@attribute wCO(Del(K)NA3)_NO numeric
@attribute wCO(Del(K)NA4)_NO numeric
@attribute wCO(Del(K)NA5)_NO numeric
@attribute wCO(Del(K)NA6)_NO numeric
@attribute wCO(Del(K)NA7)_NO numeric
@attribute wCO(Del(K)NA8)_NO numeric
@attribute wCO(Del(K)NA9)_NO numeric
@attribute wCO(Del(Rho)NA1)_NO numeric
@attribute wCO(Del(Rho)NA10)_NO numeric
@attribute wCO(Del(Rho)NA2)_NO numeric
@attribute wCO(Del(Rho)NA3)_NO numeric
@attribute wCO(Del(Rho)NA4)_NO numeric
@attribute wCO(Del(Rho)NA5)_NO numeric
@attribute wCO(Del(Rho)NA6)_NO numeric
@attribute wCO(Del(Rho)NA7)_NO numeric
@attribute wCO(Del(Rho)NA8)_NO numeric
@attribute wCO(Del(Rho)NA9)_NO numeric
@attribute wCO(Del(Rho)NIA)_NO numeric
@attribute wCO(Del(Rho)NMax)_NO numeric
@attribute wCO(Del(Rho)NMin)_NO numeric
@attribute wCO(EP1)_NO numeric
@attribute wCO(EP10)_NO numeric
@attribute wCO(EP2)_NO numeric
@attribute wCO(EP3)_NO numeric
@attribute wCO(EP4)_NO numeric
@attribute wCO(EP5)_NO numeric
@attribute wCO(EP6)_NO numeric
@attribute wCO(EP7)_NO numeric
@attribute wCO(EP8)_NO numeric
@attribute wCO(EP9)_NO numeric
@attribute wCO(Energy)_NO numeric
@attribute wCO(Fuk)_NO numeric
@attribute wCO(Fuk1)_NO numeric
@attribute wCO(Fuk10)_NO numeric
@attribute wCO(Fuk2)_NO numeric
@attribute wCO(Fuk3)_NO numeric
@attribute wCO(Fuk4)_NO numeric
@attribute wCO(Fuk5)_NO numeric
@attribute wCO(Fuk6)_NO numeric
@attribute wCO(Fuk7)_NO numeric
@attribute wCO(Fuk8)_NO numeric
@attribute wCO(Fuk9)_NO numeric
@attribute wCO(FukMax)_NO numeric
@attribute wCO(FukMin)_NO numeric
@attribute wCO(Lapl)_NO numeric
@attribute wCO(Lapl1)_NO numeric
@attribute wCO(Lapl10)_NO numeric
@attribute wCO(Lapl2)_NO numeric
@attribute wCO(Lapl3)_NO numeric
@attribute wCO(Lapl4)_NO numeric
@attribute wCO(Lapl5)_NO numeric
@attribute wCO(Lapl6)_NO numeric
@attribute wCO(Lapl7)_NO numeric
@attribute wCO(Lapl8)_NO numeric
@attribute wCO(Lapl9)_NO numeric
@attribute wCO(LaplMax)_NO numeric
@attribute wCO(LaplMin)_NO numeric
@attribute wCO(PIP1)_NO numeric
@attribute wCO(PIP10)_NO numeric
@attribute wCO(PIP11)_NO numeric
@attribute wCO(PIP12)_NO numeric
@attribute wCO(PIP13)_NO numeric
@attribute wCO(PIP14)_NO numeric
@attribute wCO(PIP15)_NO numeric
@attribute wCO(PIP16)_NO numeric
@attribute wCO(PIP17)_NO numeric
@attribute wCO(PIP18)_NO numeric
@attribute wCO(PIP19)_NO numeric
@attribute wCO(PIP2)_NO numeric
@attribute wCO(PIP20)_NO numeric
@attribute wCO(PIP3)_NO numeric
@attribute wCO(PIP4)_NO numeric
@attribute wCO(PIP5)_NO numeric
@attribute wCO(PIP6)_NO numeric
@attribute wCO(PIP7)_NO numeric
@attribute wCO(PIP8)_NO numeric
@attribute wCO(PIP9)_NO numeric
@attribute wCO(PIPAvg)_NO numeric
@attribute wCO(PIPMax)_NO numeric
@attribute wCO(PIPMin)_NO numeric
@attribute wCO(Population)_NO numeric
@attribute wCO(SIDel(G)N)_NO numeric
@attribute wCO(SIDel(K)N)_NO numeric
@attribute wCO(SIDel(Rho)N)_NO numeric
@attribute wCO(SIEP)_NO numeric
@attribute wCO(SIEPA1)_NO numeric
@attribute wCO(SIEPA10)_NO numeric
@attribute wCO(SIEPA2)_NO numeric
@attribute wCO(SIEPA3)_NO numeric
@attribute wCO(SIEPA4)_NO numeric
@attribute wCO(SIEPA5)_NO numeric
@attribute wCO(SIEPA6)_NO numeric
@attribute wCO(SIEPA7)_NO numeric
@attribute wCO(SIEPA8)_NO numeric
@attribute wCO(SIEPA9)_NO numeric
@attribute wCO(SIEPIA)_NO numeric
@attribute wCO(SIEPMax)_NO numeric
@attribute wCO(SIEPMin)_NO numeric
@attribute wCO(SIG)_NO numeric
@attribute wCO(SIGA1)_NO numeric
@attribute wCO(SIGA10)_NO numeric
@attribute wCO(SIGA2)_NO numeric
@attribute wCO(SIGA3)_NO numeric
@attribute wCO(SIGA4)_NO numeric
@attribute wCO(SIGA5)_NO numeric
@attribute wCO(SIGA6)_NO numeric
@attribute wCO(SIGA7)_NO numeric
@attribute wCO(SIGA8)_NO numeric
@attribute wCO(SIGA9)_NO numeric
@attribute wCO(SIGIA)_NO numeric
@attribute wCO(SIGMax)_NO numeric
@attribute wCO(SIGMin)_NO numeric
@attribute wCO(SIK)_NO numeric
@attribute wCO(SIKA1)_NO numeric
@attribute wCO(SIKA10)_NO numeric
@attribute wCO(SIKA2)_NO numeric
@attribute wCO(SIKA3)_NO numeric
@attribute wCO(SIKA4)_NO numeric
@attribute wCO(SIKA5)_NO numeric
@attribute wCO(SIKA6)_NO numeric
@attribute wCO(SIKA7)_NO numeric
@attribute wCO(SIKA8)_NO numeric
@attribute wCO(SIKA9)_NO numeric
@attribute wCO(SIKIA)_NO numeric
@attribute wCO(SIKMax)_NO numeric
@attribute wCO(SIKMin)_NO numeric
@attribute wCO(SurfArea)_NO numeric
@attribute wCO(VOLTAE)_NO numeric
@attribute wLCO(Ap)_NO numeric
@attribute wLCO(Xi)_NO numeric
@attribute wLCO(DHf)_NO numeric
@attribute wLCO(ECI)_NO numeric
@attribute wLCO(HP)_NO numeric
@attribute wLCO(IP)_NO numeric
@attribute wLCO(ISA)_NO numeric
@attribute wLCO(Mw)_NO numeric
@attribute wLCO(None)_NO numeric
@attribute wLCO(Num_Atoms)_NO numeric
@attribute wLCO(TopDist)_NO numeric
@attribute wLCO(L1-9)_NO numeric
@attribute wLCO(Z1)_NO numeric
@attribute wLCO(Z2)_NO numeric
@attribute wLCO(Z3)_NO numeric
@attribute wLCO(Del(G)NA1)_NO numeric
@attribute wLCO(Del(G)NA10)_NO numeric
@attribute wLCO(Del(G)NA2)_NO numeric
@attribute wLCO(Del(G)NA3)_NO numeric
@attribute wLCO(Del(G)NA4)_NO numeric
@attribute wLCO(Del(G)NA5)_NO numeric
@attribute wLCO(Del(G)NA6)_NO numeric
@attribute wLCO(Del(G)NA7)_NO numeric
@attribute wLCO(Del(G)NA8)_NO numeric
@attribute wLCO(Del(G)NA9)_NO numeric
@attribute wLCO(Del(G)NIA)_NO numeric
@attribute wLCO(Del(G)NMax)_NO numeric
@attribute wLCO(Del(G)NMin)_NO numeric
@attribute wLCO(Del(K)IA)_NO numeric
@attribute wLCO(Del(K)Max)_NO numeric
@attribute wLCO(Del(K)Min)_NO numeric
@attribute wLCO(Del(K)NA1)_NO numeric
@attribute wLCO(Del(K)NA10)_NO numeric
@attribute wLCO(Del(K)NA2)_NO numeric
@attribute wLCO(Del(K)NA3)_NO numeric
@attribute wLCO(Del(K)NA4)_NO numeric
@attribute wLCO(Del(K)NA5)_NO numeric
@attribute wLCO(Del(K)NA6)_NO numeric
@attribute wLCO(Del(K)NA7)_NO numeric
@attribute wLCO(Del(K)NA8)_NO numeric
@attribute wLCO(Del(K)NA9)_NO numeric
@attribute wLCO(Del(Rho)NA1)_NO numeric
@attribute wLCO(Del(Rho)NA10)_NO numeric
@attribute wLCO(Del(Rho)NA2)_NO numeric
@attribute wLCO(Del(Rho)NA3)_NO numeric
@attribute wLCO(Del(Rho)NA4)_NO numeric
@attribute wLCO(Del(Rho)NA5)_NO numeric
@attribute wLCO(Del(Rho)NA6)_NO numeric
@attribute wLCO(Del(Rho)NA7)_NO numeric
@attribute wLCO(Del(Rho)NA8)_NO numeric
@attribute wLCO(Del(Rho)NA9)_NO numeric
@attribute wLCO(Del(Rho)NIA)_NO numeric
@attribute wLCO(Del(Rho)NMax)_NO numeric
@attribute wLCO(Del(Rho)NMin)_NO numeric
@attribute wLCO(EP1)_NO numeric
@attribute wLCO(EP10)_NO numeric
@attribute wLCO(EP2)_NO numeric
@attribute wLCO(EP3)_NO numeric
@attribute wLCO(EP4)_NO numeric
@attribute wLCO(EP5)_NO numeric
@attribute wLCO(EP6)_NO numeric
@attribute wLCO(EP7)_NO numeric
@attribute wLCO(EP8)_NO numeric
@attribute wLCO(EP9)_NO numeric
@attribute wLCO(Energy)_NO numeric
@attribute wLCO(Fuk)_NO numeric
@attribute wLCO(Fuk1)_NO numeric
@attribute wLCO(Fuk10)_NO numeric
@attribute wLCO(Fuk2)_NO numeric
@attribute wLCO(Fuk3)_NO numeric
@attribute wLCO(Fuk4)_NO numeric
@attribute wLCO(Fuk5)_NO numeric
@attribute wLCO(Fuk6)_NO numeric
@attribute wLCO(Fuk7)_NO numeric
@attribute wLCO(Fuk8)_NO numeric
@attribute wLCO(Fuk9)_NO numeric
@attribute wLCO(FukMax)_NO numeric
@attribute wLCO(FukMin)_NO numeric
@attribute wLCO(Lapl)_NO numeric
@attribute wLCO(Lapl1)_NO numeric
@attribute wLCO(Lapl10)_NO numeric
@attribute wLCO(Lapl2)_NO numeric
@attribute wLCO(Lapl3)_NO numeric
@attribute wLCO(Lapl4)_NO numeric
@attribute wLCO(Lapl5)_NO numeric
@attribute wLCO(Lapl6)_NO numeric
@attribute wLCO(Lapl7)_NO numeric
@attribute wLCO(Lapl8)_NO numeric
@attribute wLCO(Lapl9)_NO numeric
@attribute wLCO(LaplMax)_NO numeric
@attribute wLCO(LaplMin)_NO numeric
@attribute wLCO(PIP1)_NO numeric
@attribute wLCO(PIP10)_NO numeric
@attribute wLCO(PIP11)_NO numeric
@attribute wLCO(PIP12)_NO numeric
@attribute wLCO(PIP13)_NO numeric
@attribute wLCO(PIP14)_NO numeric
@attribute wLCO(PIP15)_NO numeric
@attribute wLCO(PIP16)_NO numeric
@attribute wLCO(PIP17)_NO numeric
@attribute wLCO(PIP18)_NO numeric
@attribute wLCO(PIP19)_NO numeric
@attribute wLCO(PIP2)_NO numeric
@attribute wLCO(PIP20)_NO numeric
@attribute wLCO(PIP3)_NO numeric
@attribute wLCO(PIP4)_NO numeric
@attribute wLCO(PIP5)_NO numeric
@attribute wLCO(PIP6)_NO numeric
@attribute wLCO(PIP7)_NO numeric
@attribute wLCO(PIP8)_NO numeric
@attribute wLCO(PIP9)_NO numeric
@attribute wLCO(PIPAvg)_NO numeric
@attribute wLCO(PIPMax)_NO numeric
@attribute wLCO(PIPMin)_NO numeric
@attribute wLCO(Population)_NO numeric
@attribute wLCO(SIDel(G)N)_NO numeric
@attribute wLCO(SIDel(K)N)_NO numeric
@attribute wLCO(SIDel(Rho)N)_NO numeric
@attribute wLCO(SIEP)_NO numeric
@attribute wLCO(SIEPA1)_NO numeric
@attribute wLCO(SIEPA10)_NO numeric
@attribute wLCO(SIEPA2)_NO numeric
@attribute wLCO(SIEPA3)_NO numeric
@attribute wLCO(SIEPA4)_NO numeric
@attribute wLCO(SIEPA5)_NO numeric
@attribute wLCO(SIEPA6)_NO numeric
@attribute wLCO(SIEPA7)_NO numeric
@attribute wLCO(SIEPA8)_NO numeric
@attribute wLCO(SIEPA9)_NO numeric
@attribute wLCO(SIEPIA)_NO numeric
@attribute wLCO(SIEPMax)_NO numeric
@attribute wLCO(SIEPMin)_NO numeric
@attribute wLCO(SIG)_NO numeric
@attribute wLCO(SIGA1)_NO numeric
@attribute wLCO(SIGA10)_NO numeric
@attribute wLCO(SIGA2)_NO numeric
@attribute wLCO(SIGA3)_NO numeric
@attribute wLCO(SIGA4)_NO numeric
@attribute wLCO(SIGA5)_NO numeric
@attribute wLCO(SIGA6)_NO numeric
@attribute wLCO(SIGA7)_NO numeric
@attribute wLCO(SIGA8)_NO numeric
@attribute wLCO(SIGA9)_NO numeric
@attribute wLCO(SIGIA)_NO numeric
@attribute wLCO(SIGMax)_NO numeric
@attribute wLCO(SIGMin)_NO numeric
@attribute wLCO(SIK)_NO numeric
@attribute wLCO(SIKA1)_NO numeric
@attribute wLCO(SIKA10)_NO numeric
@attribute wLCO(SIKA2)_NO numeric
@attribute wLCO(SIKA3)_NO numeric
@attribute wLCO(SIKA4)_NO numeric
@attribute wLCO(SIKA5)_NO numeric
@attribute wLCO(SIKA6)_NO numeric
@attribute wLCO(SIKA7)_NO numeric
@attribute wLCO(SIKA8)_NO numeric
@attribute wLCO(SIKA9)_NO numeric
@attribute wLCO(SIKIA)_NO numeric
@attribute wLCO(SIKMax)_NO numeric
@attribute wLCO(SIKMin)_NO numeric
@attribute wLCO(SurfArea)_NO numeric
@attribute wLCO(VOLTAE)_NO numeric
@attribute wRWCO(Ap)_NO numeric
@attribute wRWCO(Xi)_NO numeric
@attribute wRWCO(DHf)_NO numeric
@attribute wRWCO(ECI)_NO numeric
@attribute wRWCO(HP)_NO numeric
@attribute wRWCO(IP)_NO numeric
@attribute wRWCO(ISA)_NO numeric
@attribute wRWCO(Mw)_NO numeric
@attribute wRWCO(None)_NO numeric
@attribute wRWCO(Num_Atoms)_NO numeric
@attribute wRWCO(TopDist)_NO numeric
@attribute wRWCO(L1-9)_NO numeric
@attribute wRWCO(Z1)_NO numeric
@attribute wRWCO(Z2)_NO numeric
@attribute wRWCO(Z3)_NO numeric
@attribute wRWCO(Del(G)NA1)_NO numeric
@attribute wRWCO(Del(G)NA10)_NO numeric
@attribute wRWCO(Del(G)NA2)_NO numeric
@attribute wRWCO(Del(G)NA3)_NO numeric
@attribute wRWCO(Del(G)NA4)_NO numeric
@attribute wRWCO(Del(G)NA5)_NO numeric
@attribute wRWCO(Del(G)NA6)_NO numeric
@attribute wRWCO(Del(G)NA7)_NO numeric
@attribute wRWCO(Del(G)NA8)_NO numeric
@attribute wRWCO(Del(G)NA9)_NO numeric
@attribute wRWCO(Del(G)NIA)_NO numeric
@attribute wRWCO(Del(G)NMax)_NO numeric
@attribute wRWCO(Del(G)NMin)_NO numeric
@attribute wRWCO(Del(K)IA)_NO numeric
@attribute wRWCO(Del(K)Max)_NO numeric
@attribute wRWCO(Del(K)Min)_NO numeric
@attribute wRWCO(Del(K)NA1)_NO numeric
@attribute wRWCO(Del(K)NA10)_NO numeric
@attribute wRWCO(Del(K)NA2)_NO numeric
@attribute wRWCO(Del(K)NA3)_NO numeric
@attribute wRWCO(Del(K)NA4)_NO numeric
@attribute wRWCO(Del(K)NA5)_NO numeric
@attribute wRWCO(Del(K)NA6)_NO numeric
@attribute wRWCO(Del(K)NA7)_NO numeric
@attribute wRWCO(Del(K)NA8)_NO numeric
@attribute wRWCO(Del(K)NA9)_NO numeric
@attribute wRWCO(Del(Rho)NA1)_NO numeric
@attribute wRWCO(Del(Rho)NA10)_NO numeric
@attribute wRWCO(Del(Rho)NA2)_NO numeric
@attribute wRWCO(Del(Rho)NA3)_NO numeric
@attribute wRWCO(Del(Rho)NA4)_NO numeric
@attribute wRWCO(Del(Rho)NA5)_NO numeric
@attribute wRWCO(Del(Rho)NA6)_NO numeric
@attribute wRWCO(Del(Rho)NA7)_NO numeric
@attribute wRWCO(Del(Rho)NA8)_NO numeric
@attribute wRWCO(Del(Rho)NA9)_NO numeric
@attribute wRWCO(Del(Rho)NIA)_NO numeric
@attribute wRWCO(Del(Rho)NMax)_NO numeric
@attribute wRWCO(Del(Rho)NMin)_NO numeric
@attribute wRWCO(EP1)_NO numeric
@attribute wRWCO(EP10)_NO numeric
@attribute wRWCO(EP2)_NO numeric
@attribute wRWCO(EP3)_NO numeric
@attribute wRWCO(EP4)_NO numeric
@attribute wRWCO(EP5)_NO numeric
@attribute wRWCO(EP6)_NO numeric
@attribute wRWCO(EP7)_NO numeric
@attribute wRWCO(EP8)_NO numeric
@attribute wRWCO(EP9)_NO numeric
@attribute wRWCO(Energy)_NO numeric
@attribute wRWCO(Fuk)_NO numeric
@attribute wRWCO(Fuk1)_NO numeric
@attribute wRWCO(Fuk10)_NO numeric
@attribute wRWCO(Fuk2)_NO numeric
@attribute wRWCO(Fuk3)_NO numeric
@attribute wRWCO(Fuk4)_NO numeric
@attribute wRWCO(Fuk5)_NO numeric
@attribute wRWCO(Fuk6)_NO numeric
@attribute wRWCO(Fuk7)_NO numeric
@attribute wRWCO(Fuk8)_NO numeric
@attribute wRWCO(Fuk9)_NO numeric
@attribute wRWCO(FukMax)_NO numeric
@attribute wRWCO(FukMin)_NO numeric
@attribute wRWCO(Lapl)_NO numeric
@attribute wRWCO(Lapl1)_NO numeric
@attribute wRWCO(Lapl10)_NO numeric
@attribute wRWCO(Lapl2)_NO numeric
@attribute wRWCO(Lapl3)_NO numeric
@attribute wRWCO(Lapl4)_NO numeric
@attribute wRWCO(Lapl5)_NO numeric
@attribute wRWCO(Lapl6)_NO numeric
@attribute wRWCO(Lapl7)_NO numeric
@attribute wRWCO(Lapl8)_NO numeric
@attribute wRWCO(Lapl9)_NO numeric
@attribute wRWCO(LaplMax)_NO numeric
@attribute wRWCO(LaplMin)_NO numeric
@attribute wRWCO(PIP1)_NO numeric
@attribute wRWCO(PIP10)_NO numeric
@attribute wRWCO(PIP11)_NO numeric
@attribute wRWCO(PIP12)_NO numeric
@attribute wRWCO(PIP13)_NO numeric
@attribute wRWCO(PIP14)_NO numeric
@attribute wRWCO(PIP15)_NO numeric
@attribute wRWCO(PIP16)_NO numeric
@attribute wRWCO(PIP17)_NO numeric
@attribute wRWCO(PIP18)_NO numeric
@attribute wRWCO(PIP19)_NO numeric
@attribute wRWCO(PIP2)_NO numeric
@attribute wRWCO(PIP20)_NO numeric
@attribute wRWCO(PIP3)_NO numeric
@attribute wRWCO(PIP4)_NO numeric
@attribute wRWCO(PIP5)_NO numeric
@attribute wRWCO(PIP6)_NO numeric
@attribute wRWCO(PIP7)_NO numeric
@attribute wRWCO(PIP8)_NO numeric
@attribute wRWCO(PIP9)_NO numeric
@attribute wRWCO(PIPAvg)_NO numeric
@attribute wRWCO(PIPMax)_NO numeric
@attribute wRWCO(PIPMin)_NO numeric
@attribute wRWCO(Population)_NO numeric
@attribute wRWCO(SIDel(G)N)_NO numeric
@attribute wRWCO(SIDel(K)N)_NO numeric
@attribute wRWCO(SIDel(Rho)N)_NO numeric
@attribute wRWCO(SIEP)_NO numeric
@attribute wRWCO(SIEPA1)_NO numeric
@attribute wRWCO(SIEPA10)_NO numeric
@attribute wRWCO(SIEPA2)_NO numeric
@attribute wRWCO(SIEPA3)_NO numeric
@attribute wRWCO(SIEPA4)_NO numeric
@attribute wRWCO(SIEPA5)_NO numeric
@attribute wRWCO(SIEPA6)_NO numeric
@attribute wRWCO(SIEPA7)_NO numeric
@attribute wRWCO(SIEPA8)_NO numeric
@attribute wRWCO(SIEPA9)_NO numeric
@attribute wRWCO(SIEPIA)_NO numeric
@attribute wRWCO(SIEPMax)_NO numeric
@attribute wRWCO(SIEPMin)_NO numeric
@attribute wRWCO(SIG)_NO numeric
@attribute wRWCO(SIGA1)_NO numeric
@attribute wRWCO(SIGA10)_NO numeric
@attribute wRWCO(SIGA2)_NO numeric
@attribute wRWCO(SIGA3)_NO numeric
@attribute wRWCO(SIGA4)_NO numeric
@attribute wRWCO(SIGA5)_NO numeric
@attribute wRWCO(SIGA6)_NO numeric
@attribute wRWCO(SIGA7)_NO numeric
@attribute wRWCO(SIGA8)_NO numeric
@attribute wRWCO(SIGA9)_NO numeric
@attribute wRWCO(SIGIA)_NO numeric
@attribute wRWCO(SIGMax)_NO numeric
@attribute wRWCO(SIGMin)_NO numeric
@attribute wRWCO(SIK)_NO numeric
@attribute wRWCO(SIKA1)_NO numeric
@attribute wRWCO(SIKA10)_NO numeric
@attribute wRWCO(SIKA2)_NO numeric
@attribute wRWCO(SIKA3)_NO numeric
@attribute wRWCO(SIKA4)_NO numeric
@attribute wRWCO(SIKA5)_NO numeric
@attribute wRWCO(SIKA6)_NO numeric
@attribute wRWCO(SIKA7)_NO numeric
@attribute wRWCO(SIKA8)_NO numeric
@attribute wRWCO(SIKA9)_NO numeric
@attribute wRWCO(SIKIA)_NO numeric
@attribute wRWCO(SIKMax)_NO numeric
@attribute wRWCO(SIKMin)_NO numeric
@attribute wRWCO(SurfArea)_NO numeric
@attribute wRWCO(VOLTAE)_NO numeric
@attribute wCTP(Ap)_NO numeric
@attribute wCTP(Xi)_NO numeric
@attribute wCTP(DHf)_NO numeric
@attribute wCTP(ECI)_NO numeric
@attribute wCTP(HP)_NO numeric
@attribute wCTP(IP)_NO numeric
@attribute wCTP(ISA)_NO numeric
@attribute wCTP(Mw)_NO numeric
@attribute wCTP(None)_NO numeric
@attribute wCTP(Num_Atoms)_NO numeric
@attribute wCTP(TopDist)_NO numeric
@attribute wCTP(L1-9)_NO numeric
@attribute wCTP(Z1)_NO numeric
@attribute wCTP(Z2)_NO numeric
@attribute wCTP(Z3)_NO numeric
@attribute wCTP(Del(G)NA1)_NO numeric
@attribute wCTP(Del(G)NA10)_NO numeric
@attribute wCTP(Del(G)NA2)_NO numeric
@attribute wCTP(Del(G)NA3)_NO numeric
@attribute wCTP(Del(G)NA4)_NO numeric
@attribute wCTP(Del(G)NA5)_NO numeric
@attribute wCTP(Del(G)NA6)_NO numeric
@attribute wCTP(Del(G)NA7)_NO numeric
@attribute wCTP(Del(G)NA8)_NO numeric
@attribute wCTP(Del(G)NA9)_NO numeric
@attribute wCTP(Del(G)NIA)_NO numeric
@attribute wCTP(Del(G)NMax)_NO numeric
@attribute wCTP(Del(G)NMin)_NO numeric
@attribute wCTP(Del(K)IA)_NO numeric
@attribute wCTP(Del(K)Max)_NO numeric
@attribute wCTP(Del(K)Min)_NO numeric
@attribute wCTP(Del(K)NA1)_NO numeric
@attribute wCTP(Del(K)NA10)_NO numeric
@attribute wCTP(Del(K)NA2)_NO numeric
@attribute wCTP(Del(K)NA3)_NO numeric
@attribute wCTP(Del(K)NA4)_NO numeric
@attribute wCTP(Del(K)NA5)_NO numeric
@attribute wCTP(Del(K)NA6)_NO numeric
@attribute wCTP(Del(K)NA7)_NO numeric
@attribute wCTP(Del(K)NA8)_NO numeric
@attribute wCTP(Del(K)NA9)_NO numeric
@attribute wCTP(Del(Rho)NA1)_NO numeric
@attribute wCTP(Del(Rho)NA10)_NO numeric
@attribute wCTP(Del(Rho)NA2)_NO numeric
@attribute wCTP(Del(Rho)NA3)_NO numeric
@attribute wCTP(Del(Rho)NA4)_NO numeric
@attribute wCTP(Del(Rho)NA5)_NO numeric
@attribute wCTP(Del(Rho)NA6)_NO numeric
@attribute wCTP(Del(Rho)NA7)_NO numeric
@attribute wCTP(Del(Rho)NA8)_NO numeric
@attribute wCTP(Del(Rho)NA9)_NO numeric
@attribute wCTP(Del(Rho)NIA)_NO numeric
@attribute wCTP(Del(Rho)NMax)_NO numeric
@attribute wCTP(Del(Rho)NMin)_NO numeric
@attribute wCTP(EP1)_NO numeric
@attribute wCTP(EP10)_NO numeric
@attribute wCTP(EP2)_NO numeric
@attribute wCTP(EP3)_NO numeric
@attribute wCTP(EP4)_NO numeric
@attribute wCTP(EP5)_NO numeric
@attribute wCTP(EP6)_NO numeric
@attribute wCTP(EP7)_NO numeric
@attribute wCTP(EP8)_NO numeric
@attribute wCTP(EP9)_NO numeric
@attribute wCTP(Energy)_NO numeric
@attribute wCTP(Fuk)_NO numeric
@attribute wCTP(Fuk1)_NO numeric
@attribute wCTP(Fuk10)_NO numeric
@attribute wCTP(Fuk2)_NO numeric
@attribute wCTP(Fuk3)_NO numeric
@attribute wCTP(Fuk4)_NO numeric
@attribute wCTP(Fuk5)_NO numeric
@attribute wCTP(Fuk6)_NO numeric
@attribute wCTP(Fuk7)_NO numeric
@attribute wCTP(Fuk8)_NO numeric
@attribute wCTP(Fuk9)_NO numeric
@attribute wCTP(FukMax)_NO numeric
@attribute wCTP(FukMin)_NO numeric
@attribute wCTP(Lapl)_NO numeric
@attribute wCTP(Lapl1)_NO numeric
@attribute wCTP(Lapl10)_NO numeric
@attribute wCTP(Lapl2)_NO numeric
@attribute wCTP(Lapl3)_NO numeric
@attribute wCTP(Lapl4)_NO numeric
@attribute wCTP(Lapl5)_NO numeric
@attribute wCTP(Lapl6)_NO numeric
@attribute wCTP(Lapl7)_NO numeric
@attribute wCTP(Lapl8)_NO numeric
@attribute wCTP(Lapl9)_NO numeric
@attribute wCTP(LaplMax)_NO numeric
@attribute wCTP(LaplMin)_NO numeric
@attribute wCTP(PIP1)_NO numeric
@attribute wCTP(PIP10)_NO numeric
@attribute wCTP(PIP11)_NO numeric
@attribute wCTP(PIP12)_NO numeric
@attribute wCTP(PIP13)_NO numeric
@attribute wCTP(PIP14)_NO numeric
@attribute wCTP(PIP15)_NO numeric
@attribute wCTP(PIP16)_NO numeric
@attribute wCTP(PIP17)_NO numeric
@attribute wCTP(PIP18)_NO numeric
@attribute wCTP(PIP19)_NO numeric
@attribute wCTP(PIP2)_NO numeric
@attribute wCTP(PIP20)_NO numeric
@attribute wCTP(PIP3)_NO numeric
@attribute wCTP(PIP4)_NO numeric
@attribute wCTP(PIP5)_NO numeric
@attribute wCTP(PIP6)_NO numeric
@attribute wCTP(PIP7)_NO numeric
@attribute wCTP(PIP8)_NO numeric
@attribute wCTP(PIP9)_NO numeric
@attribute wCTP(PIPAvg)_NO numeric
@attribute wCTP(PIPMax)_NO numeric
@attribute wCTP(PIPMin)_NO numeric
@attribute wCTP(Population)_NO numeric
@attribute wCTP(SIDel(G)N)_NO numeric
@attribute wCTP(SIDel(K)N)_NO numeric
@attribute wCTP(SIDel(Rho)N)_NO numeric
@attribute wCTP(SIEP)_NO numeric
@attribute wCTP(SIEPA1)_NO numeric
@attribute wCTP(SIEPA10)_NO numeric
@attribute wCTP(SIEPA2)_NO numeric
@attribute wCTP(SIEPA3)_NO numeric
@attribute wCTP(SIEPA4)_NO numeric
@attribute wCTP(SIEPA5)_NO numeric
@attribute wCTP(SIEPA6)_NO numeric
@attribute wCTP(SIEPA7)_NO numeric
@attribute wCTP(SIEPA8)_NO numeric
@attribute wCTP(SIEPA9)_NO numeric
@attribute wCTP(SIEPIA)_NO numeric
@attribute wCTP(SIEPMax)_NO numeric
@attribute wCTP(SIEPMin)_NO numeric
@attribute wCTP(SIG)_NO numeric
@attribute wCTP(SIGA1)_NO numeric
@attribute wCTP(SIGA10)_NO numeric
@attribute wCTP(SIGA2)_NO numeric
@attribute wCTP(SIGA3)_NO numeric
@attribute wCTP(SIGA4)_NO numeric
@attribute wCTP(SIGA5)_NO numeric
@attribute wCTP(SIGA6)_NO numeric
@attribute wCTP(SIGA7)_NO numeric
@attribute wCTP(SIGA8)_NO numeric
@attribute wCTP(SIGA9)_NO numeric
@attribute wCTP(SIGIA)_NO numeric
@attribute wCTP(SIGMax)_NO numeric
@attribute wCTP(SIGMin)_NO numeric
@attribute wCTP(SIK)_NO numeric
@attribute wCTP(SIKA1)_NO numeric
@attribute wCTP(SIKA10)_NO numeric
@attribute wCTP(SIKA2)_NO numeric
@attribute wCTP(SIKA3)_NO numeric
@attribute wCTP(SIKA4)_NO numeric
@attribute wCTP(SIKA5)_NO numeric
@attribute wCTP(SIKA6)_NO numeric
@attribute wCTP(SIKA7)_NO numeric
@attribute wCTP(SIKA8)_NO numeric
@attribute wCTP(SIKA9)_NO numeric
@attribute wCTP(SIKIA)_NO numeric
@attribute wCTP(SIKMax)_NO numeric
@attribute wCTP(SIKMin)_NO numeric
@attribute wCTP(SurfArea)_NO numeric
@attribute wCTP(VOLTAE)_NO numeric
@attribute wCLQ(Ap)_NO numeric
@attribute wCLQ(Xi)_NO numeric
@attribute wCLQ(DHf)_NO numeric
@attribute wCLQ(ECI)_NO numeric
@attribute wCLQ(HP)_NO numeric
@attribute wCLQ(IP)_NO numeric
@attribute wCLQ(ISA)_NO numeric
@attribute wCLQ(Mw)_NO numeric
@attribute wCLQ(None)_NO numeric
@attribute wCLQ(Num_Atoms)_NO numeric
@attribute wCLQ(TopDist)_NO numeric
@attribute wCLQ(L1-9)_NO numeric
@attribute wCLQ(Z1)_NO numeric
@attribute wCLQ(Z2)_NO numeric
@attribute wCLQ(Z3)_NO numeric
@attribute wCLQ(Del(G)NA1)_NO numeric
@attribute wCLQ(Del(G)NA10)_NO numeric
@attribute wCLQ(Del(G)NA2)_NO numeric
@attribute wCLQ(Del(G)NA3)_NO numeric
@attribute wCLQ(Del(G)NA4)_NO numeric
@attribute wCLQ(Del(G)NA5)_NO numeric
@attribute wCLQ(Del(G)NA6)_NO numeric
@attribute wCLQ(Del(G)NA7)_NO numeric
@attribute wCLQ(Del(G)NA8)_NO numeric
@attribute wCLQ(Del(G)NA9)_NO numeric
@attribute wCLQ(Del(G)NIA)_NO numeric
@attribute wCLQ(Del(G)NMax)_NO numeric
@attribute wCLQ(Del(G)NMin)_NO numeric
@attribute wCLQ(Del(K)IA)_NO numeric
@attribute wCLQ(Del(K)Max)_NO numeric
@attribute wCLQ(Del(K)Min)_NO numeric
@attribute wCLQ(Del(K)NA1)_NO numeric
@attribute wCLQ(Del(K)NA10)_NO numeric
@attribute wCLQ(Del(K)NA2)_NO numeric
@attribute wCLQ(Del(K)NA3)_NO numeric
@attribute wCLQ(Del(K)NA4)_NO numeric
@attribute wCLQ(Del(K)NA5)_NO numeric
@attribute wCLQ(Del(K)NA6)_NO numeric
@attribute wCLQ(Del(K)NA7)_NO numeric
@attribute wCLQ(Del(K)NA8)_NO numeric
@attribute wCLQ(Del(K)NA9)_NO numeric
@attribute wCLQ(Del(Rho)NA1)_NO numeric
@attribute wCLQ(Del(Rho)NA10)_NO numeric
@attribute wCLQ(Del(Rho)NA2)_NO numeric
@attribute wCLQ(Del(Rho)NA3)_NO numeric
@attribute wCLQ(Del(Rho)NA4)_NO numeric
@attribute wCLQ(Del(Rho)NA5)_NO numeric
@attribute wCLQ(Del(Rho)NA6)_NO numeric
@attribute wCLQ(Del(Rho)NA7)_NO numeric
@attribute wCLQ(Del(Rho)NA8)_NO numeric
@attribute wCLQ(Del(Rho)NA9)_NO numeric
@attribute wCLQ(Del(Rho)NIA)_NO numeric
@attribute wCLQ(Del(Rho)NMax)_NO numeric
@attribute wCLQ(Del(Rho)NMin)_NO numeric
@attribute wCLQ(EP1)_NO numeric
@attribute wCLQ(EP10)_NO numeric
@attribute wCLQ(EP2)_NO numeric
@attribute wCLQ(EP3)_NO numeric
@attribute wCLQ(EP4)_NO numeric
@attribute wCLQ(EP5)_NO numeric
@attribute wCLQ(EP6)_NO numeric
@attribute wCLQ(EP7)_NO numeric
@attribute wCLQ(EP8)_NO numeric
@attribute wCLQ(EP9)_NO numeric
@attribute wCLQ(Energy)_NO numeric
@attribute wCLQ(Fuk)_NO numeric
@attribute wCLQ(Fuk1)_NO numeric
@attribute wCLQ(Fuk10)_NO numeric
@attribute wCLQ(Fuk2)_NO numeric
@attribute wCLQ(Fuk3)_NO numeric
@attribute wCLQ(Fuk4)_NO numeric
@attribute wCLQ(Fuk5)_NO numeric
@attribute wCLQ(Fuk6)_NO numeric
@attribute wCLQ(Fuk7)_NO numeric
@attribute wCLQ(Fuk8)_NO numeric
@attribute wCLQ(Fuk9)_NO numeric
@attribute wCLQ(FukMax)_NO numeric
@attribute wCLQ(FukMin)_NO numeric
@attribute wCLQ(Lapl)_NO numeric
@attribute wCLQ(Lapl1)_NO numeric
@attribute wCLQ(Lapl10)_NO numeric
@attribute wCLQ(Lapl2)_NO numeric
@attribute wCLQ(Lapl3)_NO numeric
@attribute wCLQ(Lapl4)_NO numeric
@attribute wCLQ(Lapl5)_NO numeric
@attribute wCLQ(Lapl6)_NO numeric
@attribute wCLQ(Lapl7)_NO numeric
@attribute wCLQ(Lapl8)_NO numeric
@attribute wCLQ(Lapl9)_NO numeric
@attribute wCLQ(LaplMax)_NO numeric
@attribute wCLQ(LaplMin)_NO numeric
@attribute wCLQ(PIP1)_NO numeric
@attribute wCLQ(PIP10)_NO numeric
@attribute wCLQ(PIP11)_NO numeric
@attribute wCLQ(PIP12)_NO numeric
@attribute wCLQ(PIP13)_NO numeric
@attribute wCLQ(PIP14)_NO numeric
@attribute wCLQ(PIP15)_NO numeric
@attribute wCLQ(PIP16)_NO numeric
@attribute wCLQ(PIP17)_NO numeric
@attribute wCLQ(PIP18)_NO numeric
@attribute wCLQ(PIP19)_NO numeric
@attribute wCLQ(PIP2)_NO numeric
@attribute wCLQ(PIP20)_NO numeric
@attribute wCLQ(PIP3)_NO numeric
@attribute wCLQ(PIP4)_NO numeric
@attribute wCLQ(PIP5)_NO numeric
@attribute wCLQ(PIP6)_NO numeric
@attribute wCLQ(PIP7)_NO numeric
@attribute wCLQ(PIP8)_NO numeric
@attribute wCLQ(PIP9)_NO numeric
@attribute wCLQ(PIPAvg)_NO numeric
@attribute wCLQ(PIPMax)_NO numeric
@attribute wCLQ(PIPMin)_NO numeric
@attribute wCLQ(Population)_NO numeric
@attribute wCLQ(SIDel(G)N)_NO numeric
@attribute wCLQ(SIDel(K)N)_NO numeric
@attribute wCLQ(SIDel(Rho)N)_NO numeric
@attribute wCLQ(SIEP)_NO numeric
@attribute wCLQ(SIEPA1)_NO numeric
@attribute wCLQ(SIEPA10)_NO numeric
@attribute wCLQ(SIEPA2)_NO numeric
@attribute wCLQ(SIEPA3)_NO numeric
@attribute wCLQ(SIEPA4)_NO numeric
@attribute wCLQ(SIEPA5)_NO numeric
@attribute wCLQ(SIEPA6)_NO numeric
@attribute wCLQ(SIEPA7)_NO numeric
@attribute wCLQ(SIEPA8)_NO numeric
@attribute wCLQ(SIEPA9)_NO numeric
@attribute wCLQ(SIEPIA)_NO numeric
@attribute wCLQ(SIEPMax)_NO numeric
@attribute wCLQ(SIEPMin)_NO numeric
@attribute wCLQ(SIG)_NO numeric
@attribute wCLQ(SIGA1)_NO numeric
@attribute wCLQ(SIGA10)_NO numeric
@attribute wCLQ(SIGA2)_NO numeric
@attribute wCLQ(SIGA3)_NO numeric
@attribute wCLQ(SIGA4)_NO numeric
@attribute wCLQ(SIGA5)_NO numeric
@attribute wCLQ(SIGA6)_NO numeric
@attribute wCLQ(SIGA7)_NO numeric
@attribute wCLQ(SIGA8)_NO numeric
@attribute wCLQ(SIGA9)_NO numeric
@attribute wCLQ(SIGIA)_NO numeric
@attribute wCLQ(SIGMax)_NO numeric
@attribute wCLQ(SIGMin)_NO numeric
@attribute wCLQ(SIK)_NO numeric
@attribute wCLQ(SIKA1)_NO numeric
@attribute wCLQ(SIKA10)_NO numeric
@attribute wCLQ(SIKA2)_NO numeric
@attribute wCLQ(SIKA3)_NO numeric
@attribute wCLQ(SIKA4)_NO numeric
@attribute wCLQ(SIKA5)_NO numeric
@attribute wCLQ(SIKA6)_NO numeric
@attribute wCLQ(SIKA7)_NO numeric
@attribute wCLQ(SIKA8)_NO numeric
@attribute wCLQ(SIKA9)_NO numeric
@attribute wCLQ(SIKIA)_NO numeric
@attribute wCLQ(SIKMax)_NO numeric
@attribute wCLQ(SIKMin)_NO numeric
@attribute wCLQ(SurfArea)_NO numeric
@attribute wCLQ(VOLTAE)_NO numeric
@attribute Mw_NO numeric
@attribute HP_NO numeric
@attribute IP_NO numeric
@attribute ECI_NO numeric
@attribute L1-9_NO numeric
@attribute DHf_NO numeric
@attribute Z1_NO numeric
@attribute Z2_NO numeric
@attribute Z3_NO numeric
@attribute ISA_NO numeric
@attribute Xi_NO numeric
@attribute Ap_NO numeric
@attribute wPsiH(Ap)_NO numeric
@attribute wPsiH(Xi)_NO numeric
@attribute wPsiH(DHf)_NO numeric
@attribute wPsiH(ECI)_NO numeric
@attribute wPsiH(HP)_NO numeric
@attribute wPsiH(IP)_NO numeric
@attribute wPsiH(ISA)_NO numeric
@attribute wPsiH(Mw)_NO numeric
@attribute wPsiH(None)_NO numeric
@attribute wPsiH(Num_Atoms)_NO numeric
@attribute wPsiH(TopDist)_NO numeric
@attribute wPsiH(L1-9)_NO numeric
@attribute wPsiH(Z1)_NO numeric
@attribute wPsiH(Z2)_NO numeric
@attribute wPsiH(Z3)_NO numeric
@attribute wPsiH(Del(G)NA1)_NO numeric
@attribute wPsiH(Del(G)NA10)_NO numeric
@attribute wPsiH(Del(G)NA2)_NO numeric
@attribute wPsiH(Del(G)NA3)_NO numeric
@attribute wPsiH(Del(G)NA4)_NO numeric
@attribute wPsiH(Del(G)NA5)_NO numeric
@attribute wPsiH(Del(G)NA6)_NO numeric
@attribute wPsiH(Del(G)NA7)_NO numeric
@attribute wPsiH(Del(G)NA8)_NO numeric
@attribute wPsiH(Del(G)NA9)_NO numeric
@attribute wPsiH(Del(G)NIA)_NO numeric
@attribute wPsiH(Del(G)NMax)_NO numeric
@attribute wPsiH(Del(G)NMin)_NO numeric
@attribute wPsiH(Del(K)IA)_NO numeric
@attribute wPsiH(Del(K)Max)_NO numeric
@attribute wPsiH(Del(K)Min)_NO numeric
@attribute wPsiH(Del(K)NA1)_NO numeric
@attribute wPsiH(Del(K)NA10)_NO numeric
@attribute wPsiH(Del(K)NA2)_NO numeric
@attribute wPsiH(Del(K)NA3)_NO numeric
@attribute wPsiH(Del(K)NA4)_NO numeric
@attribute wPsiH(Del(K)NA5)_NO numeric
@attribute wPsiH(Del(K)NA6)_NO numeric
@attribute wPsiH(Del(K)NA7)_NO numeric
@attribute wPsiH(Del(K)NA8)_NO numeric
@attribute wPsiH(Del(K)NA9)_NO numeric
@attribute wPsiH(Del(Rho)NA1)_NO numeric
@attribute wPsiH(Del(Rho)NA10)_NO numeric
@attribute wPsiH(Del(Rho)NA2)_NO numeric
@attribute wPsiH(Del(Rho)NA3)_NO numeric
@attribute wPsiH(Del(Rho)NA4)_NO numeric
@attribute wPsiH(Del(Rho)NA5)_NO numeric
@attribute wPsiH(Del(Rho)NA6)_NO numeric
@attribute wPsiH(Del(Rho)NA7)_NO numeric
@attribute wPsiH(Del(Rho)NA8)_NO numeric
@attribute wPsiH(Del(Rho)NA9)_NO numeric
@attribute wPsiH(Del(Rho)NIA)_NO numeric
@attribute wPsiH(Del(Rho)NMax)_NO numeric
@attribute wPsiH(Del(Rho)NMin)_NO numeric
@attribute wPsiH(EP1)_NO numeric
@attribute wPsiH(EP10)_NO numeric
@attribute wPsiH(EP2)_NO numeric
@attribute wPsiH(EP3)_NO numeric
@attribute wPsiH(EP4)_NO numeric
@attribute wPsiH(EP5)_NO numeric
@attribute wPsiH(EP6)_NO numeric
@attribute wPsiH(EP7)_NO numeric
@attribute wPsiH(EP8)_NO numeric
@attribute wPsiH(EP9)_NO numeric
@attribute wPsiH(Energy)_NO numeric
@attribute wPsiH(Fuk)_NO numeric
@attribute wPsiH(Fuk1)_NO numeric
@attribute wPsiH(Fuk10)_NO numeric
@attribute wPsiH(Fuk2)_NO numeric
@attribute wPsiH(Fuk3)_NO numeric
@attribute wPsiH(Fuk4)_NO numeric
@attribute wPsiH(Fuk5)_NO numeric
@attribute wPsiH(Fuk6)_NO numeric
@attribute wPsiH(Fuk7)_NO numeric
@attribute wPsiH(Fuk8)_NO numeric
@attribute wPsiH(Fuk9)_NO numeric
@attribute wPsiH(FukMax)_NO numeric
@attribute wPsiH(FukMin)_NO numeric
@attribute wPsiH(Lapl)_NO numeric
@attribute wPsiH(Lapl1)_NO numeric
@attribute wPsiH(Lapl10)_NO numeric
@attribute wPsiH(Lapl2)_NO numeric
@attribute wPsiH(Lapl3)_NO numeric
@attribute wPsiH(Lapl4)_NO numeric
@attribute wPsiH(Lapl5)_NO numeric
@attribute wPsiH(Lapl6)_NO numeric
@attribute wPsiH(Lapl7)_NO numeric
@attribute wPsiH(Lapl8)_NO numeric
@attribute wPsiH(Lapl9)_NO numeric
@attribute wPsiH(LaplMax)_NO numeric
@attribute wPsiH(LaplMin)_NO numeric
@attribute wPsiH(PIP1)_NO numeric
@attribute wPsiH(PIP10)_NO numeric
@attribute wPsiH(PIP11)_NO numeric
@attribute wPsiH(PIP12)_NO numeric
@attribute wPsiH(PIP13)_NO numeric
@attribute wPsiH(PIP14)_NO numeric
@attribute wPsiH(PIP15)_NO numeric
@attribute wPsiH(PIP16)_NO numeric
@attribute wPsiH(PIP17)_NO numeric
@attribute wPsiH(PIP18)_NO numeric
@attribute wPsiH(PIP19)_NO numeric
@attribute wPsiH(PIP2)_NO numeric
@attribute wPsiH(PIP20)_NO numeric
@attribute wPsiH(PIP3)_NO numeric
@attribute wPsiH(PIP4)_NO numeric
@attribute wPsiH(PIP5)_NO numeric
@attribute wPsiH(PIP6)_NO numeric
@attribute wPsiH(PIP7)_NO numeric
@attribute wPsiH(PIP8)_NO numeric
@attribute wPsiH(PIP9)_NO numeric
@attribute wPsiH(PIPAvg)_NO numeric
@attribute wPsiH(PIPMax)_NO numeric
@attribute wPsiH(PIPMin)_NO numeric
@attribute wPsiH(Population)_NO numeric
@attribute wPsiH(SIDel(G)N)_NO numeric
@attribute wPsiH(SIDel(K)N)_NO numeric
@attribute wPsiH(SIDel(Rho)N)_NO numeric
@attribute wPsiH(SIEP)_NO numeric
@attribute wPsiH(SIEPA1)_NO numeric
@attribute wPsiH(SIEPA10)_NO numeric
@attribute wPsiH(SIEPA2)_NO numeric
@attribute wPsiH(SIEPA3)_NO numeric
@attribute wPsiH(SIEPA4)_NO numeric
@attribute wPsiH(SIEPA5)_NO numeric
@attribute wPsiH(SIEPA6)_NO numeric
@attribute wPsiH(SIEPA7)_NO numeric
@attribute wPsiH(SIEPA8)_NO numeric
@attribute wPsiH(SIEPA9)_NO numeric
@attribute wPsiH(SIEPIA)_NO numeric
@attribute wPsiH(SIEPMax)_NO numeric
@attribute wPsiH(SIEPMin)_NO numeric
@attribute wPsiH(SIG)_NO numeric
@attribute wPsiH(SIGA1)_NO numeric
@attribute wPsiH(SIGA10)_NO numeric
@attribute wPsiH(SIGA2)_NO numeric
@attribute wPsiH(SIGA3)_NO numeric
@attribute wPsiH(SIGA4)_NO numeric
@attribute wPsiH(SIGA5)_NO numeric
@attribute wPsiH(SIGA6)_NO numeric
@attribute wPsiH(SIGA7)_NO numeric
@attribute wPsiH(SIGA8)_NO numeric
@attribute wPsiH(SIGA9)_NO numeric
@attribute wPsiH(SIGIA)_NO numeric
@attribute wPsiH(SIGMax)_NO numeric
@attribute wPsiH(SIGMin)_NO numeric
@attribute wPsiH(SIK)_NO numeric
@attribute wPsiH(SIKA1)_NO numeric
@attribute wPsiH(SIKA10)_NO numeric
@attribute wPsiH(SIKA2)_NO numeric
@attribute wPsiH(SIKA3)_NO numeric
@attribute wPsiH(SIKA4)_NO numeric
@attribute wPsiH(SIKA5)_NO numeric
@attribute wPsiH(SIKA6)_NO numeric
@attribute wPsiH(SIKA7)_NO numeric
@attribute wPsiH(SIKA8)_NO numeric
@attribute wPsiH(SIKA9)_NO numeric
@attribute wPsiH(SIKIA)_NO numeric
@attribute wPsiH(SIKMax)_NO numeric
@attribute wPsiH(SIKMin)_NO numeric
@attribute wPsiH(SurfArea)_NO numeric
@attribute wPsiH(VOLTAE)_NO numeric
@attribute wPsiS(Ap)_NO numeric
@attribute wPsiS(Xi)_NO numeric
@attribute wPsiS(DHf)_NO numeric
@attribute wPsiS(ECI)_NO numeric
@attribute wPsiS(HP)_NO numeric
@attribute wPsiS(IP)_NO numeric
@attribute wPsiS(ISA)_NO numeric
@attribute wPsiS(Mw)_NO numeric
@attribute wPsiS(None)_NO numeric
@attribute wPsiS(Num_Atoms)_NO numeric
@attribute wPsiS(TopDist)_NO numeric
@attribute wPsiS(L1-9)_NO numeric
@attribute wPsiS(Z1)_NO numeric
@attribute wPsiS(Z2)_NO numeric
@attribute wPsiS(Z3)_NO numeric
@attribute wPsiS(Del(G)NA1)_NO numeric
@attribute wPsiS(Del(G)NA10)_NO numeric
@attribute wPsiS(Del(G)NA2)_NO numeric
@attribute wPsiS(Del(G)NA3)_NO numeric
@attribute wPsiS(Del(G)NA4)_NO numeric
@attribute wPsiS(Del(G)NA5)_NO numeric
@attribute wPsiS(Del(G)NA6)_NO numeric
@attribute wPsiS(Del(G)NA7)_NO numeric
@attribute wPsiS(Del(G)NA8)_NO numeric
@attribute wPsiS(Del(G)NA9)_NO numeric
@attribute wPsiS(Del(G)NIA)_NO numeric
@attribute wPsiS(Del(G)NMax)_NO numeric
@attribute wPsiS(Del(G)NMin)_NO numeric
@attribute wPsiS(Del(K)IA)_NO numeric
@attribute wPsiS(Del(K)Max)_NO numeric
@attribute wPsiS(Del(K)Min)_NO numeric
@attribute wPsiS(Del(K)NA1)_NO numeric
@attribute wPsiS(Del(K)NA10)_NO numeric
@attribute wPsiS(Del(K)NA2)_NO numeric
@attribute wPsiS(Del(K)NA3)_NO numeric
@attribute wPsiS(Del(K)NA4)_NO numeric
@attribute wPsiS(Del(K)NA5)_NO numeric
@attribute wPsiS(Del(K)NA6)_NO numeric
@attribute wPsiS(Del(K)NA7)_NO numeric
@attribute wPsiS(Del(K)NA8)_NO numeric
@attribute wPsiS(Del(K)NA9)_NO numeric
@attribute wPsiS(Del(Rho)NA1)_NO numeric
@attribute wPsiS(Del(Rho)NA10)_NO numeric
@attribute wPsiS(Del(Rho)NA2)_NO numeric
@attribute wPsiS(Del(Rho)NA3)_NO numeric
@attribute wPsiS(Del(Rho)NA4)_NO numeric
@attribute wPsiS(Del(Rho)NA5)_NO numeric
@attribute wPsiS(Del(Rho)NA6)_NO numeric
@attribute wPsiS(Del(Rho)NA7)_NO numeric
@attribute wPsiS(Del(Rho)NA8)_NO numeric
@attribute wPsiS(Del(Rho)NA9)_NO numeric
@attribute wPsiS(Del(Rho)NIA)_NO numeric
@attribute wPsiS(Del(Rho)NMax)_NO numeric
@attribute wPsiS(Del(Rho)NMin)_NO numeric
@attribute wPsiS(EP1)_NO numeric
@attribute wPsiS(EP10)_NO numeric
@attribute wPsiS(EP2)_NO numeric
@attribute wPsiS(EP3)_NO numeric
@attribute wPsiS(EP4)_NO numeric
@attribute wPsiS(EP5)_NO numeric
@attribute wPsiS(EP6)_NO numeric
@attribute wPsiS(EP7)_NO numeric
@attribute wPsiS(EP8)_NO numeric
@attribute wPsiS(EP9)_NO numeric
@attribute wPsiS(Energy)_NO numeric
@attribute wPsiS(Fuk)_NO numeric
@attribute wPsiS(Fuk1)_NO numeric
@attribute wPsiS(Fuk10)_NO numeric
@attribute wPsiS(Fuk2)_NO numeric
@attribute wPsiS(Fuk3)_NO numeric
@attribute wPsiS(Fuk4)_NO numeric
@attribute wPsiS(Fuk5)_NO numeric
@attribute wPsiS(Fuk6)_NO numeric
@attribute wPsiS(Fuk7)_NO numeric
@attribute wPsiS(Fuk8)_NO numeric
@attribute wPsiS(Fuk9)_NO numeric
@attribute wPsiS(FukMax)_NO numeric
@attribute wPsiS(FukMin)_NO numeric
@attribute wPsiS(Lapl)_NO numeric
@attribute wPsiS(Lapl1)_NO numeric
@attribute wPsiS(Lapl10)_NO numeric
@attribute wPsiS(Lapl2)_NO numeric
@attribute wPsiS(Lapl3)_NO numeric
@attribute wPsiS(Lapl4)_NO numeric
@attribute wPsiS(Lapl5)_NO numeric
@attribute wPsiS(Lapl6)_NO numeric
@attribute wPsiS(Lapl7)_NO numeric
@attribute wPsiS(Lapl8)_NO numeric
@attribute wPsiS(Lapl9)_NO numeric
@attribute wPsiS(LaplMax)_NO numeric
@attribute wPsiS(LaplMin)_NO numeric
@attribute wPsiS(PIP1)_NO numeric
@attribute wPsiS(PIP10)_NO numeric
@attribute wPsiS(PIP11)_NO numeric
@attribute wPsiS(PIP12)_NO numeric
@attribute wPsiS(PIP13)_NO numeric
@attribute wPsiS(PIP14)_NO numeric
@attribute wPsiS(PIP15)_NO numeric
@attribute wPsiS(PIP16)_NO numeric
@attribute wPsiS(PIP17)_NO numeric
@attribute wPsiS(PIP18)_NO numeric
@attribute wPsiS(PIP19)_NO numeric
@attribute wPsiS(PIP2)_NO numeric
@attribute wPsiS(PIP20)_NO numeric
@attribute wPsiS(PIP3)_NO numeric
@attribute wPsiS(PIP4)_NO numeric
@attribute wPsiS(PIP5)_NO numeric
@attribute wPsiS(PIP6)_NO numeric
@attribute wPsiS(PIP7)_NO numeric
@attribute wPsiS(PIP8)_NO numeric
@attribute wPsiS(PIP9)_NO numeric
@attribute wPsiS(PIPAvg)_NO numeric
@attribute wPsiS(PIPMax)_NO numeric
@attribute wPsiS(PIPMin)_NO numeric
@attribute wPsiS(Population)_NO numeric
@attribute wPsiS(SIDel(G)N)_NO numeric
@attribute wPsiS(SIDel(K)N)_NO numeric
@attribute wPsiS(SIDel(Rho)N)_NO numeric
@attribute wPsiS(SIEP)_NO numeric
@attribute wPsiS(SIEPA1)_NO numeric
@attribute wPsiS(SIEPA10)_NO numeric
@attribute wPsiS(SIEPA2)_NO numeric
@attribute wPsiS(SIEPA3)_NO numeric
@attribute wPsiS(SIEPA4)_NO numeric
@attribute wPsiS(SIEPA5)_NO numeric
@attribute wPsiS(SIEPA6)_NO numeric
@attribute wPsiS(SIEPA7)_NO numeric
@attribute wPsiS(SIEPA8)_NO numeric
@attribute wPsiS(SIEPA9)_NO numeric
@attribute wPsiS(SIEPIA)_NO numeric
@attribute wPsiS(SIEPMax)_NO numeric
@attribute wPsiS(SIEPMin)_NO numeric
@attribute wPsiS(SIG)_NO numeric
@attribute wPsiS(SIGA1)_NO numeric
@attribute wPsiS(SIGA10)_NO numeric
@attribute wPsiS(SIGA2)_NO numeric
@attribute wPsiS(SIGA3)_NO numeric
@attribute wPsiS(SIGA4)_NO numeric
@attribute wPsiS(SIGA5)_NO numeric
@attribute wPsiS(SIGA6)_NO numeric
@attribute wPsiS(SIGA7)_NO numeric
@attribute wPsiS(SIGA8)_NO numeric
@attribute wPsiS(SIGA9)_NO numeric
@attribute wPsiS(SIGIA)_NO numeric
@attribute wPsiS(SIGMax)_NO numeric
@attribute wPsiS(SIGMin)_NO numeric
@attribute wPsiS(SIK)_NO numeric
@attribute wPsiS(SIKA1)_NO numeric
@attribute wPsiS(SIKA10)_NO numeric
@attribute wPsiS(SIKA2)_NO numeric
@attribute wPsiS(SIKA3)_NO numeric
@attribute wPsiS(SIKA4)_NO numeric
@attribute wPsiS(SIKA5)_NO numeric
@attribute wPsiS(SIKA6)_NO numeric
@attribute wPsiS(SIKA7)_NO numeric
@attribute wPsiS(SIKA8)_NO numeric
@attribute wPsiS(SIKA9)_NO numeric
@attribute wPsiS(SIKIA)_NO numeric
@attribute wPsiS(SIKMax)_NO numeric
@attribute wPsiS(SIKMin)_NO numeric
@attribute wPsiS(SurfArea)_NO numeric
@attribute wPsiS(VOLTAE)_NO numeric
@attribute wPsiI(Ap)_NO numeric
@attribute wPsiI(Xi)_NO numeric
@attribute wPsiI(DHf)_NO numeric
@attribute wPsiI(ECI)_NO numeric
@attribute wPsiI(HP)_NO numeric
@attribute wPsiI(IP)_NO numeric
@attribute wPsiI(ISA)_NO numeric
@attribute wPsiI(Mw)_NO numeric
@attribute wPsiI(None)_NO numeric
@attribute wPsiI(Num_Atoms)_NO numeric
@attribute wPsiI(TopDist)_NO numeric
@attribute wPsiI(L1-9)_NO numeric
@attribute wPsiI(Z1)_NO numeric
@attribute wPsiI(Z2)_NO numeric
@attribute wPsiI(Z3)_NO numeric
@attribute wPsiI(Del(G)NA1)_NO numeric
@attribute wPsiI(Del(G)NA10)_NO numeric
@attribute wPsiI(Del(G)NA2)_NO numeric
@attribute wPsiI(Del(G)NA3)_NO numeric
@attribute wPsiI(Del(G)NA4)_NO numeric
@attribute wPsiI(Del(G)NA5)_NO numeric
@attribute wPsiI(Del(G)NA6)_NO numeric
@attribute wPsiI(Del(G)NA7)_NO numeric
@attribute wPsiI(Del(G)NA8)_NO numeric
@attribute wPsiI(Del(G)NA9)_NO numeric
@attribute wPsiI(Del(G)NIA)_NO numeric
@attribute wPsiI(Del(G)NMax)_NO numeric
@attribute wPsiI(Del(G)NMin)_NO numeric
@attribute wPsiI(Del(K)IA)_NO numeric
@attribute wPsiI(Del(K)Max)_NO numeric
@attribute wPsiI(Del(K)Min)_NO numeric
@attribute wPsiI(Del(K)NA1)_NO numeric
@attribute wPsiI(Del(K)NA10)_NO numeric
@attribute wPsiI(Del(K)NA2)_NO numeric
@attribute wPsiI(Del(K)NA3)_NO numeric
@attribute wPsiI(Del(K)NA4)_NO numeric
@attribute wPsiI(Del(K)NA5)_NO numeric
@attribute wPsiI(Del(K)NA6)_NO numeric
@attribute wPsiI(Del(K)NA7)_NO numeric
@attribute wPsiI(Del(K)NA8)_NO numeric
@attribute wPsiI(Del(K)NA9)_NO numeric
@attribute wPsiI(Del(Rho)NA1)_NO numeric
@attribute wPsiI(Del(Rho)NA10)_NO numeric
@attribute wPsiI(Del(Rho)NA2)_NO numeric
@attribute wPsiI(Del(Rho)NA3)_NO numeric
@attribute wPsiI(Del(Rho)NA4)_NO numeric
@attribute wPsiI(Del(Rho)NA5)_NO numeric
@attribute wPsiI(Del(Rho)NA6)_NO numeric
@attribute wPsiI(Del(Rho)NA7)_NO numeric
@attribute wPsiI(Del(Rho)NA8)_NO numeric
@attribute wPsiI(Del(Rho)NA9)_NO numeric
@attribute wPsiI(Del(Rho)NIA)_NO numeric
@attribute wPsiI(Del(Rho)NMax)_NO numeric
@attribute wPsiI(Del(Rho)NMin)_NO numeric
@attribute wPsiI(EP1)_NO numeric
@attribute wPsiI(EP10)_NO numeric
@attribute wPsiI(EP2)_NO numeric
@attribute wPsiI(EP3)_NO numeric
@attribute wPsiI(EP4)_NO numeric
@attribute wPsiI(EP5)_NO numeric
@attribute wPsiI(EP6)_NO numeric
@attribute wPsiI(EP7)_NO numeric
@attribute wPsiI(EP8)_NO numeric
@attribute wPsiI(EP9)_NO numeric
@attribute wPsiI(Energy)_NO numeric
@attribute wPsiI(Fuk)_NO numeric
@attribute wPsiI(Fuk1)_NO numeric
@attribute wPsiI(Fuk10)_NO numeric
@attribute wPsiI(Fuk2)_NO numeric
@attribute wPsiI(Fuk3)_NO numeric
@attribute wPsiI(Fuk4)_NO numeric
@attribute wPsiI(Fuk5)_NO numeric
@attribute wPsiI(Fuk6)_NO numeric
@attribute wPsiI(Fuk7)_NO numeric
@attribute wPsiI(Fuk8)_NO numeric
@attribute wPsiI(Fuk9)_NO numeric
@attribute wPsiI(FukMax)_NO numeric
@attribute wPsiI(FukMin)_NO numeric
@attribute wPsiI(Lapl)_NO numeric
@attribute wPsiI(Lapl1)_NO numeric
@attribute wPsiI(Lapl10)_NO numeric
@attribute wPsiI(Lapl2)_NO numeric
@attribute wPsiI(Lapl3)_NO numeric
@attribute wPsiI(Lapl4)_NO numeric
@attribute wPsiI(Lapl5)_NO numeric
@attribute wPsiI(Lapl6)_NO numeric
@attribute wPsiI(Lapl7)_NO numeric
@attribute wPsiI(Lapl8)_NO numeric
@attribute wPsiI(Lapl9)_NO numeric
@attribute wPsiI(LaplMax)_NO numeric
@attribute wPsiI(LaplMin)_NO numeric
@attribute wPsiI(PIP1)_NO numeric
@attribute wPsiI(PIP10)_NO numeric
@attribute wPsiI(PIP11)_NO numeric
@attribute wPsiI(PIP12)_NO numeric
@attribute wPsiI(PIP13)_NO numeric
@attribute wPsiI(PIP14)_NO numeric
@attribute wPsiI(PIP15)_NO numeric
@attribute wPsiI(PIP16)_NO numeric
@attribute wPsiI(PIP17)_NO numeric
@attribute wPsiI(PIP18)_NO numeric
@attribute wPsiI(PIP19)_NO numeric
@attribute wPsiI(PIP2)_NO numeric
@attribute wPsiI(PIP20)_NO numeric
@attribute wPsiI(PIP3)_NO numeric
@attribute wPsiI(PIP4)_NO numeric
@attribute wPsiI(PIP5)_NO numeric
@attribute wPsiI(PIP6)_NO numeric
@attribute wPsiI(PIP7)_NO numeric
@attribute wPsiI(PIP8)_NO numeric
@attribute wPsiI(PIP9)_NO numeric
@attribute wPsiI(PIPAvg)_NO numeric
@attribute wPsiI(PIPMax)_NO numeric
@attribute wPsiI(PIPMin)_NO numeric
@attribute wPsiI(Population)_NO numeric
@attribute wPsiI(SIDel(G)N)_NO numeric
@attribute wPsiI(SIDel(K)N)_NO numeric
@attribute wPsiI(SIDel(Rho)N)_NO numeric
@attribute wPsiI(SIEP)_NO numeric
@attribute wPsiI(SIEPA1)_NO numeric
@attribute wPsiI(SIEPA10)_NO numeric
@attribute wPsiI(SIEPA2)_NO numeric
@attribute wPsiI(SIEPA3)_NO numeric
@attribute wPsiI(SIEPA4)_NO numeric
@attribute wPsiI(SIEPA5)_NO numeric
@attribute wPsiI(SIEPA6)_NO numeric
@attribute wPsiI(SIEPA7)_NO numeric
@attribute wPsiI(SIEPA8)_NO numeric
@attribute wPsiI(SIEPA9)_NO numeric
@attribute wPsiI(SIEPIA)_NO numeric
@attribute wPsiI(SIEPMax)_NO numeric
@attribute wPsiI(SIEPMin)_NO numeric
@attribute wPsiI(SIG)_NO numeric
@attribute wPsiI(SIGA1)_NO numeric
@attribute wPsiI(SIGA10)_NO numeric
@attribute wPsiI(SIGA2)_NO numeric
@attribute wPsiI(SIGA3)_NO numeric
@attribute wPsiI(SIGA4)_NO numeric
@attribute wPsiI(SIGA5)_NO numeric
@attribute wPsiI(SIGA6)_NO numeric
@attribute wPsiI(SIGA7)_NO numeric
@attribute wPsiI(SIGA8)_NO numeric
@attribute wPsiI(SIGA9)_NO numeric
@attribute wPsiI(SIGIA)_NO numeric
@attribute wPsiI(SIGMax)_NO numeric
@attribute wPsiI(SIGMin)_NO numeric
@attribute wPsiI(SIK)_NO numeric
@attribute wPsiI(SIKA1)_NO numeric
@attribute wPsiI(SIKA10)_NO numeric
@attribute wPsiI(SIKA2)_NO numeric
@attribute wPsiI(SIKA3)_NO numeric
@attribute wPsiI(SIKA4)_NO numeric
@attribute wPsiI(SIKA5)_NO numeric
@attribute wPsiI(SIKA6)_NO numeric
@attribute wPsiI(SIKA7)_NO numeric
@attribute wPsiI(SIKA8)_NO numeric
@attribute wPsiI(SIKA9)_NO numeric
@attribute wPsiI(SIKIA)_NO numeric
@attribute wPsiI(SIKMax)_NO numeric
@attribute wPsiI(SIKMin)_NO numeric
@attribute wPsiI(SurfArea)_NO numeric
@attribute wPsiI(VOLTAE)_NO numeric
@attribute wPhiH(Ap)_NO numeric
@attribute wPhiH(Xi)_NO numeric
@attribute wPhiH(DHf)_NO numeric
@attribute wPhiH(ECI)_NO numeric
@attribute wPhiH(HP)_NO numeric
@attribute wPhiH(IP)_NO numeric
@attribute wPhiH(ISA)_NO numeric
@attribute wPhiH(Mw)_NO numeric
@attribute wPhiH(None)_NO numeric
@attribute wPhiH(Num_Atoms)_NO numeric
@attribute wPhiH(TopDist)_NO numeric
@attribute wPhiH(L1-9)_NO numeric
@attribute wPhiH(Z1)_NO numeric
@attribute wPhiH(Z2)_NO numeric
@attribute wPhiH(Z3)_NO numeric
@attribute wPhiH(Del(G)NA1)_NO numeric
@attribute wPhiH(Del(G)NA10)_NO numeric
@attribute wPhiH(Del(G)NA2)_NO numeric
@attribute wPhiH(Del(G)NA3)_NO numeric
@attribute wPhiH(Del(G)NA4)_NO numeric
@attribute wPhiH(Del(G)NA5)_NO numeric
@attribute wPhiH(Del(G)NA6)_NO numeric
@attribute wPhiH(Del(G)NA7)_NO numeric
@attribute wPhiH(Del(G)NA8)_NO numeric
@attribute wPhiH(Del(G)NA9)_NO numeric
@attribute wPhiH(Del(G)NIA)_NO numeric
@attribute wPhiH(Del(G)NMax)_NO numeric
@attribute wPhiH(Del(G)NMin)_NO numeric
@attribute wPhiH(Del(K)IA)_NO numeric
@attribute wPhiH(Del(K)Max)_NO numeric
@attribute wPhiH(Del(K)Min)_NO numeric
@attribute wPhiH(Del(K)NA1)_NO numeric
@attribute wPhiH(Del(K)NA10)_NO numeric
@attribute wPhiH(Del(K)NA2)_NO numeric
@attribute wPhiH(Del(K)NA3)_NO numeric
@attribute wPhiH(Del(K)NA4)_NO numeric
@attribute wPhiH(Del(K)NA5)_NO numeric
@attribute wPhiH(Del(K)NA6)_NO numeric
@attribute wPhiH(Del(K)NA7)_NO numeric
@attribute wPhiH(Del(K)NA8)_NO numeric
@attribute wPhiH(Del(K)NA9)_NO numeric
@attribute wPhiH(Del(Rho)NA1)_NO numeric
@attribute wPhiH(Del(Rho)NA10)_NO numeric
@attribute wPhiH(Del(Rho)NA2)_NO numeric
@attribute wPhiH(Del(Rho)NA3)_NO numeric
@attribute wPhiH(Del(Rho)NA4)_NO numeric
@attribute wPhiH(Del(Rho)NA5)_NO numeric
@attribute wPhiH(Del(Rho)NA6)_NO numeric
@attribute wPhiH(Del(Rho)NA7)_NO numeric
@attribute wPhiH(Del(Rho)NA8)_NO numeric
@attribute wPhiH(Del(Rho)NA9)_NO numeric
@attribute wPhiH(Del(Rho)NIA)_NO numeric
@attribute wPhiH(Del(Rho)NMax)_NO numeric
@attribute wPhiH(Del(Rho)NMin)_NO numeric
@attribute wPhiH(EP1)_NO numeric
@attribute wPhiH(EP10)_NO numeric
@attribute wPhiH(EP2)_NO numeric
@attribute wPhiH(EP3)_NO numeric
@attribute wPhiH(EP4)_NO numeric
@attribute wPhiH(EP5)_NO numeric
@attribute wPhiH(EP6)_NO numeric
@attribute wPhiH(EP7)_NO numeric
@attribute wPhiH(EP8)_NO numeric
@attribute wPhiH(EP9)_NO numeric
@attribute wPhiH(Energy)_NO numeric
@attribute wPhiH(Fuk)_NO numeric
@attribute wPhiH(Fuk1)_NO numeric
@attribute wPhiH(Fuk10)_NO numeric
@attribute wPhiH(Fuk2)_NO numeric
@attribute wPhiH(Fuk3)_NO numeric
@attribute wPhiH(Fuk4)_NO numeric
@attribute wPhiH(Fuk5)_NO numeric
@attribute wPhiH(Fuk6)_NO numeric
@attribute wPhiH(Fuk7)_NO numeric
@attribute wPhiH(Fuk8)_NO numeric
@attribute wPhiH(Fuk9)_NO numeric
@attribute wPhiH(FukMax)_NO numeric
@attribute wPhiH(FukMin)_NO numeric
@attribute wPhiH(Lapl)_NO numeric
@attribute wPhiH(Lapl1)_NO numeric
@attribute wPhiH(Lapl10)_NO numeric
@attribute wPhiH(Lapl2)_NO numeric
@attribute wPhiH(Lapl3)_NO numeric
@attribute wPhiH(Lapl4)_NO numeric
@attribute wPhiH(Lapl5)_NO numeric
@attribute wPhiH(Lapl6)_NO numeric
@attribute wPhiH(Lapl7)_NO numeric
@attribute wPhiH(Lapl8)_NO numeric
@attribute wPhiH(Lapl9)_NO numeric
@attribute wPhiH(LaplMax)_NO numeric
@attribute wPhiH(LaplMin)_NO numeric
@attribute wPhiH(PIP1)_NO numeric
@attribute wPhiH(PIP10)_NO numeric
@attribute wPhiH(PIP11)_NO numeric
@attribute wPhiH(PIP12)_NO numeric
@attribute wPhiH(PIP13)_NO numeric
@attribute wPhiH(PIP14)_NO numeric
@attribute wPhiH(PIP15)_NO numeric
@attribute wPhiH(PIP16)_NO numeric
@attribute wPhiH(PIP17)_NO numeric
@attribute wPhiH(PIP18)_NO numeric
@attribute wPhiH(PIP19)_NO numeric
@attribute wPhiH(PIP2)_NO numeric
@attribute wPhiH(PIP20)_NO numeric
@attribute wPhiH(PIP3)_NO numeric
@attribute wPhiH(PIP4)_NO numeric
@attribute wPhiH(PIP5)_NO numeric
@attribute wPhiH(PIP6)_NO numeric
@attribute wPhiH(PIP7)_NO numeric
@attribute wPhiH(PIP8)_NO numeric
@attribute wPhiH(PIP9)_NO numeric
@attribute wPhiH(PIPAvg)_NO numeric
@attribute wPhiH(PIPMax)_NO numeric
@attribute wPhiH(PIPMin)_NO numeric
@attribute wPhiH(Population)_NO numeric
@attribute wPhiH(SIDel(G)N)_NO numeric
@attribute wPhiH(SIDel(K)N)_NO numeric
@attribute wPhiH(SIDel(Rho)N)_NO numeric
@attribute wPhiH(SIEP)_NO numeric
@attribute wPhiH(SIEPA1)_NO numeric
@attribute wPhiH(SIEPA10)_NO numeric
@attribute wPhiH(SIEPA2)_NO numeric
@attribute wPhiH(SIEPA3)_NO numeric
@attribute wPhiH(SIEPA4)_NO numeric
@attribute wPhiH(SIEPA5)_NO numeric
@attribute wPhiH(SIEPA6)_NO numeric
@attribute wPhiH(SIEPA7)_NO numeric
@attribute wPhiH(SIEPA8)_NO numeric
@attribute wPhiH(SIEPA9)_NO numeric
@attribute wPhiH(SIEPIA)_NO numeric
@attribute wPhiH(SIEPMax)_NO numeric
@attribute wPhiH(SIEPMin)_NO numeric
@attribute wPhiH(SIG)_NO numeric
@attribute wPhiH(SIGA1)_NO numeric
@attribute wPhiH(SIGA10)_NO numeric
@attribute wPhiH(SIGA2)_NO numeric
@attribute wPhiH(SIGA3)_NO numeric
@attribute wPhiH(SIGA4)_NO numeric
@attribute wPhiH(SIGA5)_NO numeric
@attribute wPhiH(SIGA6)_NO numeric
@attribute wPhiH(SIGA7)_NO numeric
@attribute wPhiH(SIGA8)_NO numeric
@attribute wPhiH(SIGA9)_NO numeric
@attribute wPhiH(SIGIA)_NO numeric
@attribute wPhiH(SIGMax)_NO numeric
@attribute wPhiH(SIGMin)_NO numeric
@attribute wPhiH(SIK)_NO numeric
@attribute wPhiH(SIKA1)_NO numeric
@attribute wPhiH(SIKA10)_NO numeric
@attribute wPhiH(SIKA2)_NO numeric
@attribute wPhiH(SIKA3)_NO numeric
@attribute wPhiH(SIKA4)_NO numeric
@attribute wPhiH(SIKA5)_NO numeric
@attribute wPhiH(SIKA6)_NO numeric
@attribute wPhiH(SIKA7)_NO numeric
@attribute wPhiH(SIKA8)_NO numeric
@attribute wPhiH(SIKA9)_NO numeric
@attribute wPhiH(SIKIA)_NO numeric
@attribute wPhiH(SIKMax)_NO numeric
@attribute wPhiH(SIKMin)_NO numeric
@attribute wPhiH(SurfArea)_NO numeric
@attribute wPhiH(VOLTAE)_NO numeric
@attribute wPhiS(Ap)_NO numeric
@attribute wPhiS(Xi)_NO numeric
@attribute wPhiS(DHf)_NO numeric
@attribute wPhiS(ECI)_NO numeric
@attribute wPhiS(HP)_NO numeric
@attribute wPhiS(IP)_NO numeric
@attribute wPhiS(ISA)_NO numeric
@attribute wPhiS(Mw)_NO numeric
@attribute wPhiS(None)_NO numeric
@attribute wPhiS(Num_Atoms)_NO numeric
@attribute wPhiS(TopDist)_NO numeric
@attribute wPhiS(L1-9)_NO numeric
@attribute wPhiS(Z1)_NO numeric
@attribute wPhiS(Z2)_NO numeric
@attribute wPhiS(Z3)_NO numeric
@attribute wPhiS(Del(G)NA1)_NO numeric
@attribute wPhiS(Del(G)NA10)_NO numeric
@attribute wPhiS(Del(G)NA2)_NO numeric
@attribute wPhiS(Del(G)NA3)_NO numeric
@attribute wPhiS(Del(G)NA4)_NO numeric
@attribute wPhiS(Del(G)NA5)_NO numeric
@attribute wPhiS(Del(G)NA6)_NO numeric
@attribute wPhiS(Del(G)NA7)_NO numeric
@attribute wPhiS(Del(G)NA8)_NO numeric
@attribute wPhiS(Del(G)NA9)_NO numeric
@attribute wPhiS(Del(G)NIA)_NO numeric
@attribute wPhiS(Del(G)NMax)_NO numeric
@attribute wPhiS(Del(G)NMin)_NO numeric
@attribute wPhiS(Del(K)IA)_NO numeric
@attribute wPhiS(Del(K)Max)_NO numeric
@attribute wPhiS(Del(K)Min)_NO numeric
@attribute wPhiS(Del(K)NA1)_NO numeric
@attribute wPhiS(Del(K)NA10)_NO numeric
@attribute wPhiS(Del(K)NA2)_NO numeric
@attribute wPhiS(Del(K)NA3)_NO numeric
@attribute wPhiS(Del(K)NA4)_NO numeric
@attribute wPhiS(Del(K)NA5)_NO numeric
@attribute wPhiS(Del(K)NA6)_NO numeric
@attribute wPhiS(Del(K)NA7)_NO numeric
@attribute wPhiS(Del(K)NA8)_NO numeric
@attribute wPhiS(Del(K)NA9)_NO numeric
@attribute wPhiS(Del(Rho)NA1)_NO numeric
@attribute wPhiS(Del(Rho)NA10)_NO numeric
@attribute wPhiS(Del(Rho)NA2)_NO numeric
@attribute wPhiS(Del(Rho)NA3)_NO numeric
@attribute wPhiS(Del(Rho)NA4)_NO numeric
@attribute wPhiS(Del(Rho)NA5)_NO numeric
@attribute wPhiS(Del(Rho)NA6)_NO numeric
@attribute wPhiS(Del(Rho)NA7)_NO numeric
@attribute wPhiS(Del(Rho)NA8)_NO numeric
@attribute wPhiS(Del(Rho)NA9)_NO numeric
@attribute wPhiS(Del(Rho)NIA)_NO numeric
@attribute wPhiS(Del(Rho)NMax)_NO numeric
@attribute wPhiS(Del(Rho)NMin)_NO numeric
@attribute wPhiS(EP1)_NO numeric
@attribute wPhiS(EP10)_NO numeric
@attribute wPhiS(EP2)_NO numeric
@attribute wPhiS(EP3)_NO numeric
@attribute wPhiS(EP4)_NO numeric
@attribute wPhiS(EP5)_NO numeric
@attribute wPhiS(EP6)_NO numeric
@attribute wPhiS(EP7)_NO numeric
@attribute wPhiS(EP8)_NO numeric
@attribute wPhiS(EP9)_NO numeric
@attribute wPhiS(Energy)_NO numeric
@attribute wPhiS(Fuk)_NO numeric
@attribute wPhiS(Fuk1)_NO numeric
@attribute wPhiS(Fuk10)_NO numeric
@attribute wPhiS(Fuk2)_NO numeric
@attribute wPhiS(Fuk3)_NO numeric
@attribute wPhiS(Fuk4)_NO numeric
@attribute wPhiS(Fuk5)_NO numeric
@attribute wPhiS(Fuk6)_NO numeric
@attribute wPhiS(Fuk7)_NO numeric
@attribute wPhiS(Fuk8)_NO numeric
@attribute wPhiS(Fuk9)_NO numeric
@attribute wPhiS(FukMax)_NO numeric
@attribute wPhiS(FukMin)_NO numeric
@attribute wPhiS(Lapl)_NO numeric
@attribute wPhiS(Lapl1)_NO numeric
@attribute wPhiS(Lapl10)_NO numeric
@attribute wPhiS(Lapl2)_NO numeric
@attribute wPhiS(Lapl3)_NO numeric
@attribute wPhiS(Lapl4)_NO numeric
@attribute wPhiS(Lapl5)_NO numeric
@attribute wPhiS(Lapl6)_NO numeric
@attribute wPhiS(Lapl7)_NO numeric
@attribute wPhiS(Lapl8)_NO numeric
@attribute wPhiS(Lapl9)_NO numeric
@attribute wPhiS(LaplMax)_NO numeric
@attribute wPhiS(LaplMin)_NO numeric
@attribute wPhiS(PIP1)_NO numeric
@attribute wPhiS(PIP10)_NO numeric
@attribute wPhiS(PIP11)_NO numeric
@attribute wPhiS(PIP12)_NO numeric
@attribute wPhiS(PIP13)_NO numeric
@attribute wPhiS(PIP14)_NO numeric
@attribute wPhiS(PIP15)_NO numeric
@attribute wPhiS(PIP16)_NO numeric
@attribute wPhiS(PIP17)_NO numeric
@attribute wPhiS(PIP18)_NO numeric
@attribute wPhiS(PIP19)_NO numeric
@attribute wPhiS(PIP2)_NO numeric
@attribute wPhiS(PIP20)_NO numeric
@attribute wPhiS(PIP3)_NO numeric
@attribute wPhiS(PIP4)_NO numeric
@attribute wPhiS(PIP5)_NO numeric
@attribute wPhiS(PIP6)_NO numeric
@attribute wPhiS(PIP7)_NO numeric
@attribute wPhiS(PIP8)_NO numeric
@attribute wPhiS(PIP9)_NO numeric
@attribute wPhiS(PIPAvg)_NO numeric
@attribute wPhiS(PIPMax)_NO numeric
@attribute wPhiS(PIPMin)_NO numeric
@attribute wPhiS(Population)_NO numeric
@attribute wPhiS(SIDel(G)N)_NO numeric
@attribute wPhiS(SIDel(K)N)_NO numeric
@attribute wPhiS(SIDel(Rho)N)_NO numeric
@attribute wPhiS(SIEP)_NO numeric
@attribute wPhiS(SIEPA1)_NO numeric
@attribute wPhiS(SIEPA10)_NO numeric
@attribute wPhiS(SIEPA2)_NO numeric
@attribute wPhiS(SIEPA3)_NO numeric
@attribute wPhiS(SIEPA4)_NO numeric
@attribute wPhiS(SIEPA5)_NO numeric
@attribute wPhiS(SIEPA6)_NO numeric
@attribute wPhiS(SIEPA7)_NO numeric
@attribute wPhiS(SIEPA8)_NO numeric
@attribute wPhiS(SIEPA9)_NO numeric
@attribute wPhiS(SIEPIA)_NO numeric
@attribute wPhiS(SIEPMax)_NO numeric
@attribute wPhiS(SIEPMin)_NO numeric
@attribute wPhiS(SIG)_NO numeric
@attribute wPhiS(SIGA1)_NO numeric
@attribute wPhiS(SIGA10)_NO numeric
@attribute wPhiS(SIGA2)_NO numeric
@attribute wPhiS(SIGA3)_NO numeric
@attribute wPhiS(SIGA4)_NO numeric
@attribute wPhiS(SIGA5)_NO numeric
@attribute wPhiS(SIGA6)_NO numeric
@attribute wPhiS(SIGA7)_NO numeric
@attribute wPhiS(SIGA8)_NO numeric
@attribute wPhiS(SIGA9)_NO numeric
@attribute wPhiS(SIGIA)_NO numeric
@attribute wPhiS(SIGMax)_NO numeric
@attribute wPhiS(SIGMin)_NO numeric
@attribute wPhiS(SIK)_NO numeric
@attribute wPhiS(SIKA1)_NO numeric
@attribute wPhiS(SIKA10)_NO numeric
@attribute wPhiS(SIKA2)_NO numeric
@attribute wPhiS(SIKA3)_NO numeric
@attribute wPhiS(SIKA4)_NO numeric
@attribute wPhiS(SIKA5)_NO numeric
@attribute wPhiS(SIKA6)_NO numeric
@attribute wPhiS(SIKA7)_NO numeric
@attribute wPhiS(SIKA8)_NO numeric
@attribute wPhiS(SIKA9)_NO numeric
@attribute wPhiS(SIKIA)_NO numeric
@attribute wPhiS(SIKMax)_NO numeric
@attribute wPhiS(SIKMin)_NO numeric
@attribute wPhiS(SurfArea)_NO numeric
@attribute wPhiS(VOLTAE)_NO numeric
@attribute wPhiI(Ap)_NO numeric
@attribute wPhiI(Xi)_NO numeric
@attribute wPhiI(DHf)_NO numeric
@attribute wPhiI(ECI)_NO numeric
@attribute wPhiI(HP)_NO numeric
@attribute wPhiI(IP)_NO numeric
@attribute wPhiI(ISA)_NO numeric
@attribute wPhiI(Mw)_NO numeric
@attribute wPhiI(None)_NO numeric
@attribute wPhiI(Num_Atoms)_NO numeric
@attribute wPhiI(TopDist)_NO numeric
@attribute wPhiI(L1-9)_NO numeric
@attribute wPhiI(Z1)_NO numeric
@attribute wPhiI(Z2)_NO numeric
@attribute wPhiI(Z3)_NO numeric
@attribute wPhiI(Del(G)NA1)_NO numeric
@attribute wPhiI(Del(G)NA10)_NO numeric
@attribute wPhiI(Del(G)NA2)_NO numeric
@attribute wPhiI(Del(G)NA3)_NO numeric
@attribute wPhiI(Del(G)NA4)_NO numeric
@attribute wPhiI(Del(G)NA5)_NO numeric
@attribute wPhiI(Del(G)NA6)_NO numeric
@attribute wPhiI(Del(G)NA7)_NO numeric
@attribute wPhiI(Del(G)NA8)_NO numeric
@attribute wPhiI(Del(G)NA9)_NO numeric
@attribute wPhiI(Del(G)NIA)_NO numeric
@attribute wPhiI(Del(G)NMax)_NO numeric
@attribute wPhiI(Del(G)NMin)_NO numeric
@attribute wPhiI(Del(K)IA)_NO numeric
@attribute wPhiI(Del(K)Max)_NO numeric
@attribute wPhiI(Del(K)Min)_NO numeric
@attribute wPhiI(Del(K)NA1)_NO numeric
@attribute wPhiI(Del(K)NA10)_NO numeric
@attribute wPhiI(Del(K)NA2)_NO numeric
@attribute wPhiI(Del(K)NA3)_NO numeric
@attribute wPhiI(Del(K)NA4)_NO numeric
@attribute wPhiI(Del(K)NA5)_NO numeric
@attribute wPhiI(Del(K)NA6)_NO numeric
@attribute wPhiI(Del(K)NA7)_NO numeric
@attribute wPhiI(Del(K)NA8)_NO numeric
@attribute wPhiI(Del(K)NA9)_NO numeric
@attribute wPhiI(Del(Rho)NA1)_NO numeric
@attribute wPhiI(Del(Rho)NA10)_NO numeric
@attribute wPhiI(Del(Rho)NA2)_NO numeric
@attribute wPhiI(Del(Rho)NA3)_NO numeric
@attribute wPhiI(Del(Rho)NA4)_NO numeric
@attribute wPhiI(Del(Rho)NA5)_NO numeric
@attribute wPhiI(Del(Rho)NA6)_NO numeric
@attribute wPhiI(Del(Rho)NA7)_NO numeric
@attribute wPhiI(Del(Rho)NA8)_NO numeric
@attribute wPhiI(Del(Rho)NA9)_NO numeric
@attribute wPhiI(Del(Rho)NIA)_NO numeric
@attribute wPhiI(Del(Rho)NMax)_NO numeric
@attribute wPhiI(Del(Rho)NMin)_NO numeric
@attribute wPhiI(EP1)_NO numeric
@attribute wPhiI(EP10)_NO numeric
@attribute wPhiI(EP2)_NO numeric
@attribute wPhiI(EP3)_NO numeric
@attribute wPhiI(EP4)_NO numeric
@attribute wPhiI(EP5)_NO numeric
@attribute wPhiI(EP6)_NO numeric
@attribute wPhiI(EP7)_NO numeric
@attribute wPhiI(EP8)_NO numeric
@attribute wPhiI(EP9)_NO numeric
@attribute wPhiI(Energy)_NO numeric
@attribute wPhiI(Fuk)_NO numeric
@attribute wPhiI(Fuk1)_NO numeric
@attribute wPhiI(Fuk10)_NO numeric
@attribute wPhiI(Fuk2)_NO numeric
@attribute wPhiI(Fuk3)_NO numeric
@attribute wPhiI(Fuk4)_NO numeric
@attribute wPhiI(Fuk5)_NO numeric
@attribute wPhiI(Fuk6)_NO numeric
@attribute wPhiI(Fuk7)_NO numeric
@attribute wPhiI(Fuk8)_NO numeric
@attribute wPhiI(Fuk9)_NO numeric
@attribute wPhiI(FukMax)_NO numeric
@attribute wPhiI(FukMin)_NO numeric
@attribute wPhiI(Lapl)_NO numeric
@attribute wPhiI(Lapl1)_NO numeric
@attribute wPhiI(Lapl10)_NO numeric
@attribute wPhiI(Lapl2)_NO numeric
@attribute wPhiI(Lapl3)_NO numeric
@attribute wPhiI(Lapl4)_NO numeric
@attribute wPhiI(Lapl5)_NO numeric
@attribute wPhiI(Lapl6)_NO numeric
@attribute wPhiI(Lapl7)_NO numeric
@attribute wPhiI(Lapl8)_NO numeric
@attribute wPhiI(Lapl9)_NO numeric
@attribute wPhiI(LaplMax)_NO numeric
@attribute wPhiI(LaplMin)_NO numeric
@attribute wPhiI(PIP1)_NO numeric
@attribute wPhiI(PIP10)_NO numeric
@attribute wPhiI(PIP11)_NO numeric
@attribute wPhiI(PIP12)_NO numeric
@attribute wPhiI(PIP13)_NO numeric
@attribute wPhiI(PIP14)_NO numeric
@attribute wPhiI(PIP15)_NO numeric
@attribute wPhiI(PIP16)_NO numeric
@attribute wPhiI(PIP17)_NO numeric
@attribute wPhiI(PIP18)_NO numeric
@attribute wPhiI(PIP19)_NO numeric
@attribute wPhiI(PIP2)_NO numeric
@attribute wPhiI(PIP20)_NO numeric
@attribute wPhiI(PIP3)_NO numeric
@attribute wPhiI(PIP4)_NO numeric
@attribute wPhiI(PIP5)_NO numeric
@attribute wPhiI(PIP6)_NO numeric
@attribute wPhiI(PIP7)_NO numeric
@attribute wPhiI(PIP8)_NO numeric
@attribute wPhiI(PIP9)_NO numeric
@attribute wPhiI(PIPAvg)_NO numeric
@attribute wPhiI(PIPMax)_NO numeric
@attribute wPhiI(PIPMin)_NO numeric
@attribute wPhiI(Population)_NO numeric
@attribute wPhiI(SIDel(G)N)_NO numeric
@attribute wPhiI(SIDel(K)N)_NO numeric
@attribute wPhiI(SIDel(Rho)N)_NO numeric
@attribute wPhiI(SIEP)_NO numeric
@attribute wPhiI(SIEPA1)_NO numeric
@attribute wPhiI(SIEPA10)_NO numeric
@attribute wPhiI(SIEPA2)_NO numeric
@attribute wPhiI(SIEPA3)_NO numeric
@attribute wPhiI(SIEPA4)_NO numeric
@attribute wPhiI(SIEPA5)_NO numeric
@attribute wPhiI(SIEPA6)_NO numeric
@attribute wPhiI(SIEPA7)_NO numeric
@attribute wPhiI(SIEPA8)_NO numeric
@attribute wPhiI(SIEPA9)_NO numeric
@attribute wPhiI(SIEPIA)_NO numeric
@attribute wPhiI(SIEPMax)_NO numeric
@attribute wPhiI(SIEPMin)_NO numeric
@attribute wPhiI(SIG)_NO numeric
@attribute wPhiI(SIGA1)_NO numeric
@attribute wPhiI(SIGA10)_NO numeric
@attribute wPhiI(SIGA2)_NO numeric
@attribute wPhiI(SIGA3)_NO numeric
@attribute wPhiI(SIGA4)_NO numeric
@attribute wPhiI(SIGA5)_NO numeric
@attribute wPhiI(SIGA6)_NO numeric
@attribute wPhiI(SIGA7)_NO numeric
@attribute wPhiI(SIGA8)_NO numeric
@attribute wPhiI(SIGA9)_NO numeric
@attribute wPhiI(SIGIA)_NO numeric
@attribute wPhiI(SIGMax)_NO numeric
@attribute wPhiI(SIGMin)_NO numeric
@attribute wPhiI(SIK)_NO numeric
@attribute wPhiI(SIKA1)_NO numeric
@attribute wPhiI(SIKA10)_NO numeric
@attribute wPhiI(SIKA2)_NO numeric
@attribute wPhiI(SIKA3)_NO numeric
@attribute wPhiI(SIKA4)_NO numeric
@attribute wPhiI(SIKA5)_NO numeric
@attribute wPhiI(SIKA6)_NO numeric
@attribute wPhiI(SIKA7)_NO numeric
@attribute wPhiI(SIKA8)_NO numeric
@attribute wPhiI(SIKA9)_NO numeric
@attribute wPhiI(SIKIA)_NO numeric
@attribute wPhiI(SIKMax)_NO numeric
@attribute wPhiI(SIKMin)_NO numeric
@attribute wPhiI(SurfArea)_NO numeric
@attribute wPhiI(VOLTAE)_NO numeric
@attribute Phi_NO numeric
@attribute Psi_NO numeric
@attribute Pa_NO numeric
@attribute Pb_NO numeric
@attribute Pt_NO numeric
@attribute DGLJ_NO numeric
@attribute DGtor_NO numeric
@attribute Class {NotAnnotated,C}

@data
1GVPA.pdb_A_MET_1,0,0,517.645752,6,115.877007,0,-2.952151,0,0,401.768745,3,272.445133,60.987899,8.173668,-435.34,46.37,17,0.34,1.9,5.74,132.22,131,1,211.457234,30.699152,17.88,-2.49,-0.27,-0.41,22.306,0.30882,38.51,36.831,34.887,79.388,114.31,102.77,87.509,61.202,-0.009478,0.000041,-0.002307,0.001787,0.000473,-0.000393,0.19951,2.3922,0,36.501,119.26,106.45,122.38,132.82,40.859,17.165,1.2871,0.31203,33.874,46.794,38.278,46.904,124.85,122.91,100.65,62.165,-0.004311,0.000044,-0.000627,56.827,68.111,49.024,61.193,70.987,40.735,79.78,123.38,24.475,3.4778,-758.9196,1.1372,0.000007,3.1418,151.05,231.09,100.38,71.743,17.835,1.4392,0.38425,0.97006,0.000134,0.000106,-1.1084,2.1207,0.000021,0.65721,1.2073,0.57322,2.4713,15.874,112.06,235.24,207.82,-0.000093,-0.000157,30.659,77.785,95.835,73.324,36.624,19.45,7.3247,2.5666,1.2686,0.3763,0.18964,13.75,0,13.578,16.994,11.43,9.823,48.808,72.013,46.225,0.44836,0.77171,0.378,73.376,-5.4787,1.0327,-2.4921,67.617,48.727,66.845,37.679,47.324,64.184,80.851,182.9,43.463,4.2371,1.7688,0.11698,0.21304,-0.006351,0.86088,12.937,0.55987,456.11,103.35,2.0998,1.5369,0.58548,0.30915,0.53751,0,0.001489,0.000979,0,-0.24757,0.19605,0,0.19951,0.70182,0.47437,0.42026,1.0695,3.7966,68.199,502.97,-0.000428,-0,-0.000211,578.02,971.4,-0.01686,2.804963,-427.011905,2.991132,2.468077,-517.846856,2.72081,3.593239,3.355648,2.882018,3.769676,2.060482,2.852818,3528.701916,1.502443,3.395031,4.04831,3.901943,3.52326,3.640766,4.221987,3.949388,3.343658,3.556055,3.729214,3.691361,2.790262,0.879373,2.882018,2.771458,1.551493,2.882018,2.543378,2.14274,0,3.291878,4.035686,3.566748,3.360519,3.388255,5.053194,5.518799,1.672329,1.614807,5.047194,3.941635,4.281863,4.418354,3.233638,3.502707,3.602744,3.556143,2.869196,1.312475,2.848215,6.967412,1.386248,4.077325,4.39264,5.196473,4.068413,4.101877,5.828032,2.494365,1.58813,5.463591,3.594774,3.647702,1.144824,3.562574,3.392491,4.148848,4.042831,9.486184,3.712109,1.442324,1.841014,2.882018,3.065165,3.50618,0.986113,3.92977,2.09062,1.920275,1.493126,4.331887,4.789969,3.953152,3.558918,3.687086,2.548364,2.882018,37.719482,2.808682,4.260388,4.384508,3.506647,3.146786,2.347447,1.291275,1.081638,0.775891,0.685989,10.681108,0,4.059213,6.464628,4.954531,3.78658,4.231874,4.245886,1.745116,2.925086,2.871313,2.553118,3.482116,3.572242,3.444612,3.654972,1.306175,4.302837,1.38827,6.011385,6.237907,5.015618,4.08153,4.910103,3.347362,1.849288,1.891933,1.075891,3.885816,2.825436,3.508453,3.773126,0.931842,3.714936,3.662556,2.164,1.933418,1.412466,0.874006,1.572522,0,2.74545,2.909484,2.891383,3.498561,0.366387,?,0.702153,1.529744,1.185385,1.072452,1.604093,2.99079,4.723228,3.603039,2.751228,2.955947,2.610447,3.658358,3.419575,-0,0,0,0,0,0,0,0,0,0,0,0,-0,-0,-0,0,0,0,0,0,0,0,0,0,0,-0,0,-0,0,0,-0,0,0,0,0,0,0,0,0,0,0,0,0,0,0,0,0,0,0,0,0,-0,0,-0,0,0,0,0,0,0,0,0,0,0,-0,0,0,0,0,0,0,0,0,0,0,0,0,0,-0,0,0,0,0,0,0,0,0,0,0,-0,-0,0,0,0,0,0,0,0,0,0,0,0,0,0,0,0,0,0,0,0,0,0,0,0,0,-0,0,-0,0,0,0,0,0,0,0,0,0,0,0,0,0,-0,0,0,0,0,0,0,0,0,0,0,0,0,0,0,-0,0,0,0,0,0,0,0,0,0,0,-0,-0,-0,0,0,1296464.62775,-1401.7651,199749.2289,0.1224,3.325,33.9808,11922.9385,13100,1,255,61.5,313.1682,2.20365,0.6237,0.55145,434.085913,0.061654,1238.654895,961.418009,688.791485,4460.375086,11258.220435,7613.458525,4964.210552,2040.413478,0.000094,0,0.000005,0.000003,0,0,0.039804,9.414144,0,1226.05034,9256.30527,6613.046575,11916.99726,15060.72544,806.045923,146.493834,2.44105,0.233587,665.742659,1581.145863,864.776576,1275.179048,13736.12185,11736.30717,6881.33985,2284.656998,0.000019,0,0,1173.591204,12294.71661,1740.59712,2366.700468,1844.455221,608.01061,2842.48162,3836.19265,658.2796,22.893314,259140.914292,0.954082,0,32.029551,15225.613425,43517.71335,6080.21736,3575.025433,56.697465,1.149079,0.397687,1.716618,0,0,0.942118,16.944817,0,0.564869,2.690347,0.858884,3.70522,159.451155,8655.90661,42333.7904,28091.0294,0,0,0,5949.891327,5364.699547,3161.987514,908.293512,282.812725,66.016422,13.534708,2.986665,0.248475,0.035963,33.8305,0,48.0539,51.597183,33.589341,42.186838,1452.306444,2975.649173,4471.0669,0.197014,0.595536,0.161678,3970.412048,22.554438,0.828902,4.494253,12839.79213,1577.317354,11923.476875,651.620626,896.411208,2161.845488,2704.587226,12164.58755,1304.411556,17.002635,3.187997,0.052521,0.054658,0.00004,0.566597,81.858867,1.436654,144796.6806,8176.6386,7.911101,3.851625,0.75029,0.328166,0.716823,0,0.000002,0.000001,0,0.047489,0.48639,0,0.259327,1.16653,0.600854,0.512877,2.336323,14.394809,2655.839557,182902.52565,0,0,0,240742.4399,711535.929,0.006355,-0.007494,0.001729,0.001345,-0.017782,0.002708,0.002952,0.002403,0.001792,0.002445,0.000237,0.001659,-0.014724,0.004722,0.020902,0.002364,0.004104,0.002108,0.002989,0.003949,0.002739,0.002519,0.00285,0.003072,0.002996,0.001685,0.00176,0.001792,0.002043,0.000659,0.001792,0.001356,0.001399,0,0.002662,0.002075,0.003162,0.002838,0.002638,0.004655,0.004716,0.002887,0.001039,0.00435,0.003042,0.002541,0.003322,0.002296,0.002587,0.002957,0.003078,0.00175,0.002537,0.00177,0.004042,0.001516,0.002881,0.002639,0.002728,0.003077,0.003583,0.003244,0.00205,0.000282,0.003723,0.00275,0.005694,0.000558,0.002805,0.002511,0.003065,0.003442,0.00945,0.004673,0.000898,0.00102,0.001792,0.002141,0.002632,0.000482,0.004644,0.001348,0.001013,0.000781,0.004116,0.003927,0.002967,0.002702,0.00292,0.001795,0.001792,0,0.001842,0.002692,0.003313,0.003158,0.002505,0.001448,0.000526,0.000368,0.000136,0.000139,0.014372,0,0.003782,0.005119,0.003887,0.002382,0.002258,0.005508,0.00137,0.001961,0.001786,0.001574,0.002536,0.002687,0.00306,0.002762,0.001505,0.003584,0.001516,0.003813,0.003645,0.002892,0.002207,0.003591,0.002194,0.001175,0.001714,0.001088,0.003335,0.002145,0.002611,0.003641,0.000209,0.002859,0.002789,0.000934,0.00138,0.001155,0.000848,0.000548,0,0.001645,0.001776,0.001807,0.002704,0.000033,-9999,0.000122,0.000561,0.000724,0.000569,0.000969,0.002537,0.003391,0.002803,0.00172,0.001883,0.001489,0.002807,0.002636,1574834.024614,1103.83785,97291.9599,0.0901,-3.705,27.9538,6794.7858,8384,0.5,178.5,1,152.427,-3.5358,-0.19035,0.6437,180.689753,0.066432,610.73009,722.366403,643.124401,2363.738006,6343.63345,5314.2367,3823.880773,1761.362959,0.000046,0,0.000003,0.000002,0,0,0.019902,3.617365,0,817.421644,4511.12876,6384.871,8427.6987,8110.6533,597.828459,91.051742,4.015752,0.07714,493.459495,1040.534781,487.987083,862.963244,7040.2915,7067.325,5310.294,2095.58215,0.000009,0,0,603.218605,6958.560315,1029.920704,1277.09791,1096.784643,641.209635,3061.31816,2993.8157,524.5482,6.047546,158454.48177,0.615794,0,8.519462,11652.75225,24532.5144,4218.67026,2693.016991,71.671731,1.542319,0.135308,0.634225,0,0,0.595765,4.444881,0,0.33429,0.858994,0.232819,2.716824,110.062379,5794.0623,25392.9818,20839.1505,0,0,0,2988.266345,2724.78072,1911.263384,793.330776,244.85605,45.936856,7.632812,1.401422,0.070801,0.017982,51.042063,0,61.38478,62.104573,39.782115,39.839141,721.1382,3905.98512,2100.510225,0.106232,0.297768,0.080317,2569.0772,14.428978,0.577796,2.898188,7579.8657,1146.936126,6631.69245,366.145683,502.46257,1166.159096,1749.817767,11294.9895,953.838998,14.047046,3.093366,0.024135,0.022693,0.000025,0.357528,91.613366,0.156727,94699.83875,5476.5165,1.804358,1.988057,0.385451,0.201226,0.129242,0,0.000001,0,0,0.030249,0.019218,0,0.019902,0.240882,0.22492,0.174208,0.90453,8.802227,1645.778268,122196.5615,0,0,0,157036.4736,479823.03,-9999,-9999,-9999,-9999,-9999,-9999,-9999,-9999,-9999,-9999,-9999,-9999,-9999,-9999,-9999,-9999,-9999,-9999,-9999,-9999,-9999,-9999,-9999,-9999,-9999,-9999,-9999,-9999,-9999,-9999,-9999,-9999,-9999,-9999,-9999,-9999,-9999,-9999,-9999,-9999,-9999,-9999,-9999,-9999,-9999,-9999,-9999,-9999,-9999,-9999,-9999,-9999,-9999,-9999,-9999,-9999,-9999,-9999,-9999,-9999,-9999,-9999,-9999,-9999,-9999,-9999,-9999,-9999,-9999,-9999,-9999,-9999,-9999,-9999,-9999,-9999,-9999,-9999,-9999,-9999,-9999,-9999,-9999,-9999,-9999,-9999,-9999,-9999,-9999,-9999,-9999,-9999,-9999,-9999,-9999,-9999,-9999,-9999,-9999,-9999,-9999,-9999,-9999,-9999,-9999,-9999,-9999,-9999,-9999,-9999,-9999,-9999,-9999,-9999,-9999,-9999,-9999,-9999,-9999,-9999,-9999,-9999,-9999,-9999,-9999,-9999,-9999,-9999,-9999,-9999,-9999,-9999,-9999,-9999,-9999,-9999,-9999,-9999,-9999,-9999,-9999,-9999,-9999,-9999,-9999,-9999,-9999,-9999,-9999,-9999,-9999,-9999,-9999,-9999,-9999,-9999,-9999,-9999,-9999,-9999,-9999,-9999,14901.892273,-16.112243,2295.968148,0.001407,0.038218,0.390584,137.04527,150.574713,0.011494,2.931034,0.706897,3.599634,0.025329,0.007169,0.006339,4.989493,0.000709,14.237413,11.050782,7.917143,51.268679,129.404833,87.511018,57.059891,23.453028,0.000001,0,0,0,0,0,0.000458,0.108209,0,14.092533,106.394313,76.01203,136.97698,173.111787,9.264896,1.683837,0.028058,0.002685,7.652214,18.17409,9.939961,14.65723,157.886458,134.900082,79.09586,26.260425,0,0,0,13.489554,141.318582,20.006863,27.203454,21.200635,6.988628,32.672203,44.094168,7.566432,0.263142,2978.631199,0.010966,0,0.368156,175.007051,500.203602,69.887556,41.092246,0.651695,0.013208,0.004571,0.019731,0,0,0.010829,0.194768,0,0.006493,0.030924,0.009872,0.042589,1.832772,99.493179,486.595292,322.885395,0,0,0,68.389555,61.663213,36.344684,10.440155,3.250721,0.758809,0.155571,0.034329,0.002856,0.000413,0.388856,0,0.552344,0.593071,0.386084,0.484906,16.693178,34.202864,51.391574,0.002265,0.006845,0.001858,45.63692,0.259246,0.009528,0.051658,147.583818,18.130085,137.051458,7.489892,10.303577,24.848799,31.087209,139.822845,14.993236,0.195433,0.036644,0.000604,0.000628,0,0.006513,0.940907,0.016513,1664.329662,93.984352,0.090932,0.044272,0.008624,0.003772,0.008239,0,0,0,0,0.000546,0.005591,0,0.002981,0.013408,0.006906,0.005895,0.026854,0.165458,30.526891,2102.327881,0,0,0,2767.154482,8178.573897,-9999,-9999,-9999,-9999,-9999,-9999,-9999,-9999,-9999,-9999,-9999,-9999,-9999,-9999,-9999,-9999,-9999,-9999,-9999,-9999,-9999,-9999,-9999,-9999,-9999,-9999,-9999,-9999,-9999,-9999,-9999,-9999,-9999,-9999,-9999,-9999,-9999,-9999,-9999,-9999,-9999,-9999,-9999,-9999,-9999,-9999,-9999,-9999,-9999,-9999,-9999,-9999,-9999,-9999,-9999,-9999,-9999,-9999,-9999,-9999,-9999,-9999,-9999,-9999,-9999,-9999,-9999,-9999,-9999,-9999,-9999,-9999,-9999,-9999,-9999,-9999,-9999,-9999,-9999,-9999,-9999,-9999,-9999,-9999,-9999,-9999,-9999,-9999,-9999,-9999,-9999,-9999,-9999,-9999,-9999,-9999,-9999,-9999,-9999,-9999,-9999,-9999,-9999,-9999,-9999,-9999,-9999,-9999,-9999,-9999,-9999,-9999,-9999,-9999,-9999,-9999,-9999,-9999,-9999,-9999,-9999,-9999,-9999,-9999,-9999,-9999,-9999,-9999,-9999,-9999,-9999,-9999,-9999,-9999,-9999,-9999,-9999,-9999,-9999,-9999,-9999,-9999,-9999,-9999,-9999,-9999,-9999,-9999,-9999,-9999,-9999,-9999,-9999,-9999,-9999,-9999,-9999,-9999,-9999,-9999,-9999,-9999,124030708.350334,945.191169,2613234.041031,0.000002,0.002137,0.075416,10362.512028,11208.670389,0.000065,4.265543,0.247028,6.407844,0.001636,0.000026,0.00002,13.514999,0,100.698649,60.77383,32.173982,1305.499029,8499.452623,3844.142554,1621.725256,272.907078,0,0,0,0,0,0,0,0.006218,0,103.606544,5751.730223,2856.873154,9424.480719,15524.343043,42.802768,1.445102,0.000395,0.000004,30.345625,163.798437,49.618362,106.615696,12654.425478,9100.14472,3099.894106,341.06715,0,0,0,89.950125,10875.095071,207.431975,385.976131,232.375252,25.594616,536.186234,1035.099998,28.529458,0.041843,4397698.66119,0.00006,0,0.072051,15141.149679,126299.538656,2433.402402,842.971913,0.212051,0.000087,0.000011,0.000198,0,0,0.000058,0.020276,0,0.000021,0.000489,0.000049,0.000898,1.944849,4943.07865,118605.745843,51817.756671,0,0,0,2348.207106,1907.06692,658.56245,53.970886,5.328447,0.362293,0.013916,0.000706,0.000005,0,0.074745,0,0.150808,0.173868,0.073684,0.116231,139.208844,588.662047,1337.892138,0.000003,0.000023,0.000002,1029.531522,0.033224,0.000047,0.001321,12031.788142,166.026045,10300.805214,28.756797,54.386859,314.351883,509.067193,9722.561083,115.996104,0.018896,0.000676,0,0,0,0.000021,0.437649,0.000144,1380771.098296,4442.153914,0.004191,0.000999,0.000039,0.000008,0.000036,0,0,0,0,0,0.000017,0,0.000005,0.000094,0.000026,0.000019,0.000372,0.013648,468.903799,2194180.660676,0,0,0,3795430.421232,33134202.307693,0,0,0,0,0,0,0,0,0,0,0,0,0,0,0,0,0,0,0,0,0,0,0,0,0,0,0,0,0,0,0,0,0,0,0,0,0,0,0,0,0,0,0,0,0,0,0,0,0,0,0,0,0,0,0,0,0,0,0,0,0,0,0,0,0,0,0,0,0,0,0,0,0,0,0,0,0,0,0,0,0,0,0,0,0,0,0,0,0,0,0,0,0,0,0,0,0,0,0,0,0,0,0,0,0,0,0,0,0,0,0,0,0,0,0,0,0,0,0,0,0,0,0,0,0,0,0,0,0,0,0,0,0,0,0,0,0,0,0,0,0,0,0,0,0,0,0,0,0,0,0,0,0,0,0,0,0,0,0,0,0,0,131,1.9,5.74,0.34,17.88,-435.34,-2.49,-0.27,-0.41,132.22,46.37,30.699152,0,0,0,0,0,0,0,0,0,0,0,0,0,0,0,0,0,0,0,0,0,0,0,0,0,0,0,0,0,0,0,0,0,0,0,0,0,0,0,0,0,0,0,0,0,0,0,0,0,0,0,0,0,0,0,0,0,0,0,0,0,0,0,0,0,0,0,0,0,0,0,0,0,0,0,0,0,0,0,0,0,0,0,0,0,0,0,0,0,0,0,0,0,0,0,0,0,0,0,0,0,0,0,0,0,0,0,0,0,0,0,0,0,0,0,0,0,0,0,0,0,0,0,0,0,0,0,0,0,0,0,0,0,0,0,0,0,0,0,0,0,0,0,0,0,0,0,0,0,0,0,0,0,0,0,0,0,0,0,0,0,0,0,0,0,0,0,0,0,0,0,0,0,0,0,0,0,0,0,0,0,0,0,0,0,0,0,0,0,0,0,0,0,0,0,0,0,0,0,0,0,0,0,0,0,0,0,0,0,0,0,0,0,0,0,0,0,0,0,0,0,0,0,0,0,0,0,0,0,0,0,0,0,0,0,0,0,0,0,0,0,0,0,0,0,0,0,0,0,0,0,0,0,0,0,0,0,0,0,0,0,0,0,0,0,0,0,0,0,0,0,0,0,0,0,0,0,0,0,0,0,0,0,0,0,0,0,0,0,0,0,0,0,0,0,0,0,0,0,0,0,0,0,0,0,0,0,0,0,0,0,0,0,0,0,0,0,0,0,0,0,0,0,0,777898.687607,-4859.576,195585.2018,0.0306,8.55,34.5548,19802.5894,14803,1,323,1,371.1888,11.0556,0.4536,0.4223,306.283686,0.052218,1196.73676,915.287181,592.38126,5181.099044,15171.2232,10346.8836,6644.645879,2754.028798,0.000089,0,0.000005,0.000004,0,0,0.039804,12.625792,0,940.375263,7716.36052,8590.19565,16172.517,21208.6976,1051.138634,209.430165,2.484489,0.351315,519.322294,1604.659848,767.167676,1367.814448,18138.208,15101.9517,8872.59945,2997.22331,0.000018,0,0,1173.591204,20852.86376,1357.817728,1811.006835,1449.341579,458.92051,3203.5659,2771.7317,599.025625,12.095093,275205.117249,1.167336,0,42.254068,18683.3745,57358.8489,6449.01348,3346.021777,99.344517,1.808499,0.48573,2.016076,0,0,1.106704,22.742387,0,0.609181,3.190049,0.99597,4.236055,119.794728,8204.4729,54331.0304,36769.5926,0,0,0,7582.092875,6653.728215,3878.912924,970.90224,278.4851,36.753147,8.067594,1.609346,0.141602,0.035963,33.8305,0,48.0539,51.597183,33.589341,42.186838,1601.87856,4213.048552,5925.1205,0.207523,0.595536,0.161678,4552.320416,25.95041,1.191839,5.328608,22372.43679,1344.37793,20260.7195,526.262593,725.47692,1787.973688,2011.734582,11289.6854,1056.802845,20.477481,4.887725,0.076431,0.054658,0.00004,0.657962,114.20913,1.811067,185764.4808,7564.1865,9.170457,4.734267,1.041569,0.47841,0.893987,0,0.000002,0.000001,0,0.057976,0.635712,0,0.332503,1.436275,0.863828,0.764117,2.967114,16.373217,2587.060866,226728.8166,0,0,0,292709.328,869733.276,0,0,0,0,0,0,0,0,0,0,0,0,0,0,0,0,0,0,0,0,0,0,0,0,0,0,0,0,0,0,0,0,0,0,0,0,0,0,0,0,0,0,0,0,0,0,0,0,0,0,0,0,0,0,0,0,0,0,0,0,0,0,0,0,0,0,0,0,0,0,0,0,0,0,0,0,0,0,0,0,0,0,0,0,0,0,0,0,0,0,0,0,0,0,0,0,0,0,0,0,0,0,0,0,0,0,0,0,0,0,0,0,0,0,0,0,0,0,0,0,0,0,0,0,0,0,0,0,0,0,0,0,0,0,0,0,0,0,0,0,0,0,0,0,0,0,0,0,0,0,0,0,0,0,0,0,0,0,0,0,0,0,0,0,0,0,0,0,0,0,0,0,0,0,0,0,0,0,0,0,0,0,0,0,0,0,0,0,0,0,0,0,0,0,0,0,0,0,0,0,0,0,0,0,0,0,0,0,0,0,0,0,0,0,0,0,0,0,0,0,0,0,0,0,0,0,0,0,0,0,0,0,0,0,0,0,0,0,0,0,0,0,0,0,0,0,0,0,0,0,0,0,0,0,0,0,0,0,0,0,0,0,0,0,0,0,0,0,0,0,0,0,0,0,0,0,0,0,0,0,0,0,0,0,0,0,0,0,0,0,0,0,0,0,0,0,0,0,0,0,0,0,0,0,0,0,0,0,0,0,0,0,0,0,0,0,0,0,0,0,0,0,0,0,0,0,0,0,0,0,0,0,0,0,0,0,0,0,0,0,0,0,0,0,0,0,0,0,0,0,0,0,0,0,0,0,0,0,0,0,0,0,0,0,0,0,0,0,0,0,0,0,0,0,0,0,0,0,0,0,0,0,0,0,0,0,0,0,0,0,0,0,0,0,0,0,0,0,0,0,0,0,0,0,0,0,0,0,0,0,0,0,0,0,0,0,0,0,0,0,0,0,0,0,0,0,0,0,0,0,0,0,0,0,0,0,0,0,0,0,0,0,0,0,0,0,0,0,0,0,0,0,0,0,0,0,0,0,0,0,0,0,0,0,0,0,0,0,0,0,0,0,0,0,0,0,0,0,0,0,0,0,0,0,0,0,0,-89.747027,1.47,0.97,0.39,-4.397442,-0.000024,NotAnnotated
1GVPA.pdb_A_ILE_2,4.773944,0,220.470002,12,-557.05942,0,-0.698252,0,0,777.529422,3,48.993334,-123.790982,-104.607072,-449.27,-104.8,19,0.09,4.5,6.02,149.77,113,1,172.784316,20.351797,20.76,-4.44,-1.68,-1.03,13.731,0.16909,31.076,24.851,16.98,65.263,132.72,100.68,75.931,44.999,-0.009354,0.000101,-0.002307,0.002279,0.000909,-0.000393,0.19951,5.2779,0,25.763,64.702,80.697,132.15,159.68,25.726,12.201,1.9303,1.1259,15.331,34.292,20.042,29.162,145.28,122.87,88.153,48.214,-0.004222,0.000101,-0.000627,20.652,306.16,27.697,29.595,20.417,11.266,40.155,22.465,24.475,3.4778,-362.6275,1.0265,0.000005,13.449,123.69,248.21,64.246,46.639,5.5702,1.2566,1.2641,2.0783,0.000134,0.000098,-0.99847,10.724,0.000012,0.92692,2.6423,1.7375,1.7141,7.5466,73.215,230.96,176.93,-0.000091,-0.000157,0,97.475,69.429,52.901,26.51,14.318,5.0177,3.1433,1.2686,0.3763,0.18964,2.4604,0,3.5391,3.0362,2.9387,4.2947,32.82,58.504,128.18,0.46285,0.77171,0.42772,62.041,-4.7366,1.1541,-2.1382,330.87,27.59,303.1,13.967,15.33,27.857,24.882,61.726,24.315,4.8329,2.7633,0.65337,0.25656,-0.006351,0.76429,8.8281,3.2348,407.28,73.19,4.3673,3.0804,1.779,1.5475,1.6632,1.4325,0.001509,0.000979,0,-0.23418,3.2426,0,1.6666,2.0465,1.821,1.8182,2.7743,4.3126,37.934,450.78,-0.000462,-0,-0.000268,506.4,895.34,-0.026148,1.86923,1058.953089,2.139565,0.443461,-1109.098278,1.849944,2.468029,1.858565,1.861635,1.970802,0.919683,2.140957,6658.247364,6.493699,5.759124,1.622449,1.387802,1.839489,1.58566,1.332449,2.055231,2.453318,2.222889,2.074967,1.735042,1.786766,1.407779,1.861635,2.247683,1.940181,1.861635,1.649436,2.921973,0,1.514325,1.429867,1.744805,2.314771,2.533586,1.984414,2.432374,1.586489,3.556681,1.490239,1.871208,1.452613,1.768179,2.354819,2.23108,2.03041,1.77259,1.818591,2.002761,1.839087,1.633676,3.774654,1.502707,1.38676,0.962088,0.728605,1.340071,0.677586,1.643628,1.120936,1.669238,2.072365,1.473623,3.000918,1.881392,2.295126,1.715059,1.711873,1.854361,2.083309,2.952023,2.496458,1.861635,1.831009,2.022113,3.031229,1.454492,1.923143,2.639779,2.787375,1.895054,1.487347,1.67485,2.212132,2.011801,1.620298,1.861635,0,2.212998,1.932662,1.995802,1.638998,1.521253,1.091446,1.090897,0.720713,0.50544,0.429303,1.229456,0,0.667563,0.739238,0.820264,1.094957,1.845344,2.256558,3.034208,1.944034,1.852702,1.866725,1.889387,1.981006,2.426137,2.007122,3.86121,1.592021,3.805771,1.452003,1.310912,1.418695,0.807179,1.075838,1.229152,1.356861,1.85657,3.620239,2.946315,1.824049,1.995813,1.649591,3.279103,2.112478,1.685223,2.793649,2.47283,2.637468,2.668811,2.965013,3.464672,1.803179,1.882202,1.822808,2.112577,3.610509,?,3.561289,2.733244,2.762883,2.855576,2.600677,2.147136,1.688407,2.06404,1.917668,1.907756,2.126944,2.048254,2.017394,-224.635,-52.4,9.5,0.045,2.25,3.01,74.885,56.5,0.5,86.392158,10.175899,10.38,-2.22,-0.84,-0.515,6.8655,0.084545,15.538,12.4255,8.49,32.6315,66.36,50.34,37.9655,22.4995,-0.004677,0.000051,-0.001153,0.00114,0.000455,-0.000197,0.099755,2.63895,0,12.8815,32.351,40.3485,66.075,79.84,12.863,6.1005,0.96515,0.56295,7.6655,17.146,10.021,14.581,72.64,61.435,44.0765,24.107,-0.002111,0.000051,-0.000313,10.326,153.08,13.8485,14.7975,10.2085,5.633,20.0775,11.2325,12.2375,1.7389,-181.31375,0.51325,0.000002,6.7245,61.845,124.105,32.123,23.3195,2.7851,0.6283,0.63205,1.03915,0.000067,0.000049,-0.499235,5.362,0.000006,0.46346,1.32115,0.86875,0.85705,3.7733,36.6075,115.48,88.465,-0.000045,-0.000078,0,48.7375,34.7145,26.4505,13.255,7.159,2.50885,1.57165,0.6343,0.18815,0.09482,1.2302,0,1.76955,1.5181,1.46935,2.14735,16.41,29.252,64.09,0.231425,0.385855,0.21386,31.0205,-2.3683,0.57705,-1.0691,165.435,13.795,151.55,6.9835,7.665,13.9285,12.441,30.863,12.1575,2.41645,1.38165,0.326685,0.12828,-0.003175,0.382145,4.41405,1.6174,203.64,36.595,2.18365,1.5402,0.8895,0.77375,0.8316,0.71625,0.000755,0.000489,0,-0.11709,1.6213,0,0.8333,1.02325,0.9105,0.9091,1.38715,2.1563,18.967,225.39,-0.000231,-0,-0.000134,253.2,447.67,2560222.531335,14020.668,520780.3059,0.09225,18,79.9456,35500.73195,29775.5,2.5,750.5,111.5,910.326,11.1222,5.922,1.339,593.131142,0.08591,2525.484368,1768.50899,933.61983,9271.522832,33906.70836,20061.4968,11578.338535,4089.486621,0.000232,0,0.000013,0.00001,0.000002,0,0.109774,53.320249,0,2081.663281,14358.958999,13300.883025,33637.85745,45876.30352,1270.208387,266.145903,8.535208,2.087573,674.625324,2929.291224,1259.709847,2185.137822,41290.82784,30725.97803,16166.995741,4827.161573,0.000046,0,0.000001,1066.26276,140212.8606,2444.606462,3137.262367,1519.984399,476.698258,3724.817955,2181.39643,1635.529638,48.211524,326757.729422,2.258362,0,339.236904,33238.409715,122592.16005,10653.400212,5553.30573,53.240807,2.749089,3.081452,9.051932,0,0,2.221676,213.682134,0,2.002435,14.546654,6.076507,7.35546,177.136814,14373.019688,109611.3064,63964.61825,0,0,0,20095.0561,10561.92134,6223.723299,1803.196945,579.191736,103.886712,40.789975,10.983412,1.344072,0.393461,15.13392,0,31.313072,23.046276,21.589894,46.11112,2478.84537,5921.716376,30788.38737,0.51443,1.503689,0.457361,8829.333894,51.069784,2.360198,10.122239,158931.733606,2067.387675,136424.688645,603.116011,801.20712,2635.230414,2430.461319,10826.339181,1959.64311,75.217081,19.005839,0.692856,0.132798,0.000101,1.319898,156.365073,20.672636,342825.9036,14529.861775,38.411059,19.462891,5.517684,4.282807,5.692352,3.591106,0.000006,0.000002,0,0.11665,18.877039,0,5.110087,8.110627,6.275922,5.847477,15.658704,42.614094,3772.763904,431299.5423,0.000001,0,0,552626.724,1722150.6764,0.001153,-0.037889,0.001734,0.000047,0.045354,0.001741,0.003933,0.001603,0.001792,0.002082,0.000237,0.00202,0.024868,-0.052717,0.021572,0.0012,0.000883,0.001604,0.001232,0.000828,0.002271,0.00302,0.002249,0.001882,0.001353,0.00162,0.000962,0.001792,0.00276,0.001632,0.001792,0.001356,0.00511,0,0.001077,0.000962,0.001262,0.002442,0.003589,0.002161,0.003172,0.001152,0.007951,0.001036,0.001597,0.00103,0.00143,0.003034,0.002379,0.00176,0.001331,0.001701,0.001674,0.00177,0.001429,0.007939,0.001073,0.000905,0.000518,0.000305,0.000944,0.000273,0.00117,0.000282,0.001379,0.002037,0.000703,0.005726,0.001515,0.00274,0.001288,0.001337,0.001284,0.001697,0.005302,0.003473,0.001792,0.001859,0.001925,0.005971,0.000754,0.001732,0.004119,0.005065,0.001873,0.000793,0.001302,0.002467,0.0018,0.001321,0.001792,0,0.002585,0.002152,0.002161,0.001255,0.000914,0.000341,0.00034,0.000211,0.000136,0.000139,0.000852,0,0.000386,0.00038,0.000422,0.000551,0.001686,0.001476,0.00468,0.001897,0.001786,0.001793,0.001655,0.001826,0.002921,0.001897,0.008377,0.001189,0.008225,0.001016,0.000852,0.000962,0.00039,0.000602,0.000663,0.000835,0.00157,0.008571,0.004837,0.001742,0.001871,0.001119,0.006965,0.00213,0.00128,0.004937,0.003156,0.004342,0.004469,0.005864,0.009132,0.001668,0.001776,0.001718,0.002121,0.009058,-9999,0.008509,0.00488,0.004823,0.00495,0.003933,0.002573,0.001318,0.002004,0.001909,0.001883,0.002403,0.001984,0.001884,285686.792515,5580.6,97558.9805,0.00315,9.45,17.9697,9054.34535,5593.5,0.5,152,1,185.5944,5.9718,2.1252,0.66435,91.729945,0.014296,464.524048,297.690129,134.77875,1959.978416,7605.5196,4193.17098,2342.053729,795.829815,0.000044,0,0.000003,0.000002,0,0,0.019902,13.216389,0,330.874209,2091.427448,2548.209517,7251.73125,11036.2832,277.493499,61.242919,1.602728,0.590478,117.51978,546.460166,197.81454,371.509299,9303.7312,6498.5943,3160.505433,906.350879,0.000009,0,0,213.252552,36440.694,383.561904,437.932012,208.426945,63.461378,806.212013,252.338112,299.512813,6.047546,58674.688798,0.456048,0,87.378153,6294.5841,26771.9306,1773.061108,1046.299326,9.741723,0.559954,0.798974,2.159665,0,0,0.435907,55.057016,0,0.42959,3.490875,1.509453,1.236295,22.215681,2542.207838,23183.7648,12843.3487,0,0,0,4194.592937,2178.30016,1246.268208,315.164135,89.34432,10.799847,4.940167,0.804673,0.070801,0.017982,3.026784,0,6.262614,4.609255,4.317979,9.222224,538.5762,1046.695064,7174.8755,0.102785,0.297768,0.091472,1676.906189,9.804999,0.551602,1.990557,42182.6163,380.60405,35974.939,97.538545,117.50445,388.006224,309.556962,1893.074694,288.448845,9.978972,2.833764,0.190052,0.032912,0.00002,0.256224,28.148397,5.231966,70575.5148,2513.747145,9.536655,4.546208,1.448729,1.060889,1.383117,1.026028,0.000001,0,0,0.023729,5.257227,0,1.388778,2.094081,1.497408,1.516379,3.669705,8.929885,639.75691,87338.625,0,0,0,110975.028,342968.9404,-9999,-9999,-9999,-9999,-9999,-9999,-9999,-9999,-9999,-9999,-9999,-9999,-9999,-9999,-9999,-9999,-9999,-9999,-9999,-9999,-9999,-9999,-9999,-9999,-9999,-9999,-9999,-9999,-9999,-9999,-9999,-9999,-9999,-9999,-9999,-9999,-9999,-9999,-9999,-9999,-9999,-9999,-9999,-9999,-9999,-9999,-9999,-9999,-9999,-9999,-9999,-9999,-9999,-9999,-9999,-9999,-9999,-9999,-9999,-9999,-9999,-9999,-9999,-9999,-9999,-9999,-9999,-9999,-9999,-9999,-9999,-9999,-9999,-9999,-9999,-9999,-9999,-9999,-9999,-9999,-9999,-9999,-9999,-9999,-9999,-9999,-9999,-9999,-9999,-9999,-9999,-9999,-9999,-9999,-9999,-9999,-9999,-9999,-9999,-9999,-9999,-9999,-9999,-9999,-9999,-9999,-9999,-9999,-9999,-9999,-9999,-9999,-9999,-9999,-9999,-9999,-9999,-9999,-9999,-9999,-9999,-9999,-9999,-9999,-9999,-9999,-9999,-9999,-9999,-9999,-9999,-9999,-9999,-9999,-9999,-9999,-9999,-9999,-9999,-9999,-9999,-9999,-9999,-9999,-9999,-9999,-9999,-9999,-9999,-9999,-9999,-9999,-9999,-9999,-9999,-9999,-9999,-9999,-9999,-9999,-9999,-9999,11771.138075,64.462841,2394.392211,0.000424,0.082759,0.367566,163.221756,136.898851,0.011494,3.450575,0.512644,4.185407,0.051137,0.027228,0.006156,2.72704,0.000395,11.611422,8.131076,4.292505,42.627691,155.892912,92.236767,53.23374,18.802237,0.000001,0,0,0,0,0,0.000505,0.245151,0,9.570866,66.018202,61.153485,154.656816,210.925533,5.840039,1.223659,0.039242,0.009598,3.101726,13.468006,5.791769,10.046611,189.842887,141.268865,74.331015,22.193846,0,0,0,4.902358,644.65683,11.23957,14.424195,6.988434,2.191716,17.1256,10.029409,7.519676,0.221662,1502.334388,0.010383,0,1.55971,152.820275,563.642115,48.98115,25.53244,0.244785,0.012639,0.014168,0.041618,0,0,0.010215,0.982447,0,0.009207,0.066881,0.027938,0.033818,0.814422,66.082849,503.960029,294.090199,0,0,0,92.391063,48.560558,28.61482,8.290561,2.662951,0.47764,0.18754,0.050498,0.00618,0.001809,0.069581,0,0.143968,0.10596,0.099264,0.212005,11.39699,27.226282,141.555804,0.002365,0.006914,0.002103,40.594639,0.234804,0.010851,0.046539,730.720614,9.505231,627.239948,2.772947,3.683711,12.116002,11.174535,49.776272,9.009853,0.345826,0.087383,0.003186,0.000611,0,0.006068,0.71892,0.095047,1576.211051,66.803962,0.176603,0.089485,0.025369,0.019691,0.026172,0.016511,0,0,0,0.000536,0.086791,0,0.023495,0.03729,0.028855,0.026885,0.071994,0.195927,17.346041,1982.986401,0,0,0,2540.812524,7917.934144,-9999,-9999,-9999,-9999,-9999,-9999,-9999,-9999,-9999,-9999,-9999,-9999,-9999,-9999,-9999,-9999,-9999,-9999,-9999,-9999,-9999,-9999,-9999,-9999,-9999,-9999,-9999,-9999,-9999,-9999,-9999,-9999,-9999,-9999,-9999,-9999,-9999,-9999,-9999,-9999,-9999,-9999,-9999,-9999,-9999,-9999,-9999,-9999,-9999,-9999,-9999,-9999,-9999,-9999,-9999,-9999,-9999,-9999,-9999,-9999,-9999,-9999,-9999,-9999,-9999,-9999,-9999,-9999,-9999,-9999,-9999,-9999,-9999,-9999,-9999,-9999,-9999,-9999,-9999,-9999,-9999,-9999,-9999,-9999,-9999,-9999,-9999,-9999,-9999,-9999,-9999,-9999,-9999,-9999,-9999,-9999,-9999,-9999,-9999,-9999,-9999,-9999,-9999,-9999,-9999,-9999,-9999,-9999,-9999,-9999,-9999,-9999,-9999,-9999,-9999,-9999,-9999,-9999,-9999,-9999,-9999,-9999,-9999,-9999,-9999,-9999,-9999,-9999,-9999,-9999,-9999,-9999,-9999,-9999,-9999,-9999,-9999,-9999,-9999,-9999,-9999,-9999,-9999,-9999,-9999,-9999,-9999,-9999,-9999,-9999,-9999,-9999,-9999,-9999,-9999,-9999,-9999,-9999,-9999,-9999,-9999,-9999,233674407.843631,17627.192355,7119974.861662,0.000001,0.041301,0.17653,41703.903718,23265.148021,0.000163,14.911997,0.352371,21.656025,0.029692,0.001798,0.000409,9.938208,0,167.932725,86.116348,26.036948,2276.274027,31699.402471,10799.496113,3569.741942,443.815723,0,0,0,0,0,0,0,0.082239,0,120.323587,6304.25622,4680.264297,30808.730509,61650.659669,44.438664,2.034305,0.001937,0.000152,12.321255,224.984866,45.753777,129.190079,46867.193824,25248.677877,6904.94499,616.046285,0,0,0,29.700007,680434.198384,167.570412,303.286079,73.401865,7.31826,366.330628,175.941249,70.649306,0.074236,2823491.247521,0.000134,0,3.463042,29058.084696,406884.993616,3081.299531,810.451588,0.078313,0.00021,0.000288,0.002274,0,0,0.000129,1.377417,0,0.000106,0.005893,0.001076,0.001479,0.944907,5488.188129,320679.469118,108538.563123,0,0,0,10715.647744,2948.302732,1021.099415,87.371221,9.494807,0.368474,0.054083,0.006205,0.000125,0.000014,0.005983,0,0.025614,0.013875,0.012177,0.055544,162.325133,986.897192,27002.2146,0.000007,0.000059,0.000005,2044.251926,0.068358,0.000162,0.002689,911948.133996,113.357573,656461.318861,10.05739,19.2507,209.322733,198.437032,3165.354884,113.067266,0.207877,0.011705,0.000017,0.000001,0,0.000046,0.651241,0.012432,3120507.565992,5633.690912,0.042974,0.01044,0.000971,0.000545,0.000906,0.000447,0,0,0,0,0.011858,0,0.000838,0.001977,0.001117,0.00105,0.006764,0.047751,380.647002,4910705.500364,0,0,0,8041926.290364,78085222.718487,0,0,0,0,0,0,0,0,0,0,0,0,0,0,0,0,0,0,0,0,0,0,0,0,0,0,0,0,0,0,0,0,0,0,0,0,0,0,0,0,0,0,0,0,0,0,0,0,0,0,0,0,0,0,0,0,0,0,0,0,0,0,0,0,0,0,0,0,0,0,0,0,0,0,0,0,0,0,0,0,0,0,0,0,0,0,0,0,0,0,0,0,0,0,0,0,0,0,0,0,0,0,0,0,0,0,0,0,0,0,0,0,0,0,0,0,0,0,0,0,0,0,0,0,0,0,0,0,0,0,0,0,0,0,0,0,0,0,0,0,0,0,0,0,0,0,0,0,0,0,0,0,0,0,0,0,0,0,0,0,0,0,113,4.5,6.02,0.09,20.76,-449.27,-4.44,-1.68,-1.03,149.77,-104.8,20.351797,0,0,0,0,0,0,0,0,0,0,0,0,0,0,0,0,0,0,0,0,0,0,0,0,0,0,0,0,0,0,0,0,0,0,0,0,0,0,0,0,0,0,0,0,0,0,0,0,0,0,0,0,0,0,0,0,0,0,0,0,0,0,0,0,0,0,0,0,0,0,0,0,0,0,0,0,0,0,0,0,0,0,0,0,0,0,0,0,0,0,0,0,0,0,0,0,0,0,0,0,0,0,0,0,0,0,0,0,0,0,0,0,0,0,0,0,0,0,0,0,0,0,0,0,0,0,0,0,0,0,0,0,0,0,0,0,0,0,0,0,0,0,0,0,0,0,0,0,0,0,0,0,0,0,0,0,0,0,0,0,0,0,2170333.424895,-4989.528,200810.2119,0.0477,-17.55,58.6348,15393.3606,14464,1,399,1,353.958,-12.6096,-2.3688,3.2342,222.455931,0.072748,985.668568,974.805326,626.03562,3886.346387,14730.5928,10412.3256,6635.913814,2590.097441,0.000091,0,0.000005,0.000005,0.000001,0,0.039804,15.961953,0,1153.899007,4894.835704,9680.41212,18201.0195,19501.7184,752.819938,129.440409,12.045072,0.55669,446.668685,1525.068116,511.010874,1073.074114,16384.6784,14130.05,9301.90456,3250.58788,0.000018,0,0,438.44196,62557.6728,1163.744849,1235.2953,630.905717,354.676212,3081.65532,1090.22645,1049.0964,12.095093,151425.665085,1.111699,0,72.937962,19084.1301,52699.9472,5400.133284,3501.376286,44.768811,2.693271,0.890268,2.717585,0,0,1.073355,44.953936,0,0.942956,3.759993,1.411406,3.768792,104.648702,7571.16315,49861.9544,35483.3115,0,0,0,7489.39415,3948.010656,2757.834932,1148.49273,360.498604,62.937011,18.69572,2.802845,0.141602,0.035963,18.266748,0,31.999834,22.191586,20.456291,34.83603,969.831,6346.51392,11649.25476,0.219331,0.595536,0.181764,4344.421025,24.949093,1.291438,4.973239,74181.054,1298.82684,60141.102,271.448645,325.53255,1012.267666,1077.01737,7623.77826,1067.23398,32.044543,9.665194,0.2696,0.054658,0.00005,0.634827,125.03238,1.811067,169123.02,7756.6762,7.505642,7.969303,2.342409,2.014536,0.799816,0,0.000002,0.000001,0,0.057227,0.635712,0,0.332503,1.40482,1.726836,1.507379,4.692728,19.997095,1830.846576,219034.002,0,0,0,275157.504,884506.386,0,0,0,0,0,0,0,0,0,0,0,0,0,0,0,0,0,0,0,0,0,0,0,0,0,0,0,0,0,0,0,0,0,0,0,0,0,0,0,0,0,0,0,0,0,0,0,0,0,0,0,0,0,0,0,0,0,0,0,0,0,0,0,0,0,0,0,0,0,0,0,0,0,0,0,0,0,0,0,0,0,0,0,0,0,0,0,0,0,0,0,0,0,0,0,0,0,0,0,0,0,0,0,0,0,0,0,0,0,0,0,0,0,0,0,0,0,0,0,0,0,0,0,0,0,0,0,0,0,0,0,0,0,0,0,0,0,0,0,0,0,0,0,0,0,0,0,0,0,0,0,0,0,0,0,0,0,0,0,0,0,0,808552.697915,-4859.576,195585.2018,0.0306,8.55,34.5548,19802.5894,14803,1,323,1,371.1888,11.0556,0.4536,0.4223,306.283686,0.052218,1196.73676,915.287181,592.38126,5181.099044,15171.2232,10346.8836,6644.645879,2754.028798,0.000089,0,0.000005,0.000004,0,0,0.039804,12.625792,0,940.375263,7716.36052,8590.19565,16172.517,21208.6976,1051.138634,209.430165,2.484489,0.351315,519.322294,1604.659848,767.167676,1367.814448,18138.208,15101.9517,8872.59945,2997.22331,0.000018,0,0,1173.591204,20852.86376,1357.817728,1811.006835,1449.341579,458.92051,3203.5659,2771.7317,599.025625,12.095093,275205.117249,1.167336,0,42.254068,18683.3745,57358.8489,6449.01348,3346.021777,99.344517,1.808499,0.48573,2.016076,0,0,1.106704,22.742387,0,0.609181,3.190049,0.99597,4.236055,119.794728,8204.4729,54331.0304,36769.5926,0,0,0,7582.092875,6653.728215,3878.912924,970.90224,278.4851,36.753147,8.067594,1.609346,0.141602,0.035963,33.8305,0,48.0539,51.597183,33.589341,42.186838,1601.87856,4213.048552,5925.1205,0.207523,0.595536,0.161678,4552.320416,25.95041,1.191839,5.328608,22372.43679,1344.37793,20260.7195,526.262593,725.47692,1787.973688,2011.734582,11289.6854,1056.802845,20.477481,4.887725,0.076431,0.054658,0.00004,0.657962,114.20913,1.811067,185764.4808,7564.1865,9.170457,4.734267,1.041569,0.47841,0.893987,0,0.000002,0.000001,0,0.057976,0.635712,0,0.332503,1.436275,0.863828,0.764117,2.967114,16.373217,2587.060866,226728.8166,0,0,0,292709.328,869733.276,0,0,0,0,0,0,0,0,0,0,0,0,0,0,0,0,0,0,0,0,0,0,0,0,0,0,0,0,0,0,0,0,0,0,0,0,0,0,0,0,0,0,0,0,0,0,0,0,0,0,0,0,0,0,0,0,0,0,0,0,0,0,0,0,0,0,0,0,0,0,0,0,0,0,0,0,0,0,0,0,0,0,0,0,0,0,0,0,0,0,0,0,0,0,0,0,0,0,0,0,0,0,0,0,0,0,0,0,0,0,0,0,0,0,0,0,0,0,0,0,0,0,0,0,0,0,0,0,0,0,0,0,0,0,0,0,0,0,0,0,0,0,0,0,0,0,0,0,0,0,0,0,0,0,0,0,0,0,0,0,0,0,0,0,0,0,0,0,0,0,0,0,0,0,0,0,0,0,0,0,0,0,0,0,0,0,0,0,0,0,0,0,0,0,0,0,0,0,0,0,0,0,0,0,0,0,0,0,0,0,0,0,0,0,0,0,0,0,0,0,0,0,0,0,0,0,0,0,0,0,0,0,0,0,0,0,0,0,0,0,0,0,0,0,0,0,0,0,0,0,0,0,0,0,0,0,0,0,0,0,0,0,0,0,0,0,0,0,0,0,0,0,0,0,0,0,0,0,0,0,0,0,0,0,0,0,0,0,0,0,0,0,0,0,0,0,0,0,0,0,0,0,0,0,0,0,0,0,0,0,0,0,0,0,0,0,0,0,0,0,0,0,0,0,-81.940012,128.937411,0.97,1.45,0.51,-10.427962,-0.392333,NotAnnotated
1GVPA.pdb_A_LYS_3,4.710232,-21.060478,-701.237321,18,117.41184,0.5,-4.516262,-2.30945,-13.254512,-818.649161,7,179.804441,-30.1056,-14.669979,-446.97,47.61,21,0.53,-3.9,9.74,102.78,128,1,209.910041,82.403283,17.05,2.84,1.41,-3.14,16.201,0.43023,31.718,39.226,36.869,59.549,110.99,103.42,87.394,57.559,-0.009694,0.000453,-0.002307,0.00206,0.000706,-0.000393,0.19951,3.0243,0,44.789,75.652,119.96,137.73,122.13,29.263,10.609,6.24,0.49444,29.135,44.473,25.497,36.797,112.78,115,105.52,67.42,-0.004281,0.000349,-0.000627,21.23,204.33,42.017,41.74,30.901,31.482,76.744,48.53,42.864,3.4778,-417.5791,1.083,0.000014,5.4233,154.29,212.32,84.054,75.074,8.0372,2.1433,0.70427,1.3076,0.000134,0.000106,-1.075,4.1919,0.000026,1.0173,1.423,0.81232,2.1987,13.867,103.41,215.89,200.55,-0.000121,-0.000157,0,76.834,56.864,52.132,43.323,25.178,12.543,5.9478,2.2094,0.3763,0.18964,7.4243,0,9.0418,7.309,6.961,8.1114,29.55,108.48,90.882,0.47387,0.77171,0.42496,70.025,-5.2673,1.119,-2.3259,224.2,47.076,198.42,19.435,21.235,36.338,43.285,123.51,43.892,6.6305,3.4977,0.41263,0.21304,-0.007821,0.83061,14.163,0.55987,415.25,105.98,1.7186,2.5871,1.3167,1.3018,0.48089,0,0.001529,0.000979,0,-0.24437,0.19605,0,0.19951,0.68645,0.94829,0.82905,1.6915,4.6369,48.264,485.9,-0.00045,-0,-0.000211,543.36,987.9,-0.030831,1.879466,-532.48994,2.403655,2.630777,937.028976,3.041344,1.712505,2.136717,1.887781,2.4394,3.793846,1.781588,-4264.605869,-6.30211,20.03114,1.936877,3.553674,1.899648,2.524838,2.938125,1.91441,2.083948,2.33164,2.446821,2.271097,1.880036,6.220475,1.887781,2.04143,1.49283,1.887781,1.66966,1.689899,0,2.660947,1.704033,2.665104,2.469986,1.957062,2.267616,2.119598,5.023763,1.589657,2.886016,2.464268,1.869285,2.271992,1.855653,2.12908,2.489982,2.528519,1.870701,7.180065,1.867132,1.720495,2.569672,2.318359,2.001854,1.503072,2.102364,2.588577,1.448985,2.95406,1.173125,1.959953,2.225795,4.319019,1.214492,2.40137,1.995295,2.282789,2.800108,2.756623,3.654274,1.656682,1.593381,1.887781,1.975159,2.214877,1.192702,3.175779,2.114497,1.428896,1.298272,2.481589,2.778738,2.397222,2.103644,2.333444,2.179049,1.887781,0,1.74192,1.596502,1.977575,2.703979,2.734999,2.799316,2.130749,1.27492,0.504857,0.412837,3.962411,0,1.807893,1.872126,2.030132,2.157939,1.707186,4.327448,2.186891,2.014978,1.879099,1.874087,2.165959,2.241304,2.39155,2.222893,2.671058,2.766921,2.542986,2.067723,1.852279,1.899947,1.450263,2.165283,2.263594,1.870933,2.338474,2.274949,2.426681,2.277665,2.206815,2.693408,0.569528,2.197604,2.471335,1.099538,2.09259,1.974432,2.306567,0.855831,0,1.853425,1.910225,1.89602,2.242092,0.22112,?,0.430969,0.932853,1.453949,1.275496,1.555128,2.347711,2.174106,2.268143,1.889047,1.943595,1.692658,2.238343,2.264304,-0,0,0,0,-0,0,0,0,0,0,0,0,0,0,-0,0,0,0,0,0,0,0,0,0,0,-0,0,-0,0,0,-0,0,0,0,0,0,0,0,0,0,0,0,0,0,0,0,0,0,0,0,0,-0,0,-0,0,0,0,0,0,0,0,0,0,0,-0,0,0,0,0,0,0,0,0,0,0,0,0,0,-0,0,0,0,0,0,0,0,0,0,0,-0,-0,0,0,0,0,0,0,0,0,0,0,0,0,0,0,0,0,0,0,0,0,0,0,0,0,-0,0,-0,0,0,0,0,0,0,0,0,0,0,0,0,0,-0,0,0,0,0,0,0,0,0,0,0,0,0,0,0,-0,0,0,0,0,0,0,0,0,0,0,-0,-0,-0,0,0,3322279.545346,-5200.4403,617860.0401,0.73405,-13.065,156.9114,31154.1597,44160,3,1050,149.5,891.374,-9.088,-3.33465,4.0663,851.394952,0.303103,3035.047843,3451.181932,2592.683383,11001.94572,33826.64428,25862.7565,17443.580218,8169.607886,0.000287,0,0.000016,0.000011,0.000002,0,0.129677,33.1117,0,4380.408989,20619.671294,30348.6804,43466.62389,42605.844345,1905.226141,252.790722,33.857928,0.916759,1537.701598,4423.6626,2023.78613,3426.720625,40506.68509,35750.51,25301.26904,9879.89535,0.000056,0,0.000001,1315.32588,94672.2189,4290.397887,5471.57138,3984.282237,2961.448776,11280.677304,7808.81671,3480.964008,61.434641,491096.531303,3.019415,0,155.86049,56469.137115,131689.3568,17655.206484,10608.444181,90.989543,6.377111,1.8493,6.714003,0,0,3.029436,96.716774,0,2.628688,8.672972,3.268508,11.536689,401.628534,24595.809975,128633.7387,97209.59325,0,0,0,19619.638734,11596.872592,7565.369774,3749.583988,1318.722928,334.252763,100.061029,29.980122,2.298068,0.714996,56.968881,0,293.123854,160.966107,125.839218,168.597477,2835.810075,12899.628,23602.96422,0.635735,1.816304,0.545292,12983.930463,71.892061,2.847743,14.012617,107393.04431,4176.93579,89575.558164,974.956775,1358.679005,4238.755024,8597.894333,34215.172485,4829.65622,146.895744,33.056063,0.436637,0.111228,0.000149,1.821067,391.602701,3.908201,449717.82625,25394.45069,16.703761,18.417953,5.298486,4.662221,1.816851,0,0.000007,0.000003,0,0.152886,1.239766,0,0.631635,3.368904,4.092786,3.033743,10.739164,55.003835,5930.19768,595191.0575,0.000001,0,0,754392.8736,2453212.554,0.006728,-0.016104,0.003841,0.006724,0.014974,0.005374,0.003626,0.004769,0.003584,0.004746,0.000473,0.003264,-0.001833,-0.004547,0.079019,0.004562,0.007807,0.004212,0.006414,0.008333,0.00452,0.004386,0.005174,0.005464,0.005166,0.003583,0.006411,0.003584,0.003428,0.002574,0.003584,0.003412,0.002754,0,0.005801,0.004847,0.005511,0.005037,0.004055,0.006494,0.006496,0.006765,0.001416,0.006666,0.00561,0.005266,0.006475,0.003991,0.004642,0.005502,0.00563,0.003584,0.004385,0.00354,0.005511,0.00327,0.005826,0.005894,0.004883,0.005512,0.005108,0.005534,0.004638,0.0009,0.006038,0.005036,0.010261,0.001282,0.005261,0.004464,0.006122,0.00578,0.012504,0.007908,0.001546,0.002087,0.003584,0.004074,0.005015,0.00124,0.007922,0.002882,0.002079,0.001494,0.008611,0.007657,0.005594,0.004859,0.005201,0.004135,0.003584,0,0.003906,0.004569,0.005791,0.006511,0.005964,0.00437,0.002394,0.003289,0.001965,0.002632,0.016944,0,0.004767,0.006033,0.004886,0.003423,0.003457,0.009198,0.003239,0.00397,0.003661,0.003355,0.004897,0.005163,0.004758,0.005132,0.003085,0.005787,0.003074,0.006226,0.006417,0.00587,0.004356,0.005459,0.004905,0.005292,0.007577,0.002484,0.00667,0.00429,0.005027,0.00646,0.000648,0.005086,0.005526,0.001522,0.002926,0.00191,0.002685,0.001416,0,0.003505,0.003596,0.003615,0.004967,0.000066,-9999,0.000244,0.000968,0.002359,0.001456,0.002445,0.00514,0.006055,0.005096,0.003479,0.003766,0.002979,0.005104,0.004941,1667334.757843,2371.9302,216116.69955,0.4505,3.12,55.4693,8346.2499,16640,1,346.5,2,299.99475,-0.4402,0.1833,2.4335,348.775128,0.12638,1219.953575,1550.133068,1357.074152,3901.025215,11047.112175,9645.56972,6801.219565,3037.417209,0.000098,0,0.000005,0.000003,0.000001,0,0.050068,7.122529,0,1781.50487,10537.94534,11128.86914,14957.960055,12468.61809,834.083289,125.423842,9.410544,0.10515,756.242628,1919.365734,1011.21102,1682.248449,12240.80286,12680.0725,9881.73696,3833.06297,0.000019,0,0,822.439585,15011.818605,2082.887733,2852.17768,1963.46499,1148.730957,4364.201048,5107.030285,1186.947024,19.270664,257009.329541,1.127522,0,19.558589,21858.2643,43613.7128,8425.99323,4522.645445,94.829717,2.609832,0.232916,1.297898,0,0,1.135361,11.433198,0,0.714653,1.76203,0.445176,5.68353,214.619559,10925.68014,45658.5761,37118.79675,0,0,0,6338.151911,4623.953024,3340.09724,1635.638204,583.034357,138.585726,34.755375,12.525751,1.024797,0.339516,60.175436,0,77.384697,73.200366,50.01026,57.257156,1103.89935,6522.14304,4965.33807,0.215054,0.610384,0.171199,4960.115838,27.729701,0.8984,5.383877,15533.1365,1851.757998,13445.83209,597.8206,884.52269,2367.475207,3452.909377,17167.39596,2132.60255,63.251986,13.672509,0.055082,0.045386,0.00005,0.688368,162.534588,0.486967,168495.9925,10851.2922,2.93915,4.214257,0.637414,0.63729,0.333971,0,0.000002,0.000001,0,0.055576,0.038436,0,0.039804,0.415597,0.732445,0.445921,2.281664,17.837227,2938.457112,222117.0375,0,0,0,285541.1136,899537.2845,-9999,-9999,-9999,-9999,-9999,-9999,-9999,-9999,-9999,-9999,-9999,-9999,-9999,-9999,-9999,-9999,-9999,-9999,-9999,-9999,-9999,-9999,-9999,-9999,-9999,-9999,-9999,-9999,-9999,-9999,-9999,-9999,-9999,-9999,-9999,-9999,-9999,-9999,-9999,-9999,-9999,-9999,-9999,-9999,-9999,-9999,-9999,-9999,-9999,-9999,-9999,-9999,-9999,-9999,-9999,-9999,-9999,-9999,-9999,-9999,-9999,-9999,-9999,-9999,-9999,-9999,-9999,-9999,-9999,-9999,-9999,-9999,-9999,-9999,-9999,-9999,-9999,-9999,-9999,-9999,-9999,-9999,-9999,-9999,-9999,-9999,-9999,-9999,-9999,-9999,-9999,-9999,-9999,-9999,-9999,-9999,-9999,-9999,-9999,-9999,-9999,-9999,-9999,-9999,-9999,-9999,-9999,-9999,-9999,-9999,-9999,-9999,-9999,-9999,-9999,-9999,-9999,-9999,-9999,-9999,-9999,-9999,-9999,-9999,-9999,-9999,-9999,-9999,-9999,-9999,-9999,-9999,-9999,-9999,-9999,-9999,-9999,-9999,-9999,-9999,-9999,-9999,-9999,-9999,-9999,-9999,-9999,-9999,-9999,-9999,-9999,-9999,-9999,-9999,-9999,-9999,-9999,-9999,-9999,-9999,-9999,-9999,12729.040404,-19.925059,2367.279847,0.002812,-0.050057,0.601193,119.364597,169.195402,0.011494,4.022989,0.572797,3.415226,-0.03482,-0.012776,0.01558,3.26205,0.001161,11.628536,13.222919,9.933653,42.153049,129.604001,99.091021,66.833641,31.30118,0.000001,0,0,0,0,0,0.000497,0.126865,0,16.783176,79.002572,116.278469,166.538789,163.240783,7.299717,0.968547,0.129724,0.003512,5.891577,16.948899,7.75397,13.129198,155.198027,136.975134,96.939728,37.854005,0,0,0,5.039563,362.728808,16.438306,20.963875,15.265449,11.346547,43.220986,29.918838,13.337027,0.235382,1881.595905,0.011569,0,0.597167,216.356847,504.556923,67.644469,40.64538,0.348619,0.024433,0.007085,0.025724,0,0,0.011607,0.370562,0,0.010072,0.03323,0.012523,0.044202,1.538807,94.23682,492.849574,372.450549,0,0,0,75.17103,44.432462,28.986091,14.366222,5.052578,1.280662,0.383376,0.114866,0.008805,0.002739,0.218272,0,1.12308,0.616728,0.482143,0.645967,10.865173,49.423862,90.432813,0.002436,0.006959,0.002089,49.74686,0.275449,0.010911,0.053688,411.467603,16.003585,343.201372,3.735467,5.205667,16.240441,32.942124,131.092615,18.50443,0.562819,0.126652,0.001673,0.000426,0.000001,0.006977,1.500393,0.014974,1723.056806,97.296746,0.063999,0.070567,0.020301,0.017863,0.006961,0,0,0,0,0.000586,0.00475,0,0.00242,0.012908,0.015681,0.011624,0.041146,0.210743,22.721064,2280.425508,0,0,0,2890.394152,9399.281816,-9999,-9999,-9999,-9999,-9999,-9999,-9999,-9999,-9999,-9999,-9999,-9999,-9999,-9999,-9999,-9999,-9999,-9999,-9999,-9999,-9999,-9999,-9999,-9999,-9999,-9999,-9999,-9999,-9999,-9999,-9999,-9999,-9999,-9999,-9999,-9999,-9999,-9999,-9999,-9999,-9999,-9999,-9999,-9999,-9999,-9999,-9999,-9999,-9999,-9999,-9999,-9999,-9999,-9999,-9999,-9999,-9999,-9999,-9999,-9999,-9999,-9999,-9999,-9999,-9999,-9999,-9999,-9999,-9999,-9999,-9999,-9999,-9999,-9999,-9999,-9999,-9999,-9999,-9999,-9999,-9999,-9999,-9999,-9999,-9999,-9999,-9999,-9999,-9999,-9999,-9999,-9999,-9999,-9999,-9999,-9999,-9999,-9999,-9999,-9999,-9999,-9999,-9999,-9999,-9999,-9999,-9999,-9999,-9999,-9999,-9999,-9999,-9999,-9999,-9999,-9999,-9999,-9999,-9999,-9999,-9999,-9999,-9999,-9999,-9999,-9999,-9999,-9999,-9999,-9999,-9999,-9999,-9999,-9999,-9999,-9999,-9999,-9999,-9999,-9999,-9999,-9999,-9999,-9999,-9999,-9999,-9999,-9999,-9999,-9999,-9999,-9999,-9999,-9999,-9999,-9999,-9999,-9999,-9999,-9999,-9999,-9999,309127696.416574,3816.466642,8346794.892001,0.000023,0.031861,0.561348,25665.102988,44066.240334,0.000196,24.567202,0.516164,17.305769,0.012657,0.001616,0.003805,16.835915,0.000002,202.268689,271.400546,164.523901,2739.262138,26079.187193,15002.682632,6943.156847,1854.124412,0,0,0,0,0,0,0,0.027858,0,439.393617,10535.290489,24953.01503,42700.220846,43446.544949,85.182342,1.597723,0.025369,0.000029,53.034725,429.379663,97.2234,264.236517,37576.353989,28504.473189,14516.563367,2484.109555,0,0,0,37.662883,303233.892318,429.863447,746.427154,538.458591,403.90561,3600.465418,2073.417786,266.3541,0.097074,5466141.622141,0.000203,0,0.610593,74633.286293,391702.975722,7079.030681,2463.95134,0.189264,0.000982,0.000092,0.001036,0,0,0.000203,0.233188,0,0.000151,0.001801,0.000259,0.00301,3.947604,13358.119376,369682.451525,219177.506847,0,0,0,8524.07538,3111.645048,1259.518143,317.513829,41.133457,3.028665,0.262007,0.0342,0.000244,0.000027,0.071164,0,6.100044,1.533845,0.797145,1.065882,179.232195,3874.326474,13985.005262,0.000009,0.000072,0.000006,3794.231835,0.114317,0.000193,0.004359,418734.543047,385.110468,281334.210786,21.879782,45.026228,440.032988,3094.703888,33253.357345,586.542648,0.640732,0.029332,0.000007,0,0,0.000073,4.263566,0.000387,4554787.66714,14289.695545,0.006984,0.007925,0.000725,0.000532,0.00008,0,0,0,0,0.000001,0.000045,0,0.000012,0.000277,0.000392,0.000236,0.0027,0.066222,782.985857,7922945.264535,0,0,0,12662572.586414,135012126.379529,0,0,0,0,0,0,0,0,0,0,0,0,0,0,0,0,0,0,0,0,0,0,0,0,0,0,0,0,0,0,0,0,0,0,0,0,0,0,0,0,0,0,0,0,0,0,0,0,0,0,0,0,0,0,0,0,0,0,0,0,0,0,0,0,0,0,0,0,0,0,0,0,0,0,0,0,0,0,0,0,0,0,0,0,0,0,0,0,0,0,0,0,0,0,0,0,0,0,0,0,0,0,0,0,0,0,0,0,0,0,0,0,0,0,0,0,0,0,0,0,0,0,0,0,0,0,0,0,0,0,0,0,0,0,0,0,0,0,0,0,0,0,0,0,0,0,0,0,0,0,0,0,0,0,0,0,0,0,0,0,0,0,128,-3.9,9.74,0.53,17.05,-446.97,2.84,1.41,-3.14,102.78,47.61,82.403283,0,0,0,0,0,0,0,0,0,0,0,0,0,0,0,0,0,0,0,0,0,0,0,0,0,0,0,0,0,0,0,0,0,0,0,0,0,0,0,0,0,0,0,0,0,0,0,0,0,0,0,0,0,0,0,0,0,0,0,0,0,0,0,0,0,0,0,0,0,0,0,0,0,0,0,0,0,0,0,0,0,0,0,0,0,0,0,0,0,0,0,0,0,0,0,0,0,0,0,0,0,0,0,0,0,0,0,0,0,0,0,0,0,0,0,0,0,0,0,0,0,0,0,0,0,0,0,0,0,0,0,0,0,0,0,0,0,0,0,0,0,0,0,0,0,0,0,0,0,0,0,0,0,0,0,0,0,0,0,0,0,0,580636.901874,-5070.465,194119.071,0.0371,-16.38,58.1478,12427.1298,12672,1,336,1,304.854,-7.6396,-3.5673,4.0506,216.461561,0.072748,948.241328,939.776508,585.295375,3576.751136,12720.5639,8614.57574,5391.248466,2035.919389,0.000092,0,0.000005,0.000004,0.000001,0,0.039804,15.146299,0,1150.450254,4890.750496,7576.0738,15115.8675,16882.0299,631.290699,106.503751,10.362144,0.518618,446.668685,1417.398983,503.31078,937.550763,14444.8624,12164.7,7566.3116,2534.78974,0.000018,0,0,438.44196,48640.7565,1163.744849,1235.2953,630.905717,354.676212,3081.65532,1090.22645,1049.0964,12.095093,135132.18794,0.9623,0,70.47036,15703.6362,45801.6704,4639.444584,3368.420232,28.112518,1.910152,0.890268,2.717585,0,0,0.938636,43.042429,0,0.942956,3.759993,1.411406,3.171625,81.643349,7181.30745,43342.0764,29115.849,0,0,0,6612.71821,3568.159136,2456.303444,1030.090971,314.22144,53.993852,18.69572,2.802845,0.141602,0.035963,18.266748,0,31.999834,22.191586,20.456291,34.83603,969.831,3881.63136,10174.2399,0.210465,0.595536,0.181764,3785.41145,21.807149,1.069652,4.330593,57166.516,1298.82684,47100.9396,271.448645,325.53255,1012.267666,1077.01737,7575.85638,1041.381592,27.381313,7.173783,0.240052,0.054658,0.00005,0.556916,90.317451,1.811067,143913.1925,7279.87218,7.505642,7.636343,2.144509,1.784898,0.799816,0,0.000002,0.000001,0,0.049524,0.635712,0,0.332503,1.40482,1.559558,1.382855,4.474863,19.202794,1627.94472,188286.25,0,0,0,238149.2544,756849.948,0,0,0,0,0,0,0,0,0,0,0,0,0,0,0,0,0,0,0,0,0,0,0,0,0,0,0,0,0,0,0,0,0,0,0,0,0,0,0,0,0,0,0,0,0,0,0,0,0,0,0,0,0,0,0,0,0,0,0,0,0,0,0,0,0,0,0,0,0,0,0,0,0,0,0,0,0,0,0,0,0,0,0,0,0,0,0,0,0,0,0,0,0,0,0,0,0,0,0,0,0,0,0,0,0,0,0,0,0,0,0,0,0,0,0,0,0,0,0,0,0,0,0,0,0,0,0,0,0,0,0,0,0,0,0,0,0,0,0,0,0,0,0,0,0,0,0,0,0,0,0,0,0,0,0,0,0,0,0,0,0,0,0,0,0,0,0,0,0,0,0,0,0,0,0,0,0,0,0,0,0,0,0,0,0,0,0,0,0,0,0,0,0,0,0,0,0,0,0,0,0,0,0,0,0,0,0,0,0,0,0,0,0,0,0,0,0,0,0,0,0,0,0,0,0,0,0,0,0,0,0,0,0,0,0,0,0,0,0,0,0,0,0,0,0,0,0,0,0,0,0,0,0,0,0,0,0,0,0,0,0,0,0,0,0,0,0,0,0,0,0,0,0,0,0,0,0,0,0,0,0,0,0,0,0,0,0,0,0,0,0,0,0,0,0,0,0,0,0,0,0,0,0,0,0,0,0,0,0,0,0,0,0,0,0,0,0,0,0,0,0,0,0,0,0,0,0,0,0,0,0,0,0,0,0,0,0,0,0,0,0,0,0,0,0,0,0,0,0,0,0,0,0,0,0,0,0,0,0,0,0,0,0,0,0,0,0,0,0,0,0,0,0,0,0,0,0,0,0,0,0,0,0,0,0,0,0,0,0,0,0,0,0,0,0,0,0,0,0,0,0,0,0,0,0,0,0,0,0,0,0,0,0,0,0,0,0,0,0,0,0,0,0,0,0,0,0,0,0,0,0,0,0,0,0,0,0,0,0,0,0,0,0,0,0,0,0,0,0,0,0,0,0,0,0,0,0,0,0,0,0,0,0,0,0,0,0,0,0,0,0,0,0,0,0,0,0,0,0,0,0,0,0,0,0,0,544714.81546,-4989.528,200810.2119,0.0477,-17.55,58.6348,15393.3606,14464,1,399,1,353.958,-12.6096,-2.3688,3.2342,222.455931,0.072748,985.668568,974.805326,626.03562,3886.346387,14730.5928,10412.3256,6635.913814,2590.097441,0.000091,0,0.000005,0.000005,0.000001,0,0.039804,15.961953,0,1153.899007,4894.835704,9680.41212,18201.0195,19501.7184,752.819938,129.440409,12.045072,0.55669,446.668685,1525.068116,511.010874,1073.074114,16384.6784,14130.05,9301.90456,3250.58788,0.000018,0,0,438.44196,62557.6728,1163.744849,1235.2953,630.905717,354.676212,3081.65532,1090.22645,1049.0964,12.095093,151425.665085,1.111699,0,72.937962,19084.1301,52699.9472,5400.133284,3501.376286,44.768811,2.693271,0.890268,2.717585,0,0,1.073355,44.953936,0,0.942956,3.759993,1.411406,3.768792,104.648702,7571.16315,49861.9544,35483.3115,0,0,0,7489.39415,3948.010656,2757.834932,1148.49273,360.498604,62.937011,18.69572,2.802845,0.141602,0.035963,18.266748,0,31.999834,22.191586,20.456291,34.83603,969.831,6346.51392,11649.25476,0.219331,0.595536,0.181764,4344.421025,24.949093,1.291438,4.973239,74181.054,1298.82684,60141.102,271.448645,325.53255,1012.267666,1077.01737,7623.77826,1067.23398,32.044543,9.665194,0.2696,0.054658,0.00005,0.634827,125.03238,1.811067,169123.02,7756.6762,7.505642,7.969303,2.342409,2.014536,0.799816,0,0.000002,0.000001,0,0.057227,0.635712,0,0.332503,1.40482,1.726836,1.507379,4.692728,19.997095,1830.846576,219034.002,0,0,0,275157.504,884506.386,-90.457814,121.087041,1.23,0.77,0.96,-18.684572,-0.24442,NotAnnotated
1GVPA.pdb_A_VAL_4,4.676408,0,6.105018,0,-607.090519,1,-0.463857,0,0,613.195536,7,1.453576,-144.545362,-123.927624,-0,-0,0,0,0,0,0,0,0,0,0,0,-0,-0,-0,0,0,0,0,0,0,0,0,0,0,-0,0,-0,0,0,-0,0,0,0,0,0,0,0,0,0,0,0,0,0,0,0,0,0,0,0,0,-0,0,-0,0,0,0,0,0,0,0,0,0,0,-0,0,0,0,0,0,0,0,0,0,0,0,0,0,-0,0,0,0,0,0,0,0,0,0,0,-0,-0,0,0,0,0,0,0,0,0,0,0,0,0,0,0,0,0,0,0,0,0,0,0,0,0,-0,0,-0,0,0,0,0,0,0,0,0,0,0,0,0,0,-0,0,0,0,0,0,0,0,0,0,0,0,0,0,0,-0,0,0,0,0,0,0,0,0,0,0,-0,-0,-0,0,0,-0.041763,1.066603,1342.049687,1.065763,0.215781,-879.503591,1.09746,1.097665,0.964204,1.106091,0.989494,0.618038,1.095072,4359.06751,8.054575,5.683811,0.944186,0.820212,1.050807,0.899766,0.746835,1.116201,1.234119,1.094959,1.015882,0.817187,1.080277,0.802452,1.106091,1.231665,1.115664,1.106091,0.98122,1.557113,0,0.901705,0.870417,0.833632,1.150263,1.240454,0.933416,1.109808,0.738148,1.866945,0.905507,1.041132,0.850848,0.923787,1.195779,1.13808,0.999033,0.82749,1.090869,1.298243,1.094126,0.990847,1.648836,0.909133,0.851886,0.592721,0.45174,0.794411,0.379016,1.02397,0.784252,0.886751,1.062455,0.490574,1.591931,0.936402,1.159698,0.882911,0.992711,0.694162,0.897904,1.657881,1.453221,1.106091,1.059181,1.048855,1.592807,0.524136,1.126517,1.492509,1.513793,0.936876,0.703318,0.948298,1.126523,0.99174,0.961327,1.106091,0,1.093162,0.993677,1.011905,0.865449,0.816982,0.603231,0.724902,0.447569,0.295619,0.222595,0.807555,0,0.426289,0.46986,0.516592,0.707515,1.132628,0.865063,1.533923,1.101018,1.100079,1.101472,0.975646,1.029325,1.168745,1.037959,1.669629,0.967412,1.673371,0.888789,0.794372,0.875445,0.496843,0.628541,0.736034,0.675835,0.76621,1.702797,1.623713,1.082404,1.039685,0.707242,1.794221,1.066283,0.945054,1.542105,1.370058,1.35239,1.360468,1.603928,1.884142,1.091729,1.12289,1.084267,1.080059,1.971248,?,1.968966,1.54887,1.38082,1.369371,1.323749,1.204472,0.885365,1.054822,1.135719,1.144165,1.246048,1.051691,1.023199,-217.15,-53.25,8,0.035,2.1,2.985,60.455,49.5,0.5,72.999469,10.846964,8.94,-1.345,-1.265,-0.645,6.6805,0.084545,14.948,11.979,7.9375,30.032,57.305,41.6485,30.8445,17.6855,-0.004723,0.000051,-0.001153,0.001091,0.000455,-0.000197,0.099755,2.5041,0,12.843,32.324,31.5775,54.875,69.115,10.7865,5.0195,0.8303,0.52445,7.6655,15.9355,9.87,12.7395,64.04,52.89,35.8525,18.7985,-0.002124,0.000051,-0.000313,10.326,119.025,13.8485,14.7975,10.2085,5.633,20.0775,11.2325,12.2375,1.7389,-161.8043,0.444275,0.000001,6.497,50.89,107.86,27.598,22.434,1.7489,0.44561,0.63205,1.03915,0.000067,0.000049,-0.436575,5.134,0.000004,0.46346,1.32115,0.86875,0.72125,2.9438,34.7225,100.38,72.59,-0.000045,-0.000078,0,43.0325,31.3745,23.5585,11.8885,6.24,2.15235,1.57165,0.6343,0.18815,0.09482,1.2302,0,1.76955,1.5181,1.46935,2.14735,16.41,17.891,55.975,0.22207,0.385855,0.21386,27.029,-2.07005,0.47795,-0.93095,127.49,13.795,118.69,6.9835,7.665,13.9285,12.441,30.669,11.863,2.0648,1.0255,0.29088,0.12828,-0.003175,0.335245,3.1885,1.6174,173.285,34.3455,2.18365,1.47585,0.81435,0.68555,0.8316,0.71625,0.000765,0.000489,0,-0.10133,1.6213,0,0.8333,1.02325,0.8223,0.834,1.32275,2.07065,16.865,193.75,-0.000231,-0,-0.000134,219.145,383.06,2885958.09242,490.965,789702.8905,0.1274,16.59,128.20575,49385.6895,47322,4,1056,176,1253.835,9.5226,4.2757,-0.99975,947.114527,0.182369,3775.057608,2926.086372,1642.665625,15082.580944,44094.59296,27646.774082,16837.303127,7449.822335,0.000368,0,0.000021,0.000016,0.000004,0.000001,0.169481,70.161126,0,3269.108592,22972.472856,23546.83651,45950.294625,61644.08319,2222.935852,372.566866,21.383878,2.102664,1245.25281,4265.279994,2184.79359,3228.125602,59486.30772,42959.10915,23346.215835,7959.115714,0.000073,0,0.000002,1706.020416,111571.059375,3595.292176,5232.854723,4437.951414,1865.953782,9022.206098,6253.065355,2639.1882,80.705305,573618.734298,3.328393,0,442.249491,51672.1793,173651.3642,15833.966128,8844.649368,107.954175,3.687258,3.877564,13.279506,0,0,3.286174,282.271941,0,3.155143,19.218241,8.217654,9.809793,249.668977,23053.135813,157027.4454,97113.8056,0,0,0,28307.337922,17340.184158,8958.496561,2804.164272,905.736,153.722559,69.004551,24.249416,3.322864,1.054512,43.294675,0,227.823369,134.705567,112.36046,159.909933,4356.93705,5437.736867,33198.604575,0.785464,2.426688,0.724752,13816.765307,75.416269,3.23239,15.095261,121392.994734,3330.00264,107659.521112,970.378275,1446.93738,4553.282364,8067.092748,27306.972213,3799.884982,128.565804,26.161531,0.611876,0.136148,0.000161,1.965183,264.394884,25.394264,505725.3411,22589.516187,49.316425,25.8228,8.521749,6.303077,7.4722,4.87532,0.00001,0.000004,0,0.16874,23.029999,0,5.608842,12.972242,8.88505,7.275607,19.975086,66.120203,6297.42473,634866.4375,0.000001,0,0,821863.8764,2588340.2506,0.00149,-0.075778,0.003467,0.000094,0.090708,0.003482,0.007867,0.003206,0.003584,0.004164,0.000473,0.004039,0.049736,-0.105434,0.043145,0.0024,0.001766,0.003207,0.002464,0.001655,0.004542,0.006039,0.004498,0.003763,0.002707,0.00324,0.001924,0.003584,0.00552,0.003264,0.003584,0.002713,0.010221,0,0.002155,0.001924,0.002524,0.004884,0.007179,0.004321,0.006344,0.002304,0.015901,0.002072,0.003195,0.00206,0.00286,0.006067,0.004758,0.003519,0.002663,0.003402,0.003349,0.003539,0.002858,0.015878,0.002146,0.00181,0.001037,0.000609,0.001887,0.000547,0.00234,0.000565,0.002757,0.004074,0.001407,0.011451,0.00303,0.00548,0.002577,0.002674,0.002569,0.003393,0.010605,0.006945,0.003584,0.003719,0.003851,0.011942,0.001509,0.003465,0.008237,0.010129,0.003746,0.001585,0.002603,0.004934,0.003599,0.002642,0.003584,0,0.00517,0.004305,0.004321,0.002509,0.001828,0.000681,0.000681,0.000423,0.000271,0.000279,0.001705,0,0.000772,0.00076,0.000844,0.001103,0.003373,0.002952,0.009359,0.003795,0.003572,0.003585,0.003311,0.003651,0.005843,0.003795,0.016754,0.002379,0.016451,0.002032,0.001705,0.001924,0.000781,0.001204,0.001327,0.00167,0.003141,0.017142,0.009674,0.003483,0.003742,0.002238,0.01393,0.004261,0.00256,0.009875,0.006313,0.008684,0.008938,0.011728,0.018263,0.003336,0.003552,0.003436,0.004242,0.018116,-9999,0.017018,0.00976,0.009645,0.0099,0.007866,0.005147,0.002637,0.004007,0.003818,0.003766,0.004807,0.003967,0.003768,369352.539514,11161.2,195117.961,0.0063,18.9,35.9394,18108.6907,11187,1,304,2,371.1888,11.9436,4.2504,1.3287,183.459891,0.028591,929.048096,595.380258,269.5575,3919.956832,15211.0392,8386.34196,4684.107459,1591.659629,0.000088,0,0.000005,0.000005,0.000001,0,0.039804,26.432779,0,661.748418,4182.854896,5096.419035,14503.4625,22072.5664,554.986998,122.485839,3.205456,1.180957,235.039561,1092.920332,395.62908,743.018598,18607.4624,12997.1886,6321.010865,1812.701758,0.000018,0,0,426.505104,72881.388,767.123809,875.864025,416.853889,126.922756,1612.424025,504.676225,599.025625,12.095093,117349.377597,0.912097,0,174.756306,12589.1682,53543.8612,3546.122216,2092.598652,19.483446,1.119907,1.597949,4.319331,0,0,0.871814,110.114032,0,0.859181,6.981749,3.018906,2.472589,44.431362,5084.415675,46367.5296,25686.6974,0,0,0,8389.185875,4356.600321,2492.536417,630.32827,178.68864,21.599693,9.880335,1.609346,0.141602,0.035963,6.053568,0,12.525229,9.21851,8.635958,18.444448,1077.1524,2093.390128,14349.751,0.20557,0.595536,0.182944,3353.812378,19.609998,1.103204,3.981115,84365.2326,761.2081,71949.878,195.077089,235.0089,776.012449,619.113924,3786.149388,576.89769,19.957944,5.667528,0.380105,0.065823,0.00004,0.512449,56.296794,10.463931,141151.0296,5027.49429,19.073309,9.092417,2.897457,2.121777,2.766234,2.052056,0.000002,0.000001,0,0.047459,10.514455,0,2.777556,4.188162,2.994817,3.032758,7.339411,17.85977,1279.51382,174677.25,0,0,0,221950.056,685937.8808,-9999,-9999,-9999,-9999,-9999,-9999,-9999,-9999,-9999,-9999,-9999,-9999,-9999,-9999,-9999,-9999,-9999,-9999,-9999,-9999,-9999,-9999,-9999,-9999,-9999,-9999,-9999,-9999,-9999,-9999,-9999,-9999,-9999,-9999,-9999,-9999,-9999,-9999,-9999,-9999,-9999,-9999,-9999,-9999,-9999,-9999,-9999,-9999,-9999,-9999,-9999,-9999,-9999,-9999,-9999,-9999,-9999,-9999,-9999,-9999,-9999,-9999,-9999,-9999,-9999,-9999,-9999,-9999,-9999,-9999,-9999,-9999,-9999,-9999,-9999,-9999,-9999,-9999,-9999,-9999,-9999,-9999,-9999,-9999,-9999,-9999,-9999,-9999,-9999,-9999,-9999,-9999,-9999,-9999,-9999,-9999,-9999,-9999,-9999,-9999,-9999,-9999,-9999,-9999,-9999,-9999,-9999,-9999,-9999,-9999,-9999,-9999,-9999,-9999,-9999,-9999,-9999,-9999,-9999,-9999,-9999,-9999,-9999,-9999,-9999,-9999,-9999,-9999,-9999,-9999,-9999,-9999,-9999,-9999,-9999,-9999,-9999,-9999,-9999,-9999,-9999,-9999,-9999,-9999,-9999,-9999,-9999,-9999,-9999,-9999,-9999,-9999,-9999,-9999,-9999,-9999,-9999,-9999,-9999,-9999,-9999,-9999,8292.983024,1.410819,2269.26118,0.000366,0.047672,0.368407,141.912901,135.982759,0.011494,3.034483,0.505747,3.602974,0.027364,0.012286,-0.002873,2.721593,0.000524,10.847867,8.408294,4.720304,43.34075,126.7086,79.444753,48.383055,21.407535,0.000001,0,0,0,0,0,0.000487,0.201612,0,9.39399,66.012853,67.663323,132.041077,177.13817,6.387747,1.070594,0.061448,0.006042,3.578313,12.256552,6.278142,9.276223,170.937666,123.445716,67.086827,22.871022,0,0,0,4.902358,320.606492,10.331299,15.036939,12.752734,5.361936,25.92588,17.968579,7.583874,0.231912,1648.329696,0.009564,0,1.270832,148.483274,498.998173,45.499903,25.415659,0.310213,0.010596,0.011142,0.038159,0,0,0.009443,0.811126,0,0.009067,0.055225,0.023614,0.028189,0.71744,66.244643,451.228291,279.06266,0,0,0,81.342925,49.828115,25.742806,8.057943,2.60269,0.441731,0.198289,0.069682,0.009548,0.00303,0.12441,0,0.654665,0.387085,0.322875,0.459511,12.519934,15.625681,95.398289,0.002257,0.006973,0.002083,39.703349,0.216713,0.009288,0.043377,348.830445,9.568973,309.36644,2.788443,4.157866,13.084145,23.181301,78.468311,10.91921,0.369442,0.075177,0.001758,0.000391,0,0.005647,0.759755,0.072972,1453.233739,64.912403,0.141714,0.074203,0.024488,0.018112,0.021472,0.01401,0,0,0,0.000485,0.066178,0,0.016117,0.037277,0.025532,0.020907,0.0574,0.190001,18.096048,1824.328843,0,0,0,2361.677806,7437.759341,-9999,-9999,-9999,-9999,-9999,-9999,-9999,-9999,-9999,-9999,-9999,-9999,-9999,-9999,-9999,-9999,-9999,-9999,-9999,-9999,-9999,-9999,-9999,-9999,-9999,-9999,-9999,-9999,-9999,-9999,-9999,-9999,-9999,-9999,-9999,-9999,-9999,-9999,-9999,-9999,-9999,-9999,-9999,-9999,-9999,-9999,-9999,-9999,-9999,-9999,-9999,-9999,-9999,-9999,-9999,-9999,-9999,-9999,-9999,-9999,-9999,-9999,-9999,-9999,-9999,-9999,-9999,-9999,-9999,-9999,-9999,-9999,-9999,-9999,-9999,-9999,-9999,-9999,-9999,-9999,-9999,-9999,-9999,-9999,-9999,-9999,-9999,-9999,-9999,-9999,-9999,-9999,-9999,-9999,-9999,-9999,-9999,-9999,-9999,-9999,-9999,-9999,-9999,-9999,-9999,-9999,-9999,-9999,-9999,-9999,-9999,-9999,-9999,-9999,-9999,-9999,-9999,-9999,-9999,-9999,-9999,-9999,-9999,-9999,-9999,-9999,-9999,-9999,-9999,-9999,-9999,-9999,-9999,-9999,-9999,-9999,-9999,-9999,-9999,-9999,-9999,-9999,-9999,-9999,-9999,-9999,-9999,-9999,-9999,-9999,-9999,-9999,-9999,-9999,-9999,-9999,-9999,-9999,-9999,-9999,-9999,-9999,176041328.1343,29487.14066,10223305.703979,0,0.041525,0.278093,46798.627313,38259.232759,0.000261,18.959248,0.553683,25.700631,0.011931,0.006524,0.001569,15.371406,0.000001,234.475983,144.974884,48.694061,3909.507945,33591.134817,12944.325923,4904.698262,1176.928481,0,0,0,0,0,0,0,0.094807,0,182.820283,9657.312004,11488.80085,35757.435739,68265.520032,91.307604,3.155887,0.017131,0.000135,28.928495,301.445517,83.291848,174.809238,62471.132781,31254.052414,9419.790509,1235.170134,0,0,0,47.520011,411788.261601,225.21921,495.985644,459.445917,102.632317,1721.036733,902.294613,114.747862,0.12469,5731219.31454,0.000186,0,3.847611,47949.524664,522098.076883,4253.743324,1306.665516,0.545971,0.000249,0.000316,0.003087,0,0,0.000181,1.557746,0,0.000164,0.006843,0.001307,0.001641,1.134444,8852.427089,419372.092362,166887.305133,0,0,0,13610.956279,5387.77136,1336.910196,133.200558,14.391585,0.465776,0.094395,0.016431,0.000363,0.000041,0.065453,0,1.958496,0.590848,0.372187,0.640753,317.46558,513.350803,22335.153901,0.00001,0.000096,0.000009,3250.047975,0.095499,0.000184,0.003832,541637.811017,184.037789,402678.705512,16.415183,38.397718,369.993209,1895.840236,15452.700381,266.566028,0.358,0.014017,0.000013,0.000001,0,0.000065,1.468605,0.01349,4371654.671653,8472.581624,0.048278,0.011827,0.001432,0.000763,0.001044,0.000537,0,0,0,0,0.012656,0,0.000849,0.003083,0.001462,0.001051,0.007284,0.071709,706.636316,6863123.17809,0,0,0,11356364.569996,113848244.773818,0,0,0,0,0,0,0,0,0,0,0,0,0,0,0,0,0,0,0,0,0,0,0,0,0,0,0,0,0,0,0,0,0,0,0,0,0,0,0,0,0,0,0,0,0,0,0,0,0,0,0,0,0,0,0,0,0,0,0,0,0,0,0,0,0,0,0,0,0,0,0,0,0,0,0,0,0,0,0,0,0,0,0,0,0,0,0,0,0,0,0,0,0,0,0,0,0,0,0,0,0,0,0,0,0,0,0,0,0,0,0,0,0,0,0,0,0,0,0,0,0,0,0,0,0,0,0,0,0,0,0,0,0,0,0,0,0,0,0,0,0,0,0,0,0,0,0,0,0,0,0,0,0,0,0,0,0,0,0,0,0,0,99,4.2,5.97,0.07,17.88,-434.3,-2.69,-2.53,-1.29,120.91,-106.5,21.693929,0,0,0,0,0,0,0,0,0,0,0,0,0,0,0,0,0,0,0,0,0,0,0,0,0,0,0,0,0,0,0,0,0,0,0,0,0,0,0,0,0,0,0,0,0,0,0,0,0,0,0,0,0,0,0,0,0,0,0,0,0,0,0,0,0,0,0,0,0,0,0,0,0,0,0,0,0,0,0,0,0,0,0,0,0,0,0,0,0,0,0,0,0,0,0,0,0,0,0,0,0,0,0,0,0,0,0,0,0,0,0,0,0,0,0,0,0,0,0,0,0,0,0,0,0,0,0,0,0,0,0,0,0,0,0,0,0,0,0,0,0,0,0,0,0,0,0,0,0,0,0,0,0,0,0,0,0,0,0,0,0,0,1703985.202493,-5673.255,230912.967,0.0952,-14.7,33.7305,3650.2729,12771,1,256,1,309.5028,-5.8642,-1.3409,1.4706,277.24075,0.047122,1148.45484,1011.14739,614.822875,3101.164384,9713.77055,6977.123314,4203.241704,1568.314769,0.000101,0,0.000005,0.000003,0.000001,0,0.060332,11.609008,0,1105.7823,10300.36584,4995.118415,10407.26325,9864.92218,348.339231,65.050712,2.871343,0.11884,276.555909,1259.605662,810.16908,1134.57987,11812.04992,10325.50314,6212.95143,1937.824574,0.000019,0,0,426.505104,18764.5293,1388.201337,2233.564245,1145.271198,363.238372,1363.42287,1956.454385,756.448825,26.446235,152752.838015,0.839698,0,52.898574,13464.4762,38773.5128,5525.67156,2186.956056,20.156772,0.88778,0.350396,2.109682,0,0,0.876555,34.235566,0,0.693142,3.353607,0.908434,3.89273,88.785008,6892.27736,37690.6824,23569.973,0,0,0,7504.69587,4191.444953,2582.765472,924.568645,335.25024,63.593333,28.667525,12.774802,1.907992,0.643069,6.053568,0,12.525229,9.21851,8.635958,18.444448,850.23492,1725.873206,7057.88775,0.203989,0.625232,0.182944,3691.674878,20.908747,0.54775,3.979625,18090.32104,826.15496,16304.20792,332.987247,551.63472,1841.876983,1958.014344,5832.753096,1274.370912,61.291523,12.406909,0.087264,0.054658,0.00004,0.534126,63.865655,3.816094,123181.3751,6967.32813,5.767456,5.079876,0.623336,0.918555,1.416148,0,0.000003,0.000001,0,0.042007,0.635712,0,0.332503,1.04175,1.76038,1.093341,4.307668,16.138646,1806.81491,159371,0,0,0,207311.17,650979.8252,0,0,0,0,0,0,0,0,0,0,0,0,0,0,0,0,0,0,0,0,0,0,0,0,0,0,0,0,0,0,0,0,0,0,0,0,0,0,0,0,0,0,0,0,0,0,0,0,0,0,0,0,0,0,0,0,0,0,0,0,0,0,0,0,0,0,0,0,0,0,0,0,0,0,0,0,0,0,0,0,0,0,0,0,0,0,0,0,0,0,0,0,0,0,0,0,0,0,0,0,0,0,0,0,0,0,0,0,0,0,0,0,0,0,0,0,0,0,0,0,0,0,0,0,0,0,0,0,0,0,0,0,0,0,0,0,0,0,0,0,0,0,0,0,0,0,0,0,0,0,0,0,0,0,0,0,0,0,0,0,0,0,0,0,0,0,0,0,0,0,0,0,0,0,0,0,0,0,0,0,0,0,0,0,0,0,0,0,0,0,0,0,0,0,0,0,0,0,0,0,0,0,0,0,0,0,0,0,0,0,0,0,0,0,0,0,0,0,0,0,0,0,0,0,0,0,0,0,0,0,0,0,0,0,0,0,0,0,0,0,0,0,0,0,0,0,0,0,0,0,0,0,0,0,0,0,0,0,0,0,0,0,0,0,0,0,0,0,0,0,0,0,0,0,0,0,0,0,0,0,0,0,0,0,0,0,0,0,0,0,0,0,0,0,0,0,0,0,0,0,0,0,0,0,0,0,0,0,0,0,0,0,0,0,0,0,0,0,0,0,0,0,0,0,1495487.665867,-5070.465,194119.071,0.0371,-16.38,58.1478,12427.1298,12672,1,336,1,304.854,-7.6396,-3.5673,4.0506,216.461561,0.072748,948.241328,939.776508,585.295375,3576.751136,12720.5639,8614.57574,5391.248466,2035.919389,0.000092,0,0.000005,0.000004,0.000001,0,0.039804,15.146299,0,1150.450254,4890.750496,7576.0738,15115.8675,16882.0299,631.290699,106.503751,10.362144,0.518618,446.668685,1417.398983,503.31078,937.550763,14444.8624,12164.7,7566.3116,2534.78974,0.000018,0,0,438.44196,48640.7565,1163.744849,1235.2953,630.905717,354.676212,3081.65532,1090.22645,1049.0964,12.095093,135132.18794,0.9623,0,70.47036,15703.6362,45801.6704,4639.444584,3368.420232,28.112518,1.910152,0.890268,2.717585,0,0,0.938636,43.042429,0,0.942956,3.759993,1.411406,3.171625,81.643349,7181.30745,43342.0764,29115.849,0,0,0,6612.71821,3568.159136,2456.303444,1030.090971,314.22144,53.993852,18.69572,2.802845,0.141602,0.035963,18.266748,0,31.999834,22.191586,20.456291,34.83603,969.831,3881.63136,10174.2399,0.210465,0.595536,0.181764,3785.41145,21.807149,1.069652,4.330593,57166.516,1298.82684,47100.9396,271.448645,325.53255,1012.267666,1077.01737,7575.85638,1041.381592,27.381313,7.173783,0.240052,0.054658,0.00005,0.556916,90.317451,1.811067,143913.1925,7279.87218,7.505642,7.636343,2.144509,1.784898,0.799816,0,0.000002,0.000001,0,0.049524,0.635712,0,0.332503,1.40482,1.559558,1.382855,4.474863,19.202794,1627.94472,188286.25,0,0,0,238149.2544,756849.948,0,0,0,0,0,0,0,0,0,0,0,0,0,0,0,0,0,0,0,0,0,0,0,0,0,0,0,0,0,0,0,0,0,0,0,0,0,0,0,0,0,0,0,0,0,0,0,0,0,0,0,0,0,0,0,0,0,0,0,0,0,0,0,0,0,0,0,0,0,0,0,0,0,0,0,0,0,0,0,0,0,0,0,0,0,0,0,0,0,0,0,0,0,0,0,0,0,0,0,0,0,0,0,0,0,0,0,0,0,0,0,0,0,0,0,0,0,0,0,0,0,0,0,0,0,0,0,0,0,0,0,0,0,0,0,0,0,0,0,0,0,0,0,0,0,0,0,0,0,0,0,0,0,0,0,0,0,0,0,0,0,0,-119.264336,136.681287,0.91,1.49,0.47,-31.814157,-1.197939,NotAnnotated
1GVPA.pdb_A_GLU_5,4.641768,-31.291289,-177.511177,25,427.727737,1,-10.227228,-3.005598,-21.132333,-605.238914,10,50.717479,-122.207925,-71.222659,-531.69,53.27,16,1.36,-3.5,5.65,30.19,129,1,172.925404,93.891764,17.31,2.18,0.53,-1.14,20.75,0.27868,38.415,42.205,38.729,51.631,84.755,83.762,68.136,44.339,-0.010677,0.000109,-0.002307,0.001211,0.001375,-0.000393,0.3024,2.318,0.089661,43.05,159.33,79.093,94.827,71.366,16.147,6.4798,1.7291,0.1133,18.039,39.522,41.042,44.53,92.224,97.613,86.646,51.542,-0.004519,0.000032,-0.000627,20.652,78.826,50.121,75.471,56.094,32.242,33.954,87.089,30.907,7.6043,-472.0296,0.94502,0.000006,4.071,132.29,179.74,100.11,48.742,5.7627,0.99614,0.27719,1.0151,0.000134,0.000095,-1.0039,3.3342,0.000015,0.74779,1.2692,0.52284,2.6986,15.08,99.248,187.74,162.35,-0.000121,-0.000157,0,87.198,66.797,54.816,38.885,26.863,14.773,9.1202,10.07,5.0704,3.391,2.4604,2.5626,3.5391,3.0362,2.9387,4.2947,25.906,48.233,63.045,0.45929,0.81019,0.42772,68.291,-5.0503,0.57302,-2.1374,70.948,29.944,68.684,23.841,35.984,66.119,78.692,95.092,53.712,14.842,6.0492,0.15,0.21304,-0.006351,0.79662,10.015,1.1797,355.43,101.43,1.3206,1.721,0.38272,0.66994,0.85146,0,0.001684,0.001003,0,-0.20728,0.19605,0,0.19951,0.50904,1.0704,0.65548,1.6283,3.897,53.567,411.28,-0.000438,-0,-0.000211,473,849.71,-0.036458,1.692156,-745.005247,1.407076,4.97997,703.478811,1.350107,0.397762,1.64625,1.439037,1.551426,3.273884,1.375488,-3601.985063,-2.257894,6.772865,1.872401,1.718277,1.741268,2.046116,2.351463,1.29243,1.229339,1.465553,1.486605,1.362159,1.578788,1.073736,1.439037,0.907964,2.101181,1.439037,1.91842,1.001324,10.934781,1.926605,2.74436,1.372813,1.326821,0.882708,0.954321,0.986684,1.000032,0.289272,1.367788,1.66921,2.273696,2.112661,1.176713,1.399653,1.590579,1.492545,1.505742,0.528276,1.428637,1.300613,0.795036,2.108837,2.790234,2.147931,1.692957,0.866489,1.895746,1.647452,2.041635,1.711762,1.49758,1.414529,0.702531,1.596324,1.308004,2.081745,1.385346,1.570393,1.334319,0.502056,0.952078,1.439037,1.343144,1.590802,0.738278,1.416805,1.152616,0.969745,0.63352,2.378272,2.300092,1.745624,1.415222,1.468857,1.64614,1.439037,0,1.480429,1.435008,1.576786,1.833549,2.24264,2.530153,2.531748,4.376525,4.990014,5.085326,1.106331,4.919224,0.589414,0.636805,0.692186,0.911883,1.166842,1.516358,1.178346,1.485618,1.504909,1.427861,1.617668,1.651389,0.949796,1.573622,0.680742,1.346208,0.708031,1.958401,2.409181,2.682083,2.079581,1.247541,2.118766,3.130828,3.001247,0.638596,1.797754,1.410322,1.627331,1.466853,0.924819,1.458955,1.790895,0.642425,1.054948,0.448029,0.957523,1.157035,0,1.556455,1.492565,1.445399,1.464272,0.176463,?,0.338695,0.545635,1.285624,0.741837,1.08941,1.527128,1.832431,1.483919,1.400612,1.494387,1.286849,1.503266,1.497986,-265.845,26.635,8,0.68,-1.75,2.825,15.095,64.5,0.5,86.462702,46.945882,8.655,1.09,0.265,-0.57,10.375,0.13934,19.2075,21.1025,19.3645,25.8155,42.3775,41.881,34.068,22.1695,-0.005339,0.000055,-0.001153,0.000606,0.000687,-0.000197,0.1512,1.159,0.044831,21.525,79.665,39.5465,47.4135,35.683,8.0735,3.2399,0.86455,0.05665,9.0195,19.761,20.521,22.265,46.112,48.8065,43.323,25.771,-0.002259,0.000016,-0.000314,10.326,39.413,25.0605,37.7355,28.047,16.121,16.977,43.5445,15.4535,3.80215,-236.0148,0.47251,0.000003,2.0355,66.145,89.87,50.055,24.371,2.88135,0.49807,0.138595,0.50755,0.000067,0.000048,-0.50195,1.6671,0.000007,0.373895,0.6346,0.26142,1.3493,7.54,49.624,93.87,81.175,-0.00006,-0.000078,0,43.599,33.3985,27.408,19.4425,13.4315,7.3865,4.5601,5.035,2.5352,1.6955,1.2302,1.2813,1.76955,1.5181,1.46935,2.14735,12.953,24.1165,31.5225,0.229645,0.405095,0.21386,34.1455,-2.52515,0.28651,-1.0687,35.474,14.972,34.342,11.9205,17.992,33.0595,39.346,47.546,26.856,7.421,3.0246,0.075,0.10652,-0.003175,0.39831,5.0075,0.58985,177.715,50.715,0.6603,0.8605,0.19136,0.33497,0.42573,0,0.000842,0.000502,0,-0.10364,0.098025,0,0.099755,0.25452,0.5352,0.32774,0.81415,1.9485,26.7835,205.64,-0.000219,-0,-0.000105,236.5,424.855,1418382.505427,667.20675,809213.57085,1.258,-10.325,115.23175,11477.78515,51277.5,3.5,872,152.5,1091.48205,-8.6546,-1.15805,-2.5137,1092.809125,0.224899,3856.520265,4093.399642,3113.250029,10485.042772,26147.722673,22687.607796,15447.725784,8327.085895,0.000362,0,0.000019,0.000008,0.000004,0.000001,0.211161,24.797153,0.003621,4179.186375,41110.724925,25889.788516,32182.197606,26431.040394,1494.986142,207.444317,20.081266,0.159703,1218.020338,4198.916085,3588.938211,4328.338265,34282.934752,32213.754195,23221.517907,9639.204443,0.000068,0,0.000001,1492.767864,22314.970579,4858.70468,9321.310003,10189.082442,4798.883159,8168.704251,24014.965928,2637.309763,153.074559,698190.711296,2.878526,0,100.588711,56585.59231,116273.44652,22615.599825,8011.356975,160.534415,3.597072,0.615219,4.976883,0,0,3.045577,64.646754,0,2.390509,6.981546,1.820759,13.181851,475.826026,26841.12536,117764.23302,91318.628,0,0,0,23451.291714,15525.660109,8674.22088,3902.4986,1596.56211,421.498065,172.824142,136.793649,29.100496,12.463485,37.241106,6.566919,215.29814,127.300275,107.17336,149.702291,2987.959181,5823.797119,12563.134762,0.688506,2.19058,0.642459,14487.457613,73.999268,1.65675,14.050455,20394.249499,3022.652164,18819.658111,1292.873589,2617.098328,7859.929184,21753.380404,44432.783012,7040.273544,347.679787,55.200946,0.090354,0.058505,0.000141,1.876522,379.738254,5.773387,423892.9266,26797.50171,11.362634,12.173838,1.649827,2.203319,2.537227,0,0.000009,0.000003,0,0.140567,0.886803,0,0.432014,2.376502,4.086696,2.480376,9.921704,47.028217,8189.965764,550370.7832,0.000001,0,0,722843.33,2380441.32225,0.004544,-0.017219,0.004223,0.010758,0.065512,0.005331,0.001348,0.004732,0.003584,0.004602,0.000473,0.003211,0.025782,-0.018537,0.116234,0.004397,0.007407,0.004207,0.006851,0.008768,0.003563,0.003735,0.004646,0.004784,0.00434,0.003796,0.009302,0.003584,0.002771,0.003831,0.003584,0.004112,0.002711,0,0.006279,0.005544,0.004698,0.004398,0.002835,0.003679,0.003561,0.007756,0.000754,0.004633,0.005138,0.005449,0.006307,0.003391,0.00411,0.00509,0.005104,0.003668,0.003696,0.003541,0.002938,0.003509,0.00589,0.00651,0.004311,0.004871,0.00305,0.00458,0.005176,0.001235,0.004631,0.004571,0.009134,0.001447,0.004913,0.003906,0.006114,0.004677,0.006107,0.006469,0.001296,0.002134,0.003584,0.003867,0.004767,0.001516,0.006555,0.003068,0.002131,0.001425,0.008989,0.00746,0.005255,0.004313,0.004562,0.004679,0.003584,0,0.004129,0.003753,0.004954,0.006706,0.006919,0.005843,0.003737,0.005843,0.003658,0.004986,0.005143,0,0.001971,0.001829,0.001999,0.002083,0.002397,0.007379,0.003737,0.004018,0.00375,0.003562,0.004721,0.004953,0.003396,0.004739,0.003159,0.004405,0.003116,0.004826,0.005543,0.005958,0.004297,0.003735,0.005422,0.008234,0.011725,0.002791,0.00667,0.00429,0.004832,0.005638,0.000879,0.004455,0.005475,0.001175,0.003091,0.00151,0.003674,0.001736,0,0.00372,0.00364,0.003615,0.004527,0.000066,-9999,0.000244,0.000814,0.003269,0.001774,0.002952,0.005208,0.005328,0.004585,0.003519,0.003766,0.002979,0.004594,0.004611,1126199.417683,2536.1847,237649.4793,0.7208,13.65,55.031,3102.9282,16512,1,336,2,295.1355,6.1912,0.7473,3.5796,336.17075,0.119896,1218.44697,1655.53333,1427.899501,3074.574419,9406.95745,8662.66604,5954.677584,2552.108501,0.000104,0,0.000005,0.000002,0.000001,0,0.060332,7.010327,0,1928.16645,12053.63316,9487.99628,13060.52271,8715.92958,472.509661,68.744198,10.789584,0.05602,525.566265,1757.661906,1046.447874,1638.57041,10401.02272,11225.495,9142.88592,3474.96164,0.000019,0,0,438.44196,16106.51658,2105.934057,3150.15954,1733.360694,1015.042644,2605.765776,4226.42917,1324.797648,26.446235,197109.695541,1.023457,0,22.078254,20411.0241,38162.3968,8414.64594,3659.256908,46.315972,2.135027,0.195217,1.327345,0,0,1.079192,13.976633,0,0.760727,1.806072,0.424713,5.933412,209.11436,10263.23568,40531.1886,32559.2925,0,0,0,6699.771132,3798.344608,2857.667712,1684.614855,676.356614,185.297739,54.245126,22.248658,1.907992,0.643069,18.266748,0,31.999834,22.191586,20.456291,34.83603,765.5223,5232.31584,5729.65569,0.217644,0.625232,0.181764,4782.077275,26.601445,0.641209,4.971379,15906.5416,1409.643744,13628.27928,463.349835,764.12024,2402.632222,3406.18322,11744.81292,2357.527104,98.409881,21.158287,0.061894,0.045386,0.00005,0.661681,141.842445,0.660479,147592.3075,10749.5514,2.269583,4.452399,0.503927,0.872128,0.409459,0,0.000003,0.000001,0,0.050653,0.038436,0,0.039804,0.349431,1.01505,0.543426,2.754269,18.069999,2585.357688,199840.952,0,0,0,257009.28,839428.509,-9999,-9999,-9999,-9999,-9999,-9999,-9999,-9999,-9999,-9999,-9999,-9999,-9999,-9999,-9999,-9999,-9999,-9999,-9999,-9999,-9999,-9999,-9999,-9999,-9999,-9999,-9999,-9999,-9999,-9999,-9999,-9999,-9999,-9999,-9999,-9999,-9999,-9999,-9999,-9999,-9999,-9999,-9999,-9999,-9999,-9999,-9999,-9999,-9999,-9999,-9999,-9999,-9999,-9999,-9999,-9999,-9999,-9999,-9999,-9999,-9999,-9999,-9999,-9999,-9999,-9999,-9999,-9999,-9999,-9999,-9999,-9999,-9999,-9999,-9999,-9999,-9999,-9999,-9999,-9999,-9999,-9999,-9999,-9999,-9999,-9999,-9999,-9999,-9999,-9999,-9999,-9999,-9999,-9999,-9999,-9999,-9999,-9999,-9999,-9999,-9999,-9999,-9999,-9999,-9999,-9999,-9999,-9999,-9999,-9999,-9999,-9999,-9999,-9999,-9999,-9999,-9999,-9999,-9999,-9999,-9999,-9999,-9999,-9999,-9999,-9999,-9999,-9999,-9999,-9999,-9999,-9999,-9999,-9999,-9999,-9999,-9999,-9999,-9999,-9999,-9999,-9999,-9999,-9999,-9999,-9999,-9999,-9999,-9999,-9999,-9999,-9999,-9999,-9999,-9999,-9999,-9999,-9999,-9999,-9999,-9999,-9999,4658.070625,2.191155,2657.515832,0.004131,-0.033908,0.378429,37.693876,168.399015,0.011494,2.863711,0.500821,3.584506,-0.028422,-0.003803,-0.008255,3.588864,0.000739,12.665091,13.44302,10.224138,34.433638,85.87101,74.507743,50.731448,27.346752,0.000001,0,0,0,0,0,0.000693,0.081436,0.000012,13.72475,135.010591,85.023936,105.688662,86.801446,4.909643,0.681262,0.065948,0.000524,4.000067,13.789544,11.786332,14.214576,112.587635,105.792296,76.261143,31.655844,0,0,0,4.902358,73.283976,15.956337,30.611856,33.461683,15.759879,26.826615,78.866883,8.661116,0.502708,2292.90874,0.009453,0,0.330341,185.831173,381.850399,74.271264,26.309875,0.527207,0.011813,0.00202,0.016344,0,0,0.010002,0.212305,0,0.007851,0.022928,0.00598,0.04329,1.562647,88.148195,386.74625,299.896972,0,0,0,77.015736,50.98739,28.486768,12.816087,5.243225,1.38423,0.567567,0.44924,0.095568,0.040931,0.122302,0.021566,0.707055,0.418063,0.351965,0.491633,9.812674,19.125771,41.258242,0.002261,0.007194,0.00211,47.577858,0.243019,0.005441,0.046143,66.976189,9.926608,61.805117,4.24589,8.59474,25.812575,71.439673,145.92047,23.120767,1.141806,0.181284,0.000297,0.000192,0,0.006163,1.247088,0.01896,1392.094997,88.004932,0.037316,0.03998,0.005418,0.007236,0.008332,0,0,0,0,0.000462,0.002912,0,0.001419,0.007805,0.013421,0.008146,0.032584,0.154444,26.896439,1807.457416,0,0,0,2373.869721,7817.541288,-9999,-9999,-9999,-9999,-9999,-9999,-9999,-9999,-9999,-9999,-9999,-9999,-9999,-9999,-9999,-9999,-9999,-9999,-9999,-9999,-9999,-9999,-9999,-9999,-9999,-9999,-9999,-9999,-9999,-9999,-9999,-9999,-9999,-9999,-9999,-9999,-9999,-9999,-9999,-9999,-9999,-9999,-9999,-9999,-9999,-9999,-9999,-9999,-9999,-9999,-9999,-9999,-9999,-9999,-9999,-9999,-9999,-9999,-9999,-9999,-9999,-9999,-9999,-9999,-9999,-9999,-9999,-9999,-9999,-9999,-9999,-9999,-9999,-9999,-9999,-9999,-9999,-9999,-9999,-9999,-9999,-9999,-9999,-9999,-9999,-9999,-9999,-9999,-9999,-9999,-9999,-9999,-9999,-9999,-9999,-9999,-9999,-9999,-9999,-9999,-9999,-9999,-9999,-9999,-9999,-9999,-9999,-9999,-9999,-9999,-9999,-9999,-9999,-9999,-9999,-9999,-9999,-9999,-9999,-9999,-9999,-9999,-9999,-9999,-9999,-9999,-9999,-9999,-9999,-9999,-9999,-9999,-9999,-9999,-9999,-9999,-9999,-9999,-9999,-9999,-9999,-9999,-9999,-9999,-9999,-9999,-9999,-9999,-9999,-9999,-9999,-9999,-9999,-9999,-9999,-9999,-9999,-9999,-9999,-9999,-9999,-9999,48016956.840031,10617.335372,12226897.596843,0.000066,0.017773,0.248935,2824.613489,53782.751274,0.000229,15.590387,0.470579,22.287567,0.005528,0.000446,0.00105,23.236218,0.000001,279.910706,326.062798,204.519405,2334.283416,14394.361131,10632.422442,5018.709841,1745.50815,0,0,0,0,0,0,0.000001,0.014722,0,332.598955,33346.465245,16664.857013,21338.012373,15154.714544,49.058182,1.202402,0.018124,0.000001,32.74989,339.380682,255.787733,373.724139,25997.147315,21311.993021,11322.697583,2153.949456,0,0,0,41.58001,30562.814085,440.495058,1793.20801,3069.425394,803.237436,1655.921541,14761.639634,134.266661,0.690381,10195936.030205,0.000169,0,0.260317,69387.148399,290121.523559,10241.083535,1240.490904,1.455238,0.000283,0.00001,0.000527,0,0,0.000189,0.112894,0,0.000113,0.001098,0.000082,0.003583,4.879242,13887.253326,291112.868258,179082.99057,0,0,0,11630.296383,5324.105864,1516.710156,301.418855,50.879132,3.75428,0.707634,0.696185,0.043559,0.008676,0.063059,0.002816,1.948251,0.585728,0.36887,0.627397,171.930869,698.600002,4460.359108,0.000009,0.00009,0.000008,4286.777954,0.110919,0.000057,0.004021,28685.771641,172.405672,22835.072531,33.007437,145.106995,1276.414539,17481.787552,47066.528979,1065.62691,3.123009,0.081713,0.000001,0,0,0.000072,3.53156,0.001095,3762524.366935,13721.553585,0.0031,0.003099,0.000065,0.000143,0.00017,0,0,0,0,0,0.000029,0,0.000007,0.00014,0.000461,0.00015,0.002266,0.045303,1436.027387,6274142.505377,0,0,0,10657604.489161,116172575.695004,0,0,0,0,0,0,0,0,0,0,0,0,0,0,0,0,0,0,0,0,0,0,0,0,0,0,0,0,0,0,0,0,0,0,0,0,0,0,0,0,0,0,0,0,0,0,0,0,0,0,0,0,0,0,0,0,0,0,0,0,0,0,0,0,0,0,0,0,0,0,0,0,0,0,0,0,0,0,0,0,0,0,0,0,0,0,0,0,0,0,0,0,0,0,0,0,0,0,0,0,0,0,0,0,0,0,0,0,0,0,0,0,0,0,0,0,0,0,0,0,0,0,0,0,0,0,0,0,0,0,0,0,0,0,0,0,0,0,0,0,0,0,0,0,0,0,0,0,0,0,0,0,0,0,0,0,0,0,0,0,0,0,129,-3.5,5.65,1.36,17.31,-531.69,2.18,0.53,-1.14,30.19,53.27,93.891764,0,0,0,0,0,0,0,0,0,0,0,0,0,0,0,0,0,0,0,0,0,0,0,0,0,0,0,0,0,0,0,0,0,0,0,0,0,0,0,0,0,0,0,0,0,0,0,0,0,0,0,0,0,0,0,0,0,0,0,0,0,0,0,0,0,0,0,0,0,0,0,0,0,0,0,0,0,0,0,0,0,0,0,0,0,0,0,0,0,0,0,0,0,0,0,0,0,0,0,0,0,0,0,0,0,0,0,0,0,0,0,0,0,0,0,0,0,0,0,0,0,0,0,0,0,0,0,0,0,0,0,0,0,0,0,0,0,0,0,0,0,0,0,0,0,0,0,0,0,0,0,0,0,0,0,0,0,0,0,0,0,0,278146.46982,-5582.696,238872.3663,0.1224,-15.75,34.013,4521.5563,14577,1,304,1,359.3556,-9.6792,-0.8904,1.1742,284.91825,0.047122,1193.78454,1048.836455,657.61842,3369.593953,11248.6836,8433.15816,5173.634616,1995.210661,0.0001,0,0.000005,0.000003,0.000001,0,0.060332,12.234172,0,1109.09715,10308.96966,6382.567821,12531.38805,11395.72288,415.397722,79.06004,3.337682,0.127564,276.555909,1355.288424,822.563764,1298.58386,13398.30272,11993.70931,7638.104838,2485.045988,0.000019,0,0,426.505104,24133.36816,1388.201337,2233.564245,1145.271198,363.238372,1363.42287,1956.454385,756.448825,26.446235,171170.913774,0.970063,0,54.750879,16362.9501,44613.2654,6431.66706,2273.278138,32.099392,1.25175,0.350396,2.109682,0,0,1.002364,35.755961,0,0.693142,3.353607,0.908434,4.62567,113.802728,7266.44232,43360.4304,28724.5855,0,0,0,8499.62505,4637.648913,2899.821216,1030.84135,384.624434,74.126482,28.667525,12.774802,1.907992,0.643069,6.053568,0,12.525229,9.21851,8.635958,18.444448,850.23492,2821.823432,8081.1081,0.212582,0.625232,0.182944,4236.841931,23.921251,0.661322,4.570189,23474.56476,826.15496,20818.1204,332.987247,551.63472,1841.876983,1958.014344,5869.648792,1306.00728,71.729902,16.715754,0.098005,0.054658,0.00004,0.608849,88.413421,3.816094,144759.5304,7423.6617,5.767456,5.301368,0.680859,1.036732,1.416148,0,0.000003,0.000001,0,0.048541,0.635712,0,0.332503,1.04175,1.949198,1.191794,4.517393,16.806202,2032.010578,185396.7984,0,0,0,239527.2,760779.3514,0,0,0,0,0,0,0,0,0,0,0,0,0,0,0,0,0,0,0,0,0,0,0,0,0,0,0,0,0,0,0,0,0,0,0,0,0,0,0,0,0,0,0,0,0,0,0,0,0,0,0,0,0,0,0,0,0,0,0,0,0,0,0,0,0,0,0,0,0,0,0,0,0,0,0,0,0,0,0,0,0,0,0,0,0,0,0,0,0,0,0,0,0,0,0,0,0,0,0,0,0,0,0,0,0,0,0,0,0,0,0,0,0,0,0,0,0,0,0,0,0,0,0,0,0,0,0,0,0,0,0,0,0,0,0,0,0,0,0,0,0,0,0,0,0,0,0,0,0,0,0,0,0,0,0,0,0,0,0,0,0,0,0,0,0,0,0,0,0,0,0,0,0,0,0,0,0,0,0,0,0,0,0,0,0,0,0,0,0,0,0,0,0,0,0,0,0,0,0,0,0,0,0,0,0,0,0,0,0,0,0,0,0,0,0,0,0,0,0,0,0,0,0,0,0,0,0,0,0,0,0,0,0,0,0,0,0,0,0,0,0,0,0,0,0,0,0,0,0,0,0,0,0,0,0,0,0,0,0,0,0,0,0,0,0,0,0,0,0,0,0,0,0,0,0,0,0,0,0,0,0,0,0,0,0,0,0,0,0,0,0,0,0,0,0,0,0,0,0,0,0,0,0,0,0,0,0,0,0,0,0,0,0,0,0,0,0,0,0,0,0,0,0,0,296489.281951,-5673.255,230912.967,0.0952,-14.7,33.7305,3650.2729,12771,1,256,1,309.5028,-5.8642,-1.3409,1.4706,277.24075,0.047122,1148.45484,1011.14739,614.822875,3101.164384,9713.77055,6977.123314,4203.241704,1568.314769,0.000101,0,0.000005,0.000003,0.000001,0,0.060332,11.609008,0,1105.7823,10300.36584,4995.118415,10407.26325,9864.92218,348.339231,65.050712,2.871343,0.11884,276.555909,1259.605662,810.16908,1134.57987,11812.04992,10325.50314,6212.95143,1937.824574,0.000019,0,0,426.505104,18764.5293,1388.201337,2233.564245,1145.271198,363.238372,1363.42287,1956.454385,756.448825,26.446235,152752.838015,0.839698,0,52.898574,13464.4762,38773.5128,5525.67156,2186.956056,20.156772,0.88778,0.350396,2.109682,0,0,0.876555,34.235566,0,0.693142,3.353607,0.908434,3.89273,88.785008,6892.27736,37690.6824,23569.973,0,0,0,7504.69587,4191.444953,2582.765472,924.568645,335.25024,63.593333,28.667525,12.774802,1.907992,0.643069,6.053568,0,12.525229,9.21851,8.635958,18.444448,850.23492,1725.873206,7057.88775,0.203989,0.625232,0.182944,3691.674878,20.908747,0.54775,3.979625,18090.32104,826.15496,16304.20792,332.987247,551.63472,1841.876983,1958.014344,5832.753096,1274.370912,61.291523,12.406909,0.087264,0.054658,0.00004,0.534126,63.865655,3.816094,123181.3751,6967.32813,5.767456,5.079876,0.623336,0.918555,1.416148,0,0.000003,0.000001,0,0.042007,0.635712,0,0.332503,1.04175,1.76038,1.093341,4.307668,16.138646,1806.81491,159371,0,0,0,207311.17,650979.8252,0,0,0,0,0,0,0,0,0,0,0,0,0,0,0,0,0,0,0,0,0,0,0,0,0,0,0,0,0,0,0,0,0,0,0,0,0,0,0,0,0,0,0,0,0,0,0,0,0,0,0,0,0,0,0,0,0,0,0,0,0,0,0,0,0,0,0,0,0,0,0,0,0,0,0,0,0,0,0,0,0,0,0,0,0,0,0,0,0,0,0,0,0,0,0,0,0,0,0,0,0,0,0,0,0,0,0,0,0,0,0,0,0,0,0,0,0,0,0,0,0,0,0,0,0,0,0,0,0,0,0,0,0,0,0,0,0,0,0,0,0,0,0,0,0,0,0,0,0,0,0,0,0,0,0,0,0,0,0,0,0,0,-127.340131,126.493986,1.27,0.8,0.97,-29.582492,-1.419495,NotAnnotated
1GVPA.pdb_A_ILE_6,4.619444,0,6.234491,0,-771.294932,1,-0.637054,0,0,777.529422,7,1.385442,-171.398874,-152.432519,-0,-0,0,0,0,0,0,0,0,0,0,0,-0,-0,-0,0,0,0,0,0,0,0,0,0,0,-0,0,-0,0,0,-0,0,0,0,0,0,0,0,0,0,0,0,0,0,0,0,0,0,0,0,0,-0,0,-0,0,0,0,0,0,0,0,0,0,0,-0,0,0,0,0,0,0,0,0,0,0,0,0,0,-0,0,0,0,0,0,0,0,0,0,0,-0,-0,0,0,0,0,0,0,0,0,0,0,0,0,0,0,0,0,0,0,0,0,0,0,0,0,-0,0,-0,0,0,0,0,0,0,0,0,0,0,0,0,0,-0,0,0,0,0,0,0,0,0,0,0,0,0,0,0,-0,0,0,0,0,0,0,0,0,0,0,-0,-0,-0,0,0,-0.035399,1.281985,1641.601047,1.523231,0.277497,-788.16241,1.293992,1.935064,1.306583,1.295264,1.417106,0.612408,1.481567,7870.822599,6.952866,5.943784,1.099496,0.920779,1.259531,1.076972,0.923429,1.515315,1.782522,1.618674,1.518354,1.270152,1.239474,0.853828,1.295264,1.556987,1.202434,1.295264,1.131154,2.16176,0,1.021165,0.99327,1.277703,1.70428,1.859826,1.419686,1.745704,0.99573,2.798242,1.038143,1.298887,0.990345,1.253781,1.736525,1.619658,1.476877,1.270828,1.264195,1.472556,1.288471,1.183461,3.043106,1.03864,0.979876,0.716875,0.539368,0.914753,0.434456,1.161675,0.805937,1.20278,1.488411,0.990099,2.222155,1.356844,1.67972,1.204256,1.182852,1.435225,1.547278,2.156201,1.798529,1.295264,1.249257,1.442218,2.300471,1.063217,1.254789,1.869546,1.990878,1.40884,1.023227,1.150753,1.609777,1.466189,1.102357,1.295264,0,1.516918,1.387302,1.39883,1.119879,1.063561,0.743333,0.750506,0.477921,0.322699,0.250161,1.053036,0,0.565265,0.599225,0.643894,0.824379,1.340922,1.666614,2.241678,1.350165,1.291971,1.279998,1.333554,1.408512,1.780278,1.436551,3.143975,1.106039,3.089619,1.030625,0.922143,1.017027,0.60454,0.717843,0.851171,0.909957,1.250579,2.726242,1.974787,1.270631,1.421743,1.179248,2.438371,1.538674,1.151314,1.994311,1.715977,1.997542,2.165569,2.165067,2.956708,1.251322,1.308642,1.267473,1.513324,2.917364,?,2.756613,2.116554,2.125304,1.925282,1.693289,1.565883,1.170105,1.48889,1.329905,1.351836,1.479667,1.472089,1.439314,-0,-0,0,0,0,0,0,0,0,0,0,0,-0,-0,-0,0,0,0,0,0,0,0,0,0,0,-0,0,-0,0,0,-0,0,0,0,0,0,0,0,0,0,0,0,0,0,0,0,0,0,0,0,0,-0,0,-0,0,0,0,0,0,0,0,0,0,0,-0,0,0,0,0,0,0,0,0,0,0,0,0,0,-0,0,0,0,0,0,0,0,0,0,0,-0,-0,0,0,0,0,0,0,0,0,0,0,0,0,0,0,0,0,0,0,0,0,0,0,0,0,-0,0,-0,0,0,0,0,0,0,0,0,0,0,0,0,0,-0,0,0,0,0,0,0,0,0,0,0,0,0,0,0,-0,0,0,0,0,0,0,0,0,0,0,-0,-0,-0,0,0,5597069.470189,-583.736,1089722.3558,0.1764,9.675,185.717,80224.3005,70173,5.5,1615,202.5,2072.7822,16.8942,3.0408,-2.4926,1166.002192,0.217624,5211.52289,3864.342925,2141.25441,20376.250703,63184.93944,42432.79416,26966.325167,13001.808564,0.000502,0,0.000029,0.000022,0.000005,0.000001,0.238825,78.373648,0,4259.409671,28342.614047,41283.092306,69714.80745,88466.95152,3397.388423,545.044902,28.336051,2.315566,1630.536171,5966.430788,2831.453592,4557.962276,82710.51904,62940.710415,37334.602637,13962.53333,0.000101,0,0.000002,2559.020298,145772.7262,4632.198613,6119.254568,5640.716884,2520.299961,12964.52361,9131.898942,3570.278388,138.744918,814183.9187,4.890092,0,502.876939,83175.3405,247155.85213,23423.930985,12471.24528,194.540349,7.024118,4.263095,16.365677,0,0,4.764829,317.449542,0,4.601333,22.387138,9.123786,12.650864,373.493686,32055.13773,223899.09088,155155.93262,0,0,0,40158.481562,24536.347458,12682.194785,4124.730665,1370.318508,245.15002,107.499603,29.382267,3.665948,1.156557,50.066926,0,319.282738,192.421908,157.997883,232.082582,6152.20746,12287.536616,40584.80023,1.08854,3.292539,1.008348,20560.976789,109.524875,5.011096,22.078775,160493.317585,4688.051415,139748.884853,1265.214662,1801.297995,5403.380504,10598.151993,40754.28287,5252.161575,189.188462,40.88739,0.74671,0.164759,0.000222,2.83988,512.013027,25.498457,752973.1548,31575.812775,55.709475,34.011158,11.251953,7.88811,7.653639,4.941258,0.000013,0.000005,0,0.247394,22.583347,0,5.662573,14.807307,10.596235,9.707233,25.458059,79.25071,8801.617383,947093.2878,0.000001,0,0,1209969.372,3913508.7565,0.007954,0.07041,0.005333,0.001034,-0.009719,0.004569,0.008549,0.005246,0.005376,0.006116,0.000947,0.00621,0.007673,-0.026254,-0.014549,0.004251,0.003818,0.005664,0.004547,0.003276,0.005593,0.00736,0.006246,0.005602,0.004663,0.005057,0.005964,0.005376,0.007332,0.005903,0.005376,0.005425,0.008188,0,0.004297,0.003729,0.004411,0.00632,0.00815,0.006231,0.00829,0.003711,0.01237,0.004073,0.0055,0.004211,0.004676,0.006801,0.006377,0.005374,0.004899,0.005208,0.003667,0.005309,0.005715,0.010246,0.004374,0.003161,0.001931,0.001372,0.004568,0.002813,0.003922,0.002309,0.004679,0.005838,0.004749,0.0091,0.005012,0.006628,0.004658,0.00507,0.003977,0.005096,0.009302,0.007352,0.005376,0.006147,0.005645,0.00867,0.003802,0.006402,0.008502,0.00891,0.004506,0.003393,0.0049,0.006265,0.005482,0.004975,0.005376,0,0.007383,0.006219,0.006502,0.004755,0.003689,0.002496,0.00263,0.001376,0.000923,0.000931,0.001705,0,0.000881,0.001525,0.0018,0.002286,0.005603,0.005262,0.008342,0.005733,0.005247,0.005558,0.005335,0.005511,0.007355,0.005613,0.01072,0.004758,0.010562,0.004273,0.00367,0.003269,0.001506,0.003927,0.00323,0.003484,0.004227,0.01076,0.008942,0.005225,0.00554,0.004642,0.009554,0.005859,0.004858,0.009666,0.007744,0.007623,0.005477,0.008817,0.009132,0.005105,0.005305,0.005262,0.006017,0.010286,-9999,0.011565,0.007269,0.006486,0.01145,0.009787,0.00548,0.004693,0.005783,0.005627,0.005156,0.005947,0.005743,0.005703,1971240.927456,-10370.484,300114.60635,0.0693,-2.025,47.1667,19679.02915,18306,1.5,446.5,4,570.6924,1.8426,1.0584,-0.44805,324.985308,0.061805,1640.533116,1098.836667,533.47764,4826.62306,18536.86968,11644.54812,6973.16135,2741.744071,0.000138,0,0.000008,0.000007,0.000001,0,0.079608,21.176782,0,1319.58086,8107.225302,8908.262876,18769.198425,25058.82192,800.322997,160.056378,5.162008,0.918718,462.107002,1881.43058,808.614532,1214.903501,20857.8496,17419.709945,9651.87197,3335.034701,0.000027,0,0.000001,852.999882,47033.37076,1563.703377,1529.676765,776.519761,285.829686,3902.945535,2596.0554,1003.8666,49.466141,199150.997835,1.307237,0,138.871684,20825.19054,64762.9532,6410.305265,3966.763548,30.159012,1.682041,1.401621,4.572187,0,0,1.278082,79.94742,0,1.587545,7.205684,2.655517,2.973938,95.118478,9570.774623,58870.5492,39124.5309,0,0,0,11979.580025,6294.155424,3750.627999,1194.686405,360.577353,79.148949,38.17805,5.237891,0.481457,0.120027,6.053568,0,14.301857,18.505639,18.420212,38.239579,1789.41204,3731.121852,12789.60813,0.310586,0.874845,0.283595,5404.329469,29.596171,1.388757,5.888496,53977.843943,1522.4162,46193.588749,410.259674,505.897665,1318.262882,1193.726391,12350.384984,1404.276353,41.63785,7.62686,0.238591,0.060842,0.00006,0.758615,116.80106,7.176743,194105.5752,9538.8527,18.669771,11.154436,2.543392,1.300093,2.079807,1.026028,0.000004,0.000001,0,0.067319,5.969886,0,1.887533,3.119459,2.013744,3.507371,9.132025,19.015978,2277.291822,252094.2072,0,0,0,321315.864,1038209.4038,-9999,-9999,-9999,-9999,-9999,-9999,-9999,-9999,-9999,-9999,-9999,-9999,-9999,-9999,-9999,-9999,-9999,-9999,-9999,-9999,-9999,-9999,-9999,-9999,-9999,-9999,-9999,-9999,-9999,-9999,-9999,-9999,-9999,-9999,-9999,-9999,-9999,-9999,-9999,-9999,-9999,-9999,-9999,-9999,-9999,-9999,-9999,-9999,-9999,-9999,-9999,-9999,-9999,-9999,-9999,-9999,-9999,-9999,-9999,-9999,-9999,-9999,-9999,-9999,-9999,-9999,-9999,-9999,-9999,-9999,-9999,-9999,-9999,-9999,-9999,-9999,-9999,-9999,-9999,-9999,-9999,-9999,-9999,-9999,-9999,-9999,-9999,-9999,-9999,-9999,-9999,-9999,-9999,-9999,-9999,-9999,-9999,-9999,-9999,-9999,-9999,-9999,-9999,-9999,-9999,-9999,-9999,-9999,-9999,-9999,-9999,-9999,-9999,-9999,-9999,-9999,-9999,-9999,-9999,-9999,-9999,-9999,-9999,-9999,-9999,-9999,-9999,-9999,-9999,-9999,-9999,-9999,-9999,-9999,-9999,-9999,-9999,-9999,-9999,-9999,-9999,-9999,-9999,-9999,-9999,-9999,-9999,-9999,-9999,-9999,-9999,-9999,-9999,-9999,-9999,-9999,-9999,-9999,-9999,-9999,-9999,-9999,11697.11488,-1.219929,2277.371694,0.000369,0.020219,0.388123,167.65789,146.652038,0.011494,3.375131,0.423197,4.331833,0.035307,0.006355,-0.005209,2.436786,0.000455,10.891375,8.075952,4.474931,42.583596,132.04794,88.678776,56.355956,27.172014,0.000001,0,0,0,0,0,0.000499,0.16379,0,8.901588,59.232213,86.276055,145.694477,184.883911,7.10008,1.13907,0.059218,0.004839,3.407599,12.46903,5.917353,9.525522,172.853749,131.537535,78.024248,29.179798,0,0,0,5.348005,304.645196,9.680666,12.788411,11.788332,5.267085,27.094093,19.084428,7.461397,0.289958,1701.53379,0.01022,0,1.050944,173.825163,516.522157,48.952834,26.063209,0.406563,0.014679,0.008909,0.034202,0,0,0.009958,0.663426,0,0.009616,0.046786,0.019067,0.026439,0.780551,66.990883,467.918685,324.254823,0,0,0,83.925771,51.277633,26.504064,8.620127,2.86378,0.51233,0.22466,0.061405,0.007661,0.002417,0.104633,0,0.667258,0.402136,0.330194,0.485021,12.857278,25.679282,84.816719,0.002275,0.006881,0.002107,42.969648,0.228892,0.010473,0.046142,335.409232,9.797391,292.056186,2.644127,3.764468,11.292331,22.148698,85.170915,10.976304,0.395378,0.085449,0.001561,0.000344,0,0.005935,1.070038,0.053288,1573.611609,65.989159,0.116425,0.071079,0.023515,0.016485,0.015995,0.010327,0,0,0,0.000517,0.047196,0,0.011834,0.030945,0.022145,0.020287,0.053204,0.165623,18.394185,1979.296317,0,0,0,2528.671624,8178.701685,-9999,-9999,-9999,-9999,-9999,-9999,-9999,-9999,-9999,-9999,-9999,-9999,-9999,-9999,-9999,-9999,-9999,-9999,-9999,-9999,-9999,-9999,-9999,-9999,-9999,-9999,-9999,-9999,-9999,-9999,-9999,-9999,-9999,-9999,-9999,-9999,-9999,-9999,-9999,-9999,-9999,-9999,-9999,-9999,-9999,-9999,-9999,-9999,-9999,-9999,-9999,-9999,-9999,-9999,-9999,-9999,-9999,-9999,-9999,-9999,-9999,-9999,-9999,-9999,-9999,-9999,-9999,-9999,-9999,-9999,-9999,-9999,-9999,-9999,-9999,-9999,-9999,-9999,-9999,-9999,-9999,-9999,-9999,-9999,-9999,-9999,-9999,-9999,-9999,-9999,-9999,-9999,-9999,-9999,-9999,-9999,-9999,-9999,-9999,-9999,-9999,-9999,-9999,-9999,-9999,-9999,-9999,-9999,-9999,-9999,-9999,-9999,-9999,-9999,-9999,-9999,-9999,-9999,-9999,-9999,-9999,-9999,-9999,-9999,-9999,-9999,-9999,-9999,-9999,-9999,-9999,-9999,-9999,-9999,-9999,-9999,-9999,-9999,-9999,-9999,-9999,-9999,-9999,-9999,-9999,-9999,-9999,-9999,-9999,-9999,-9999,-9999,-9999,-9999,-9999,-9999,-9999,-9999,-9999,-9999,-9999,-9999,563660424.314817,56651.955747,14118896.073412,0.000001,0.040766,0.418417,95126.466857,64619.712709,0.000359,34.185606,0.613408,51.160972,0.036931,0.005055,0.000834,17.015327,0.000001,337.936551,187.290618,61.090985,5595.269055,52726.345817,23796.60432,9825.343776,2747.566542,0,0,0,0,0,0,0.000001,0.095159,0,230.265471,10346.321313,27120.441716,63965.370353,107586.821015,163.705516,5.172401,0.023813,0.000133,36.384942,448.091233,102.983614,263.628644,95191.127081,51759.158398,18789.922485,2922.358315,0,0,0,83.15887,676244.402453,275.043933,491.26979,600.836872,145.856047,3005.8659,1402.511846,160.612279,0.423031,8826627.201973,0.000311,0,3.894682,96349.006,827383.568339,7061.838499,1968.144314,1.420142,0.000694,0.000283,0.003455,0,0,0.000294,1.610742,0,0.000262,0.00683,0.001232,0.002134,1.885773,12859.372488,666144.186492,332087.707927,0,0,0,21477.055699,8511.859957,2067.147702,215.688854,24.211461,0.906618,0.208182,0.018714,0.000382,0.000042,0.068482,0,2.875888,0.861156,0.518459,0.949277,475.368171,2089.589715,27109.721083,0.000014,0.000129,0.000012,5537.070497,0.155166,0.000337,0.006334,913453.264511,278.811599,650148.654417,21.104387,43.800574,379.479181,2642.309438,26960.108596,385.077992,0.569403,0.02718,0.000017,0.000001,0,0.000105,4.179919,0.011515,7575960.61224,12449.573633,0.045057,0.014941,0.001969,0.001105,0.000902,0.000477,0,0,0,0.000001,0.01046,0,0.000698,0.003269,0.00191,0.001456,0.009053,0.080465,1034.823985,11823008.79466,0,0,0,19050388.481897,201031997.326124,263744.023986,119974.313105,198284.303278,0.18055,-16.770488,30.515412,5989.44535,11703.90918,1,225.076795,42.156962,345.594504,-12.656282,-9.331319,-0.91671,274.384985,0.106741,1250.646451,963.339253,654.432057,2534.2771,7339.223262,5726.976452,3885.90414,1804.283502,0.000096,0,0.000005,0.000003,0.000001,0,0.06634,5.279031,0,1102.475642,6948.718302,6150.358769,9151.370298,8406.930602,453.846914,99.214639,13.664568,0.233528,702.401101,1470.436437,789.473404,859.548887,8504.328425,8158.621012,5573.336323,2160.792197,0.000019,0,0,710.825777,17777.822061,1324.686508,1597.814727,1897.383657,819.456392,2432.509104,8091.153496,821.932605,75.051416,183780.268196,0.702723,0,42.408163,12907.877691,27491.745699,4724.915137,3620.055005,124.053432,0.824898,0.426693,2.120353,0,0,0.707795,26.89336,0,1.06936,2.607075,0.866586,1.370647,122.151489,8666.315132,26817.961224,22033.93651,0,0,0,5327.783906,3194.234547,1793.147276,819.53766,308.15976,108.050004,47.716963,9.374206,1.356797,0.458178,30.168041,0,125.372971,93.476916,92.764348,81.881595,1325.131974,2525.945157,4408.525763,0.183662,0.589139,0.187423,3348.134121,16.873624,0.541698,3.31214,20674.197255,1417.539909,17611.482392,481.381165,797.368361,1557.638033,3134.028535,16801.483333,1771.831039,41.672037,5.465874,0.158158,0.057849,0.00004,0.428823,79.920372,2.836081,98551.106618,8289.469515,5.536951,4.66269,0.928567,0.861816,0.740601,0.547981,0.000002,0.000001,0,0.034722,2.174441,0,0.620241,1.651662,1.019363,0.906723,3.277387,9.970131,2515.850601,134241.691274,0,0,0,176282.290039,581272.373158,113,4.5,6.02,0.09,20.76,-449.27,-4.44,-1.68,-1.03,149.77,-104.8,20.351797,0,0,0,0,0,0,0,0,0,0,0,0,0,0,0,0,0,0,0,0,0,0,0,0,0,0,0,0,0,0,0,0,0,0,0,0,0,0,0,0,0,0,0,0,0,0,0,0,0,0,0,0,0,0,0,0,0,0,0,0,0,0,0,0,0,0,0,0,0,0,0,0,0,0,0,0,0,0,0,0,0,0,0,0,0,0,0,0,0,0,0,0,0,0,0,0,0,0,0,0,0,0,0,0,0,0,0,0,0,0,0,0,0,0,0,0,0,0,0,0,0,0,0,0,0,0,0,0,0,0,0,0,0,0,0,0,0,0,0,0,0,0,0,0,0,0,0,0,0,0,0,0,0,0,0,0,0,0,0,0,0,0,2170333.424895,-4989.528,200810.2119,0.0477,-17.55,58.6348,15393.3606,14464,1,399,1,353.958,-12.6096,-2.3688,3.2342,222.455931,0.072748,985.668568,974.805326,626.03562,3886.346387,14730.5928,10412.3256,6635.913814,2590.097441,0.000091,0,0.000005,0.000005,0.000001,0,0.039804,15.961953,0,1153.899007,4894.835704,9680.41212,18201.0195,19501.7184,752.819938,129.440409,12.045072,0.55669,446.668685,1525.068116,511.010874,1073.074114,16384.6784,14130.05,9301.90456,3250.58788,0.000018,0,0,438.44196,62557.6728,1163.744849,1235.2953,630.905717,354.676212,3081.65532,1090.22645,1049.0964,12.095093,151425.665085,1.111699,0,72.937962,19084.1301,52699.9472,5400.133284,3501.376286,44.768811,2.693271,0.890268,2.717585,0,0,1.073355,44.953936,0,0.942956,3.759993,1.411406,3.768792,104.648702,7571.16315,49861.9544,35483.3115,0,0,0,7489.39415,3948.010656,2757.834932,1148.49273,360.498604,62.937011,18.69572,2.802845,0.141602,0.035963,18.266748,0,31.999834,22.191586,20.456291,34.83603,969.831,6346.51392,11649.25476,0.219331,0.595536,0.181764,4344.421025,24.949093,1.291438,4.973239,74181.054,1298.82684,60141.102,271.448645,325.53255,1012.267666,1077.01737,7623.77826,1067.23398,32.044543,9.665194,0.2696,0.054658,0.00005,0.634827,125.03238,1.811067,169123.02,7756.6762,7.505642,7.969303,2.342409,2.014536,0.799816,0,0.000002,0.000001,0,0.057227,0.635712,0,0.332503,1.40482,1.726836,1.507379,4.692728,19.997095,1830.846576,219034.002,0,0,0,275157.504,884506.386,0,0,0,0,0,0,0,0,0,0,0,0,0,0,0,0,0,0,0,0,0,0,0,0,0,0,0,0,0,0,0,0,0,0,0,0,0,0,0,0,0,0,0,0,0,0,0,0,0,0,0,0,0,0,0,0,0,0,0,0,0,0,0,0,0,0,0,0,0,0,0,0,0,0,0,0,0,0,0,0,0,0,0,0,0,0,0,0,0,0,0,0,0,0,0,0,0,0,0,0,0,0,0,0,0,0,0,0,0,0,0,0,0,0,0,0,0,0,0,0,0,0,0,0,0,0,0,0,0,0,0,0,0,0,0,0,0,0,0,0,0,0,0,0,0,0,0,0,0,0,0,0,0,0,0,0,0,0,0,0,0,0,0,0,0,0,0,0,0,0,0,0,0,0,0,0,0,0,0,0,0,0,0,0,0,0,0,0,0,0,0,0,0,0,0,0,0,0,0,0,0,0,0,0,0,0,0,0,0,0,0,0,0,0,0,0,0,0,0,0,0,0,0,0,0,0,0,0,0,0,0,0,0,0,0,0,0,0,0,0,0,0,0,0,0,0,0,0,0,0,0,0,0,0,0,0,0,0,0,0,0,0,0,0,0,0,0,0,0,0,0,0,0,0,0,0,0,0,0,0,0,0,0,0,0,0,0,0,0,0,0,0,0,0,0,0,0,0,0,0,0,0,0,0,0,0,0,0,0,0,0,0,0,0,0,0,0,0,0,0,0,0,0,0,0,0,0,0,0,0,0,0,0,0,0,0,0,0,0,0,0,0,0,0,0,0,0,0,0,0,0,0,0,0,0,0,0,0,0,0,0,0,0,0,0,0,0,0,0,0,0,0,0,0,0,0,0,0,0,0,0,0,0,0,0,0,0,0,0,0,0,0,0,0,0,0,0,0,0,0,0,0,0,0,0,0,0,0,0,0,0,0,0,0,0,0,0,0,0,0,0,0,0,0,0,0,0,0,0,0,0,0,0,0,0,0,0,0,0,0,0,0,0,0,0,0,0,0,0,0,0,0,0,0,0,0,0,0,0,0,0,0,0,0,0,0,0,0,0,0,0,0,0,0,0,0,0,0,0,0,0,0,0,0,0,0,2472916.44385,-5582.696,238872.3663,0.1224,-15.75,34.013,4521.5563,14577,1,304,1,359.3556,-9.6792,-0.8904,1.1742,284.91825,0.047122,1193.78454,1048.836455,657.61842,3369.593953,11248.6836,8433.15816,5173.634616,1995.210661,0.0001,0,0.000005,0.000003,0.000001,0,0.060332,12.234172,0,1109.09715,10308.96966,6382.567821,12531.38805,11395.72288,415.397722,79.06004,3.337682,0.127564,276.555909,1355.288424,822.563764,1298.58386,13398.30272,11993.70931,7638.104838,2485.045988,0.000019,0,0,426.505104,24133.36816,1388.201337,2233.564245,1145.271198,363.238372,1363.42287,1956.454385,756.448825,26.446235,171170.913774,0.970063,0,54.750879,16362.9501,44613.2654,6431.66706,2273.278138,32.099392,1.25175,0.350396,2.109682,0,0,1.002364,35.755961,0,0.693142,3.353607,0.908434,4.62567,113.802728,7266.44232,43360.4304,28724.5855,0,0,0,8499.62505,4637.648913,2899.821216,1030.84135,384.624434,74.126482,28.667525,12.774802,1.907992,0.643069,6.053568,0,12.525229,9.21851,8.635958,18.444448,850.23492,2821.823432,8081.1081,0.212582,0.625232,0.182944,4236.841931,23.921251,0.661322,4.570189,23474.56476,826.15496,20818.1204,332.987247,551.63472,1841.876983,1958.014344,5869.648792,1306.00728,71.729902,16.715754,0.098005,0.054658,0.00004,0.608849,88.413421,3.816094,144759.5304,7423.6617,5.767456,5.301368,0.680859,1.036732,1.416148,0,0.000003,0.000001,0,0.048541,0.635712,0,0.332503,1.04175,1.949198,1.191794,4.517393,16.806202,2032.010578,185396.7984,0,0,0,239527.2,760779.3514,-95.635866,108.548756,0.97,1.45,0.51,-32.663589,-0.160134,C
1GVPA.pdb_A_LYS_7,4.543276,-20.127258,-299.040871,16,519.60829,0.5,-4.841514,-1.129725,-16.308774,-818.649161,10,76.677146,-133.232895,-85.454577,-446.97,47.61,21,0.53,-3.9,9.74,102.78,128,1,209.910041,82.403283,17.05,2.84,1.41,-3.14,16.201,0.43023,31.718,39.226,36.869,59.549,110.99,103.42,87.394,57.559,-0.009694,0.000453,-0.002307,0.00206,0.000706,-0.000393,0.19951,3.0243,0,44.789,75.652,119.96,137.73,122.13,29.263,10.609,6.24,0.49444,29.135,44.473,25.497,36.797,112.78,115,105.52,67.42,-0.004281,0.000349,-0.000627,21.23,204.33,42.017,41.74,30.901,31.482,76.744,48.53,42.864,3.4778,-417.5791,1.083,0.000014,5.4233,154.29,212.32,84.054,75.074,8.0372,2.1433,0.70427,1.3076,0.000134,0.000106,-1.075,4.1919,0.000026,1.0173,1.423,0.81232,2.1987,13.867,103.41,215.89,200.55,-0.000121,-0.000157,0,76.834,56.864,52.132,43.323,25.178,12.543,5.9478,2.2094,0.3763,0.18964,7.4243,0,9.0418,7.309,6.961,8.1114,29.55,108.48,90.882,0.47387,0.77171,0.42496,70.025,-5.2673,1.119,-2.3259,224.2,47.076,198.42,19.435,21.235,36.338,43.285,123.51,43.892,6.6305,3.4977,0.41263,0.21304,-0.007821,0.83061,14.163,0.55987,415.25,105.98,1.7186,2.5871,1.3167,1.3018,0.48089,0,0.001529,0.000979,0,-0.24437,0.19605,0,0.19951,0.68645,0.94829,0.82905,1.6915,4.6369,48.264,485.9,-0.00045,-0,-0.000211,543.36,987.9,-0.018816,2.241994,-792.753851,2.970126,2.660298,703.70944,3.667838,2.470295,2.602459,2.273627,3.03265,4.101374,2.133321,-5012.5793,-8.92123,28.129417,2.249653,4.074987,2.245198,2.984037,3.486598,2.452479,2.663028,2.9288,3.056582,2.85227,2.241525,6.767424,2.273627,2.532955,1.633728,2.273627,1.978343,2.262435,0,3.081417,1.994477,3.29235,3.124102,2.589869,2.947266,2.788978,5.927577,2.256221,3.40193,2.93375,2.195082,2.765953,2.426849,2.677992,3.080928,3.113061,2.243694,8.485073,2.264217,2.115504,3.740442,2.722486,2.365134,1.86816,2.583139,3.068943,1.692374,3.453081,1.234047,2.434321,2.769855,5.147662,1.657887,2.945757,2.570547,2.745703,3.300086,3.657721,4.612483,2.200622,2.019596,2.273627,2.391082,2.733095,1.664637,3.979045,2.419624,1.829505,1.7311,3.22053,3.237216,2.831197,2.677404,2.910735,2.569042,2.273627,0,2.173141,2.053223,2.48789,3.222619,3.193668,3.037,2.257677,1.387966,0.560842,0.463718,5.403566,0,2.473811,2.472204,2.621053,2.605936,2.082083,5.277432,2.853941,2.435523,2.269108,2.238405,2.646986,2.751492,3.092542,2.749621,3.930078,3.256316,3.728439,2.467462,2.206081,2.268545,1.813879,2.522859,2.623657,2.196671,2.873206,3.262118,3.011871,2.751085,2.716875,3.333907,0.779554,2.769884,2.899077,1.448025,2.577489,2.713811,3.311174,1.16292,0,2.215167,2.287964,2.280495,2.789496,0.327647,?,0.60992,1.29377,2.038981,1.66356,1.927244,3.002841,2.616998,2.825832,2.274532,2.361507,2.064178,2.783277,2.797392,-223.485,23.805,10.5,0.265,-1.95,4.87,51.39,64,0.5,104.955021,41.201642,8.525,1.42,0.705,-1.57,8.1005,0.215115,15.859,19.613,18.4345,29.7745,55.495,51.71,43.697,28.7795,-0.004847,0.000227,-0.001153,0.00103,0.000353,-0.000197,0.099755,1.51215,0,22.3945,37.826,59.98,68.865,61.065,14.6315,5.3045,3.12,0.24722,14.5675,22.2365,12.7485,18.3985,56.39,57.5,52.76,33.71,-0.00214,0.000175,-0.000313,10.615,102.165,21.0085,20.87,15.4505,15.741,38.372,24.265,21.432,1.7389,-208.78955,0.5415,0.000007,2.71165,77.145,106.16,42.027,37.537,4.0186,1.07165,0.352135,0.6538,0.000067,0.000053,-0.5375,2.09595,0.000013,0.50865,0.7115,0.40616,1.09935,6.9335,51.705,107.945,100.275,-0.00006,-0.000078,0,38.417,28.432,26.066,21.6615,12.589,6.2715,2.9739,1.1047,0.18815,0.09482,3.71215,0,4.5209,3.6545,3.4805,4.0557,14.775,54.24,45.441,0.236935,0.385855,0.21248,35.0125,-2.63365,0.5595,-1.16295,112.1,23.538,99.21,9.7175,10.6175,18.169,21.6425,61.755,21.946,3.31525,1.74885,0.206315,0.10652,-0.00391,0.415305,7.0815,0.279935,207.625,52.99,0.8593,1.29355,0.65835,0.6509,0.240445,0,0.000764,0.000489,0,-0.122185,0.098025,0,0.099755,0.343225,0.474145,0.414525,0.84575,2.31845,24.132,242.95,-0.000225,-0,-0.000105,271.68,493.95,1788393.243758,3644.30745,480202.2195,0.2915,-1.95,142.1553,21370.5315,31424,2.5,661.5,80,792.143,0.568,-3.4263,-10.6132,578.570112,0.202895,2190.540234,2603.272716,2067.134223,7013.323926,18765.911725,15752.9344,11307.47269,6182.584867,0.000239,0,0.000013,0.000009,0.000001,0,0.099511,18.233505,0,3000.549477,13229.605674,22410.86722,26000.39394,24113.59146,1764.412585,232.131816,58.549982,0.270118,1485.025517,3227.272191,1533.721041,2285.46167,22310.64711,21472.455,16260.73752,7367.21937,0.000047,0,0.000001,1096.1049,13310.87352,2909.362123,3490.73707,3613.701995,2879.076123,11670.613568,9714.225835,2516.459712,50.73745,410825.551458,1.940823,0,62.960174,38668.082655,74800.97296,12126.806796,8735.085122,181.361025,4.329316,0.795822,3.629701,0,0,1.934602,35.807566,0,2.280995,4.462592,1.398848,6.114057,305.440782,19541.749635,75939.95517,64672.260975,0,0,0,11844.34527,7624.637872,5003.551162,2869.888812,1002.147345,250.52322,78.767905,17.760317,1.134898,0.357498,91.940304,0,320.926032,189.865162,168.938597,183.817302,2217.239925,7454.09472,8200.73727,0.477149,1.476154,0.456549,9106.156038,46.178419,1.780849,9.09827,13138.765696,3453.189366,12310.428206,782.49197,1132.791692,3012.329355,7057.229685,39556.115415,3920.060358,93.944902,17.102984,0.083988,0.030219,0.000124,1.16481,315.997066,1.129787,282945.12125,19426.92885,7.814895,11.091027,2.75345,1.811702,0.703583,0,0.000006,0.000002,0,0.097084,0.321179,0,0.172684,1.590124,1.574067,1.644935,5.886488,33.730434,5192.916816,377464.1265,0,0,0,491007.264,1643519.835,0.015498,-0.022682,0.007644,0.012973,0.056153,0.0097,0.002955,0.007612,0.007168,0.007766,0.001301,0.006862,0.043108,0.042671,0.028039,0.008326,0.012846,0.008066,0.010609,0.012038,0.00588,0.006363,0.007469,0.007806,0.006905,0.007386,0.020884,0.007168,0.006502,0.006371,0.007168,0.007481,0.004299,0,0.011761,0.007724,0.008004,0.007648,0.005258,0.006245,0.006373,0.013931,0.003565,0.011146,0.009713,0.008075,0.008892,0.00545,0.006847,0.008234,0.00808,0.007226,0.033308,0.007079,0.007344,0.006032,0.010498,0.009056,0.005669,0.006515,0.006904,0.006087,0.010724,0.003713,0.007309,0.007497,0.01392,0.003149,0.007991,0.006172,0.009068,0.01051,0.007548,0.009379,0.004086,0.005127,0.007168,0.007363,0.007709,0.003024,0.009975,0.007311,0.004665,0.003327,0.009111,0.011525,0.009656,0.006703,0.007457,0.008534,0.007168,0,0.005946,0.005406,0.007016,0.00987,0.010286,0.010642,0.007845,0.006305,0.003093,0.003563,0.010287,0,0.004222,0.005141,0.005463,0.005471,0.006016,0.015181,0.006629,0.007471,0.007233,0.007124,0.007628,0.007945,0.006431,0.007688,0.005867,0.011024,0.005816,0.009032,0.00842,0.008283,0.00528,0.006898,0.008974,0.009161,0.011154,0.006683,0.010815,0.008579,0.007764,0.008583,0.0018,0.007067,0.010016,0.002993,0.006747,0.003913,0.005452,0.002778,0,0.007258,0.007442,0.007275,0.007505,0.000463,-9999,0.001152,0.002387,0.004059,0.002964,0.005183,0.007817,0.008552,0.007547,0.007114,0.007532,0.006437,0.007555,0.007605,3840764.021519,3340.7937,430128.1704,0.8692,11.7,100.1272,6802.4943,26560,2,567,5.5,630.59425,10.3518,-1.7202,0.8635,636.53729,0.207944,2336.236867,2563.850586,1960.398468,5074.76578,16026.51204,13924.41709,9716.596011,4060.010403,0.000201,0,0.000011,0.000006,0.000002,0,0.109774,11.117024,0,3611.874538,16794.441392,16163.83026,22711.677,16167.630465,802.078346,123.043712,19.37988,0.264802,1264.51727,3322.933614,1550.676546,2310.11566,16712.8682,18702.91,14789.63044,5500.93264,0.000038,0,0.000001,1096.094285,27686.939763,3753.210542,4382.44956,2279.118706,1357.787178,5899.31128,5617.371765,2744.731944,79.535025,311100.41738,1.678623,0,48.061013,33199.50504,60299.9416,12480.506028,8222.967831,57.248172,3.095525,0.615708,3.188668,0,0,1.745343,27.885986,0,1.81292,3.954161,0.991623,6.014016,323.047019,18859.39875,62984.82805,53214.839475,0,0,0,9648.81372,5470.629552,4047.033226,2479.52692,1005.558964,337.503281,113.876579,24.007782,1.613127,0.459543,36.533495,0,68.538652,62.375006,55.919453,91.50227,1921.4001,10764.4704,10163.879352,0.404704,1.206001,0.363528,7726.593513,42.670134,1.214316,8.065756,29541.25339,3527.52237,25436.739609,867.209135,1160.641395,3340.479664,4185.421432,21694.963785,3902.10853,109.484142,20.127165,0.148183,0.073584,0.000099,1.063152,215.946802,1.351733,234117.95,19666.65561,5.780167,9.718829,1.305508,1.294367,0.655177,0,0.000005,0.000002,0,0.083967,0.268582,0,0.188031,1.024475,1.260277,0.908054,4.836337,27.12401,4150.197228,328959.159,0,0,0,422701.4784,1384487.5155,-9999,-9999,-9999,-9999,-9999,-9999,-9999,-9999,-9999,-9999,-9999,-9999,-9999,-9999,-9999,-9999,-9999,-9999,-9999,-9999,-9999,-9999,-9999,-9999,-9999,-9999,-9999,-9999,-9999,-9999,-9999,-9999,-9999,-9999,-9999,-9999,-9999,-9999,-9999,-9999,-9999,-9999,-9999,-9999,-9999,-9999,-9999,-9999,-9999,-9999,-9999,-9999,-9999,-9999,-9999,-9999,-9999,-9999,-9999,-9999,-9999,-9999,-9999,-9999,-9999,-9999,-9999,-9999,-9999,-9999,-9999,-9999,-9999,-9999,-9999,-9999,-9999,-9999,-9999,-9999,-9999,-9999,-9999,-9999,-9999,-9999,-9999,-9999,-9999,-9999,-9999,-9999,-9999,-9999,-9999,-9999,-9999,-9999,-9999,-9999,-9999,-9999,-9999,-9999,-9999,-9999,-9999,-9999,-9999,-9999,-9999,-9999,-9999,-9999,-9999,-9999,-9999,-9999,-9999,-9999,-9999,-9999,-9999,-9999,-9999,-9999,-9999,-9999,-9999,-9999,-9999,-9999,-9999,-9999,-9999,-9999,-9999,-9999,-9999,-9999,-9999,-9999,-9999,-9999,-9999,-9999,-9999,-9999,-9999,-9999,-9999,-9999,-9999,-9999,-9999,-9999,-9999,-9999,-9999,-9999,-9999,-9999,8222.497672,16.755437,2207.826297,0.00134,-0.008966,0.653588,98.255317,144.478161,0.011494,3.041379,0.367816,3.642037,0.002611,-0.015753,-0.048796,2.660092,0.000933,10.071449,11.96907,9.504065,32.245167,86.280054,72.427285,51.98838,28.425678,0.000001,0,0,0,0,0,0.000458,0.083832,0,13.79563,60.825773,103.03847,119.542041,110.867087,8.112242,1.067273,0.269195,0.001242,6.827704,14.838033,7.051591,10.50787,102.577688,98.723931,74.762012,33.872273,0,0,0,5.039563,61.199418,13.376378,16.049366,16.614722,13.237132,53.657993,44.663107,11.56993,0.233276,1888.85311,0.008923,0,0.289472,177.784288,343.912519,55.755434,40.161311,0.833844,0.019905,0.003659,0.016688,0,0,0.008895,0.164632,0,0.010487,0.020518,0.006431,0.028111,1.404325,89.847125,349.149219,297.343729,0,0,0,54.45676,35.055806,23.004833,13.194891,4.607574,1.151831,0.362151,0.081657,0.005218,0.001644,0.422714,0,1.475522,0.872943,0.776729,0.845137,10.194207,34.2717,37.704539,0.002194,0.006787,0.002099,41.867384,0.212315,0.008188,0.041831,60.408118,15.876733,56.59967,3.597664,5.208238,13.84979,32.447033,181.867197,18.023266,0.431931,0.078634,0.000386,0.000139,0.000001,0.005355,1.45286,0.005194,1300.897109,89.319213,0.035931,0.050993,0.01266,0.00833,0.003235,0,0,0,0,0.000446,0.001477,0,0.000794,0.007311,0.007237,0.007563,0.027064,0.155082,23.87548,1735.467248,0,0,0,2257.504662,7556.413034,-9999,-9999,-9999,-9999,-9999,-9999,-9999,-9999,-9999,-9999,-9999,-9999,-9999,-9999,-9999,-9999,-9999,-9999,-9999,-9999,-9999,-9999,-9999,-9999,-9999,-9999,-9999,-9999,-9999,-9999,-9999,-9999,-9999,-9999,-9999,-9999,-9999,-9999,-9999,-9999,-9999,-9999,-9999,-9999,-9999,-9999,-9999,-9999,-9999,-9999,-9999,-9999,-9999,-9999,-9999,-9999,-9999,-9999,-9999,-9999,-9999,-9999,-9999,-9999,-9999,-9999,-9999,-9999,-9999,-9999,-9999,-9999,-9999,-9999,-9999,-9999,-9999,-9999,-9999,-9999,-9999,-9999,-9999,-9999,-9999,-9999,-9999,-9999,-9999,-9999,-9999,-9999,-9999,-9999,-9999,-9999,-9999,-9999,-9999,-9999,-9999,-9999,-9999,-9999,-9999,-9999,-9999,-9999,-9999,-9999,-9999,-9999,-9999,-9999,-9999,-9999,-9999,-9999,-9999,-9999,-9999,-9999,-9999,-9999,-9999,-9999,-9999,-9999,-9999,-9999,-9999,-9999,-9999,-9999,-9999,-9999,-9999,-9999,-9999,-9999,-9999,-9999,-9999,-9999,-9999,-9999,-9999,-9999,-9999,-9999,-9999,-9999,-9999,-9999,-9999,-9999,-9999,-9999,-9999,-9999,-9999,-9999,107116816.814834,6279.288827,6026770.041619,0.000005,0.006904,0.531251,14816.685695,29359.481714,0.000163,13.061226,0.219632,16.432147,0.002345,0.00252,0.007124,9.231151,0.000002,126.638342,187.526385,129.439582,1536.29093,10214.036739,7460.345651,4000.018768,1510.08325,0,0,0,0,0,0,0,0.010477,0,239.452361,4811.05907,19510.922167,19943.422497,18028.251465,107.545941,2.378352,0.224308,0.000003,70.192302,283.965748,65.806529,149.563902,16329.143084,13592.300826,8205.098806,1930.792854,0,0,0,31.385735,19472.840187,221.117763,355.524946,548.153615,414.949926,5603.507058,3288.986461,172.650893,0.116789,5255618.671997,0.000111,0,0.129459,48382.481504,175556.089875,4218.980022,2101.892039,2.721725,0.000625,0.000019,0.000376,0,0,0.00011,0.047175,0,0.000147,0.000564,0.000065,0.001126,2.973915,10487.52742,176030.126898,135033.028376,0,0,0,4432.656905,1961.333638,740.744669,234.645053,28.138407,1.841822,0.217382,0.017876,0.00012,0.000014,0.546602,0,6.750246,1.924784,1.327205,1.330672,133.768098,1497.458198,2052.775793,0.000006,0.000057,0.000005,2465.510385,0.062322,0.000096,0.002443,25879.593372,315.947292,18294.548032,17.122515,38.983677,268.21968,2757.253773,55570.174961,455.318487,0.334734,0.012896,0.000001,0,0,0.00004,3.796578,0.000055,2471962.413612,10230.647165,0.001829,0.003393,0.000288,0.000187,0.000016,0,0,0,0,0,0.000005,0,0.000001,0.000097,0.000119,0.000099,0.001127,0.033638,862.170989,4304855.785797,0,0,0,7145435.043044,80972974.778718,118581.532836,-13213.4805,183078.2422,0.008,-2.88,38.9448,7695.815,6887,1,140,47,356.16,-0.0854,-1.5224,0.2007,146.844224,0.00694,689.733486,516.789222,254.568248,1618.276359,5392.482426,3052.017528,1782.700728,853.867776,0.000096,0,0.000005,0.000004,0,0,0.039804,5.166197,0,629.193528,3594.039176,2400.610048,4275.3612,7761.45078,364.179578,54.482277,2.401408,0.117695,227.420668,718.09445,421.402359,446.439072,6176.184498,5049.573824,2467.876203,1051.824374,0.000019,0,0,426.505104,0,767.123809,491.69133,330.714566,177.77748,1429.39164,2512.20375,347.275775,0,79246.479214,0.409823,0,31.469054,6151.035462,18906.3699,2397.281429,1811.392169,5.650071,0.460341,0.344697,1.253934,0,0,0.412726,12.016348,0,1.105175,2.628852,0.854631,0.809207,36.49208,4373.616846,17700.5552,10905.92154,0,0,0,4615.109808,2549.163588,1621.629984,648.26611,157.053664,30.229774,8.917395,0.247948,0,0,0,0,0,3.626437,6.897717,16.47361,639.437798,577.25964,1852.372732,0.1675,0.558456,0.201302,1982.398704,9.722957,0.391435,1.903855,28.514312,761.2081,25.827165,195.077089,233.39925,457.272655,590.798208,7151.8553,659.444445,10.193389,1.432932,0.000281,0.001204,0.00004,0.246948,38.637606,0.37853,56749.809,4284.106352,6.58266,4.547524,0.670869,0,0.314362,0,0.000002,0.000001,0,0.021153,0,0,0.186151,0.400092,0.229224,1.284714,4.031111,5.23526,973.43092,77720.91,0,0,0,101503.5333,340474.5006,128,-3.9,9.74,0.53,17.05,-446.97,2.84,1.41,-3.14,102.78,47.61,82.403283,0,0,0,0,0,0,0,0,0,0,0,0,0,0,0,0,0,0,0,0,0,0,0,0,0,0,0,0,0,0,0,0,0,0,0,0,0,0,0,0,0,0,0,0,0,0,0,0,0,0,0,0,0,0,0,0,0,0,0,0,0,0,0,0,0,0,0,0,0,0,0,0,0,0,0,0,0,0,0,0,0,0,0,0,0,0,0,0,0,0,0,0,0,0,0,0,0,0,0,0,0,0,0,0,0,0,0,0,0,0,0,0,0,0,0,0,0,0,0,0,0,0,0,0,0,0,0,0,0,0,0,0,0,0,0,0,0,0,0,0,0,0,0,0,0,0,0,0,0,0,0,0,0,0,0,0,0,0,0,0,0,0,0,0,0,0,0,0,0,0,0,0,0,0,0,0,0,0,0,0,0,0,0,0,0,0,0,0,0,0,0,0,0,0,0,0,0,0,0,0,0,0,0,0,0,0,0,0,0,0,0,0,0,0,0,0,0,0,0,0,0,0,0,0,0,0,0,0,0,0,0,0,0,0,0,0,0,0,0,0,0,0,0,0,0,0,0,0,0,0,0,0,0,0,0,0,0,0,0,0,0,0,0,0,0,0,0,0,0,0,0,0,0,0,0,0,0,0,0,0,0,0,0,0,0,0,0,0,0,0,0,0,0,0,0,0,0,0,0,0,0,0,0,0,0,0,0,0,0,0,0,0,0,0,0,0,0,0,0,0,0,0,0,0,390918.547662,8080.8453,188697.3249,0.0848,6.24,63.1152,12575.133,12416,1,294,1,316.2775,-3.4648,1.2408,-7.0022,199.985144,0.04958,805.573764,956.251428,630.164948,2402.980797,8925.14986,6503.87696,4190.804482,2265.292004,0.000095,0,0.000005,0.000005,0,0,0.039804,5.916438,0,1114.708632,4226.979848,7354.98752,9376.52067,12607.4799,751.444577,96.296832,13.167648,0.129805,438.54002,1186.98437,589.159179,787.970958,9233.41138,9121.34,5811.30296,3060.46348,0.000019,0,0,438.44196,0,1163.744849,693.46836,500.534398,496.78596,9335.14016,5703.7309,608.197296,0,134746.094304,0.761143,0,23.461196,14429.50938,31506.1648,4515.633042,3403.029346,22.60141,1.823884,0.334578,1.122352,0,0,0.752779,9.008393,0,1.419439,2.156983,0.689408,2.067592,94.388509,7203.33378,31027.7108,24719.793,0,0,0,6773.070768,3705.599424,2777.957884,1469.256222,347.355688,92.607478,20.665036,0.431827,0,0,0,0,0,8.72987,16.338859,31.113708,729.38265,2444.70528,2756.087532,0.207252,0.558456,0.200003,3643.12065,18.036815,0.858687,3.521413,50.951692,1298.82684,42.973804,271.448645,323.302875,596.48827,1027.75904,27317.9418,1237.09602,18.614466,3.366221,0.000268,0.000999,0.00005,0.446636,141.434551,0.1117,110169.9775,7289.19842,4.581444,5.70973,1.085896,0,0.150571,0,0.000002,0.000001,0,0.03972,0,0,0.039804,0.214934,0.244602,1.378296,4.254461,8.581511,1684.17228,149948.74,0,0,0,190333.5744,665508.714,544714.81546,-4989.528,200810.2119,0.0477,-17.55,58.6348,15393.3606,14464,1,399,1,353.958,-12.6096,-2.3688,3.2342,222.455931,0.072748,985.668568,974.805326,626.03562,3886.346387,14730.5928,10412.3256,6635.913814,2590.097441,0.000091,0,0.000005,0.000005,0.000001,0,0.039804,15.961953,0,1153.899007,4894.835704,9680.41212,18201.0195,19501.7184,752.819938,129.440409,12.045072,0.55669,446.668685,1525.068116,511.010874,1073.074114,16384.6784,14130.05,9301.90456,3250.58788,0.000018,0,0,438.44196,62557.6728,1163.744849,1235.2953,630.905717,354.676212,3081.65532,1090.22645,1049.0964,12.095093,151425.665085,1.111699,0,72.937962,19084.1301,52699.9472,5400.133284,3501.376286,44.768811,2.693271,0.890268,2.717585,0,0,1.073355,44.953936,0,0.942956,3.759993,1.411406,3.768792,104.648702,7571.16315,49861.9544,35483.3115,0,0,0,7489.39415,3948.010656,2757.834932,1148.49273,360.498604,62.937011,18.69572,2.802845,0.141602,0.035963,18.266748,0,31.999834,22.191586,20.456291,34.83603,969.831,6346.51392,11649.25476,0.219331,0.595536,0.181764,4344.421025,24.949093,1.291438,4.973239,74181.054,1298.82684,60141.102,271.448645,325.53255,1012.267666,1077.01737,7623.77826,1067.23398,32.044543,9.665194,0.2696,0.054658,0.00005,0.634827,125.03238,1.811067,169123.02,7756.6762,7.505642,7.969303,2.342409,2.014536,0.799816,0,0.000002,0.000001,0,0.057227,0.635712,0,0.332503,1.40482,1.726836,1.507379,4.692728,19.997095,1830.846576,219034.002,0,0,0,275157.504,884506.386,0,0,0,0,0,0,0,0,0,0,0,0,0,0,0,0,0,0,0,0,0,0,0,0,0,0,0,0,0,0,0,0,0,0,0,0,0,0,0,0,0,0,0,0,0,0,0,0,0,0,0,0,0,0,0,0,0,0,0,0,0,0,0,0,0,0,0,0,0,0,0,0,0,0,0,0,0,0,0,0,0,0,0,0,0,0,0,0,0,0,0,0,0,0,0,0,0,0,0,0,0,0,0,0,0,0,0,0,0,0,0,0,0,0,0,0,0,0,0,0,0,0,0,0,0,0,0,0,0,0,0,0,0,0,0,0,0,0,0,0,0,0,0,0,0,0,0,0,0,0,0,0,0,0,0,0,0,0,0,0,0,0,0,0,0,0,0,0,0,0,0,0,0,0,0,0,0,0,0,0,0,0,0,0,0,0,0,0,0,0,0,0,0,0,0,0,0,0,0,0,0,0,0,0,0,0,0,0,0,0,0,0,0,0,0,0,0,0,0,0,0,0,0,0,0,0,0,0,0,0,0,0,0,0,0,0,0,0,0,0,0,0,0,0,0,0,0,0,0,0,0,0,0,0,0,0,0,0,0,0,0,0,0,0,0,0,0,0,0,0,0,0,0,0,0,0,0,0,0,0,0,0,0,0,0,0,0,0,0,0,0,0,0,0,0,0,0,0,0,0,0,0,0,0,0,0,0,0,0,0,0,0,0,0,0,0,0,0,0,0,0,0,0,0,-64.825956,161.42773,1.23,0.77,0.96,-21.300103,-0.836543,NotAnnotated
1GVPA.pdb_A_PRO_8,4.507171,0,-181.168475,14,14.827685,0,-1.462708,0,0,-195.99616,10,113.230297,-9.267303,-10.004179,-422.17,169.73,14,0.16,-1.6,6.48,122.35,97,1,122.4976,14.605615,18.55,-1.22,0.88,2.23,12.344,0.11524,25.398,24.378,17.092,40.353,80.414,62.888,47.953,39.356,-0.009776,0.00019,-0.002307,0.002191,0.000494,-0.000393,0.19951,1.9563,0,24.888,55.874,61.312,68.079,103.23,25.679,9.0769,2.1102,0.26253,15.052,26.69,23.107,21.414,81.871,79.316,55.073,45.394,-0.004322,0.000019,-0.000627,20.652,0,27.697,16.614,16.198,15.78,121.64,117.53,14.189,0,-322.684,0.70281,0.000009,4.326,93.522,148.39,53.723,45.329,2.8121,0.85097,0.47507,0.85833,0.000134,0.000128,-0.70026,2.149,0.000014,1.3953,1.5158,0.84869,0.94037,6.8067,69.658,143.72,123.26,-0.000133,-0.000157,0,88.152,65.166,53.287,33.914,13.796,7.3832,3.4744,0.19545,0,0,0,0,0,1.1944,2.3472,3.8358,24.683,22.536,30.326,0.43736,0.72366,0.47064,52.026,-3.4243,0.76737,-1.514,0.22726,27.59,0.21658,13.967,15.225,16.415,23.744,221.18,28.185,2.8074,0.96241,0.000649,0.004692,-0.006351,0.53772,9.9862,0.19951,265.31,68.779,2.6658,2.207,0.82471,0,0.31311,0,0.001535,0.000804,0,-0.16254,0,0,0.19951,0.31311,0.25794,1.6625,2.5152,1.8507,34.895,308.6,-0.000464,-0,-0.000184,350.29,673.66,-0.012651,2.89997,-3147.609094,2.72971,1.044619,268.852919,3.328277,4.229064,2.711768,3.111264,2.439286,0.954671,3.174447,2256.441095,-7.16891,-26.164792,2.328682,1.48693,2.456565,2.54079,2.202938,2.309755,2.688325,2.459111,2.304793,2.687589,3.079887,3.852953,3.111264,3.745266,1.560757,3.111264,2.698192,2.077437,0,2.324536,1.993167,2.298896,2.131722,3.092569,3.650847,3.385662,2.815623,1.712102,2.381032,2.401827,2.714575,2.207117,2.473874,2.55418,2.203286,2.877286,3.094389,0.612512,3.099228,2.813407,0,2.432244,1.273477,1.339078,1.761683,6.632776,5.693231,1.53299,0,2.593388,2.481483,4.660169,1.892858,2.442372,2.509371,2.399372,2.704804,1.7904,2.510912,2.09838,1.845268,3.111264,3.986811,2.453012,1.226728,2.978056,4.511402,2.735685,2.583401,1.920076,2.150731,2.600081,2.478826,2.460133,3.84926,3.111264,0,3.501987,3.307628,3.556171,3.455803,2.355267,2.328463,1.688501,0.162883,0,0,0,0,0,0.553527,1.206612,1.644696,2.365871,1.479234,1.334864,3.085756,2.914348,3.393545,2.705072,2.460569,2.960951,2.466296,0.005728,2.582265,0.005849,2.403334,2.152709,1.387639,1.362479,6.162627,2.268803,1.278777,1.112108,0.007442,0.093242,3.058629,2.421631,3.237171,0.399143,2.447957,2.560758,3.186387,3.04501,2.421771,0,1.089191,0,3.034538,2.568496,3.1533,2.562949,0,?,0.876408,0.841153,0.797012,4.791277,4.06535,1.669299,2.600698,2.475293,3.213628,2.384613,2.483192,2.475544,2.628973,-0,0,0,0,-0,0,0,0,0,0,0,0,-0,0,0,0,0,0,0,0,0,0,0,0,0,-0,0,-0,0,0,-0,0,0,0,0,0,0,0,0,0,0,0,0,0,0,0,0,0,0,0,0,-0,0,-0,0,0,0,0,0,0,0,0,0,0,-0,0,0,0,0,0,0,0,0,0,0,0,0,0,-0,0,0,0,0,0,0,0,0,0,0,-0,-0,0,0,0,0,0,0,0,0,0,0,0,0,0,0,0,0,0,0,0,0,0,0,0,0,-0,0,-0,0,0,0,0,0,0,0,0,0,0,0,0,0,-0,0,0,0,0,0,0,0,0,0,0,0,0,0,0,-0,0,0,0,0,0,0,0,0,0,0,-0,-0,-0,0,0,96517.624382,14404.13645,89113.75445,0.0128,1.28,20.9952,7484.76125,4704.5,0.5,98,25,172.05125,0.7442,0.3872,2.48645,76.187168,0.00664,322.529202,297.143442,146.068232,814.182305,3233.205698,1977.450272,1149.745105,774.447368,0.000048,0,0.000003,0.000002,0,0,0.019902,1.913555,0,309.706272,1560.951938,1879.580672,2317.37512,5328.21645,329.70552,41.195057,2.226472,0.034461,113.281352,356.17805,266.966724,229.279698,3351.43032,3145.513928,1516.517664,1030.307618,0.000009,0,0,213.252552,0,383.561904,138.012498,131.187602,124.5042,7398.1448,6906.65045,100.66386,0,52062.481928,0.246971,0,9.357138,4373.182242,11009.79605,1443.080364,1027.359121,3.953953,0.362075,0.112846,0.368365,0,0,0.245182,2.309101,0,0.973431,1.148825,0.360137,0.442148,23.165582,2426.118482,10327.7192,7596.5138,0,0,0,3885.387552,2123.303778,1419.752184,575.079698,95.164808,27.255821,6.035728,0.0191,0,0,0,0,0,0.713296,2.754674,7.356681,304.625245,253.935648,459.833138,0.095642,0.261842,0.110751,1353.352338,5.862915,0.294428,1.146098,0.025824,380.60405,0.023453,97.538545,115.900312,134.726112,281.888768,24460.2962,397.197112,3.940747,0.463117,0,0.000011,0.00002,0.144571,49.862095,0.019902,35194.69805,2365.27542,3.553245,2.435424,0.340073,0,0.049019,0,0.000001,0,0,0.01321,0,0,0.019902,0.049019,0.033267,1.381953,3.163116,1.712545,608.830513,47616.98,0,0,0,61351.54205,226908.8978,0.00422,0.02764,0.005111,0.001731,-0.010751,0.004787,0.006171,0.004337,0.005376,0.00441,0.000828,0.005905,0.003277,0.032962,-0.036567,0.003815,0.002406,0.004758,0.004345,0.00324,0.003574,0.004535,0.003952,0.003605,0.003809,0.005273,0.008203,0.005376,0.006643,0.003613,0.005376,0.005425,0.003396,0,0.00417,0.003329,0.003282,0.003452,0.005158,0.005486,0.005953,0.003524,0.003349,0.004003,0.004383,0.00458,0.003562,0.003976,0.004138,0.003452,0.004225,0.005328,0.000919,0.005309,0.005715,0,0.004374,0.001997,0.001617,0.00175,0.006015,0.008595,0.002559,0,0.004019,0.004026,0.006467,0.003409,0.003724,0.00405,0.003894,0.004823,0.002243,0.003523,0.003891,0.003452,0.005376,0.007254,0.003982,0.002192,0.00389,0.00794,0.005072,0.004577,0.002608,0.003087,0.004607,0.003972,0.003793,0.006383,0.005376,0,0.006014,0.005214,0.005761,0.005269,0.003514,0.003372,0.002799,0.000239,0,0,0,0,0,0.000691,0.001505,0.002095,0.004261,0.002437,0.002438,0.005274,0.005025,0.005918,0.004321,0.003988,0.004771,0.003988,0.000012,0.004758,0.000012,0.004273,0.003651,0.002159,0.001454,0.007445,0.003608,0.002203,0.001802,0.000018,0.00025,0.005225,0.003928,0.004524,0.000815,0.003854,0.00453,0.005764,0.005535,0.003706,0,0.002119,0,0.005225,0.00462,0.005499,0.00417,0,-9999,0.001833,0.001464,0.001254,0.008462,0.007817,0.002658,0.004216,0.003982,0.005584,0.004169,0.004604,0.003996,0.004218,1045753.050821,-4070.97405,287596.97995,0.116,-2.24,49.41,14204.835,15132,1.5,322,3.5,542.68025,0.7869,-1.3288,-1.12615,291.676376,0.038952,1378.108179,1050.057972,527.655678,3084.220143,11422.527251,7368.712736,4486.866304,2239.868028,0.000144,0,0.000008,0.000006,0.000001,0,0.079608,8.782711,0,1280.61204,7238.644322,6626.815552,10252.01661,15859.689435,704.567563,114.931708,4.901889,0.248714,454.126366,1499.52427,879.498634,925.491666,12194.971998,11301.93513,6200.283559,2876.549689,0.000028,0,0.000001,852.999882,0,1563.703377,966.560985,650.228215,364.73892,5139.5941,7931.218225,654.950051,0,171070.61605,0.901438,0,52.030965,15472.794051,39571.90325,5359.003557,3773.820566,17.010674,1.162638,0.586255,2.146898,0,0,0.90142,20.209841,0,1.968901,4.299264,1.364278,1.721686,86.519283,8997.793518,37326.2398,27069.68327,0,0,0,9758.86716,5276.621352,3323.163824,1323.748205,343.472114,106.953404,40.622511,0.911862,0,0,0,0,0,8.379791,15.406786,35.033704,1360.86018,1727.970336,3738.331509,0.285681,0.837759,0.301953,4377.441627,21.416257,0.900731,4.184469,59.929712,1522.4162,53.014561,410.259675,503.231925,870.709052,1152.640608,23413.11949,1568.60799,26.330324,3.252416,0.0004,0.001703,0.00006,0.537849,113.818713,0.611997,127677.7844,8895.463186,11.134114,7.972125,1.236405,0,0.499702,0,0.000004,0.000001,0,0.046653,0,0,0.299131,0.628297,0.389337,2.592278,7.293577,9.224074,2046.085773,173589.043,0,0,0,223591.85845,768009.4513,-9999,-9999,-9999,-9999,-9999,-9999,-9999,-9999,-9999,-9999,-9999,-9999,-9999,-9999,-9999,-9999,-9999,-9999,-9999,-9999,-9999,-9999,-9999,-9999,-9999,-9999,-9999,-9999,-9999,-9999,-9999,-9999,-9999,-9999,-9999,-9999,-9999,-9999,-9999,-9999,-9999,-9999,-9999,-9999,-9999,-9999,-9999,-9999,-9999,-9999,-9999,-9999,-9999,-9999,-9999,-9999,-9999,-9999,-9999,-9999,-9999,-9999,-9999,-9999,-9999,-9999,-9999,-9999,-9999,-9999,-9999,-9999,-9999,-9999,-9999,-9999,-9999,-9999,-9999,-9999,-9999,-9999,-9999,-9999,-9999,-9999,-9999,-9999,-9999,-9999,-9999,-9999,-9999,-9999,-9999,-9999,-9999,-9999,-9999,-9999,-9999,-9999,-9999,-9999,-9999,-9999,-9999,-9999,-9999,-9999,-9999,-9999,-9999,-9999,-9999,-9999,-9999,-9999,-9999,-9999,-9999,-9999,-9999,-9999,-9999,-9999,-9999,-9999,-9999,-9999,-9999,-9999,-9999,-9999,-9999,-9999,-9999,-9999,-9999,-9999,-9999,-9999,-9999,-9999,-9999,-9999,-9999,-9999,-9999,-9999,-9999,-9999,-9999,-9999,-9999,-9999,-9999,-9999,-9999,-9999,-9999,-9999,2218.795963,331.129574,2048.592056,0.000294,0.029425,0.482648,172.063477,108.149425,0.011494,2.252874,0.574713,3.955201,0.017108,0.008901,0.05716,1.751429,0.000153,7.414464,6.830884,3.35789,18.716835,74.326568,45.458627,26.430922,17.803388,0.000001,0,0,0,0,0,0.000458,0.04399,0,7.119684,35.883953,43.208751,53.272991,122.487734,7.579437,0.947013,0.051183,0.000792,2.604169,8.188001,6.137166,5.270798,77.044375,72.310665,34.862475,23.685233,0,0,0,4.902358,0,8.817515,3.172701,3.015807,2.862166,170.072294,158.773574,2.314112,0,1196.838665,0.005677,0,0.215107,100.532925,253.09876,33.174261,23.617451,0.090895,0.008324,0.002594,0.008468,0,0,0.005636,0.053083,0,0.022378,0.02641,0.008279,0.010164,0.532542,55.772839,237.418832,174.632501,0,0,0,89.319254,48.811581,32.637981,13.220223,2.187697,0.626571,0.138752,0.000439,0,0,0,0,0,0.016398,0.063326,0.169119,7.002879,5.837601,10.570877,0.002199,0.006019,0.002546,31.111548,0.13478,0.006768,0.026347,0.000594,8.749518,0.000539,2.242265,2.664375,3.097152,6.480202,562.30566,9.130968,0.090592,0.010646,0,0,0,0.003323,1.146255,0.000458,809.073518,54.374148,0.081684,0.055987,0.007818,0,0.001127,0,0,0,0,0.000304,0,0,0.000458,0.001127,0.000765,0.031769,0.072715,0.039369,13.996104,1094.643218,0,0,0,1410.380277,5216.296501,-9999,-9999,-9999,-9999,-9999,-9999,-9999,-9999,-9999,-9999,-9999,-9999,-9999,-9999,-9999,-9999,-9999,-9999,-9999,-9999,-9999,-9999,-9999,-9999,-9999,-9999,-9999,-9999,-9999,-9999,-9999,-9999,-9999,-9999,-9999,-9999,-9999,-9999,-9999,-9999,-9999,-9999,-9999,-9999,-9999,-9999,-9999,-9999,-9999,-9999,-9999,-9999,-9999,-9999,-9999,-9999,-9999,-9999,-9999,-9999,-9999,-9999,-9999,-9999,-9999,-9999,-9999,-9999,-9999,-9999,-9999,-9999,-9999,-9999,-9999,-9999,-9999,-9999,-9999,-9999,-9999,-9999,-9999,-9999,-9999,-9999,-9999,-9999,-9999,-9999,-9999,-9999,-9999,-9999,-9999,-9999,-9999,-9999,-9999,-9999,-9999,-9999,-9999,-9999,-9999,-9999,-9999,-9999,-9999,-9999,-9999,-9999,-9999,-9999,-9999,-9999,-9999,-9999,-9999,-9999,-9999,-9999,-9999,-9999,-9999,-9999,-9999,-9999,-9999,-9999,-9999,-9999,-9999,-9999,-9999,-9999,-9999,-9999,-9999,-9999,-9999,-9999,-9999,-9999,-9999,-9999,-9999,-9999,-9999,-9999,-9999,-9999,-9999,-9999,-9999,-9999,-9999,-9999,-9999,-9999,-9999,-9999,1216777.927955,27100.202047,1037259.826564,0,0.000214,0.057576,7317.35253,2890.846428,0.000033,1.254441,0.081635,3.866462,0.000072,0.00002,0.000808,0.758162,0,13.587394,11.532684,2.786825,86.584747,1365.415241,510.75099,172.663768,78.339698,0,0,0,0,0,0,0,0.000478,0,12.528471,318.256394,461.445076,701.440367,3708.188419,14.198763,0.22166,0.000647,0,1.676158,16.570377,9.3092,6.866403,1467.095767,1292.353431,300.395223,138.653839,0,0,0,5.940001,0,19.216266,2.487911,2.247935,2.024725,7148.974201,6230.645303,1.323565,0,354036.31459,0.000008,0,0.011436,2498.004561,15832.759804,272.006392,137.861385,0.002042,0.000017,0.000002,0.000018,0,0,0.000008,0.000696,0,0.000124,0.000172,0.000017,0.000026,0.070095,768.815424,13931.789952,7537.489801,0,0,0,1971.817715,588.873946,263.283211,43.197056,1.182908,0.097032,0.004758,0,0,0,0,0,0,0.000066,0.000991,0.007069,12.12076,8.422585,27.618406,0.000001,0.000009,0.000002,239.232308,0.00449,0.000011,0.000172,0,18.921035,0,1.242655,1.754556,2.370837,10.378955,78148.653369,20.606785,0.002028,0.000028,0,0,0,0.000003,0.324742,0,161790.330568,730.737698,0.001649,0.000775,0.000015,0,0,0,0,0,0,0,0,0,0,0,0,0.000249,0.001307,0.000383,48.416222,296156.842257,0,0,0,491642.073134,6725136.873147,0,0,0,0,0,0,0,0,0,0,0,0,0,0,0,0,0,0,0,0,0,0,0,0,0,0,0,0,0,0,0,0,0,0,0,0,0,0,0,0,0,0,0,0,0,0,0,0,0,0,0,0,0,0,0,0,0,0,0,0,0,0,0,0,0,0,0,0,0,0,0,0,0,0,0,0,0,0,0,0,0,0,0,0,0,0,0,0,0,0,0,0,0,0,0,0,0,0,0,0,0,0,0,0,0,0,0,0,0,0,0,0,0,0,0,0,0,0,0,0,0,0,0,0,0,0,0,0,0,0,0,0,0,0,0,0,0,0,0,0,0,0,0,0,0,0,0,0,0,0,0,0,0,0,0,0,0,0,0,0,0,0,97,-1.6,6.48,0.16,18.55,-422.17,-1.22,0.88,2.23,122.35,169.73,14.605615,729684.315845,5132.6352,202536.0575,0.0896,1.28,36.8064,2416.4125,8439,1,154,1,350.7805,-2.3912,-1.4344,1.2711,299.996232,0.020865,798.843294,663.56916,390.586384,1259.41713,4234.922896,3260.931464,2063.033966,1098.307892,0.000106,0,0.000005,0.000003,0,0,0.039804,2.607357,0,1022.573256,5043.075492,3367.500288,4489.333497,4728.55338,244.530845,32.616025,3.728301,0.04961,357.56026,849.8096,566.398784,508.668156,4218.730759,5198.37064,3120.43618,1503.403886,0.000019,0,0,426.505104,0,1199.640161,793.434798,511.030702,300.67212,9176.03504,3750.61736,415.978913,0,103361.783928,0.433064,0,13.180889,8497.502442,15303.4607,3309.068185,2286.938708,5.497937,0.354446,0.127,0.804968,0,0,0.467206,4.052799,0,1.285239,1.906876,0.374357,0.775147,92.822968,5598.76175,15418.2816,13070.4904,0,0,0,3528.460104,2156.929434,1525.020653,814.851678,241.954248,111.397722,31.030561,0.70364,0,0,0,0,0,3.626437,6.897717,16.47361,658.813953,1248.021144,1281.698064,0.17724,0.558456,0.201302,2401.103952,11.573449,0.30991,2.132772,-0.900654,1024.99609,0.27027,288.013507,343.38465,648.507405,1008.88256,23495.9514,1045.6635,11.952506,1.408968,-0.000008,0.000038,0.00004,0.283443,65.034129,0.149401,57564.3107,5793.323949,3.785436,3.637798,0.314116,0,0.107938,0,0.000003,0.000001,0,0.022765,0,0,0.070499,0.159386,0.10054,0.390322,2.678185,3.972713,1363.522125,82862.186,0,0,0,109525.1743,382915.0806,0,0,0,0,0,0,0,0,0,0,0,0,0,0,0,0,0,0,0,0,0,0,0,0,0,0,0,0,0,0,0,0,0,0,0,0,0,0,0,0,0,0,0,0,0,0,0,0,0,0,0,0,0,0,0,0,0,0,0,0,0,0,0,0,0,0,0,0,0,0,0,0,0,0,0,0,0,0,0,0,0,0,0,0,0,0,0,0,0,0,0,0,0,0,0,0,0,0,0,0,0,0,0,0,0,0,0,0,0,0,0,0,0,0,0,0,0,0,0,0,0,0,0,0,0,0,0,0,0,0,0,0,0,0,0,0,0,0,0,0,0,0,0,0,0,0,0,0,0,0,0,0,0,0,0,0,0,0,0,0,0,0,0,0,0,0,0,0,0,0,0,0,0,0,0,0,0,0,0,0,0,0,0,0,0,0,0,0,0,0,0,0,0,0,0,0,0,0,0,0,0,0,0,0,0,0,0,0,0,0,0,0,0,0,0,0,0,0,0,0,0,0,0,0,0,0,0,0,0,0,0,0,0,0,0,0,0,0,0,0,0,0,0,0,0,0,0,0,0,0,0,0,0,0,0,0,0,0,0,0,0,0,0,0,0,0,0,0,0,0,0,0,0,0,0,0,0,0,0,0,0,0,0,0,0,0,0,0,0,0,0,0,0,0,0,0,0,0,0,0,0,0,0,0,0,0,0,0,0,0,0,0,0,0,0,0,0,0,0,0,0,0,0,0,1089083.746643,8080.8453,188697.3249,0.0848,6.24,63.1152,12575.133,12416,1,294,1,316.2775,-3.4648,1.2408,-7.0022,199.985144,0.04958,805.573764,956.251428,630.164948,2402.980797,8925.14986,6503.87696,4190.804482,2265.292004,0.000095,0,0.000005,0.000005,0,0,0.039804,5.916438,0,1114.708632,4226.979848,7354.98752,9376.52067,12607.4799,751.444577,96.296832,13.167648,0.129805,438.54002,1186.98437,589.159179,787.970958,9233.41138,9121.34,5811.30296,3060.46348,0.000019,0,0,438.44196,0,1163.744849,693.46836,500.534398,496.78596,9335.14016,5703.7309,608.197296,0,134746.094304,0.761143,0,23.461196,14429.50938,31506.1648,4515.633042,3403.029346,22.60141,1.823884,0.334578,1.122352,0,0,0.752779,9.008393,0,1.419439,2.156983,0.689408,2.067592,94.388509,7203.33378,31027.7108,24719.793,0,0,0,6773.070768,3705.599424,2777.957884,1469.256222,347.355688,92.607478,20.665036,0.431827,0,0,0,0,0,8.72987,16.338859,31.113708,729.38265,2444.70528,2756.087532,0.207252,0.558456,0.200003,3643.12065,18.036815,0.858687,3.521413,50.951692,1298.82684,42.973804,271.448645,323.302875,596.48827,1027.75904,27317.9418,1237.09602,18.614466,3.366221,0.000268,0.000999,0.00005,0.446636,141.434551,0.1117,110169.9775,7289.19842,4.581444,5.70973,1.085896,0,0.150571,0,0.000002,0.000001,0,0.03972,0,0,0.039804,0.214934,0.244602,1.378296,4.254461,8.581511,1684.17228,149948.74,0,0,0,190333.5744,665508.714,0,0,0,0,0,0,0,0,0,0,0,0,0,0,0,0,0,0,0,0,0,0,0,0,0,0,0,0,0,0,0,0,0,0,0,0,0,0,0,0,0,0,0,0,0,0,0,0,0,0,0,0,0,0,0,0,0,0,0,0,0,0,0,0,0,0,0,0,0,0,0,0,0,0,0,0,0,0,0,0,0,0,0,0,0,0,0,0,0,0,0,0,0,0,0,0,0,0,0,0,0,0,0,0,0,0,0,0,0,0,0,0,0,0,0,0,0,0,0,0,0,0,0,0,0,0,0,0,0,0,0,0,0,0,0,0,0,0,0,0,0,0,0,0,0,0,0,0,0,0,0,0,0,0,0,0,0,0,0,0,0,0,0,0,0,0,0,0,0,0,0,0,0,0,0,0,0,0,0,0,0,0,0,0,0,0,0,0,0,0,0,0,0,0,0,0,0,0,0,0,0,0,0,0,0,0,0,0,0,0,0,0,0,0,0,0,0,0,0,0,0,0,0,0,0,0,0,0,0,0,0,0,0,0,0,0,0,0,0,0,0,0,0,0,0,0,0,0,0,0,0,0,0,0,0,0,0,0,0,0,0,0,0,0,0,0,0,0,0,0,0,0,0,0,0,0,0,0,0,0,0,0,0,0,0,0,0,0,0,0,0,0,0,0,0,0,0,0,0,0,0,0,0,0,0,0,0,0,0,0,0,0,0,0,0,0,0,0,0,0,0,0,0,0,-52.962218,-34.709801,0.52,0.64,1.91,-13.181015,-1.400971,NotAnnotated
1GVPA.pdb_A_SER_9,4.470152,-19.059425,-83.579402,14,6.480116,0,-4.820785,-0.8138,-16.308774,-90.059518,10,104.474253,-8.100144,0.578023,-479.75,30.24,11,0.56,-0.8,5.68,19.75,87,1,112.574397,55.210064,18.91,1.96,-1.63,0.57,24.303,0.18106,31.453,27.22,22.852,31.21,52.664,51.853,43.022,27.907,-0.01081,0.000022,-0.002307,0.001292,0.000404,-0.000393,0.19951,1.3328,0,41.087,90.258,54.924,65.943,45.806,9.5226,3.5933,1.7668,0.18897,23.755,31.84,24.512,23.754,51.529,65.54,56.66,33.119,-0.004505,0.000358,-0.000627,20.652,3.9492,43.313,47.757,31.549,19.054,75.436,31.912,29.317,9.6876,-320.3189,0.61619,0.000004,3.0469,90.861,103.13,61.595,50.452,1.9551,0.41652,0.26733,0.93783,0.000134,0.00007,-0.66719,1.8859,0.00001,0.92112,1.258,0.4411,0.8243,13.637,80.375,107.28,106.04,-0.000111,-0.000157,0,40.027,33.099,28.619,24.027,17.538,15.088,8.9312,3.6001,0.94432,0.18964,2.4604,0,3.5391,3.0362,2.9387,4.2947,26.691,55.379,42.264,0.40525,0.77171,0.42772,46.152,-3.3798,0.40386,-1.4087,-3.9631,37.151,1.2479,20.621,22.554,39.507,42.49,106.23,37.1,4.2575,1.464,-0.012675,0.008162,-0.006351,0.52712,6.5124,0.74884,216.97,84.231,1.42,1.6483,0.38088,0.25757,0.34473,0.15385,0.001686,0.000979,0,-0.14006,0.38502,0,0.35336,0.50904,0.38978,0.23478,1.0648,2.1466,39.075,268.51,-0.000448,-0,-0.000222,312.67,568.41,-0.008479,3.090153,-574.834017,2.018482,3.290196,122.903024,2.743257,0.661018,2.282861,2.921391,2.110292,3.299659,3.034337,-3777.275812,12.404847,-6.205869,4.26748,2.169383,2.84122,2.652757,2.750379,1.687662,1.666768,1.909724,1.943915,1.793763,3.190435,0.423427,2.921391,2.093273,1.177549,2.921391,2.526616,1.351136,0,3.573932,2.991863,1.929794,1.9457,1.309236,1.29035,1.280743,2.230183,1.186033,3.501884,2.677951,2.684885,2.294319,1.478751,1.989708,2.127224,1.971879,3.025655,10.715238,2.915039,2.637955,0.100174,3.545626,3.400694,2.435262,1.983576,3.861664,1.452336,2.94031,3.869422,2.419399,2.047801,1.981627,1.279462,2.224346,1.651948,2.572648,2.810281,1.174846,1.158853,1.13091,1.906319,2.921391,2.065171,2.196834,1.034344,2.010546,2.786175,2.161008,1.289356,1.594724,4.005988,2.801486,1.748554,1.98983,3.008405,2.921391,0,1.506542,1.593492,1.809882,2.297347,2.782028,4.348417,3.931337,2.74028,1.768607,0.616886,2.304621,0,1.257785,1.322338,1.419958,1.711147,2.391778,3.398353,1.765617,2.686485,2.918657,2.895692,2.25324,2.280596,1.478695,2.157305,-0.096572,3.243694,0.032559,3.308529,2.970427,3.104674,2.279188,2.770383,2.769983,1.809443,1.595886,-0.141342,0.154431,2.874911,2.230226,1.987541,1.433612,1.887002,2.925419,1.626326,2.150033,1.072847,0.896867,1.149109,0.841363,3.123714,2.928406,2.903194,2.079588,0.902797,?,1.493709,1.307801,1.155104,0.652266,1.644068,1.831969,2.728004,2.026782,2.914849,3.029841,2.817819,2.079197,2.08603,-0,0,0,0,-0,0,0,0,0,0,0,0,0,-0,0,0,0,0,0,0,0,0,0,0,0,-0,0,-0,0,0,-0,0,0,0,0,0,0,0,0,0,0,0,0,0,0,0,0,0,0,0,0,-0,0,-0,0,0,0,0,0,0,0,0,0,0,-0,0,0,0,0,0,0,0,0,0,0,0,0,0,-0,0,0,0,0,0,0,0,0,0,0,-0,-0,0,0,0,0,0,0,0,0,0,0,0,0,0,0,0,0,0,0,0,0,0,0,0,0,-0,0,-0,-0,0,0,0,0,0,0,0,0,0,0,-0,0,-0,0,0,0,0,0,0,0,0,0,0,0,0,0,0,-0,0,0,0,0,0,0,0,0,0,0,-0,-0,-0,0,0,0,0,0,0,0,0,0,0,0,0,0,0,0,0,0,0,0,0,0,0,0,0,0,0,0,0,0,0,0,0,0,0,0,0,0,0,0,0,0,0,0,0,0,0,0,0,0,0,0,0,0,0,0,0,0,0,0,0,0,0,0,0,0,0,0,0,0,0,0,0,0,0,0,0,0,0,0,0,0,0,0,0,0,0,0,0,0,0,0,0,0,0,0,0,0,0,0,0,0,0,0,0,0,0,0,0,0,0,0,0,0,0,0,0,0,0,0,0,0,0,0,0,0,0,0,0,0,0,0,0,0,0,0,0,0,0,0,0,0,0,0,0,0,0,0,0,0,0,0,0,0,0,0,0,0,0,0,0,0,0,0,0,0.00287,-0.010721,0.005798,0.007898,0.010751,0.005219,0.000795,0.004077,0.005376,0.003616,0.000828,0.005638,0.024445,0.001415,-0.028873,0.007904,0.005241,0.005927,0.005661,0.005727,0.002661,0.002743,0.003297,0.003432,0.002999,0.005898,0.00171,0.005376,0.00376,0.002789,0.005376,0.005425,0.001733,0,0.008157,0.005605,0.003474,0.003406,0.002009,0.002165,0.002208,0.005687,0.001607,0.007763,0.005703,0.005207,0.004301,0.00223,0.003325,0.003825,0.00355,0.005579,0.031746,0.005309,0.005755,0.000169,0.007707,0.006341,0.003561,0.003037,0.005346,0.002784,0.006341,0.007219,0.004197,0.003608,0.004959,0.0016,0.003953,0.002625,0.004908,0.006285,0.001877,0.002284,0.001693,0.003191,0.005376,0.00408,0.003906,0.001255,0.003974,0.005409,0.003305,0.001694,0.002589,0.007722,0.005937,0.002879,0.003439,0.005859,0.005376,0,0.002476,0.002443,0.003075,0.004537,0.005441,0.008682,0.008057,0.004856,0.002657,0.00107,0.004276,0,0.001867,0.00229,0.002462,0.002835,0.004471,0.00794,0.002884,0.004928,0.005358,0.005366,0.004015,0.004103,0.002473,0.003837,-0.000166,0.007538,0.000055,0.006896,0.005891,0.005612,0.003095,0.004619,0.005584,0.003661,0.00304,-0.000284,0.000409,0.005628,0.003978,0.003641,0.001725,0.003178,0.006252,0.002097,0.003851,0.001448,0.001282,0.001468,0.00049,0.005762,0.005622,0.005436,0.003657,0.000781,-9999,0.001658,0.001574,0.001347,0.000816,0.002691,0.003184,0.005137,0.003573,0.00534,0.005649,0.005123,0.00367,0.003704,711324.955453,1579.1328,326270.77875,0.5292,2.24,53.8748,1828.94875,14224.5,1.5,264,3.5,518.134,5.8702,-0.05705,-0.8892,604.269792,0.084841,1716.751919,1368.11803,932.727232,2296.24454,6908.542516,6146.758326,4272.063089,1763.527051,0.000161,0,0.000008,0.000003,0.000001,0,0.079608,4.48174,0,2504.992216,12187.357224,7014.61866,10114.33734,6177.374257,278.117056,42.638098,7.911377,0.119362,880.657237,1950.94824,999.832224,1117.305021,6838.078651,9081.05855,6870.95989,2416.743108,0.000029,0,0.000001,858.96831,775.143052,2755.464778,3068.38725,1431.835591,633.011988,4567.423492,2569.39468,1622.79856,154.636377,178617.778565,0.807745,0,24.419837,16422.716876,25651.5249,6754.292117,4917.632118,14.238211,0.753735,0.255066,1.984354,0,0,0.88438,11.576126,0,1.341413,2.801126,0.505024,1.708906,216.434191,11595.580687,27053.8704,24540.25398,0,0,0,4018.090382,2472.14776,1773.777001,1139.816853,531.866157,275.336386,116.946919,18.489574,1.385884,0.138009,15.186942,0,30.301774,27.788213,25.199499,47.420789,1427.928463,5630.050656,4421.76534,0.26694,0.893386,0.273826,4067.444988,22.034775,0.466959,4.025642,-833.719329,2411.954373,240.1465,662.088757,812.068047,2263.118988,2453.62754,14526.686925,2427.91675,43.757308,5.485096,-0.006297,0.002786,0.000065,0.544726,91.597232,1.295519,105279.26825,12274.899399,4.050266,5.547436,0.482975,0.304302,0.346376,0.055098,0.000004,0.000002,0,0.040914,0.453344,0,0.270598,0.675298,0.418255,0.249968,2.511224,11.04694,2493.004537,155753.25315,0,0,0,205356.96595,674324.67735,-9999,-9999,-9999,-9999,-9999,-9999,-9999,-9999,-9999,-9999,-9999,-9999,-9999,-9999,-9999,-9999,-9999,-9999,-9999,-9999,-9999,-9999,-9999,-9999,-9999,-9999,-9999,-9999,-9999,-9999,-9999,-9999,-9999,-9999,-9999,-9999,-9999,-9999,-9999,-9999,-9999,-9999,-9999,-9999,-9999,-9999,-9999,-9999,-9999,-9999,-9999,-9999,-9999,-9999,-9999,-9999,-9999,-9999,-9999,-9999,-9999,-9999,-9999,-9999,-9999,-9999,-9999,-9999,-9999,-9999,-9999,-9999,-9999,-9999,-9999,-9999,-9999,-9999,-9999,-9999,-9999,-9999,-9999,-9999,-9999,-9999,-9999,-9999,-9999,-9999,-9999,-9999,-9999,-9999,-9999,-9999,-9999,-9999,-9999,-9999,-9999,-9999,-9999,-9999,-9999,-9999,-9999,-9999,-9999,-9999,-9999,-9999,-9999,-9999,-9999,-9999,-9999,-9999,-9999,-9999,-9999,-9999,-9999,-9999,-9999,-9999,-9999,-9999,-9999,-9999,-9999,-9999,-9999,-9999,-9999,-9999,-9999,-9999,-9999,-9999,-9999,-9999,-9999,-9999,-9999,-9999,-9999,-9999,-9999,-9999,-9999,-9999,-9999,-9999,-9999,-9999,-9999,-9999,-9999,-9999,-9999,-9999,0,0,0,0,0,0,0,0,0,0,0,0,0,0,0,0,0,0,0,0,0,0,0,0,0,0,0,0,0,0,0,0,0,0,0,0,0,0,0,0,0,0,0,0,0,0,0,0,0,0,0,0,0,0,0,0,0,0,0,0,0,0,0,0,0,0,0,0,0,0,0,0,0,0,0,0,0,0,0,0,0,0,0,0,0,0,0,0,0,0,0,0,0,0,0,0,0,0,0,0,0,0,0,0,0,0,0,0,0,0,0,0,0,0,0,0,0,0,0,0,0,0,0,0,0,0,0,0,0,0,0,0,0,0,0,0,0,0,0,0,0,0,0,0,0,0,0,0,0,0,0,0,0,0,0,0,0,0,0,0,0,0,-9999,-9999,-9999,-9999,-9999,-9999,-9999,-9999,-9999,-9999,-9999,-9999,-9999,-9999,-9999,-9999,-9999,-9999,-9999,-9999,-9999,-9999,-9999,-9999,-9999,-9999,-9999,-9999,-9999,-9999,-9999,-9999,-9999,-9999,-9999,-9999,-9999,-9999,-9999,-9999,-9999,-9999,-9999,-9999,-9999,-9999,-9999,-9999,-9999,-9999,-9999,-9999,-9999,-9999,-9999,-9999,-9999,-9999,-9999,-9999,-9999,-9999,-9999,-9999,-9999,-9999,-9999,-9999,-9999,-9999,-9999,-9999,-9999,-9999,-9999,-9999,-9999,-9999,-9999,-9999,-9999,-9999,-9999,-9999,-9999,-9999,-9999,-9999,-9999,-9999,-9999,-9999,-9999,-9999,-9999,-9999,-9999,-9999,-9999,-9999,-9999,-9999,-9999,-9999,-9999,-9999,-9999,-9999,-9999,-9999,-9999,-9999,-9999,-9999,-9999,-9999,-9999,-9999,-9999,-9999,-9999,-9999,-9999,-9999,-9999,-9999,-9999,-9999,-9999,-9999,-9999,-9999,-9999,-9999,-9999,-9999,-9999,-9999,-9999,-9999,-9999,-9999,-9999,-9999,-9999,-9999,-9999,-9999,-9999,-9999,-9999,-9999,-9999,-9999,-9999,-9999,-9999,-9999,-9999,-9999,-9999,-9999,0,0,0,0,0,0,0,0,0,0,0,0,0,0,0,0,0,0,0,0,0,0,0,0,0,0,0,0,0,0,0,0,0,0,0,0,0,0,0,0,0,0,0,0,0,0,0,0,0,0,0,0,0,0,0,0,0,0,0,0,0,0,0,0,0,0,0,0,0,0,0,0,0,0,0,0,0,0,0,0,0,0,0,0,0,0,0,0,0,0,0,0,0,0,0,0,0,0,0,0,0,0,0,0,0,0,0,0,0,0,0,0,0,0,0,0,0,0,0,0,0,0,0,0,0,0,0,0,0,0,0,0,0,0,0,0,0,0,0,0,0,0,0,0,0,0,0,0,0,0,0,0,0,0,0,0,0,0,0,0,0,0,0,0,0,0,0,0,0,0,0,0,0,0,0,0,0,0,0,0,0,0,0,0,0,0,0,0,0,0,0,0,0,0,0,0,0,0,0,0,0,0,0,0,0,0,0,0,0,0,0,0,0,0,0,0,0,0,0,0,0,0,0,0,0,0,0,0,0,0,0,0,0,0,0,0,0,0,0,0,0,0,0,0,0,0,0,0,0,0,0,0,0,0,0,0,0,0,0,0,0,0,0,0,0,0,0,0,0,0,0,0,0,0,0,0,0,0,0,0,0,0,0,0,0,0,0,0,0,0,0,0,0,0,0,0,0,0,0,0,0,0,0,0,0,0,0,0,0,0,0,0,0,0,0,0,0,0,0,0,0,0,0,0,87,-0.8,5.68,0.56,18.91,-479.75,1.96,-1.63,0.57,19.75,30.24,55.210064,0,0,0,0,0,0,0,0,0,0,0,0,0,0,0,0,0,0,0,0,0,0,0,0,0,0,0,0,0,0,0,0,0,0,0,0,0,0,0,0,0,0,0,0,0,0,0,0,0,0,0,0,0,0,0,0,0,0,0,0,0,0,0,0,0,0,0,0,0,0,0,0,0,0,0,0,0,0,0,0,0,0,0,0,0,0,0,0,0,0,0,0,0,0,0,0,0,0,0,0,0,0,0,0,0,0,0,0,0,0,0,0,0,0,0,0,0,0,0,0,0,0,0,0,0,0,0,0,0,0,0,0,0,0,0,0,0,0,0,0,0,0,0,0,0,0,0,0,0,0,0,0,0,0,0,0,0,0,0,0,0,0,0,0,0,0,0,0,0,0,0,0,0,0,0,0,0,0,0,0,0,0,0,0,0,0,0,0,0,0,0,0,0,0,0,0,0,0,0,0,0,0,0,0,0,0,0,0,0,0,0,0,0,0,0,0,0,0,0,0,0,0,0,0,0,0,0,0,0,0,0,0,0,0,0,0,0,0,0,0,0,0,0,0,0,0,0,0,0,0,0,0,0,0,0,0,0,0,0,0,0,0,0,0,0,0,0,0,0,0,0,0,0,0,0,0,0,0,0,0,0,0,0,0,0,0,0,0,0,0,0,0,0,0,0,0,0,0,0,0,0,0,0,0,0,0,0,0,0,0,0,0,0,0,0,0,0,0,0,0,0,0,0,0,732236.615681,4072.7232,230059.315,0.7336,2.8,18.2896,385.7175,11136,1,187,1,350.7805,6.0368,-0.6357,-0.0399,525.698193,0.08088,1581.708464,1091.46756,682.566388,1482.35016,4440.312496,4414.401449,3184.875638,1315.284817,0.000111,0,0.000005,0.000002,0.000001,0,0.079608,1.413035,0,2131.018342,11740.76064,5290.059984,7005.12489,3316.491818,142.524754,25.586811,2.787304,0.060572,710.298255,1629.22096,927.65664,865.310712,3977.471981,6452.47854,5224.16532,1833.202888,0.00002,0,0,852.989556,273.272792,2491.407073,2730.028905,1244.639599,451.503584,2459.138164,2907.981,1271.419656,241.889684,144811.43397,0.588843,0,10.151052,12850.47123,16266.6949,5582.72442,4031.518416,8.834706,0.389421,0.127893,1.372327,0,0,0.658296,4.701549,0,1.01618,1.630368,0.207546,0.896097,170.653418,9833.0775,17734.4568,18431.8728,0,0,0,2865.172687,1767.387303,1184.654886,779.43588,422.507958,299.64768,157.850029,24.457999,2.061073,0.204091,6.053568,0,16.078485,24.16633,21.30675,41.5611,1375.680831,3834.054307,2420.924184,0.186642,0.595698,0.182944,3144.520368,16.670526,0.27599,3.003348,-281.66148,2049.99218,83.872607,635.394873,799.449084,1990.086111,2010.83925,12497.9595,2359.4116,43.826705,3.669809,-0.001875,0.001739,0.00004,0.409541,65.762215,0.751012,74051.861,10376.41689,2.153714,3.434233,0.154614,0.079628,0.180866,0,0.000003,0.000001,0,0.029375,0.169239,0,0.140998,0.350713,0.1205,0.123863,1.514784,6.068009,2010.057075,113413.2538,0,0,0,150219.1748,499837.0176,94319.488865,5132.6352,202536.0575,0.0896,1.28,36.8064,2416.4125,8439,1,154,1,350.7805,-2.3912,-1.4344,1.2711,299.996232,0.020865,798.843294,663.56916,390.586384,1259.41713,4234.922896,3260.931464,2063.033966,1098.307892,0.000106,0,0.000005,0.000003,0,0,0.039804,2.607357,0,1022.573256,5043.075492,3367.500288,4489.333497,4728.55338,244.530845,32.616025,3.728301,0.04961,357.56026,849.8096,566.398784,508.668156,4218.730759,5198.37064,3120.43618,1503.403886,0.000019,0,0,426.505104,0,1199.640161,793.434798,511.030702,300.67212,9176.03504,3750.61736,415.978913,0,103361.783928,0.433064,0,13.180889,8497.502442,15303.4607,3309.068185,2286.938708,5.497937,0.354446,0.127,0.804968,0,0,0.467206,4.052799,0,1.285239,1.906876,0.374357,0.775147,92.822968,5598.76175,15418.2816,13070.4904,0,0,0,3528.460104,2156.929434,1525.020653,814.851678,241.954248,111.397722,31.030561,0.70364,0,0,0,0,0,3.626437,6.897717,16.47361,658.813953,1248.021144,1281.698064,0.17724,0.558456,0.201302,2401.103952,11.573449,0.30991,2.132772,-0.900654,1024.99609,0.27027,288.013507,343.38465,648.507405,1008.88256,23495.9514,1045.6635,11.952506,1.408968,-0.000008,0.000038,0.00004,0.283443,65.034129,0.149401,57564.3107,5793.323949,3.785436,3.637798,0.314116,0,0.107938,0,0.000003,0.000001,0,0.022765,0,0,0.070499,0.159386,0.10054,0.390322,2.678185,3.972713,1363.522125,82862.186,0,0,0,109525.1743,382915.0806,0,0,0,0,0,0,0,0,0,0,0,0,0,0,0,0,0,0,0,0,0,0,0,0,0,0,0,0,0,0,0,0,0,0,0,0,0,0,0,0,0,0,0,0,0,0,0,0,0,0,0,0,0,0,0,0,0,0,0,0,0,0,0,0,0,0,0,0,0,0,0,0,0,0,0,0,0,0,0,0,0,0,0,0,0,0,0,0,0,0,0,0,0,0,0,0,0,0,0,0,0,0,0,0,0,0,0,0,0,0,0,0,0,0,0,0,0,0,0,0,0,0,0,0,0,0,0,0,0,0,0,0,0,0,0,0,0,0,0,0,0,0,0,0,0,0,0,0,0,0,0,0,0,0,0,0,0,0,0,0,0,0,0,0,0,0,0,0,0,0,0,0,0,0,0,0,0,0,0,0,0,0,0,0,0,0,0,0,0,0,0,0,0,0,0,0,0,0,0,0,0,0,0,0,0,0,0,0,0,0,0,0,0,0,0,0,0,0,0,0,0,0,0,0,0,0,0,0,0,0,0,0,0,0,0,0,0,0,0,0,0,0,0,0,0,0,0,0,0,0,0,0,0,0,0,0,0,0,0,0,0,0,0,0,0,0,0,0,0,0,0,0,0,0,0,0,0,0,0,0,0,0,0,0,0,0,0,0,0,0,0,0,0,0,0,0,0,0,0,0,0,0,0,0,0,0,0,0,0,0,0,0,0,0,0,0,0,0,0,0,0,0,0,0,-71.042435,-11.263985,0.82,0.95,1.33,-9.215815,-0.50619,NotAnnotated
1GVPA.pdb_A_GLN_10,4.481224,-29.933565,-54.476542,22,589.427121,0.5,-10.259438,-2.272431,-22.252722,-643.903663,11,15.564726,-168.407749,-57.789911,-0,0,0,0,-0,0,0,0,0,0,0,0,0,0,-0,0,0,0,0,0,0,0,0,0,0,-0,0,-0,0,0,-0,0,0,0,0,0,0,0,0,0,0,0,0,0,0,0,0,0,0,0,0,-0,0,-0,0,0,0,0,0,0,0,0,0,0,-0,0,0,0,0,0,0,0,0,0,0,0,0,0,-0,0,0,0,0,0,0,0,0,0,0,-0,-0,0,0,0,0,0,0,0,0,0,0,0,0,0,0,0,0,0,0,0,0,0,0,0,0,-0,0,-0,0,0,0,0,0,0,0,0,0,0,0,0,0,-0,0,0,0,0,0,0,0,0,0,0,0,0,0,0,-0,0,0,0,0,0,0,0,0,0,0,-0,-0,-0,0,0,-0.015846,1.801448,-2430.761495,1.829399,4.485243,505.25185,0.911577,0.387047,1.966206,1.709006,2.026399,3.986477,1.739656,-5993.195453,-1.945501,0.491627,2.214782,3.104944,2.649978,2.274353,2.103702,1.513052,1.566978,1.845846,1.973526,1.78614,1.773546,3.620426,1.709006,1.342578,3.143174,1.709006,2.950369,0.631036,0,2.628581,2.530187,2.000409,1.849179,1.214369,1.184861,1.482542,1.136159,1.192549,2.586857,2.518573,2.416999,2.064705,1.302181,1.757881,2.041742,1.937441,1.743889,1.817154,1.707511,3.111401,1.04396,2.758641,2.397173,1.805918,1.463376,0.973562,2.379258,2.569081,6.143752,2.007045,1.864884,1.834603,0.820728,2.039833,1.484797,2.219026,2.606239,1.611426,1.540001,1.186761,1.744289,1.709006,1.704534,1.906131,0.804992,1.799551,1.930681,1.299572,0.802238,1.240049,2.152595,2.490821,1.583268,1.922586,1.87235,1.709006,0,1.562799,1.503566,1.526012,1.807561,2.249301,3.396618,4.671608,3.027392,2.353487,1.962388,1.403359,0,0.977094,2.086773,2.098674,2.311295,2.729699,2.525818,1.407687,1.783955,1.708207,1.688993,1.948651,1.952427,1.47136,1.916869,1.031521,2.826932,1.044036,2.911892,2.741254,2.337229,1.506229,1.781564,2.788894,2.537456,1.579112,0.969914,2.329327,1.681964,1.928595,1.809256,1.126367,1.746767,2.49754,1.014005,1.584562,0.673776,0.641476,1.022792,0,1.753489,1.99767,1.712938,1.827423,0.612241,?,0.99639,1.046695,0.540549,0.846424,1.261247,1.417722,2.096734,1.874157,1.660252,1.778853,1.564357,1.876575,1.893468,-239.77,67.34,8.5,0.655,-1.75,1.61,9.765,64,0.5,91.986238,56.694361,9.275,1.54,0.195,-0.035,10.8155,0.22335,25.144,20.049,14.9345,23.748,42.157,42.5665,37.0145,23.5655,-0.005133,0.000168,-0.001153,0.000711,0.000943,-0.000197,0.19951,0.5301,0,25.933,65.04,48.158,53.115,36.2015,7.4835,3.56035,0.7888,0.16027,14.9505,25.5845,18.9225,18.214,38.5945,49.2255,46.101,27.676,-0.002219,0.000051,-0.000313,20.6515,34.5985,28.7605,28.5825,19.7255,11.848,16.2995,45.5625,21.684,12.4845,-226.0426,0.47781,0.000003,1.6658,70.715,78.865,45.318,39.954,2.2594,0.46747,0.239205,0.73165,0.000067,0.00005,-0.493335,1.2465,0.000008,0.5516,0.648,0.23526,0.54355,6.257,61.17,82.655,86.91,-0.000059,-0.000078,0,35.7905,26.6985,20.697,16.22,12.0455,9.93,8.837,3.39685,1.0913,0.5381,1.2302,0,2.27155,3.9797,3.6252,4.83865,25.7705,34.6165,28.6405,0.23028,0.38596,0.21386,34.067,-2.4662,0.34169,-1.066,35.5355,27.59,33.6055,15.4065,17.723,25.1865,23.6625,58.825,31.798,5.147,1.25335,0.073965,0.10652,-0.003175,0.38847,5.049,0.50145,170.65,61.595,0.75835,1.04175,0.20297,0.154575,0.26233,0,0.000809,0.000571,0,-0.104865,0.21978,0,0.19951,0.344485,0.154575,0.263785,0.7113,1.4134,25.7205,211.19,-0.000218,-0,-0.000105,240.22,439.68,1215354.608904,14224.9016,533473.8638,1.1266,-9.975,43.0997,5121.84015,35456,2.5,680,59,875.0035,-9.3324,-0.46995,-0.1498,858.696622,0.280365,4278.653904,2984.233503,1740.645844,6309.891096,20720.291971,17512.411465,12077.942393,4989.876798,0.000245,0,0.000013,0.000007,0.000004,0,0.238825,9.542701,0,3973.480193,24693.28152,18415.426568,27762.46689,20492.800314,1021.527684,224.795515,16.124965,0.502586,1718.679579,4786.143584,2471.392035,2676.055522,19694.078649,24237.848592,17630.912541,6493.730584,0.000047,0,0.000001,2558.948016,23579.465925,4840.650994,4980.929363,3242.08318,1203.946368,4587.918062,16441.455937,2840.213688,441.981263,484433.11669,2.126852,0,63.495465,40390.640125,72505.3264,15319.613946,11414.098674,122.07606,2.359648,0.954081,5.436108,0,0,2.165188,35.69091,0,2.837883,6.009682,1.212351,3.61508,314.845357,27134.27796,74483.7267,67178.8227,0,0,0,14438.030862,7972.011909,4875.550896,2353.31114,1000.655822,432.087069,265.124139,36.668826,3.61384,0.885239,29.750173,0,64.485443,123.562522,124.44224,168.88582,4498.49848,8290.720983,10843.780189,0.510575,1.470782,0.459515,10164.91146,52.359646,1.514538,10.134355,25936.741711,4808.85423,22687.458841,1500.130905,2103.702377,4332.355051,4024.565325,35021.5814,5780.017854,141.756615,13.109302,0.107027,0.07872,0.000101,1.316645,229.665883,4.127876,288586.215,26772.02037,10.779339,12.613717,1.087919,0.588623,1.280737,0,0.000006,0.000003,0,0.104821,1.64344,0,0.824224,2.090345,0.71772,1.673763,7.454694,24.803191,6251.058879,406147.9366,0,0,0,533980.2336,1765134.9312,0.006534,-0.134824,0.009266,0.0218,0.014278,0.004826,0.002477,0.011244,0.008961,0.010595,0.001656,0.009257,-0.029884,-0.011125,0.001773,0.01079,0.016854,0.014177,0.012483,0.011172,0.008263,0.008499,0.010304,0.011144,0.011617,0.009052,0.034853,0.008961,0.007808,0.016141,0.008961,0.016276,0.002463,0,0.01454,0.011686,0.012717,0.010092,0.006971,0.007516,0.007844,0.007595,0.004755,0.014027,0.013464,0.012886,0.010715,0.007196,0.009588,0.011368,0.012387,0.009051,0.009455,0.008848,0.017226,0.004369,0.014691,0.010319,0.010128,0.010175,0.007476,0.020411,0.012655,0.020635,0.010782,0.010382,0.015411,0.003635,0.011778,0.008186,0.012034,0.014823,0.007345,0.009705,0.005099,0.008561,0.008961,0.010049,0.010504,0.00346,0.013574,0.011344,0.006095,0.003791,0.006059,0.010855,0.01371,0.008692,0.011104,0.01077,0.008961,0,0.009538,0.009201,0.008725,0.010668,0.011849,0.016503,0.019972,0.010469,0.006928,0.006863,0.005381,0,0.0102,0.015455,0.014801,0.013677,0.014588,0.014417,0.006509,0.009702,0.008821,0.009132,0.011109,0.010732,0.008688,0.010643,0.004402,0.015954,0.004381,0.014786,0.013221,0.010098,0.009717,0.013988,0.015522,0.012261,0.00762,0.004036,0.010888,0.009111,0.010593,0.012464,0.00371,0.009736,0.013767,0.004677,0.008223,0.003936,0.003266,0.0037,0,0.008962,0.010325,0.009036,0.010184,0.001925,-9999,0.003257,0.004792,0.002423,0.004912,0.006973,0.006869,0.011014,0.010557,0.008714,0.008922,0.00766,0.010464,0.010852,1619331.265984,19857.8926,521432.6144,1.46065,2.975,49.8134,5701.29525,39232,2.5,773.5,7,850.703,-7.1764,0.4485,0.0546,824.898185,0.272819,4106.568368,3016.672785,1819.514938,7131.215676,21407.113815,19210.516849,13872.035208,6830.813658,0.000247,0,0.000013,0.000007,0.000004,0,0.238825,6.369745,0,4465.169873,25408.26624,25680.01271,29971.679085,21432.48265,965.326599,151.4491,10.565818,0.353141,1591.361121,4606.054288,2474.589937,2783.809546,22068.3351,26190.279598,20418.040698,8432.849524,0.000048,0,0.000001,2570.884584,20056.30067,5252.501355,4993.619993,4072.230847,2120.448408,6387.904446,18834.62625,3238.960764,441.981263,458888.878822,2.324512,0,55.478803,48932.79998,79976.9965,16562.59605,11597.887074,55.70257,3.202922,0.768334,5.324312,0,0,2.378023,31.905289,0,2.813121,5.165726,1.12998,3.998935,304.26915,26778.20739,81676.3648,79241.0616,0,0,0,15477.172239,9311.796036,5032.786005,2680.07926,1158.355508,523.401363,289.907506,39.864582,3.61384,0.885239,19.112141,0,165.568736,187.511525,151.49457,228.752985,4658.739449,10223.152479,9979.610382,0.525584,1.470782,0.46595,11253.318043,57.6383,1.640368,11.165604,22166.35409,5104.86734,19161.731088,1419.693568,1822.420644,4072.505931,7703.232225,43992.6292,6749.157298,146.540752,13.749889,0.089492,0.074084,0.000105,1.450465,313.594905,2.786533,322538.739,27031.95127,9.034754,11.844281,1.313206,0.775387,0.872664,0,0.000006,0.000003,0,0.113938,1.117496,0,0.531525,2.056276,0.75236,1.504735,6.506574,23.83586,5344.7199,460189.3457,0,0,0,585452.173,1975816.3968,-9999,-9999,-9999,-9999,-9999,-9999,-9999,-9999,-9999,-9999,-9999,-9999,-9999,-9999,-9999,-9999,-9999,-9999,-9999,-9999,-9999,-9999,-9999,-9999,-9999,-9999,-9999,-9999,-9999,-9999,-9999,-9999,-9999,-9999,-9999,-9999,-9999,-9999,-9999,-9999,-9999,-9999,-9999,-9999,-9999,-9999,-9999,-9999,-9999,-9999,-9999,-9999,-9999,-9999,-9999,-9999,-9999,-9999,-9999,-9999,-9999,-9999,-9999,-9999,-9999,-9999,-9999,-9999,-9999,-9999,-9999,-9999,-9999,-9999,-9999,-9999,-9999,-9999,-9999,-9999,-9999,-9999,-9999,-9999,-9999,-9999,-9999,-9999,-9999,-9999,-9999,-9999,-9999,-9999,-9999,-9999,-9999,-9999,-9999,-9999,-9999,-9999,-9999,-9999,-9999,-9999,-9999,-9999,-9999,-9999,-9999,-9999,-9999,-9999,-9999,-9999,-9999,-9999,-9999,-9999,-9999,-9999,-9999,-9999,-9999,-9999,-9999,-9999,-9999,-9999,-9999,-9999,-9999,-9999,-9999,-9999,-9999,-9999,-9999,-9999,-9999,-9999,-9999,-9999,-9999,-9999,-9999,-9999,-9999,-9999,-9999,-9999,-9999,-9999,-9999,-9999,-9999,-9999,-9999,-9999,-9999,-9999,5587.837282,65.401846,2452.753397,0.00518,-0.045862,0.19816,23.54869,163.016092,0.011494,3.126437,0.271264,4.023005,-0.042908,-0.002161,-0.000689,3.94803,0.001289,19.671972,13.720614,8.002969,29.010994,95.26571,80.516834,55.53077,22.941962,0.000001,0,0,0,0,0,0.001098,0.043874,0,18.268874,113.532329,84.668628,127.643526,94.219772,4.696679,1.033543,0.074138,0.002311,7.901975,22.005258,11.362722,12.303704,90.547488,111.438384,81.061667,29.856233,0,0,0,11.765278,108.411338,22.255867,22.900825,14.90613,5.535386,21.093876,75.592901,13.058454,2.032098,2227.278697,0.009779,0,0.291933,185.704093,333.357823,70.435007,52.478615,0.561269,0.010849,0.004387,0.024994,0,0,0.009955,0.164096,0,0.013048,0.027631,0.005574,0.016621,1.447565,124.755301,342.453916,308.86815,0,0,0,66.381751,36.652928,22.416326,10.819821,4.600716,1.986607,1.218962,0.168592,0.016615,0.00407,0.136782,0,0.296485,0.568104,0.572148,0.776487,20.682752,38.118257,49.856461,0.002347,0.006762,0.002113,46.735225,0.240734,0.006963,0.046595,119.249387,22.109675,104.310156,6.897154,9.672195,19.918874,18.503749,161.018765,26.574795,0.651755,0.060273,0.000492,0.000362,0,0.006054,1.055935,0.018979,1326.833172,123.089749,0.04956,0.057994,0.005002,0.002706,0.005888,0,0,0,0,0.000482,0.007556,0,0.00379,0.009611,0.0033,0.007695,0.034274,0.114038,28.740501,1867.346835,0,0,0,2455.081534,8115.562902,-9999,-9999,-9999,-9999,-9999,-9999,-9999,-9999,-9999,-9999,-9999,-9999,-9999,-9999,-9999,-9999,-9999,-9999,-9999,-9999,-9999,-9999,-9999,-9999,-9999,-9999,-9999,-9999,-9999,-9999,-9999,-9999,-9999,-9999,-9999,-9999,-9999,-9999,-9999,-9999,-9999,-9999,-9999,-9999,-9999,-9999,-9999,-9999,-9999,-9999,-9999,-9999,-9999,-9999,-9999,-9999,-9999,-9999,-9999,-9999,-9999,-9999,-9999,-9999,-9999,-9999,-9999,-9999,-9999,-9999,-9999,-9999,-9999,-9999,-9999,-9999,-9999,-9999,-9999,-9999,-9999,-9999,-9999,-9999,-9999,-9999,-9999,-9999,-9999,-9999,-9999,-9999,-9999,-9999,-9999,-9999,-9999,-9999,-9999,-9999,-9999,-9999,-9999,-9999,-9999,-9999,-9999,-9999,-9999,-9999,-9999,-9999,-9999,-9999,-9999,-9999,-9999,-9999,-9999,-9999,-9999,-9999,-9999,-9999,-9999,-9999,-9999,-9999,-9999,-9999,-9999,-9999,-9999,-9999,-9999,-9999,-9999,-9999,-9999,-9999,-9999,-9999,-9999,-9999,-9999,-9999,-9999,-9999,-9999,-9999,-9999,-9999,-9999,-9999,-9999,-9999,-9999,-9999,-9999,-9999,-9999,-9999,78535349.024851,62561.395166,7450433.911109,0.000099,0.022301,0.050807,844.069841,33138.223615,0.000163,12.532393,0.123237,20.059994,0.015101,0.000029,0.000004,20.165742,0.000003,507.896913,243.572648,88.286461,1078.624528,12202.422138,8359.816215,3948.22373,657.413163,0,0,0,0,0,0,0.000002,0.002947,0,461.963628,17985.286081,9110.832234,21341.705966,12315.806026,30.568685,1.554427,0.014681,0.000009,91.631156,626.969922,170.421601,192.064591,11392.03495,16116.903338,8478.069924,1118.216017,0,0,0,190.06624,30060.263335,688.998535,747.059974,368.9571,48.279575,738.652553,9390.8886,238.241658,13.431073,6574155.154544,0.000121,0,0.146519,43918.847979,149286.868827,6332.484024,3607.5026,0.903373,0.000152,0.000029,0.000869,0,0,0.000126,0.05019,0,0.000219,0.00106,0.000051,0.000362,2.913768,20330.869362,153143.100569,121258.26045,0,0,0,5734.052605,1716.277462,636.783256,146.706544,27.567469,6.931159,3.578119,0.076895,0.000807,0.000048,0.059395,0,0.22027,0.69002,0.739409,0.945302,562.89248,2048.905786,4099.422634,0.000007,0.000057,0.000006,2725.261768,0.073478,0.000064,0.002745,36948.116326,661.141559,27769.883327,66.427092,137.630253,564.266783,472.966722,39815.140354,1021.16304,0.634458,0.005052,0.000001,0,0,0.000047,1.39043,0.000732,2249878.225848,19769.040775,0.003698,0.004385,0.00004,0.000016,0.000058,0,0,0,0,0,0.000136,0,0.00003,0.000153,0.000022,0.00009,0.001634,0.017389,1147.156023,4453669.121307,0,0,0,7615050.368763,82833358.06371,488768.732136,-44207.235614,194243.157443,0.013556,22.260638,35.527856,18955.687042,11836.840256,1,292.772727,39.666667,381.09441,18.467188,4.1643,-4.40147,206.87227,0.044423,929.415951,714.979024,450.675364,3468.10897,13463.53104,8005.904001,4657.639417,1812.176049,0.000088,0,0.000005,0.000005,0.000001,0,0.039804,23.215105,0,649.322958,4004.791957,5613.672124,13557.436824,19700.779038,884.231319,205.850343,19.883103,0.951123,441.832954,1194.357244,498.852051,808.52264,15894.7804,11845.408079,6224.131687,2129.311869,0.000018,0,0,426.505104,93733.9456,767.123809,966.347905,1032.947993,328.701501,3580.451323,2346.287613,542.450788,12.095093,177213.762082,0.870952,0,133.802412,12907.787033,47026.908616,3950.981739,2561.867227,165.22209,1.259865,1.170964,3.18656,0,0,0.824261,87.713037,0,1.021962,5.282031,2.281933,2.338027,88.851209,6278.915067,41605.186688,25724.693979,0,0,0,8171.534613,4251.11195,2572.153017,773.752678,214.538304,31.92281,9.767467,1.511973,0.141602,0.035963,36.832526,0,51.180843,39.515567,44.990518,40.425026,1002.597096,2551.643827,12310.207411,0.200487,0.5837,0.185335,3499.094475,18.733538,1.056013,3.827804,110462.64166,857.153994,91359.306332,265.070903,420.512972,1038.642652,917.324144,10452.226851,802.131415,21.034547,5.700009,0.432033,0.062767,0.00004,0.484474,78.995513,8.760608,133580.078899,5947.095017,14.607438,7.587566,2.33727,2.028476,2.08635,0,0.000002,0.000001,0,0.044893,9.243954,0,2.30524,3.213443,2.587636,2.881735,6.627685,16.593507,2268.882137,164381.100615,0,0,0,214291.411513,681748.913438,128,-3.5,3.22,1.31,18.55,-479.54,3.08,0.39,-0.07,19.53,134.68,113.388722,0,0,0,0,0,0,0,0,0,0,0,0,0,0,0,0,0,0,0,0,0,0,0,0,0,0,0,0,0,0,0,0,0,0,0,0,0,0,0,0,0,0,0,0,0,0,0,0,0,0,0,0,0,0,0,0,0,0,0,0,0,0,0,0,0,0,0,0,0,0,0,0,0,0,0,0,0,0,0,0,0,0,0,0,0,0,0,0,0,0,0,0,0,0,0,0,0,0,0,0,0,0,0,0,0,0,0,0,0,0,0,0,0,0,0,0,0,0,0,0,0,0,0,0,0,0,0,0,0,0,0,0,0,0,0,0,0,0,0,0,0,0,0,0,0,0,0,0,0,0,0,0,0,0,0,0,0,0,0,0,0,0,0,0,0,0,0,0,0,0,0,0,0,0,0,0,0,0,0,0,0,0,0,0,0,0,0,0,0,0,0,0,0,0,0,0,0,0,0,0,0,0,0,0,0,0,0,0,0,0,0,0,0,0,0,0,0,0,0,0,0,0,0,0,0,0,0,0,0,0,0,0,0,0,0,0,0,0,0,0,0,0,0,0,0,0,0,0,0,0,0,0,0,0,0,0,0,0,0,0,0,0,0,0,0,0,0,0,0,0,0,0,0,0,0,0,0,0,0,0,0,0,0,0,0,0,0,0,0,0,0,0,0,0,0,0,0,0,0,0,0,0,0,0,0,0,0,0,0,0,0,0,0,0,0,0,0,0,0,0,0,0,0,0,318260.704978,-10484.838,207957.3164,0.0655,-6.3,19.3522,1228.437,9088,1,170,1,356.16,0.2156,-0.6747,-0.0063,257.322376,0.026903,1365.671216,850.037502,444.868886,1904.732088,5654.012526,4131.589623,2752.102104,1022.554176,0.000101,0,0.000005,0.000003,0.000002,0,0.079608,2.799776,0,1311.224346,8367.26592,3771.156664,6671.244,5443.691958,212.261994,42.740578,1.795309,0.143701,451.774209,1376.701945,690.179265,759.450944,5822.983782,6267.784464,4131.663822,1282.561192,0.000019,0,0,852.989556,8236.51891,1593.159137,1691.798175,805.471067,266.959136,383.070849,1947.796875,1061.4318,86.837188,111025.524676,0.557241,0,24.235391,9301.99253,20096.3793,4044.450228,3193.203588,9.079173,0.505765,0.34712,2.137735,0,0,0.581533,13.939859,0,0.873812,2.247653,0.473814,0.935471,67.090057,7681.36158,20359.5796,15379.41978,0,0,0,3747.551674,2088.783846,1259.702208,620.0906,274.251944,81.314784,45.362088,8.618488,0.821312,0.204091,6.053568,0,16.078485,24.16633,21.30675,41.5611,1335.221146,1773.403295,3498.838042,0.176385,0.595698,0.182944,2596.177936,14.005057,0.348592,2.68099,8917.27837,1522.4162,8014.91175,430.365171,543.38718,1403.240661,1177.54065,3804.21275,1487.955612,37.376485,3.732226,0.064051,0.054658,0.00004,0.35681,39.070172,1.902802,73004.07,7673.25872,3.745187,4.293052,0.330216,0.232456,0.526759,0,0.000003,0.000001,0,0.027294,0.755736,0,0.372302,0.880366,0.274732,0.407685,2.280001,7.996452,1434.998136,106376.403,0,0,0,139217.0988,444437.3376,0,0,0,0,0,0,0,0,0,0,0,0,0,0,0,0,0,0,0,0,0,0,0,0,0,0,0,0,0,0,0,0,0,0,0,0,0,0,0,0,0,0,0,0,0,0,0,0,0,0,0,0,0,0,0,0,0,0,0,0,0,0,0,0,0,0,0,0,0,0,0,0,0,0,0,0,0,0,0,0,0,0,0,0,0,0,0,0,0,0,0,0,0,0,0,0,0,0,0,0,0,0,0,0,0,0,0,0,0,0,0,0,0,0,0,0,0,0,0,0,0,0,0,0,0,0,0,0,0,0,0,0,0,0,0,0,0,0,0,0,0,0,0,0,0,0,0,0,0,0,0,0,0,0,0,0,0,0,0,0,0,0,716928.502378,4072.7232,230059.315,0.7336,2.8,18.2896,385.7175,11136,1,187,1,350.7805,6.0368,-0.6357,-0.0399,525.698193,0.08088,1581.708464,1091.46756,682.566388,1482.35016,4440.312496,4414.401449,3184.875638,1315.284817,0.000111,0,0.000005,0.000002,0.000001,0,0.079608,1.413035,0,2131.018342,11740.76064,5290.059984,7005.12489,3316.491818,142.524754,25.586811,2.787304,0.060572,710.298255,1629.22096,927.65664,865.310712,3977.471981,6452.47854,5224.16532,1833.202888,0.00002,0,0,852.989556,273.272792,2491.407073,2730.028905,1244.639599,451.503584,2459.138164,2907.981,1271.419656,241.889684,144811.43397,0.588843,0,10.151052,12850.47123,16266.6949,5582.72442,4031.518416,8.834706,0.389421,0.127893,1.372327,0,0,0.658296,4.701549,0,1.01618,1.630368,0.207546,0.896097,170.653418,9833.0775,17734.4568,18431.8728,0,0,0,2865.172687,1767.387303,1184.654886,779.43588,422.507958,299.64768,157.850029,24.457999,2.061073,0.204091,6.053568,0,16.078485,24.16633,21.30675,41.5611,1375.680831,3834.054307,2420.924184,0.186642,0.595698,0.182944,3144.520368,16.670526,0.27599,3.003348,-281.66148,2049.99218,83.872607,635.394873,799.449084,1990.086111,2010.83925,12497.9595,2359.4116,43.826705,3.669809,-0.001875,0.001739,0.00004,0.409541,65.762215,0.751012,74051.861,10376.41689,2.153714,3.434233,0.154614,0.079628,0.180866,0,0.000003,0.000001,0,0.029375,0.169239,0,0.140998,0.350713,0.1205,0.123863,1.514784,6.068009,2010.057075,113413.2538,0,0,0,150219.1748,499837.0176,0,0,0,0,0,0,0,0,0,0,0,0,0,0,0,0,0,0,0,0,0,0,0,0,0,0,0,0,0,0,0,0,0,0,0,0,0,0,0,0,0,0,0,0,0,0,0,0,0,0,0,0,0,0,0,0,0,0,0,0,0,0,0,0,0,0,0,0,0,0,0,0,0,0,0,0,0,0,0,0,0,0,0,0,0,0,0,0,0,0,0,0,0,0,0,0,0,0,0,0,0,0,0,0,0,0,0,0,0,0,0,0,0,0,0,0,0,0,0,0,0,0,0,0,0,0,0,0,0,0,0,0,0,0,0,0,0,0,0,0,0,0,0,0,0,0,0,0,0,0,0,0,0,0,0,0,0,0,0,0,0,0,-111.194412,10.262103,1.44,0.75,1,-23.231841,-0.592481,NotAnnotated
1GVPA.pdb_A_ALA_11,4.448727,0,79.012862,16,-106.727226,0,-0.382221,0,0,185.740088,11,43.896034,-59.292904,-49.054729,-433.66,-77.85,10,0.05,1.8,6.01,62.9,71,1,103.188938,24.50899,19.2,0.07,-1.73,0.09,11.896,0.060225,27.157,21.199,14.894,40.103,67.059,48.531,37.176,21.696,-0.009799,0.000022,-0.002307,0.00176,0.000909,-0.000393,0.19951,2.6408,0,25.281,64.324,39.154,62.8,75.186,14.182,6.0023,1.138,0.44831,15.109,26.905,18.237,20.848,75.438,63.664,44.811,23.171,-0.00434,0.000092,-0.000627,20.652,119.03,27.697,29.595,20.417,11.266,11.751,21.375,24.475,3.4778,-245.5854,0.58312,0.000002,7.2744,65.771,127.41,44.623,39.961,2.0092,0.54096,0.72557,1.4609,0.000134,0.000098,-0.58939,5.5916,0.000005,0.79207,1.7343,1.007,0.86052,5.3612,62.787,123.16,88.479,-0.000091,-0.000157,0,52.354,39.118,30.432,19.115,11.384,4.0944,2.5666,1.2686,0.3763,0.18964,2.4604,0,3.5391,3.0362,2.9387,4.2947,25.906,25.615,61.082,0.38298,0.77171,0.42772,38.104,-2.8394,0.5101,-1.2575,125.47,27.59,119.25,13.967,15.33,27.857,24.882,32.335,23.397,3.6309,1.4889,0.43298,0.25656,-0.006351,0.45925,3.8691,1.8973,213.9,62.288,2.4693,2.0605,0.81346,0.75192,1.004,0.71626,0.001585,0.000979,0,-0.13014,1.7193,0,0.93304,1.2778,0.88867,0.77276,1.6027,2.8288,27.896,251.85,-0.000449,-0,-0.000268,289.77,505.41,-0.019054,1.800623,1471.530816,1.194948,0.187656,-243.853279,1.867734,1.403358,1.211001,1.885632,1.262079,0.938599,1.988541,-139.715962,9.300416,-0.695538,1.346509,0.465019,1.586031,1.333763,1.160381,1.426764,1.390798,1.170743,1.100054,0.91395,1.864381,0.265022,1.885632,1.841668,1.69255,1.885632,1.626112,1.771886,0,1.413831,1.382245,0.900737,1.215994,1.414862,1.258611,1.404236,0.916407,1.880015,1.440805,1.464833,1.29144,1.311464,1.427331,1.26506,1.100093,0.899045,1.880345,1.774304,1.881169,1.722053,2.028714,1.463514,1.372592,1.042152,0.772719,0.38536,0.62263,1.590308,0.911384,1.213759,1.26595,0.533271,2.024466,1.050684,1.341533,1.211281,1.435818,0.80882,0.983661,2.010414,1.943459,1.885632,1.866089,1.265769,2.048349,0.635139,1.519762,1.940273,1.930699,1.096094,1.017871,1.413857,1.316852,1.086677,1.581408,1.885632,0,1.281452,1.237093,1.252897,1.176308,1.168059,0.757811,0.729993,0.62341,0.451866,0.39866,1.549439,0,0.858212,0.886384,0.94169,1.122501,1.516685,1.025064,1.681931,1.640819,1.88593,1.862806,1.210154,1.24855,1.225284,1.256988,2.057314,1.553557,2.093256,1.4562,1.314949,1.431095,0.883286,0.53924,1.130173,0.998735,1.058195,3.203973,3.124587,1.854668,1.267034,0.768688,2.426349,1.219144,1.395535,1.847867,1.735933,1.520495,1.763405,2.225635,2.697295,1.893748,1.892821,1.951535,1.261412,2.741679,?,2.6394,2.197754,1.767311,1.391807,1.589317,1.584028,1.264242,1.24253,1.884528,1.967503,2.199718,1.258838,1.20939,-0,-0,0,0,0,0,0,0,0,0,0,0,0,-0,0,0,0,0,0,0,0,0,0,0,0,-0,0,-0,0,0,-0,0,0,0,0,0,0,0,0,0,0,0,0,0,0,0,0,0,0,0,0,-0,0,-0,0,0,0,0,0,0,0,0,0,0,-0,0,0,0,0,0,0,0,0,0,0,0,0,0,-0,0,0,0,0,0,0,0,0,0,0,-0,-0,0,0,0,0,0,0,0,0,0,0,0,0,0,0,0,0,0,0,0,0,0,0,0,0,-0,0,-0,0,0,0,0,0,0,0,0,0,0,0,0,0,-0,0,0,0,0,0,0,0,0,0,0,0,0,0,0,-0,0,0,0,0,0,0,0,0,0,0,-0,-0,-0,0,0,1354273.909469,-5474.02275,674686.0597,0.07275,-1.98,129.6357,20517.6655,27370.5,3.5,560,105.5,1249.632,-0.03465,0.1211,-0.0819,632.92668,0.050426,3009.470848,2168.509307,1201.007478,7584.439772,21497.405396,13365.752851,8436.777204,3629.165856,0.000335,0,0.000019,0.000012,0.000003,0.000001,0.159217,24.153153,0,2930.940094,17889.340612,11999.193571,21725.3146,27477.663525,1102.395224,165.186897,9.185139,0.694887,1036.371637,3208.784468,1604.901592,2104.44924,27078.319224,21154.7514,12173.580315,4119.433064,0.000066,0,0.000001,1711.978518,49305.91593,3296.261515,3765.445837,2621.348839,1173.162378,2368.41405,4809.481875,2479.5133,80.831897,318781.12157,1.781452,0,174.981691,27591.394897,81169.0887,10494.280959,7419.658772,28.613519,2.121383,1.722989,7.441554,0,0,1.80506,103.541055,0,2.722428,9.99373,3.49219,4.118926,167.370499,18122.431564,76647.3944,48570.458571,0,0,0,14060.71378,8346.255598,4800.95232,2021.191427,705.802308,132.825816,55.265956,14.479325,1.647855,0.495507,24.985977,0,126.247129,82.639899,68.819505,117.257335,2995.795746,4423.326275,14288.91226,0.586128,2.080766,0.648894,7899.759384,42.268728,1.464941,8.303461,54869.879173,3313.64177,48304.60227,838.59963,1083.32511,3214.642086,4863.31131,12804.59533,3107.870304,81.710863,13.29112,0.44944,0.155146,0.000146,1.092792,136.750438,9.45935,250205.247,17998.148744,21.057573,16.155041,3.17179,2.364747,2.861902,1.315526,0.000009,0.000003,0,0.088894,7.153242,0,2.113443,5.226029,3.044948,2.808704,10.432295,32.879708,3837.847992,340959.567,0.000001,0,0,442512.11355,1406727.8694,0.002799,0.078028,0.006649,0.000519,-0.015118,0.007971,0.005933,0.00467,0.007168,0.00452,0.001301,0.00745,-0.000195,0.042055,0.000161,0.005074,0.001464,0.005316,0.004945,0.004474,0.005082,0.004572,0.00413,0.004,0.004163,0.007058,0.001448,0.007168,0.007307,0.003495,0.007168,0.005425,0.003579,0,0.005583,0.004232,0.003986,0.004143,0.004961,0.005401,0.004167,0.004767,0.002855,0.005658,0.004971,0.004625,0.004454,0.00493,0.004385,0.003982,0.003986,0.007142,0.010927,0.007078,0.005756,0.0027,0.005451,0.00415,0.004523,0.004408,0.002713,0.003842,0.0053,0.001351,0.004431,0.004556,0.003385,0.004664,0.004098,0.004638,0.004413,0.00547,0.002188,0.00416,0.004182,0.005489,0.007168,0.007534,0.004559,0.004325,0.003599,0.006374,0.005414,0.005129,0.003507,0.004036,0.005185,0.004582,0.004135,0.006836,0.007168,0,0.004895,0.005007,0.004682,0.004957,0.004384,0.00277,0.00185,0.001212,0.000612,0.000418,0.004529,0,0.00745,0.0049,0.004958,0.004827,0.004993,0.004027,0.004088,0.006236,0.007032,0.007339,0.004632,0.004515,0.004548,0.004562,0.002714,0.00601,0.002742,0.004945,0.004149,0.004247,0.004643,0.003469,0.004344,0.002674,0.002956,0.003866,0.004413,0.007369,0.004561,0.003821,0.002612,0.004386,0.005182,0.004762,0.005618,0.005688,0.005412,0.003157,0.003711,0.007133,0.006787,0.007502,0.004552,0.002647,-9999,0.002721,0.005572,0.004475,0.004532,0.005166,0.004839,0.004527,0.004548,0.007157,0.007039,0.007426,0.004565,0.004563,693663.54817,-11492.60625,374174.8578,0.03475,-3.15,82.2769,13658.735,16294.5,2,330,5.5,684.672,-0.0469,-1.6954,0.00495,387.875028,0.023691,1539.951264,1194.945232,728.584692,4386.025007,11514.868537,7700.559363,4978.51698,2447.764416,0.000192,0,0.000011,0.000007,0.000001,0,0.079608,9.257087,0,1714.54478,9202.577384,8049.201012,12303.8388,15253.585308,693.667148,80.458731,6.630955,0.212037,641.868092,1700.55743,888.1419,1157.095272,15120.03834,11977.299312,7151.902816,2713.926546,0.000038,0,0.000001,858.978636,12395.736588,1948.816314,2008.109535,1818.399271,918.533879,2318.413545,3545.065125,1356.465688,28.94086,188573.400191,1.020168,0,71.183277,17025.250862,45312.72945,6072.922562,4279.543373,16.595791,1.373116,0.630103,3.413656,0,0,1.032125,39.881528,0,1.580548,4.588524,1.528722,2.314872,113.134723,10127.134984,43054.8886,29509.958475,0,0,0,7942.337393,5066.739391,2700.672624,1245.437825,428.573448,87.864596,26.846636,4.613613,0.319275,0.053945,16.085357,0,120.939718,59.445153,50.749733,80.737998,1594.617924,2855.66266,6268.448627,0.337829,1.172532,0.374477,4692.621912,24.251457,0.858787,4.786548,13668.479718,1923.119565,11992.565857,474.808165,571.85499,1712.801573,3680.408589,10908.373925,1888.60584,31.955006,5.333619,0.08572,0.030025,0.000085,0.624507,96.140558,1.961894,145286.2275,10175.274248,9.197772,8.091584,1.897757,1.284719,0.744697,0.416953,0.000005,0.000002,0,0.050928,1.536599,0,0.444076,2.391211,1.389396,1.388422,4.820393,16.790908,2196.81,198253.8015,0,0,0,255429.3573,830760.10635,-9999,-9999,-9999,-9999,-9999,-9999,-9999,-9999,-9999,-9999,-9999,-9999,-9999,-9999,-9999,-9999,-9999,-9999,-9999,-9999,-9999,-9999,-9999,-9999,-9999,-9999,-9999,-9999,-9999,-9999,-9999,-9999,-9999,-9999,-9999,-9999,-9999,-9999,-9999,-9999,-9999,-9999,-9999,-9999,-9999,-9999,-9999,-9999,-9999,-9999,-9999,-9999,-9999,-9999,-9999,-9999,-9999,-9999,-9999,-9999,-9999,-9999,-9999,-9999,-9999,-9999,-9999,-9999,-9999,-9999,-9999,-9999,-9999,-9999,-9999,-9999,-9999,-9999,-9999,-9999,-9999,-9999,-9999,-9999,-9999,-9999,-9999,-9999,-9999,-9999,-9999,-9999,-9999,-9999,-9999,-9999,-9999,-9999,-9999,-9999,-9999,-9999,-9999,-9999,-9999,-9999,-9999,-9999,-9999,-9999,-9999,-9999,-9999,-9999,-9999,-9999,-9999,-9999,-9999,-9999,-9999,-9999,-9999,-9999,-9999,-9999,-9999,-9999,-9999,-9999,-9999,-9999,-9999,-9999,-9999,-9999,-9999,-9999,-9999,-9999,-9999,-9999,-9999,-9999,-9999,-9999,-9999,-9999,-9999,-9999,-9999,-9999,-9999,-9999,-9999,-9999,-9999,-9999,-9999,-9999,-9999,-9999,4447.533364,-17.977086,2215.717766,0.000239,-0.006502,0.425733,67.381496,89.8867,0.011494,1.83908,0.34647,4.103882,-0.000114,0.000398,-0.000269,2.078577,0.000166,9.88332,7.121541,3.944195,24.907848,70.599032,43.894098,27.706986,11.918443,0.000001,0,0,0,0,0,0.000523,0.079321,0,9.625419,58.749887,39.406219,71.347503,90.238632,3.620346,0.542486,0.030165,0.002282,3.403519,10.53788,5.270613,6.911163,88.927157,69.473732,39.978917,13.528516,0,0,0,5.622261,161.92419,10.825161,12.365996,8.608699,3.85275,7.778043,15.794686,8.142901,0.265458,1046.900235,0.00585,0,0.574653,90.612134,266.565152,34.463977,24.366695,0.093969,0.006967,0.005658,0.024439,0,0,0.005928,0.340036,0,0.008941,0.03282,0.011469,0.013527,0.549657,59.515375,251.715581,159.508895,0,0,0,46.1764,27.409706,15.766674,6.637739,2.317906,0.43621,0.181497,0.047551,0.005412,0.001627,0.082056,0,0.414605,0.271395,0.226008,0.385082,9.83841,14.526523,46.92582,0.001925,0.006833,0.002131,25.943381,0.138814,0.004811,0.027269,180.196648,10.882239,158.635804,2.754022,3.557718,10.557117,15.971466,42.051216,10.206471,0.268344,0.043649,0.001476,0.00051,0,0.003589,0.449098,0.031065,821.692108,59.107221,0.069155,0.053054,0.010416,0.007766,0.009399,0.00432,0,0,0,0.000292,0.023492,0,0.006941,0.017163,0.01,0.009224,0.03426,0.107979,12.60377,1119.735852,0,0,0,1453.241752,4619.795959,-9999,-9999,-9999,-9999,-9999,-9999,-9999,-9999,-9999,-9999,-9999,-9999,-9999,-9999,-9999,-9999,-9999,-9999,-9999,-9999,-9999,-9999,-9999,-9999,-9999,-9999,-9999,-9999,-9999,-9999,-9999,-9999,-9999,-9999,-9999,-9999,-9999,-9999,-9999,-9999,-9999,-9999,-9999,-9999,-9999,-9999,-9999,-9999,-9999,-9999,-9999,-9999,-9999,-9999,-9999,-9999,-9999,-9999,-9999,-9999,-9999,-9999,-9999,-9999,-9999,-9999,-9999,-9999,-9999,-9999,-9999,-9999,-9999,-9999,-9999,-9999,-9999,-9999,-9999,-9999,-9999,-9999,-9999,-9999,-9999,-9999,-9999,-9999,-9999,-9999,-9999,-9999,-9999,-9999,-9999,-9999,-9999,-9999,-9999,-9999,-9999,-9999,-9999,-9999,-9999,-9999,-9999,-9999,-9999,-9999,-9999,-9999,-9999,-9999,-9999,-9999,-9999,-9999,-9999,-9999,-9999,-9999,-9999,-9999,-9999,-9999,-9999,-9999,-9999,-9999,-9999,-9999,-9999,-9999,-9999,-9999,-9999,-9999,-9999,-9999,-9999,-9999,-9999,-9999,-9999,-9999,-9999,-9999,-9999,-9999,-9999,-9999,-9999,-9999,-9999,-9999,-9999,-9999,-9999,-9999,-9999,-9999,52466436.8535,14789.344702,8506071.58856,0,0.006183,0.339384,9524.738007,15077.732399,0.000229,6.295716,0.284973,29.268561,0.000007,0.001672,0.000004,7.876191,0,179.474854,93.749179,30.543929,1165.645252,9136.996293,3620.398484,1481.398444,314.734106,0,0,0,0,0,0,0.000001,0.013382,0,175.593651,6550.494896,3408.916014,9677.865594,15279.390443,24.91703,0.567987,0.002378,0.000014,22.132336,206.152973,51.855845,87.759017,14929.374397,8894.075209,3092.987445,380.242512,0,0,0,59.736009,78059.873954,223.186155,298.298506,216.442105,53.451098,159.624935,629.224162,128.009323,0.288181,2043179.970956,0.000063,0,0.683163,16152.75193,132465.509768,2217.170336,1117.093257,0.019042,0.000104,0.000064,0.001087,0,0,0.000065,0.250696,0,0.000144,0.002003,0.000257,0.000362,0.591521,6521.224626,117421.834007,49411.768105,0,0,0,3889.975043,1446.639586,451.805563,82.163327,10.315334,0.441389,0.095089,0.008008,0.000144,0.000015,0.017515,0,0.966197,0.294714,0.167242,0.381477,180.341133,493.98597,4614.489031,0.000006,0.000081,0.000008,1253.413532,0.035602,0.000044,0.001376,100902.879831,225.375232,76250.6368,14.667382,24.50704,212.858632,956.287084,4275.643048,213.049289,0.164147,0.004198,0.000006,0.000001,0,0.000024,0.442477,0.0024,1269204.290569,6462.396453,0.009367,0.005053,0.000226,0.000147,0.000194,0.000063,0,0,0,0,0.001705,0,0.000136,0.000643,0.000232,0.000176,0.002183,0.021744,289.214786,2335056.825297,0,0,0,3910475.066955,39779382.949641,569456.847457,-34033.519176,196596.744063,0.067983,-45.968084,43.549561,15910.099163,12910.526949,1,289.153146,37.49033,363.519204,9.912098,-14.614614,-5.773064,217.394822,0.046809,989.735775,789.501286,474.287772,3584.594482,10076.09155,7106.980523,4744.341578,2951.96637,0.000094,0,0.000005,0.000004,0.000001,0,0.053072,10.10428,0,993.49947,5987.400661,9122.182385,10966.135239,14968.218375,655.494376,83.682089,8.485022,0.353538,354.990636,1103.693688,581.202725,802.728949,14324.6772,10478.643784,6581.874565,3058.762211,0.000019,0,0,570.039929,29329.853087,1118.542282,1251.735788,1433.472331,772.253301,6708.273531,3794.075635,744.499413,66.888588,141074.065304,0.838812,0,77.226894,15907.990255,42054.071092,4336.888942,2689.883006,17.263368,1.503137,0.620765,2.537278,0,0,0.825589,51.642076,0,1.098075,3.504637,1.493015,2.205911,73.036881,6360.10074,38008.376051,28629.055056,0,0,0,7447.370792,4829.941177,2487.450289,1021.427077,285.623342,70.548556,29.797902,9.944869,1.509989,0.516898,6.60297,0,144.548176,63.270666,41.470804,55.473394,1084.327055,1910.033482,5278.723948,0.196495,0.58778,0.190425,3761.757811,19.162794,0.865862,3.839515,36313.598484,1125.007797,30417.427553,289.860677,376.887091,1041.20262,3367.057042,18688.232108,1217.437544,41.734419,8.950966,0.244106,0.058629,0.000043,0.494158,128.072933,4.461915,131078.580946,6356.386485,9.066871,5.764484,2.142244,1.98017,1.174778,1.095946,0.000002,0.000001,0,0.042335,4.407596,0,1.055937,2.801029,2.25208,2.015814,4.895058,11.923875,1500.958256,165818.531827,0,0,0,208625.167294,698805.535974,71,1.8,6.01,0.05,19.2,-433.66,0.07,-1.73,0.09,62.9,-77.85,24.50899,0,0,0,0,0,0,0,0,0,0,0,0,0,0,0,0,0,0,0,0,0,0,0,0,0,0,0,0,0,0,0,0,0,0,0,0,0,0,0,0,0,0,0,0,0,0,0,0,0,0,0,0,0,0,0,0,0,0,0,0,0,0,0,0,0,0,0,0,0,0,0,0,0,0,0,0,0,0,0,0,0,0,0,0,0,0,0,0,0,0,0,0,0,0,0,0,0,0,0,0,0,0,0,0,0,0,0,0,0,0,0,0,0,0,0,0,0,0,0,0,0,0,0,0,0,0,0,0,0,0,0,0,0,0,0,0,0,0,0,0,0,0,0,0,0,0,0,0,0,0,0,0,0,0,0,0,0,0,0,0,0,0,0,0,0,0,0,0,0,0,0,0,0,0,0,0,0,0,0,0,0,0,0,0,0,0,0,0,0,0,0,0,0,0,0,0,0,0,0,0,0,0,0,0,0,0,0,0,0,0,0,0,0,0,0,0,0,0,0,0,0,0,0,0,0,0,0,0,0,0,0,0,0,0,0,0,0,0,0,0,0,0,0,0,0,0,0,0,0,0,0,0,0,0,0,0,0,0,0,0,0,0,0,0,0,0,0,0,0,0,0,0,0,0,0,0,0,0,0,0,0,0,0,0,0,0,0,0,0,0,0,0,0,0,0,0,0,0,0,0,0,0,0,0,0,0,0,0,0,0,0,0,0,0,0,0,0,0,0,0,0,0,0,0,920591.717901,-10484.838,207957.3164,0.0655,-6.3,19.3522,1228.437,9088,1,170,1,356.16,0.2156,-0.6747,-0.0063,257.322376,0.026903,1365.671216,850.037502,444.868886,1904.732088,5654.012526,4131.589623,2752.102104,1022.554176,0.000101,0,0.000005,0.000003,0.000002,0,0.079608,2.799776,0,1311.224346,8367.26592,3771.156664,6671.244,5443.691958,212.261994,42.740578,1.795309,0.143701,451.774209,1376.701945,690.179265,759.450944,5822.983782,6267.784464,4131.663822,1282.561192,0.000019,0,0,852.989556,8236.51891,1593.159137,1691.798175,805.471067,266.959136,383.070849,1947.796875,1061.4318,86.837188,111025.524676,0.557241,0,24.235391,9301.99253,20096.3793,4044.450228,3193.203588,9.079173,0.505765,0.34712,2.137735,0,0,0.581533,13.939859,0,0.873812,2.247653,0.473814,0.935471,67.090057,7681.36158,20359.5796,15379.41978,0,0,0,3747.551674,2088.783846,1259.702208,620.0906,274.251944,81.314784,45.362088,8.618488,0.821312,0.204091,6.053568,0,16.078485,24.16633,21.30675,41.5611,1335.221146,1773.403295,3498.838042,0.176385,0.595698,0.182944,2596.177936,14.005057,0.348592,2.68099,8917.27837,1522.4162,8014.91175,430.365171,543.38718,1403.240661,1177.54065,3804.21275,1487.955612,37.376485,3.732226,0.064051,0.054658,0.00004,0.35681,39.070172,1.902802,73004.07,7673.25872,3.745187,4.293052,0.330216,0.232456,0.526759,0,0.000003,0.000001,0,0.027294,0.755736,0,0.372302,0.880366,0.274732,0.407685,2.280001,7.996452,1434.998136,106376.403,0,0,0,139217.0988,444437.3376,920591.717901,-10484.838,207957.3164,0.0655,-6.3,19.3522,1228.437,9088,1,170,1,356.16,0.2156,-0.6747,-0.0063,257.322376,0.026903,1365.671216,850.037502,444.868886,1904.732088,5654.012526,4131.589623,2752.102104,1022.554176,0.000101,0,0.000005,0.000003,0.000002,0,0.079608,2.799776,0,1311.224346,8367.26592,3771.156664,6671.244,5443.691958,212.261994,42.740578,1.795309,0.143701,451.774209,1376.701945,690.179265,759.450944,5822.983782,6267.784464,4131.663822,1282.561192,0.000019,0,0,852.989556,8236.51891,1593.159137,1691.798175,805.471067,266.959136,383.070849,1947.796875,1061.4318,86.837188,111025.524676,0.557241,0,24.235391,9301.99253,20096.3793,4044.450228,3193.203588,9.079173,0.505765,0.34712,2.137735,0,0,0.581533,13.939859,0,0.873812,2.247653,0.473814,0.935471,67.090057,7681.36158,20359.5796,15379.41978,0,0,0,3747.551674,2088.783846,1259.702208,620.0906,274.251944,81.314784,45.362088,8.618488,0.821312,0.204091,6.053568,0,16.078485,24.16633,21.30675,41.5611,1335.221146,1773.403295,3498.838042,0.176385,0.595698,0.182944,2596.177936,14.005057,0.348592,2.68099,8917.27837,1522.4162,8014.91175,430.365171,543.38718,1403.240661,1177.54065,3804.21275,1487.955612,37.376485,3.732226,0.064051,0.054658,0.00004,0.35681,39.070172,1.902802,73004.07,7673.25872,3.745187,4.293052,0.330216,0.232456,0.526759,0,0.000003,0.000001,0,0.027294,0.755736,0,0.372302,0.880366,0.274732,0.407685,2.280001,7.996452,1434.998136,106376.403,0,0,0,139217.0988,444437.3376,0,0,0,0,0,0,0,0,0,0,0,0,0,0,0,0,0,0,0,0,0,0,0,0,0,0,0,0,0,0,0,0,0,0,0,0,0,0,0,0,0,0,0,0,0,0,0,0,0,0,0,0,0,0,0,0,0,0,0,0,0,0,0,0,0,0,0,0,0,0,0,0,0,0,0,0,0,0,0,0,0,0,0,0,0,0,0,0,0,0,0,0,0,0,0,0,0,0,0,0,0,0,0,0,0,0,0,0,0,0,0,0,0,0,0,0,0,0,0,0,0,0,0,0,0,0,0,0,0,0,0,0,0,0,0,0,0,0,0,0,0,0,0,0,0,0,0,0,0,0,0,0,0,0,0,0,0,0,0,0,0,0,0,0,0,0,0,0,0,0,0,0,0,0,0,0,0,0,0,0,0,0,0,0,0,0,0,0,0,0,0,0,0,0,0,0,0,0,0,0,0,0,0,0,0,0,0,0,0,0,0,0,0,0,0,0,0,0,0,0,0,0,0,0,0,0,0,0,0,0,0,0,0,0,0,0,0,0,0,0,0,0,0,0,0,0,0,0,0,0,0,0,0,0,0,0,0,0,0,0,0,0,0,0,0,0,0,0,0,0,0,0,0,0,0,0,0,0,0,0,0,0,0,0,0,0,0,0,0,0,0,0,0,0,0,0,0,0,0,0,0,0,0,0,0,0,0,0,0,0,0,0,0,0,0,0,0,0,0,0,0,0,0,0,-67.432977,-10.01749,1.29,0.9,0.78,-20.196169,-0.649087,NotAnnotated
1GVPA.pdb_A_GLN_12,4.353251,-28.912342,-469.127437,20,174.776226,0,-10.929466,-1.970295,-22.252722,-643.903663,11,134.036411,-49.936065,-16.259529,-479.54,134.68,17,1.31,-3.5,3.22,19.53,128,1,183.972475,113.388722,18.55,3.08,0.39,-0.07,21.631,0.4467,50.288,40.098,29.869,47.496,84.314,85.133,74.029,47.131,-0.010266,0.000336,-0.002307,0.001422,0.001885,-0.000393,0.39902,1.0602,0,51.866,130.08,96.316,106.23,72.403,14.967,7.1207,1.5776,0.32054,29.901,51.169,37.845,36.428,77.189,98.451,92.202,55.352,-0.004438,0.000101,-0.000627,41.303,69.197,57.521,57.165,39.451,23.696,32.599,91.125,43.368,24.969,-452.0852,0.95562,0.000006,3.3316,141.43,157.73,90.636,79.908,4.5188,0.93494,0.47841,1.4633,0.000134,0.000099,-0.98667,2.493,0.000015,1.1032,1.296,0.47052,1.0871,12.514,122.34,165.31,173.82,-0.000118,-0.000157,0,71.581,53.397,41.394,32.44,24.091,19.86,17.674,6.7937,2.1826,1.0762,2.4604,0,4.5431,7.9594,7.2504,9.6773,51.541,69.233,57.281,0.46056,0.77192,0.42772,68.134,-4.9324,0.68338,-2.132,71.071,55.18,67.211,30.813,35.446,50.373,47.325,117.65,63.596,10.294,2.5067,0.14793,0.21304,-0.006351,0.77694,10.098,1.0029,341.3,123.19,1.5167,2.0835,0.40594,0.30915,0.52466,0,0.001617,0.001141,0,-0.20973,0.43956,0,0.39902,0.68897,0.30915,0.52757,1.4226,2.8268,51.441,422.38,-0.000437,-0,-0.000211,480.44,879.36,-0.013084,2.021645,-2696.739016,2.082536,4.537124,394.398366,1.01447,0.476152,2.227058,1.915306,2.306679,4.116096,1.947923,-6565.366675,-2.00979,0.523103,2.448633,3.451892,2.963779,2.555943,2.341725,1.751541,1.820865,2.109729,2.235826,2.034309,1.971037,3.987365,1.915306,1.549164,3.501876,1.915306,3.284155,0.759254,0,2.900349,2.778918,2.241602,2.113242,1.447358,1.409271,1.779915,1.335804,1.452694,2.846137,2.808324,2.696559,2.327374,1.53614,2.014447,2.299903,2.18843,1.947521,1.899275,1.914306,3.488859,1.28241,3.03606,2.634263,2.03202,1.629933,1.08206,2.741374,2.772956,5.797106,2.287309,2.129825,2.072662,1.001799,2.289488,1.734088,2.486916,2.876551,1.894602,1.736081,1.414214,2.022892,1.915306,1.940111,2.168518,0.990993,2.040681,2.129612,1.528804,0.974227,1.44323,2.364022,2.773301,1.834089,2.180647,2.080289,1.915306,0,1.841322,1.776498,1.783286,2.028957,2.443709,3.451417,4.591338,3.196902,2.606997,2.385895,1.574577,0,1.129632,2.362874,2.35498,2.47922,3.033162,2.761847,1.655149,2.011874,1.918084,1.893013,2.208885,2.214112,1.716111,2.18142,1.270557,3.100573,1.28506,3.20942,3.047546,2.575394,1.699379,1.981294,3.033617,2.873361,1.867919,1.21053,2.743086,1.886829,2.191056,2.055205,1.386526,2.00323,2.771086,1.215818,1.816012,0.815818,0.77986,1.260628,0,1.953361,2.232802,1.916268,2.08903,0.770114,?,1.22575,1.270545,0.665713,1.036295,1.509879,1.646718,2.373117,2.136813,1.862986,1.995243,1.776134,2.140733,2.154928,-0,0,0,0,-0,0,0,0,0,0,0,0,0,0,-0,0,0,0,0,0,0,0,0,0,0,-0,0,-0,0,0,-0,0,0,0,0,0,0,0,0,0,0,0,0,0,0,0,0,0,0,0,0,-0,0,-0,0,0,0,0,0,0,0,0,0,0,-0,0,0,0,0,0,0,0,0,0,0,0,0,0,-0,0,0,0,0,0,0,0,0,0,0,-0,-0,0,0,0,0,0,0,0,0,0,0,0,0,0,0,0,0,0,0,0,0,0,0,0,0,-0,0,-0,0,0,0,0,0,0,0,0,0,0,0,0,0,-0,0,0,0,0,0,0,0,0,0,0,0,0,0,0,-0,0,0,0,0,0,0,0,0,0,0,-0,-0,-0,0,0,895333.148779,3826.9322,218957.964,0.8908,2.975,14.8603,804.92895,12736,1,229.5,31,350.13125,4.851,-0.2613,-0.0007,362.611269,0.113222,1947.27708,1228.943553,668.513023,2080.301052,6381.431561,5689.608656,4116.197473,1621.942669,0.000103,0,0.000005,0.000002,0.000003,0,0.119413,1.9619,0,2000.653151,12644.03616,6523.96426,8978.02845,5342.943184,218.136542,46.722473,2.142065,0.123224,672.922005,1997.484253,1061.211645,1043.225064,5890.562751,7980.191932,6316.436313,2173.202548,0.000019,0,0,1279.463682,6512.37186,2450.912289,2479.8177,1180.926234,414.229776,722.882825,5125.78125,1471.107612,355.144075,157703.276368,0.735225,0,17.667475,14652.218715,22487.5661,6129.667362,4789.246026,14.749363,0.689939,0.287998,2.139491,0,0,0.777526,10.077454,0,1.045431,1.963634,0.347601,1.058629,111.845126,11324.21859,23843.48785,22796.40609,0,0,0,4435.695618,2470.011728,1486.582722,836.2221,427.314113,237.867192,178.866182,27.386424,2.792528,0.681149,6.053568,0,18.359121,43.759189,36.937525,67.605618,1995.847913,3283.305792,3389.975502,0.19425,0.595779,0.182944,3619.209946,19.166813,0.4078,3.613207,6984.182705,2283.6243,6266.115136,689.90307,899.903048,1970.339895,1708.598138,8822.867625,2766.203414,71.67146,5.007885,0.042967,0.050022,0.00004,0.480223,70.519888,1.454305,94744.88,11424.51741,3.022783,4.317012,0.247502,0.164015,0.401013,0,0.000003,0.000001,0,0.03564,0.474474,0,0.265759,0.677523,0.185153,0.343008,2.151896,7.993625,2040.587309,142390.6337,0,0,0,185019.8462,608855.6736,0.005626,-0.096451,0.006147,0.024635,0.041995,0.002304,0.000419,0.005796,0.005376,0.00489,0.000828,0.005511,0.038221,0.016108,0.001023,0.010115,0.011838,0.010085,0.007928,0.007,0.003605,0.003671,0.004609,0.00502,0.004262,0.005919,0.012085,0.005376,0.003443,0.011901,0.005376,0.010851,0.001077,0,0.011353,0.0093,0.005064,0.0046,0.002434,0.002469,0.003272,0.003105,0.002067,0.010231,0.008878,0.008652,0.006245,0.002777,0.004491,0.00549,0.005056,0.005623,0.009137,0.005309,0.011431,0.001478,0.011596,0.009018,0.005031,0.003487,0.002654,0.008036,0.008642,0.025847,0.00601,0.005039,0.004918,0.001503,0.005653,0.003404,0.007184,0.009455,0.002781,0.002914,0.002463,0.004543,0.005376,0.00457,0.005406,0.001364,0.004324,0.006265,0.00334,0.001714,0.002855,0.009008,0.009012,0.003798,0.004932,0.006065,0.005376,0,0.003938,0.00358,0.003916,0.005313,0.007175,0.015238,0.020705,0.012341,0.008518,0.006072,0.002557,0,0.001626,0.004603,0.00465,0.005284,0.008467,0.008371,0.003382,0.005528,0.00536,0.005378,0.005665,0.005697,0.003143,0.005371,0.001354,0.011165,0.001443,0.011562,0.010357,0.008081,0.003935,0.005528,0.010019,0.007944,0.003837,0.001506,0.007479,0.005225,0.005532,0.004593,0.002436,0.004361,0.009316,0.002397,0.004189,0.001047,0.000859,0.002084,0,0.00577,0.006554,0.005358,0.004975,0.000963,-9999,0.00206,0.001987,0.00079,0.001322,0.00321,0.003428,0.007138,0.004994,0.005234,0.005649,0.004948,0.0051,0.005184,1394265.544473,14206.0464,345906.5882,1.6506,8.75,23.7797,964.0008,20224,1.5,357,3.5,506.50775,9.1784,-0.64935,0.0315,773.243357,0.191625,2921.079056,1916.022783,1139.995188,3111.249228,9246.927165,8592.218291,6248.713861,2506.073097,0.000161,0,0.000008,0.000003,0.000003,0,0.159217,2.785941,0,3486.588118,20222.17176,10225.484456,13659.956355,7485.130745,317.087869,63.174494,4.320179,0.15351,1160.637216,3037.315086,1661.414423,1622.448478,8517.03426,12266.256217,9860.773395,3442.257852,0.00003,0,0.000001,1705.95846,6785.326346,4145.739794,4363.947517,2022.8303,726.708928,2267.879831,7415.615813,2211.811368,553.615165,255816.049706,1.12821,0,22.944396,23485.01722,33262.89105,9887.435922,7397.642916,21.089466,0.961619,0.371146,2.825654,0,0,1.223801,12.578805,0,1.553521,2.830788,0.510707,1.88476,252.488721,17602.09569,35686.29625,35200.2882,0,0,0,6389.534803,3623.093244,2258.932671,1334.76002,701.409465,483.28317,300.534882,46.991344,4.442944,0.783194,9.080352,0,26.398364,55.842354,47.590901,88.386168,2703.918171,5935.760488,5185.162041,0.299477,0.893629,0.274417,5738.552083,30.594691,0.593396,5.63445,6819.54318,3572.40838,6312.084099,1110.115357,1427.658542,3258.805675,3119.56935,17386.375825,4356.135212,94.949283,6.924007,0.03339,0.050891,0.00006,0.757474,115.563532,1.829811,144475.703,18291.37439,4.629348,6.034129,0.349334,0.203829,0.491446,0,0.000004,0.000002,0,0.055659,0.559094,0,0.336258,0.852879,0.245403,0.404939,2.995213,11.893902,3463.805456,217669.3092,0,0,0,285335.7182,943825.8816,-9999,-9999,-9999,-9999,-9999,-9999,-9999,-9999,-9999,-9999,-9999,-9999,-9999,-9999,-9999,-9999,-9999,-9999,-9999,-9999,-9999,-9999,-9999,-9999,-9999,-9999,-9999,-9999,-9999,-9999,-9999,-9999,-9999,-9999,-9999,-9999,-9999,-9999,-9999,-9999,-9999,-9999,-9999,-9999,-9999,-9999,-9999,-9999,-9999,-9999,-9999,-9999,-9999,-9999,-9999,-9999,-9999,-9999,-9999,-9999,-9999,-9999,-9999,-9999,-9999,-9999,-9999,-9999,-9999,-9999,-9999,-9999,-9999,-9999,-9999,-9999,-9999,-9999,-9999,-9999,-9999,-9999,-9999,-9999,-9999,-9999,-9999,-9999,-9999,-9999,-9999,-9999,-9999,-9999,-9999,-9999,-9999,-9999,-9999,-9999,-9999,-9999,-9999,-9999,-9999,-9999,-9999,-9999,-9999,-9999,-9999,-9999,-9999,-9999,-9999,-9999,-9999,-9999,-9999,-9999,-9999,-9999,-9999,-9999,-9999,-9999,-9999,-9999,-9999,-9999,-9999,-9999,-9999,-9999,-9999,-9999,-9999,-9999,-9999,-9999,-9999,-9999,-9999,-9999,-9999,-9999,-9999,-9999,-9999,-9999,-9999,-9999,-9999,-9999,-9999,-9999,-9999,-9999,-9999,-9999,-9999,-9999,10291.185618,43.987726,2516.758207,0.010239,0.034195,0.170808,9.252057,146.390805,0.011494,2.637931,0.356322,4.024497,0.055759,-0.003003,-0.000008,4.167946,0.001301,22.382495,14.125788,7.684058,23.911506,73.349788,65.397801,47.312615,18.643019,0.000001,0,0,0,0,0,0.001373,0.022551,0,22.996013,145.333749,74.988095,103.195729,61.41314,2.507317,0.53704,0.024621,0.001416,7.734736,22.959589,12.197835,11.991093,67.707618,91.726344,72.602716,24.97934,0,0,0,14.706479,74.854849,28.171406,28.503652,13.573865,4.761262,8.308998,58.917026,16.909283,4.082116,1812.681338,0.008451,0,0.203074,168.416307,258.477771,70.455947,55.048805,0.169533,0.00793,0.00331,0.024592,0,0,0.008937,0.115833,0,0.012016,0.022571,0.003995,0.012168,1.285576,130.163432,274.063079,262.027656,0,0,0,50.985007,28.390939,17.087158,9.611748,4.911656,2.734106,2.055933,0.314786,0.032098,0.007829,0.069581,0,0.211024,0.502979,0.424569,0.777076,22.940781,37.739147,38.965236,0.002233,0.006848,0.002103,41.600114,0.220308,0.004687,0.041531,80.277962,26.248555,72.024312,7.92992,10.343713,22.647585,19.639059,101.412272,31.795442,0.82381,0.057562,0.000494,0.000575,0,0.00552,0.810573,0.016716,1089.021609,131.316292,0.034745,0.049621,0.002845,0.001885,0.004609,0,0,0,0,0.00041,0.005454,0,0.003055,0.007788,0.002128,0.003943,0.024734,0.091881,23.455027,1636.673951,0,0,0,2126.664899,6998.341076,-9999,-9999,-9999,-9999,-9999,-9999,-9999,-9999,-9999,-9999,-9999,-9999,-9999,-9999,-9999,-9999,-9999,-9999,-9999,-9999,-9999,-9999,-9999,-9999,-9999,-9999,-9999,-9999,-9999,-9999,-9999,-9999,-9999,-9999,-9999,-9999,-9999,-9999,-9999,-9999,-9999,-9999,-9999,-9999,-9999,-9999,-9999,-9999,-9999,-9999,-9999,-9999,-9999,-9999,-9999,-9999,-9999,-9999,-9999,-9999,-9999,-9999,-9999,-9999,-9999,-9999,-9999,-9999,-9999,-9999,-9999,-9999,-9999,-9999,-9999,-9999,-9999,-9999,-9999,-9999,-9999,-9999,-9999,-9999,-9999,-9999,-9999,-9999,-9999,-9999,-9999,-9999,-9999,-9999,-9999,-9999,-9999,-9999,-9999,-9999,-9999,-9999,-9999,-9999,-9999,-9999,-9999,-9999,-9999,-9999,-9999,-9999,-9999,-9999,-9999,-9999,-9999,-9999,-9999,-9999,-9999,-9999,-9999,-9999,-9999,-9999,-9999,-9999,-9999,-9999,-9999,-9999,-9999,-9999,-9999,-9999,-9999,-9999,-9999,-9999,-9999,-9999,-9999,-9999,-9999,-9999,-9999,-9999,-9999,-9999,-9999,-9999,-9999,-9999,-9999,-9999,-9999,-9999,-9999,-9999,-9999,-9999,74100970.003671,14333.344849,3138950.120601,0.000096,0.006196,0.01574,54.027539,11462.486938,0.000065,3.67101,0.072166,8.008636,0.00294,0.000016,0,9.311173,0.000001,269.733112,108.011498,32.453394,284.644522,2694.083544,2272.666534,1228.045834,195.269369,0,0,0,0,0,0,0.000001,0.000297,0,292.445475,11635.476365,3274.559778,5611.6934,1865.020388,3.109852,0.143603,0.000308,0.000001,32.767135,285.744123,82.53887,76.335311,2266.411732,4350.561822,2917.358838,360.243687,0,0,0,118.789674,2963.92831,440.354723,442.16762,100.28431,12.62245,41.668741,2375.471402,152.29832,12.938604,1766531.862594,0.000037,0,0.023203,15890.310443,33399.190401,2737.784252,1664.330523,0.016307,0.000033,0.000006,0.000299,0,0,0.000042,0.007607,0,0.000073,0.000257,0.000009,0.000074,0.947776,9241.662348,37921.20752,37531.858447,0,0,0,1315.89196,407.934472,147.688281,48.718667,13.455158,5.295811,3.253426,0.071986,0.000763,0.000045,0.002393,0,0.022352,0.150127,0.105062,0.342792,288.651817,852.919441,751.292121,0.000002,0.000023,0.000002,923.803235,0.025732,0.000011,0.000909,3429.706564,378.420697,2764.007869,35.483684,61.189202,274.54551,209.073253,6728.702317,606.439314,0.412287,0.001744,0,0,0,0.000016,0.389377,0.000151,617114.361656,9443.021148,0.000631,0.001217,0.000004,0.000002,0.000012,0,0,0,0,0,0.00002,0,0.000005,0.000033,0.000003,0.000008,0.000303,0.004173,295.894384,1408837.34185,0,0,0,2372664.260532,25975615.235627,318260.704978,-10484.838,207957.3164,0.0655,-6.3,19.3522,1228.437,9088,1,170,24,356.16,0.2156,-0.6747,-0.0063,257.322376,0.026903,1365.671216,850.037502,444.868886,1904.732088,5654.012526,4131.589623,2752.102104,1022.554176,0.000101,0,0.000005,0.000003,0.000002,0,0.079608,2.799776,0,1311.224346,8367.26592,3771.156664,6671.244,5443.691958,212.261994,42.740578,1.795309,0.143701,451.774209,1376.701945,690.179265,759.450944,5822.983782,6267.784464,4131.663822,1282.561192,0.000019,0,0,852.989556,8236.51891,1593.159137,1691.798175,805.471067,266.959136,383.070849,1947.796875,1061.4318,86.837188,111025.524676,0.557241,0,24.235391,9301.99253,20096.3793,4044.450228,3193.203588,9.079173,0.505765,0.34712,2.137735,0,0,0.581533,13.939859,0,0.873812,2.247653,0.473814,0.935471,67.090057,7681.36158,20359.5796,15379.41978,0,0,0,3747.551674,2088.783846,1259.702208,620.0906,274.251944,81.314784,45.362088,8.618488,0.821312,0.204091,6.053568,0,16.078485,24.16633,21.30675,41.5611,1335.221146,1773.403295,3498.838042,0.176385,0.595698,0.182944,2596.177936,14.005057,0.348592,2.68099,8917.27837,1522.4162,8014.91175,430.365171,543.38718,1403.240661,1177.54065,3804.21275,1487.955612,37.376485,3.732226,0.064051,0.054658,0.00004,0.35681,39.070172,1.902802,73004.07,7673.25872,3.745187,4.293052,0.330216,0.232456,0.526759,0,0.000003,0.000001,0,0.027294,0.755736,0,0.372302,0.880366,0.274732,0.407685,2.280001,7.996452,1434.998136,106376.403,0,0,0,139217.0988,444437.3376,128,-3.5,3.22,1.31,18.55,-479.54,3.08,0.39,-0.07,19.53,134.68,113.388722,0,0,0,0,0,0,0,0,0,0,0,0,0,0,0,0,0,0,0,0,0,0,0,0,0,0,0,0,0,0,0,0,0,0,0,0,0,0,0,0,0,0,0,0,0,0,0,0,0,0,0,0,0,0,0,0,0,0,0,0,0,0,0,0,0,0,0,0,0,0,0,0,0,0,0,0,0,0,0,0,0,0,0,0,0,0,0,0,0,0,0,0,0,0,0,0,0,0,0,0,0,0,0,0,0,0,0,0,0,0,0,0,0,0,0,0,0,0,0,0,0,0,0,0,0,0,0,0,0,0,0,0,0,0,0,0,0,0,0,0,0,0,0,0,0,0,0,0,0,0,0,0,0,0,0,0,0,0,0,0,0,0,242273.413878,6420.1956,180676.2858,0.1834,-9.8,17.6456,3699.3726,18816,1,340,1,311.8255,-15.1536,0.507,-0.0315,267.424053,0.026903,1249.254496,878.627376,627.935987,4161.884496,8377.186098,8443.916605,6623.078514,4751.74742,0.000092,0,0.000005,0.000003,0.000001,0,0.079608,0.739405,0,1290.16675,8370.38784,16851.44736,12757.1607,9744.71977,499.284153,25.136783,2.424298,0,509.004723,1197.815121,919.02798,1057.796264,11939.59452,11460.68091,9399.9939,4888.633288,0.000019,-0,0,852.989556,0,1593.159137,1691.798175,3924.506578,2292.516912,3936.98123,12186.14625,1061.4318,86.837188,214796.212105,1.048315,0,22.570591,25321.6272,39030.2885,6599.750976,3462.493548,16.78915,1.557423,0.138825,2.296796,0,0,1.045772,15.052734,0,0.725034,1.418731,0.439503,1.540203,98.78927,8459.07696,38398.2068,41230.104,0,0,0,7043.284076,5549.01624,1798.610694,942.25224,452.477162,156.997272,45.362088,8.618488,0.821312,0.204091,7.850398,0,253.341428,219.822709,161.625917,206.678096,2174.205544,2532.058509,2392.913775,0.206207,0.595698,0.182944,5321.469802,24.714777,0.735932,5.040474,-183.910427,1522.4162,83.926376,430.365171,552.674032,1547.005203,8817.12075,26328.8935,3323.717748,40.211452,3.109311,-0.000688,0.001739,0.00004,0.640377,192.21543,0.561494,157311.996,8343.28913,2.495427,2.941069,0.870173,0.574339,0.180866,0,0.000002,0.000001,0,0.049433,0.530285,0,0.079608,1.539228,0.473278,0.457445,1.058187,9.150917,1814.118306,215992.4606,0,0,0,267441.7304,929923.2,0,0,0,0,0,0,0,0,0,0,0,0,0,0,0,0,0,0,0,0,0,0,0,0,0,0,0,0,0,0,0,0,0,0,0,0,0,0,0,0,0,0,0,0,0,0,0,0,0,0,0,0,0,0,0,0,0,0,0,0,0,0,0,0,0,0,0,0,0,0,0,0,0,0,0,0,0,0,0,0,0,0,0,0,0,0,0,0,0,0,0,0,0,0,0,0,0,0,0,0,0,0,0,0,0,0,0,0,0,0,0,0,0,0,0,0,0,0,0,0,0,0,0,0,0,0,0,0,0,0,0,0,0,0,0,0,0,0,0,0,0,0,0,0,0,0,0,0,0,0,0,0,0,0,0,0,0,0,0,0,0,0,0,0,0,0,0,0,0,0,0,0,0,0,0,0,0,0,0,0,0,0,0,0,0,0,0,0,0,0,0,0,0,0,0,0,0,0,0,0,0,0,0,0,0,0,0,0,0,0,0,0,0,0,0,0,0,0,0,0,0,0,0,0,0,0,0,0,0,0,0,0,0,0,0,0,0,0,0,0,0,0,0,0,0,0,0,0,0,0,0,0,0,0,0,0,0,0,0,0,0,0,0,0,0,0,0,0,0,0,0,0,0,0,0,0,0,0,0,0,0,0,0,0,0,0,0,0,0,0,0,0,0,0,0,0,0,0,0,0,0,0,0,0,0,0,0,0,0,0,0,0,0,0,0,0,0,0,0,0,0,0,0,0,318260.704978,-10484.838,207957.3164,0.0655,-6.3,19.3522,1228.437,9088,1,170,1,356.16,0.2156,-0.6747,-0.0063,257.322376,0.026903,1365.671216,850.037502,444.868886,1904.732088,5654.012526,4131.589623,2752.102104,1022.554176,0.000101,0,0.000005,0.000003,0.000002,0,0.079608,2.799776,0,1311.224346,8367.26592,3771.156664,6671.244,5443.691958,212.261994,42.740578,1.795309,0.143701,451.774209,1376.701945,690.179265,759.450944,5822.983782,6267.784464,4131.663822,1282.561192,0.000019,0,0,852.989556,8236.51891,1593.159137,1691.798175,805.471067,266.959136,383.070849,1947.796875,1061.4318,86.837188,111025.524676,0.557241,0,24.235391,9301.99253,20096.3793,4044.450228,3193.203588,9.079173,0.505765,0.34712,2.137735,0,0,0.581533,13.939859,0,0.873812,2.247653,0.473814,0.935471,67.090057,7681.36158,20359.5796,15379.41978,0,0,0,3747.551674,2088.783846,1259.702208,620.0906,274.251944,81.314784,45.362088,8.618488,0.821312,0.204091,6.053568,0,16.078485,24.16633,21.30675,41.5611,1335.221146,1773.403295,3498.838042,0.176385,0.595698,0.182944,2596.177936,14.005057,0.348592,2.68099,8917.27837,1522.4162,8014.91175,430.365171,543.38718,1403.240661,1177.54065,3804.21275,1487.955612,37.376485,3.732226,0.064051,0.054658,0.00004,0.35681,39.070172,1.902802,73004.07,7673.25872,3.745187,4.293052,0.330216,0.232456,0.526759,0,0.000003,0.000001,0,0.027294,0.755736,0,0.372302,0.880366,0.274732,0.407685,2.280001,7.996452,1434.998136,106376.403,0,0,0,139217.0988,444437.3376,0,0,0,0,0,0,0,0,0,0,0,0,0,0,0,0,0,0,0,0,0,0,0,0,0,0,0,0,0,0,0,0,0,0,0,0,0,0,0,0,0,0,0,0,0,0,0,0,0,0,0,0,0,0,0,0,0,0,0,0,0,0,0,0,0,0,0,0,0,0,0,0,0,0,0,0,0,0,0,0,0,0,0,0,0,0,0,0,0,0,0,0,0,0,0,0,0,0,0,0,0,0,0,0,0,0,0,0,0,0,0,0,0,0,0,0,0,0,0,0,0,0,0,0,0,0,0,0,0,0,0,0,0,0,0,0,0,0,0,0,0,0,0,0,0,0,0,0,0,0,0,0,0,0,0,0,0,0,0,0,0,0,-104.415879,149.523119,1.44,0.75,1,-11.29801,-0.522073,NotAnnotated
1GVPA.pdb_A_PHE_13,4.331391,0,280.872782,27,-279.669259,0,-1.064799,0,0,560.542041,10,100.311708,-99.881878,-86.740719,-376.77,47.67,20,0.14,2.8,5.48,189.42,147,1,200.193586,18.657273,16.81,-4.92,1.3,0.45,12.363,0.060225,24.842,21.912,21.023,87.626,99.357,99.185,89.466,100.82,-0.009001,0.000022,-0.002307,0.001935,0.000343,-0.000393,0.19951,0.69742,0,24.875,64.348,174.96,120.09,134.59,33.359,3.5301,1.5367,0,17.023,23.409,24.284,29.038,154.68,116.41,101.95,88.319,-0.004247,-0,-0.000627,20.652,0,27.697,29.595,99.478,96.747,120.77,133.73,24.475,3.4778,-475.1233,1.097,0.000009,6.7747,179.04,247.45,72.816,43.331,3.7154,1.6658,0.29018,1.5696,0.000134,0.000096,-1.0599,6.038,0.000036,0.65721,1.0947,0.93408,1.4168,7.8943,69.144,232.28,237.2,-0.000105,-0.000157,0,98.396,103.92,43.451,29.046,18.782,7.9052,2.5666,1.2686,0.3763,0.18964,3.1907,0,55.764,27.618,22.292,21.357,42.184,36.573,41.775,0.44773,0.77171,0.42772,78.103,-5.0107,1.0769,-2.3642,-2.5877,27.59,1.2487,13.967,15.592,30.711,186.31,223.79,52.263,3.9063,1.2404,-0.004649,0.008162,-0.006351,0.82423,19.035,0.55987,460.92,67.727,1.6453,1.4116,2.1436,1.8578,0.34473,1.0104,0.001481,0.000979,0,-0.2357,1.2064,0,0.19951,2.2341,1.5309,0.86708,0.74384,3.2372,35.266,511.37,-0.000423,-0,-0.000211,556.66,1057.5,-0.017221,1.142037,-935.021866,1.784767,0.311259,-285.46689,1.241115,3.617998,1.851643,1.37915,1.829746,0.450868,1.268101,10787.449244,-4.775396,-2.398867,0.989075,0.32864,1.0457,1.00122,1.17471,2.387625,1.591401,1.797403,1.963201,3.174783,1.235457,0.186641,1.37915,1.557049,0.44665,1.37915,1.17373,0.380643,0,0.982483,0.967299,2.931241,1.748515,2.03914,2.373711,0.671935,0.965973,0,1.14531,0.917509,1.231556,1.337763,2.309724,1.745767,1.838089,2.528671,1.33798,-0.000011,1.381857,1.25648,0,1.03346,0.96045,3.684237,4.751376,2.871498,2.932813,1.090824,0.506887,1.750111,1.784853,2.029045,1.572583,2.087574,2.024536,1.432335,1.106211,1.160956,2.250975,0.652785,1.604911,1.37915,1.360669,1.694069,1.863969,3.521424,0.899714,0.968805,1.488942,1.398562,1.04947,1.116833,1.904561,2.163217,1.322798,1.37915,0,1.888601,2.590286,1.392188,1.307218,1.333276,0.907581,0.428377,0.401705,0.314343,0.312213,1.495087,0,10.237541,5.981182,5.251234,3.820329,1.773943,1.034856,0.903612,1.413892,1.382524,1.362289,1.835041,1.631063,2.015388,1.760021,-0.036238,1.095216,0.018681,1.030824,0.952619,1.109053,4.824559,2.688196,1.741188,0.78235,0.687337,-0.030105,0.07879,1.361052,1.688137,2.820771,0.598195,1.983456,1.081938,1.006629,0.903359,3.312744,3.620391,0.641177,3.379609,1.280985,1.37348,1.397058,1.715379,1.668779,?,0.476823,3.163785,2.556684,1.320532,0.598744,1.397603,1.173986,1.886857,1.302707,1.436267,1.292367,1.80907,1.886037,-188.385,23.835,10,0.07,1.4,2.74,94.71,73.5,0.5,100.096793,9.328636,8.405,-2.46,0.65,0.225,6.1815,0.030113,12.421,10.956,10.5115,43.813,49.6785,49.5925,44.733,50.41,-0.004501,0.000011,-0.001153,0.000967,0.000172,-0.000197,0.099755,0.34871,0,12.4375,32.174,87.48,60.045,67.295,16.6795,1.76505,0.76835,0,8.5115,11.7045,12.142,14.519,77.34,58.205,50.975,44.1595,-0.002124,-0,-0.000313,10.326,0,13.8485,14.7975,49.739,48.3735,60.385,66.865,12.2375,1.7389,-237.56165,0.5485,0.000004,3.38735,89.52,123.725,36.408,21.6655,1.8577,0.8329,0.14509,0.7848,0.000067,0.000048,-0.52995,3.019,0.000018,0.328605,0.54735,0.46704,0.7084,3.94715,34.572,116.14,118.6,-0.000053,-0.000078,0,49.198,51.96,21.7255,14.523,9.391,3.9526,1.2833,0.6343,0.18815,0.09482,1.59535,0,27.882,13.809,11.146,10.6785,21.092,18.2865,20.8875,0.223865,0.385855,0.21386,39.0515,-2.50535,0.53845,-1.1821,-1.29385,13.795,0.62435,6.9835,7.796,15.3555,93.155,111.895,26.1315,1.95315,0.6202,-0.002324,0.004081,-0.003175,0.412115,9.5175,0.279935,230.46,33.8635,0.82265,0.7058,1.0718,0.9289,0.172365,0.5052,0.00074,0.000489,0,-0.11785,0.6032,0,0.099755,1.11705,0.76545,0.43354,0.37192,1.6186,17.633,255.685,-0.000212,-0,-0.000105,278.33,528.75,6415344.381988,-2236.1997,444601.78695,0.2828,-6.86,71.9798,26977.1964,40792.5,2.5,760,56,793.68415,-10.7256,-0.2535,-0.2835,551.816323,0.04342,2435.062524,1840.99146,1363.709453,10950.270716,21804.986577,19196.86001,14106.954147,9903.90147,0.000227,0,0.000013,0.000008,0.000001,0,0.149579,4.366651,0,2459.503187,17646.023344,32438.54628,28770.68184,29627.43129,1401.645103,66.578392,5.903156,0,921.633732,2348.355767,1878.476678,2378.197681,35707.95534,27087.966745,19659.52825,9811.136913,0.000047,-0,0.000001,1492.747212,0,3054.383614,3684.444322,8745.60837,4942.127001,9245.66812,21636.44416,2151.144463,93.469179,462191.560314,2.385377,0,105.015302,51581.51352,105612.89725,13936.727544,6356.376049,37.724871,3.580004,0.467724,5.87101,0,0,2.355999,73.000628,0,1.53563,4.50896,1.965482,5.083408,202.712993,16481.16384,99070.9042,88084.1014,0,0,0,18433.555838,14708.78484,4814.218722,2174.470698,919.66063,230.788757,56.965815,15.805043,1.894576,0.561589,19.625996,0,549.372987,345.603367,259.890167,344.260958,3959.263688,4536.789217,7323.972112,0.493045,1.503851,0.457361,11602.669268,54.836349,1.854249,11.287991,-767.935168,2696.70178,349.471921,791.935883,1072.230656,3417.811835,20783.43943,47827.615535,6102.881167,86.899159,9.168417,-0.003191,0.003877,0.000101,1.436027,389.276219,2.328387,370648.818,16217.839693,9.205947,7.693361,3.897901,3.168701,0.78736,1.085554,0.000006,0.000003,0,0.113274,3.641561,0,0.358838,5.82126,3.231692,1.799755,3.243775,26.740567,3866.952166,486959.75305,0,0,0,604616.259,2059132.275,0.013495,-0.016647,0.004675,0.0021,-0.016126,0.004008,0.005837,0.006319,0.005376,0.005616,0.000828,0.005021,-0.041693,0.055304,-0.010082,0.004778,0.001371,0.004798,0.00406,0.004413,0.007103,0.00461,0.005281,0.005857,0.008585,0.005023,0.000805,0.005376,0.005186,0.00251,0.005376,0.005425,0.000885,0,0.004805,0.004217,0.008515,0.005136,0.005168,0.006108,0.001842,0.002678,0,0.005176,0.003893,0.005155,0.004816,0.006168,0.00527,0.005734,0.007422,0.005315,-0,0.005309,0.005715,0,0.004979,0.004113,0.011309,0.01243,0.005333,0.01103,0.004646,0.003096,0.0059,0.005703,0.005492,0.003996,0.006615,0.005648,0.005323,0.004836,0.0023,0.005505,0.001935,0.005533,0.005376,0.004916,0.005625,0.004517,0.008626,0.003561,0.003129,0.004288,0.00376,0.004517,0.004782,0.005532,0.006439,0.005062,0.005376,0,0.005786,0.007276,0.004179,0.004473,0.005003,0.004695,0.002444,0.001916,0.001264,0.00107,0.003316,0,0.019962,0.015971,0.014296,0.011662,0.006878,0.003654,0.002723,0.005282,0.005358,0.005378,0.006184,0.005535,0.005256,0.005785,-0.000083,0.00517,0.000044,0.004757,0.004147,0.004483,0.013423,0.007887,0.00741,0.002912,0.001907,-0.000094,0.000436,0.005225,0.005664,0.007658,0.001788,0.005868,0.004743,0.003047,0.00304,0.006918,0.007094,0.001851,0.006441,0.005175,0.005622,0.005507,0.005486,0.004031,-9999,0.001384,0.008446,0.005144,0.002934,0.001893,0.004244,0.004487,0.005948,0.005081,0.005649,0.005273,0.005795,0.006051,3344253.086855,2451.90645,263092.83945,0.1407,-3.36,41.374,13436.5077,22050,1.5,410,3.5,461.4345,-10.0122,-2.2295,-0.3105,365.24629,0.022197,1389.636638,981.065976,718.723813,6129.613952,11611.85259,9845.69821,7290.226476,5047.75494,0.000137,0,0.000008,0.000005,0.000001,0,0.079608,2.288758,0,1475.585,9169.10739,17195.24376,15253.47153,15891.243185,784.453565,35.570876,3.725038,0,587.174339,1331.761419,989.888692,1251.116749,18916.51326,14394.620345,10299.29485,5053.127425,0.000028,-0,0.000001,852.999882,0,1779.961553,1990.515307,4546.990163,2590.304178,4556.229405,10178.1903,1188.9955,66.311908,251098.530477,1.276985,0,60.976704,27484.25136,55187.53625,7325.544456,3784.161227,17.440459,1.81698,0.291605,3.441426,0,0,1.273401,41.653143,0,0.883073,2.651801,1.278158,2.482035,126.61352,9340.282668,51987.7482,45952.6374,0,0,0,9389.585894,7363.92708,2410.574578,1123.775217,489.045716,148.915786,35.475674,7.295909,0.659131,0.138009,11.775597,0,324.025087,193.765126,146.322459,195.060956,2196.478696,2591.343342,4174.596638,0.286149,0.893386,0.274417,6263.899651,29.726479,0.992304,6.069374,-415.767053,1654.310195,190.945585,456.727884,571.68068,1807.910503,10640.90934,24803.31707,3221.778766,34.806891,3.441676,-0.002085,0.002963,0.00006,0.775609,192.682739,1.342988,194404.533,9313.105907,5.885074,4.379136,2.308325,1.684086,0.436542,0.723709,0.000004,0.000002,0,0.061382,2.339306,0,0.225955,3.624347,1.597104,0.898767,1.766174,14.72489,2177.534436,259269.7037,0,0,0,324229.4003,1101714.075,-9999,-9999,-9999,-9999,-9999,-9999,-9999,-9999,-9999,-9999,-9999,-9999,-9999,-9999,-9999,-9999,-9999,-9999,-9999,-9999,-9999,-9999,-9999,-9999,-9999,-9999,-9999,-9999,-9999,-9999,-9999,-9999,-9999,-9999,-9999,-9999,-9999,-9999,-9999,-9999,-9999,-9999,-9999,-9999,-9999,-9999,-9999,-9999,-9999,-9999,-9999,-9999,-9999,-9999,-9999,-9999,-9999,-9999,-9999,-9999,-9999,-9999,-9999,-9999,-9999,-9999,-9999,-9999,-9999,-9999,-9999,-9999,-9999,-9999,-9999,-9999,-9999,-9999,-9999,-9999,-9999,-9999,-9999,-9999,-9999,-9999,-9999,-9999,-9999,-9999,-9999,-9999,-9999,-9999,-9999,-9999,-9999,-9999,-9999,-9999,-9999,-9999,-9999,-9999,-9999,-9999,-9999,-9999,-9999,-9999,-9999,-9999,-9999,-9999,-9999,-9999,-9999,-9999,-9999,-9999,-9999,-9999,-9999,-9999,-9999,-9999,-9999,-9999,-9999,-9999,-9999,-9999,-9999,-9999,-9999,-9999,-9999,-9999,-9999,-9999,-9999,-9999,-9999,-9999,-9999,-9999,-9999,-9999,-9999,-9999,-9999,-9999,-9999,-9999,-9999,-9999,-9999,-9999,-9999,-9999,-9999,-9999,29495.836239,-10.281378,2044.146147,0.0013,-0.03154,0.330942,124.033087,187.551724,0.011494,3.494253,0.257471,3.649123,-0.049313,-0.001166,-0.001303,2.537087,0.0002,11.19569,8.464329,6.269929,50.346072,100.252812,88.261425,64.859559,45.535179,0.000001,0,0,0,0,0,0.000688,0.020077,0,11.308061,81.131142,149.142742,132.278997,136.218075,6.444345,0.306108,0.027141,0,4.237396,10.797038,8.636674,10.934242,164.174507,124.542376,90.388636,45.108675,0,-0,0,6.863206,0,14.043143,16.939974,40.209694,22.722423,42.508819,99.477904,9.890319,0.429743,2125.018668,0.010967,0,0.482829,237.156384,485.576539,64.076908,29.224717,0.173448,0.01646,0.00215,0.026993,0,0,0.010832,0.335635,0,0.00706,0.020731,0.009037,0.023372,0.932014,75.775466,455.49841,404.984374,0,0,0,84.751981,67.626597,22.134339,9.997566,4.228325,1.061098,0.261912,0.072667,0.008711,0.002582,0.090234,0,2.525853,1.588981,1.194897,1.582809,18.203511,20.858801,33.673435,0.002267,0.006914,0.002103,53.345606,0.252121,0.008525,0.051899,-3.530736,12.398629,1.606767,3.641085,4.929796,15.714077,95.556043,219.897083,28.059224,0.399536,0.042154,-0.000015,0.000018,0,0.006602,1.789776,0.010705,1704.132497,74.56478,0.042326,0.035372,0.017921,0.014569,0.00362,0.004991,0,0,0,0.000521,0.016743,0,0.00165,0.026764,0.014858,0.008275,0.014914,0.122945,17.77909,2238.895416,0,0,0,2779.844869,9467.274828,-9999,-9999,-9999,-9999,-9999,-9999,-9999,-9999,-9999,-9999,-9999,-9999,-9999,-9999,-9999,-9999,-9999,-9999,-9999,-9999,-9999,-9999,-9999,-9999,-9999,-9999,-9999,-9999,-9999,-9999,-9999,-9999,-9999,-9999,-9999,-9999,-9999,-9999,-9999,-9999,-9999,-9999,-9999,-9999,-9999,-9999,-9999,-9999,-9999,-9999,-9999,-9999,-9999,-9999,-9999,-9999,-9999,-9999,-9999,-9999,-9999,-9999,-9999,-9999,-9999,-9999,-9999,-9999,-9999,-9999,-9999,-9999,-9999,-9999,-9999,-9999,-9999,-9999,-9999,-9999,-9999,-9999,-9999,-9999,-9999,-9999,-9999,-9999,-9999,-9999,-9999,-9999,-9999,-9999,-9999,-9999,-9999,-9999,-9999,-9999,-9999,-9999,-9999,-9999,-9999,-9999,-9999,-9999,-9999,-9999,-9999,-9999,-9999,-9999,-9999,-9999,-9999,-9999,-9999,-9999,-9999,-9999,-9999,-9999,-9999,-9999,-9999,-9999,-9999,-9999,-9999,-9999,-9999,-9999,-9999,-9999,-9999,-9999,-9999,-9999,-9999,-9999,-9999,-9999,-9999,-9999,-9999,-9999,-9999,-9999,-9999,-9999,-9999,-9999,-9999,-9999,-9999,-9999,-9999,-9999,-9999,-9999,1400499583.334424,3870.537987,5190136.034818,0.000003,0.013935,0.140659,34437.107428,45040.624314,0.000163,15.700104,0.097766,16.569046,0.033331,0.000364,0.00002,8.387581,0,163.619755,94.552477,54.243763,3222.827334,13317.83645,10123.72518,5457.601393,2705.118485,0,0,0,0,0,0,0.000001,0.00068,0,172.317379,9131.526965,29273.039372,22885.791526,26785.932412,55.125324,0.1272,0.000942,0,24.383846,151.320069,101.297872,156.1972,36237.962893,20012.482726,10603.796211,2676.689972,0,0,0,65.337715,0,267.12294,399.929694,2292.042088,738.551272,2460.86086,15859.746173,132.942468,0.358524,5821711.090227,0.000153,0,0.404259,73168.752261,309461.828424,5414.750401,1142.739894,0.042677,0.000368,0.000007,0.000947,0,0,0.00015,0.199709,0,0.000063,0.000585,0.000135,0.00084,1.195629,7542.245708,268430.568662,212419.747265,0,0,0,9274.347046,5859.636984,629.519809,129.669825,24.065659,1.773406,0.119017,0.009523,0.000162,0.000016,0.010062,0,8.007119,3.844645,2.126448,3.613845,449.308604,583.605764,1658.422652,0.000006,0.000059,0.000005,3639.697017,0.081224,0.000101,0.003434,29.590092,211.497836,5.872001,18.202031,33.958809,338.738381,13499.605639,69162.399531,1138.426144,0.239883,0.002845,0,0,0,0.000056,4.266926,0.000179,3737617.034715,7312.18118,0.002786,0.001617,0.000631,0.000397,0.00002,0.000086,0,0,0,0,0.00066,0,0.000005,0.001146,0.000411,0.000117,0.0003,0.019447,409.427612,6402461.328153,0,0,0,9851679.990918,114549153.137194,318260.704978,-10484.838,207957.3164,0.0655,-6.3,19.3522,1228.437,9088,1,170,24,356.16,0.2156,-0.6747,-0.0063,257.322376,0.026903,1365.671216,850.037502,444.868886,1904.732088,5654.012526,4131.589623,2752.102104,1022.554176,0.000101,0,0.000005,0.000003,0.000002,0,0.079608,2.799776,0,1311.224346,8367.26592,3771.156664,6671.244,5443.691958,212.261994,42.740578,1.795309,0,451.774209,1376.701945,690.179265,759.450944,5822.983782,6267.784464,4131.663822,1282.561192,0.000019,0,0,852.989556,0,1593.159137,1691.798175,805.471067,266.959136,383.070849,1947.796875,1061.4318,86.837188,111025.524676,0.557241,0,24.235391,9301.99253,20096.3793,4044.450228,3193.203588,9.079173,0.505765,0.34712,2.137735,0,0,0.581533,13.939859,0,0.873812,2.247653,0.473814,0.935471,67.090057,7681.36158,20359.5796,15379.41978,0,0,0,3747.551674,2088.783846,1259.702208,620.0906,274.251944,81.314784,45.362088,8.618488,0.821312,0.204091,6.053568,0,16.078485,24.16633,21.30675,41.5611,1335.221146,1773.403295,3498.838042,0.176385,0.595698,0.182944,2596.177936,14.005057,0.348592,2.68099,8917.27837,1522.4162,8014.91175,430.365171,543.38718,1403.240661,1177.54065,3804.21275,1487.955612,37.376485,3.732226,0.064051,0.054658,0.00004,0.35681,39.070172,1.902802,73004.07,7673.25872,3.745187,4.293052,0.330216,0.232456,0.526759,0,0.000003,0.000001,0,0.027294,0.755736,0,0.372302,0.880366,0.274732,0.407685,2.280001,7.996452,1434.998136,106376.403,0,0,0,139217.0988,444437.3376,147,2.8,5.48,0.14,16.81,-376.77,-4.92,1.3,0.45,189.42,47.67,18.657273,0,0,0,0,0,0,0,0,0,0,0,0,0,0,0,0,0,0,0,0,0,0,0,0,0,0,0,0,0,0,0,0,0,0,0,0,0,0,0,0,0,0,0,0,0,0,0,0,0,0,0,0,0,0,0,0,0,0,0,0,0,0,0,0,0,0,0,0,0,0,0,0,0,0,0,0,0,0,0,0,0,0,0,0,0,0,0,0,0,0,0,0,0,0,0,0,0,0,0,0,0,0,0,0,0,0,0,0,0,0,0,0,0,0,0,0,0,0,0,0,0,0,0,0,0,0,0,0,0,0,0,0,0,0,0,0,0,0,0,0,0,0,0,0,0,0,0,0,0,0,0,0,0,0,0,0,0,0,0,0,0,0,0,0,0,0,0,0,0,0,0,0,0,0,0,0,0,0,0,0,0,0,0,0,0,0,0,0,0,0,0,0,0,0,0,0,0,0,0,0,0,0,0,0,0,0,0,0,0,0,0,0,0,0,0,0,0,0,0,0,0,0,0,0,0,0,0,0,0,0,0,0,0,0,0,0,0,0,0,0,0,0,0,0,0,0,0,0,0,0,0,0,0,0,0,0,0,0,0,0,0,0,0,0,0,0,0,0,0,0,0,0,0,0,0,0,0,0,0,0,0,0,0,0,0,0,0,0,0,0,0,0,0,0,0,0,0,0,0,0,0,0,0,0,0,0,0,0,0,0,0,0,0,0,0,0,0,0,0,0,0,0,0,0,1676971.568936,2194.7268,182119.3149,0.091,-1.96,32.1676,11259.1248,14847,1,280,1,288.2915,-4.5264,-2.717,-0.63,315.99828,0.013864,855.384586,618.992088,496.395076,4583.27793,8183.738019,6433.93258,4631.386422,3156.37174,0.000093,0,0.000005,0.000003,0,0,0.039804,1.996365,0,1032.138375,5828.706188,10688.65632,10208.13036,11918.48286,596.525638,24.81625,3.277013,0,408.143448,835.888572,617.882096,839.05301,14224.68216,9917.43354,6630.11435,3171.182014,0.000019,-0,0,426.505104,0,1199.640161,1413.368415,3138.431422,1798.139742,3756.30931,5311.7556,717.533575,33.691535,170717.50317,0.865972,0,50.100939,17871.23568,39817.1795,4802.069568,2374.278814,10.626787,1.175405,0.233839,2.293029,0,0,0.876336,34.491471,0,0.520556,1.986333,1.176194,2.204682,112.114849,5880.144048,36969.6848,29687.952,0,0,0,6584.463528,5113.69536,1700.23763,750.083904,311.799982,108.467249,19.001823,4.363984,0.355348,0.035963,7.850398,0,197.354372,83.853772,65.5095,91.721908,1125.933144,1713.81078,3404.57895,0.194619,0.595536,0.182944,4230.292789,20.510799,0.69935,4.125293,-322.94496,1024.99609,149.057319,288.013507,351.661968,1213.299477,7828.93251,16041.49099,1897.042374,15.218945,1.927209,-0.00147,0.002094,0.00004,0.532312,119.50173,1.062241,132906.282,6064.343307,5.211981,2.908602,2.002744,1.396917,0.346109,0.723709,0.000002,0.000001,0,0.042657,2.074164,0,0.186151,2.854733,1.360465,0.670045,1.282008,11.141471,1557.17023,173758.4123,0,0,0,219713.702,739033.875,0,0,0,0,0,0,0,0,0,0,0,0,0,0,0,0,0,0,0,0,0,0,0,0,0,0,0,0,0,0,0,0,0,0,0,0,0,0,0,0,0,0,0,0,0,0,0,0,0,0,0,0,0,0,0,0,0,0,0,0,0,0,0,0,0,0,0,0,0,0,0,0,0,0,0,0,0,0,0,0,0,0,0,0,0,0,0,0,0,0,0,0,0,0,0,0,0,0,0,0,0,0,0,0,0,0,0,0,0,0,0,0,0,0,0,0,0,0,0,0,0,0,0,0,0,0,0,0,0,0,0,0,0,0,0,0,0,0,0,0,0,0,0,0,0,0,0,0,0,0,0,0,0,0,0,0,0,0,0,0,0,0,4120818.93178,6420.1956,180676.2858,0.1834,-9.8,17.6456,3699.3726,18816,1,340,1,311.8255,-15.1536,0.507,-0.0315,267.424053,0.026903,1249.254496,878.627376,627.935987,4161.884496,8377.186098,8443.916605,6623.078514,4751.74742,0.000092,0,0.000005,0.000003,0.000001,0,0.079608,0.739405,0,1290.16675,8370.38784,16851.44736,12757.1607,9744.71977,499.284153,25.136783,2.424298,0,509.004723,1197.815121,919.02798,1057.796264,11939.59452,11460.68091,9399.9939,4888.633288,0.000019,-0,0,852.989556,0,1593.159137,1691.798175,3924.506578,2292.516912,3936.98123,12186.14625,1061.4318,86.837188,214796.212105,1.048315,0,22.570591,25321.6272,39030.2885,6599.750976,3462.493548,16.78915,1.557423,0.138825,2.296796,0,0,1.045772,15.052734,0,0.725034,1.418731,0.439503,1.540203,98.78927,8459.07696,38398.2068,41230.104,0,0,0,7043.284076,5549.01624,1798.610694,942.25224,452.477162,156.997272,45.362088,8.618488,0.821312,0.204091,7.850398,0,253.341428,219.822709,161.625917,206.678096,2174.205544,2532.058509,2392.913775,0.206207,0.595698,0.182944,5321.469802,24.714777,0.735932,5.040474,-183.910427,1522.4162,83.926376,430.365171,552.674032,1547.005203,8817.12075,26328.8935,3323.717748,40.211452,3.109311,-0.000688,0.001739,0.00004,0.640377,192.21543,0.561494,157311.996,8343.28913,2.495427,2.941069,0.870173,0.574339,0.180866,0,0.000002,0.000001,0,0.049433,0.530285,0,0.079608,1.539228,0.473278,0.457445,1.058187,9.150917,1814.118306,215992.4606,0,0,0,267441.7304,929923.2,0,0,0,0,0,0,0,0,0,0,0,0,0,0,0,0,0,0,0,0,0,0,0,0,0,0,0,0,0,0,0,0,0,0,0,0,0,0,0,0,0,0,0,0,0,0,0,0,0,0,0,0,0,0,0,0,0,0,0,0,0,0,0,0,0,0,0,0,0,0,0,0,0,0,0,0,0,0,0,0,0,0,0,0,0,0,0,0,0,0,0,0,0,0,0,0,0,0,0,0,0,0,0,0,0,0,0,0,0,0,0,0,0,0,0,0,0,0,0,0,0,0,0,0,0,0,0,0,0,0,0,0,0,0,0,0,0,0,0,0,0,0,0,0,0,0,0,0,0,0,0,0,0,0,0,0,0,0,0,0,0,0,-108.378535,162.936146,1.07,1.32,0.58,-22.091324,-0.534852,NotAnnotated
1GVPA.pdb_A_THR_14,4.287875,-22.981278,-58.038054,23,32.93579,1,-5.739222,-0.99666,-19.612558,-90.973845,15,82.911506,-47.051129,-8.61347,-483.37,46.04,14,0.65,-0.7,5.87,59.44,101,1,129.962635,46.143659,17.15,0.92,-2.09,-1.4,25.56,0.2302,34.433,28.249,23.612,52.305,82.367,64.868,51.767,31.307,-0.010371,0.000024,-0.002307,0.001645,0.000909,-0.000393,0.19951,2.8625,0,41.493,90.581,61.092,85.004,88.554,17.882,7.0299,2.1325,0.44831,23.976,35.708,25.444,28.895,91.962,85.194,65.033,35.906,-0.004421,0.000092,-0.000627,20.652,122.97,43.313,47.757,31.549,18.586,31.103,39.72,29.317,9.6876,-359.312,0.7894,0.000003,7.3953,99.817,160.91,65.948,54.794,2.8602,0.70561,0.80584,1.4609,0.000134,0.00007,-0.82681,5.7124,0.000008,0.79207,1.8145,1.2592,1.5561,14.202,85.042,159.16,125.16,-0.000091,-0.000157,0,66.918,49.208,39.13,25.824,16.601,13.721,7.4035,3.44,0.94432,0.18964,2.4604,0,3.5391,3.0362,2.9387,4.2947,26.691,46.86,81.498,0.43468,0.77171,0.42772,54.163,-4.0934,0.64941,-1.7449,124.8,37.151,119.37,20.621,22.554,39.507,42.021,71.681,36.298,3.896,1.5537,0.31618,0.25656,-0.006351,0.64583,6.278,1.8973,288.35,89.541,3.1678,2.0605,0.93429,0.75192,1.004,0.71626,0.001636,0.000979,0,-0.18098,1.7193,0,0.93304,1.2778,0.88867,0.77276,1.7235,3.4417,44.155,339.79,-0.000459,-0,-0.000268,394.7,698.85,-0.010268,1.991631,-946.25522,1.6919,1.871732,61.251321,1.802016,1.561969,1.721875,1.870342,1.605146,1.455341,1.753885,-2122.410478,8.896957,8.771915,2.758186,1.700739,1.960539,1.753436,1.777313,1.925961,1.793925,1.585244,1.524754,1.326064,1.924379,0.276073,1.870342,1.822517,1.623665,1.870342,1.591364,2.140897,0,2.21473,1.817487,1.365769,1.665447,1.839281,1.751846,1.84672,1.886781,2.150494,2.16042,1.887021,1.743293,1.793033,1.870135,1.726711,1.571476,1.385195,1.885928,1.555811,1.874536,1.682896,2.428263,2.170343,2.05786,1.545612,1.205219,1.006949,1.210413,1.727272,1.664107,1.784119,1.736428,0.971202,2.366023,1.560382,1.789132,1.746047,1.88297,1.195274,1.278966,2.497475,2.031956,1.870342,1.368642,1.786025,2.422808,0.994746,1.487865,2.211272,2.787093,2.080085,2.529024,1.854871,1.769729,1.534097,1.54968,1.870342,0,1.773395,1.67824,1.721726,1.582785,1.566993,2.027793,1.540145,1.428398,1.072989,0.441559,1.495035,0,0.844115,0.859978,0.911232,0.996273,1.494225,1.752168,2.397347,1.86526,1.874568,1.854606,1.721592,1.799488,1.653766,1.754409,2.385113,1.978466,2.436632,2.029419,1.842069,1.889067,1.440371,1.175616,1.608976,1.061636,1.188364,2.848382,3.454221,1.847729,1.786854,1.25885,2.784962,1.675457,1.93125,2.684763,1.807872,1.979606,1.984641,2.577864,3.260553,1.915522,1.857193,1.819137,1.782973,3.248128,?,3.057018,2.463177,2.030438,1.658696,1.954042,2.017384,1.991888,1.692468,1.916423,1.935523,2.238145,1.733026,1.685403,-241.685,23.02,7,0.325,-0.35,2.935,29.72,50.5,0.5,64.981318,23.071829,8.575,0.46,-1.045,-0.7,12.78,0.1151,17.2165,14.1245,11.806,26.1525,41.1835,32.434,25.8835,15.6535,-0.005186,0.000012,-0.001153,0.000823,0.000455,-0.000197,0.099755,1.43125,0,20.7465,45.2905,30.546,42.502,44.277,8.941,3.51495,1.06625,0.224155,11.988,17.854,12.722,14.4475,45.981,42.597,32.5165,17.953,-0.00221,0.000046,-0.000313,10.326,61.485,21.6565,23.8785,15.7745,9.293,15.5515,19.86,14.6585,4.8438,-179.656,0.3947,0.000002,3.69765,49.9085,80.455,32.974,27.397,1.4301,0.352805,0.40292,0.73045,0.000067,0.000035,-0.413405,2.8562,0.000004,0.396035,0.90725,0.6296,0.77805,7.101,42.521,79.58,62.58,-0.000045,-0.000078,0,33.459,24.604,19.565,12.912,8.3005,6.8605,3.70175,1.72,0.47216,0.09482,1.2302,0,1.76955,1.5181,1.46935,2.14735,13.3455,23.43,40.749,0.21734,0.385855,0.21386,27.0815,-2.0467,0.324705,-0.87245,62.4,18.5755,59.685,10.3105,11.277,19.7535,21.0105,35.8405,18.149,1.948,0.77685,0.15809,0.12828,-0.003175,0.322915,3.139,0.94865,144.175,44.7705,1.5839,1.03025,0.467145,0.37596,0.502,0.35813,0.000818,0.000489,0,-0.09049,0.85965,0,0.46652,0.6389,0.444335,0.38638,0.86175,1.72085,22.0775,169.895,-0.000229,-0,-0.000134,197.35,349.425,1664727.674563,3050.8406,357244.2659,1.2935,3.675,41.9118,2008.7748,18735.5,1.5,329,24,493.7485,3.9008,-2.47665,0.259,813.34476,0.139573,2372.623081,1722.977132,1155.346966,3780.762315,9848.745741,7715.432354,5234.989642,2031.386002,0.000162,0,0.000008,0.000003,0.000002,0,0.109774,6.588902,0,3043.615282,18996.194415,7665.82416,12079.153404,9094.318692,394.530566,68.601631,4.920317,0.151856,933.157908,2489.56176,1481.22246,1643.966577,11080.639323,11878.386435,8217.114649,2707.13287,0.00003,0,0.000001,1066.242108,9134.58051,3576.85251,4532.163178,2129.494402,740.038762,1573.905109,5555.71584,1859.181531,226.671918,240263.274981,1.081198,0,38.007405,19301.61329,38456.68545,9032.369976,5665.343439,18.20217,0.882252,0.497207,2.879215,0,0,1.181445,22.463442,0,1.169963,3.503074,0.921659,3.580026,273.026349,14487.670078,39703.2578,29868.8082,0,0,0,7523.323068,4294.185328,2705.0569,1344.152112,599.528514,338.064859,143.18443,38.493772,4.399068,0.525625,9.080352,0,22.3411,28.775585,25.624729,50.783324,1721.409354,3841.95768,6575.951373,0.294841,0.908314,0.274417,5334.16181,29.291756,0.577806,5.368534,8560.48128,2606.216952,8199.955032,881.207503,1205.240652,3296.167777,3642.002091,11948.219166,3372.683117,70.182544,8.180852,0.045293,0.056043,0.00006,0.730108,88.532042,3.021925,142318.026,15375.98052,6.896301,5.933519,0.487849,0.418,0.954192,0,0.000004,0.000002,0,0.054009,0.92427,0,0.465377,1.205592,0.671959,0.602884,3.744045,16.14054,3388.27808,204196.8005,0,0,0,271579.2555,871322.68575,0.005585,-0.038064,0.003791,0.014552,0.013438,0.003975,0.000936,0.00411,0.003584,0.003931,0.000473,0.003392,0.011417,0.075433,0.079782,0.005941,0.006759,0.00476,0.004438,0.005111,0.003781,0.003515,0.003775,0.003997,0.003329,0.003788,0.001502,0.003584,0.00288,0.006767,0.003584,0.004069,0.002461,0,0.005347,0.005877,0.004038,0.00383,0.002596,0.002778,0.002871,0.002718,0.002167,0.005744,0.005119,0.004988,0.004883,0.002968,0.00381,0.004234,0.003719,0.00366,0.00305,0.003539,0.004287,0.002823,0.005514,0.00625,0.004373,0.004142,0.002348,0.003069,0.00606,0.014635,0.004135,0.003982,0.002715,0.001973,0.004264,0.003245,0.004797,0.005432,0.003123,0.003904,0.003409,0.003463,0.003584,0.002534,0.004156,0.001806,0.002602,0.00417,0.00289,0.00235,0.003961,0.006837,0.004955,0.003571,0.003903,0.003177,0.003584,0,0.002991,0.002634,0.003157,0.004239,0.005461,0.010258,0.010513,0.007875,0.006091,0.001763,0.004343,0,0.001898,0.00297,0.003135,0.004713,0.004289,0.005488,0.003783,0.003798,0.003573,0.003495,0.004124,0.004295,0.003129,0.004117,0.002743,0.005456,0.002736,0.005791,0.005533,0.005899,0.003923,0.003291,0.005712,0.003408,0.002495,0.002687,0.008033,0.003483,0.004213,0.00322,0.002281,0.003784,0.005203,0.002654,0.003637,0.001745,0.001777,0.002199,0,0.003729,0.00414,0.003517,0.00396,0.001302,-9999,0.001711,0.002048,0.001587,0.001725,0.002478,0.003611,0.00465,0.003973,0.003532,0.003618,0.003784,0.00401,0.00397,1384020.1486,5606.2908,213347.43375,0.975,2.8,41.0313,2154.9972,14342,1,287,2,311.70125,2.7416,-3.04095,2.457,454.17564,0.109413,1378.766186,1072.600405,832.393836,3263.178187,8852.146224,7037.626622,4974.782817,1957.141451,0.000103,0,0.000005,0.000003,0.000002,0,0.059706,6.363481,0,1641.919503,12779.620385,8155.048896,11374.38524,7981.062081,356.754841,55.426544,3.781456,0.160968,651.595752,1751.191736,957.763048,1268.591632,9101.433159,10405.637757,7605.024053,2532.073167,0.000019,0,0,639.74733,12959.008995,1971.456165,3024.594081,1758.241545,863.096668,2005.941331,2831.89698,1551.015885,313.481048,175995.67069,0.891675,0,30.109594,17716.51933,31703.29275,6601.262904,4250.288389,23.6836,1.288599,0.513723,2.153659,0,0,0.940897,16.651932,0,1.034008,2.449394,0.700531,2.614793,191.634687,9676.92918,33554.907,27854.9838,0,0,0,4853.194491,2666.040232,1821.18846,1064.943024,533.88816,325.32491,152.593538,29.985964,3.176976,0.227369,15.422279,0,30.811582,36.038783,32.083845,78.834157,1369.848847,3891.81672,5799.927417,0.20573,0.595698,0.178327,4177.375538,23.066309,0.590729,4.319762,13811.0544,1745.874094,11966.902185,556.045265,762.697341,2378.914005,3109.869158,10351.45321,2483.599905,40.734628,4.50169,0.05957,0.054658,0.00004,0.576836,81.027007,1.713528,125344.30325,10217.075805,5.125659,5.237997,0.582063,0.421925,0.518651,0,0.000003,0.000001,0,0.04431,0.755736,0,0.279226,0.878756,0.492603,0.528425,2.312506,12.530197,2256.607507,173197.7588,0,0,0,224377.0825,722806.578,-9999,-9999,-9999,-9999,-9999,-9999,-9999,-9999,-9999,-9999,-9999,-9999,-9999,-9999,-9999,-9999,-9999,-9999,-9999,-9999,-9999,-9999,-9999,-9999,-9999,-9999,-9999,-9999,-9999,-9999,-9999,-9999,-9999,-9999,-9999,-9999,-9999,-9999,-9999,-9999,-9999,-9999,-9999,-9999,-9999,-9999,-9999,-9999,-9999,-9999,-9999,-9999,-9999,-9999,-9999,-9999,-9999,-9999,-9999,-9999,-9999,-9999,-9999,-9999,-9999,-9999,-9999,-9999,-9999,-9999,-9999,-9999,-9999,-9999,-9999,-9999,-9999,-9999,-9999,-9999,-9999,-9999,-9999,-9999,-9999,-9999,-9999,-9999,-9999,-9999,-9999,-9999,-9999,-9999,-9999,-9999,-9999,-9999,-9999,-9999,-9999,-9999,-9999,-9999,-9999,-9999,-9999,-9999,-9999,-9999,-9999,-9999,-9999,-9999,-9999,-9999,-9999,-9999,-9999,-9999,-9999,-9999,-9999,-9999,-9999,-9999,-9999,-9999,-9999,-9999,-9999,-9999,-9999,-9999,-9999,-9999,-9999,-9999,-9999,-9999,-9999,-9999,-9999,-9999,-9999,-9999,-9999,-9999,-9999,-9999,-9999,-9999,-9999,-9999,-9999,-9999,-9999,-9999,-9999,-9999,-9999,-9999,12756.533905,23.378089,2737.503953,0.009912,0.028161,0.321163,15.39291,143.56705,0.011494,2.521073,0.183908,3.783513,0.029891,-0.018978,0.001985,6.232527,0.00107,18.18102,13.20289,8.853233,28.971359,75.469316,59.122087,40.114863,15.566176,0.000001,0,0,0,0,0,0.000841,0.05049,0,23.322722,145.564708,58.741948,92.560562,69.688266,3.023223,0.525683,0.037704,0.001164,7.150635,19.077102,11.350364,12.597445,84.909114,91.022118,62.966396,20.744313,0,0,0,8.170438,69.996786,27.408831,34.72922,16.317965,5.670795,12.060576,42.572535,14.246602,1.73695,1841.097893,0.008285,0,0.291244,147.905083,294.687245,69.213563,43.412593,0.13948,0.006761,0.00381,0.022063,0,0,0.009053,0.172134,0,0.008965,0.026843,0.007063,0.027433,2.092156,111.016629,304.239523,228.879756,0,0,0,57.649985,32.905635,20.728405,10.300016,4.594088,2.590535,1.097199,0.294971,0.033709,0.004028,0.069581,0,0.171196,0.220503,0.196358,0.389144,13.190876,29.440289,50.390432,0.002259,0.00696,0.002103,40.874803,0.224458,0.004428,0.041138,65.597558,19.971011,62.834904,6.752548,9.235561,25.257991,27.908062,91.557235,25.844315,0.537797,0.062689,0.000347,0.000429,0,0.005595,0.678406,0.023157,1090.559586,117.823606,0.052845,0.045468,0.003738,0.003203,0.007312,0,0,0,0,0.000414,0.007083,0,0.003566,0.009238,0.005149,0.00462,0.02869,0.123682,25.963817,1564.726441,0,0,0,2081.067092,6676.80219,-9999,-9999,-9999,-9999,-9999,-9999,-9999,-9999,-9999,-9999,-9999,-9999,-9999,-9999,-9999,-9999,-9999,-9999,-9999,-9999,-9999,-9999,-9999,-9999,-9999,-9999,-9999,-9999,-9999,-9999,-9999,-9999,-9999,-9999,-9999,-9999,-9999,-9999,-9999,-9999,-9999,-9999,-9999,-9999,-9999,-9999,-9999,-9999,-9999,-9999,-9999,-9999,-9999,-9999,-9999,-9999,-9999,-9999,-9999,-9999,-9999,-9999,-9999,-9999,-9999,-9999,-9999,-9999,-9999,-9999,-9999,-9999,-9999,-9999,-9999,-9999,-9999,-9999,-9999,-9999,-9999,-9999,-9999,-9999,-9999,-9999,-9999,-9999,-9999,-9999,-9999,-9999,-9999,-9999,-9999,-9999,-9999,-9999,-9999,-9999,-9999,-9999,-9999,-9999,-9999,-9999,-9999,-9999,-9999,-9999,-9999,-9999,-9999,-9999,-9999,-9999,-9999,-9999,-9999,-9999,-9999,-9999,-9999,-9999,-9999,-9999,-9999,-9999,-9999,-9999,-9999,-9999,-9999,-9999,-9999,-9999,-9999,-9999,-9999,-9999,-9999,-9999,-9999,-9999,-9999,-9999,-9999,-9999,-9999,-9999,-9999,-9999,-9999,-9999,-9999,-9999,-9999,-9999,-9999,-9999,-9999,-9999,121468452.103275,1664.499059,5574571.673646,0.000073,0.000588,0.080515,186.000006,15329.813904,0.000098,4.742555,0.025144,10.713583,0.00068,0.000362,0.000129,28.810583,0.000001,248.407716,129.346932,59.139172,624.128152,4254.075624,2613.802827,1201.759489,180.967869,0,0,0,0,0,0,0.000001,0.00214,0,406.21388,15864.355918,2588.630333,6415.448701,3619.049894,6.829367,0.206073,0.001068,0.000001,39.673733,272.995681,95.684016,119.627155,5408.706237,6179.943884,2964.224594,321.943126,0,0,0,53.457712,5432.632876,559.266771,910.947865,203.439379,24.393582,107.92232,1349.588907,157.122613,2.707768,2520879.316512,0.000051,0,0.064193,16357.355467,65043.820773,3572.513568,1457.510573,0.015925,0.000036,0.000011,0.00037,0,0,0.000061,0.022892,0,0.000061,0.000534,0.000037,0.000722,3.30522,9212.38408,69359.031581,39124.592938,0,0,0,2499.433421,811.704505,324.313851,79.236803,15.789915,5.084775,0.960827,0.068778,0.001011,0.000016,0.00359,0,0.022006,0.040916,0.032084,0.123917,139.208083,665.613537,1939.173214,0.000004,0.000036,0.000003,1242.581492,0.03752,0.000015,0.001259,5140.847531,314.866767,4297.947999,34.259035,63.247938,481.461688,615.327284,6281.03313,500.150135,0.220509,0.003687,0,0,0,0.000023,0.344573,0.0004,888208.652295,10362.865131,0.002079,0.001542,0.000011,0.00001,0.000042,0,0,0,0,0,0.000041,0,0.00001,0.000064,0.000032,0.000017,0.000616,0.011693,500.681111,1821576.301017,0,0,0,3221260.766581,33168187.059482,0,0,0,0,0,0,0,0,0,0,0,0,0,0,0,0,0,0,0,0,0,0,0,0,0,0,0,0,0,0,0,0,0,0,0,0,0,0,0,0,0,0,0,0,0,0,0,0,0,0,0,0,0,0,0,0,0,0,0,0,0,0,0,0,0,0,0,0,0,0,0,0,0,0,0,0,0,0,0,0,0,0,0,0,0,0,0,0,0,0,0,0,0,0,0,0,0,0,0,0,0,0,0,0,0,0,0,0,0,0,0,0,0,0,0,0,0,0,0,0,0,0,0,0,0,0,0,0,0,0,0,0,0,0,0,0,0,0,0,0,0,0,0,0,0,0,0,0,0,0,0,0,0,0,0,0,0,0,0,0,0,0,101,-0.7,5.87,0.65,17.15,-483.37,0.92,-2.09,-1.4,59.44,46.04,46.143659,0,0,0,0,0,0,0,0,0,0,0,0,0,0,0,0,0,0,0,0,0,0,0,0,0,0,0,0,0,0,0,0,0,0,0,0,0,0,0,0,0,0,0,0,0,0,0,0,0,0,0,0,0,0,0,0,0,0,0,0,0,0,0,0,0,0,0,0,0,0,0,0,0,0,0,0,0,0,0,0,0,0,0,0,0,0,0,0,0,0,0,0,0,0,0,0,0,0,0,0,0,0,0,0,0,0,0,0,0,0,0,0,0,0,0,0,0,0,0,0,0,0,0,0,0,0,0,0,0,0,0,0,0,0,0,0,0,0,0,0,0,0,0,0,0,0,0,0,0,0,0,0,0,0,0,0,0,0,0,0,0,0,0,0,0,0,0,0,0,0,0,0,0,0,0,0,0,0,0,0,0,0,0,0,0,0,0,0,0,0,0,0,0,0,0,0,0,0,0,0,0,0,0,0,0,0,0,0,0,0,0,0,0,0,0,0,0,0,0,0,0,0,0,0,0,0,0,0,0,0,0,0,0,0,0,0,0,0,0,0,0,0,0,0,0,0,0,0,0,0,0,0,0,0,0,0,0,0,0,0,0,0,0,0,0,0,0,0,0,0,0,0,0,0,0,0,0,0,0,0,0,0,0,0,0,0,0,0,0,0,0,0,0,0,0,0,0,0,0,0,0,0,0,0,0,0,0,0,0,0,0,0,0,0,0,0,0,0,0,0,0,0,0,0,502658.338476,2119.6816,233646.5569,0.4225,0.49,34.4569,3533.1136,10201,1,196,1,294.1225,0.8464,4.3681,1.96,653.3136,0.052992,1185.631489,798.006001,557.526544,2735.813025,6784.322689,4207.857424,2679.822289,980.128249,0.000108,0,0.000005,0.000003,0.000001,0,0.039804,8.193906,0,1721.669049,8204.917561,3732.232464,7225.680016,7841.810916,319.765924,49.419494,4.547556,0.200982,574.848576,1275.061264,647.397136,834.921025,8457.009444,7258.017636,4229.291089,1289.240836,0.00002,0,0,426.505104,15121.6209,1876.015969,2280.731049,995.339401,345.439396,967.396609,1577.6784,859.486489,93.849594,129105.113344,0.623152,0,54.690462,9963.433489,25892.0281,4349.138704,3002.382436,8.180744,0.497885,0.649378,2.134229,0,0,0.683615,32.631514,0,0.627375,3.29241,1.585585,2.421447,201.696804,7232.141764,25331.9056,15665.0256,0,0,0,4478.018724,2421.427264,1531.1569,666.878976,275.593201,188.265841,54.811812,11.8336,0.89174,0.035963,6.053568,0,12.525229,9.21851,8.635958,18.444448,712.409481,2195.8596,6641.924004,0.188947,0.595536,0.182944,2933.630569,16.755924,0.421733,3.044676,15575.04,1380.196801,14249.1969,425.225641,508.682916,1560.803049,1765.764441,5138.165761,1317.544804,15.178816,2.413984,0.09997,0.065823,0.00004,0.417096,39.413284,3.599747,83145.7225,8017.590681,10.034957,4.24566,0.872898,0.565384,1.008016,0.513028,0.000003,0.000001,0,0.032754,2.955992,0,0.870564,1.632773,0.789734,0.597158,2.970452,11.845299,1949.664025,115457.2441,0,0,0,155788.09,488391.3225,0,0,0,0,0,0,0,0,0,0,0,0,0,0,0,0,0,0,0,0,0,0,0,0,0,0,0,0,0,0,0,0,0,0,0,0,0,0,0,0,0,0,0,0,0,0,0,0,0,0,0,0,0,0,0,0,0,0,0,0,0,0,0,0,0,0,0,0,0,0,0,0,0,0,0,0,0,0,0,0,0,0,0,0,0,0,0,0,0,0,0,0,0,0,0,0,0,0,0,0,0,0,0,0,0,0,0,0,0,0,0,0,0,0,0,0,0,0,0,0,0,0,0,0,0,0,0,0,0,0,0,0,0,0,0,0,0,0,0,0,0,0,0,0,0,0,0,0,0,0,0,0,0,0,0,0,0,0,0,0,0,0,203239.924263,2194.7268,182119.3149,0.091,-1.96,32.1676,11259.1248,14847,1,280,1,288.2915,-4.5264,-2.717,-0.63,315.99828,0.013864,855.384586,618.992088,496.395076,4583.27793,8183.738019,6433.93258,4631.386422,3156.37174,0.000093,0,0.000005,0.000003,0,0,0.039804,1.996365,0,1032.138375,5828.706188,10688.65632,10208.13036,11918.48286,596.525638,24.81625,3.277013,0,408.143448,835.888572,617.882096,839.05301,14224.68216,9917.43354,6630.11435,3171.182014,0.000019,-0,0,426.505104,0,1199.640161,1413.368415,3138.431422,1798.139742,3756.30931,5311.7556,717.533575,33.691535,170717.50317,0.865972,0,50.100939,17871.23568,39817.1795,4802.069568,2374.278814,10.626787,1.175405,0.233839,2.293029,0,0,0.876336,34.491471,0,0.520556,1.986333,1.176194,2.204682,112.114849,5880.144048,36969.6848,29687.952,0,0,0,6584.463528,5113.69536,1700.23763,750.083904,311.799982,108.467249,19.001823,4.363984,0.355348,0.035963,7.850398,0,197.354372,83.853772,65.5095,91.721908,1125.933144,1713.81078,3404.57895,0.194619,0.595536,0.182944,4230.292789,20.510799,0.69935,4.125293,-322.94496,1024.99609,149.057319,288.013507,351.661968,1213.299477,7828.93251,16041.49099,1897.042374,15.218945,1.927209,-0.00147,0.002094,0.00004,0.532312,119.50173,1.062241,132906.282,6064.343307,5.211981,2.908602,2.002744,1.396917,0.346109,0.723709,0.000002,0.000001,0,0.042657,2.074164,0,0.186151,2.854733,1.360465,0.670045,1.282008,11.141471,1557.17023,173758.4123,0,0,0,219713.702,739033.875,0,0,0,0,0,0,0,0,0,0,0,0,0,0,0,0,0,0,0,0,0,0,0,0,0,0,0,0,0,0,0,0,0,0,0,0,0,0,0,0,0,0,0,0,0,0,0,0,0,0,0,0,0,0,0,0,0,0,0,0,0,0,0,0,0,0,0,0,0,0,0,0,0,0,0,0,0,0,0,0,0,0,0,0,0,0,0,0,0,0,0,0,0,0,0,0,0,0,0,0,0,0,0,0,0,0,0,0,0,0,0,0,0,0,0,0,0,0,0,0,0,0,0,0,0,0,0,0,0,0,0,0,0,0,0,0,0,0,0,0,0,0,0,0,0,0,0,0,0,0,0,0,0,0,0,0,0,0,0,0,0,0,-115.602307,160.547622,0.82,1.21,1.03,-11.595992,-0.863704,NotAnnotated
1GVPA.pdb_A_THR_15,4.243166,-23.629154,-53.758897,25,37.214947,0,-5.63628,-1.351986,-19.059425,-90.973845,14,76.798425,-53.16421,-53.122376,-483.37,46.04,14,0.65,-0.7,5.87,59.44,101,1,129.962635,46.143659,17.15,0.92,-2.09,-1.4,25.56,0.2302,34.433,28.249,23.612,52.305,82.367,64.868,51.767,31.307,-0.010371,0.000024,-0.002307,0.001645,0.000909,-0.000393,0.19951,2.8625,0,41.493,90.581,61.092,85.004,88.554,17.882,7.0299,2.1325,0.44831,23.976,35.708,25.444,28.895,91.962,85.194,65.033,35.906,-0.004421,0.000092,-0.000627,20.652,122.97,43.313,47.757,31.549,18.586,31.103,39.72,29.317,9.6876,-359.312,0.7894,0.000003,7.3953,99.817,160.91,65.948,54.794,2.8602,0.70561,0.80584,1.4609,0.000134,0.00007,-0.82681,5.7124,0.000008,0.79207,1.8145,1.2592,1.5561,14.202,85.042,159.16,125.16,-0.000091,-0.000157,0,66.918,49.208,39.13,25.824,16.601,13.721,7.4035,3.44,0.94432,0.18964,2.4604,0,3.5391,3.0362,2.9387,4.2947,26.691,46.86,81.498,0.43468,0.77171,0.42772,54.163,-4.0934,0.64941,-1.7449,124.8,37.151,119.37,20.621,22.554,39.507,42.021,71.681,36.298,3.896,1.5537,0.31618,0.25656,-0.006351,0.64583,6.278,1.8973,288.35,89.541,3.1678,2.0605,0.93429,0.75192,1.004,0.71626,0.001636,0.000979,0,-0.18098,1.7193,0,0.93304,1.2778,0.88867,0.77276,1.7235,3.4417,44.155,339.79,-0.000459,-0,-0.000268,394.7,698.85,-0.010212,2.279256,-967.642389,1.936852,2.063943,51.954275,2.048268,1.826968,1.970273,2.134156,1.834592,1.600538,2.002009,-2223.606664,8.815586,8.952791,3.139479,1.948031,2.239799,2.010658,2.021641,2.209835,2.06669,1.81154,1.733634,1.51155,2.188006,0.320734,2.134156,2.108984,1.885892,2.134156,1.81438,2.49673,0,2.521251,2.051775,1.543881,1.899879,2.139279,2.042671,2.160347,2.231196,2.503559,2.440868,2.147743,1.990571,2.043838,2.164023,1.976692,1.783316,1.578022,2.148583,1.691089,2.137213,1.906766,2.829368,2.456308,2.315794,1.744099,1.354402,1.148675,1.416275,1.925756,1.65235,2.038983,1.987821,1.119155,2.774907,1.770042,2.063421,1.987904,2.134549,1.370804,1.448085,2.907596,2.341578,2.134156,1.578123,2.043078,2.842548,1.132051,1.705384,2.570859,3.276858,2.390205,2.860703,2.113463,2.035238,1.74637,1.768071,2.134156,0,2.071755,1.950136,1.998723,1.8129,1.757253,2.194467,1.617965,1.591892,1.2359,0.533701,1.65088,0,0.947262,0.961323,1.019288,1.09254,1.683822,1.952644,2.769481,2.135054,2.139986,2.121703,1.969401,2.056383,1.905965,2.006075,2.779568,2.23356,2.839497,2.286753,2.087398,2.122978,1.626409,1.346556,1.80836,1.223761,1.393453,3.363525,4.048759,2.109122,2.043055,1.438871,3.273804,1.917601,2.199048,3.142007,2.085213,2.308631,2.299952,3.038302,3.834368,2.180304,2.116192,2.074309,2.042928,3.816905,?,3.578428,2.866898,2.378604,1.969258,2.312778,2.322271,2.28347,1.934659,2.189355,2.201853,2.569357,1.982637,1.928322,-0,0,0,0,-0,0,0,0,0,0,0,0,0,-0,-0,0,0,0,0,0,0,0,0,0,0,-0,0,-0,0,0,-0,0,0,0,0,0,0,0,0,0,0,0,0,0,0,0,0,0,0,0,0,-0,0,-0,0,0,0,0,0,0,0,0,0,0,-0,0,0,0,0,0,0,0,0,0,0,0,0,0,-0,0,0,0,0,0,0,0,0,0,0,-0,-0,0,0,0,0,0,0,0,0,0,0,0,0,0,0,0,0,0,0,0,0,0,0,0,0,-0,0,-0,0,0,0,0,0,0,0,0,0,0,0,0,0,-0,0,0,0,0,0,0,0,0,0,0,0,0,0,0,-0,0,0,0,0,0,0,0,0,0,0,-0,-0,-0,0,0,1472574.211574,-2771.8382,465635.1547,1.053,1.4,66.6832,6602.5952,22371.5,2,420,27,648.18425,1.4582,0.7106,0.497,1022.9751,0.12846,2583.370258,1892.089771,1272.970144,5061.633308,14011.162086,9901.483954,6397.779996,2434.854965,0.000213,0,0.000011,0.000005,0.000002,0,0.109774,14.533056,0,3354.480839,20123.022055,8866.43469,15983.51463,14986.834683,575.868352,99.088901,7.180234,0.37474,1043.267688,2756.711162,1566.574358,1882.176957,16580.886543,15710.369958,9927.84023,3173.569763,0.000039,0,0.000001,1066.252434,23947.067127,3868.977038,5014.198458,2326.91227,801.595594,2864.555197,4825.90056,2011.981734,169.49764,281738.874728,1.352384,0,86.684379,22950.972718,54033.578,10193.219646,6136.10609,22.501765,1.142686,0.92149,4.013479,0,0,1.462143,51.359332,0,1.464945,5.865825,1.997066,4.70921,334.589179,15816.451328,53465.0272,36699.4152,0,0,0,9728.973807,5503.004452,3490.12209,1577.820576,663.981896,339.750483,122.456481,35.182772,3.992075,0.459543,12.107136,0,26.827086,25.910931,23.607312,48.447222,1827.772989,4888.10718,11187.23046,0.383416,1.206001,0.365889,6419.019619,35.808449,0.861787,6.602963,24524.64144,2783.817308,22353.470909,920.129641,1232.733978,3631.799496,4063.199585,13751.211359,3333.100148,67.837931,9.5175,0.123194,0.062673,0.000081,0.896238,104.98825,5.849604,183112.34225,16908.519505,13.660504,8.658736,1.307193,0.980406,1.698793,0.56812,0.000005,0.000002,0,0.068895,3.664886,0,1.221578,2.398143,1.51692,1.192272,5.826464,22.391356,3952.7556,254640.32495,0,0,0,338407.886,1075523.1615,0.001623,-0.012177,0.003679,0.003395,-0.00336,0.003173,0.0027,0.003387,0.003584,0.002972,0.000473,0.003333,-0.00567,-0.008554,-0.023184,0.00613,0.001716,0.003346,0.002872,0.003181,0.003601,0.002486,0.002628,0.002755,0.003427,0.003767,0.0001,0.003584,0.002947,0.001341,0.003584,0.002713,0.001124,0,0.004456,0.00322,0.003477,0.002662,0.002598,0.002985,0.001297,0.002532,0.00057,0.004309,0.002883,0.003233,0.002936,0.003092,0.002838,0.002871,0.003202,0.003669,0.005388,0.003539,0.002858,0.000053,0.004301,0.003817,0.005141,0.005164,0.003571,0.003565,0.003081,0.002977,0.003358,0.00302,0.002181,0.00238,0.003242,0.002887,0.00322,0.003284,0.001069,0.002226,0.001491,0.002945,0.003584,0.002227,0.003154,0.002454,0.003019,0.002521,0.002518,0.002905,0.002642,0.005455,0.003255,0.002876,0.00301,0.003145,0.003584,0,0.002854,0.003331,0.002445,0.002728,0.003084,0.004974,0.002932,0.002199,0.001195,0.000279,0.001957,0,0.006465,0.003836,0.003622,0.003293,0.002878,0.003038,0.002234,0.003422,0.003572,0.003585,0.003322,0.003197,0.002547,0.003137,-0.000081,0.003758,0.000034,0.003714,0.003121,0.003439,0.006064,0.003761,0.00373,0.001331,0.001164,-0.000124,0.000308,0.003483,0.003187,0.003187,0.001653,0.00295,0.003465,0.002514,0.002189,0.003534,0.00335,0.001467,0.003711,0.003743,0.003552,0.003526,0.003039,0.002357,-9999,0.00158,0.004084,0.002749,0.00139,0.00167,0.00267,0.003382,0.00304,0.003567,0.003766,0.003882,0.003066,0.003121,402330.824691,1793.4882,207008.0362,0.2275,-0.7,32.7546,6216.5324,11817,1,217,2,306.299,-1.3616,0.34485,-0.714,468.59148,0.027772,969.202867,693.964934,517.98825,3107.85849,6260.756854,4898.766492,3429.253148,2015.028094,0.000103,0,0.000005,0.000003,0,0,0.039804,2.905752,0,1368.480633,7002.183043,7022.036664,7906.774566,7987.393692,383.404386,25.038395,3.522357,0.042359,488.846664,986.415646,620.782712,762.71242,9481.696029,7750.52415,5157.442065,2180.176414,0.000019,0,0,426.505104,242.816562,1537.828065,1847.049732,2066.885411,1076.138693,3051.297609,3289.65012,788.510032,63.770565,142905.963883,0.676196,0,36.316839,13470.354058,28205.9139,4432.068314,2569.372851,8.109382,0.734653,0.224632,1.831552,0,0,0.713988,22.632243,0,0.625074,2.134487,0.865813,1.743688,152.893761,6357.697399,27022.1848,21479.9592,0,0,0,4631.495157,3371.215476,1410.04955,685.278576,301.47416,157.744849,42.561981,8.374164,0.623544,0.035963,6.951983,0,104.939801,46.536141,37.072729,55.083178,919.171312,2154.43536,3424.505211,0.185387,0.595536,0.182944,3365.011782,17.172836,0.48081,3.291667,-408.76992,1202.596446,149.009571,356.619574,430.172442,1387.051263,4807.2024,11828.08181,1621.849087,15.903082,2.100913,-0.002739,0.002094,0.00004,0.436371,80.193289,1.241508,97734.79075,6803.235639,4.855129,3.152462,1.179298,0.795295,0.346109,0.416953,0.000003,0.000001,0,0.034003,1.368064,0,0.257925,1.752592,0.853425,0.425737,1.558596,9.264712,1641.263428,132497.7126,0,0,0,171562.2755,568133.60175,-9999,-9999,-9999,-9999,-9999,-9999,-9999,-9999,-9999,-9999,-9999,-9999,-9999,-9999,-9999,-9999,-9999,-9999,-9999,-9999,-9999,-9999,-9999,-9999,-9999,-9999,-9999,-9999,-9999,-9999,-9999,-9999,-9999,-9999,-9999,-9999,-9999,-9999,-9999,-9999,-9999,-9999,-9999,-9999,-9999,-9999,-9999,-9999,-9999,-9999,-9999,-9999,-9999,-9999,-9999,-9999,-9999,-9999,-9999,-9999,-9999,-9999,-9999,-9999,-9999,-9999,-9999,-9999,-9999,-9999,-9999,-9999,-9999,-9999,-9999,-9999,-9999,-9999,-9999,-9999,-9999,-9999,-9999,-9999,-9999,-9999,-9999,-9999,-9999,-9999,-9999,-9999,-9999,-9999,-9999,-9999,-9999,-9999,-9999,-9999,-9999,-9999,-9999,-9999,-9999,-9999,-9999,-9999,-9999,-9999,-9999,-9999,-9999,-9999,-9999,-9999,-9999,-9999,-9999,-9999,-9999,-9999,-9999,-9999,-9999,-9999,-9999,-9999,-9999,-9999,-9999,-9999,-9999,-9999,-9999,-9999,-9999,-9999,-9999,-9999,-9999,-9999,-9999,-9999,-9999,-9999,-9999,-9999,-9999,-9999,-9999,-9999,-9999,-9999,-9999,-9999,-9999,-9999,-9999,-9999,-9999,-9999,8463.070181,-15.930105,2676.064107,0.006052,0.008046,0.383237,37.945949,128.571839,0.011494,2.413793,0.155172,3.725197,0.00838,0.004084,0.002856,5.879167,0.000738,14.846956,10.874079,7.31592,29.089847,80.52392,56.90508,36.768851,13.993419,0.000001,0,0,0,0,0,0.000631,0.083523,0,19.278626,115.649552,50.956521,91.859279,86.131234,3.309588,0.569476,0.041266,0.002154,5.995791,15.843168,9.003301,10.817109,95.292451,90.289483,57.056553,18.238907,0,0,0,6.127888,137.626823,22.2355,28.817233,13.373059,4.606871,16.462961,27.735061,11.563113,0.974124,1619.188935,0.007772,0,0.498186,131.902142,310.537805,58.581722,35.264978,0.12932,0.006567,0.005296,0.023066,0,0,0.008403,0.295169,0,0.008419,0.033712,0.011477,0.027064,1.922926,90.899146,307.270271,210.916179,0,0,0,55.913643,31.626462,20.058173,9.067934,3.815988,1.952589,0.703773,0.2022,0.022943,0.002641,0.069581,0,0.154179,0.148913,0.135674,0.278432,10.504442,28.09257,64.294428,0.002204,0.006931,0.002103,36.890917,0.205796,0.004953,0.037948,140.946215,15.99895,128.468224,5.288101,7.084678,20.872411,23.351722,79.02995,19.155748,0.389873,0.054698,0.000708,0.00036,0,0.005151,0.603381,0.033618,1052.369783,97.175399,0.078509,0.049763,0.007513,0.005635,0.009763,0.003265,0,0,0,0.000396,0.021063,0,0.007021,0.013782,0.008718,0.006852,0.033485,0.128686,22.716986,1463.450143,0,0,0,1944.872908,6181.167595,-9999,-9999,-9999,-9999,-9999,-9999,-9999,-9999,-9999,-9999,-9999,-9999,-9999,-9999,-9999,-9999,-9999,-9999,-9999,-9999,-9999,-9999,-9999,-9999,-9999,-9999,-9999,-9999,-9999,-9999,-9999,-9999,-9999,-9999,-9999,-9999,-9999,-9999,-9999,-9999,-9999,-9999,-9999,-9999,-9999,-9999,-9999,-9999,-9999,-9999,-9999,-9999,-9999,-9999,-9999,-9999,-9999,-9999,-9999,-9999,-9999,-9999,-9999,-9999,-9999,-9999,-9999,-9999,-9999,-9999,-9999,-9999,-9999,-9999,-9999,-9999,-9999,-9999,-9999,-9999,-9999,-9999,-9999,-9999,-9999,-9999,-9999,-9999,-9999,-9999,-9999,-9999,-9999,-9999,-9999,-9999,-9999,-9999,-9999,-9999,-9999,-9999,-9999,-9999,-9999,-9999,-9999,-9999,-9999,-9999,-9999,-9999,-9999,-9999,-9999,-9999,-9999,-9999,-9999,-9999,-9999,-9999,-9999,-9999,-9999,-9999,-9999,-9999,-9999,-9999,-9999,-9999,-9999,-9999,-9999,-9999,-9999,-9999,-9999,-9999,-9999,-9999,-9999,-9999,-9999,-9999,-9999,-9999,-9999,-9999,-9999,-9999,-9999,-9999,-9999,-9999,-9999,-9999,-9999,-9999,-9999,-9999,85492151.935202,1998.675972,7109231.015114,0.000054,0.000633,0.145386,2935.580608,16646.910103,0.000131,5.977795,0.023968,13.835063,0.001009,0.00087,0.000211,35.451154,0.000001,226.189748,122.849348,57.653184,890.120687,7195.90821,3380.182538,1388.68518,199.60706,0,0,0,0,0,0,0,0.009768,0,387.199949,14635.13178,2619.32762,8899.34436,9343.105213,12.347751,0.385315,0.001715,0.000009,37.895535,255.152997,86.599568,122.017509,10325.21964,8478.868142,3306.735607,336.998332,0,0,0,41.57886,49360.248799,518.496892,902.663074,198.752986,23.586804,305.050838,1000.262056,145.271238,1.121831,2646181.231134,0.000062,0,0.38397,17513.149058,105090.265874,3530.846826,1294.30428,0.01978,0.00005,0.000042,0.000583,0,0,0.000071,0.142603,0,0.000071,0.001275,0.000192,0.000914,3.873735,8469.309203,100398.659467,45434.448318,0,0,0,3373.819334,1054.028319,419.516157,84.195784,15.179858,4.214301,0.562189,0.056573,0.000903,0.000015,0.004787,0,0.02381,0.027395,0.02213,0.089731,119.040995,787.247937,5178.422273,0.000005,0.000048,0.000004,1370.645314,0.042735,0.000029,0.001459,58257.702746,274.150082,44943.265089,29.688828,54.731235,471.236571,625.986126,6491.329724,410.798449,0.188548,0.003963,0.000001,0,0,0.000027,0.368225,0.001578,1150122.264706,9649.6654,0.008236,0.002633,0.0001,0.000054,0.000128,0.000035,0,0,0,0,0.001052,0,0.000088,0.000276,0.000119,0.000077,0.001276,0.017578,521.032607,2186886.897447,0,0,0,3848914.698832,38773103.190302,0,0,0,0,0,0,0,0,0,0,0,0,0,0,0,0,0,0,0,0,0,0,0,0,0,0,0,0,0,0,0,0,0,0,0,0,0,0,0,0,0,0,0,0,0,0,0,0,0,0,0,0,0,0,0,0,0,0,0,0,0,0,0,0,0,0,0,0,0,0,0,0,0,0,0,0,0,0,0,0,0,0,0,0,0,0,0,0,0,0,0,0,0,0,0,0,0,0,0,0,0,0,0,0,0,0,0,0,0,0,0,0,0,0,0,0,0,0,0,0,0,0,0,0,0,0,0,0,0,0,0,0,0,0,0,0,0,0,0,0,0,0,0,0,0,0,0,0,0,0,0,0,0,0,0,0,0,0,0,0,0,0,101,-0.7,5.87,0.65,17.15,-483.37,0.92,-2.09,-1.4,59.44,46.04,46.143659,0,0,0,0,0,0,0,0,0,0,0,0,0,0,0,0,0,0,0,0,0,0,0,0,0,0,0,0,0,0,0,0,0,0,0,0,0,0,0,0,0,0,0,0,0,0,0,0,0,0,0,0,0,0,0,0,0,0,0,0,0,0,0,0,0,0,0,0,0,0,0,0,0,0,0,0,0,0,0,0,0,0,0,0,0,0,0,0,0,0,0,0,0,0,0,0,0,0,0,0,0,0,0,0,0,0,0,0,0,0,0,0,0,0,0,0,0,0,0,0,0,0,0,0,0,0,0,0,0,0,0,0,0,0,0,0,0,0,0,0,0,0,0,0,0,0,0,0,0,0,0,0,0,0,0,0,0,0,0,0,0,0,1532858.95258,5011.9144,194899.6177,1.0985,3.15,63.1612,3149.1312,15756,1,336,1,305.27,2.6496,-5.2668,4.816,355.46292,0.115995,1025.965668,1012.472409,959.520844,4042.078095,10759.60121,8552.8458,6117.30639,2438.752686,0.0001,0,0.000005,0.000003,0.000002,0,0.039804,9.692139,0,1131.763068,13776.46429,10425.96072,13718.79556,9550.5489,445.869788,60.795278,4.198679,0.178235,586.285128,1675.24082,952.597916,1484.596205,11104.4115,12423.84102,9213.87544,3076.677422,0.000019,0,0,426.505104,17408.8629,1451.505256,3319.159257,2271.84349,1285.77948,2997.955964,2044.30896,1830.612114,385.072412,189551.703998,1.028983,0,35.581007,21315.92035,38026.2512,7225.26288,4122.097826,34.442528,1.917495,0.641924,2.169583,0,0,1.066006,19.06285,0,1.194204,2.547195,0.808583,3.537949,205.545546,8949.82008,40799.0744,33954.6564,0,0,0,4916.331624,2704.520888,2022.6297,1292.155488,667.841629,378.15076,174.337618,36.6016,4.292879,0.250647,24.79099,0,45.544678,47.911236,42.86094,116.107214,1364.016864,4539.37506,6931.567896,0.211263,0.595698,0.17371,4664.409234,25.942332,0.737665,4.919397,18752.448,1441.756008,15910.8273,476.695657,725.945598,2767.741899,4231.09449,12269.63677,2658.792202,41.363832,5.108721,0.072367,0.054658,0.00004,0.651901,98.65877,1.524253,152274.7515,9403.59582,5.446715,6.182942,0.78486,0.611394,0.510544,0,0.000003,0.000001,0,0.050664,0.755736,0,0.186151,0.877146,0.710474,0.649165,2.173161,15.331397,2241.83766,202875.0174,0,0,0,259124.497,831072.42,0,0,0,0,0,0,0,0,0,0,0,0,0,0,0,0,0,0,0,0,0,0,0,0,0,0,0,0,0,0,0,0,0,0,0,0,0,0,0,0,0,0,0,0,0,0,0,0,0,0,0,0,0,0,0,0,0,0,0,0,0,0,0,0,0,0,0,0,0,0,0,0,0,0,0,0,0,0,0,0,0,0,0,0,0,0,0,0,0,0,0,0,0,0,0,0,0,0,0,0,0,0,0,0,0,0,0,0,0,0,0,0,0,0,0,0,0,0,0,0,0,0,0,0,0,0,0,0,0,0,0,0,0,0,0,0,0,0,0,0,0,0,0,0,0,0,0,0,0,0,0,0,0,0,0,0,0,0,0,0,0,0,0,0,0,0,0,0,0,0,0,0,0,0,0,0,0,0,0,0,0,0,0,0,0,0,0,0,0,0,0,0,0,0,0,0,0,0,0,0,0,0,0,0,0,0,0,0,0,0,0,0,0,0,0,0,0,0,0,0,0,0,0,0,0,0,0,0,0,0,0,0,0,0,0,0,0,0,0,0,0,0,0,0,0,0,0,0,0,0,0,0,0,0,0,0,0,0,0,0,0,0,0,0,0,0,0,0,0,0,0,0,0,0,0,0,0,0,0,0,0,0,0,0,0,0,0,0,0,0,0,0,0,0,0,0,0,0,0,0,0,0,0,0,0,0,0,0,0,0,0,0,0,0,0,0,0,0,0,0,0,0,0,0,502658.338476,2119.6816,233646.5569,0.4225,0.49,34.4569,3533.1136,10201,1,196,1,294.1225,0.8464,4.3681,1.96,653.3136,0.052992,1185.631489,798.006001,557.526544,2735.813025,6784.322689,4207.857424,2679.822289,980.128249,0.000108,0,0.000005,0.000003,0.000001,0,0.039804,8.193906,0,1721.669049,8204.917561,3732.232464,7225.680016,7841.810916,319.765924,49.419494,4.547556,0.200982,574.848576,1275.061264,647.397136,834.921025,8457.009444,7258.017636,4229.291089,1289.240836,0.00002,0,0,426.505104,15121.6209,1876.015969,2280.731049,995.339401,345.439396,967.396609,1577.6784,859.486489,93.849594,129105.113344,0.623152,0,54.690462,9963.433489,25892.0281,4349.138704,3002.382436,8.180744,0.497885,0.649378,2.134229,0,0,0.683615,32.631514,0,0.627375,3.29241,1.585585,2.421447,201.696804,7232.141764,25331.9056,15665.0256,0,0,0,4478.018724,2421.427264,1531.1569,666.878976,275.593201,188.265841,54.811812,11.8336,0.89174,0.035963,6.053568,0,12.525229,9.21851,8.635958,18.444448,712.409481,2195.8596,6641.924004,0.188947,0.595536,0.182944,2933.630569,16.755924,0.421733,3.044676,15575.04,1380.196801,14249.1969,425.225641,508.682916,1560.803049,1765.764441,5138.165761,1317.544804,15.178816,2.413984,0.09997,0.065823,0.00004,0.417096,39.413284,3.599747,83145.7225,8017.590681,10.034957,4.24566,0.872898,0.565384,1.008016,0.513028,0.000003,0.000001,0,0.032754,2.955992,0,0.870564,1.632773,0.789734,0.597158,2.970452,11.845299,1949.664025,115457.2441,0,0,0,155788.09,488391.3225,0,0,0,0,0,0,0,0,0,0,0,0,0,0,0,0,0,0,0,0,0,0,0,0,0,0,0,0,0,0,0,0,0,0,0,0,0,0,0,0,0,0,0,0,0,0,0,0,0,0,0,0,0,0,0,0,0,0,0,0,0,0,0,0,0,0,0,0,0,0,0,0,0,0,0,0,0,0,0,0,0,0,0,0,0,0,0,0,0,0,0,0,0,0,0,0,0,0,0,0,0,0,0,0,0,0,0,0,0,0,0,0,0,0,0,0,0,0,0,0,0,0,0,0,0,0,0,0,0,0,0,0,0,0,0,0,0,0,0,0,0,0,0,0,0,0,0,0,0,0,0,0,0,0,0,0,0,0,0,0,0,0,-120.27363,130.39321,0.82,1.21,1.03,-17.895946,-1.228544,NotAnnotated
[truncated: 23,754,776 more chars]
