# Supplementary material for: Systematic Identification of Machine-Learning Models Aimed to Classify Critical Residues for Protein Function from Protein Structure
Source: Molecules. 2017 Oct 9;22(10):1673. doi: 10.3390/molecules22101673 (PMC6151554; doi:10.3390/molecules22101673)
Supplement: Supplementary file 1 [file molecules-22-01673-s001.zip › SupplementalFileS20.txt]

JAMMING1SET with centralities attributes selected using removeCorrelatedAttributes.py

@relation '1GVPA_1ZG4A_2NPHA_2P9HA_2ZD1A_3LZMA.jamming22-weka.filters.unsupervised.attribute.Remove-R1-weka.filters.unsupervised.attribute.Remove-V-R2,6,9,11,13'

@attribute Degree numeric
@attribute ClosenessCentrality numeric
@attribute ExcentricityInverted numeric
@attribute SNN numeric
@attribute Class {NotAnnotated,C}

@data
4,0.229333,0.125,10,NotAnnotated
12,0.33463,0.142857,39,NotAnnotated
4,0.185345,0.125,8,NotAnnotated
16,0.396313,0.166667,52,NotAnnotated
14,0.403756,0.2,46,C
10,0.356846,0.2,34,NotAnnotated
11,0.362869,0.166667,40,NotAnnotated
13,0.411483,0.25,46,C
8,0.293515,0.166667,20,C
10,0.369099,0.166667,42,NotAnnotated
13,0.361345,0.2,35,C
10,0.304965,0.142857,25,NotAnnotated
7,0.242938,0.142857,14,NotAnnotated
5,0.323308,0.2,24,NotAnnotated
16,0.358333,0.142857,41,C
11,0.345382,0.166667,36,NotAnnotated
9,0.339921,0.166667,34,C
10,0.398148,0.25,43,NotAnnotated
13,0.369099,0.166667,41,NotAnnotated
9,0.337255,0.2,33,NotAnnotated
6,0.233062,0.142857,12,NotAnnotated
9,0.335938,0.166667,30,NotAnnotated
19,0.392694,0.2,44,NotAnnotated
8,0.254438,0.166667,13,NotAnnotated
13,0.407583,0.2,51,NotAnnotated
10,0.333333,0.142857,36,NotAnnotated
8,0.298611,0.142857,22,C
7,0.346774,0.166667,40,NotAnnotated
9,0.355372,0.2,33,NotAnnotated
9,0.304965,0.142857,29,NotAnnotated
7,0.337255,0.2,25,NotAnnotated
9,0.325758,0.166667,31,NotAnnotated
8,0.229333,0.142857,13,C
12,0.373913,0.2,35,C
8,0.316176,0.142857,30,C
8,0.303887,0.166667,22,NotAnnotated
8,0.252941,0.166667,16,NotAnnotated
13,0.390909,0.166667,51,C
9,0.28013,0.166667,18,C
14,0.427861,0.2,55,C
5,0.30605,0.166667,21,NotAnnotated
2,0.231806,0.125,7,NotAnnotated
9,0.34127,0.2,31,NotAnnotated
8,0.288591,0.166667,19,NotAnnotated
10,0.295533,0.166667,20,NotAnnotated
8,0.317343,0.2,24,NotAnnotated
8,0.356846,0.2,35,NotAnnotated
6,0.281967,0.142857,20,NotAnnotated
14,0.380531,0.2,36,C
9,0.292517,0.142857,23,NotAnnotated
15,0.352459,0.166667,39,NotAnnotated
7,0.299652,0.142857,23,C
8,0.359833,0.2,31,NotAnnotated
8,0.225131,0.142857,12,NotAnnotated
13,0.377193,0.2,39,C
4,0.188596,0.125,9,NotAnnotated
4,0.293515,0.142857,22,NotAnnotated
10,0.364407,0.166667,43,NotAnnotated
7,0.282895,0.166667,18,NotAnnotated
18,0.380531,0.166667,47,C
6,0.199536,0.125,10,NotAnnotated
13,0.352459,0.166667,35,NotAnnotated
6,0.300699,0.142857,26,NotAnnotated
4,0.204762,0.142857,8,NotAnnotated
13,0.369099,0.2,36,C
9,0.316176,0.2,24,C
6,0.325758,0.166667,29,NotAnnotated
8,0.254438,0.166667,13,NotAnnotated
5,0.253687,0.125,13,NotAnnotated
14,0.387387,0.166667,48,C
13,0.358333,0.166667,40,NotAnnotated
9,0.317343,0.166667,30,NotAnnotated
9,0.329502,0.166667,30,NotAnnotated
10,0.37069,0.2,39,NotAnnotated
6,0.289562,0.142857,23,NotAnnotated
7,0.224543,0.142857,12,NotAnnotated
10,0.326996,0.2,25,NotAnnotated
5,0.303887,0.166667,21,NotAnnotated
4,0.247126,0.125,13,NotAnnotated
8,0.276527,0.142857,17,NotAnnotated
14,0.364407,0.166667,40,NotAnnotated
11,0.323308,0.142857,32,NotAnnotated
9,0.365957,0.2,33,NotAnnotated
15,0.382222,0.166667,48,NotAnnotated
11,0.320896,0.142857,30,NotAnnotated
9,0.329502,0.142857,35,NotAnnotated
6,0.231806,0.142857,10,NotAnnotated
11,0.301496,0.166667,51,C
11,0.200153,0.111111,31,NotAnnotated
10,0.271784,0.166667,46,C
11,0.2247,0.125,41,C
9,0.249524,0.142857,33,C
10,0.253876,0.166667,38,NotAnnotated
5,0.215107,0.142857,20,NotAnnotated
12,0.244175,0.142857,38,NotAnnotated
10,0.254616,0.142857,40,NotAnnotated
7,0.238833,0.142857,28,C
18,0.293722,0.142857,57,C
14,0.284473,0.166667,56,C
7,0.193787,0.111111,26,NotAnnotated
12,0.273486,0.142857,52,NotAnnotated
10,0.249762,0.142857,42,C
7,0.21493,0.125,22,C
14,0.317576,0.166667,71,C
6,0.204528,0.125,20,NotAnnotated
16,0.282632,0.142857,66,NotAnnotated
6,0.211632,0.125,25,NotAnnotated
11,0.25144,0.142857,41,NotAnnotated
7,0.208931,0.125,30,NotAnnotated
11,0.250718,0.142857,50,NotAnnotated
12,0.234138,0.142857,35,NotAnnotated
12,0.26626,0.142857,56,C
14,0.286026,0.166667,60,C
13,0.270382,0.142857,49,NotAnnotated
8,0.257874,0.166667,38,NotAnnotated
16,0.317961,0.166667,75,NotAnnotated
16,0.295045,0.166667,66,NotAnnotated
13,0.253385,0.142857,43,NotAnnotated
9,0.25144,0.142857,38,NotAnnotated
9,0.247637,0.142857,38,NotAnnotated
7,0.215638,0.125,28,NotAnnotated
13,0.255361,0.142857,40,NotAnnotated
9,0.249524,0.142857,41,NotAnnotated
11,0.27608,0.142857,45,NotAnnotated
11,0.284165,0.166667,59,NotAnnotated
11,0.230634,0.125,45,C
12,0.297389,0.166667,63,NotAnnotated
13,0.283243,0.142857,59,NotAnnotated
12,0.239488,0.125,35,C
10,0.246241,0.142857,43,NotAnnotated
8,0.215107,0.125,22,NotAnnotated
14,0.312649,0.2,60,C
14,0.252408,0.142857,49,C
9,0.236462,0.142857,35,NotAnnotated
6,0.239488,0.125,30,NotAnnotated
15,0.295045,0.142857,67,C
12,0.252896,0.142857,43,NotAnnotated
12,0.249286,0.125,47,NotAnnotated
14,0.259663,0.142857,40,NotAnnotated
9,0.233304,0.111111,42,NotAnnotated
13,0.268994,0.142857,47,NotAnnotated
8,0.198635,0.111111,27,NotAnnotated
11,0.247637,0.142857,45,NotAnnotated
8,0.235189,0.142857,29,NotAnnotated
9,0.234978,0.142857,32,NotAnnotated
9,0.240588,0.142857,36,NotAnnotated
15,0.3275,0.2,82,NotAnnotated
10,0.231858,0.142857,34,NotAnnotated
15,0.279616,0.166667,54,NotAnnotated
11,0.258638,0.142857,49,NotAnnotated
10,0.202005,0.125,30,NotAnnotated
10,0.227233,0.125,37,NotAnnotated
12,0.270661,0.166667,46,NotAnnotated
9,0.198786,0.111111,27,NotAnnotated
6,0.235612,0.125,25,NotAnnotated
7,0.215461,0.125,29,NotAnnotated
9,0.239269,0.142857,31,NotAnnotated
14,0.283243,0.166667,47,C
11,0.254864,0.142857,46,NotAnnotated
9,0.242144,0.142857,30,NotAnnotated
13,0.231653,0.125,39,NotAnnotated
7,0.244403,0.142857,29,NotAnnotated
19,0.322263,0.166667,82,C
13,0.288864,0.142857,52,NotAnnotated
13,0.294052,0.142857,61,NotAnnotated
15,0.219064,0.125,41,NotAnnotated
10,0.285092,0.166667,58,C
11,0.259406,0.125,43,NotAnnotated
12,0.269825,0.142857,56,NotAnnotated
14,0.253385,0.125,61,NotAnnotated
15,0.26927,0.142857,49,C
13,0.240588,0.142857,48,NotAnnotated
8,0.224893,0.125,27,NotAnnotated
6,0.20092,0.125,17,NotAnnotated
13,0.28355,0.166667,60,NotAnnotated
14,0.25144,0.125,54,NotAnnotated
6,0.233929,0.142857,33,NotAnnotated
17,0.292085,0.142857,56,NotAnnotated
9,0.263317,0.142857,44,NotAnnotated
12,0.280214,0.166667,54,NotAnnotated
10,0.288864,0.142857,57,NotAnnotated
14,0.298746,0.166667,64,NotAnnotated
11,0.262,0.166667,43,NotAnnotated
13,0.275499,0.166667,50,C
5,0.20549,0.125,24,NotAnnotated
13,0.270941,0.142857,49,C
13,0.274059,0.166667,51,NotAnnotated
11,0.274921,0.142857,49,NotAnnotated
10,0.2247,0.111111,37,NotAnnotated
14,0.291111,0.142857,59,C
7,0.241252,0.125,32,NotAnnotated
9,0.246009,0.125,37,C
11,0.251198,0.125,39,NotAnnotated
6,0.199695,0.125,17,NotAnnotated
6,0.25314,0.166667,29,NotAnnotated
12,0.25762,0.125,48,NotAnnotated
13,0.265182,0.142857,45,NotAnnotated
6,0.219247,0.125,23,C
12,0.268168,0.142857,45,C
9,0.239707,0.142857,30,NotAnnotated
13,0.23775,0.142857,36,C
10,0.239051,0.142857,33,NotAnnotated
8,0.215993,0.125,21,NotAnnotated
6,0.183602,0.111111,22,NotAnnotated
6,0.242368,0.142857,29,NotAnnotated
19,0.331646,0.166667,85,C
7,0.221658,0.142857,25,NotAnnotated
7,0.213703,0.125,27,NotAnnotated
8,0.233096,0.142857,28,NotAnnotated
13,0.275789,0.142857,46,NotAnnotated
7,0.203101,0.111111,25,NotAnnotated
11,0.214754,0.125,37,NotAnnotated
16,0.294382,0.166667,61,C
16,0.288864,0.166667,59,C
16,0.242368,0.125,51,NotAnnotated
9,0.222789,0.125,32,NotAnnotated
8,0.263847,0.166667,39,NotAnnotated
8,0.208599,0.111111,31,NotAnnotated
16,0.25762,0.142857,63,C
6,0.254616,0.142857,31,NotAnnotated
12,0.233304,0.125,42,NotAnnotated
15,0.264914,0.142857,59,C
10,0.238616,0.142857,40,NotAnnotated
13,0.274059,0.142857,59,NotAnnotated
7,0.226644,0.142857,25,NotAnnotated
16,0.257874,0.142857,51,NotAnnotated
12,0.258128,0.142857,43,C
13,0.222979,0.111111,36,C
14,0.292085,0.166667,53,C
9,0.243948,0.142857,32,NotAnnotated
12,0.218333,0.125,40,NotAnnotated
10,0.228621,0.125,36,NotAnnotated
6,0.19393,0.111111,21,NotAnnotated
9,0.212835,0.111111,30,NotAnnotated
11,0.236249,0.142857,44,NotAnnotated
16,0.314526,0.2,67,NotAnnotated
15,0.316808,0.166667,74,NotAnnotated
10,0.245548,0.142857,39,NotAnnotated
8,0.21078,0.111111,30,NotAnnotated
15,0.276371,0.142857,64,C
11,0.197289,0.111111,29,NotAnnotated
13,0.268994,0.142857,52,C
15,0.237965,0.125,45,NotAnnotated
14,0.263052,0.142857,44,NotAnnotated
12,0.266531,0.166667,49,NotAnnotated
8,0.260179,0.142857,36,NotAnnotated
6,0.211803,0.125,22,NotAnnotated
15,0.334184,0.2,82,C
6,0.216708,0.125,21,NotAnnotated
14,0.28355,0.142857,60,C
13,0.288229,0.142857,73,C
12,0.256109,0.142857,46,NotAnnotated
11,0.272917,0.166667,42,NotAnnotated
11,0.280514,0.166667,46,C
17,0.325871,0.2,69,C
9,0.245548,0.142857,34,NotAnnotated
4,0.202473,0.125,14,NotAnnotated
13,0.306075,0.166667,58,C
7,0.188218,0.111111,23,NotAnnotated
7,0.201849,0.125,26,NotAnnotated
15,0.277249,0.166667,51,C
10,0.230634,0.125,38,NotAnnotated
8,0.230634,0.142857,30,C
9,0.249762,0.166667,33,NotAnnotated
6,0.21493,0.125,25,C
14,0.263847,0.142857,56,NotAnnotated
18,0.273201,0.125,68,C
11,0.274346,0.166667,54,NotAnnotated
8,0.217789,0.125,32,NotAnnotated
17,0.263052,0.142857,54,C
15,0.335897,0.2,75,C
13,0.256863,0.142857,58,NotAnnotated
16,0.274059,0.142857,63,NotAnnotated
10,0.221658,0.125,34,NotAnnotated
17,0.289823,0.166667,63,NotAnnotated
12,0.236249,0.125,40,NotAnnotated
6,0.234347,0.142857,28,NotAnnotated
14,0.226644,0.125,45,NotAnnotated
5,0.1749,0.111111,18,NotAnnotated
10,0.255859,0.142857,43,NotAnnotated
12,0.254864,0.142857,47,NotAnnotated
11,0.222034,0.125,35,NotAnnotated
10,0.227431,0.125,32,NotAnnotated
9,0.243268,0.125,37,NotAnnotated
9,0.238616,0.125,36,NotAnnotated
9,0.259406,0.142857,37,NotAnnotated
17,0.319902,0.166667,74,C
15,0.331646,0.166667,80,C
6,0.210442,0.125,20,NotAnnotated
13,0.299771,0.166667,61,C
17,0.308235,0.166667,70,NotAnnotated
16,0.32266,0.2,81,C
12,0.275789,0.142857,58,C
16,0.296716,0.166667,63,C
11,0.249762,0.142857,43,C
16,0.323857,0.166667,78,C
13,0.297052,0.166667,59,C
11,0.282937,0.166667,42,C
15,0.276663,0.142857,66,C
9,0.227233,0.125,32,NotAnnotated
10,0.234767,0.142857,37,NotAnnotated
12,0.267894,0.166667,46,NotAnnotated
9,0.273772,0.142857,42,NotAnnotated
14,0.317961,0.166667,69,C
14,0.26762,0.125,52,NotAnnotated
12,0.279915,0.142857,52,NotAnnotated
15,0.237319,0.125,48,NotAnnotated
17,0.303592,0.166667,68,C
14,0.291111,0.142857,75,C
12,0.306075,0.142857,67,NotAnnotated
4,0.180814,0.111111,14,NotAnnotated
9,0.246937,0.142857,41,NotAnnotated
11,0.244631,0.142857,35,NotAnnotated
14,0.264113,0.142857,54,NotAnnotated
8,0.241697,0.125,30,C
8,0.235189,0.142857,31,NotAnnotated
10,0.240147,0.125,40,C
8,0.201849,0.111111,26,NotAnnotated
10,0.249049,0.142857,37,NotAnnotated
13,0.266531,0.142857,51,C
15,0.295045,0.166667,62,C
15,0.26572,0.125,50,NotAnnotated
17,0.321867,0.166667,73,NotAnnotated
14,0.283857,0.166667,54,C
9,0.231244,0.125,36,NotAnnotated
14,0.287281,0.166667,60,NotAnnotated
12,0.214052,0.125,33,C
14,0.274921,0.142857,51,C
12,0.228223,0.125,37,NotAnnotated
12,0.255361,0.142857,42,NotAnnotated
10,0.282024,0.166667,48,C
11,0.252896,0.142857,45,NotAnnotated
8,0.254369,0.142857,38,NotAnnotated
11,0.250478,0.142857,46,C
7,0.218881,0.111111,24,NotAnnotated
13,0.285403,0.166667,52,C
12,0.294382,0.166667,57,C
13,0.23372,0.125,47,NotAnnotated
15,0.305006,0.166667,71,NotAnnotated
9,0.236462,0.142857,41,NotAnnotated
8,0.220168,0.125,26,NotAnnotated
7,0.183989,0.111111,23,NotAnnotated
13,0.23227,0.125,42,NotAnnotated
12,0.247871,0.142857,41,NotAnnotated
14,0.259149,0.142857,53,C
12,0.293393,0.166667,63,NotAnnotated
4,0.201849,0.125,17,NotAnnotated
9,0.258383,0.142857,41,NotAnnotated
12,0.224123,0.125,39,NotAnnotated
12,0.235189,0.125,45,NotAnnotated
15,0.388889,0.2,50,NotAnnotated
13,0.364312,0.166667,47,C
12,0.378378,0.25,38,C
15,0.415254,0.2,57,C
6,0.294294,0.142857,25,NotAnnotated
10,0.348754,0.2,35,NotAnnotated
15,0.340278,0.166667,40,C
11,0.374046,0.25,38,C
7,0.308176,0.166667,28,NotAnnotated
8,0.275281,0.166667,21,NotAnnotated
6,0.300613,0.166667,23,NotAnnotated
10,0.3391,0.166667,39,NotAnnotated
11,0.347518,0.166667,37,NotAnnotated
8,0.302469,0.166667,27,NotAnnotated
5,0.28,0.142857,19,NotAnnotated
8,0.333333,0.2,29,NotAnnotated
4,0.249364,0.142857,13,NotAnnotated
11,0.365672,0.2,41,NotAnnotated
8,0.303406,0.166667,28,NotAnnotated
10,0.333333,0.166667,32,NotAnnotated
7,0.29878,0.166667,28,NotAnnotated
10,0.33677,0.2,35,NotAnnotated
7,0.290801,0.166667,24,NotAnnotated
11,0.357664,0.166667,43,C
9,0.334471,0.2,30,NotAnnotated
14,0.4,0.2,59,C
10,0.322368,0.166667,32,NotAnnotated
7,0.302469,0.166667,24,NotAnnotated
6,0.264865,0.166667,20,C
4,0.291667,0.2,15,C
8,0.288235,0.142857,27,NotAnnotated
13,0.368421,0.2,38,C
12,0.328859,0.166667,36,NotAnnotated
2,0.223744,0.142857,7,NotAnnotated
7,0.337931,0.2,30,NotAnnotated
8,0.27762,0.166667,23,NotAnnotated
11,0.342657,0.166667,37,NotAnnotated
3,0.225287,0.142857,9,NotAnnotated
9,0.310127,0.166667,29,C
6,0.300613,0.166667,23,NotAnnotated
5,0.243781,0.142857,13,NotAnnotated
12,0.368421,0.2,47,C
11,0.365672,0.2,39,C
7,0.28655,0.166667,24,NotAnnotated
12,0.369811,0.2,44,C
14,0.369811,0.166667,47,C
10,0.356364,0.2,37,NotAnnotated
10,0.342657,0.166667,32,NotAnnotated
8,0.331081,0.166667,32,NotAnnotated
12,0.372624,0.2,42,C
12,0.4,0.25,49,NotAnnotated
8,0.309148,0.166667,30,NotAnnotated
7,0.312102,0.166667,29,NotAnnotated
11,0.308176,0.166667,31,NotAnnotated
6,0.269972,0.142857,22,NotAnnotated
10,0.368421,0.25,33,C
14,0.384314,0.2,51,NotAnnotated
6,0.262735,0.166667,15,NotAnnotated
6,0.262032,0.166667,14,C
13,0.353791,0.2,40,NotAnnotated
6,0.251928,0.142857,19,C
10,0.355072,0.2,36,C
5,0.279202,0.142857,22,C
7,0.322368,0.2,23,C
8,0.310127,0.166667,30,C
2,0.2103,0.142857,6,NotAnnotated
8,0.318182,0.166667,26,NotAnnotated
11,0.342657,0.2,37,C
5,0.228438,0.142857,11,NotAnnotated
16,0.4,0.2,50,NotAnnotated
4,0.213508,0.142857,8,C
14,0.326667,0.166667,36,C
4,0.218263,0.142857,9,C
7,0.26703,0.166667,17,C
3,0.215385,0.142857,7,NotAnnotated
4,0.233333,0.142857,10,NotAnnotated
10,0.331081,0.166667,31,C
7,0.314103,0.166667,25,NotAnnotated
5,0.305296,0.166667,20,C
13,0.396761,0.25,46,C
18,0.443439,0.25,62,C
5,0.288235,0.166667,18,C
5,0.284884,0.166667,18,NotAnnotated
11,0.308176,0.166667,32,NotAnnotated
12,0.35,0.166667,41,C
7,0.321311,0.2,29,C
12,0.367041,0.2,37,NotAnnotated
10,0.327759,0.166667,31,NotAnnotated
14,0.393574,0.2,53,NotAnnotated
14,0.385827,0.2,47,NotAnnotated
13,0.392,0.2,45,C
11,0.342657,0.2,34,NotAnnotated
10,0.340278,0.2,34,NotAnnotated
10,0.327759,0.166667,34,NotAnnotated
12,0.34629,0.166667,36,C
14,0.384314,0.2,47,C
9,0.323432,0.166667,29,NotAnnotated
11,0.352518,0.2,39,NotAnnotated
12,0.398374,0.2,50,C
13,0.281809,0.166667,54,C
10,0.248609,0.142857,36,NotAnnotated
6,0.184319,0.1,24,NotAnnotated
11,0.239072,0.125,58,NotAnnotated
7,0.199257,0.111111,28,NotAnnotated
12,0.239714,0.142857,39,NotAnnotated
8,0.26378,0.166667,38,NotAnnotated
12,0.225779,0.125,34,NotAnnotated
19,0.248839,0.125,52,NotAnnotated
13,0.278586,0.166667,44,C
8,0.194062,0.111111,29,NotAnnotated
7,0.199108,0.111111,27,NotAnnotated
11,0.204113,0.111111,38,NotAnnotated
10,0.220033,0.125,41,NotAnnotated
11,0.248609,0.142857,42,NotAnnotated
10,0.209867,0.111111,37,NotAnnotated
11,0.261209,0.166667,40,NotAnnotated
7,0.189802,0.111111,19,NotAnnotated
13,0.25794,0.142857,47,NotAnnotated
17,0.249534,0.125,64,C
7,0.200149,0.111111,30,NotAnnotated
13,0.251172,0.142857,46,NotAnnotated
10,0.267732,0.142857,47,NotAnnotated
10,0.215261,0.125,33,NotAnnotated
13,0.224268,0.125,45,NotAnnotated
6,0.212193,0.125,25,NotAnnotated
11,0.235088,0.142857,36,NotAnnotated
9,0.237378,0.142857,45,C
15,0.269076,0.142857,69,C
13,0.27459,0.166667,50,NotAnnotated
9,0.253548,0.166667,33,NotAnnotated
14,0.235294,0.125,48,NotAnnotated
9,0.218063,0.125,34,NotAnnotated
14,0.29386,0.166667,60,NotAnnotated
11,0.252354,0.142857,49,C
10,0.218776,0.125,38,NotAnnotated
13,0.243415,0.142857,42,NotAnnotated
7,0.203647,0.125,24,NotAnnotated
17,0.255725,0.142857,64,NotAnnotated
12,0.25283,0.142857,42,C
15,0.25188,0.142857,54,NotAnnotated
7,0.207752,0.125,31,NotAnnotated
11,0.218597,0.125,42,NotAnnotated
10,0.214744,0.111111,42,NotAnnotated
7,0.188865,0.111111,25,NotAnnotated
15,0.216828,0.111111,40,NotAnnotated
9,0.203338,0.111111,29,NotAnnotated
11,0.208723,0.111111,36,NotAnnotated
16,0.237168,0.125,60,NotAnnotated
11,0.208723,0.111111,41,NotAnnotated
9,0.219133,0.125,28,C
9,0.197932,0.111111,34,NotAnnotated
6,0.20257,0.125,21,NotAnnotated
11,0.235294,0.125,44,NotAnnotated
10,0.261975,0.166667,34,NotAnnotated
7,0.227311,0.142857,27,NotAnnotated
12,0.279458,0.166667,61,C
10,0.20679,0.111111,38,NotAnnotated
9,0.20743,0.125,30,NotAnnotated
13,0.264822,0.142857,58,NotAnnotated
8,0.224644,0.125,34,NotAnnotated
9,0.219492,0.125,31,NotAnnotated
12,0.229256,0.125,54,NotAnnotated
17,0.253548,0.142857,56,C
10,0.241007,0.142857,34,NotAnnotated
10,0.238222,0.142857,38,NotAnnotated
16,0.300112,0.166667,70,C
6,0.192115,0.111111,21,NotAnnotated
12,0.272912,0.166667,43,C
14,0.263003,0.142857,49,NotAnnotated
16,0.275154,0.142857,66,NotAnnotated
5,0.230043,0.142857,23,NotAnnotated
13,0.277146,0.166667,57,NotAnnotated
5,0.198813,0.125,20,NotAnnotated
12,0.27772,0.166667,45,C
7,0.214916,0.125,30,NotAnnotated
12,0.284199,0.166667,52,C
14,0.28541,0.166667,55,NotAnnotated
15,0.253548,0.125,59,C
16,0.249534,0.125,65,NotAnnotated
8,0.196481,0.111111,31,NotAnnotated
11,0.260194,0.142857,45,NotAnnotated
15,0.281513,0.166667,63,C
8,0.19764,0.111111,26,NotAnnotated
8,0.242096,0.142857,41,NotAnnotated
10,0.268,0.166667,40,NotAnnotated
15,0.287863,0.166667,56,C
11,0.257198,0.142857,48,NotAnnotated
7,0.197204,0.111111,23,NotAnnotated
12,0.254511,0.142857,50,NotAnnotated
16,0.228085,0.125,53,NotAnnotated
14,0.258189,0.142857,51,NotAnnotated
13,0.294829,0.166667,65,C
10,0.274309,0.166667,44,NotAnnotated
10,0.261975,0.166667,34,NotAnnotated
15,0.292896,0.166667,63,C
7,0.242754,0.166667,28,NotAnnotated
13,0.252354,0.142857,58,C
18,0.260194,0.125,74,C
7,0.232841,0.142857,29,NotAnnotated
9,0.223147,0.125,34,NotAnnotated
15,0.248609,0.142857,53,C
16,0.297447,0.166667,62,C
14,0.24408,0.125,46,C
9,0.265873,0.166667,42,NotAnnotated
15,0.280042,0.166667,57,NotAnnotated
8,0.247005,0.142857,36,NotAnnotated
15,0.27572,0.142857,56,NotAnnotated
13,0.280628,0.166667,46,C
9,0.221305,0.125,35,NotAnnotated
13,0.299776,0.2,59,NotAnnotated
10,0.202877,0.111111,36,NotAnnotated
15,0.287245,0.166667,59,C
17,0.247919,0.125,66,NotAnnotated
10,0.254995,0.142857,39,NotAnnotated
14,0.277433,0.142857,55,NotAnnotated
13,0.289105,0.166667,63,C
12,0.209212,0.111111,39,NotAnnotated
13,0.240791,0.125,55,NotAnnotated
9,0.24408,0.142857,45,C
10,0.230637,0.125,41,NotAnnotated
11,0.220033,0.125,38,C
15,0.222222,0.125,54,NotAnnotated
16,0.298774,0.166667,63,NotAnnotated
6,0.232841,0.142857,36,NotAnnotated
10,0.217709,0.125,37,NotAnnotated
9,0.2,0.111111,39,NotAnnotated
15,0.233043,0.125,57,NotAnnotated
16,0.276289,0.142857,55,C
14,0.252117,0.125,76,C
14,0.247232,0.142857,50,NotAnnotated
15,0.230439,0.125,42,NotAnnotated
13,0.237168,0.125,51,NotAnnotated
8,0.2643,0.142857,43,NotAnnotated
18,0.27686,0.142857,71,NotAnnotated
16,0.260447,0.142857,57,C
12,0.208236,0.111111,42,C
11,0.214744,0.125,35,NotAnnotated
6,0.229256,0.125,34,NotAnnotated
11,0.22597,0.125,40,NotAnnotated
8,0.252354,0.166667,34,NotAnnotated
12,0.245421,0.142857,42,NotAnnotated
11,0.257445,0.166667,39,NotAnnotated
16,0.214058,0.111111,48,NotAnnotated
4,0.196769,0.111111,21,NotAnnotated
14,0.269889,0.142857,57,C
10,0.239714,0.142857,38,NotAnnotated
8,0.213206,0.125,35,NotAnnotated
9,0.200149,0.111111,34,NotAnnotated
13,0.238222,0.142857,38,NotAnnotated
13,0.232841,0.125,43,NotAnnotated
7,0.191565,0.111111,30,NotAnnotated
16,0.22521,0.125,46,NotAnnotated
13,0.211523,0.111111,40,NotAnnotated
13,0.212361,0.111111,50,NotAnnotated
13,0.226734,0.125,40,C
12,0.257198,0.142857,43,NotAnnotated
16,0.221671,0.125,55,C
12,0.25794,0.142857,49,NotAnnotated
14,0.250702,0.125,65,NotAnnotated
10,0.197494,0.111111,38,NotAnnotated
9,0.253308,0.142857,39,NotAnnotated
11,0.252117,0.142857,39,NotAnnotated
13,0.234266,0.125,50,NotAnnotated
10,0.284199,0.166667,56,NotAnnotated
13,0.248839,0.125,56,C
8,0.268537,0.166667,35,NotAnnotated
13,0.287554,0.142857,75,NotAnnotated
11,0.285106,0.2,43,C
9,0.294829,0.2,48,C
13,0.250702,0.142857,44,NotAnnotated
17,0.307692,0.166667,79,C
13,0.268806,0.142857,48,NotAnnotated
11,0.288793,0.166667,54,C
6,0.254995,0.166667,31,NotAnnotated
7,0.203647,0.111111,26,NotAnnotated
12,0.267198,0.166667,40,NotAnnotated
10,0.247919,0.142857,38,NotAnnotated
12,0.20743,0.125,37,NotAnnotated
12,0.221671,0.125,34,NotAnnotated
16,0.227891,0.125,57,NotAnnotated
10,0.255969,0.142857,53,C
8,0.203647,0.111111,30,NotAnnotated
15,0.272081,0.166667,51,C
6,0.181818,0.1,18,NotAnnotated
11,0.259942,0.142857,45,NotAnnotated
7,0.22906,0.142857,32,C
9,0.248148,0.142857,40,NotAnnotated
12,0.213887,0.111111,38,NotAnnotated
15,0.217356,0.111111,45,NotAnnotated
9,0.22597,0.125,32,NotAnnotated
6,0.222222,0.142857,23,NotAnnotated
14,0.263003,0.142857,70,NotAnnotated
15,0.2643,0.142857,73,NotAnnotated
6,0.191292,0.111111,19,NotAnnotated
10,0.266402,0.166667,37,C
16,0.251643,0.142857,70,NotAnnotated
14,0.295154,0.166667,62,C
18,0.274309,0.142857,76,C
12,0.284803,0.166667,49,C
10,0.196914,0.111111,33,NotAnnotated
7,0.194344,0.111111,26,NotAnnotated
11,0.265873,0.166667,39,C
11,0.254995,0.142857,47,NotAnnotated
11,0.265084,0.166667,43,C
16,0.248148,0.142857,49,NotAnnotated
15,0.233857,0.125,57,NotAnnotated
9,0.274029,0.166667,43,C
21,0.277433,0.142857,65,C
9,0.217356,0.125,38,NotAnnotated
15,0.234676,0.125,57,NotAnnotated
6,0.182935,0.1,20,NotAnnotated
8,0.25188,0.166667,33,NotAnnotated
12,0.213206,0.111111,36,NotAnnotated
16,0.251643,0.125,83,NotAnnotated
7,0.194909,0.111111,29,NotAnnotated
9,0.256214,0.142857,40,NotAnnotated
8,0.192253,0.111111,31,NotAnnotated
12,0.261719,0.142857,54,NotAnnotated
10,0.203957,0.111111,34,NotAnnotated
15,0.224832,0.125,47,NotAnnotated
9,0.197494,0.111111,34,NotAnnotated
11,0.232437,0.125,37,C
8,0.260447,0.166667,38,NotAnnotated
12,0.275437,0.166667,46,C
13,0.259188,0.142857,45,C
6,0.201201,0.111111,24,NotAnnotated
14,0.261975,0.142857,51,NotAnnotated
13,0.253548,0.142857,42,C
12,0.225589,0.125,55,C
12,0.245197,0.142857,44,NotAnnotated
12,0.281809,0.142857,69,C
16,0.239072,0.125,53,NotAnnotated
14,0.280042,0.142857,57,NotAnnotated
8,0.22352,0.125,36,NotAnnotated
7,0.221305,0.125,32,NotAnnotated
13,0.235915,0.125,51,NotAnnotated
12,0.224832,0.125,42,NotAnnotated
18,0.274029,0.142857,63,C
11,0.274029,0.166667,45,NotAnnotated
7,0.195335,0.111111,27,NotAnnotated
11,0.272635,0.142857,51,NotAnnotated
10,0.261463,0.142857,45,C
10,0.221854,0.125,43,C
9,0.253548,0.166667,36,NotAnnotated
12,0.220033,0.125,41,NotAnnotated
8,0.199405,0.111111,28,NotAnnotated
16,0.238011,0.125,55,NotAnnotated
15,0.246324,0.125,56,C
13,0.282105,0.142857,75,NotAnnotated
9,0.223893,0.125,32,NotAnnotated
10,0.21718,0.125,40,NotAnnotated
10,0.211356,0.111111,42,NotAnnotated
12,0.240143,0.125,49,NotAnnotated
10,0.210526,0.125,35,NotAnnotated
8,0.231234,0.125,33,NotAnnotated
8,0.210858,0.125,34,NotAnnotated
10,0.21718,0.125,34,NotAnnotated
11,0.20257,0.111111,31,NotAnnotated
11,0.235501,0.125,48,NotAnnotated
8,0.191019,0.111111,30,NotAnnotated
6,0.19605,0.111111,26,NotAnnotated
12,0.279167,0.142857,63,C
13,0.29386,0.166667,64,C
12,0.215781,0.125,31,NotAnnotated
11,0.28973,0.2,50,NotAnnotated
6,0.254511,0.166667,32,NotAnnotated
9,0.200599,0.125,30,NotAnnotated
10,0.247232,0.142857,36,NotAnnotated
5,0.140142,0.066667,19,NotAnnotated
12,0.125882,0.058824,41,NotAnnotated
11,0.102218,0.052632,39,NotAnnotated
13,0.15159,0.076923,46,NotAnnotated
6,0.123465,0.0625,19,NotAnnotated
13,0.11516,0.058824,34,NotAnnotated
13,0.140641,0.076923,42,NotAnnotated
5,0.129236,0.071429,25,NotAnnotated
9,0.133125,0.066667,33,NotAnnotated
7,0.106203,0.052632,31,NotAnnotated
12,0.125968,0.058824,49,NotAnnotated
10,0.141035,0.071429,33,NotAnnotated
16,0.104834,0.052632,54,NotAnnotated
10,0.102086,0.052632,35,NotAnnotated
15,0.144311,0.066667,61,NotAnnotated
6,0.116128,0.058824,28,NotAnnotated
15,0.173409,0.083333,65,NotAnnotated
4,0.135307,0.071429,14,NotAnnotated
15,0.153654,0.083333,50,NotAnnotated
8,0.09546,0.05,31,NotAnnotated
9,0.1264,0.0625,32,NotAnnotated
6,0.111268,0.055556,28,NotAnnotated
12,0.129085,0.0625,52,NotAnnotated
10,0.124915,0.058824,40,NotAnnotated
2,0.101189,0.055556,5,NotAnnotated
12,0.164437,0.083333,55,NotAnnotated
16,0.13501,0.0625,45,NotAnnotated
12,0.110733,0.055556,43,NotAnnotated
17,0.129873,0.0625,55,NotAnnotated
10,0.130671,0.0625,41,C
13,0.099122,0.05,50,NotAnnotated
8,0.141035,0.071429,28,NotAnnotated
13,0.133704,0.066667,42,NotAnnotated
11,0.148059,0.066667,46,NotAnnotated
5,0.089381,0.047619,16,NotAnnotated
8,0.150476,0.071429,39,NotAnnotated
10,0.158817,0.076923,43,NotAnnotated
9,0.12413,0.0625,29,NotAnnotated
16,0.161791,0.076923,59,NotAnnotated
8,0.095263,0.05,33,NotAnnotated
10,0.161084,0.090909,42,NotAnnotated
7,0.15209,0.083333,28,NotAnnotated
8,0.123548,0.058824,41,NotAnnotated
9,0.136408,0.071429,25,NotAnnotated
11,0.16029,0.076923,54,NotAnnotated
10,0.139646,0.066667,30,NotAnnotated
14,0.14591,0.076923,54,NotAnnotated
14,0.173083,0.090909,47,NotAnnotated
9,0.144878,0.066667,43,NotAnnotated
10,0.112673,0.055556,41,NotAnnotated
14,0.156879,0.083333,46,NotAnnotated
14,0.122237,0.058824,54,NotAnnotated
8,0.123797,0.0625,32,NotAnnotated
15,0.156391,0.083333,52,NotAnnotated
17,0.156215,0.083333,52,NotAnnotated
12,0.151798,0.071429,43,C
10,0.154902,0.071429,46,C
10,0.0976,0.05,36,NotAnnotated
10,0.136543,0.066667,32,NotAnnotated
6,0.126951,0.0625,33,C
8,0.158136,0.076923,45,NotAnnotated
8,0.130795,0.0625,37,NotAnnotated
10,0.117087,0.055556,48,NotAnnotated
11,0.149986,0.083333,45,NotAnnotated
17,0.137665,0.076923,48,NotAnnotated
4,0.101598,0.052632,19,NotAnnotated
11,0.151798,0.083333,47,NotAnnotated
16,0.124019,0.058824,67,C
15,0.112581,0.055556,54,C
5,0.090522,0.047619,24,NotAnnotated
10,0.157415,0.083333,42,NotAnnotated
5,0.101804,0.052632,19,NotAnnotated
4,0.121994,0.071429,18,NotAnnotated
12,0.156924,0.076923,45,NotAnnotated
10,0.134484,0.076923,33,NotAnnotated
12,0.106,0.052632,44,NotAnnotated
16,0.161743,0.083333,51,NotAnnotated
10,0.139541,0.066667,39,NotAnnotated
9,0.133317,0.0625,47,NotAnnotated
11,0.099586,0.05,52,NotAnnotated
7,0.090685,0.047619,28,NotAnnotated
12,0.163609,0.090909,50,NotAnnotated
7,0.124859,0.066667,21,NotAnnotated
13,0.155731,0.071429,52,NotAnnotated
15,0.113134,0.055556,49,NotAnnotated
11,0.158726,0.071429,52,NotAnnotated
10,0.118415,0.058824,34,NotAnnotated
6,0.108623,0.055556,28,NotAnnotated
13,0.17833,0.090909,62,NotAnnotated
10,0.106081,0.052632,40,NotAnnotated
20,0.168907,0.090909,62,NotAnnotated
8,0.113786,0.058824,24,NotAnnotated
13,0.098206,0.05,37,NotAnnotated
5,0.145603,0.071429,25,NotAnnotated
8,0.12698,0.0625,32,NotAnnotated
11,0.145259,0.071429,38,NotAnnotated
8,0.152847,0.071429,37,NotAnnotated
14,0.099353,0.05,49,NotAnnotated
12,0.115497,0.055556,47,NotAnnotated
10,0.148856,0.071429,48,NotAnnotated
10,0.125113,0.0625,35,NotAnnotated
14,0.112148,0.055556,54,NotAnnotated
13,0.124326,0.058824,49,NotAnnotated
9,0.105253,0.052632,30,NotAnnotated
11,0.128844,0.0625,45,NotAnnotated
8,0.113997,0.058824,19,NotAnnotated
5,0.132997,0.066667,22,NotAnnotated
11,0.145565,0.083333,37,NotAnnotated
13,0.169788,0.083333,46,NotAnnotated
13,0.126083,0.058824,38,NotAnnotated
5,0.089367,0.047619,16,NotAnnotated
11,0.150804,0.071429,38,NotAnnotated
14,0.167525,0.076923,56,NotAnnotated
17,0.177871,0.090909,57,NotAnnotated
4,0.132202,0.076923,14,NotAnnotated
5,0.151798,0.071429,32,C
11,0.138875,0.076923,39,NotAnnotated
13,0.144311,0.066667,48,NotAnnotated
6,0.159091,0.076923,25,NotAnnotated
11,0.133931,0.066667,39,NotAnnotated
15,0.159412,0.071429,60,NotAnnotated
9,0.114802,0.055556,39,NotAnnotated
12,0.115594,0.055556,55,NotAnnotated
11,0.117136,0.055556,43,NotAnnotated
19,0.170574,0.076923,69,NotAnnotated
11,0.162028,0.083333,39,NotAnnotated
8,0.161224,0.083333,35,NotAnnotated
9,0.173954,0.083333,51,NotAnnotated
13,0.127773,0.0625,39,NotAnnotated
7,0.140748,0.066667,29,NotAnnotated
12,0.137596,0.0625,49,NotAnnotated
6,0.130795,0.066667,25,NotAnnotated
5,0.14503,0.071429,21,NotAnnotated
10,0.102426,0.052632,40,NotAnnotated
12,0.102712,0.052632,43,NotAnnotated
14,0.160336,0.076923,49,NotAnnotated
12,0.143748,0.066667,53,C
4,0.125568,0.066667,14,NotAnnotated
13,0.133607,0.0625,53,NotAnnotated
11,0.101264,0.052632,40,NotAnnotated
12,0.167932,0.083333,50,NotAnnotated
16,0.098644,0.05,42,NotAnnotated
16,0.102788,0.052632,46,NotAnnotated
4,0.137051,0.076923,16,NotAnnotated
10,0.095427,0.05,21,NotAnnotated
10,0.156702,0.071429,53,NotAnnotated
5,0.129478,0.066667,21,NotAnnotated
11,0.093952,0.05,33,NotAnnotated
4,0.093255,0.05,18,NotAnnotated
10,0.094288,0.05,31,NotAnnotated
10,0.158181,0.076923,46,NotAnnotated
9,0.125853,0.058824,39,NotAnnotated
9,0.096695,0.05,33,NotAnnotated
9,0.098609,0.05,40,NotAnnotated
7,0.144537,0.083333,30,NotAnnotated
11,0.154599,0.076923,47,NotAnnotated
14,0.13825,0.0625,53,NotAnnotated
11,0.120927,0.058824,41,NotAnnotated
13,0.131541,0.066667,40,NotAnnotated
6,0.143153,0.083333,31,NotAnnotated
9,0.14319,0.083333,33,NotAnnotated
8,0.102731,0.052632,33,NotAnnotated
9,0.131824,0.0625,39,NotAnnotated
4,0.111966,0.058824,17,NotAnnotated
13,0.099478,0.05,56,NotAnnotated
10,0.171953,0.090909,47,NotAnnotated
8,0.14082,0.076923,31,NotAnnotated
8,0.107504,0.055556,32,NotAnnotated
8,0.114706,0.055556,33,NotAnnotated
12,0.123163,0.058824,49,NotAnnotated
6,0.086124,0.047619,13,NotAnnotated
12,0.165075,0.083333,47,NotAnnotated
8,0.163416,0.076923,39,NotAnnotated
7,0.102199,0.052632,23,NotAnnotated
9,0.162218,0.076923,47,NotAnnotated
11,0.156746,0.071429,48,NotAnnotated
9,0.14649,0.076923,36,NotAnnotated
9,0.134812,0.0625,32,NotAnnotated
10,0.102655,0.052632,30,NotAnnotated
11,0.12221,0.058824,55,NotAnnotated
10,0.122998,0.058824,44,NotAnnotated
14,0.094272,0.05,38,NotAnnotated
11,0.153526,0.083333,41,NotAnnotated
9,0.124746,0.058824,31,NotAnnotated
12,0.10275,0.052632,39,NotAnnotated
12,0.096341,0.05,40,NotAnnotated
11,0.123714,0.0625,31,NotAnnotated
10,0.114233,0.055556,38,NotAnnotated
13,0.11736,0.058824,39,NotAnnotated
11,0.147901,0.071429,38,C
9,0.125768,0.0625,30,NotAnnotated
15,0.175,0.090909,64,NotAnnotated
8,0.138458,0.066667,32,NotAnnotated
15,0.13891,0.071429,34,NotAnnotated
13,0.170679,0.083333,63,NotAnnotated
6,0.133446,0.076923,29,NotAnnotated
9,0.152889,0.083333,39,NotAnnotated
7,0.14484,0.066667,36,NotAnnotated
14,0.118746,0.058824,53,NotAnnotated
8,0.11647,0.058824,33,NotAnnotated
4,0.088466,0.047619,11,NotAnnotated
7,0.11174,0.055556,35,NotAnnotated
7,0.099765,0.052632,31,NotAnnotated
5,0.090522,0.047619,23,NotAnnotated
7,0.098329,0.05,34,NotAnnotated
6,0.147821,0.076923,27,NotAnnotated
6,0.09609,0.05,26,NotAnnotated
7,0.148138,0.076923,31,NotAnnotated
12,0.112376,0.055556,39,NotAnnotated
3,0.102407,0.055556,9,NotAnnotated
4,0.093856,0.05,14,NotAnnotated
16,0.108325,0.052632,63,NotAnnotated
9,0.146684,0.076923,36,NotAnnotated
5,0.138285,0.076923,21,NotAnnotated
7,0.14684,0.076923,35,NotAnnotated
9,0.147545,0.076923,37,NotAnnotated
7,0.151965,0.076923,29,NotAnnotated
10,0.09875,0.05,41,NotAnnotated
11,0.148736,0.076923,36,NotAnnotated
8,0.143339,0.071429,31,NotAnnotated
5,0.094643,0.05,18,NotAnnotated
5,0.135839,0.071429,16,NotAnnotated
11,0.137187,0.066667,38,NotAnnotated
9,0.114778,0.055556,31,NotAnnotated
16,0.113088,0.055556,66,C
14,0.107966,0.052632,47,NotAnnotated
8,0.099318,0.052632,26,NotAnnotated
11,0.110666,0.055556,35,NotAnnotated
14,0.1639,0.083333,47,NotAnnotated
6,0.101152,0.052632,25,NotAnnotated
8,0.139682,0.066667,39,NotAnnotated
9,0.127214,0.0625,39,NotAnnotated
6,0.15159,0.071429,28,NotAnnotated
6,0.128844,0.066667,21,NotAnnotated
12,0.137871,0.066667,41,NotAnnotated
13,0.166016,0.083333,58,NotAnnotated
8,0.168907,0.083333,37,NotAnnotated
11,0.101617,0.052632,42,NotAnnotated
9,0.111943,0.055556,32,NotAnnotated
7,0.103539,0.052632,25,NotAnnotated
8,0.104874,0.052632,31,NotAnnotated
9,0.110445,0.055556,34,NotAnnotated
8,0.100163,0.052632,24,NotAnnotated
6,0.124102,0.058824,24,NotAnnotated
9,0.111582,0.055556,27,NotAnnotated
13,0.112559,0.055556,57,NotAnnotated
9,0.122998,0.058824,29,NotAnnotated
15,0.135539,0.0625,45,NotAnnotated
15,0.111537,0.055556,56,NotAnnotated
7,0.137871,0.076923,36,NotAnnotated
14,0.12352,0.058824,41,NotAnnotated
7,0.121086,0.058824,26,NotAnnotated
7,0.133382,0.0625,37,NotAnnotated
10,0.122834,0.058824,43,NotAnnotated
12,0.112788,0.055556,46,NotAnnotated
5,0.151965,0.083333,26,NotAnnotated
7,0.095181,0.05,23,NotAnnotated
7,0.152342,0.083333,23,NotAnnotated
13,0.166616,0.090909,49,NotAnnotated
12,0.097445,0.05,43,NotAnnotated
9,0.102826,0.052632,31,NotAnnotated
9,0.115812,0.058824,33,NotAnnotated
14,0.119053,0.058824,56,NotAnnotated
13,0.158317,0.083333,50,NotAnnotated
6,0.094643,0.05,21,NotAnnotated
6,0.129478,0.071429,17,NotAnnotated
7,0.137323,0.071429,23,NotAnnotated
9,0.12455,0.071429,30,NotAnnotated
15,0.133029,0.076923,36,NotAnnotated
10,0.106101,0.052632,45,NotAnnotated
9,0.156303,0.076923,46,NotAnnotated
9,0.138701,0.066667,40,C
6,0.114706,0.055556,28,NotAnnotated
7,0.141035,0.076923,27,NotAnnotated
11,0.104418,0.052632,40,NotAnnotated
14,0.153101,0.071429,53,NotAnnotated
16,0.113529,0.055556,49,NotAnnotated
9,0.134158,0.076923,29,NotAnnotated
15,0.097634,0.05,42,NotAnnotated
5,0.086298,0.047619,16,C
6,0.092444,0.05,17,NotAnnotated
15,0.104874,0.052632,52,NotAnnotated
8,0.106736,0.055556,32,NotAnnotated
10,0.128158,0.0625,31,NotAnnotated
10,0.094805,0.05,35,NotAnnotated
8,0.124859,0.058824,31,NotAnnotated
7,0.09291,0.05,18,NotAnnotated
14,0.146451,0.066667,55,NotAnnotated
5,0.121166,0.058824,18,NotAnnotated
5,0.143487,0.083333,25,NotAnnotated
5,0.093428,0.05,17,C
7,0.142857,0.066667,40,NotAnnotated
11,0.148576,0.076923,41,NotAnnotated
10,0.126632,0.0625,38,NotAnnotated
9,0.12427,0.058824,32,NotAnnotated
11,0.133704,0.0625,55,C
15,0.152805,0.071429,53,NotAnnotated
11,0.147742,0.066667,52,NotAnnotated
11,0.124831,0.058824,38,NotAnnotated
13,0.166969,0.090909,51,NotAnnotated
5,0.095099,0.05,12,NotAnnotated
12,0.10858,0.055556,41,NotAnnotated
11,0.094936,0.05,36,NotAnnotated
10,0.093396,0.05,23,NotAnnotated
4,0.112627,0.058824,17,NotAnnotated
7,0.092879,0.05,16,NotAnnotated
9,0.130857,0.0625,31,NotAnnotated
10,0.091314,0.047619,36,NotAnnotated
4,0.085485,0.047619,11,NotAnnotated
6,0.129025,0.0625,26,NotAnnotated
12,0.127243,0.0625,45,NotAnnotated
12,0.142673,0.066667,41,NotAnnotated
13,0.166868,0.090909,51,NotAnnotated
7,0.126661,0.0625,34,NotAnnotated
9,0.1112,0.055556,38,NotAnnotated
11,0.132265,0.066667,43,C
9,0.139929,0.076923,31,NotAnnotated
11,0.150846,0.076923,42,NotAnnotated
11,0.175222,0.090909,55,NotAnnotated
9,0.14591,0.076923,36,NotAnnotated
16,0.162743,0.076923,63,NotAnnotated
12,0.098856,0.05,43,NotAnnotated
15,0.103636,0.052632,46,NotAnnotated
14,0.153186,0.076923,48,NotAnnotated
10,0.135939,0.071429,36,NotAnnotated
9,0.147624,0.076923,36,NotAnnotated
4,0.152762,0.076923,14,NotAnnotated
5,0.085498,0.047619,11,NotAnnotated
13,0.144727,0.071429,48,C
11,0.132901,0.066667,30,NotAnnotated
12,0.15391,0.071429,51,NotAnnotated
12,0.111808,0.055556,31,NotAnnotated
8,0.168443,0.083333,30,NotAnnotated
8,0.13501,0.066667,33,NotAnnotated
10,0.136813,0.066667,35,NotAnnotated
9,0.142379,0.071429,31,NotAnnotated
5,0.122426,0.071429,19,NotAnnotated
8,0.156524,0.083333,33,C
8,0.141505,0.071429,31,NotAnnotated
8,0.148776,0.076923,32,NotAnnotated
14,0.112398,0.055556,53,C
13,0.098697,0.05,38,NotAnnotated
15,0.156657,0.083333,51,NotAnnotated
11,0.103172,0.052632,35,NotAnnotated
12,0.132614,0.076923,31,NotAnnotated
11,0.10383,0.052632,51,NotAnnotated
13,0.103733,0.052632,47,NotAnnotated
7,0.122998,0.071429,20,NotAnnotated
8,0.152342,0.076923,30,NotAnnotated
14,0.155775,0.076923,45,NotAnnotated
11,0.115933,0.055556,47,NotAnnotated
9,0.144764,0.071429,37,NotAnnotated
6,0.087348,0.047619,15,NotAnnotated
12,0.137802,0.0625,49,NotAnnotated
7,0.096124,0.05,20,NotAnnotated
8,0.124493,0.071429,29,NotAnnotated
7,0.11174,0.055556,29,NotAnnotated
13,0.146879,0.066667,49,NotAnnotated
10,0.124746,0.058824,36,NotAnnotated
8,0.123686,0.058824,30,NotAnnotated
8,0.092692,0.05,27,NotAnnotated
5,0.153143,0.076923,15,NotAnnotated
12,0.151673,0.076923,41,NotAnnotated
8,0.093428,0.05,30,NotAnnotated
11,0.147192,0.066667,46,NotAnnotated
13,0.160803,0.083333,45,NotAnnotated
6,0.123658,0.0625,28,NotAnnotated
11,0.138181,0.066667,37,C
13,0.122453,0.058824,60,NotAnnotated
10,0.153696,0.083333,41,NotAnnotated
12,0.146412,0.066667,51,NotAnnotated
10,0.140355,0.066667,43,NotAnnotated
11,0.13614,0.0625,37,NotAnnotated
6,0.122426,0.058824,22,NotAnnotated
9,0.112102,0.055556,39,NotAnnotated
8,0.133157,0.0625,24,NotAnnotated
9,0.095576,0.05,24,NotAnnotated
9,0.094724,0.05,33,NotAnnotated
9,0.102521,0.052632,27,NotAnnotated
12,0.110181,0.055556,31,NotAnnotated
9,0.1445,0.071429,36,NotAnnotated
8,0.104478,0.052632,24,NotAnnotated
9,0.145718,0.083333,36,NotAnnotated
13,0.126458,0.058824,51,NotAnnotated
15,0.140355,0.066667,51,C
8,0.127832,0.076923,21,NotAnnotated
13,0.136915,0.0625,42,NotAnnotated
8,0.126835,0.066667,25,NotAnnotated
13,0.147153,0.076923,42,NotAnnotated
12,0.149702,0.083333,39,NotAnnotated
12,0.162791,0.076923,51,NotAnnotated
8,0.133607,0.0625,34,NotAnnotated
7,0.148019,0.076923,22,NotAnnotated
6,0.109051,0.055556,20,NotAnnotated
7,0.142086,0.076923,27,NotAnnotated
14,0.145872,0.071429,48,NotAnnotated
4,0.09392,0.05,15,NotAnnotated
18,0.14618,0.066667,55,NotAnnotated
12,0.146879,0.076923,34,NotAnnotated
12,0.148138,0.071429,48,NotAnnotated
7,0.125255,0.071429,29,NotAnnotated
9,0.132614,0.066667,26,NotAnnotated
8,0.125,0.0625,22,NotAnnotated
12,0.148377,0.066667,54,NotAnnotated
10,0.111447,0.055556,41,NotAnnotated
17,0.160756,0.083333,56,NotAnnotated
9,0.107525,0.055556,32,NotAnnotated
9,0.137665,0.071429,27,NotAnnotated
5,0.148297,0.083333,28,NotAnnotated
14,0.135406,0.066667,44,NotAnnotated
6,0.105373,0.052632,22,NotAnnotated
15,0.152048,0.071429,60,NotAnnotated
9,0.129873,0.0625,32,NotAnnotated
12,0.136678,0.066667,41,NotAnnotated
11,0.163658,0.083333,52,NotAnnotated
10,0.155599,0.076923,47,NotAnnotated
4,0.087528,0.047619,12,NotAnnotated
10,0.122834,0.0625,38,NotAnnotated
5,0.117385,0.071429,16,NotAnnotated
11,0.146723,0.071429,46,NotAnnotated
12,0.127655,0.058824,50,NotAnnotated
14,0.128306,0.058824,57,NotAnnotated
8,0.122372,0.0625,30,NotAnnotated
5,0.132233,0.066667,19,NotAnnotated
10,0.141904,0.066667,43,NotAnnotated
9,0.137494,0.076923,28,NotAnnotated
12,0.136813,0.0625,38,NotAnnotated
8,0.168085,0.083333,37,C
10,0.162028,0.083333,44,C
6,0.138736,0.066667,25,NotAnnotated
4,0.130425,0.066667,12,NotAnnotated
9,0.144992,0.076923,35,NotAnnotated
12,0.161177,0.090909,42,NotAnnotated
11,0.140391,0.076923,46,NotAnnotated
13,0.152426,0.083333,44,NotAnnotated
11,0.103326,0.052632,34,NotAnnotated
7,0.142086,0.076923,28,NotAnnotated
5,0.110755,0.055556,20,NotAnnotated
9,0.116544,0.058824,38,NotAnnotated
9,0.121113,0.058824,29,NotAnnotated
9,0.115909,0.055556,33,NotAnnotated
9,0.097514,0.05,37,NotAnnotated
13,0.130179,0.0625,47,NotAnnotated
14,0.107818,0.052632,49,NotAnnotated
14,0.116348,0.055556,54,NotAnnotated
10,0.157058,0.076923,46,NotAnnotated
15,0.123355,0.058824,54,NotAnnotated
8,0.114945,0.055556,39,NotAnnotated
14,0.126574,0.0625,45,NotAnnotated
11,0.151548,0.083333,46,NotAnnotated
7,0.096645,0.05,27,NotAnnotated
7,0.145106,0.071429,26,NotAnnotated
8,0.125825,0.066667,24,NotAnnotated
14,0.15773,0.071429,60,NotAnnotated
15,0.159045,0.083333,57,NotAnnotated
11,0.101973,0.052632,33,NotAnnotated
12,0.141179,0.066667,46,NotAnnotated
13,0.164339,0.083333,54,NotAnnotated
15,0.142342,0.066667,58,NotAnnotated
13,0.163561,0.083333,49,NotAnnotated
6,0.138458,0.076923,22,NotAnnotated
12,0.155994,0.071429,53,NotAnnotated
4,0.128904,0.0625,16,NotAnnotated
15,0.11751,0.055556,57,NotAnnotated
15,0.112193,0.055556,56,NotAnnotated
11,0.098556,0.05,44,NotAnnotated
11,0.154125,0.083333,34,NotAnnotated
10,0.164241,0.090909,37,NotAnnotated
9,0.102578,0.052632,40,NotAnnotated
7,0.144386,0.071429,25,NotAnnotated
16,0.172651,0.090909,63,NotAnnotated
14,0.153568,0.083333,52,NotAnnotated
9,0.10298,0.052632,31,NotAnnotated
11,0.139929,0.071429,33,C
13,0.134878,0.0625,56,C
7,0.123108,0.0625,19,NotAnnotated
5,0.092676,0.05,15,NotAnnotated
5,0.112536,0.058824,13,NotAnnotated
5,0.116128,0.058824,21,NotAnnotated
11,0.132328,0.0625,35,NotAnnotated
6,0.116152,0.058824,25,NotAnnotated
7,0.122916,0.058824,28,NotAnnotated
9,0.133253,0.0625,36,NotAnnotated
12,0.10296,0.052632,53,C
13,0.114659,0.055556,59,NotAnnotated
15,0.155468,0.076923,54,NotAnnotated
9,0.092848,0.05,25,NotAnnotated
15,0.15101,0.083333,50,NotAnnotated
8,0.111156,0.055556,27,NotAnnotated
13,0.152762,0.071429,47,NotAnnotated
9,0.143487,0.076923,33,NotAnnotated
8,0.114802,0.055556,34,NotAnnotated
15,0.163079,0.083333,44,NotAnnotated
8,0.104695,0.052632,29,NotAnnotated
13,0.167424,0.083333,59,NotAnnotated
12,0.104006,0.052632,28,NotAnnotated
10,0.102884,0.052632,36,NotAnnotated
17,0.107588,0.052632,52,NotAnnotated
10,0.094064,0.05,29,NotAnnotated
15,0.118213,0.055556,67,NotAnnotated
11,0.135208,0.0625,46,NotAnnotated
10,0.157281,0.083333,42,NotAnnotated
12,0.158453,0.071429,51,NotAnnotated
7,0.100931,0.052632,30,NotAnnotated
6,0.121325,0.071429,23,NotAnnotated
15,0.13898,0.066667,56,NotAnnotated
4,0.130486,0.076923,16,NotAnnotated
7,0.095427,0.05,22,NotAnnotated
14,0.154297,0.083333,50,NotAnnotated
13,0.135043,0.066667,54,NotAnnotated
12,0.172489,0.090909,52,NotAnnotated
6,0.096325,0.05,22,NotAnnotated
12,0.113552,0.055556,38,NotAnnotated
15,0.105939,0.052632,52,NotAnnotated
10,0.144575,0.071429,45,NotAnnotated
4,0.140712,0.066667,18,NotAnnotated
6,0.085511,0.047619,11,NotAnnotated
13,0.114115,0.055556,48,C
6,0.090745,0.047619,27,NotAnnotated
12,0.156038,0.083333,44,NotAnnotated
10,0.097963,0.05,30,NotAnnotated
11,0.15525,0.076923,47,NotAnnotated
7,0.11895,0.058824,33,NotAnnotated
5,0.08768,0.047619,13,NotAnnotated
14,0.11428,0.055556,59,NotAnnotated
12,0.14136,0.066667,50,C
13,0.163368,0.076923,58,NotAnnotated
11,0.096207,0.05,35,NotAnnotated
9,0.13501,0.066667,37,NotAnnotated
7,0.134845,0.066667,30,NotAnnotated
16,0.1639,0.083333,61,NotAnnotated
8,0.134256,0.0625,25,NotAnnotated
12,0.13501,0.0625,38,NotAnnotated
14,0.108262,0.052632,61,NotAnnotated
10,0.159458,0.083333,40,NotAnnotated
6,0.116006,0.058824,21,NotAnnotated
16,0.159458,0.083333,63,NotAnnotated
7,0.159734,0.083333,31,NotAnnotated
12,0.147821,0.071429,50,C
12,0.104973,0.052632,40,NotAnnotated
6,0.092568,0.05,23,NotAnnotated
7,0.158,0.076923,38,NotAnnotated
10,0.132139,0.0625,46,C
8,0.126951,0.066667,26,NotAnnotated
11,0.156613,0.083333,45,NotAnnotated
10,0.124522,0.0625,35,NotAnnotated
11,0.09599,0.05,30,NotAnnotated
12,0.144462,0.071429,41,NotAnnotated
15,0.103772,0.052632,47,C
10,0.138492,0.066667,40,NotAnnotated
13,0.140142,0.066667,50,NotAnnotated
6,0.123991,0.066667,18,NotAnnotated
12,0.130271,0.0625,48,NotAnnotated
9,0.158954,0.083333,36,NotAnnotated
13,0.259141,0.142857,48,NotAnnotated
8,0.256289,0.125,33,NotAnnotated
17,0.297445,0.142857,52,NotAnnotated
10,0.289007,0.2,30,NotAnnotated
8,0.280069,0.166667,29,NotAnnotated
13,0.285965,0.166667,40,NotAnnotated
11,0.29529,0.166667,40,C
10,0.266776,0.125,36,NotAnnotated
6,0.245482,0.125,27,NotAnnotated
14,0.294224,0.142857,45,NotAnnotated
11,0.327968,0.2,45,NotAnnotated
6,0.232194,0.142857,23,NotAnnotated
15,0.268092,0.125,50,C
6,0.213072,0.125,23,NotAnnotated
16,0.374713,0.2,68,C
11,0.248476,0.142857,42,NotAnnotated
9,0.276271,0.166667,33,NotAnnotated
8,0.265472,0.166667,31,NotAnnotated
11,0.273032,0.142857,43,NotAnnotated
8,0.21504,0.125,24,NotAnnotated
12,0.261637,0.125,43,NotAnnotated
11,0.27349,0.142857,41,NotAnnotated
11,0.262903,0.142857,37,NotAnnotated
12,0.309886,0.166667,37,C
6,0.230552,0.142857,19,NotAnnotated
10,0.26248,0.142857,34,NotAnnotated
10,0.214756,0.125,30,NotAnnotated
14,0.312261,0.166667,54,NotAnnotated
13,0.338174,0.166667,57,NotAnnotated
8,0.218206,0.125,29,NotAnnotated
9,0.274411,0.166667,26,NotAnnotated
17,0.245113,0.142857,42,C
8,0.264182,0.142857,27,NotAnnotated
7,0.21114,0.125,25,NotAnnotated
6,0.271215,0.166667,26,NotAnnotated
11,0.346809,0.2,56,C
14,0.269421,0.125,48,NotAnnotated
10,0.309298,0.2,40,NotAnnotated
12,0.249617,0.125,34,C
7,0.244745,0.142857,24,NotAnnotated
13,0.343158,0.2,55,C
5,0.211964,0.125,21,NotAnnotated
13,0.288496,0.142857,40,NotAnnotated
11,0.214474,0.125,32,NotAnnotated
13,0.29529,0.142857,48,C
5,0.185438,0.111111,18,NotAnnotated
13,0.325349,0.2,47,NotAnnotated
8,0.236575,0.142857,27,NotAnnotated
11,0.25429,0.125,39,C
10,0.290553,0.166667,36,NotAnnotated
7,0.211688,0.125,28,NotAnnotated
15,0.331301,0.2,51,NotAnnotated
11,0.327968,0.2,49,C
6,0.240059,0.142857,22,NotAnnotated
8,0.293694,0.166667,35,NotAnnotated
11,0.294224,0.166667,53,NotAnnotated
9,0.250769,0.125,34,NotAnnotated
9,0.257098,0.142857,32,NotAnnotated
9,0.290553,0.166667,37,NotAnnotated
9,0.251543,0.142857,36,NotAnnotated
16,0.318359,0.142857,70,NotAnnotated
12,0.28952,0.166667,42,C
9,0.261637,0.166667,32,NotAnnotated
6,0.250384,0.166667,24,NotAnnotated
8,0.228612,0.125,26,NotAnnotated
13,0.26634,0.125,47,NotAnnotated
6,0.253499,0.166667,20,NotAnnotated
13,0.335391,0.2,54,NotAnnotated
6,0.184389,0.111111,18,NotAnnotated
9,0.290553,0.166667,36,NotAnnotated
12,0.318359,0.2,41,NotAnnotated
11,0.293694,0.2,31,NotAnnotated
8,0.252713,0.125,31,NotAnnotated
14,0.282986,0.125,47,C
12,0.293165,0.142857,44,NotAnnotated
12,0.259141,0.142857,37,NotAnnotated
17,0.29529,0.166667,56,C
15,0.304673,0.142857,59,C
8,0.203496,0.125,26,NotAnnotated
5,0.233524,0.142857,18,NotAnnotated
16,0.319608,0.166667,53,C
15,0.300184,0.166667,46,C
11,0.331976,0.2,50,C
10,0.268534,0.125,37,C
10,0.291071,0.166667,34,NotAnnotated
9,0.272575,0.142857,36,C
8,0.246224,0.125,29,NotAnnotated
14,0.257098,0.142857,43,C
9,0.257098,0.142857,27,NotAnnotated
7,0.256693,0.142857,27,NotAnnotated
6,0.263328,0.166667,26,NotAnnotated
13,0.27674,0.142857,35,NotAnnotated
17,0.355895,0.2,60,NotAnnotated
7,0.245113,0.125,31,NotAnnotated
12,0.256289,0.125,39,NotAnnotated
12,0.301294,0.166667,45,C
10,0.218792,0.125,32,NotAnnotated
9,0.293694,0.166667,36,NotAnnotated
12,0.309298,0.142857,50,NotAnnotated
12,0.310476,0.142857,58,C
10,0.294224,0.166667,35,NotAnnotated
9,0.259554,0.166667,28,C
10,0.257098,0.166667,29,NotAnnotated
6,0.25429,0.125,27,NotAnnotated
13,0.27674,0.142857,33,NotAnnotated
12,0.23319,0.111111,33,NotAnnotated
8,0.224209,0.111111,27,NotAnnotated
16,0.323413,0.166667,63,C
6,0.257911,0.142857,21,NotAnnotated
9,0.226704,0.111111,32,NotAnnotated
9,0.226389,0.125,26,NotAnnotated
10,0.244745,0.142857,34,NotAnnotated
15,0.346072,0.166667,64,C
14,0.289007,0.142857,47,C
15,0.31286,0.142857,65,NotAnnotated
10,0.241481,0.142857,39,NotAnnotated
11,0.240059,0.142857,38,NotAnnotated
17,0.263754,0.142857,39,NotAnnotated
8,0.240768,0.125,31,NotAnnotated
7,0.231863,0.125,26,NotAnnotated
11,0.252713,0.142857,30,NotAnnotated
7,0.208707,0.125,23,C
7,0.272575,0.166667,26,NotAnnotated
12,0.24184,0.142857,31,NotAnnotated
9,0.278157,0.166667,34,NotAnnotated
12,0.222071,0.125,37,NotAnnotated
9,0.202989,0.125,22,NotAnnotated
10,0.242921,0.125,31,NotAnnotated
15,0.302412,0.166667,46,C
8,0.248476,0.142857,37,NotAnnotated
16,0.346809,0.166667,65,NotAnnotated
8,0.27349,0.166667,27,NotAnnotated
8,0.275804,0.166667,31,NotAnnotated
13,0.322772,0.166667,51,NotAnnotated
11,0.25,0.125,30,NotAnnotated
11,0.308712,0.2,42,NotAnnotated
8,0.245113,0.125,24,NotAnnotated
7,0.251932,0.142857,26,NotAnnotated
12,0.21363,0.125,28,NotAnnotated
12,0.312261,0.2,44,NotAnnotated
5,0.274411,0.2,23,NotAnnotated
16,0.317739,0.166667,50,NotAnnotated
13,0.283972,0.166667,41,C
10,0.322134,0.166667,47,NotAnnotated
13,0.291071,0.142857,45,NotAnnotated
11,0.250769,0.125,34,NotAnnotated
9,0.314672,0.166667,37,C
11,0.25429,0.125,36,NotAnnotated
10,0.290036,0.166667,34,NotAnnotated
10,0.214756,0.125,30,NotAnnotated
11,0.255486,0.142857,33,NotAnnotated
15,0.354348,0.166667,71,NotAnnotated
14,0.29529,0.166667,45,NotAnnotated
6,0.217044,0.111111,23,NotAnnotated
11,0.291592,0.166667,42,NotAnnotated
16,0.350538,0.2,62,C
13,0.296903,0.166667,48,C
10,0.228612,0.111111,33,NotAnnotated
9,0.252713,0.142857,28,NotAnnotated
10,0.272575,0.166667,33,NotAnnotated
8,0.267213,0.142857,26,NotAnnotated
9,0.278632,0.166667,33,NotAnnotated
10,0.236232,0.142857,29,NotAnnotated
7,0.243647,0.125,25,NotAnnotated
