# Supplementary material for: Systematic Identification of Machine-Learning Models Aimed to Classify Critical Residues for Protein Function from Protein Structure
Source: Molecules. 2017 Oct 9;22(10):1673. doi: 10.3390/molecules22101673 (PMC6151554; doi:10.3390/molecules22101673)
Supplement: Supplementary file 1 [file molecules-22-01673-s001.zip › SupplementalFileS21.txt]

JAMMING1SET with ProtDCal attributes selected using removeCorrelatedAttributes.py
@relation '1GVPA_1ZG4A_2NPHA_2P9HA_2ZD1A_3LZMA-ProtDCal_RemoveUseless_corrSpearman98-weka.filters.unsupervised.attribute.Remove-R1-weka.filters.unsupervised.attribute.Remove-V-R109,140,139,144,728,162,124,123,142,130,103,3,112,121,106,136,12,808,175,37,125,785,35,176,149,53-54,117,164,153,82,46,36,137,48,197,807,161,24,173,180,15,73,108,94,16,110,86,85,27,159,51,151,88,740,19,179,738,122,58,92,128,133,135,697,736,145,160,64,95,44,104,102,43,45,93,105,22,30,34,31,90,29,33,17,32,101,71,67,62,83,66,60,72,70,65,49,59,61,126,42,91,76,96,99,77,296,38,18,158,39,28,769,734,186,174,26,731,727,621,177,804,148,50,52,134,757,47,4,129,182,696,695,154,733,84,20,56,55,81,25,80,63,75,74,68,40,23,89,87,21,100,157,618,612,147,764,170,156,57,78,289,165,181,198,196,763,146,115,765,810,118,672,655,786,835,741,383,404,781,327,756,369,639,328,432,627,155,119,793,183,615,166,195,819,131,794,754,792,774,189,745,791,292,620,113,2,187,302,743,800,127,172,820,397,692,735,8,732,268,312,787,831,393,243,310,206,742,623,185,184,392,232,386,744,770,788,830,152,193,746,1253,217,314,405,313,649,759,834,625,141,448,10,1255-1256,227,345,699,366,758,295,325,812,256,648,680,928,211,852,821,208,832,218,14,795,5,300,323,226,668,249,641,454,822,642,661,760,167,337,111,150,306,777,818,779,811,628,492,1254,168,780,237,938,192,371,370,257,267,341,722,823,801,178,617,673,806,169,708,361,116,201,688,833,650,322,379,824,829,802,346,316,469,216,911,353,303,805,778,324,619,340,334,138,212,630,368,363,214,803,317,398,241,679,305,853,867,354,203,909,900,775,771,678,13,215,220,231,883,772,294,229,202,726,698,762,914,235,916,283,924,880,681,843,651,372,761,851,865,773,263,796,682,912,251,239,845,856,719,631,391,657,718,906,7,809,433,640,872,664,857,907,844,873,841-842,870,905,901,884,903,330,887,917,855,250,899,849,854,265,730,891,848,859,874,846,869,908,897,355,450,188,709,882,868,892,910,920,886,877,915,881,898,879,913,895,861,839,896,858,850,847,864,710,707,813,352,269,252,223,712,311,691,209,271,194,643,478,224,711,298,468,815,387,616,487,374,1,377,720-721,706,284,930,878,814,200,364,204,644,347,674,365,690,348,684,199,304,871,737,420,307,418,120,331,293,390,716,488,629,266,934,333,667,373,401,318,466,219,694,701,414,717,210,378,411,675,440,385,689,933,522,308,273,272,279,276,286,245,244,282,248,240,238,247,280,207,205,222,270,221,255,213,258,264,254,228,234,246,481,403,288,332,321,388,662,389,382,335,416,702,242,261,259,482,236,281,437,143,447,645,473,191,233,230,338,275,527,797,659,357,666,97,496,412,329,458,647,278,436,495,610,479,485,693,356,491,656,587,380,406,320,700,375,658,409,467,484,319,489,646,438,632,457,480,456,9,367,665,449,443,435,381,799,424,451,339,402,508,429,425,660,483,683,862,510,430,421,415,941,509,376,633,919,923,937,1103,1112,520,989,798,1102,464,946,79,918,315,1100,1131,41,935,1184,1094,902,977,1163,171,958,942,1092,966,274,260,1139,983,1087,982,932,968,1197,1160,729,956,828,753,931,11,1107,6,1109,816,1165,1152,705,1258-weka.filters.unsupervised.attribute.Remove-V-R1,641,258,132,261,265,522,651,530,659,281,154,156,34,162,678,40,555,429,173,557,432,689,691,184,699,189,193,195,327,583,200,585,587,79,208,465,596,215,603,91,221,479,352,224,353,616,232,617,105,619,621,368,370,372,245,247,123,379,635,124,381,125,383,639,714'

@attribute lnFD_NO numeric
@attribute wFLC(EP2)_NO numeric
@attribute wLCO(SIEPA2)_NO numeric
@attribute wLCO(PIPMax)_NO numeric
@attribute wNc(TopDist)_NO numeric
@attribute wLCO(Del(Rho)NA2)_NO numeric
@attribute wNc(EP7)_NO numeric
@attribute wLCO(EP7)_NO numeric
@attribute wLCO(SIEPA7)_NO numeric
@attribute wPsiH(DHf)_NO numeric
@attribute wDHBd(Lapl2)_NO numeric
@attribute wLCO(None)_NO numeric
@attribute wR2(EP6)_NO numeric
@attribute wR2(Del(Rho)NA1)_NO numeric
@attribute wNc(DHf)_NO numeric
@attribute wPhiH(Fuk6)_NO numeric
@attribute wR2(PIP4)_NO numeric
@attribute wDHBd(SIKA3)_NO numeric
@attribute wDHBd(PIP8)_NO numeric
@attribute wLCO(Lapl2)_NO numeric
@attribute wDHBd(ISA)_NO numeric
@attribute wCLQ(Num_Atoms)_NO numeric
@attribute wPhiH(Mw)_NO numeric
@attribute wDHBd(SIGA7)_NO numeric
@attribute wLCO(Del(K)NA1)_NO numeric
@attribute wPhiS(Del(Rho)NMin)_NO numeric
@attribute wR2(Z2)_NO numeric
@attribute wR2(PIP16)_NO numeric
@attribute wCTP(SIGA4)_NO numeric
@attribute wCTP(SIGA9)_NO numeric
@attribute wDHBd(PIP18)_NO numeric
@attribute wCTP(EP8)_NO numeric
@attribute wDHBd(EP10)_NO numeric
@attribute wFLC(EP5)_NO numeric
@attribute wSp(Del(G)NA10)_NO numeric
@attribute wR2(SIGA6)_NO numeric
@attribute wCTP(SIEPA8)_NO numeric
@attribute wDHBd(SIGA9)_NO numeric
@attribute wFLC(Xi)_NO numeric
@attribute wNLC(ECI)_NO numeric
@attribute wSp(PIP9)_NO numeric
@attribute wNc(Del(K)Min)_NO numeric
@attribute wLCO(SIGA8)_NO numeric
@attribute wDHBd(EP7)_NO numeric
@attribute wNc(SIKIA)_NO numeric
@attribute wLCO(PIP11)_NO numeric
@attribute wFLC(SIKA7)_NO numeric
@attribute wNc(SIKA8)_NO numeric
@attribute wLCO(EP10)_NO numeric
@attribute wSp(SIKA1)_NO numeric
@attribute wNc(SIGA6)_NO numeric
@attribute wNc(Del(Rho)NA1)_NO numeric
@attribute wCLQ(EP8)_NO numeric
@attribute wNc(Mw)_NO numeric
@attribute wDHBd(ECI)_NO numeric
@attribute wFLC(L1-9)_NO numeric
@attribute wLCO(Del(Rho)NA3)_NO numeric
@attribute wR2(EP7)_NO numeric
@attribute wDHBd(SIKA7)_NO numeric
@attribute wFLC(PIP10)_NO numeric
@attribute wSp(Del(Rho)NMax)_NO numeric
@attribute wCLQ(EP4)_NO numeric
@attribute wSp(EP10)_NO numeric
@attribute wCLQ(HP)_NO numeric
@attribute wFLC(Lapl10)_NO numeric
@attribute Class {NotAnnotated,C}

@data
-0.01686,0.002881,7.489892,0.006845,61.5,7.652214,3836.19265,44.094168,14.993236,0,0,0.011494,4.101877,1.672329,199749.2289,0,6.464628,0,0,0.006493,0,0,0,0,0.000458,0,1.502443,1.291275,0.004191,0,0,28.529458,0,0.003077,0.30882,1.412466,0.018896,0,-0.007494,0.0901,46.225,0,0.008239,0,0,61.663213,0.002537,2655.839557,141.318582,0.19605,0.75029,2.44105,0,13100,0,0.001659,18.17409,5.828032,0,0.001842,0.000044,0,68.111,0,0.004644,NotAnnotated
-0.026148,0.001073,2.772947,0.006914,111.5,3.101726,2181.39643,10.029409,9.009853,0,0.46346,0.011494,1.340071,1.586489,520780.3059,99.344517,0.739238,1.02325,29.252,0.009207,74.885,0,14803,0.77375,0.000505,0,6.493699,1.090897,0.042974,0.000447,0.18815,70.649306,153.08,0.000305,0.16909,2.637468,0.207877,0.71625,-0.037889,0.00315,128.18,0,0.026172,11.2325,0.000001,48.560558,0.002573,3772.763904,644.65683,3.2426,5.517684,8.535208,0,29775.5,0.045,0.00202,13.468006,0.677586,2.1563,0.002585,0.000101,0,306.16,0,0.000754,NotAnnotated
-0.030831,0.005826,3.735467,0.006959,149.5,5.891577,7808.81671,29.918838,18.50443,0,0,0.011494,2.588577,5.023763,617860.0401,0,1.872126,0,0,0.010072,0,0,0,0,0.000497,0,-6.30211,2.130749,0.006984,0,0,266.3541,0,0.005512,0.43023,1.974432,0.640732,0,-0.016104,0.4505,90.882,0,0.006961,0,0.000001,44.432462,0.00514,5930.19768,362.728808,0.19605,5.298486,33.857928,0,44160,0,0.003264,16.948899,1.448985,0,0.003906,0.000349,0,204.33,0,0.007922,NotAnnotated
-0.041763,0.002146,2.788443,0.006973,176,3.578313,6253.065355,17.968579,10.91921,0,0.46346,0.011494,0.794411,0.738148,789702.8905,0,0.46986,1.02325,17.891,0.009067,60.455,0,0,0.68555,0.000487,0,8.054575,0.724902,0.048278,0.000537,0.18815,114.747862,119.025,0.000609,0,1.35239,0.358,0.71625,-0.075778,0.0063,0,0.000001,0.021472,11.2325,0.000001,49.828115,0.005147,6297.42473,320.606492,0,8.521749,21.383878,0,47322,0.035,0.004039,12.256552,0.379016,2.07065,0.00517,0,0,0,0,0.001509,NotAnnotated
-0.036458,0.00589,4.24589,0.007194,152.5,4.000067,24014.965928,78.866883,23.120767,0,0.373895,0.011494,0.866489,1.000032,809213.57085,0,0.636805,0.25452,24.1165,0.007851,15.095,0,0,0.33497,0.000693,0,-2.257894,2.531748,0.0031,0,2.5352,134.266661,39.413,0.004871,0.27868,0.448029,3.123009,0,-0.017219,0.7208,63.045,0.000001,0.008332,43.5445,0.000001,50.98739,0.005208,8189.965764,73.283976,0.19605,1.649827,20.081266,0,51277.5,0.68,0.003211,13.789544,1.895746,1.9485,0.004129,0.000032,0,78.826,0,0.006555,NotAnnotated
-0.035399,0.004374,2.644127,0.006881,202.5,3.407599,9131.898942,19.084428,10.976304,0,0,0.011494,0.914753,0.99573,1089722.3558,0,0.599225,0,0,0.009616,0,225.076795,0,0,0.000499,0,6.952866,0.750506,0.045057,0.000477,0,160.612279,0,0.001372,0,1.997542,0.569403,0,0.07041,0.0693,0,0.000001,0.015995,0,0.000001,51.277633,0.00548,8801.617383,304.645196,0,11.251953,28.336051,821.932605,70173,0,0.00621,12.46903,0.434456,0,0.007383,0,1897.383657,0,-16.770488,0.003802,C
-0.018816,0.010498,3.597664,0.006787,80,6.827704,9714.225835,44.663107,18.023266,0,0.50865,0.011494,3.068943,5.927577,480202.2195,44.768811,2.472204,0.343225,54.24,0.010487,51.39,140,14464,0.6509,0.000458,0,-8.92123,2.257677,0.001829,0,0.18815,172.650893,102.165,0.006515,0.43023,2.713811,0.334734,0,-0.022682,0.8692,90.882,0,0.003235,24.265,0,35.055806,0.007817,5192.916816,61.199418,0.19605,2.75345,58.549982,347.275775,31424,0.265,0.006862,14.838033,1.692374,2.31845,0.005946,0.000349,330.714566,204.33,-2.88,0.009975,NotAnnotated
-0.012651,0.004374,2.242265,0.006019,25,2.604169,6906.65045,158.773574,9.130968,202536.0575,0,0.011494,6.632776,2.815623,89113.75445,22.60141,0.553527,0,0,0.022378,0,0,12416,0,0.000458,0,-7.16891,1.688501,0.001649,0,0,1.323565,0,0.00175,0.11524,2.421771,0.002028,0,0.02764,0.116,30.326,0,0.001127,0,0,48.811581,0.002658,608.830513,0,0,0.340073,2.226472,0,4704.5,0,0.005905,8.188001,5.693231,0,0.006014,0.000019,0,0,0,0.00389,NotAnnotated
-0.008479,0.007707,0,0,0,0,0,0,0,0,0,0,3.861664,2.230183,0,5.497937,1.322338,0,0,0,0,0,8439,0,0,0,12.404847,3.931337,0,0,0,0,0,0.003037,0.18106,1.072847,0,0,-0.010721,0.5292,42.264,0,0,0,0,0,0.003184,0,0,0.38502,0,0,0,0,0,0.005638,0,1.452336,0,0.002476,0.000358,0,3.9492,0,0.003974,NotAnnotated
-0.015846,0.014691,6.897154,0.006762,59,7.901975,16441.455937,75.592901,26.574795,0,0.5516,0.011494,0.973562,1.136159,533473.8638,0,2.086773,0.344485,34.6165,0.013048,9.765,292.772727,0,0.154575,0.001098,0,-1.945501,4.671608,0.003698,0,1.0913,238.241658,34.5985,0.010175,0,0.673776,0.634458,0,-0.134824,1.46065,0,0,0.005888,45.5625,0,36.652928,0.006869,6251.058879,108.411338,0,1.087919,16.124965,542.450788,35456,0.655,0.009257,22.005258,2.379258,1.4134,0.009538,0,1032.947993,0,22.260638,0.013574,NotAnnotated
-0.019054,0.005451,2.754022,0.006833,105.5,3.403519,4809.481875,15.794686,10.206471,0,0,0.011494,0.38536,0.916407,674686.0597,9.079173,0.886384,0,0,0.008941,0,289.153146,9088,0,0.000523,0,9.300416,0.729993,0.009367,0.000063,0,128.009323,0,0.004408,0.060225,1.520495,0.164147,0,0.078028,0.03475,61.082,0.000001,0.009399,0,0.000001,27.409706,0.004839,3837.847992,161.92419,1.7193,3.17179,9.185139,744.499413,27370.5,0,0.00745,10.53788,0.62263,0,0.004895,0.000092,1433.472331,119.03,-45.968084,0.003599,NotAnnotated
-0.013084,0.011596,7.92992,0.006848,31,7.734736,5125.78125,58.917026,31.795442,0,0,0.011494,1.08206,1.335804,218957.964,0,2.362874,0,0,0.012016,0,170,0,0,0.001373,0,-2.00979,4.591338,0.000631,0,0,152.29832,0,0.003487,0.4467,0.815818,0.412287,0,-0.096451,1.6506,57.281,0,0.004609,0,0,28.390939,0.003428,2040.587309,74.854849,0.43956,0.247502,2.142065,1061.4318,12736,0,0.005511,22.959589,2.741374,0,0.003938,0.000101,805.471067,69.197,-6.3,0.004324,NotAnnotated
-0.017221,0.004979,3.641085,0.006914,56,4.237396,21636.44416,99.477904,28.059224,0,0.328605,0.011494,2.871498,0.965973,444601.78695,0,5.981182,1.11705,18.2865,0.00706,94.71,170,0,0.9289,0.000688,0,-4.775396,0.428377,0.002786,0.000086,0.18815,132.942468,0,0.01243,0.060225,3.312744,0.239883,0.5052,-0.016647,0.1407,41.775,0,0.00362,66.865,0,67.626597,0.004244,3866.952166,0,1.2064,3.897901,5.903156,1061.4318,40792.5,0.07,0.005021,10.797038,2.932813,1.6186,0.005786,-0,805.471067,0,-6.3,0.008626,NotAnnotated
-0.010268,0.005514,6.752548,0.00696,24,7.150635,5555.71584,42.572535,25.844315,0,0.396035,0.011494,1.006949,1.886781,357244.2659,0,0.859978,0.6389,23.43,0.008965,29.72,0,0,0.37596,0.000841,0,8.896957,1.540145,0.002079,0,0.47216,157.122613,61.485,0.004142,0.2302,1.979606,0.220509,0.35813,-0.038064,0.975,81.498,0,0.007312,19.86,0,32.905635,0.003611,3388.27808,69.996786,1.7193,0.487849,4.920317,0,18735.5,0.325,0.003392,19.077102,1.210413,1.72085,0.002991,0.000092,0,122.97,0,0.002602,NotAnnotated
-0.010212,0.004301,5.288101,0.006931,27,5.995791,4825.90056,27.735061,19.155748,0,0,0.011494,1.148675,2.231196,465635.1547,0,0.961323,0,0,0.008419,0,0,0,0,0.000631,0,8.815586,1.617965,0.008236,0.000035,0,145.271238,0,0.005164,0.2302,2.308631,0.188548,0,-0.012177,0.2275,81.498,0,0.009763,0,0,31.626462,0.00267,3952.7556,137.626823,1.7193,1.307193,7.180234,0,22371.5,0,0.003333,15.843168,1.416275,0,0.002854,0.000092,0,122.97,0,0.003019,NotAnnotated
-0.007871,0.003328,5.928182,0.006933,25,6.115077,6253.259064,35.93827,38.656107,0,0.75385,0.011494,4.043848,2.381932,388416.2251,0,5.495904,0.343225,48.4355,0.016026,26.49,0,0,0.406555,0.000631,0,-10.597658,5.612826,0.002426,0,2.273,659.013323,70.785,0.005199,0.50389,2.349513,1.400189,0,0.03769,0.56615,85.052,0,0.004945,25.734,0,35.323972,0.003276,4545.10944,158.443761,0.43956,1.175353,6.629385,0,34554,0.845,0.003547,20.815565,2.108388,2.2273,0.001983,0.000101,0,141.57,0,0.002639,C
-0.006378,0.004301,3.704788,0.006824,19,4.893462,4779.093252,27.466053,15.829547,0,0,0.011494,4.495543,3.041142,430937.83625,0,1.478226,0,0,0.010828,0,0,0,0,0.000458,0,9.046295,3.102573,0.002082,0.000002,0,69.815111,0,0.001365,0.18106,1.484405,0.13207,0,0.006207,0.2016,42.264,0,0.003004,0,0,25.806187,0.002346,3101.22645,3.640802,0.38502,0.919747,6.904478,0,20010,0,0.003604,11.063028,1.865738,0,0.001887,0.000358,0,3.9492,0,0.001285,NotAnnotated
-0.004442,0.002976,2.598344,0.006611,12,3.214667,3678.419404,28.187122,12.748288,0,0,0.011494,1.198408,1.38694,283710.1432,0,1.898624,0,0,0.007967,0,0,0,0,0.000458,0,36.429042,4.723796,0.000271,0,0,40.121769,0,0.002697,0.019698,0.640133,0.101395,0,0.069901,0.0225,15.385,0,0.000944,0,0,14.762315,0.00158,1493.969265,0.030508,0,0.194978,1.810733,0,9889.5,0,0.003891,7.572709,2.035994,0,0.000724,0.000014,0,0.543,0,0.001457,NotAnnotated
-0.004478,0.006277,2.461724,0.006772,11,3.375639,3596.91608,20.671931,10.755514,0,0,0.011494,3.841848,4.596722,377041.888,0,2.303153,0,0,0.010434,0,0,0,0,0.000458,0,20.140423,1.820427,0.008806,0.000044,0,68.794255,0,0.00337,0.16909,9.882202,0.134291,0,0.045463,0.1253,111.95,0,0.008053,0,0,44.130578,0.006617,2609.38653,147.473343,3.2426,3.350431,9.111729,0,22027.5,0,0.007271,11.179852,2.118626,0,0.005457,0.000101,0,238.05,0,0.003419,C
-0.003378,0.009385,3.742514,0.006817,7.5,5.618922,4685.79852,35.906502,18.615245,0,0.46056,0.011494,7.370882,5.024086,315545.9675,6.838549,2.320005,0.25452,27.6895,0.011505,9.875,0,8613,0.128785,0.000458,0,12.439682,5.288157,0.000887,0.000001,0.47216,80.446721,1.9746,0.003687,0.18106,2.346124,0.133538,0.076925,0.011679,0.5264,42.264,0,0.001988,15.956,0,28.617319,0.003336,2539.621013,3.253853,0.38502,0.759172,9.150876,0,16878,0.28,0.007671,12.108471,3.088476,1.0733,0.002341,0.000358,0,3.9492,0,0.0044,NotAnnotated
-0.001793,0.004565,0,0,0,0,0,0,0,193355.3234,0,0,12.471469,7.344156,0,23.543314,15.865704,0,0,0,0,0,13572,0,0,0,-25.693652,19.07805,0,0,0,0,0,0.00921,0.50389,6.724283,0,0,0.076467,0.5239,85.052,0,0,0,0,0,0.006701,0,0,0.43956,0,0,0,0,0,0.005269,0,6.558469,0,0.004156,0.000101,0,141.57,0,0.008019,NotAnnotated
-0.001723,0.009092,0,0,0,0,0,0,0,0,0,0,4.523585,6.312191,0,54.41539,8.597871,0,0,0,0,0,19968,0,0,0,-4.259639,15.490496,0,0,0,0,0,0.003514,0.4467,3.47895,0,0,0.013099,0.7598,57.281,0,0,0,0,0,0.00445,0,0,0.43956,0,0,0,0,0,0.005434,0,12.471379,0,0.004476,0.000101,0,69.197,0,0.005661,NotAnnotated
-0.002,0.005121,2.242265,0.006638,2,2.623539,298.267805,6.856731,7.307881,188111.7942,0,0.011494,2.139359,2.46174,91389.749,0,3.325666,0,0,0.007002,0,0,0,0,0.000458,0,61.292681,8.946774,0.000412,0,0,12.726303,0,0.003523,0.019698,1.104845,0.008656,0,0.101675,0.0248,15.385,0,0.00344,0,0,13.76439,0.003015,417.155775,1.48576,0,0.104098,0.5109,0,2821.5,0,0.007752,8.358628,3.636755,0,0.001835,0.000014,0,0.543,0,0.002353,NotAnnotated
-0.002948,0.009522,3.863321,0.006845,4.5,6.544659,1319.457905,15.166183,15.343533,0,0,0.011494,8.260633,19.458999,204276.46425,9.839944,6.224359,0,0,0.010805,0,0,7296,0,0.000458,0,-12.363954,3.945889,0.002034,0,0,87.505131,0,0.016273,0.43023,8.931219,0.050504,0,-0.052186,1.1342,90.882,0,0.005549,0,0,31.323567,0.008946,1756.93026,284.182164,0.19605,1.323007,10.693488,0,11904,0,0.00669,16.284019,5.166682,0,0.006711,0.000349,0,204.33,0,0.019036,NotAnnotated
-0.004348,0.002751,2.776383,0.006371,13,3.362003,6631.218895,38.110453,10.101488,0,0,0.011494,11.022765,5.539122,383047.5061,22.60141,0.867141,0,0,0.013738,0,0,12416,0,0.000458,0,-6.785469,1.906879,0.005516,0,0,19.516151,0,0.001204,0.11524,4.772544,0.017719,0,0.067869,0.0464,30.326,0,0.002279,0,0,27.720081,0.001016,2383.590213,0,0,1.038429,6.129625,0,16005,0,0.003874,9.078281,10.519185,0,0.001649,0.000019,0,0,0,0.001805,NotAnnotated
-0.005507,0.0027,2.776383,0.007132,15,3.919731,7199.947615,41.379009,21.103275,0,0,0.011494,6.629527,3.610342,404959.5256,0,14.228782,0,0,0.008343,0,0,0,0,0.000458,0,-11.871156,2.701743,0.002652,0.000045,0,80.236194,0,0.010616,0.39288,7.401772,0.390662,0,0.01682,0.1944,39.027,0,0.005175,0,0,44.08176,0.005109,3198.70361,7.589527,1.0043,2.323123,5.83421,0,26895,0,0.003183,9.555495,7.771873,0,0.005285,-0,0,10.715,0,0.011701,C
-0.00759,0.005162,4.641266,0.006794,21,5.943665,2387.879224,13.723444,18.490725,0,0,0.011494,3.458871,2.382257,428702.20125,0,1.151044,0,0,0.010265,0,0,0,0,0.000458,0,6.834305,2.295013,0.001032,0,0,175.932691,0,0.001805,0.18106,1.173767,0.095633,0,-0.011735,0.4116,42.264,0,0.002018,0,0,14.870962,0.001394,3101.324138,3.053052,0.38502,0.434786,5.727542,0,17443.5,0,0.004143,12.560331,1.455364,0,0.001902,0.000358,0,3.9492,0,0.002356,NotAnnotated
-0.010619,0.003014,3.285402,0.006902,50,3.804261,3059.440955,11.721996,12.156196,0,0.46346,0.011494,1.045559,1.516452,634225.8441,0,0.665607,1.02325,29.252,0.0101,77.175,0,0,0.77375,0.000497,0,2.50744,0.410066,0.028563,0.000208,0.18815,157.105954,153.08,0.003669,0.16909,3.28876,0.308776,0.71625,0.051611,0.0104,128.18,0,0.017129,11.2325,0.000001,42.921221,0.004884,5114.603286,455.395522,3.2426,4.670978,11.253746,0,38815.5,0.005,0.003281,14.714356,0.589318,2.1563,0.005574,0.000101,0,306.16,0,0.005271,NotAnnotated
-0.014907,0.008112,6.919264,0.006896,59,7.206386,21012.24268,69.005723,35.088851,0,0.5516,0.011494,0.63153,0.702595,746229.5693,0,1.298324,0.344485,23.255,0.01126,8.935,0,0,0.066365,0.000982,0,-3.213225,1.13021,0.004251,0,1.03195,778.510762,0.2715,0.00243,0.48724,0.339495,1.537121,0,0.031027,1.22485,41.051,0.000001,0.005496,50.765,0.000001,38.906543,0.001903,7410.1456,0.737691,0.43956,0.996815,8.692827,0,47538,0.655,0.004427,19.91921,1.829833,1.3278,0.002272,0.000101,0,0.543,0,0.002875,C
-0.016477,0.003883,5.011954,0.007187,66,4.489041,17322.785901,49.77812,25.229823,0,0,0.011494,0.37951,0.555828,950289.537,0,0.313782,0,0,0.007964,0,0,0,0,0.000693,0,-0.895419,0.538375,0.004378,0,0,315.415427,0,0.001743,0,0.319401,1.900402,0,0.053709,0.0136,0,0.000001,0.009386,0,0.000001,48.200082,0.004843,9176.964523,150.3051,0,2.040133,17.294199,0,61920,0,0.003324,16.496176,0.934317,0,0.005238,0,0,0,0,0.003073,C
-0.017498,0.006855,6.804998,0.006847,92.5,7.382179,24222.391875,55.683659,28.608478,0,0.5516,0.011494,0.319869,0.389304,1082422.4834,0,0.754342,0.344485,34.6165,0.011289,9.765,174.242424,0,0.154575,0.001098,0,-0.78672,1.323465,0.00606,0,1.0913,633.375832,34.5985,0.003599,0,0.26612,1.296185,0,-0.047874,0.9563,0,0.000001,0.005559,45.5625,0.000001,35.787529,0.002811,10452.348231,114.456928,0,2.298773,16.827865,770.727962,70464,0.655,0.004092,21.410404,0.786487,1.4134,0.002532,0,1395.406615,0,13.874694,0.003376,NotAnnotated
-0.015381,0.003014,2.754022,0.006846,60.5,3.458487,4080.149463,13.399506,10.237933,0,0.92692,0.011494,0.495598,0.555912,691319.75265,0,0.33391,2.0465,58.504,0.009871,154.35,323,0,1.5475,0.000523,0,2.507932,0.354469,0.052475,0.000618,0.3763,131.315283,306.16,0.003669,0.16909,1.237723,0.192439,1.4325,0.051611,0.0104,128.18,0.000001,0.021857,22.465,0.000001,55.317128,0.004884,5358.234401,718.926521,3.2426,9.635011,16.220118,1061.4318,47516.5,0.01,0.003281,14.291036,0.233392,4.3126,0.005574,0.000101,805.471067,306.16,-15.75,0.005271,NotAnnotated
-0.019108,0.003301,5.144035,0.006883,91.5,9.188324,20788.872365,53.100568,17.193967,0,0.39624,0.011494,0.613859,3.655045,877044.8501,0,1.76776,0.486475,15.3625,0.008623,39.255,323,0,0.20193,0.000535,0,2.557603,0.369475,0.005786,0.00001,0.18815,185.939698,0,0.003322,0,0.354619,0.385837,0.088185,-0.015319,0.1035,0,0.000001,0.009769,53.635,0.000001,29.852108,0.004263,15471.546766,0,0,3.432802,160.522564,1061.4318,54075,0.075,0.003732,17.966787,1.143916,2.12295,0.002367,0,805.471067,0,-15.75,0.002424,C
-0.017537,0.003014,2.550141,0.007175,76,3.501757,23319.06857,67.008818,20.777647,0,0,0.011494,2.422157,1.021582,803659.4132,0,5.129138,0,0,0.00949,0,0,0,0,0.000487,0,-8.388799,1.813368,0.011958,0.000219,0,161.872712,0,0.010805,0.39288,1.889768,2.099461,0,0.016773,0.4536,39.027,0.000001,0.010178,0,0.000001,76.819013,0.004589,7346.938576,24.780377,1.0043,10.118192,19.002117,0,71475.5,0,0.003191,11.095201,2.413422,0,0.005253,-0,0,10.715,0,0.006804,NotAnnotated
-0.017813,0.002146,2.550141,0.006835,80,3.059173,4105.186705,11.796514,8.372176,0,0.46346,0.011494,0.904152,0.866934,782015.7805,0,0.513232,1.02325,17.891,0.010381,60.455,0,0,0.68555,0.000487,0,8.203904,0.765809,0.066748,0.000688,0.18815,117.149198,119.025,0.001375,0,1.589643,0.206045,0.71625,0.004205,0.0056,0,0.000001,0.023804,11.2325,0.000001,46.51468,0.005107,5291.96716,550.53372,0,8.931978,15.710688,0,43411.5,0.035,0.003549,12.587305,0.435369,2.07065,0.003877,0,0,0,0,0.001535,NotAnnotated
-0.012515,0.007915,4.077176,0.007172,58.5,3.722842,15722.394893,60.239061,20.63106,0,0,0.011494,1.364265,1.418969,682164.1365,12.907931,0.914834,0,0,0.008654,0,0,11385,0,0.000693,0,-5.724004,3.666151,0.004026,0,0,145.464889,0,0.010826,0.27868,0.428877,1.847889,0,0.025092,1.28125,46.815,0,0.010594,0,0.000001,48.436797,0.004445,5809.556151,20.4715,0.19605,1.048631,11.390763,0,40192.5,0,0.005414,14.022708,3.099669,0,0.004324,0.000032,0,10.715,0,0.004616,NotAnnotated
-0.007146,0.003301,2.242265,0.006703,23,2.685216,1824.83195,13.983387,7.101284,0,0.46346,0.011494,1.874518,2.248717,292662.0349,0,1.036252,1.02325,29.252,0.011539,77.175,0,0,0.77375,0.000458,0,5.368271,1.400119,0.028185,0.000275,0.18815,27.372775,153.08,0.000945,0.16909,3.900417,0.036832,0.71625,-0.081626,0.0069,128.18,0,0.023192,11.2325,0,52.495772,0.004224,2021.104553,638.372926,3.2426,3.764729,5.502417,0,17458.5,0.005,0.003803,12.199675,0.946233,2.1563,0.004569,0.000101,0,306.16,0,0.002127,C
-0.004533,0.006029,2.242265,0.006225,2,2.575795,1560.44581,35.872317,8.681304,0,0,0.011494,1.086574,1.094643,88837.2331,0,1.599268,0,0,0.01054,0,0,0,0,0.000458,0,42.002149,6.661099,0.000154,0,0,4.277209,0,0.005617,0.019698,0.437476,0.004,0,0.160807,0.0349,15.385,0,0.000648,0,0,14.294574,0.003217,431.563913,0,0,0.052711,0.649224,0,2764.5,0,0.007404,6.999836,1.703832,0,0.002229,0.000014,0,0.543,0,0.003142,NotAnnotated
-0.003322,0.012944,4.946726,0.006847,2,5.269106,1140.435725,26.216913,18.687634,0,0.5516,0.011494,2.74073,2.61397,101389.5065,0,4.723171,0.344485,23.255,0.011754,8.935,0,0,0.066365,0.000915,0,-12.735736,8.450067,0.001433,0,1.03195,54.033257,0.2715,0.009896,0.48724,0.999966,0.066065,0,0.002207,1.44755,41.051,0,0.01003,50.765,0,39.191439,0.006885,817.34536,1.48576,0.43956,0.208197,1.085949,0,5643,0.655,0.010409,17.858384,7.288334,1.3278,0.009078,0.000101,0,0.543,0,0.008993,NotAnnotated
-0.002382,0.003883,0,0,0,0,0,0,0,237303.8808,0,0,3.298291,4.238388,0,14.097869,2.250479,0,0,0,0,0,14706,0,0,0,-5.884101,7.865537,0,0,0,0,0,0.002206,0.27868,1.868447,0,0,-0.003924,0.1224,63.045,0,0,0,0,0,0.001972,0,0,0.19605,0,0,0,0,0,0.003582,0,7.668479,0,0.002925,0.000032,0,78.826,0,0.002405,NotAnnotated
-0.003903,0.004374,3.82744,0.007545,2.5,3.638694,5556.713645,127.740544,35.953891,0,0.423675,0.011494,7.950364,3.656696,115619.196,0,16.282895,0.94455,17.6935,0.007283,66.08,0,0,0.8138,0.000693,0,-20.685514,5.131796,0.000195,0,2.5352,25.81853,5.3575,0.011846,0.39288,6.716887,1.134327,0.40415,0.051673,0.504,39.027,0,0.00696,63.805,0,71.607139,0.004829,1155.785282,1.319669,1.0043,0.214426,1.465602,0,9372.5,0.36,0.005419,11.980534,8.387897,1.9809,0.00524,-0,0,10.715,0,0.007828,NotAnnotated
-0.008593,0.006315,2.5593,0.006508,15,2.807561,16817.543995,77.322041,12.106138,0,0,0.011494,5.703913,2.404032,478709.11725,9.914902,0.429565,0,0,0.013171,0,0,15811,0,0.000505,0,-5.338257,1.556993,0.010203,0,0,23.874887,0,0.003027,0.11524,1.855682,0.110571,0,0.172095,0.216,30.326,0,0.003649,0,0.000001,47.190371,0.003341,3360.214025,0,0,2.314536,8.096964,0,26529.5,0,0.007686,9.459611,4.871979,0,0.007373,0.000019,0,0,0,0.005427,NotAnnotated
-0.007698,0.004374,3.100192,0.006982,17,3.388715,4056.718467,18.651579,12.46684,0,0.46346,0.011494,1.461119,1.475624,502463.385,0,0.837902,1.02325,17.891,0.0097,60.455,0,0,0.68555,0.000596,0,11.819715,1.073396,0.028406,0.000319,0.18815,112.343715,119.025,0.003743,0.16909,2.869583,0.296657,0.71625,-0.040785,0.0735,111.95,0,0.020699,11.2325,0.000001,50.525495,0.00642,3648.219935,309.838766,3.2426,4.67502,6.946871,0,29898,0.035,0.005492,13.19584,0.721588,2.07065,0.006644,0.000101,0,238.05,0,0.003516,NotAnnotated
-0.009309,0.0027,2.671269,0.006931,21,3.857156,3142.965825,18.063022,10.360775,0,0.46346,0.011494,1.024856,1.188861,393262.7883,19.483446,0.602827,1.02325,29.252,0.009306,77.175,0,11187,0.77375,0.000458,0,3.728174,0.74552,0.026935,0.000321,0.18815,51.342618,153.08,0.001277,0.16909,2.259453,0.180737,0.71625,0.109565,0.00345,128.18,0,0.022728,11.2325,0,55.260097,0.004032,3780.616242,488.206431,3.2426,5.180492,17.848905,0,27007,0.005,0.003419,13.291599,0.499019,2.1563,0.004955,0.000101,0,306.16,0,0.004142,NotAnnotated
-0.010915,0.002146,2.671269,0.006931,23,3.857156,3142.965825,18.063022,10.109799,0,0.46346,0.011494,0.503024,0.497597,381007.047,0,0.287097,1.02325,17.891,0.009306,60.455,0,0,0.68555,0.000458,0,4.831552,0.381117,0.026935,0.000321,0.18815,51.342618,119.025,0.000609,0.16909,0.996541,0.131962,0.71625,-0.076393,0.0056,111.95,0,0.022728,11.2325,0,49.943336,0.005045,3361.63299,379.597403,3.2426,4.742815,15.35507,0,23661,0.035,0.003759,12.353218,0.241124,2.07065,0.004867,0.000101,0,238.05,0,0.001207,NotAnnotated
-0.012308,0.004173,5.209306,0.006931,29,8.590974,7472.382485,42.944727,23.079246,0,0,0.011494,0.578528,1.205733,421311.68715,0,0.443133,0,0,0.010437,0,0,0,0,0.000631,0,-1.787039,0.357185,0.002392,0,0,242.029161,0,0.002255,0.43023,0.592988,0.534619,0,0.01656,0.1749,90.882,0,0.005192,0,0,37.712597,0.005181,5400.162432,266.675898,0.19605,2.066567,56.56872,0,30272,0,0.003228,21.164547,0.320635,0,0.003892,0.000349,0,204.33,0,0.004366,NotAnnotated
-0.016209,0.002146,3.488031,0.006903,64.5,4.182191,4289.489565,16.434826,13.068101,0,0.46346,0.011494,0.055346,0.081715,614751.86545,0,0.042965,1.02325,29.252,0.010663,74.885,0,0,0.77375,0.000573,0,0.879686,0.033252,0.029167,0.000277,0.18815,166.893623,153.08,0.000609,0,0.24034,0.387818,0.71625,-0.090721,0.0036,0,0,0.018891,11.2325,0.000001,47.241779,0.005253,5926.846094,528.984069,0,5.121803,21.262448,0,41923,0.045,0.004013,16.214401,0.028263,2.1563,0.005513,0,0,0,0,0.002012,NotAnnotated
-0.015584,0.005581,5.392984,0.006903,69.5,6.106807,7470.18012,28.62138,21.397184,0,0,0.011494,0.141675,0.348379,671374.34465,0,0.124184,0,0,0.009583,0,0,0,0,0.000649,0,1.050814,0.072582,0.015548,0.000069,0,300.175433,0,0.002842,0.2302,0.400574,0.299533,0,-0.014926,0.5785,81.498,0,0.011032,0,0.000001,34.723785,0.004147,6184.17268,212.595813,1.7193,2.542381,11.136022,0,38026.5,0,0.00319,17.43939,0.200716,0,0.003147,0.000092,0,122.97,0,0.002333,NotAnnotated
-0.014069,0.005242,3.646315,0.006837,78.5,3.957865,7134.603187,18.223763,14.651853,0,0,0.011494,0.261855,0.412243,911826.007,15.931886,0.19047,0,0,0.01206,0,170,11413,0,0.000636,0,0.904503,0.094441,0.02917,0.000172,0,326.204086,0,0.001817,0,0.981983,0.625961,0,0.041917,0.0138,0,0.000001,0.013643,0,0.000001,45.360635,0.006858,7723.020994,362.110642,0,5.824046,14.774999,1061.4318,61698,0,0.005437,16.306262,0.156874,0,0.007697,0,805.471067,0,-6.3,0.004382,C
-0.009083,0.009009,8.443825,0.007189,10.5,6.199818,4421.073085,101.633864,41.841995,0,0,0.011494,0.497905,0.673822,120953.0355,20.555709,0.379235,0,0,0.009482,0,0,12995,0,0.001387,0,-1.464181,0.732714,0.000131,0,0,86.164714,0,0.004256,0.27868,0.247146,0.774445,0,-0.005315,1.2375,46.815,0,0.005135,0,0,37.546933,0.004257,1196.164216,0.066876,0.19605,0.029713,0.954375,0,6555,0,0.005146,20.789487,1.345526,0,0.003718,0.000032,0,10.715,0,0.002372,NotAnnotated
-0.006865,0.005973,3.82744,0.007187,11.5,3.178804,978.227193,22.487981,15.011578,0,0,0.011494,1.001157,1.529675,119170.33815,21.266092,0.751617,0,0,0.007967,0,0,14835,0,0.000693,0,-1.416647,1.56938,0.001086,0,0,18.685176,0,0.002705,0.27868,0.769448,0.168011,0,0.002499,0.8976,63.045,0,0.016278,0,0,53.306309,0.004009,1016.005289,277.395036,0.19605,0.340429,1.668841,0,7288.5,0,0.003409,15.578028,2.611941,0,0.004542,0.000032,0,78.826,0,0.003477,NotAnnotated
-0.005263,0.003014,0,0,0,0,0,0,0,0,0,0,0.575334,0.664023,0,0,0.970405,0,0,0,0,0,0,0,0,0,21.031596,2.475502,0,0,0,0,0,0.001468,0.019698,0.313751,0,0,0.109359,0.0141,15.385,0,0,0,0,0,0.001335,0,0,0,0,0,0,0,0,0.003783,0,0.986201,0,0.001045,0.000014,0,0.543,0,0.001009,NotAnnotated
-0.006839,0.01252,4.946726,0.006847,2,5.269106,1023.561563,23.530151,17.773986,0,0,0.011494,0.826778,1.132706,107481.6979,0,1.780353,0,0,0.011754,0,0,0,0,0.000915,0,-1.203952,3.143107,0.001433,0,0,36.789363,0,0.004947,0.4467,0.67308,0.080821,0,0.057237,1.74885,57.281,0,0.01003,0,0,42.612647,0.006014,975.681447,243.509811,0.43956,0.361084,1.522621,0,7232,0,0.007196,20.16882,2.272714,0,0.0069,0.000101,0,69.197,0,0.005472,NotAnnotated
-0.008476,0.002146,2.242265,0.006419,2.5,2.652439,1320.155725,30.348407,7.877222,0,0,0.011494,3.25874,1.531423,94623.07295,12.707317,0.289009,0,0,0.014866,0,0,12416,0,0.000458,0,-3.320641,0.693224,0.004426,0,0,3.938103,0,0.004401,0.11524,1.411096,0.006011,0,0.056996,0.0592,30.326,0,0.005986,0,0,52.004715,0.0015,661.853465,0,0,0.73358,2.03666,0,5480.5,0,0.003668,10.520155,2.998801,0,0.003235,0.000019,0,0,0,0.004926,NotAnnotated
-0.016487,0.003301,3.32405,0.006846,79.5,3.725671,3845.57625,17.68081,12.218451,0,0.396035,0.011494,0.226408,0.56556,480881.2374,5.650071,0.548825,0.6389,12.8075,0.008344,31.45,296.212121,6887,0.37596,0.000641,0,5.665105,0.400309,0.006467,0.00006,0.18815,108.730735,59.515,0.000945,0.060225,0.986572,0.113535,0.35813,0.015019,0.034,61.082,0,0.009374,10.6875,0,28.710004,0.002305,2845.085144,154.214721,1.7193,2.256514,4.415554,1365.676414,20838.5,0.025,0.003943,11.562594,0.378775,1.4144,0.001999,0.000092,2696.291637,119.03,-26.978571,0.000842,C
-0.015454,0.002146,2.242265,0.007187,47.5,3.070066,2797.2112,32.151853,16.14585,0,0.84735,0.011494,1.893942,0.85094,197034.6588,7.084037,4.685072,1.8891,35.387,0.008371,132.16,190,11573,1.6276,0.000458,0,-7.480886,1.290021,0.002808,0.000055,5.0704,32.38122,10.715,0.007838,0,1.83321,0.207335,0.8083,-0.056593,0.1152,0,0,0.010901,127.61,0,64.647848,0.002113,1541.34362,26.183396,0,2.391544,3.08134,599.025625,14996,0.72,0.003403,9.880502,1.987244,3.9618,0.005345,-0,416.853889,0,8.1,0.00867,NotAnnotated
-0.015257,0.002146,2.242265,0.006845,48.5,2.643207,468.54,5.385517,6.415619,0,0.396035,0.011494,0.384043,0.909251,191445.7119,7.084037,0.877285,0.6389,12.8075,0.007825,31.45,190,11573,0.37596,0.000458,0,9.150781,0.776791,0.005012,0.000043,0.18815,23.434672,59.515,0.000649,0.060225,1.459975,0.01573,0.35813,-0.059695,0.00175,61.082,0,0.01539,10.6875,0,24.403112,0.00183,918.19684,290.864171,1.7193,1.054431,1.745863,599.025625,6532,0.025,0.004041,9.462674,0.624653,1.4144,0.001178,0.000092,416.853889,119.03,8.1,0.000408,NotAnnotated
-0.027928,0.002146,3.10351,0.006406,150.5,3.53425,22807.51921,87.385131,12.801875,0,0,0.011494,4.538289,1.884138,583291.1805,5.650071,0.385144,0,0,0.015991,0,255.226833,6887,0,0.000573,0,-5.288317,1.239699,0.009114,0,0,39.92321,0,0.004345,0.11524,1.614025,0.106712,0,0.057267,0.0584,30.326,0,0.002902,0,0.000001,43.789929,0.002207,4431.612658,0,0,2.277243,15.536559,954.427404,32301,0,0.003483,11.404657,3.862412,0,0.00532,0.000019,658.629736,0,-24.741166,0.005795,NotAnnotated
-0.019993,0.002146,2.858017,0.006618,92.5,3.318013,3659.327078,21.030615,11.558439,0,0.328605,0.011494,0.619184,0.590581,389316.543,0,1.02904,0.089965,11.5825,0.007719,9.965,0,0,0,0.000517,0,33.398102,4.076,0.000668,0,0.10444,76.331573,0.2715,0.003508,0.019698,0.258125,0.149975,0,-0.014442,0.0077,15.385,0,0.001711,13.277,0,14.162522,0.001626,2160.10755,0.919536,0,0.275035,3.694874,0,13309.5,0.01,0.003822,9.505575,0.943168,0.83075,0.000961,0.000014,0,0.543,0,0.001716,C
-0.024908,0.002751,2.652767,0.006831,136.5,3.171843,3588.267055,13.74815,9.186924,0,0,0.011494,1.468106,1.668552,609212.3781,0,0.907916,0,0,0.01031,0,0,0,0,0.000497,0,5.663839,1.193365,0.034908,0.000309,0,93.714526,0,0.000929,0.16909,3.097517,0.24843,0,0.108773,0.00405,128.18,0,0.01904,0,0.000001,47.898429,0.003289,4481.636562,555.073945,3.2426,5.999935,14.292134,0,35990.5,0,0.003428,13.385245,0.723001,0,0.004658,0.000101,0,306.16,0,0.002249,NotAnnotated
-0.030156,0.002146,2.550141,0.007175,160,3.496159,23249.52112,66.808969,20.749814,0,0,0.011494,2.713527,1.179118,803516.5908,0,5.838051,0,0,0.009326,0,0,0,0,0.000487,0,-8.865045,2.127443,0.01051,0.000186,0,161.872712,0,0.005962,0,2.102076,2.077501,0,0.042434,0.0324,0,0.000001,0.009505,0,0.000001,73.300507,0.003313,7210.3413,22.948051,0,9.366133,18.477296,0,69193.5,0,0.003427,10.894756,2.814785,0,0.003237,-0,0,0,0,0.003752,C
-0.027573,0.004169,4.175041,0.006792,164,5.322052,7957.4055,22.866108,12.256781,0,0.396035,0.011494,0.771268,1.275528,846931.9118,0,0.576612,0.6389,23.43,0.008614,29.72,0,0,0.37596,0.000458,0,6.917558,2.024847,0.031739,0.000146,0.47216,158.089045,61.485,0.003079,0.2302,1.024808,0.081189,0.35813,0.023924,0.18525,81.498,0.000001,0.012966,19.86,0.000001,36.859267,0.004156,7121.804105,261.468673,1.7193,4.837637,19.146758,0,42975.5,0.325,0.00295,14.221019,0.8853,1.72085,0.003214,0.000092,0,122.97,0,0.002556,NotAnnotated
-0.019172,0.003823,3.044681,0.006845,162,3.6785,4129.235488,10.547217,9.638907,0,0.46346,0.011494,0.700872,0.727413,864187.512,10.004408,0.38349,1.02325,17.891,0.010344,60.455,239.697674,9999,0.68555,0.000458,0,5.109509,0.613553,0.067079,0.000689,0.18815,199.322453,119.025,0.003617,0,1.232567,0.165358,0.71625,-0.025,0.04515,0,0.000001,0.02164,11.2325,0.000001,46.043501,0.006219,6536.40178,551.053888,0,9.542162,16.917279,1517.179791,51430.5,0.035,0.005197,13.702495,0.362965,2.07065,0.006256,0,1912.28508,0,39.645714,0.003623,NotAnnotated
-0.01183,0.007473,4.182638,0.007121,37,3.160151,6622.452045,38.060069,30.200067,0,0.61485,0.011494,1.42875,1.044554,328533.113,11.156233,3.928589,0.5648,18.8645,0.015154,43.69,0,13563,0.45645,0.001237,0,-3.89782,1.794453,0.031404,0,3.83235,399.658096,4.0813,0.007859,0.46362,1.009291,1.661414,0,0.001653,0.4956,34.23,0,0.008239,55.715,0,37.425014,0.004533,3218.064605,23.266694,0.19605,2.738831,6.439239,0,32948.5,0.28,0.004178,12.848293,2.441033,2.03365,0.002644,0.000038,0,8.1626,0,0.006448,NotAnnotated
-0.006544,0.003823,3.711208,0.006847,8.5,4.309068,578.11431,13.289984,20.471833,215057.5325,0,0.011494,1.330859,1.761793,90373.47335,17.766153,0.725086,0,0,0.016063,0,0,15481,0,0.000458,0,2.746077,0.933399,0.001841,0,0,76.267076,0,0.003435,0.16909,3.006192,0.085972,0,-0.014413,0.00385,128.18,0,0.009721,0,0,43.860773,0.005919,962.992524,498.196221,3.2426,0.747233,1.900284,0,8814,0,0.005147,18.49206,0.726969,0,0.006743,0.000101,0,306.16,0,0.005562,NotAnnotated
-0.006592,0.006714,5.47926,0.006847,8,6.676793,821.223408,18.878699,31.236068,0,0,0.011494,2.082731,1.403322,96719.99875,10.890298,0.604627,0,0,0.015963,0,0,9831,0,0.000458,0,3.112389,2.037496,0.000195,0,0,109.428576,0,0.008503,0.18106,0.572561,0.066719,0,-0.009312,0.3444,42.264,0,0.002015,0,0,20.909818,0.003694,991.95795,6.426302,0.38502,0.159981,1.739326,0,6786,0,0.004921,17.169811,0.884971,0,0.002881,0.000358,0,3.9492,0,0.007703,NotAnnotated
-0.012264,0.008391,4.423481,0.006903,34.5,5.139544,4107.39352,15.73714,19.330166,180755.4075,0.46056,0.011494,1.178811,0.815023,637194.355,3.822416,0.318399,0.25452,27.6895,0.011547,9.875,348.651163,7569,0.128785,0.000497,0,1.418545,1.19907,0.004272,0.000005,0.47216,296.10315,1.9746,0.005111,0,0.314665,0.28951,0.076925,0.021759,0.3276,0,0,0.004529,15.956,0.000001,23.565283,0.005307,5089.616437,8.656654,0,1.351983,9.645315,1266.602155,32712,0.28,0.006847,14.11372,0.510172,1.0733,0.003931,0,1237.539208,0,-208.14,0.006247,C
-0.008732,0.003823,3.614435,0.006914,25,4.188362,20518.661955,94.338676,26.24744,0,0,0.011494,3.452145,1.271648,424655.58315,0,5.380755,0,0,0.007201,0,0,0,0,0.000505,0,-2.11184,0.591352,0.004177,0.000137,0,130.10426,0,0.009653,0.060225,3.263847,0.187999,0,0.036372,0.0448,41.775,0,0.00414,0,0,83.558847,0.004945,4306.013866,0,1.2064,5.590487,6.58937,0,46158,0,0.004979,10.730201,3.834445,0,0.006778,-0,0,0,0,0.009149,C
-0.005731,0.006718,4.9958,0.006931,17,6.913283,6197.256735,35.616418,18.315577,0,0.50865,0.011494,3.318539,7.862549,413666.2653,0,2.214741,0.343225,54.24,0.009526,51.39,0,0,0.6509,0.000517,0,-3.472939,1.912877,0.004273,0,0.18815,165.128611,102.165,0.003841,0.43023,3.172363,0.379826,0,0.01415,0.3021,90.882,0,0.006516,24.265,0,48.172468,0.003979,4667.85276,405.809949,0.19605,2.880887,20.614152,0,30208,0.265,0.005315,19.486331,2.106425,2.31845,0.002385,0.000349,0,204.33,0,0.005549,NotAnnotated
-0.004526,0.005447,3.461007,0.006794,11,3.870108,2294.923307,13.189214,8.977359,0,0,0.011494,2.6014,3.089526,387443.373,28.112518,1.397293,0,0,0.008423,0,0,12672,0,0.000458,0,10.192237,1.507222,0.016294,0.000139,0,52.973097,0,0.006215,0.16909,5.864986,0.041754,0,0.029642,0.05635,111.95,0,0.013025,0,0,39.208568,0.006542,2866.088695,259.09362,3.2426,2.339782,4.649281,0,19206,0,0.00697,12.431796,1.443577,0,0.007666,0.000101,0,238.05,0,0.005772,NotAnnotated
-0.00396,0.005451,3.867254,0.006638,7.5,4.161795,2360.079689,18.084902,10.767876,0,0.328605,0.011494,1.011074,1.17107,286891.8448,4.282357,1.417606,0.089965,11.5825,0.006308,9.965,0,5643,0,0.000458,0,21.221362,4.767953,0.000551,0,0.10444,43.712401,0.2715,0.004891,0,0.475782,0.030167,0,-0.011312,0.0125,0,0,0.001755,13.277,0,14.504059,0.002797,1795.85994,0.786872,0,0.17547,1.533439,0,9433.5,0.01,0.007657,9.872155,1.736433,0.83075,0.001504,0,0,0,0,0.003237,NotAnnotated
-0.00225,0.00794,0,0,0,0,0,0,0,0,0,0,2.944234,4.101908,0,5.532367,5.191924,0,0,0,0,0,7296,0,0,0,-2.256085,11.165226,0,0,0,0,0,0.002448,0.4467,2.098135,0,0,0.102546,0.42575,57.281,0,0,0,0,0,0.003238,0,0,0.43956,0,0,0,0,0,0.005679,0,8.144243,0,0.003238,0.000101,0,69.197,0,0.002916,NotAnnotated
-0.001944,0.003823,0,0,0,0,0,0,0,0,0.328605,0,12.832638,4.637237,0,0,21.194954,1.11705,18.2865,0,94.71,0,0,0.9289,0,0,-9.359302,1.968984,0,0,0.18815,0,0,0.009995,0.060225,12.786897,0,0.5052,0.036296,0.0455,41.775,0,0,66.865,0,0,0.003708,0,0,1.2064,0,0,0,0,0.07,0.005146,0,13.936057,1.6186,0.00445,-0,0,0,0,0.006909,NotAnnotated
-0.00231,0.005447,2.242265,0.006638,2,2.623539,298.267805,6.856731,7.307881,0,0,0.011494,1.606501,1.819388,91389.749,0,2.289803,0,0,0.007002,0,0,0,0,0.000458,0,38.393395,7.883214,0.000412,0,0,12.726303,0,0.001802,0.019698,0.741224,0.008656,0,-0.134851,0.0141,15.385,0,0.00344,0,0,13.76439,0.003099,417.155775,1.48576,0,0.104098,0.5109,0,2821.5,0,0.007796,8.358628,2.72011,0,0.001759,0.000014,0,0.543,0,0.001662,NotAnnotated
-0.003104,0.009809,3.3105,0.006742,4.5,4.125588,782.147164,8.990197,10.772433,0,0,0.011494,6.309897,4.160784,205131.505,0,1.807387,0,0,0.008386,0,0,0,0,0.000458,0,9.263794,5.671244,0.001299,0.000002,0,35.071917,0,0.007951,0.18106,1.733793,0.019294,0,-0.008283,0.5068,42.264,0,0.003652,0,0,15.566612,0.003564,1142.259937,5.415238,0.38502,0.334514,2.010548,0,6786,0,0.007482,10.007275,2.608221,0,0.003311,0.000358,0,3.9492,0,0.006686,NotAnnotated
-0.005108,0.002146,2.461724,0.006794,13,3.364758,2597.841367,14.930123,10.248493,0,0,0.011494,2.367911,3.215096,376300.2515,10.890298,1.252874,0,0,0.00868,0,0,9831,0,0.000458,0,3.944365,1.441711,0.015817,0.000206,0,72.100214,0,0.000649,0.16909,5.621992,0.070031,0,-0.127456,0.00055,128.18,0,0.012755,0,0,48.404183,0.003712,2693.219165,389.670419,3.2426,4.64037,9.702286,0,24351.5,0,0.003864,12.078076,1.299419,0,0.003549,0.000101,0,306.16,0,0.001766,C
-0.006763,0.006406,6.641032,0.006794,15,7.434467,14267.60151,81.99771,18.319155,0,0.328605,0.011494,3.123374,1.45282,365446.163,0,4.532116,0.35091,36.0065,0.006154,66.11,0,0,0.154575,0.000458,0,0.596395,0.760375,0.003656,0,0.18815,72.100214,34.0555,0.005013,0.30882,1.242348,0.053828,0,-0.012299,0.3077,46.225,0,0.004122,61.69,0,66.813794,0.003213,4841.958502,86.68945,0.19605,1.527175,6.469364,0,28230.5,0.17,0.003507,16.481438,4.795839,1.8983,0.002776,0.000044,0,68.111,0,0.003601,NotAnnotated
-0.010146,0.003444,2.890955,0.006845,15,4.106652,2405.68699,18.434383,12.414158,0,0,0.011494,0.83152,1.180572,292809.47615,99.344517,0.40641,0,0,0.009218,0,0,14803,0,0.000458,0,1.60501,0.504852,0.004781,0.00007,0,64.468697,0,0.002479,0.16909,1.971775,0.058994,0,-0.066934,0.07695,128.18,0,0.007458,0,0,51.575107,0.008128,2325.449035,244.317088,3.2426,3.41673,9.210909,0,20453,0,0.005998,13.102172,0.470019,0,0.008062,0.000101,0,306.16,0,0.00507,NotAnnotated
-0.010179,0.005378,4.934722,0.007187,16.5,4.832033,9326.012654,71.463698,27.122243,208903.101,0,0.011494,0.622877,0.83594,337669.0845,20.555709,0.368953,0,0,0.007437,0,0,12995,0,0.000693,0,-0.710798,1.109074,0.000437,0,0,102.805701,0,0.004023,0.27868,0.253317,0.504929,0,0.016604,0.21875,46.815,0,0.003818,0,0,44.656975,0.004353,3026.075308,8.550619,0.19605,0.446422,6.963892,0,20815,0,0.003313,14.175807,1.674411,0,0.004093,0.000032,0,10.715,0,0.002823,NotAnnotated
-0.015505,0.002869,4.418429,0.006847,60.5,5.363695,6441.014328,29.613859,29.348601,0,1.5077,0.011494,0.654671,0.464733,451077.07515,0,0.661522,0.68645,96.871,0.014641,52.98,0,0,0.81311,0.000458,0,-0.219479,0.977687,0.005107,0,4.546,447.658379,141.57,0.013352,0.50389,0.374316,0.350699,0,-0.0015,1.5041,85.052,0,0.005868,51.468,0,41.073556,0.005627,4934.124504,240.584123,0.43956,2.947254,9.152038,0,43758,1.69,0.003734,17.206589,0.394915,4.4546,0.00387,0.000101,0,141.57,0,0.00775,C
-0.020249,0.004087,2.939909,0.0069,58,3.313047,2560.92014,11.774345,10.822579,0,0.46346,0.011494,0.130553,0.196897,498837.09735,67.076348,0.051576,1.02325,29.252,0.010221,77.175,176,17628,0.77375,0.000613,0,0.236206,0.12835,0.041218,0.000311,0.18815,99.088774,153.08,0.001481,0,0.261301,0.276099,0.71625,-0.10355,0.00675,0,0,0.019869,11.2325,0.000001,42.33525,0.007675,3699.077109,478.0965,0,5.009451,8.888645,717.533575,30340.5,0.005,0.005334,12.932499,0.078579,2.1563,0.008132,0,644.135933,0,-3.36,0.003548,C
-0.019712,0.002869,4.673443,0.006893,59,5.111427,6244.329366,23.924634,30.693717,0,0.75385,0.011494,0.621431,0.36331,538136.1623,0,0.760165,0.343225,48.4355,0.016904,26.49,176,0,0.406555,0.000587,0,-1.825513,1.685241,0.007456,0,2.273,721.226903,70.785,0.013352,0.50389,0.280419,1.429277,0,-0.000872,1.4872,85.052,0,0.00604,25.734,0.000001,33.541688,0.005518,5784.987066,234.982063,0.43956,2.880293,10.606661,717.533575,49608,0.845,0.003455,17.478534,0.338745,2.2273,0.003611,0.000101,644.135933,141.57,-3.36,0.006728,C
-0.023872,0.002146,2.847261,0.006999,41,3.192505,3383.509812,19.445459,13.351241,0,0,0.011494,0.425858,0.501726,390647.13285,0,0.26051,0,0,0.010111,0,0,0,0,0.000652,0,1.706158,0.400902,0.030211,0.000216,0,86.749926,0,0.000731,0,0.864136,0.37699,0,0.010702,0.00085,0,0,0.018639,0,0,53.138922,0.00383,3126.634082,334.222555,0,4.729365,7.258893,0,28250,0,0.003476,12.417251,0.219188,0,0.005575,0,0,0,0,0.002717,C
-0.018002,0.002371,2.847261,0.006999,43,3.192505,3383.509812,19.445459,13.027824,0,0.46346,0.011494,0.978609,1.015515,378472.9065,0,0.597939,1.02325,17.891,0.010111,60.455,0,0,0.68555,0.000652,0,8.275087,0.791813,0.030211,0.000216,0.18815,86.749926,119.025,0.002174,0.16909,1.953545,0.275252,0.71625,0.011211,0.0609,111.95,0,0.018639,11.2325,0,48.026245,0.004346,2780.12779,259.869608,3.2426,4.329801,6.244686,0,24750,0.035,0.003599,11.540599,0.505906,2.07065,0.003337,0.000101,0,238.05,0,0.001837,NotAnnotated
-0.018812,0.0027,2.509324,0.006451,49,3.103134,12713.748985,73.067523,11.848391,0,0,0.011494,4.423158,1.893348,379703.9197,9.836163,0.354664,0,0,0.012925,0,0,9603,0,0.000458,0,-4.409193,1.269509,0.007701,0,0,19.307266,0,0.001618,0.11524,1.485682,0.058639,0,0.058131,0.0432,30.326,0,0.003202,0,0,45.195055,0.002387,2680.84327,0,0,1.932345,7.055053,0,21049,0,0.003502,9.273241,3.885869,0,0.004735,0.000019,0,0,0,0.004573,C
-0.020372,0.001073,2.598344,0.006959,37.5,3.291331,2028.434062,15.543556,10.711971,193833.0102,0,0.011494,0.55695,1.329123,298783.0668,5.650071,1.146199,0,0,0.007788,0,0,6887,0,0.000458,0,10.735498,1.213381,0.006476,0.000054,0,44.720068,0,0.000305,0.060225,1.870921,0.091394,0,-0.028146,0.00175,61.082,0,0.012996,0,0,33.312799,0.001688,1798.134316,200.592913,1.7193,1.853993,3.45457,0,13383.5,0,0.001868,10.111847,0.918232,0,0.001388,0.000092,0,119.03,0,0.000303,NotAnnotated
-0.008245,0.001628,0,0,0,0,0,0,0,0,0,0,5.526887,11.337156,0,0,4.177982,0,0,0,0,0,0,0,0,0,-12.360571,4.038823,0,0,0,0,0,0.001192,0.43023,4.766692,0,0,-0.027432,0.0424,90.882,0,0,0,0,0,0.001237,0,0,0.19605,0,0,0,0,0,0.001721,0,3.209388,0,0.002087,0.000349,0,204.33,0,0.003113,NotAnnotated
-0.026366,0.001773,1.44992,0.002409,427,0.957504,22879.03046,28.997504,12.944009,0,0,0.003802,2.469477,1.872682,496557.6086,0,7.590471,0,0,0.004651,0,395.2,0,0,0.00056,0,-6.139366,2.287557,0.004045,0,0,43.403968,0,0.002307,0.46362,1.959211,1.128987,0,0.000461,0.5656,34.23,0,0.002217,0,0.000001,13.607755,0.001795,5126.12789,5.243261,0.19605,3.993758,9.880962,1003.220296,54183.5,0,0.001005,3.795326,4.147813,0,0.001285,0.000038,1633.65711,8.1626,-11.279091,0.002369,NotAnnotated
-0.016635,0.000973,1.003925,0.002176,17.5,0.954915,6437.94081,24.478862,4.149411,224463.5673,0,0.003802,5.358964,2.582912,203905.99915,8.969193,0.43209,0,0,0.004442,0,0,13289,0,0.00019,0,-3.564235,1.107713,0.000417,0,0,0.882641,0,0.000417,0.11524,2.007089,0.005276,0,-0.072782,0.0584,30.326,0,0.001497,0,0,16.049419,0.000834,1523.114408,0,0,0.829419,3.576472,0,11058,0,0.001349,3.622584,4.84559,0,0.001931,0.000019,0,0,0,0.000961,NotAnnotated
-0.021226,0.002472,1.886823,0.002409,261,1.566146,8354.970304,21.178632,10.427276,257002.9953,0.373895,0.003802,1.53487,2.172089,347097.8658,16.205289,1.129353,0.25452,24.1165,0.003003,15.095,211.315789,12513,0.33497,0.00036,0,-2.209298,2.980393,0.000103,0,2.5352,13.055902,39.413,0.002318,0.27868,0.960337,0.217708,0,-0.023171,0.7956,63.045,0,0.001454,43.5445,0,11.913825,0.002532,3414.146312,21.62388,0.19605,0.498774,8.408786,1309.803241,22704,0.68,0.00159,5.342383,3.678423,1.9485,0.002431,0.000032,1813.206339,78.826,2.867606,0.002711,NotAnnotated
-0.039556,0.002563,1.331489,0.002283,515,1.556325,4185.23682,6.365379,5.013679,216680.2699,0.396035,0.003802,1.009961,1.941665,529413.40935,16.482475,0.821226,0.6389,23.43,0.00297,29.72,302.471831,13029,0.37596,0.000203,0,6.396952,1.762836,0.002129,0.000009,0.47216,11.649573,61.485,0.001525,0,1.69303,0.015849,0.35813,-0.000022,0.45175,0,0,0.004471,19.86,0.000001,10.682365,0.002455,4168.364465,80.653526,0,3.025451,9.60414,1002.903704,27724.5,0.325,0.002019,4.416251,1.214712,1.72085,0.002315,0,1698.367565,0,17.01695,0.00157,NotAnnotated
-0.02237,0.002275,1.064795,0.002305,47.5,1.207395,4635.551658,7.050269,4.791738,194683.661,0.46346,0.003802,1.347217,1.826143,496257.3035,15.931886,0.844311,1.02325,29.252,0.003224,77.175,272,11413,0.77375,0.000219,0,3.341406,0.76709,0.001367,0.000006,0.18815,10.813447,153.08,0.001304,0.16909,3.352199,0.038602,0.71625,-0.063127,0.01605,128.18,0,0.003217,11.2325,0.000001,16.443427,0.003794,4102.656935,68.744631,3.2426,4.565617,12.539229,1432.663078,35482,0.005,0.00248,4.422338,0.704,2.1563,0.004037,0.000101,3888.323892,306.16,11.2,0.003525,C
-0.017206,0.002376,1.003925,0.00225,4,0.964483,2298.382918,8.739099,3.667516,194119.071,0,0.003802,1.704978,1.978208,204179.6305,19.483446,1.060876,0,0,0.003777,0,0,11187,0,0.00019,0,10.310467,0.958965,0.000476,0,0,1.954213,0,0.001026,0.16909,3.892627,0.009995,0,-0.056395,0.1407,111.95,0,0.003682,0,0,14.945476,0.003403,1421.01117,4.84925,3.2426,0.86089,2.963839,0,10494,0,0.002593,3.865237,0.883459,0,0.003621,0.000101,0,238.05,0,0.001464,NotAnnotated
-0.031398,0.003605,1.422332,0.00231,380,2.000079,6064.55145,9.223652,6.416443,194119.071,0.50865,0.003802,2.645006,6.069641,542188.0191,28.112518,2.090731,0.343225,54.24,0.003199,51.39,180.907749,12672,0.6509,0.000183,0,-4.749694,1.482242,0.000256,0,0.18815,20.5643,102.165,0.002775,0.43023,2.576165,0.061413,0,-0.003082,1.02025,90.882,0,0.001724,24.265,0.000001,11.902089,0.004012,5116.925148,91.177982,0.19605,2.461426,25.875096,829.813319,33856,0.265,0.002482,5.81974,1.552454,2.31845,0.003069,0.000349,1627.165562,204.33,5.933577,0.004919,NotAnnotated
-0.032452,0.002235,0.888029,0.002302,154,1.041974,4864.559867,6.165475,3.746783,194119.071,0.46346,0.003802,1.073548,1.269578,591021.498,28.112518,0.678119,1.02325,17.891,0.002877,60.455,328.916006,12672,0.68555,0.000164,0,6.892049,0.611088,0.003015,0.000036,0.18815,7.501285,119.025,0.000847,0,2.497912,0.022363,0.71625,0.040574,0.11865,0,0,0.006575,11.2325,0.000001,18.122174,0.003505,4241.2102,114.155535,0,7.095684,9.13139,699.177053,37224,0.035,0.002624,3.895917,0.557296,2.07065,0.003507,0,8415.297766,0,-38.803669,0.001042,NotAnnotated
-0.018245,0.003371,1.275345,0.002302,9,1.798357,3203.441035,8.120256,5.627744,231575.157,0,0.003802,2.744433,6.335555,313028.73495,28.112518,2.151054,0,0,0.003354,0,0,12672,0,0.000177,0,-5.078631,1.517849,0.000332,0,0,11.159457,0,0.002627,0.43023,2.693816,0.029802,0,-0.017985,0.86655,90.882,0,0.002546,0,0,13.858816,0.004134,2920.623564,143.710805,0.19605,2.396486,15.756936,0,20928,0,0.002499,5.820665,1.590866,0,0.003197,0.000349,0,204.33,0,0.004897,NotAnnotated
-0.018733,0.004553,2.029658,0.002378,4,1.551217,4946.219755,18.806919,8.819024,224679.246,0.373895,0.003802,1.360948,1.653039,236730.252,29.659679,0.999257,0.25452,12.755,0.002886,9.23,0,14720,0.246755,0.000344,0,-4.514713,2.594114,0.000105,0,2.5352,6.68169,5.3575,0.002948,0.27868,0.533601,0.069369,0,0.006924,2.86875,46.815,0,0.003542,43.5445,0,13.274207,0.003298,2102.148036,6.258843,0.19605,0.236466,2.362915,0,13052.5,0.625,0.002503,5.85732,3.18923,1.86285,0.003206,0.000032,0,10.715,0,0.002028,NotAnnotated
-0.034083,0.002436,0.939241,0.002264,373.5,1.15242,2452.941563,3.108925,3.027065,230572.6854,0.396035,0.003802,0.348838,0.965124,587093.2446,7.414551,0.746146,0.6389,12.8075,0.002925,31.45,365,8165,0.37596,0.000177,0,5.31253,0.542812,0.001403,0.000012,0.18815,10.330944,59.515,0.001025,0,1.402532,0.008815,0.35813,-0.003641,0.0925,0,0,0.004873,10.6875,0.000001,9.452203,0.002601,3448.461676,107.870523,0,3.533809,8.688118,1055.300148,24637,0.025,0.002791,3.928147,0.578722,1.4144,0.002219,0,728.796006,0,-16.698649,0.001188,NotAnnotated
-0.024867,0.004153,1.432001,0.002363,13,1.167555,6284.647052,9.558399,6.980313,275468.589,0,0.003802,1.056381,1.540098,565274.19885,11.578417,0.775171,0,0,0.002736,0,256,9159,0,0.000229,0,-1.730839,1.998246,0.000235,0,0,17.10075,0,0.002544,0,0.693463,0.109082,0,-0.018895,2.1692,0,0,0.00325,0,0,12.123071,0.003144,4576.30916,44.193093,0,0.964215,6.089389,599.025625,31089,0,0.002574,4.820151,2.44746,0,0.003268,0,416.853889,0,17.64,0.002825,NotAnnotated
-0.015931,0.003621,1.513949,0.002377,4,1.517334,3043.978273,11.574062,6.795805,248449.674,0,0.003802,1.458453,1.773238,228127.2015,21.266092,1.060485,0,0,0.002572,0,0,14835,0,0.000229,0,-4.922085,2.733872,0.000045,0,0,6.564587,0,0.002286,0.27868,0.576087,0.032224,0,-0.035058,1.19375,46.815,0,0.002404,0,0,10.969684,0.002821,1879.74304,6.587077,0.19605,0.247567,5.383727,0,11442.5,0,0.002595,5.034727,3.370385,0,0.002489,0.000032,0,10.715,0,0.001577,NotAnnotated
-0.022382,0.003187,3.201623,0.002322,121.5,2.725198,8119.875375,30.874051,14.111904,214963.3958,0,0.003802,1.3152,1.799713,239204.1428,16.675728,2.615298,0,0,0.003882,0,0,14720,0,0.000532,0,-1.599333,4.967205,0.000026,0,0,15.045387,0,0.001348,0.4467,0.949323,0.091426,0,-0.03447,1.7554,57.281,0,0.001373,0,0,11.523296,0.001297,2592.729282,10.512682,0.43956,0.129572,2.395586,0,15552,0,0.001872,8.586956,3.305766,0,0.001478,0.000101,0,69.197,0,0.001338,NotAnnotated
-0.039197,0.001535,1.118121,0.002283,580,1.227704,3418.54398,4.332755,4.228946,0,0,0.003802,1.294472,1.774468,618951.04385,0,0.796894,0,0,0.003444,0,208,0,0,0.00019,0,3.497847,0.701189,0.001141,0.000006,0,14.856464,0,0.00063,0,3.367798,0.031852,0,0.016621,0.01355,0,0,0.004466,0,0.000001,12.605015,0.002169,4754.021649,103.14026,0,3.234685,8.993654,1272.725698,36273,0,0.001774,4.851644,0.645296,0,0.002283,0,1327.936466,0,-7.3125,0.001058,NotAnnotated
-0.026224,0.001886,1.184832,0.002207,342.5,1.225331,3142.40036,5.974145,4.615732,0,0,0.003802,0.59414,0.675564,402308.4912,0,0.946818,0,0,0.002142,0,0,0,0,0.000209,0,21.610854,2.702403,0.000013,0,0,7.97581,0,0.001289,0.019698,0.288485,0.01578,0,-0.104712,0.0561,15.385,0,0.000325,0,0,3.127037,0.000938,2087.856615,0.078722,0,0.082921,1.750222,0,11428.5,0,0.001903,3.152477,0.910912,0,0.000558,0.000014,0,0.543,0,0.000803,NotAnnotated
-0.040733,0.00104,1.093214,0.002291,453.5,1.174567,3335.39775,4.227374,3.607823,0,0,0.003802,0.340777,0.947848,632523.4662,0,0.712912,0,0,0.002338,0,0,0,0,0.000177,0,5.428869,0.511829,0.000451,0.000002,0,8.684104,0,0.000397,0,1.390524,0.018006,0,0.033088,0.03325,0,0,0.002695,0,0.000001,6.879413,0.001305,3557.4374,25.644493,0,1.217119,5.596468,0,20945,0,0.001396,3.455997,0.548469,0,0.001188,0,0,0,0,0.000362,C
-0.033304,0.000661,1.737071,0.002276,337.5,1.879975,4968.797922,9.446384,10.660445,0,0.75385,0.003802,2.321085,1.373143,386938.46045,24.194786,3.098004,0.343225,48.4355,0.004284,26.49,0,11076,0.406555,0.000171,0,-6.678597,3.948836,0.000187,0,2.273,36.565916,70.785,0.001133,0.50389,1.191771,0.084634,0,-0.066138,0.0338,85.052,0,0.001469,25.734,0,9.628467,0.000561,4229.612232,43.777562,0.43956,0.999306,6.506644,0,30264,0.845,0.000957,5.964939,1.104996,2.2273,0.000266,0.000101,0,141.57,0,0.000611,NotAnnotated
-0.046302,0.000546,0.94248,0.002287,475.5,1.165401,6674.03699,5.075313,3.843359,0,0.92692,0.003802,0.709414,0.861681,974771.1495,0,0.447447,2.0465,35.782,0.003175,120.91,291.555556,0,1.3711,0.000159,0,5.048213,0.398206,0.004201,0.000042,0.3763,19.658127,238.05,0.000831,0,1.704952,0.031264,1.4325,0.006281,0.02695,0,0.000001,0.00584,22.465,0.000001,15.648694,0.001065,7126.592455,121.706095,0,10.275322,18.662736,686.878697,59796,0.07,0.00089,4.203773,0.360264,4.1413,0.001135,0,1711.663224,0,-120.54,0.000752,C
-0.046288,0.000604,0.897832,0.002191,557,1.042541,11753.450973,8.125441,4.336594,0,0.328605,0.003802,0.213449,0.252954,1015490.9897,0,0.354589,0.089965,11.5825,0.002448,9.965,294.466667,0,0,0.000158,0,8.49472,1.034736,0.000146,0,0.10444,18.718028,0.2715,0.000659,0,0.104328,0.027479,0,-0.001233,0.0178,0,0.000001,0.000501,13.277,0.000001,5.132461,0.000552,5520.641752,0.169345,0,0.877378,6.304107,581.443714,38076,0.01,0.001037,2.748127,0.339768,0.83075,0.000309,0,6660.07684,0,-34.792683,0.000456,C
-0.050148,0.000767,0.865708,0.002372,543,1.166174,48283.093845,33.379256,8.692249,0,0.423675,0.003802,1.406196,0.765005,1078811.23,0,3.206753,0.94455,17.6935,0.003274,66.08,281.833741,0,0.8138,0.000158,0,-3.261373,0.755968,0.000996,0.000018,2.5352,23.205278,5.3575,0.002896,0,1.373595,0.309,0.40415,-0.005365,0.5148,0,0.000001,0.002468,63.805,0.000001,26.880576,0.001206,10171.556708,4.6496,0,12.829005,20.228106,570.857145,104809,0.36,0.000819,3.428492,1.5748,1.9809,0.001491,-0,1510.124951,0,30.786777,0.002011,C
-0.046124,0.000546,0.809257,0.002251,670.5,0.947693,7485.573882,4.378809,2.782677,0,0.46346,0.003802,0.533177,0.736789,1295063.45565,0,0.3433,1.02325,29.252,0.003361,74.885,202.835897,0,0.77375,0.000157,0,2.223908,0.319623,0.008624,0.000092,0.18815,12.855986,153.08,0.000174,0,1.306329,0.028145,0.71625,0.063773,0.00135,0,0.000001,0.007206,11.2325,0.000001,17.042068,0.000976,9076.08884,191.683131,0,15.452554,22.289174,472.155327,77800.5,0.045,0.001064,4.090537,0.289167,2.1563,0.001008,0,362.378342,0,149.080531,0.000522,NotAnnotated
-0.047425,0.001389,1.557076,0.002392,444,1.225194,12314.123333,11.70544,7.261791,0,0.373895,0.003802,0.52682,0.751783,965033.3007,0,0.399405,0.25452,24.1165,0.002776,15.095,0,0,0.33497,0.000244,0,-0.744876,1.086906,0.000502,0,2.5352,23.465478,39.413,0.002814,0,0.319516,0.282909,0,0.010604,1.3396,0,0.000001,0.004055,43.5445,0.000001,15.513222,0.001135,8695.959646,60.652756,0,1.951501,12.602459,0,58630.5,0.68,0.000812,5.351531,1.325163,1.9485,0.001329,0,0,0,0,0.001722,NotAnnotated
-0.043098,0.000546,0.907143,0.002269,472.5,1.089632,4095.32457,3.114315,3.272965,0,0.46346,0.003802,0.668482,0.879799,1008802.49745,0,0.420022,1.02325,29.252,0.00325,77.175,159.160714,0,0.77375,0.000159,0,1.437078,0.396954,0.00542,0.000053,0.18815,18.918788,153.08,0.000163,0,1.548214,0.033468,0.71625,0.077191,0.0005,0,0.000001,0.006755,11.2325,0.000001,14.70596,0.001409,7528.400607,212.30962,0,10.123186,20.533875,656.195467,61020,0.005,0.000936,4.577747,0.366542,2.1563,0.001662,0,515.917498,0,7.706524,0.000743,NotAnnotated
-0.036581,0.003188,1.541584,0.002367,324.5,1.354385,9834.917226,10.684321,7.32881,0,0.373895,0.003802,0.759522,0.875861,802433.28,20.555709,0.555568,0.25452,12.755,0.002796,9.23,0,12995,0.246755,0.000229,0,-1.986248,1.519421,0.000324,0,2.5352,24.367133,5.3575,0.001819,0.27868,0.268715,0.14685,0,-0.011787,2.03125,46.815,0.000001,0.003008,43.5445,0.000001,12.156918,0.001462,6828.087612,7.385098,0.19605,0.930047,11.953887,0,44102.5,0.625,0.001831,5.016549,1.894047,1.86285,0.001419,0.000032,0,10.715,0,0.001084,NotAnnotated
-0.045766,0.001388,0.972539,0.002244,586,1.226547,3872.38191,4.206824,4.006983,209301.7457,0,0.003802,0.775431,0.979595,680975.9224,20.555709,0.474881,0,0,0.004062,0,293.429577,12995,0,0.000151,0,1.443184,0.451149,0.002322,0.000015,0,20.097165,0,0.00054,0,1.731244,0.02187,0,0.066641,0.0056,0,0.000001,0.004357,0,0.000001,14.089373,0.002084,5492.994936,152.432956,0,6.044037,16.52636,1200.221889,45652,0,0.00178,4.806282,0.424309,0,0.002004,0,1159.050286,0,-22.452198,0.001624,NotAnnotated
-0.022126,0.001594,2.562165,0.002265,206.5,2.740432,4232.7857,16.094242,14.375789,224000.0725,0,0.003802,0.996941,0.984901,206131.4268,13.626937,1.82621,0,0,0.005094,0,0,12882,0,0.000303,0,-3.043402,2.47914,0.000032,0,0,37.076708,0,0.000685,0.48724,0.373789,0.043786,0,0.011389,0.83185,41.051,0,0.000851,0,0,9.096966,0.000542,2177.172504,0.150222,0.43956,0.156073,2.442961,0,13851,0,0.001098,7.298912,2.804407,0,0.000558,0.000101,0,0.543,0,0.000497,NotAnnotated
-0.014925,0.001848,0,0,0,0,0,0,0,201907.585,0.46056,0,2.4748,1.533233,0,0,0.793378,0.25452,27.6895,0,9.875,0,0,0.128785,0,0,4.089227,2.112059,0,0,0.47216,0,1.9746,0.000919,0.18106,0.642838,0,0.076925,-0.003289,0.5012,42.264,0,0,15.956,0,0,0.001031,0,0,0.38502,0,0,0,0,0.28,0.001353,0,0.997151,1.0733,0.000876,0.000358,0,3.9492,0,0.001223,NotAnnotated
-0.021429,0.001608,1.082655,0.002224,140,1.157627,2665.251534,5.067018,4.762963,0,0,0.003802,0.375704,0.401095,389916.2685,0,0.594435,0,0,0.002483,0,266,0,0,0.000171,0,10.257281,1.813315,0.000063,0,0,11.5849,0,0.000643,0.019698,0.160654,0.015396,0,0.079234,0.0266,15.385,0,0.000689,0,0,4.239732,0.000944,2253.65532,0.300103,0,0.241969,2.304712,717.533575,13822.5,0,0.002077,3.3405,0.622036,0,0.00061,0.000014,644.135933,0.543,-2.66,0.000588,C
-0.015484,0.001477,1.275345,0.002302,7.5,1.798357,3203.441035,8.120256,5.66051,0,0.50865,0.003802,2.262276,4.968014,316150.8204,9.839944,1.737648,0.343225,54.24,0.003354,51.39,0,7296,0.6509,0.000177,0,-3.417143,1.276188,0.000332,0,0.18815,11.159457,102.165,0.000842,0.43023,2.033927,0.030583,0,-0.026063,0.1537,90.882,0,0.002546,24.265,0,14.34025,0.001892,3022.074492,161.349482,0.19605,2.495436,16.5984,0,21824,0.265,0.001275,5.957127,1.363012,2.31845,0.001579,0.000349,0,204.33,0,0.002245,NotAnnotated
-0.018554,0.001194,1.003925,0.002321,15,0.972615,2461.13061,4.678956,3.593281,0,0.46346,0.003802,1.016266,1.341867,437438.47455,44.768811,0.627376,1.02325,29.252,0.002951,74.885,0,14464,0.77375,0.00019,0,3.695568,0.584918,0.00224,0.000024,0.18815,5.252375,153.08,0.000464,0.16909,2.396074,0.030761,0.71625,0.013876,0.0873,128.18,0,0.007951,11.2325,0,17.540128,0.001259,3391.261666,204.260232,3.2426,3.712026,6.803439,0,26555,0.045,0.001596,4.733339,0.54268,2.1563,0.001261,0.000101,0,306.16,0,0.000914,NotAnnotated
-0.018663,0.000841,1.040919,0.002328,32.5,0.960094,3712.768085,5.646796,4.20925,238340.6763,0,0.003802,1.14392,1.513468,521394.04375,0,0.711586,0,0,0.003228,0,0,0,0,0.000234,0,2.55974,0.661013,0.0031,0.000024,0,8.88294,0,0.000366,0.16909,2.71744,0.049754,0,-0.023724,0.00545,128.18,0,0.007021,0,0.000001,16.71222,0.001108,4152.464277,165.308612,3.2426,4.520483,8.462918,0,34295.5,0,0.000876,4.577865,0.611739,0,0.000996,0.000101,0,306.16,0,0.001102,NotAnnotated
-0.020543,0.000988,1.503019,0.002404,66.5,1.09982,22253.590903,24.175547,8.341348,0,0.373895,0.003802,0.895316,1.274377,830741.69895,0,0.663865,0.25452,24.1165,0.002844,15.095,323,0,0.33497,0.000302,0,-1.289257,1.778866,0.00042,0,2.5352,15.978157,39.413,0.002239,0,0.551486,0.472409,0,-0.006245,0.1564,0,0.000001,0.003416,43.5445,0.000001,17.947095,0.001114,7746.457788,43.50988,0,1.779327,11.548745,1134.51415,55792.5,0.68,0.000897,4.884348,2.185273,1.9485,0.001494,0,1415.265606,0,-12.16,0.001812,NotAnnotated
-0.021486,0.001798,1.249946,0.002296,39.5,1.465729,4566.335948,6.944998,5.304623,0,0,0.003802,1.711658,1.136171,550851.34875,0,0.571769,0,0,0.002876,0,0,0,0,0.000167,0,3.599132,1.493927,0.00025,0,0,8.804264,0,0.001317,0.18106,0.479249,0.02333,0,0.001569,0.546,42.264,0,0.001329,0,0.000001,8.26516,0.001214,3926.998425,2.109455,0.38502,1.126176,7.255824,0,25012.5,0,0.001951,3.850243,0.683755,0,0.001248,0.000358,0,3.9492,0,0.001606,NotAnnotated
-0.020273,0.000767,0.741738,0.002272,57.5,1.011466,16316.66476,20.680183,6.019883,0,0.328605,0.003802,2.868683,1.044473,496077.9882,0,5.428874,1.11705,18.2865,0.002171,94.71,301.405405,0,0.9289,0.000151,0,-3.143258,0.443335,0.000614,0.000026,0.18815,6.546463,0,0.002987,0.060225,2.879864,0.011627,0.5052,0.021815,0.1064,41.775,0,0.001648,66.865,0.000001,25.490694,0.000705,3789.173003,0,1.2064,9.419225,7.534148,655.825437,47334,0.07,0.000832,2.718233,2.953645,1.6186,0.001509,-0,1939.737961,0,27.995172,0.002649,NotAnnotated
-0.019329,0.001713,1.227662,0.002241,85,1.460207,7569.887706,14.391421,9.580162,0,0.75385,0.003802,2.207562,1.294499,347496.45825,0,2.953831,0.343225,48.4355,0.005484,26.49,245,0,0.406555,0.000151,0,-6.029227,3.850923,0.000252,0,2.273,25.060517,70.785,0.003716,0.50389,1.09615,0.068119,0,0.030556,2.7716,85.052,0,0.001386,25.734,0,13.093936,0.001677,3558.812568,33.549937,0.43956,1.859154,6.295184,386.459859,32448,0.845,0.001315,4.88197,1.079048,2.2273,0.001378,0.000101,1538.907552,141.57,1.741176,0.002474,NotAnnotated
-0.027976,0.001194,0.951615,0.002108,205.5,1.068568,25856.83506,32.771654,3.668122,224463.5673,0,0.003802,2.236723,1.111403,550564.5621,33.863308,0.179682,0,0,0.004784,0,269.451143,15132,0,0.000151,0,-1.663773,0.461665,0.001077,0,0,1.974369,0,0.001502,0.11524,0.851001,0.005681,0,0.045691,0.1648,30.326,0,0.001006,0,0.000001,17.174958,0.000651,4297.685648,0,0,2.800187,10.141642,452.716067,32010,0,0.001357,3.223046,2.002001,0,0.00174,0.000019,1233.900719,0,28.695284,0.002176,NotAnnotated
-0.022396,0.001196,1.803486,0.00234,241,1.360916,12399.296375,23.572807,6.064095,0,0.373895,0.003802,0.716599,1.035683,458707.57215,0,0.512192,0.25452,24.1165,0.002681,15.095,0,0,0.33497,0.000229,0,-1.141283,1.349896,0.00018,0,2.5352,5.384576,39.413,0.002868,0.27868,0.452722,0.03484,0,0.0238,2.2984,63.045,0,0.002847,43.5445,0,16.690869,0.001315,4411.77812,31.859416,0.19605,0.737186,5.356665,0,25671,0.68,0.00085,4.968802,1.66865,1.9485,0.001121,0.000032,0,78.826,0,0.001846,NotAnnotated
-0.021998,0.001586,1.98261,0.002304,128,1.458987,11646.586148,29.522398,6.701746,0,0.373895,0.003802,0.690738,1.009241,339848.27265,0,0.492933,0.25452,24.1165,0.002568,15.095,98,0,0.33497,0.000229,0,-1.155229,1.282849,0.00006,0,2.5352,3.909522,39.413,0.003767,0.27868,0.446297,0.02571,0,0.035666,1.3532,63.045,0,0.001112,43.5445,0,15.246055,0.001408,3423.708022,6.858961,0.19605,0.294316,3.469111,361.918823,18382.5,0.68,0.00127,4.823838,1.581785,1.9485,0.001983,0.000032,330.714566,78.826,0.64,0.002808,C
-0.033199,0.000928,2.052034,0.002259,289,2.136932,10485.035226,15.946822,11.026676,0,0,0.003802,1.49428,0.881447,474969.2837,0,1.92283,0,0,0.005027,0,0,0,0,0.000167,0,-4.377323,2.461067,0.000278,0,0,38.212804,0,0.002136,0.50389,0.757182,0.087906,0,0.049817,1.2844,85.052,0,0.001435,0,0,13.634257,0.00097,6218.833806,42.296271,0.43956,1.537936,9.245364,0,43602,0,0.000881,6.579588,0.696345,0,0.001127,0.000101,0,141.57,0,0.0018,NotAnnotated
-0.042212,0.000978,1.075831,0.002252,540,1.434228,37040.13421,35.209253,7.51452,0,0.328605,0.003802,1.287159,0.486255,689144.35545,0,2.337878,1.11705,18.2865,0.002101,94.71,199.769231,0,0.9289,0.000151,0,-1.711102,0.183359,0.000426,0.000008,0.18815,9.659153,0,0.00454,0,1.381364,0.011873,0.5052,0.009747,0.119,0,0.000001,0.000943,66.865,0.000001,23.735002,0.000943,6194.067341,0,0,7.631409,11.180353,619.661818,62622,0.07,0.000816,2.973143,1.221813,1.6186,0.00142,-0,1730.30772,0,1.444545,0.003283,C
-0.047549,0.000814,1.11045,0.002147,615,1.276488,31741.56216,26.820078,5.038887,0,0,0.003802,1.02941,0.528954,886147.4951,10.448076,0.077575,0,0,0.00489,0,177.127557,14259,0,0.000177,0,-0.960433,0.185195,0.000975,0,0,7.087888,0,0.001115,0,0.4322,0.015159,0,0.054068,0.1624,0,0.000001,0.00092,0,0.000001,13.56967,0.000578,6889.372193,0,0,2.956738,16.93119,1074.778949,48936.5,0,0.000913,3.684145,0.810655,0,0.001166,0,2336.42382,0,13.912009,0.001623,C
-0.044133,0.002479,2.717831,0.002276,491.5,2.579834,35934.85683,34.158609,7.415626,189520.9156,0.328605,0.003802,0.298481,0.147547,787216.6152,50.153804,0.472513,0.35091,36.0065,0.001954,66.11,159.25,12707,0.154575,0.00018,0,0.153109,0.056931,0.000393,0,0.18815,13.795263,34.0555,0.006054,0,0.142412,0.028815,0,0.016331,0.2533,0,0.000001,0.001226,61.69,0.000001,20.888204,0.001735,10833.445249,8.708076,0,1.932359,7.599128,1196.63969,56002.5,0.17,0.001719,5.658048,0.352827,1.8983,0.002067,0,2064.281202,0,11.628654,0.004789,NotAnnotated
-0.04708,0.001723,2.677915,0.002254,670,2.450777,24398.45669,20.615511,6.612178,0,0.328605,0.003802,0.360377,0.170374,873396.5216,0,0.553833,0.35091,36.0065,0.002213,66.11,170.996383,0,0.154575,0.000177,0,0.171202,0.063966,0.00045,0,0.18815,19.64392,34.0555,0.003434,0,0.172947,0.026969,0,0.025068,0.1615,0,0.000001,0.001235,61.69,0.000001,14.912242,0.001226,11174.713046,16.793122,0,1.371484,7.347578,1250.473536,54168.5,0.17,0.001296,5.817204,0.408715,1.8983,0.001725,0,1283.009511,0,-37.554183,0.003075,NotAnnotated
-0.043249,0.001831,1.389542,0.002251,361,1.926449,2557.475548,3.889697,4.747841,0,0.46056,0.003802,0.211058,0.134554,542354.97625,34.869209,0.056192,0.25452,27.6895,0.003018,9.875,0,11397,0.128785,0.000151,0,0.602874,0.119219,0.000078,0,0.47216,11.651201,1.9746,0.00207,0,0.06943,0.00557,0.076925,0.00879,0.2828,0,0,0.000617,15.956,0.000001,4.562477,0.000949,3498.091688,0.996464,0,0.575081,10.182881,0,18705,0.28,0.00135,3.822616,0.060486,1.0733,0.000886,0,0,0,0,0.00212,C
-0.046685,0.003014,1.230887,0.002245,510.5,1.675572,3990.7677,4.335435,4.091776,0,0.396035,0.003802,0.015249,0.03187,752909.19625,5.591977,0.007651,0.6389,23.43,0.002596,29.72,292.734237,8787,0.37596,0.000151,0,0.275523,0.009699,0.001798,0.000009,0.47216,14.049289,61.485,0.001619,0,0.037694,0.006989,0.35813,-0.010832,0.41925,0,0.000001,0.003368,19.86,0.000001,8.9921,0.002696,5532.864353,75.334668,0,3.405599,16.023968,828.504906,33734,0.325,0.002091,4.360663,0.008006,1.72085,0.002435,0,592.948102,0,-14.793512,0.001679,C
-0.031341,0.002213,1.371368,0.002264,4,1.592427,9751.925925,37.079566,6.734376,168404.8869,0.328605,0.003802,0.276872,0.087583,166458.86985,10.626787,0.360352,1.11705,18.2865,0.001979,94.71,0,14847,0.9289,0.000151,0,-0.320915,0.02669,0.000179,0.000006,0.18815,2.024301,0,0.008356,0,0.272432,0.001778,0.5052,-0.027442,0.0931,0,0,0.001442,66.865,0,32.650637,0.002759,1871.443189,0,0,2.53425,2.472089,0,17934,0.07,0.002502,3.608635,0.213632,1.6186,0.004102,-0,0,0,0,0.007664,NotAnnotated
-0.030163,0.002539,1.288444,0.002264,115,2.407171,4959.693205,7.54326,4.992373,194119.071,0.50865,0.003802,0.248831,0.449942,496590.37455,29.861413,0.138014,0.343225,54.24,0.003268,51.39,105.238095,18816,0.6509,0.000151,0,-0.321895,0.091436,0.000291,0,0.18815,16.872107,102.165,0.00202,0,0.218669,0.011241,0,-0.00592,0.3657,0,0,0.001731,24.265,0.000001,9.59713,0.003242,5155.43982,85.17674,0,2.869188,58.865352,663.613251,28480,0.265,0.002122,5.430475,0.117424,2.31845,0.002357,0,554.838748,0,6.984,0.003562,C
-0.032927,0.00152,1.051667,0.002251,243.5,1.265641,2733.923105,4.158058,2.937008,194683.661,0.46346,0.003802,0.103684,0.085754,477884.1765,28.112518,0.046905,1.02325,17.891,0.00295,60.455,334.2,12672,0.68555,0.000151,0,0.240667,0.044844,0.002484,0.000024,0.18815,7.240211,119.025,0.001296,0,0.178303,0.005973,0.71625,0.00933,0.03395,0,0,0.005723,11.2325,0.000001,14.823127,0.002651,3660.81809,160.263587,0,4.550596,9.966108,843.917021,26829,0.035,0.002219,4.427233,0.049937,2.07065,0.002501,0,1561.029091,0,-45.793828,0.001351,C
-0.027769,0.001934,0.830081,0.002264,98,1.016437,1190.925812,2.264118,2.503728,200945.9929,0.46346,0.003802,0.185319,0.204134,406484.51195,19.483446,0.089179,1.02325,29.252,0.003029,77.175,190,11187,0.77375,0.000151,0,0.284571,0.083645,0.00292,0.00003,0.18815,4.488693,153.08,0.001524,0,0.381503,0.004946,0.71625,-0.023029,0.0077,0,0,0.008434,11.2325,0,14.993496,0.003275,2805.579673,248.629859,0,4.719465,6.882581,599.025625,22487,0.005,0.002643,4.276623,0.088344,2.1563,0.003103,0,416.853889,0,6.84,0.002822,C
-0.024137,0.00178,0.741738,0.002264,132,0.907968,2751.569362,3.487414,2.655404,190824.0563,0.46346,0.003802,0.310972,0.351069,580406.5479,31.027128,0.152171,1.02325,29.252,0.003029,77.175,302.733333,12769,0.77375,0.000151,0,0.524779,0.136344,0.004578,0.000056,0.18815,6.072904,153.08,0.001266,0,0.684099,0.007614,0.71625,0.104709,0.0044,0,0,0.008434,11.2325,0.000001,18.218469,0.003372,3996.233098,247.481274,0,8.826295,9.773302,599.025625,37064,0.005,0.002638,4.021617,0.143307,2.1563,0.003585,0,416.853889,0,13.69551,0.00265,C
-0.023998,0.00178,1.688069,0.002264,92,3.707666,10766.15355,20.467973,5.263983,179155.8934,0.39624,0.003802,0.436568,2.761063,376565.374,198.070742,0.983901,0.486475,15.3625,0.00276,39.255,0,11639,0.20193,0.000151,0,0.507215,0.140515,0.000203,0,0.18815,6.140905,0,0.002236,0,0.256737,0.007296,0.088185,-0.177527,0.0555,0,0,0.003089,53.635,0,9.271557,0.00392,8284.110822,0,0,1.5558,148.246186,0,23535.5,0.075,0.002788,5.935464,0.856175,2.12295,0.002115,0,0,0,0,0.002205,NotAnnotated
-0.025409,0.001793,0.812412,0.002196,186.5,0.963237,1616.766844,2.458961,2.725978,182510.1476,0.328605,0.003802,0.157177,0.147129,475331.9098,43.534884,0.213498,0.089965,11.5825,0.002313,9.965,304.826087,5871,0,0.000151,0,3.048089,0.646002,0.000146,0,0.10444,5.974516,0.2715,0.000617,0,0.061896,0.004614,0,0.190851,0.0073,0,0,0.000957,13.277,0.000001,4.413774,0.00147,2307.862073,0.479194,0,0.469557,2.836102,643.41595,14962.5,0.01,0.002893,2.890506,0.241245,0.83075,0.000913,0,515.917498,0,17.268889,0.000756,NotAnnotated
-0.020007,0.00185,0.838923,0.002265,106,1.004996,2699.587687,4.105837,3.531025,188338.538,0,0.003802,0.174427,0.40831,460935.0457,2.459864,0.311442,0,0,0.002979,0,361,4047,0,0.000151,0,1.664001,0.232803,0.001082,0.00001,0,10.636599,0,0.001171,0,0.596973,0.007365,0,0.023368,0.06075,0,0,0.004461,0,0.000001,10.922341,0.002548,2787.36832,95.952663,0,3.384262,5.289708,599.025625,22791,0,0.002874,3.543685,0.275502,0,0.002082,0,416.853889,0,15.882169,0.001031,NotAnnotated
-0.017067,0.00185,0.846613,0.002287,68.5,0.925258,1987.579643,3.022935,2.723925,194683.661,0.46346,0.003802,0.73802,0.736037,505258.1055,7.02778,0.387918,1.02325,17.891,0.003141,60.455,344.111111,7029,0.68555,0.000167,0,2.985674,0.351886,0.004198,0.000048,0.18815,5.66264,119.025,0.001182,0,1.496003,0.01509,0.71625,0.022314,0.0882,0,0,0.009491,11.2325,0.000001,16.439427,0.003315,3462.435095,235.962039,0,6.106583,7.846584,659.953018,28759.5,0.035,0.002799,4.282348,0.35733,2.07065,0.002845,0,838.40226,0,47.434205,0.001405,NotAnnotated
-0.019789,0.001917,1.103088,0.002293,124,1.405847,2793.92712,5.311649,3.603335,215057.5325,0.46346,0.003802,0.79908,0.924045,419538.13435,19.483446,0.428149,1.02325,29.252,0.002985,77.175,219.63911,11187,0.77375,0.000171,0,1.248192,0.393231,0.001319,0.000012,0.18815,5.09058,153.08,0.001277,0,1.743618,0.017405,0.71625,0.004205,0.01625,0,0,0.005656,11.2325,0,13.451341,0.003467,3930.076202,93.368381,0,2.636184,17.42144,801.689467,23617,0.005,0.002757,4.689496,0.39635,2.1563,0.003142,0,1365.066017,0,-14.32582,0.002116,NotAnnotated
-0.017547,0.002908,1.199452,0.002251,181,1.524908,1990.846076,3.027903,3.834814,193439.9975,0,0.003802,1.791926,1.027126,535115.54875,10.890298,0.515547,0,0,0.002959,0,179.444444,9831,0,0.000151,0,2.496349,1.34716,0.000267,0,0,8.017703,0,0.001103,0.18106,0.44942,0.004784,0,-0.028989,0.4284,42.264,0,0.001273,0,0.000001,5.793181,0.001585,3273.977025,2.209877,0.38502,0.92938,6.520128,674.148901,19183.5,0,0.002966,3.635474,0.673573,0,0.001347,0.000358,554.838748,3.9492,-2.533333,0.001123,NotAnnotated
-0.011185,0.00225,1.814816,0.002276,9.5,1.811591,5819.563962,11.06381,11.662884,181150.1567,0.75385,0.003802,2.936677,1.480794,376144.52875,23.543314,3.435203,0.343225,48.4355,0.00473,26.49,0,13572,0.406555,0.000209,0,-5.191342,4.503749,0.00009,0,2.273,44.93348,70.785,0.004005,0.50389,1.295356,0.112865,0,-0.114119,1.22525,85.052,0,0.001237,25.734,0,9.320174,0.00329,4001.823654,36.010994,0.43956,0.726631,4.981337,0,30030,0.845,0.002715,6.261859,1.376192,2.2273,0.002473,0.000101,0,141.57,0,0.002742,NotAnnotated
-0.01099,0.002087,1.204465,0.002287,13,1.264988,3530.026543,5.368862,4.233306,232766.787,0,0.003802,1.329854,1.572288,533135.2309,67.076348,0.723607,0,0,0.003389,0,256,17628,0,0.000227,0,3.669126,0.658881,0.002394,0.000024,0,9.994114,0,0.000647,0,2.975055,0.031138,0,0.067951,0.0909,0,0,0.006611,0,0.000001,16.143906,0.002927,4326.619271,177.277117,0,4.093746,8.179839,756.448825,33730.5,0,0.003199,5.424734,0.657378,0,0.003139,0,1145.271198,0,-14.7,0.001673,NotAnnotated
-0.012714,0.00428,1.686402,0.002401,177.5,1.322842,8867.880969,13.487271,7.099495,224679.246,0,0.003802,1.223476,1.300236,619479.2175,20.555709,0.796096,0,0,0.002454,0,279.439024,12995,0,0.000253,0,-2.682365,2.117121,0.000256,0,0,10.43358,0,0.003487,0.27868,0.421206,0.169337,0,0.002999,3.09375,46.815,0,0.003578,0,0,13.164353,0.002723,5248.891198,6.665832,0.19605,0.61084,6.924123,682.63384,31222.5,0,0.002595,4.955981,2.805602,0,0.002589,0.000032,588.572052,10.715,27.152727,0.002063,NotAnnotated
-0.007495,0.002092,1.095108,0.002264,2,1.364693,341.0595,2.593608,3.300489,0,0,0.003802,0.513149,1.240922,104024.1925,0,0.965323,0,0,0.002774,0,0,0,0,0.000151,0,5.201356,0.71909,0.000035,0,0,1.452241,0,0.001126,0.060225,1.806961,0.000674,0,-0.035506,0.12525,61.082,0,0.001316,0,0,4.923067,0.00189,545.0181,1.787351,1.7193,0.154915,1.005309,0,3088.5,0,0.002473,3.257244,0.829081,0,0.001693,0.000092,0,119.03,0,0.000949,NotAnnotated
-0.005669,0.002159,1.227662,0.002197,2,1.384244,683.340636,5.196507,7.463321,0,0,0.003802,0.766166,0.766532,84847.4803,0,1.10223,0,0,0.003768,0,0,0,0,0.000151,0,18.546927,3.242862,0.000006,0,0,7.155282,0,0.001381,0.019698,0.326345,0.004942,0,-0.072876,0.057,15.385,0,0.000348,0,0,3.988121,0.001209,627.92271,0.292291,0,0.053692,0.605752,0,4446,0,0.002461,4.070188,1.170817,0,0.000734,0.000014,0,0.543,0,0.000953,NotAnnotated
-0.005992,0.003339,2.172375,0.002265,4.5,2.261562,3368.572313,12.80826,11.79597,0,0,0.003802,1.506067,1.822062,204399.1296,0,2.656254,0,0,0.005106,0,0,0,0,0.000303,0,-1.272524,5.148275,0.000143,0,0,23.86247,0,0.001196,0.4467,0.965152,0.040673,0,-0.000022,1.7685,57.281,0,0.002166,0,0,12.627477,0.001466,2281.562673,58.900329,0.43956,0.531591,3.075689,0,17216,0,0.001937,7.899774,3.687083,0,0.001861,0.000101,0,69.197,0,0.001636,NotAnnotated
-0.007623,0.002975,1.776907,0.002401,14,1.33896,10230.997997,15.560453,10.11591,0,0,0.003802,1.341707,1.694479,587009.68605,0,0.861532,0,0,0.003194,0,304,0,0,0.000253,0,-1.448624,2.254056,0.000225,0,0,26.813154,0,0.002834,0,0.776374,0.289404,0,-0.023791,2.0536,0,0,0.003364,0,0,15.351424,0.002507,5961.230379,50.236739,0,1.018085,7.770662,599.025625,41215.5,0,0.00218,5.923642,3.003316,0,0.002439,0,416.853889,0,18.9,0.002116,NotAnnotated
-0.007236,0.002999,1.636369,0.002265,17.5,1.743012,2047.123125,7.783738,5.808394,0,0,0.003802,1.344736,1.609876,211853.5789,0,2.370777,0,0,0.003888,0,0,0,0,0.000303,0,-1.094988,4.586963,0.000248,0,0,6.355775,0,0.001803,0.4467,0.858965,0.012079,0,-0.014516,1.9912,57.281,0,0.003318,0,0,13.418077,0.001135,1843.233912,71.592584,0.43956,0.691661,2.832502,0,13568,0,0.001928,6.436301,3.296038,0,0.001167,0.000101,0,69.197,0,0.001926,NotAnnotated
-0.010484,0.000825,0.951562,0.002265,45.5,1.152608,1528.945435,2.90674,3.64235,188658.9122,0.46346,0.003802,1.370559,1.615749,396752.57025,25.17062,0.747108,1.02325,29.252,0.00366,77.175,0,14464,0.77375,0.000151,0,2.319771,0.674139,0.002751,0.000027,0.18815,10.064539,153.08,0.000735,0.16909,3.099274,0.011089,0.71625,-0.049408,0.01525,128.18,0,0.00765,11.2325,0,15.598228,0.001364,3159.731497,235.367776,3.2426,4.609433,7.424223,0,26498.5,0.005,0.000855,4.849971,0.673448,2.1563,0.00137,0.000101,0,306.16,0,0.001209,NotAnnotated
-0.007077,0.000898,1.021503,0.002196,40.5,1.203116,1508.970881,3.825021,4.526383,0,0,0.003802,0.681161,0.676014,277952.7784,6.819596,0.977931,0,0,0.002688,0,0,6441,0,0.000151,0,16.29411,2.846383,0.00006,0,0,9.83188,0,0.000761,0.019698,0.292935,0.006355,0,-0.073982,0.03,15.385,0,0.000724,0,0,4.037342,0.000458,1591.165448,0.345889,0,0.217506,1.772737,0,10146,0,0.000977,3.311039,1.031945,0,0.000263,0.000014,0,0.543,0,0.000495,NotAnnotated
-0.006732,0.001945,1.711918,0.002303,27.5,1.77729,3841.417116,9.737432,10.558997,0,0.75385,0.003802,4.443693,2.259073,292198.2228,14.743021,5.258543,0.343225,48.4355,0.004714,26.49,0,8892,0.406555,0.000177,0,-8.185747,6.77888,0.000257,0,2.273,26.546124,70.785,0.00349,0.50389,2.015378,0.080288,0,-0.014599,2.34065,85.052,0,0.002268,25.734,0,12.451836,0.00259,3337.040472,78.921417,0.43956,1.237287,5.43633,0,25662,0.845,0.001824,6.368369,2.062648,2.2273,0.002273,0.000101,0,141.57,0,0.003387,NotAnnotated
-0.007621,0.000821,1.894935,0.002248,47,2.047102,5458.670346,10.3777,9.071457,0,0.75385,0.003802,4.584156,2.341015,357621.06135,0,5.428379,0.343225,48.4355,0.004347,26.49,0,0,0.406555,0.000151,0,-8.66014,6.956632,0.000285,0,2.273,29.783782,70.785,0.003137,0.50389,2.099952,0.020898,0,-0.03409,0.4901,85.052,0,0.001636,25.734,0,11.852977,0.000967,4336.411134,57.822194,0.43956,1.376144,5.606955,0,30264,0.845,0.000822,6.118126,2.114879,2.2273,0.000508,0.000101,0,141.57,0,0.001995,NotAnnotated
-0.007868,0.000604,1.144896,0.002247,45,1.283447,2382.626668,4.529708,3.011269,0,0.46346,0.003802,1.724511,2.077629,398473.28745,0,0.937153,1.02325,29.252,0.002673,74.885,0,0,0.77375,0.000151,0,5.341814,0.828281,0.001839,0.000015,0.18815,4.575849,153.08,0.001251,0,4.04584,0.00433,0.71625,-0.033974,0.10845,0,0,0.005351,11.2325,0,14.973169,0.001375,3239.923973,125.04657,0,2.914269,5.497031,0,21922,0.045,0.000993,4.471977,0.825102,2.1563,0.001465,0,0,0,0,0.001859,C
-0.006128,0.001125,1.903619,0.002367,38.5,1.218786,14457.37392,27.485502,10.133739,0,0.61485,0.003802,3.185785,2.211171,345304.1122,0,8.592496,0.5648,18.8645,0.003494,43.69,0,0,0.45645,0.000462,0.000001,-6.767647,2.485715,0.001167,0,3.83235,16.993837,4.0813,0.003278,0.46362,2.472454,0.208792,0,-0.001305,0.63,34.23,0,0.001602,55.715,0,11.796085,0.001017,3616.605362,2.991368,0.19605,1.238249,4.549636,0,28496,0.28,0.000708,4.066627,4.835076,2.03365,0.00058,0.000038,0,8.1626,0,0.002381,NotAnnotated
-0.005872,0.001902,0.916529,0.002393,19.5,1.073358,8684.37094,22.013615,7.778917,0,0,0.003802,5.16021,2.431579,309574.2468,0,9.922132,0,0,0.002504,0,0,0,0,0.000177,0.000001,-8.705231,2.236125,0.000207,0.000004,0,5.147758,0,0.00605,0,4.745237,0.11705,0,0.002252,1.4256,0,0,0.002429,0,0,19.521449,0.002029,2623.117248,4.310689,0,1.973477,4.022041,0,23227.5,0,0.001819,3.354461,5.142896,0,0.002676,-0,0,0,0,0.004609,NotAnnotated
-0.004494,0.002721,1.095108,0.002264,9.5,1.384745,716.90308,2.725867,3.429987,0,0,0.003802,4.116887,2.474499,215057.5325,0,1.20631,0,0,0.003246,0,0,0,0,0.000151,0,7.200079,2.994047,0.000217,0,0,2.904483,0,0.001531,0.18106,1.133457,0.002388,0,-0.009966,0.8764,42.264,0,0.00218,0,0,8.737758,0.0012,1482.27105,4.597289,0.38502,0.677586,3.410454,0,9831,0,0.001839,4.151549,1.47597,0,0.001042,0.000358,0,3.9492,0,0.001592,NotAnnotated
-0.004132,0.002161,2.214787,0.002321,12.5,1.896951,4991.554125,18.979293,9.43385,223902.0214,0.5516,0.003802,1.754113,2.192963,234965.0092,8.834706,3.132304,0.344485,34.6165,0.003512,9.765,0,11136,0.154575,0.000381,0,-1.740898,5.846805,0.000135,0,1.0913,8.245541,34.5985,0.00224,0.4467,1.201876,0.072824,0,-0.014234,1.2969,57.281,0,0.002508,45.5625,0,13.829011,0.001285,2353.451471,50.646153,0.43956,0.438764,2.886535,0,15488,0.655,0.001322,7.180587,4.145752,1.4134,0.001701,0.000101,0,69.197,0,0.002248,NotAnnotated
-0.003859,0.002021,0,0,0,0,0,0,0,241906.071,0,0,1.858004,1.818379,0,11.054792,3.112634,0,0,0,0,0,14592,0,0,0,-6.555173,3.902513,0,0,0,0,0,0.002039,0.48724,0.756353,0,0,0.007864,0.84495,41.051,0,0,0,0,0,0.001048,0,0,0.43956,0,0,0,0,0,0.001601,0,4.583892,0,0.001363,0.000101,0,0.543,0,0.001947,NotAnnotated
-0.00627,0.002788,1.567704,0.002437,18,1.424086,7286.301185,27.704567,9.612637,0,0,0.003802,1.370116,1.517402,240836.1945,9.02795,0.884175,0,0,0.002331,0,0,13110,0,0.000229,0,-3.817744,2.22248,0.000066,0,0,4.546053,0,0.003266,0.27868,0.516772,0.106543,0,0.010568,1.6625,46.815,0,0.002776,0,0,17.467698,0.001845,2245.596914,2.72326,0.19605,0.323009,3.021688,0,15180,0,0.001708,4.500275,2.935413,0,0.001963,0.000032,0,10.715,0,0.00173,NotAnnotated
-0.007265,0.002483,1.129309,0.002287,27,1.323258,2587.440073,3.93527,3.707492,0,0,0.003802,1.426076,1.770949,550908.14055,20.555709,0.781068,0,0,0.002942,0,177.011407,12995,0,0.000167,0,3.105694,0.673362,0.001391,0.000006,0,7.423003,0,0.000853,0.16909,3.509529,0.018901,0,-0.058818,0.0255,128.18,0,0.004489,0,0.000001,12.217973,0.002233,4173.252109,77.451356,3.2426,2.680117,9.19566,875.576323,28532.5,0,0.002324,4.553613,0.664583,0,0.0026,0.000101,1359.772604,306.16,2.180182,0.001947,C
-0.009225,0.001194,1.184832,0.002258,93,1.267402,3884.973543,7.385881,4.211139,0,0.46346,0.003802,1.177454,1.270979,413484.001,0,0.645145,1.02325,17.891,0.003558,60.455,215.478261,0,0.68555,0.000209,0,6.600415,0.551523,0.00114,0.000003,0.18815,8.07388,119.025,0.001121,0.16909,2.694333,0.017412,0.71625,-0.027809,0.08855,111.95,0,0.004258,11.2325,0,14.047485,0.001542,3053.931065,45.785931,3.2426,1.952306,6.044335,1225.747478,21829.5,0.035,0.001305,4.564612,0.542916,2.07065,0.001613,0.000101,1825.613306,238.05,9.232759,0.001031,NotAnnotated
-0.009231,0.001267,1.976204,0.002328,60,1.575932,11268.44571,28.563867,9.054659,0,0.373895,0.003802,0.902553,1.212258,364858.97025,20.156772,0.591892,0.25452,24.1165,0.003119,15.095,196,12771,0.33497,0.000306,0,-1.295655,1.461199,0.000096,0,2.5352,10.301258,39.413,0.000629,0.27868,0.582014,0.088043,0,-0.012928,0.3876,63.045,0,0.001988,43.5445,0,14.283214,0.000953,3415.271219,12.339716,0.19605,0.385525,4.798771,745.745462,20124,0.68,0.000873,5.567493,1.908419,1.9485,0.001049,0.000032,639.027298,78.826,5.6,0.000832,NotAnnotated
-0.010943,0.000546,1.33253,0.002417,40.5,1.599561,14569.169895,36.930722,11.787296,0,0,0.003802,2.286348,1.108779,327683.6808,0,4.468719,0,0,0.002839,0,0,0,0,0.000228,0,-4.428155,0.976026,0.000136,0.000001,0,10.686165,0,0.0018,0.39288,2.226384,0.163571,0,0.006372,0.0828,39.027,0,0.002145,0,0,21.495935,0.000899,3324.366548,1.822881,1.0043,1.312155,4.920624,0,26895,0,0.000848,4.328209,2.2189,0,0.001499,-0,0,10.715,0,0.001943,NotAnnotated
-0.010765,0.003495,1.65406,0.002297,69,1.860013,6241.66808,6.780737,5.97449,0,0.46056,0.003802,1.7459,1.050219,806399.78125,0,0.510682,0.25452,27.6895,0.003018,9.875,286.266667,0,0.128785,0.000195,0,3.18715,1.241737,0.000245,0,0.47216,18.400379,1.9746,0.001432,0,0.493318,0.031121,0.076925,-0.012965,0.9856,0,0.000001,0.001169,15.956,0.000001,6.690007,0.001937,5870.120025,1.377593,0,0.910008,10.127298,737.504909,31755,0.28,0.002745,4.394958,0.613526,1.0733,0.001789,0,964.876683,0,-11.526667,0.00163,NotAnnotated
-0.008058,0.001609,1.433078,0.002159,25,1.546178,15220.076235,38.580675,5.018216,183348.431,0,0.003802,3.189864,1.420056,295605.54485,5.497937,0.23113,0,0,0.004284,0,0,8439,0,0.000177,0,-1.899694,0.560292,0.000183,0,0,1.926023,0,0.001885,0.11524,1.202498,0.005821,0,0.068279,0.2608,30.326,0,0.000742,0,0,17.577062,0.001117,2893.249135,0,0,0.880221,9.481656,0,18139,0,0.00175,4.342419,2.605849,0,0.00254,0.000019,0,0,0,0.002999,C
-0.008193,0.001741,1.299436,0.002315,32.5,1.204227,3855.825205,7.330466,4.333874,209927.591,0.46346,0.003802,1.063949,1.111085,383491.243,0,0.588187,1.02325,17.891,0.003019,60.455,156.451613,0,0.68555,0.000235,0,5.197657,0.511213,0.001519,0.000003,0.18815,7.268903,119.025,0.001018,0.16909,2.353505,0.024981,0.71625,-0.027658,0.10535,111.95,0,0.004608,11.2325,0,14.663165,0.002313,3129.992215,46.618562,3.2426,2.068669,4.652918,686.878697,22473,0.035,0.001659,4.275955,0.505996,2.07065,0.001976,0.000101,1315.123844,238.05,-17.8425,0.001432,NotAnnotated
-0.007677,0.002804,1.545836,0.002281,53,1.781191,6710.07834,7.289602,4.501425,257002.9953,0.396035,0.003802,0.927362,1.607048,773553.92895,10.004408,0.655373,0.6389,23.43,0.002424,29.72,198.332016,9999,0.37596,0.000162,0,4.875748,1.340627,0.001883,0.000008,0.47216,11.660726,61.485,0.001618,0,1.517193,0.013107,0.35813,0.008929,0.5915,0,0.000001,0.004214,19.86,0.000001,11.28638,0.002218,6477.030717,70.280327,0,3.240646,11.745383,697.489319,36107.5,0.325,0.002038,4.693788,0.99933,1.72085,0.002112,0,861.332528,0,-10.011049,0.001718,NotAnnotated
-0.005311,0.002989,1.976204,0.002378,11.5,1.577258,6335.811839,16.06036,8.510255,0,0,0.003802,1.300826,1.696567,374192.7882,16.482475,0.852139,0,0,0.002797,0,209,13029,0,0.000306,0,-1.64369,2.147278,0.000115,0,0,8.997522,0,0.002387,0.27868,0.805902,0.091618,0,-0.006515,0.9248,63.045,0,0.002733,0,0,13.200662,0.002438,3440.340575,37.895045,0.19605,0.490995,4.560242,717.533575,21156,0,0.002077,5.875754,2.826213,0,0.002823,0.000032,644.135933,78.826,-3.04,0.002647,NotAnnotated
-0.004139,0.001891,1.032124,0.002123,2,1.667453,2851.86545,21.68719,4.703787,169365.8724,0,0.003802,3.393734,7.044185,94348.66245,46.315972,2.38326,0,0,0.005397,0,0,16512,0,0.000151,0,-4.913236,1.637846,0.000059,0,0,1.043382,0,0.001152,0.43023,3.173349,0.000977,0,-0.003833,0.23585,90.882,0,0.000573,0,0,14.089732,0.002414,842.08614,0,0.19605,0.542948,6.583824,0,6208,0,0.001676,4.513249,1.838561,0,0.002276,0.000349,0,204.33,0,0.002686,NotAnnotated
-0.004335,0.003547,1.861696,0.002332,6.5,1.268132,9605.210285,24.347808,8.597992,0,0.61485,0.003802,2.887586,2.009612,244498.13,0,7.887415,0.5648,18.8645,0.003493,43.69,0,0,0.45645,0.000409,0.000001,-6.174686,2.273088,0.001088,0,3.83235,11.204318,4.0813,0.004668,0.46362,2.261559,0.041105,0,0.000575,1.12,34.23,0,0.001574,55.715,0,11.43065,0.003128,2541.703156,3.173006,0.19605,1.064315,3.063128,0,19659.5,0.28,0.002046,3.902362,4.400716,2.03365,0.002061,0.000038,0,8.1626,0,0.003578,NotAnnotated
-0.004262,0.002103,1.151444,0.002305,33,1.291675,4513.184802,6.864159,4.956469,216680.2699,0.46346,0.003802,2.100233,2.575822,508315.7665,17.766153,1.161642,1.02325,29.252,0.003449,77.175,0,15481,0.77375,0.000233,0,4.243022,1.017419,0.001816,0.000007,0.18815,11.11149,153.08,0.000922,0.16909,5.0479,0.039617,0.71625,-0.014256,0.01905,128.18,0,0.003928,11.2325,0.000001,15.316407,0.002836,4203.694144,50.055134,3.2426,3.980512,8.884013,0,34804,0.005,0.002147,4.619641,1.003111,2.1563,0.002792,0.000101,0,306.16,0,0.001936,NotAnnotated
-0.002818,0.001061,0,0,0,0,0,0,0,250433.997,0.396035,0,2.039955,3.571352,0,15.931886,1.464332,0.6389,23.43,0,29.72,0,11413,0.37596,0,0,10.694814,3.034994,0,0,0.47216,0,61.485,0.000843,0.2302,3.309723,0,0.35813,-0.014418,0.1885,81.498,0,0,19.86,0,0,0.000747,0,0,1.7193,0,0,0,0,0.325,0.000792,0,2.240735,1.72085,0.000463,0.000092,0,122.97,0,0.000616,NotAnnotated
-0.003177,0.002103,2.029386,0.002473,9.5,1.070748,4852.163635,36.898583,14.579335,0,0.373895,0.003802,2.099436,2.289438,98159.226,0,1.376869,0.25452,12.755,0.003496,9.23,0,0,0.246755,0.00062,0,-5.31326,3.527669,0.000079,0,2.5352,5.789519,5.3575,0.002276,0.27868,0.769924,0.162561,0,-0.010486,0.56875,46.815,0,0.001688,43.5445,0,11.603074,0.001718,990.54264,0.332556,0.19605,0.105631,1.254646,0,7877.5,0.625,0.001171,4.280132,4.646909,1.86285,0.001549,0.000032,0,10.715,0,0.001518,NotAnnotated
-0.005756,0.001533,1.017785,0.002253,43,1.002591,5634.798631,8.570036,6.129768,0,0,0.003802,0.746324,0.753899,432778.7552,0,1.07176,0,0,0.002869,0,0,0,0,0.000254,0,19.624972,3.060621,0.000107,0,0,17.659948,0,0.00087,0,0.331865,0.038863,0,0.018527,0.0187,0,0,0.000537,0,0,4.782523,0.00096,2668.9065,0.196046,0,0.401504,2.875544,0,20121,0,0.001772,2.949379,1.106128,0,0.000524,0,0,0,0,0.000676,NotAnnotated
-0.006655,0.002233,2.871197,0.002307,44,2.361649,27517.87323,29.894485,8.410409,0,0.328605,0.003802,3.067597,1.234941,669041.3955,0,4.722537,0.35091,36.0065,0.002628,66.11,0,0,0.154575,0.000236,0,0.754525,0.608632,0.001055,0,0.18815,18.939706,34.0555,0.001984,0,1.1918,0.049195,0,-0.000508,0.4556,0,0.000001,0.001966,61.69,0.000001,21.41311,0.001692,10387.662486,35.961247,0,2.205167,8.449747,0,58033,0.17,0.001291,6.39024,4.075615,1.8983,0.001695,0,0,0,0,0.001701,NotAnnotated
-0.009035,0.002144,1.334249,0.002253,64.5,1.668094,3910.1361,4.955813,5.664144,0,0.396035,0.003802,1.125845,1.910243,621877.25665,51.011667,0.791619,0.6389,23.43,0.003239,29.72,0,13231,0.37596,0.000151,0,5.291258,1.658602,0.001806,0.000009,0.47216,24.839031,61.485,0.001499,0,1.766096,0.013318,0.35813,-0.012698,1.001,0,0,0.003936,19.86,0.000001,10.51807,0.001867,5300.388278,93.681866,0,3.337728,11.029311,0,35754,0.325,0.00171,4.967508,1.243006,1.72085,0.001632,0,0,0,0,0.001087,NotAnnotated
-0.010525,0.001524,1.046005,0.002256,91,1.304527,4439.9826,4.220516,3.960325,175114.103,0.46346,0.003802,1.101453,1.113581,755317.188,10.004408,0.591654,1.02325,17.891,0.003678,60.455,209,9999,0.68555,0.00017,0,4.688379,0.527686,0.003646,0.000036,0.18815,21.501789,119.025,0.000897,0,2.305205,0.021156,0.71625,-0.024318,0.0651,0,0.000001,0.005873,11.2325,0.000001,12.879739,0.002549,6279.78394,143.843749,0,6.614346,20.604409,599.025625,46480.5,0.035,0.001768,4.715833,0.53098,2.07065,0.002343,0,1385.844709,0,9.5,0.001112,NotAnnotated
-0.010732,0.001694,1.422618,0.002242,30.5,1.672784,2082.678354,5.279286,8.189405,214382.7249,0.75385,0.003802,2.392084,1.184488,271940.9524,42.120508,2.804176,0.343225,48.4355,0.004787,26.49,0,15444,0.406555,0.000151,0,-4.019529,3.629522,0.000181,0,2.273,23.195786,70.785,0.003937,0.50389,1.06377,0.018132,0,0.019639,1.15765,85.052,0,0.00141,25.734,0,8.471378,0.002387,2582.873184,55.740218,0.43956,0.960907,4.245362,0,20046,0.845,0.001782,5.289027,1.115585,2.2273,0.001627,0.000101,0,141.57,0,0.002639,NotAnnotated
-0.008454,0.003903,2.34086,0.002377,4,1.679856,6303.284097,23.96686,6.827347,238340.6763,0.373895,0.003802,0.854397,1.062745,231019.305,69.394433,0.549481,0.25452,24.1165,0.00206,15.095,0,20124,0.33497,0.000229,0,-0.893959,1.417963,0.000052,0,2.5352,3.228074,39.413,0.002913,0.27868,0.499914,0.019347,0,0.01076,1.2376,63.045,0,0.002495,43.5445,0,17.137748,0.003041,2573.760432,28.044822,0.19605,0.267701,2.09662,0,13029,0.68,0.002624,5.537513,1.89935,1.9485,0.002837,0.000032,0,78.826,0,0.002374,NotAnnotated
-0.010324,0.002004,1.01051,0.002264,27,1.15136,2804.642925,3.554681,2.685236,190824.0563,0.46346,0.003802,0.793757,0.927197,597983.2146,32.099392,0.422828,1.02325,29.252,0.002792,77.175,143.846154,14577,0.77375,0.000151,0,1.39047,0.372524,0.002787,0.000024,0.18815,6.512995,153.08,0.001019,0,1.8353,0.006327,0.71625,0.023483,0.01535,0,0,0.006552,11.2325,0.000001,14.599713,0.003241,4437.822792,165.755373,0,5.104974,8.458478,599.025625,31527,0.005,0.002683,4.292128,0.37713,2.1563,0.003165,0,416.853889,0,5.088649,0.001819,C
-0.014508,0.001917,1.453954,0.002279,89.5,2.835816,19423.647075,21.101192,5.496855,204224.7775,0.39624,0.003802,0.625422,4.053584,636478.9173,198.070742,1.461644,0.486475,15.3625,0.002741,39.255,354.16,11639,0.20193,0.000151,0,0.793957,0.20382,0.000408,0.000001,0.18815,9.892269,0,0.003731,0,0.385857,0.059325,0.088185,-0.067322,0.24825,0,0.000001,0.003144,53.635,0.000001,9.352466,0.003612,11889.832643,0,0,2.726645,147.928349,877.21906,38934,0.075,0.002914,4.845312,1.222048,2.12295,0.001913,0,1468.639356,0,16.955184,0.002176,NotAnnotated
-0.014385,0.003239,1.871748,0.00229,49.5,2.245593,5732.958888,10.899161,8.363722,208048.385,0.46056,0.003802,1.089454,0.607674,404767.47375,69.521401,0.313321,0.25452,27.6895,0.003648,9.875,336,8961,0.128785,0.000151,0,1.452945,0.793705,0.000183,0,0.47216,18.46849,1.9746,0.001884,0.18106,0.281193,0.048858,0.076925,-0.007632,1.078,42.264,0,0.000785,15.956,0,9.349901,0.00189,4123.995038,1.279412,0.38502,0.86068,6.751473,1393.847448,24969,0.28,0.002867,4.663289,0.401337,1.0733,0.001663,0.000358,2973.524799,3.9492,0.63,0.001943,NotAnnotated
-0.012071,0.002224,1.172416,0.002297,30.5,1.215638,4414.258125,4.7955,3.441799,188060.9956,0.396035,0.003802,0.172635,0.40586,719053.8143,3.928187,0.317989,0.6389,12.8075,0.002403,31.45,218.961538,6177,0.37596,0.000174,0,1.753881,0.226812,0.000776,0.000004,0.18815,9.169009,59.515,0.001113,0,0.632497,0.018656,0.35813,-0.008389,0.065,0,0.000001,0.003412,10.6875,0.000001,8.646374,0.002572,4407.35878,41.486009,0,2.016555,6.357721,760.938741,26021.5,0.025,0.002903,3.649815,0.266765,1.4144,0.002178,0,1389.453576,0,-51.963924,0.000989,C
-0.015936,0.002311,1.036418,0.002281,44.5,1.201326,3572.57475,3.881124,3.479036,194830.4282,0.396035,0.003802,0.105145,0.241969,699779.7956,4.036885,0.18572,0.6389,12.8075,0.002711,31.45,196.941727,5041,0.37596,0.000184,0,1.071071,0.130309,0.000693,0.000004,0.18815,13.87461,59.515,0.001074,0,0.385976,0.016004,0.35813,-0.026283,0.05675,0,0.000001,0.003203,10.6875,0.000001,7.481121,0.002152,3889.985616,49.380782,0,2.274271,8.523848,931.786708,24814.5,0.025,0.002897,3.657472,0.156863,1.4144,0.001699,0,839.003707,0,55.251724,0.000905,C
-0.023585,0.002378,1.174489,0.002306,238,1.457611,7515.474798,7.143987,4.46928,217163.6399,0.46346,0.003802,0.224599,0.244701,806655.2996,0,0.1172,1.02325,29.252,0.003135,74.885,313.801506,0,0.77375,0.000171,0,0.539509,0.102878,0.002654,0.000016,0.18815,16.292798,153.08,0.001173,0,0.506372,0.08929,0.71625,-0.050974,0.13095,0,0.000001,0.004686,11.2325,0.000001,17.518448,0.003085,8079.410924,108.322085,0,7.154613,32.327313,1176.307968,56782.5,0.045,0.003176,5.005312,0.10692,2.1563,0.002854,0,4476.374455,0,-466.825714,0.002101,NotAnnotated
-0.025628,0.00219,1.597706,0.002291,310.5,2.068523,10486.29846,9.967964,6.085487,210430.2958,0.396035,0.003802,0.285466,0.470098,860538.7773,15.931886,0.205774,0.6389,23.43,0.002744,29.72,316.928058,11413,0.37596,0.000161,0,1.242876,0.427975,0.001529,0.000005,0.47216,23.144884,61.485,0.000725,0,0.450446,0.049832,0.35813,-0.008996,0.3965,0,0.000001,0.002723,19.86,0.000001,11.736318,0.001297,8008.524815,50.069234,0,3.939882,23.506547,1328.531495,47722.5,0.325,0.001804,4.889773,0.320748,1.72085,0.001082,0,3660.314766,0,24.893323,0.000576,NotAnnotated
-0.016946,0.002325,2.451182,0.00226,155,2.424208,21675.76854,23.54782,5.504267,0,0.328605,0.003802,0.898641,0.360608,689850.6475,0,1.409095,0.35091,36.0065,0.002402,66.11,160,0,0.154575,0.000162,0,0.231444,0.177151,0.000722,0,0.18815,9.547359,34.0555,0.00173,0.30882,0.362538,0.016062,0,-0.020231,0.2448,46.225,0.000001,0.001845,61.69,0.000001,19.774024,0.001969,9102.963824,30.119942,0.19605,1.998123,10.31971,599.025625,45588,0.17,0.001883,5.865187,1.182478,1.8983,0.001891,0.000044,416.853889,68.111,7.56,0.00169,NotAnnotated
-0.018279,0.002409,1.34047,0.002264,118,1.839492,2833.290964,3.59099,4.434414,0,0.46056,0.003802,0.562426,0.327698,649603.08875,0,0.160548,0.25452,27.6895,0.003135,9.875,210,0,0.128785,0.000151,0,1.01335,0.380772,0.000218,0,0.47216,12.978391,1.9746,0.000794,0,0.160849,0.006321,0.076925,-0.011917,0.588,0,0,0.001058,15.956,0.000001,5.538461,0.001076,4218.8496,1.722678,0,1.015822,12.111591,1049.0964,23620.5,0.28,0.002057,3.911074,0.192046,1.0733,0.00099,0,630.905717,0,-7.02,0.000965,C
-0.013715,0.00313,1.400153,0.002374,69.5,1.191328,18542.423801,15.667447,6.254846,0,0.373895,0.003802,0.449656,0.485485,1040386.248,7.214906,0.285446,0.25452,12.755,0.002586,9.23,138,10005,0.246755,0.000229,0,-1.226148,0.701875,0.000389,0,2.5352,15.474535,5.3575,0.00193,0,0.171618,0.166297,0,-0.016519,0.7375,0,0.000001,0.003134,43.5445,0.000001,12.714902,0.002428,7905.607857,4.703076,0,1.142787,10.96221,643.41595,50197.5,0.625,0.002228,4.219769,0.941675,1.86285,0.0023,0,515.917498,0,7.257736,0.001272,C
-0.013643,0.003199,2.269735,0.00229,94.5,2.171162,30286.399,28.789353,11.309198,225690.2867,0.5516,0.003802,0.48134,0.463768,874636.82295,9.02795,0.775309,0.344485,23.255,0.003923,8.935,232.827586,13110,0.066365,0.00038,0,-1.76797,0.939613,0.000282,0,1.03195,60.458944,0.2715,0.000995,0,0.200801,0.264098,0,0.020571,1.29035,0,0.000001,0.001562,50.765,0.000001,12.698512,0.001052,8190.949104,0.136767,0,0.832665,8.795758,1112.789053,50673,0.655,0.002369,6.32977,1.128065,1.3278,0.001218,0,1553.824572,0,-123.997451,0.001106,C
-0.011387,0.002514,1.469109,0.002315,119,1.675281,10484.17344,8.858617,5.60009,209618.2342,0.396035,0.003802,0.647349,1.126328,1044504.5656,6.997193,0.446247,0.6389,23.43,0.002538,29.72,246.201094,11514,0.37596,0.000177,0,3.607277,0.899064,0.002206,0.000011,0.47216,17.478252,61.485,0.000938,0,1.074806,0.039018,0.35813,-0.022097,0.8515,0,0.000001,0.004074,19.86,0.000001,12.083797,0.001763,8746.067858,60.075609,0,4.365353,17.429562,730.96601,52974.5,0.325,0.001792,4.710409,0.676252,1.72085,0.001707,0,879.979627,0,-11.39251,0.000774,C
-0.011297,0.002175,0.923795,0.002264,48.5,1.214251,2849.095125,3.09516,2.671198,188060.9956,0.396035,0.003802,0.208843,0.500871,683593.4361,5.746714,0.376182,0.6389,12.8075,0.002557,31.45,255.224444,7171,0.37596,0.000151,0,2.349559,0.264888,0.001102,0.000008,0.18815,7.965236,59.515,0.00074,0,0.779959,0.004804,0.35813,0.057505,0.09725,0,0.000001,0.004036,10.6875,0.000001,7.236596,0.001892,4124.758352,63.187357,0,2.876167,13.047113,632.841373,23394.5,0.025,0.00254,3.369643,0.312723,1.4144,0.001845,0,936.90744,0,11.759377,0.000748,C
-0.013312,0.002308,0.980086,0.002293,97,1.189604,4475.36925,4.254153,3.207424,202480.1906,0.396035,0.003802,0.146171,0.348732,802470.4836,4.036885,0.255387,0.6389,12.8075,0.002589,31.45,255.406215,5041,0.37596,0.000171,0,1.692426,0.178011,0.001229,0.00001,0.18815,11.393281,59.515,0.000785,0,0.547672,0.021204,0.35813,0.06502,0.081,0,0.000001,0.004245,10.6875,0.000001,8.782121,0.002439,5212.730248,75.320475,0,3.519707,16.644047,795.873048,31417.5,0.025,0.002887,3.72766,0.213085,1.4144,0.002295,0,788.242667,0,43.24995,0.000828,C
-0.010282,0.004653,2.616967,0.002319,33.5,2.531353,18938.847785,36.005414,15.807975,209301.7457,0.5516,0.003802,0.658069,0.627399,431298.7743,4.915307,1.046982,0.344485,23.255,0.00404,8.935,224,8094,0.066365,0.000417,0,-2.27148,1.296876,0.000187,0,1.03195,53.275759,0.2715,0.001442,0,0.265391,0.389461,0,0.038462,1.7554,0,0,0.001359,50.765,0,13.817503,0.002111,4704.424712,0.108652,0,0.477096,4.854663,1624.410106,30210,0.655,0.003313,6.887789,1.565255,1.3278,0.002585,0,2212.964394,0,12.25,0.001926,NotAnnotated
-0.008933,0.002101,1.095108,0.002264,4,1.397628,892.3098,3.392813,3.35584,200945.9929,0,0.003802,0.989974,1.191506,216680.2699,13.626937,0.523884,0,0,0.002792,0,0,12882,0,0.000151,0,1.970695,0.455947,0.00108,0.000006,0,2.904483,0,0.000649,0,2.353705,0.002,0,0.050611,0.0103,0,0,0.006349,0,0,12.990351,0.003315,1674.97577,143.150172,0,1.662102,4.116365,0,11413,0,0.002618,4.655889,0.4593,0,0.003436,0,0,0,0,0.00137,NotAnnotated
-0.011108,0.002241,0.822832,0.002264,89,1.091799,2706.695525,2.940462,2.445447,200945.9929,0.46346,0.003802,0.784557,0.927738,688937.1976,31.027128,0.408939,1.02325,29.252,0.003131,77.175,243.549815,12769,0.77375,0.000151,0,1.474946,0.358683,0.005549,0.000063,0.18815,7.085055,153.08,0.000686,0,1.826624,0.009234,0.71625,0.068213,0.014,0,0.000001,0.009069,11.2325,0.000001,15.615906,0.003187,5500.278264,251.714741,0,8.876507,22.337528,599.025625,40171.5,0.005,0.002805,4.36151,0.36482,2.1563,0.003429,0,1084.57491,0,13.919175,0.001543,NotAnnotated
-0.010367,0.002087,0.741738,0.002218,45.5,0.880211,2661.462248,3.373209,2.369957,216680.2699,0.46346,0.003802,0.752497,0.903058,581426.36215,31.027128,0.390648,1.02325,29.252,0.003146,77.175,247,12769,0.77375,0.000151,0,1.506939,0.341187,0.002834,0.000027,0.18815,5.575239,153.08,0.000643,0,1.773057,0.006513,0.71625,0.148884,0.01065,0,0,0.005274,11.2325,0.000001,12.377105,0.003138,3568.242743,142.10558,0,4.849403,8.048811,611.915483,28702,0.005,0.002824,3.646796,0.346152,2.1563,0.003419,0,416.853889,0,14.25,0.001682,NotAnnotated
-0.006983,0.003022,1.755529,0.002231,4,2.041561,2543.74824,9.672047,6.577943,233646.5569,0,0.003802,0.891808,1.543423,214560.69245,15.931886,0.61115,0,0,0.002651,0,0,11413,0,0.000227,0,4.715404,1.26232,0.000084,0,0,8.27415,0,0.000992,0.2302,1.431282,0.005745,0,-0.07117,0.4745,81.498,0,0.001345,0,0,6.868726,0.002466,1616.050923,0.253889,1.7193,0.179145,2.050633,0,8635.5,0,0.002763,4.858325,0.950337,0,0.002341,0.000092,0,122.97,0,0.001143,NotAnnotated
-0.007932,0.002135,1.095108,0.002264,2,1.397628,446.1549,3.392813,3.35584,217163.6399,0,0.003802,0.943261,1.615865,108340.13495,8.180744,0.647991,0,0,0.002792,0,0,10201,0,0.000151,0,4.73237,1.351164,0.00054,0.000003,0,1.452241,0,0.000708,0.2302,1.489194,0.001,0,-0.070063,0.02275,81.498,0,0.006349,0,0,12.990351,0.00212,837.487885,143.150172,1.7193,0.831051,2.058182,0,5706.5,0,0.002175,4.655889,1.018382,0,0.001954,0.000092,0,122.97,0,0.000889,NotAnnotated
-0.009169,0.001246,0.846613,0.002287,70,0.92267,1975.336218,3.004314,2.763682,0,0,0.003802,1.064972,1.278508,515804.64065,0,0.564024,0,0,0.003046,0,260.153846,0,0,0.000167,0,3.317263,0.502061,0.0035,0.000039,0,5.66264,0,0.00039,0,2.461062,0.019583,0,0.085808,0.03105,0,0,0.008658,0,0.000001,16.23646,0.002242,3623.853987,244.049332,0,5.677572,8.095968,599.025625,29662.5,0,0.002061,4.351876,0.504626,0,0.002409,0,416.853889,0,13.224,0.001127,NotAnnotated
-0.006048,0.002309,0.916529,0.002232,6.5,0.918961,1752.816263,4.443134,3.475866,0,0,0.003802,0.481895,0.489742,300542.4389,0,0.672523,0,0,0.002167,0,361,0,0,0.000177,0,13.229579,1.930374,0.000075,0,0,3.951631,0,0.001048,0.019698,0.212469,0.011706,0,-0.065066,0.0336,15.385,0,0.000953,0,0,4.974297,0.001358,1600.787362,0.475656,0,0.251871,1.719727,599.025625,10117.5,0,0.002819,3.126305,0.702714,0,0.000875,0.000014,416.853889,0.543,14.44,0.001018,NotAnnotated
-0.007228,0.002309,0.859528,0.002196,6.5,1.030989,1123.89805,2.848918,2.88443,0,0.328605,0.003802,0.384536,0.39347,290374.4613,0,0.532204,0.089965,11.5825,0.002204,9.965,361,0,0,0.000151,0,11.052982,1.513392,0.00009,0,0.10444,3.775904,0.2715,0.001011,0,0.17187,0.002714,0,0.01833,0.0329,0,0,0.000988,13.277,0,4.548861,0.001513,1484.384452,0.506036,0,0.287125,1.843837,599.025625,9319.5,0.01,0.002878,3.016008,0.551892,0.83075,0.000892,0,416.853889,0,14.44,0.000994,NotAnnotated
-0.009631,0.001468,0.969945,0.002157,42,1.09002,21621.817805,27.404078,5.277096,188697.3249,0,0.003802,2.315502,1.037501,562902.48035,3.442854,0.158323,0,0,0.005403,0,236.30303,5529,0,0.000164,0,-1.451913,0.389042,0.001356,0,0,5.208734,0,0.000759,0,0.851357,0.026328,0,-0.068693,0.1632,0,0,0.001197,0,0.000001,16.531474,0.000933,4677.901568,0,0,3.185191,12.31882,822.767018,38024,0,0.001833,3.602101,1.838943,0,0.0021,0,1469.349688,0,-62.276667,0.001404,NotAnnotated
-0.0066,0.002305,1.275345,0.002302,18.5,1.790159,3176.992185,8.053212,5.609442,237649.4793,0,0.003802,1.960786,4.14032,312885.70455,22.60141,1.325384,0,0,0.003181,0,0,12416,0,0.000177,0,-3.075824,0.921795,0.000224,0,0,11.159457,0,0.001348,0.43023,1.81032,0.029322,0,-0.046542,0.19875,90.882,0,0.002145,0,0,12.155707,0.002442,2779.837476,112.887793,0.19605,1.859773,14.126424,0,19136,0,0.002187,5.54075,1.041143,0,0.001735,0.000349,0,204.33,0,0.00225,NotAnnotated
-0.007233,0.003244,1.266111,0.002353,6.5,1.080099,7957.71383,20.171645,7.037361,238340.6763,0,0.003802,0.852898,1.109154,331482.1305,46.315972,0.538337,0,0,0.002124,0,0,16512,0,0.000229,0,-1.066046,1.393735,0.00011,0,0,4.981094,0,0.00348,0.27868,0.506886,0.033652,0,-0.012076,0.7072,63.045,0,0.002361,0,0,16.291441,0.002167,2623.042072,30.641534,0.19605,0.77509,3.52937,0,20446.5,0,0.002644,4.033248,1.853627,0,0.002648,0.000032,0,78.826,0,0.002721,NotAnnotated
-0.011802,0.00178,0.741738,0.002249,128,0.88651,2350.658972,1.986193,2.289544,216680.2699,0.46346,0.003802,0.638265,0.775625,888919.41,32.099392,0.33351,1.02325,29.252,0.003003,77.175,236.245283,14577,0.77375,0.000151,0,1.297814,0.298175,0.006556,0.000074,0.18815,9.283666,153.08,0.001299,0,1.475518,0.012149,0.71625,0.03333,0.00455,0,0.000001,0.00797,11.2325,0.000001,14.485934,0.003026,5784.36599,253.138314,0,10.445505,13.464267,609.380271,48759.5,0.005,0.002649,4.031751,0.299758,2.1563,0.0037,0,416.853889,0,12.35877,0.003007,C
-0.009534,0.003336,1.540694,0.002275,29,1.708738,8533.88172,10.816073,6.609755,209618.2342,0,0.003802,0.544285,0.968746,641441.6574,15.931886,0.375442,0,0,0.003313,0,236.30303,11413,0,0.000207,0,3.111649,0.791879,0.00161,0.000004,0,21.001517,0,0.002931,0.2302,0.867289,0.027715,0,0.015609,0.897,81.498,0,0.003093,0,0.000001,10.903158,0.002868,5679.48103,45.94446,1.7193,2.578355,12.070696,398.207225,36309.5,0,0.002398,4.775707,0.58818,0,0.002964,0.000092,754.398753,122.97,-142.346667,0.002507,NotAnnotated
-0.006762,0.002427,1.334247,0.002265,4,1.69577,1603.76625,6.097971,5.000419,163390.0782,0.396035,0.003802,0.29312,0.73255,198156.6004,5.746714,0.542736,0.6389,12.8075,0.003193,31.45,0,7171,0.37596,0.000227,0,3.496767,0.399751,0.00009,0,0.18815,7.771879,59.515,0.001215,0.060225,1.064742,0.006046,0.35813,0.040916,0.0945,61.082,0,0.001919,10.6875,0,8.269962,0.002559,1349.162144,46.36128,1.7193,0.639526,4.294755,0,8591,0.025,0.002791,4.768323,0.459322,1.4144,0.002214,0.000092,0,119.03,0,0.001298,NotAnnotated
-0.009804,0.00265,1.336283,0.002302,40,1.446027,15502.24906,39.295942,7.986634,168894.6879,0,0.003802,2.459959,0.793252,263868.98565,7.464982,3.998835,0,0,0.00183,0,0,10437,0,0.000177,0,-2.004854,0.327113,0.000094,0.000001,0,3.638338,0,0.011465,0.060225,2.237012,0.010822,0,-0.006144,0.2961,41.775,0,0.001046,0,0,26.5727,0.002718,2638.990046,0,1.2064,1.909583,3.19188,0,24328.5,0,0.002451,3.359177,2.367898,0,0.003906,-0,0,0,0,0.008793,NotAnnotated
-0.011006,0.002297,1.050909,0.002284,36.5,1.134827,4250.894695,4.618028,4.256234,169858.4684,0.46346,0.003802,0.61605,0.759767,702909.7735,20.695521,0.333236,1.02325,29.252,0.00335,77.175,163.333333,16611,0.77375,0.000199,0,1.242543,0.30611,0.003254,0.000018,0.18815,16.848538,153.08,0.000857,0,1.396607,0.044153,0.71625,0.102817,0.0119,0,0.000001,0.005179,11.2325,0.000001,13.303818,0.003054,5524.081849,118.587625,0,5.120674,11.541573,834.521495,44070,0.005,0.002754,4.524123,0.301898,2.1563,0.003251,0,1469.349688,0,2.227436,0.001953,C
-0.007289,0.003302,1.719798,0.002409,9.5,1.082635,14525.12336,27.614303,12.715442,176921.5372,0,0.003802,1.440303,1.030963,343811.1674,17.766153,3.923267,0,0,0.004321,0,0,15481,0,0.000636,0,-3.273008,1.176768,0.002111,0,0,27.652011,0,0.007888,0.46362,1.089765,0.423196,0,0.000356,0.686,34.23,0,0.002003,0,0,10.752424,0.002879,3358.750837,2.947673,0.19605,1.68341,5.993742,0,30962,0,0.002075,3.894047,2.251648,0,0.002001,0.000038,0,8.1626,0,0.005803,NotAnnotated
-0.006335,0.003295,1.636369,0.002265,2,1.717773,1085.101875,8.251725,6.096119,203264.5994,0,0.003802,0.964863,0.938569,101240.0953,7.802793,1.621611,0,0,0.003322,0,0,15618,0,0.000303,0,-3.127169,2.144129,0.00004,0,0,4.667426,0,0.002503,0.48724,0.366858,0.004412,0,0.03171,0.96285,41.051,0,0.002003,0,0,8.082106,0.001586,675.975872,0.245754,0.43956,0.103985,0.744195,0,4047,0,0.002706,4.987041,2.506811,0,0.001992,0.000101,0,0.543,0,0.002279,NotAnnotated
-0.008782,0.002559,2.318763,0.002264,40.5,2.418406,12085.99635,30.636239,6.217908,0,0,0.003802,1.775048,0.734908,284801.6047,0,2.784728,0,0,0.001979,0,0,0,0,0.000151,0,0.45006,0.376769,0.000396,0,0,3.476543,0,0.005187,0,0.66036,0.002724,0,-0.005472,0.3332,0,0,0.002052,0,0,27.032636,0.002206,4001.746822,37.04496,0,1.421806,3.603558,0,23645.5,0,0.001618,5.5399,2.473943,0,0.002246,0,0,0,0,0.004536,NotAnnotated
-0.007475,0.001651,0.918423,0.002196,18.5,1.112553,825.630245,3.139278,3.087921,0,0,0.003802,0.369628,0.387694,196045.0052,0,0.546408,0,0,0.002148,0,266,0,0,0.000151,0,10.300311,1.638053,0.000054,0,0,2.676598,0,0.001233,0.019698,0.158629,0.00169,0,0.064723,0.0244,15.385,0,0.000912,0,0,4.304313,0.00095,1015.235707,0.442999,0,0.17342,1.249961,717.533575,6099,0,0.001809,3.036483,0.577119,0,0.000507,0.000014,644.135933,0.543,-2.66,0.000987,NotAnnotated
-0.010206,0.003902,1.607726,0.002401,34.5,1.200777,8490.742055,16.142095,7.887099,0,0,0.003802,0.584691,0.666032,451840.191,0,0.389842,0,0,0.002659,0,222.551724,0,0,0.000327,0,-1.641663,1.04541,0.000252,0,0,11.333425,0,0.003152,0,0.208289,0.191725,0,-0.00728,1.83125,0,0,0.003393,0,0,11.915597,0.002554,3705.137417,5.666347,0,0.51551,5.04967,717.533575,24265,0,0.002096,4.487684,1.345746,0,0.002355,0,644.135933,0,-2.21,0.00192,C
-0.007332,0.00104,1.547257,0.002403,5.5,0.918319,7459.959925,28.364867,13.241141,0,0.61485,0.003802,1.429214,1.050371,156719.4174,0,3.980134,0.5648,18.8645,0.005042,43.69,0,0,0.45645,0.000758,0,-3.505781,1.1919,0.00158,0,3.83235,16.65333,4.0813,0.001164,0.46362,1.104368,0.253417,0,0.000956,0.1876,34.23,0,0.002166,55.715,0,11.599117,0.000786,1566.531455,4.877737,0.19605,1.221498,3.137647,0,17125,0.28,0.000706,3.728013,2.246945,2.03365,0.000447,0.000038,0,8.1626,0,0.000858,NotAnnotated
-0.010692,0.000825,1.256685,0.002287,38.5,1.290748,3323.752913,6.318922,3.954416,209927.591,0.46346,0.003802,0.70377,0.796061,375949.6235,0,0.400179,1.02325,17.891,0.003058,60.455,140,0,0.68555,0.000216,0.000001,4.2243,0.363,0.001965,0.000006,0.18815,7.107108,119.025,0.000735,0.16909,1.552461,0.016095,0.71625,-0.034258,0.1029,111.95,0,0.004849,11.2325,0,14.012532,0.001283,3042.159295,72.019991,3.2426,2.64022,5.211793,717.533575,21780,0.035,0.000862,4.233723,0.345961,2.07065,0.001124,0.000101,644.135933,238.05,-1.26,0.000636,NotAnnotated
-0.014948,0.001834,1.852322,0.002279,76,2.144108,9867.42114,9.379678,5.117863,0,0.396035,0.003802,0.339629,0.636987,899266.3817,10.004408,0.243261,0.6389,23.43,0.002318,29.72,239.527736,9999,0.37596,0.000161,0,2.255376,0.517609,0.001864,0.000006,0.47216,14.375859,61.485,0.00121,0,0.556587,0.013611,0.35813,-0.009937,0.5915,0,0.000001,0.003629,19.86,0.000001,11.880013,0.001578,8478.99634,54.999677,0,3.175993,14.393735,682.63384,43632,0.325,0.001154,5.07466,0.373126,1.72085,0.001356,0,3890.471188,0,16.067255,0.000947,C
-0.012307,0.000928,1.79879,0.002284,47.5,2.010647,7210.203588,9.138408,12.049461,0,0.75385,0.003802,1.300084,0.717013,568463.60245,0,1.527016,0.343225,48.4355,0.005311,26.49,0,0,0.406555,0.000164,0,-3.316819,1.949456,0.000449,0,2.273,88.33181,70.785,0.001935,0.50389,0.625059,0.121306,0,-0.013093,1.1154,85.052,0,0.001945,25.734,0.000001,11.567932,0.001327,6867.776124,74.226012,0.43956,2.375005,11.573293,0,53586,0.845,0.00086,6.702275,0.580167,2.2273,0.00104,0.000101,0,141.57,0,0.001074,NotAnnotated
-0.013502,0.000758,0.992666,0.002261,59,1.204423,4818.596477,4.580415,3.694343,0,0.46346,0.003802,0.510072,0.652697,818928.77355,0,0.269409,1.02325,29.252,0.003571,77.175,345.433551,0,0.77375,0.000161,0,1.268459,0.234314,0.003926,0.00003,0.18815,16.575447,153.08,0.000636,0,1.256513,0.02909,0.71625,-0.047204,0.0117,0,0.000001,0.00592,11.2325,0.000001,15.653897,0.00129,6590.501424,176.78048,0,7.685716,19.210442,1140.763923,52206,0.005,0.000851,4.810985,0.231545,2.1563,0.001197,0,1194.413386,0,-16.070847,0.000988,NotAnnotated
-0.009215,0.001092,1.736676,0.002373,43,1.440216,15972.209689,20.243612,8.721261,208903.101,0.373895,0.003802,0.671824,0.77118,705157.4145,0,0.428044,0.25452,12.755,0.003027,9.23,345.433551,0,0.246755,0.000249,0,-2.142024,1.077678,0.000216,0,2.5352,22.502345,5.3575,0.003779,0.27868,0.25746,0.227253,0,0.028259,1.73125,46.815,0,0.002601,43.5445,0.000001,13.552539,0.001333,6550.050514,5.335398,0.19605,0.688859,11.559397,1140.763923,40825,0.625,0.000916,5.294441,1.412572,1.86285,0.00112,0.000032,1194.413386,10.715,-16.070847,0.001868,NotAnnotated
-0.008926,0.001526,1.735674,0.002282,28.5,1.690586,9409.405494,14.310883,12.955548,0,0.75385,0.003802,1.928119,1.048072,468417.1212,0,2.239698,0.343225,48.4355,0.006106,26.49,386,0,0.406555,0.000183,0,-4.844712,2.769376,0.000272,0,2.273,72.694081,70.785,0.00337,0,0.950137,0.179373,0,-0.009374,2.30685,0,0,0.001619,25.734,0,13.22696,0.002043,5750.715966,57.841411,0,1.704872,9.054873,1272.725698,47580,0.845,0.001284,6.58312,0.834008,2.2273,0.001747,0,1327.936466,0,-15.4375,0.002601,C
-0.010596,0.001535,1.047767,0.002319,26.5,1.309897,17477.956625,44.304073,12.907799,0,0.6048,0.003802,2.654219,1.099897,244394.02575,0,3.899516,0.94455,23.0055,0.005251,89.58,0,0,0.9205,0.000202,0.000001,-6.32838,1.256143,0.001187,0.000004,4.09545,22.715623,4.0813,0.006656,0.51517,2.266354,0.342317,0.40415,0.04488,1.5012,46.404,0,0.001093,72.365,0,23.267734,0.002605,2908.302907,3.172996,1.0043,3.087548,6.027914,0,30132,0.54,0.002042,3.429476,2.163811,2.495,0.002913,-0,0,8.1626,0,0.006382,NotAnnotated
-0.013384,0.003013,2.130189,0.002378,97.5,1.647505,16901.797675,21.421797,9.836852,0,0.373895,0.003802,0.556924,0.745596,731621.3907,29.438177,0.350412,0.25452,24.1165,0.002758,15.095,215.478261,23994,0.33497,0.000344,0,-0.829141,0.855584,0.000207,0,2.5352,27.872788,39.413,0.002827,0,0.359694,0.249364,0,-0.004568,2.9716,0,0,0.00283,43.5445,0.000001,13.295439,0.002261,6727.292046,24.061362,0,0.792887,7.655417,2056.153721,39538.5,0.68,0.001779,6.029259,1.135772,1.9485,0.002473,0,1159.691037,0,-69.535455,0.002427,C
-0.012191,0.001608,1.227582,0.002176,83,1.163382,17522.136345,33.312046,5.349658,0,0,0.003802,2.220983,1.030076,414695.48015,0,0.156726,0,0,0.004676,0,224,0,0,0.000228,0,-1.591188,0.370145,0.000498,0,0,2.99379,0,0.001829,0.11524,0.875688,0.012811,0,0.009767,0.3008,30.326,0,0.001158,0,0,15.528401,0.001111,3303.30028,0,0,1.092658,6.780811,1475.014119,22843.5,0,0.001987,4.050791,1.718462,0,0.00267,0.000019,1837.37407,0,-149.45,0.003191,NotAnnotated
-0.009165,0.003907,2.09556,0.002378,2,1.677215,2241.148326,17.042953,14.959507,238340.6763,0.373895,0.003802,0.728189,1.003106,107191.36245,16.205289,0.472333,0.25452,24.1165,0.004287,15.095,0,12513,0.33497,0.000229,0,-1.146245,1.161335,0.000015,0,2.5352,10.50562,39.413,0.005607,0.27868,0.476866,0.070039,0,0.037022,4.624,63.045,0,0.001646,43.5445,0,13.959049,0.002936,1359.851862,42.431167,0.19605,0.160754,1.702212,0,10062,0.68,0.002271,7.050094,1.510116,1.9485,0.003123,0.000032,0,78.826,0,0.004383,NotAnnotated
-0.013835,0.001808,1.211085,0.002312,70.5,1.260232,6376.566693,6.927286,5.344704,0,0,0.003802,0.571242,0.750557,692962.6622,32.099392,0.309509,0,0,0.003678,0,387.404326,14577,0,0.000174,0,1.560571,0.26008,0.002564,0.000016,0,22.247734,0,0.001482,0,1.489569,0.097263,0,-0.114921,0.02005,0,0.000001,0.004757,0,0.000001,18.576726,0.002852,6721.108186,114.249333,0,5.932147,11.898466,2300.576231,54918,0,0.002273,5.099636,0.253393,0,0.003499,0,3857.381619,0,58.247588,0.003007,NotAnnotated
-0.020878,0.003187,2.764705,0.002281,262,2.372099,34189.51679,32.499541,10.612647,0,0.5516,0.003802,0.443239,0.468312,870518.67675,0,0.749221,0.344485,23.255,0.003357,8.935,202.669095,0,0.066365,0.000361,0,-2.108026,0.899835,0.000181,0,1.03195,42.969176,0.2715,0.001395,0,0.198207,0.238592,0,-0.022566,1.91915,0,0.000001,0.001278,50.765,0.000001,13.138949,0.001255,9218.361672,0.109468,0,0.502991,7.425812,656.842508,49020,0.655,0.002169,6.62991,1.030491,1.3278,0.00182,0,3121.056115,0,-26.206151,0.001625,NotAnnotated
-0.013514,0.002377,1.697244,0.002352,105,1.242016,12307.461024,23.398215,9.28947,230572.6854,0,0.003802,0.691461,0.982525,472653.80085,14.097869,0.462658,0,0,0.003062,0,0,14706,0,0.000259,0,-1.17154,1.138777,0.000061,0,0,15.374946,0,0.001463,0.27868,0.463326,0.22147,0,-0.003312,1.1016,63.045,0,0.0015,0,0,13.080529,0.002121,4391.663711,16.554884,0.19605,0.416269,5.553454,0,28315.5,0,0.001774,5.107204,1.450042,0,0.002825,0.000032,0,78.826,0,0.00199,NotAnnotated
-0.018585,0.001608,1.06194,0.002267,238.5,1.134217,4717.056375,5.12445,3.920224,0,0.396035,0.003802,0.213561,0.588401,706681.4945,0,0.420411,0.6389,12.8075,0.002912,31.45,223.198473,0,0.37596,0.000174,0,3.561679,0.292712,0.000452,0.000001,0.18815,14.160035,59.515,0.000601,0,0.887178,0.021927,0.35813,-0.002189,0.06825,0,0.000001,0.00221,10.6875,0.000001,7.403544,0.001344,4136.446776,23.183578,0,1.514227,6.704083,1169.860368,26341,0.025,0.001989,3.516123,0.320902,1.4144,0.0015,0,1436.984156,0,2.057745,0.000609,NotAnnotated
-0.010169,0.001556,1.227662,0.002265,34,1.425433,578.11431,4.396307,6.772051,0,0,0.003802,1.099287,1.483915,90575.07835,11.191646,0.633579,0,0,0.005314,0,0,8023,0,0.000151,0,4.926427,0.546539,0.000159,0,0,6.587997,0,0.000639,0.16909,2.861242,0.007426,0,-0.009837,0.1764,128.18,0,0.003216,0,0,14.509077,0.001679,962.992524,164.802552,3.2426,0.747233,1.900284,0,8814,0,0.001609,6.117145,0.516156,0,0.001953,0.000101,0,306.16,0,0.001165,NotAnnotated
-0.010493,0.000767,0.741738,0.002059,46.5,0.852069,1560.44581,11.866508,2.871762,0,0,0.003802,3.703263,1.813496,88837.2331,15.663959,0.280977,0,0,0.003487,0,0,10961,0,0.000151,0,-2.862774,0.68672,0.000013,0,0,0.369468,0,0.000441,0.11524,1.469268,0.000346,0,-0.010435,0.104,30.326,0,0.000214,0,0,4.728623,0.000459,431.563913,0,0,0.052711,0.649224,0,2764.5,0,0.00093,2.315535,3.049922,0,0.000988,0.000019,0,0,0,0.000528,NotAnnotated
-0.009097,0.001594,0,0,0,0,0,0,0,0,0,0,1.071683,1.138189,0,0,1.896376,0,0,0,0,0,0,0,0,0,-4.722078,2.395092,0,0,0,0,0,0.000663,0.48724,0.457944,0,0,0.00586,0.94975,41.051,0,0,0,0,0,0.000826,0,0,0.43956,0,0,0,0,0,0.001141,0,2.690334,0,0.001067,0.000101,0,0.543,0,0.000901,NotAnnotated
-0.008938,0.002081,1.266111,0.002377,2,1.036317,930.763687,7.078051,4.725927,0,0,0.003802,0.915526,1.100703,112339.623,9.02795,0.620581,0,0,0.002252,0,0,13110,0,0.000229,0,-3.204958,1.568707,0.00003,0,0,1.614037,0,0.002228,0.27868,0.362764,0.007434,0,0.009429,1.24375,46.815,0,0.00325,0,0,8.941512,0.001897,688.515124,4.849454,0.19605,0.09454,0.830399,0,4082.5,0,0.001805,3.795549,1.984163,0,0.002065,0.000032,0,10.715,0,0.001404,C
-0.010806,0.002694,2.09556,0.002378,56,1.677215,2241.148326,17.042953,14.959507,0,0.74779,0.003802,0.755894,1.074504,107191.36245,0,0.50865,0.50904,48.233,0.004287,30.19,0,0,0.66994,0.000229,0,-1.235764,1.292886,0.000015,0,5.0704,10.50562,78.826,0.001545,0.27868,0.488868,0.070039,0,0.00421,2.1828,63.045,0,0.001646,87.089,0,13.959049,0.00145,1359.851862,42.431167,0.19605,0.160754,1.702212,0,10062,1.36,0.001338,7.050094,1.639406,3.897,0.001593,0.000032,0,78.826,0,0.001154,NotAnnotated
-0.010942,0.001115,1.640399,0.002261,91,1.745786,9070.84899,11.49664,12.831851,0,0.75385,0.003802,1.880329,1.060548,532888.38415,69.394433,2.265339,0.343225,48.4355,0.0067,26.49,377.666667,20124,0.406555,0.000164,0,-5.110736,2.834678,0.000441,0,2.273,111.657129,70.785,0.002261,0.50389,0.940378,0.152599,0,0.020983,1.6055,85.052,0,0.001775,25.734,0.000001,13.028404,0.001209,6642.75462,81.297335,0.43956,2.644202,11.191228,1132.781295,58500,0.845,0.000842,6.725256,0.832108,2.2273,0.000917,0.000101,1202.69106,141.57,-42.469524,0.001095,NotAnnotated
-0.018948,0.001667,2.164436,0.002375,218.5,1.606939,32244.484527,24.520521,9.456803,0,0.373895,0.003802,0.398162,0.474902,1156448.4195,0,0.256427,0.25452,12.755,0.002906,9.23,320.041386,0,0.246755,0.000264,0,-1.450356,0.638143,0.000364,0,2.5352,40.342486,5.3575,0.001054,0,0.158551,0.366339,0,0.00976,1.25625,0,0.000001,0.002626,43.5445,0.000001,15.298219,0.001036,12110.891191,4.750086,0,1.006021,12.684083,1101.425628,70552.5,0.625,0.000815,5.70286,0.823275,1.86285,0.001022,0,2037.134453,0,-51.687774,0.000565,C
-0.028147,0.002046,1.640215,0.002244,255.5,2.007707,10719.65346,11.645468,6.526582,0,0.396035,0.003802,0.315259,0.618246,718369.9929,0,0.229574,0.6389,23.43,0.003203,29.72,0,0,0.37596,0.000151,0,2.457612,0.470318,0.001394,0.000005,0.47216,25.833513,61.485,0.001699,0,0.556211,0.013061,0.35813,0.019699,1.10175,0,0.000001,0.002661,19.86,0.000001,13.190203,0.001584,7108.800458,52.125721,0,3.712495,13.791517,0,45500.5,0.325,0.001254,5.056978,0.333161,1.72085,0.001396,0,0,0,0,0.001163,C
-0.026126,0.001627,1.725656,0.002249,265,2.057712,13594.48776,11.486682,6.092497,0,0.396035,0.003802,0.259773,0.514056,925017.91845,0,0.193773,0.6389,23.43,0.002976,29.72,189.301115,0,0.37596,0.000151,0,2.012491,0.408216,0.001691,0.000006,0.47216,28.737995,61.485,0.000709,0,0.448636,0.014125,0.35813,0.013205,0.4745,0,0.000001,0.002724,19.86,0.000001,12.925738,0.001096,9137.52401,46.726106,0,4.295791,16.089712,682.63384,54994.5,0.325,0.001299,5.008488,0.285664,1.72085,0.001266,0,1697.999488,0,12.17507,0.000556,C
-0.030858,0.002578,3.062314,0.002275,319.5,2.669139,40867.83599,38.847753,7.531824,0,0.328605,0.003802,0.860262,0.402237,787647.6018,0,1.459737,0.35091,36.0065,0.002321,66.11,238,0,0.154575,0.000171,0,0.322717,0.193549,0.000619,0,0.18815,14.64494,34.0555,0.002144,0,0.358742,0.031732,0,-0.008749,0.1887,0,0.000001,0.001552,61.69,0.000001,25.754882,0.002043,12758.362024,23.578351,0,2.26062,9.108935,717.533575,64779.5,0.17,0.001779,6.459329,1.196946,1.8983,0.001926,0,2239.568863,0,-1.33,0.002163,NotAnnotated
-0.036063,0.001457,0.897168,0.002141,686,1.004407,52824.91627,30.900799,4.737487,183348.431,0,0.003802,1.048067,0.536734,1213472.7829,50.153804,0.085914,0,0,0.005096,0,318.524973,12707,0,0.000163,0,-0.852285,0.223217,0.001805,0,0,8.638039,0,0.000831,0,0.402816,0.025103,0,-0.022044,0.0872,0,0.000001,0.001005,0,0.000001,16.766493,0.000904,9329.59699,0,0,6.280934,23.565047,915.502462,77260.5,0,0.00188,3.351558,0.952762,0,0.001923,0,7412.133759,0,25.541427,0.001365,C
-0.026754,0.001667,0.961174,0.002257,192,1.05507,2996.87593,5.697483,3.214061,188338.538,0.46346,0.003802,0.506464,0.592415,409653.475,9.836163,0.31165,1.02325,17.891,0.003403,60.455,266,9603,0.68555,0.000171,0,3.121545,0.29084,0.002042,0.000015,0.18815,4.418605,119.025,0.000806,0.16909,1.113126,0.012829,0.71625,-0.013316,0.0483,111.95,0,0.006058,11.2325,0,14.947623,0.002174,2876.342615,114.941945,3.2426,3.192838,6.561114,347.275775,21780,0.035,0.001779,4.126628,0.267627,2.07065,0.002069,0.000101,330.714566,238.05,-7.2,0.001002,NotAnnotated
-0.018215,0.002311,1.093214,0.002302,104.5,1.180924,3375.144563,4.27775,3.550398,188789.5444,0.396035,0.003802,0.127981,0.344637,636222.586,7.02778,0.259836,0.6389,12.8075,0.002409,31.45,206.181818,7029,0.37596,0.000177,0,1.798407,0.198235,0.000906,0.000005,0.18815,8.596949,59.515,0.000895,0,0.472207,0.017953,0.35813,-0.044152,0.0625,0,0,0.004058,10.6875,0.000001,8.361187,0.002014,3753.7555,52.537715,0,2.052656,6.399315,835.476787,22933,0.025,0.002837,3.676318,0.215734,1.4144,0.001919,0,1330.958511,0,-54303602666099760,0.000774,NotAnnotated
-0.02182,0.003818,3.061741,0.002264,57.5,2.897657,15283.6975,23.245167,5.423786,188789.5444,0.328605,0.003802,0.419327,0.191013,497299.7655,35.834082,0.712287,0.35091,36.0065,0.002047,66.11,219.032258,9301,0.154575,0.000151,0,0.142391,0.099596,0.000779,0,0.18815,5.940935,34.0555,0.003044,0,0.161039,0.004493,0,0.00506,0.3196,0,0,0.0024,61.69,0,23.789599,0.003017,7780.585213,44.454004,0,1.715972,5.883978,794.898863,35697.5,0.17,0.002622,6.560875,0.618893,1.8983,0.003289,0,1856.735563,0,-2.391667,0.003698,C
-0.026072,0.00185,0.802478,0.002247,284,0.944248,3246.73425,3.086249,2.737204,209618.2342,0.396035,0.003802,0.083022,0.223149,756749.7098,35.834082,0.177955,0.6389,12.8075,0.003187,31.45,333.026486,9301,0.37596,0.000151,0,1.08275,0.140643,0.002141,0.000018,0.18815,13.001076,59.515,0.000995,0,0.293483,0.009227,0.35813,0.001313,0.06575,0,0.000001,0.005154,10.6875,0.000001,9.730063,0.002253,4252.229124,104.225361,0,4.896285,8.604133,776.541472,32056.5,0.025,0.002868,3.510374,0.150567,1.4144,0.002127,0,689.7394,0,28.725607,0.00087,NotAnnotated
-0.018658,0.003202,1.202291,0.002247,140.5,1.702136,2383.47804,4.531327,4.096636,233646.5569,0,0.003802,0.367471,0.674556,423045.424,5.746714,0.2841,0,0,0.002657,0,133,7171,0,0.000151,0,1.987749,0.638901,0.001182,0.000006,0,8.936068,0,0.002094,0.2302,0.557651,0.004278,0,-0.012283,0.87425,81.498,0,0.003805,0,0,9.735232,0.003151,3193.797382,87.561537,1.7193,2.266695,11.138282,624.283825,20048.5,0,0.002543,4.529791,0.451365,0,0.002716,0.000092,416.853889,122.97,-1.52,0.001843,NotAnnotated
-0.01684,0.003202,1.534004,0.002272,72,1.71041,6024.09408,7.6351,4.494925,216680.2699,0.396035,0.003802,0.278395,0.495441,653637.0825,8.180744,0.206526,0.6389,23.43,0.002363,29.72,200.454545,10201,0.37596,0.000164,0,1.398934,0.467773,0.001445,0.000007,0.47216,9.70209,61.485,0.002094,0,0.408899,0.012558,0.35813,-0.009576,0.86775,0,0,0.003753,19.86,0.000001,11.008216,0.00298,5432.411728,63.177513,0,2.483908,8.914298,717.842617,30300,0.325,0.002574,4.575557,0.33714,1.72085,0.002519,0,1033.117839,0,-10.364129,0.001797,NotAnnotated
-0.019808,0.002144,1.056553,0.002264,96.5,1.163917,2142.880187,4.073917,2.690552,180746.9467,0.46346,0.003802,0.238403,0.288211,399218.05525,15.931886,0.140038,1.02325,29.252,0.003029,77.175,0,11413,0.77375,0.000151,0,0.384118,0.139013,0.003316,0.000036,0.18815,4.048603,153.08,0.000903,0,0.484652,0.005799,0.71625,0.071562,0.00795,0,0,0.008738,11.2325,0,20.071185,0.003811,3452.012967,287.12424,0,5.268046,6.831332,0,26555,0.005,0.002596,4.878787,0.133327,2.1563,0.003998,0,0,0,0,0.002562,NotAnnotated
-0.019817,0.002542,1.32514,0.002242,179.5,1.542228,4095.128622,5.190277,7.516099,180222.7737,0.75385,0.003802,1.099219,0.575925,535521.34545,67.076348,1.418567,0.343225,48.4355,0.004541,26.49,302.034483,17628,0.406555,0.000151,0,-1.923931,1.977734,0.000464,0,2.273,43.527061,70.785,0.003984,0.50389,0.462119,0.033754,0,-0.052884,1.7069,85.052,0,0.001835,25.734,0.000001,9.242086,0.003674,5010.917154,76.742603,0.43956,2.335959,8.231715,599.025625,39936,0.845,0.002603,5.257304,0.576197,2.2273,0.00288,0.000101,416.853889,141.57,14.207143,0.003237,NotAnnotated
-0.013708,0.003187,1.337468,0.002276,9.5,2.000511,4266.46642,8.111153,5.887953,200363.2419,0.50865,0.003802,1.143607,2.357546,421088.20215,96.783962,0.829829,0.343225,54.24,0.003021,51.39,0,19968,0.6509,0.000171,0,-1.404494,0.622665,0.000263,0,0.18815,15.881071,102.165,0.001843,0.43023,0.953754,0.034023,0,-0.029986,0.52735,90.882,0,0.001691,24.265,0,11.054859,0.00362,3870.555612,98.76578,0.19605,2.122415,19.990526,0,25600,0.265,0.002499,5.594593,0.687081,2.31845,0.002799,0.000349,0,204.33,0,0.003399,NotAnnotated
-0.016089,0.001731,0.909597,0.002251,70.5,1.095659,1827.21324,2.779032,3.420261,200945.9929,0.46346,0.003802,0.46178,0.542599,493989.0573,44.768811,0.259473,1.02325,29.252,0.003391,77.175,383.064516,14464,0.77375,0.000151,0,0.694253,0.249364,0.002787,0.000027,0.18815,11.163845,153.08,0.000944,0,0.961828,0.012528,0.71625,0.02913,0.0151,0,0,0.006348,11.2325,0.000001,13.838863,0.002828,3708.61751,204.278101,0,4.85683,8.2784,1266.094155,30510,0.005,0.002173,4.538122,0.245067,2.1563,0.002775,0,1237.539208,0,-15.828163,0.001744,NotAnnotated
-0.014674,0.001291,1.017849,0.002265,26,1.169901,2358.69021,3.587362,3.879121,0,0,0.003802,0.502868,0.592071,499498.2956,0,0.290781,0,0,0.0038,0,456,0,0,0.000182,0,0.729837,0.279999,0.003361,0.000036,0,12.802336,0,0.000903,0,1.048722,0.019024,0,0.042682,0.01125,0,0,0.007618,0,0.000001,16.718134,0.002461,4097.156505,262.912746,0,5.855578,9.011992,1528.26795,35199.5,0,0.001753,5.240548,0.272554,0,0.002289,0,1470.22817,0,-20.25,0.00207,NotAnnotated
-0.012153,0.002365,1.812531,0.002265,6.5,2.229221,2044.30896,7.773038,10.109476,0,0,0.003802,0.618383,1.066052,194899.6177,0,0.465223,0,0,0.004541,0,0,0,0,0.000151,0,2.640736,1.040968,0.000167,0,0,18.905015,0,0.001723,0.2302,0.905565,0.009652,0,0.005786,1.16675,81.498,0,0.001941,0,0,10.283349,0.002255,2241.83766,66.193395,1.7193,0.78486,4.198679,0,15756,0,0.001652,6.369737,0.754758,0,0.001961,0.000092,0,122.97,0,0.00149,NotAnnotated
-0.00965,0.001507,1.129893,0.002196,4.5,1.516765,1327.673446,5.048188,5.967733,0,0.328605,0.003802,0.369375,0.373566,178903.3774,3.501743,0.554458,0.089965,11.5825,0.003155,9.965,0,5757,0,0.000151,0,8.547495,1.69357,0.000011,0,0.10444,10.527056,0.2715,0.000627,0.019698,0.15154,0.006869,0,0.16598,0.0057,15.385,0,0.000338,13.277,0,4.057164,0.001377,1224.82773,0.357079,0,0.137849,2.52555,0,8094,0.01,0.002356,3.964259,0.599039,0.83075,0.000845,0.000014,0,0.543,0,0.000922,NotAnnotated
-0.007524,0.00204,1.761786,0.002377,2.5,1.998351,2113.214585,16.070073,8.963981,0,0.373895,0.003802,1.066396,1.368389,118824.73965,7.055274,0.716544,0.25452,24.1165,0.002892,15.095,0,7353,0.33497,0.000229,0,-1.116695,1.941609,0.000015,0,2.5352,4.95055,39.413,0.001004,0.27868,0.598578,0.027317,0,-0.006168,0.8908,63.045,0,0.001557,43.5445,0,14.442375,0.001652,1292.678844,61.241508,0.19605,0.251964,5.394792,0,8256,0.68,0.001241,6.683125,2.528171,1.9485,0.001764,0.000032,0,78.826,0,0.001024,NotAnnotated
-0.011574,0.0007,1.217492,0.002264,85,1.48785,2541.768728,4.83226,3.438539,200945.9929,0.46346,0.003802,1.017378,1.220954,405758.31455,32.099392,0.568385,1.02325,29.252,0.003104,77.175,0,14577,0.77375,0.000151,0,1.722326,0.530686,0.001531,0.000012,0.18815,6.580996,153.08,0.000227,0.16909,2.228745,0.006812,0.71625,0.031081,0.00335,128.18,0,0.004785,11.2325,0,16.844254,0.000834,3669.583424,169.537613,3.2426,3.613202,10.833037,0,25933.5,0.005,0.000892,5.130729,0.521268,2.1563,0.000747,0.000101,0,306.16,0,0.000384,NotAnnotated
-0.015825,0.001741,0.987029,0.002271,242.5,1.128815,3076.188612,3.341867,3.645256,0,0.46346,0.003802,0.964219,1.14005,716830.79835,0,0.535601,1.02325,29.252,0.003327,77.175,271.432203,0,0.77375,0.000162,0,1.544246,0.499881,0.002558,0.000024,0.18815,14.230124,153.08,0.000627,0,2.094269,0.027087,0.71625,0.08864,0.01,0,0.000001,0.005019,11.2325,0.000001,12.792774,0.002425,5289.668696,128.55833,0,4.91012,11.039212,966.02812,41132,0.005,0.002254,4.453639,0.493946,2.1563,0.002539,0,1213.628909,0,-15.679615,0.001434,NotAnnotated
-0.011182,0.002812,1.840914,0.002321,59.5,1.93686,2751.74202,10.462897,8.720629,0,0,0.003802,0.987241,1.674005,222666.80735,15.931886,0.714539,0,0,0.003396,0,0,11413,0,0.00019,0,4.209904,1.562692,0.000133,0,0,11.76834,0,0.001709,0.2302,1.470185,0.013385,0,-0.00321,1.19275,81.498,0,0.002596,0,0,10.765606,0.002299,2210.730463,35.601685,1.7193,0.501013,3.655425,0,13685.5,0,0.002151,5.703572,1.154689,0,0.002052,0.000092,0,122.97,0,0.001281,NotAnnotated
-0.00788,0.001598,1.636369,0.002265,2,1.743012,1023.561563,7.783738,5.879607,194396.7682,0.46346,0.003802,1.253207,1.491379,107481.6979,15.931886,0.711422,1.02325,29.252,0.003888,77.175,0,11413,0.77375,0.000303,0,2.010532,0.662809,0.000124,0,0.18815,3.177888,153.08,0.000892,0.16909,2.746771,0.006981,0.71625,-0.038178,0.01785,128.18,0,0.003318,11.2325,0,14.096199,0.002244,975.681447,80.552675,3.2426,0.361084,1.522621,0,7232,0.005,0.001776,6.671815,0.649405,2.1563,0.002409,0.000101,0,306.16,0,0.001905,NotAnnotated
-0.008873,0.002165,1.636369,0.002265,2,1.717773,973.898438,7.406072,5.657626,208048.385,0,0.003802,0.369401,0.879428,103978.6582,11.191646,0.711008,0,0,0.003322,0,0,8023,0,0.000303,0,3.359639,0.537879,0.00004,0,0,3.177888,0,0.001061,0.060225,1.268615,0.00394,0,-0.044055,0.12425,61.082,0,0.002003,0,0,7.942144,0.001914,717.499068,31.317562,1.7193,0.165108,0.897654,0,4544,0,0.002377,5.234608,0.617163,0,0.001745,0.000092,0,119.03,0,0.000924,NotAnnotated
-0.016342,0.003723,1.35429,0.002287,184.5,1.58584,2974.134576,4.523399,4.603447,193439.9975,0.46056,0.003802,1.7197,0.974852,561945.5675,3.928187,0.507398,0.25452,27.6895,0.003117,9.875,286.310345,6177,0.128785,0.000167,0,2.185669,1.339779,0.000347,0,0.47216,8.756243,1.9746,0.001222,0,0.424434,0.014731,0.076925,-0.008074,0.924,0,0,0.001622,15.956,0.000001,7.588909,0.001791,3951.264,2.802413,0,1.133179,7.965706,713.252008,23533.5,0.28,0.002797,4.160217,0.665514,1.0733,0.001759,0,958.358831,0,-37.601,0.001902,NotAnnotated
-0.013538,0.002525,1.422618,0.002265,21.5,1.693363,4356.7662,5.521884,7.884526,193355.3234,0.75385,0.003802,1.737544,0.857141,556595.1161,23.543314,2.114316,0.343225,48.4355,0.005056,26.49,361,13572,0.406555,0.000151,0,-2.557478,2.870622,0.000804,0,2.273,45.257001,70.785,0.003885,0.50389,0.727233,0.039357,0,-0.066779,1.7914,85.052,0,0.002791,25.734,0.000001,13.100501,0.003718,6093.807756,131.932833,0.43956,3.773793,11.799815,599.025625,51012,0.845,0.002726,6.201342,0.867478,2.2273,0.003106,0.000101,416.853889,141.57,15.882169,0.003997,NotAnnotated
-0.01032,0.004182,2.021981,0.002303,9.5,1.845638,6015.115687,15.247442,8.201627,229958.6116,0.5516,0.003802,0.659779,0.774508,339188.2328,54.41539,1.212604,0.344485,34.6165,0.003638,9.765,0,19968,0.154575,0.000355,0,-0.449919,2.43625,0.000259,0,1.0913,11.423428,34.5985,0.001468,0.4467,0.399456,0.073716,0,-0.110972,1.29035,57.281,0,0.002778,45.5625,0,13.465925,0.002317,3221.003935,54.641512,0.43956,0.769346,4.196416,0,21824,0.655,0.002849,6.854052,1.728736,1.4134,0.002884,0.000101,0,69.197,0,0.002372,NotAnnotated
-0.013514,0.004301,1.64252,0.002317,4,1.833454,7568.159062,28.77627,13.002964,214963.3958,0.5516,0.003802,0.602862,0.697817,191612.1955,20.419553,1.085994,0.344485,34.6165,0.004198,9.765,0,16384,0.154575,0.000303,0,-0.402289,2.163188,0.000135,0,1.0913,15.169693,34.5985,0.003902,0.4467,0.365668,0.245971,0,0.050586,3.0916,57.281,0,0.001345,45.5625,0,13.835102,0.002404,1950.925646,16.732598,0.43956,0.603442,2.675688,0,16448,0.655,0.002937,5.016118,1.552102,1.4134,0.002721,0.000101,0,69.197,0,0.004305,NotAnnotated
-0.019493,0.002575,1.105119,0.002253,206.5,1.384667,3752.171695,4.755604,3.031871,201394.2629,0.46346,0.003802,0.436494,0.486249,592660.00835,25.17062,0.240274,1.02325,29.252,0.002868,77.175,225.333333,14464,0.77375,0.000151,0,0.542099,0.226499,0.002524,0.000024,0.18815,6.60015,153.08,0.002159,0,0.906427,0.007565,0.71625,-0.166611,0.03115,0,0,0.005382,11.2325,0.000001,14.139625,0.003584,5396.244269,119.672706,0,4.512647,19.451749,611.915483,33335,0.005,0.002709,4.525392,0.227651,2.1563,0.003702,0,1218.713804,0,10.556,0.004,C
-0.014622,0.002716,0.994312,0.002293,23,1.062852,2048.774302,3.895008,4.037238,232766.787,0.46346,0.003802,0.43851,0.498678,408123.60705,31.027128,0.252508,1.02325,29.252,0.003502,74.885,379.116883,12769,0.77375,0.000171,0,0.912337,0.239983,0.001607,0.000015,0.18815,10.226335,153.08,0.002192,0,0.915952,0.024347,0.71625,-0.1412,0.31905,0,0,0.006367,11.2325,0,15.199473,0.003723,3227.595423,187.882709,0,3.393656,6.530494,1272.725698,26498.5,0.045,0.003181,4.812419,0.236249,2.1563,0.004068,0,1327.936466,0,-14.192308,0.004309,NotAnnotated
-0.012041,0.00481,1.775142,0.002378,15.5,1.374508,5829.519938,14.776983,7.432507,189360.369,0,0.003802,0.509413,0.525025,348904.083,20.555709,0.345168,0,0,0.002547,0,100,12995,0,0.000306,0,-0.932717,0.931859,0.000071,0,0,8.295727,0,0.002963,0.27868,0.170611,0.074621,0,0.014019,2.7375,46.815,0,0.002733,0,0,10.029467,0.002891,2646.67129,4.172698,0.19605,0.236259,2.811972,599.025625,15525,0,0.002581,4.936541,1.226385,0,0.003036,0.000032,416.853889,10.715,3.24,0.002102,NotAnnotated
-0.019862,0.002375,1.134978,0.002385,184,1.540762,29015.18094,31.521109,12.761501,159112.4166,0.6048,0.003802,1.519025,0.561677,597462.8481,18.851529,2.354894,0.94455,23.0055,0.003992,89.58,203.283938,21390,0.9205,0.000184,0,-2.035198,0.820405,0.00179,0.000006,4.09545,40.500602,4.0813,0.00887,0,1.12414,0.910228,0.40415,-0.03495,2.1978,0,0.000001,0.001144,72.365,0.000001,18.237605,0.00414,7929.311295,2.802247,0,5.525725,25.807867,789.938982,66774,0.54,0.003196,3.450988,1.421091,2.495,0.004026,-0,1345.41898,0,-53.99629,0.008666,C
-0.02071,0.0032,2.451182,0.002281,187,2.433408,16292.88421,17.700037,5.407874,231465.9246,0.328605,0.003802,0.499065,0.185533,699578.3198,91.108314,0.815912,0.35091,36.0065,0.002188,66.11,331.927306,24366,0.154575,0.000162,0,0.078739,0.111995,0.000971,0,0.18815,10.219334,34.0555,0.002574,0,0.174165,0.017015,0,-0.022397,0.4505,0,0.000001,0.002432,61.69,0.000001,21.182242,0.002718,9523.171962,48.370094,0,2.483486,10.612847,987.94959,48470,0.17,0.002267,6.218264,0.744862,1.8983,0.002714,0,682.005526,0,326.691639,0.002603,NotAnnotated
-0.014031,0.002777,1.489881,0.002407,32,1.094172,6679.465033,12.698603,6.389788,230572.6854,0,0.003802,0.37743,0.46899,491893.0035,102.777755,0.26654,0,0,0.002412,0,190,16899,0,0.000259,0,-0.340847,0.719678,0.000226,0,0,7.415952,0,0.003915,0.27868,0.212072,0.161433,0,0.018548,2.4956,63.045,0,0.004194,0,0,15.11771,0.002473,4101.277004,55.602677,0.19605,0.881002,5.583264,599.025625,26574,0,0.001815,4.981237,0.930411,0,0.002628,0.000032,416.853889,78.826,8.1,0.003055,NotAnnotated
-0.013339,0.001665,1.034319,0.002302,54,1.093899,1583.7165,4.01449,3.345504,0,0,0.003802,0.159494,0.378531,311179.2379,0,0.318661,0,0,0.002341,0,140,0,0,0.000177,0,1.462692,0.236973,0.000307,0.000001,0,4.078429,0,0.001576,0.060225,0.566307,0.008489,0,-0.051212,0.08,61.082,0,0.003639,0,0,7.359638,0.001837,1693.482472,38.125053,1.7193,0.805403,2.691313,756.448825,10188.5,0,0.001934,3.400294,0.269233,0,0.001493,0.000092,1145.271198,119.03,-6.3,0.001311,NotAnnotated
-0.0192,0.003746,1.785231,0.002397,161.5,1.436055,22375.036514,21.269046,8.469255,0,0.373895,0.003802,0.314731,0.334829,920420.193,7.414551,0.220719,0.25452,12.755,0.002417,9.23,361.77913,8165,0.246755,0.000244,0,-0.703226,0.575447,0.000294,0,2.5352,22.525946,5.3575,0.004589,0,0.113847,0.642173,0,-0.005312,1.825,0,0.000001,0.002455,43.5445,0.000001,13.909597,0.003008,8601.527432,4.277962,0,0.92381,12.446289,1216.333743,51865,0.625,0.002665,4.809682,0.744934,1.86285,0.002782,0,2087.851001,0,-16.861994,0.002579,C
-0.014433,0.001243,2.154107,0.002264,86.5,3.204296,3957.6215,15.04799,6.655646,0,0,0.003802,1.060607,2.197319,205317.90435,0,0.788096,0,0,0.002803,0,0,0,0,0.000151,0,-1.47946,0.547124,0.00012,0,0,7.558747,0,0.000714,0.43023,0.994981,0.004109,0,-0.029675,0.0318,90.882,0,0.001409,0,0,15.680086,0.001285,2711.326728,74.22734,0.19605,1.000541,10.669152,0,14848,0,0.001362,6.975497,0.602382,0,0.000843,0.000349,0,204.33,0,0.000958,NotAnnotated
-0.015083,0.000767,1.321581,0.002264,140,1.535432,2548.92383,4.845863,3.472318,0,0.46346,0.003802,0.443142,0.480493,407853.3015,0,0.264986,1.02325,17.891,0.0029,60.455,0,0,0.68555,0.000151,0,2.401405,0.230022,0.000994,0.000003,0.18815,5.368875,119.025,0.000326,0.16909,1.024292,0.003338,0.71625,0.021886,0.04445,111.95,0,0.003527,11.2325,0,12.599963,0.000845,3212.84996,45.025709,3.2426,1.857964,5.773242,0,20097,0.035,0.000904,4.428675,0.219287,2.07065,0.000726,0.000101,0,238.05,0,0.000273,C
-0.014801,0.001728,1.072549,0.002287,30,1.272063,2580.6465,3.924938,4.122124,0,0.396035,0.003802,0.099679,0.260303,497906.729,0,0.214105,0.6389,12.8075,0.003084,31.45,0,0,0.37596,0.000167,0,1.332351,0.153673,0.000494,0.000003,0.18815,13.770879,59.515,0.000739,0,0.398279,0.014803,0.35813,0.005076,0.049,0,0,0.002939,10.6875,0,8.164774,0.002018,3143.990784,60.349948,0,1.850247,7.604913,0,21264.5,0.025,0.002333,3.981981,0.166544,1.4144,0.001995,0,0,0,0,0.000914,C
-0.010402,0.002058,1.196294,0.002233,6.5,1.250045,2263.316913,5.737178,5.55204,177674.4662,0,0.003802,0.231337,0.248871,294825.0558,2.459864,0.376041,0,0,0.002646,0,0,4047,0,0.000177,0,7.002428,1.083099,0.000013,0,0,10.485594,0,0.001365,0.019698,0.108576,0.014501,0,0.060494,0.0356,15.385,0,0.000389,0,0,3.584019,0.00161,1721.679675,0.107522,0,0.092893,1.598324,0,10203,0,0.002827,3.350455,0.368941,0,0.000918,0.000014,0,0.543,0,0.001141,NotAnnotated
-0.012644,0.001304,1.175219,0.002124,90,1.333762,12122.338025,23.04627,5.419209,0,0,0.003802,2.109525,1.007819,376476.43005,3.442854,0.171783,0,0,0.005735,0,126.8,5529,0,0.000189,0,-1.432351,0.42702,0.000268,0,0,4.61112,0,0.001124,0.11524,0.823685,0.005839,0,-0.03039,0.1848,30.326,0,0.000709,0,0,11.243984,0.000963,2899.896633,0,0,0.944318,6.522206,1082.678298,20758,0,0.001883,3.917468,1.869632,0,0.002031,0.000019,733.781459,0,-5.395814,0.00184,NotAnnotated
-0.019583,0.001577,0.93896,0.002255,162.5,1.083596,3001.68344,3.260927,3.486713,0,0.46346,0.003802,0.478134,0.647526,685144.8334,0,0.309823,1.02325,29.252,0.003376,77.175,117.808126,0,0.77375,0.000173,0,1.212833,0.276039,0.003027,0.00003,0.18815,16.403331,153.08,0.000895,0,1.234992,0.021081,0.71625,0.05017,0.01185,0,0.000001,0.005915,11.2325,0.000001,13.028855,0.002274,4848.553177,165.142804,0,5.700334,9.679219,891.209642,39267.5,0.005,0.002304,4.486738,0.251106,2.1563,0.002037,0,569.098495,0,-9.667742,0.001514,C
-0.019396,0.001793,0.741738,0.002253,125,0.882912,1523.228093,1.930581,2.243791,180746.9467,0.46346,0.003802,0.481389,0.644905,587094.7363,31.027128,0.315265,1.02325,29.252,0.002871,77.175,146.543165,12769,0.77375,0.000151,0,1.136477,0.28691,0.003072,0.000033,0.18815,6.160059,153.08,0.000589,0,1.202807,0.006707,0.71625,0.076874,0.00425,0,0,0.00687,11.2325,0.000001,12.112501,0.002553,3495.447397,188.188093,0,5.449264,7.614956,611.915483,28024,0.005,0.002752,3.740305,0.26092,2.1563,0.002993,0,416.853889,0,9.294911,0.001561,NotAnnotated
-0.011899,0.001652,1.227662,0.002248,38,1.404816,2361.583446,4.489702,6.817031,193439.9975,0.75385,0.003802,1.465178,0.807853,350278.60725,67.076348,2.01901,0.343225,48.4355,0.004541,26.49,0,17628,0.406555,0.000151,0,-3.212745,2.644058,0.000266,0,2.273,26.919272,70.785,0.002772,0.50389,0.704225,0.020752,0,-0.078892,0.21125,85.052,0,0.001862,25.734,0,8.711684,0.002525,3007.250946,73.309979,0.43956,1.484281,4.746644,0,24336,0.845,0.002273,4.946545,0.748268,2.2273,0.002289,0.000101,0,141.57,0,0.002996,C
-0.010753,0.001708,1.095108,0.002195,33,1.356323,2640.063804,6.692177,3.685502,0,0,0.003802,1.664251,1.060953,306246.01375,23.543314,0.55704,0,0,0.003321,0,140,13572,0,0.000151,0,3.142659,1.425648,0.000079,0,0,3.51762,0,0.000607,0.18106,0.469251,0.001872,0,-0.017113,0.0532,42.264,0,0.000654,0,0,5.175358,0.001202,1710.039225,0.598502,0.38502,0.336317,3.413034,347.275775,9787.5,0,0.001866,3.083597,0.660633,0,0.001333,0.000358,330.714566,3.9492,-2.88,0.001286,NotAnnotated
-0.014747,0.00115,0.829134,0.002272,149.5,0.898181,2151.639563,2.727046,2.608558,0,0,0.003802,0.288686,0.764487,589216.0103,0,0.623403,0,0,0.002431,0,146.543165,0,0,0.000164,0,3.70949,0.462034,0.000907,0.000007,0,6.761945,0,0.000779,0.060225,1.107702,0.011487,0,0.002941,0.04675,61.082,0,0.00405,0,0.000001,7.510631,0.0016,2928.549976,70.131827,1.7193,2.316519,4.8257,611.915483,19667,0,0.001898,3.149709,0.497485,0,0.001633,0.000092,416.853889,119.03,9.294911,0.000776,NotAnnotated
-0.011228,0.001577,0.742853,0.002271,93.5,0.907071,2668.718443,4.058887,3.38328,0,0,0.003802,0.948509,1.227773,474617.06925,11.191646,0.597298,0,0,0.003181,0,156.75,8023,0,0.000151,0,1.993684,0.546702,0.003211,0.000031,0,7.955123,0,0.001622,0.16909,2.280797,0.058318,0,-0.027866,0.01695,128.18,0,0.006141,0,0.000001,15.534567,0.00306,3346.803018,172.300702,3.2426,5.923083,7.59382,616.094626,30510,0,0.002302,3.728179,0.50772,0,0.00306,0.000101,416.853889,306.16,14.868182,0.003103,C
-0.007706,0.000819,0,0,0,0,0,0,0,0,0,0,4.122399,1.910288,0,15.663959,0.332013,0,0,0,0,0,10961,0,0,0,-2.391413,0.853144,0,0,0,0,0,0.001391,0.11524,1.506009,0,0,-0.016437,0.092,30.326,0,0,0,0,0,0.000665,0,0,0,0,0,0,0,0,0.001526,0,3.775886,0,0.0013,0.000019,0,0,0,0.00211,C
-0.005437,0.000546,0,0,0,0,0,0,0,0,0,0,0.459399,1.174613,0,5.650071,0.962057,0,0,0,0,0,6887,0,0,0,5.241231,0.717994,0,0,0,0,0,0.000901,0.060225,1.699389,0,0,-0.004823,0.02725,61.082,0,0,0,0,0,0.000997,0,0,1.7193,0,0,0,0,0,0.001022,0,0.787747,0,0.000884,0.000092,0,119.03,0,0.00076,NotAnnotated
-0.006581,0.000546,0.916529,0.002165,38.5,0.905338,3069.283921,7.780187,3.671597,0,0,0.003802,0.574076,0.601011,286422.5859,0,0.914994,0,0,0.002333,0,0,0,0,0.000177,0,14.894714,2.72459,0.000018,0,0,3.316454,0,0.000922,0.019698,0.251666,0.009792,0,-0.066041,0.003,15.385,0,0.000307,0,0,3.491864,0.00032,1347.970928,0.007748,0,0.075738,1.287532,0,7666.5,0,0.000951,2.504636,0.939318,0,0.000338,0.000014,0,0.543,0,0.000624,NotAnnotated
-0.011085,0.001092,0.864583,0.002343,74,1.142288,25413.647255,27.608525,10.39529,0,0,0.003802,3.9485,1.636966,571169.4975,6.254214,6.756027,0,0,0.004158,0,331.153846,10602,0,0.000162,0,-7.474934,2.362662,0.002137,0.000008,0,35.024174,0,0.003605,0.51517,3.136109,0.752718,0,-0.059192,0.1674,46.404,0.000001,0.000998,0,0.000001,18.957102,0.002514,6182.83815,3.673174,1.0043,6.681273,16.793992,1071.6709,63240,0,0.002201,2.980015,3.848966,0,0.002803,-0,630.905717,8.1626,-16.747059,0.005408,C
-0.01286,0.000546,0.843583,0.002226,92,1.112434,31267.879355,29.722319,6.326481,0,0.328605,0.003802,2.434449,0.800016,665575.5081,0,4.54461,1.11705,18.2865,0.002371,94.71,256.168539,0,0.9289,0.000161,0,-1.813174,0.380494,0.000347,0.000007,0.18815,9.621755,0,0.001493,0,2.220979,0.014086,0.5052,-0.022097,0.0049,0,0.000001,0.000817,66.865,0.000001,19.461638,0.000551,4985.148861,0,0,6.480832,12.461669,796.622579,54022.5,0.07,0.000897,2.690099,2.618354,1.6186,0.000629,-0,474.119455,0,-14.421136,0.000897,NotAnnotated
-0.014524,0.000767,0.886066,0.002251,64,0.982491,3907.29252,4.24475,3.342183,0,0.46346,0.003802,0.493967,0.611697,694912.8652,0,0.310931,1.02325,29.252,0.003433,74.885,198.333333,0,0.77375,0.000162,0,1.396485,0.291938,0.002353,0.000018,0.18815,12.677967,153.08,0.001053,0,1.118423,0.026758,0.71625,-0.048729,0.10485,0,0.000001,0.004991,11.2325,0.000001,13.337948,0.001424,4887.701065,127.246648,0,4.964513,10.259371,352.292096,39211,0.045,0.001091,4.173267,0.274004,2.1563,0.001461,0,330.714566,0,-5.489231,0.001823,NotAnnotated
-0.01885,0.000687,1.025534,0.002309,99,1.040533,6823.242,5.188777,3.615344,0,0.396035,0.003802,0.087677,0.20956,990314.6492,0,0.187092,0.6389,12.8075,0.002512,31.45,288.348718,0,0.37596,0.000175,0,0.7278,0.14589,0.001391,0.000009,0.18815,14.73438,59.515,0.000929,0,0.295476,0.057046,0.35813,-0.015222,0.01675,0,0.000001,0.003732,10.6875,0.000001,9.463343,0.000844,5969.785844,51.863571,0,3.900972,8.798845,1107.751154,39582.5,0.025,0.000897,3.421723,0.161439,1.4144,0.000803,0,4034.963806,0,-15.75,0.000766,C
-0.022222,0.001267,1.758568,0.002407,68,1.25125,17705.759778,16.83057,6.794871,0,0,0.003802,0.116957,0.125381,954508.5825,0,0.092142,0,0,0.002269,0,0,0,0,0.000259,0,-0.23347,0.257318,0.000316,0,0,14.831904,0,0.000629,0,0.039582,0.29571,0,-0.007327,0.40625,0,0.000001,0.003472,0,0.000001,13.684962,0.000911,8161.801827,5.739767,0,0.83667,8.574121,0,46805,0,0.000938,4.8091,0.319209,0,0.000912,0,0,0,0,0.00056,C
-0.030461,0.000829,1.391856,0.002275,399.5,2.166867,11026.768215,7.623068,5.306289,0,0.50865,0.003802,0.101921,0.202077,1128456.2196,0,0.086929,0.343225,54.24,0.003236,51.39,271.26091,0,0.6509,0.000158,0,-0.148178,0.062883,0.000972,0,0.18815,40.044604,102.165,0.000486,0,0.095728,0.047103,0,-0.022069,0.01855,0,0.000001,0.002062,24.265,0.000001,12.515544,0.000789,10817.675772,121.715503,0,7.676361,57.738096,715.276023,71360,0.265,0.00091,5.775633,0.066612,2.31845,0.000491,0,1502.707465,0,53.080814,0.000639,C
-0.029212,0.0012,1.315216,0.002256,204,1.672944,3804.293344,3.616248,4.746772,0,0.46056,0.003802,0.159814,0.111918,852441.38875,0,0.057843,0.25452,27.6895,0.003262,9.875,239.866667,0,0.128785,0.000151,0,0.484655,0.136777,0.000449,0,0.47216,21.006139,1.9746,0.000533,0,0.054817,0.012195,0.076925,-0.001859,0.364,0,0.000001,0.001316,15.956,0.000001,6.246602,0.000533,5787.613162,2.324533,0,1.577456,11.610279,727.898188,34669.5,0.28,0.000948,4.004818,0.060062,1.0733,0.000449,0,644.135933,0,-3.309535,0.000378,C
-0.038383,0.000687,1.249808,0.002188,350,1.372088,5985.152107,5.689308,4.098324,0,0.328605,0.003802,0.051156,0.06183,754789.2627,0,0.081426,0.089965,11.5825,0.002199,9.965,259.076859,0,0,0.000151,0,2.643115,0.208739,0.000085,0,0.10444,16.379042,0.2715,0.000362,0,0.029332,0.010477,0,0.030505,0.0055,0,0.000001,0.000438,13.277,0.000001,4.086643,0.000396,4602.49092,0.184621,0,0.358812,3.924148,948.438099,24595.5,0.01,0.000982,3.220841,0.068935,0.83075,0.000177,0,3135.376273,0,-5.986791,0.000382,C
-0.025503,0.000921,1.219818,0.002245,214,1.358366,4203.500625,4.566541,3.978265,0,0,0.003802,0.092468,0.260841,673621.4244,0,0.188392,0,0,0.002764,0,285.964286,0,0,0.000173,0,1.712507,0.126592,0.000258,0,0,17.370668,0,0.000372,0.060225,0.409687,0.011775,0,-0.013341,0.048,61.082,0.000001,0.001429,0,0.000001,6.576329,0.000648,4115.42714,14.172936,1.7193,1.09761,5.307712,1177.666293,24459.5,0,0.00096,3.679482,0.136318,0,0.000583,0.000092,3541.820189,119.03,-6.877174,0.000307,C
-0.026091,0.001371,1.244247,0.002202,192.5,1.294059,5885.800316,6.394134,4.748687,0,0,0.003802,0.185904,0.212911,667361.9106,0,0.281835,0,0,0.00228,0,286.507953,0,0,0.000184,0,7.672525,0.760213,0.000038,0,0,18.947504,0,0.001039,0.019698,0.09589,0.022642,0,0.040685,0.0309,15.385,0.000001,0.000386,0,0.000001,3.765301,0.000735,3867.41619,0.121688,0,0.216422,3.019104,1181.268212,21232.5,0,0.001991,3.266289,0.260128,0,0.000366,0.000014,3649.843079,0.543,-6.702037,0.000611,C
-0.019363,0.002256,2.073502,0.002417,103.5,1.441497,9144.083733,23.178919,9.914187,0,0.373895,0.003802,0.661622,0.953176,380759.1597,7.055274,0.455334,0.25452,24.1165,0.002505,15.095,0,7353,0.33497,0.000345,0,-1.151045,1.119299,0.00005,0,2.5352,11.630839,39.413,0.001157,0.27868,0.450457,0.218781,0,-0.037569,0.442,63.045,0,0.002569,43.5445,0,13.567072,0.001225,3479.899805,19.821292,0.19605,0.277824,3.609496,0,20253,0.68,0.001841,5.76931,1.405913,1.9485,0.00102,0.000032,0,78.826,0,0.000928,NotAnnotated
-0.017755,0.000847,1.730284,0.002271,156.5,1.872813,8241.05616,8.952804,10.552272,0,0.75385,0.003802,2.311547,1.342911,660889.4147,0,2.957337,0.343225,48.4355,0.004865,26.49,140,0,0.406555,0.000184,0,-6.678438,3.654693,0.00035,0,2.273,70.426492,70.785,0.001414,0.50389,1.207819,0.130881,0,-0.026314,0.4901,85.052,0.000001,0.001539,25.734,0.000001,9.855722,0.000642,7077.692958,53.880819,0.43956,2.026275,10.720286,717.533575,53508,0.845,0.000943,6.173438,1.043252,2.2273,0.00039,0.000101,644.135933,141.57,-1.26,0.000934,NotAnnotated
-0.020965,0.001098,1.11022,0.002184,127,1.255188,6809.813131,4.707786,3.952303,0,0.328605,0.003802,0.309268,0.356031,1043099.4057,0,0.486828,0.089965,11.5825,0.00215,9.965,296,0,0,0.000165,0,12.196135,1.353041,0.000103,0,0.10444,22.601832,0.2715,0.000935,0.019698,0.155892,0.015685,0,-0.004283,0.0307,15.385,0.000001,0.000454,13.277,0.000001,3.307014,0.00063,5530.919145,0.167214,0,0.440874,5.077787,1693.047543,30238.5,0.01,0.001467,3.022965,0.456283,0.83075,0.000328,0.000014,1956.89564,0.543,-15.259091,0.00055,C
-0.027297,0.001717,1.406412,0.002243,277,1.749511,9610.043504,6.643653,4.7117,0,0.46056,0.003802,0.932598,0.643294,1170642.7725,2.393629,0.300915,0.25452,27.6895,0.002853,9.875,181.229167,4959,0.128785,0.000151,0,2.479187,0.725453,0.000291,0,0.47216,17.834406,1.9746,0.001399,0,0.293632,0.016416,0.076925,0.000875,0.8596,0,0.000001,0.00077,15.956,0.000001,6.082459,0.000814,7957.7019,0.775922,0,1.431168,13.745315,574.002455,43195.5,0.28,0.001425,3.599956,0.331925,1.0733,0.000635,0,1294.546984,0,120.136667,0.001131,NotAnnotated
-0.026887,0.000661,1.743561,0.002262,149.5,1.988348,12565.732062,10.617433,11.21112,0,0.75385,0.003802,0.776916,0.47997,807778.8177,0,1.061038,0.343225,48.4355,0.004856,26.49,140.25,0,0.406555,0.000151,0,-2.671107,1.294844,0.000336,0,2.273,107.827816,70.785,0.001068,0,0.434908,0.126287,0,-0.056481,0.09295,0,0.000001,0.001176,25.734,0.000001,10.755986,0.001008,9406.7823,35.311828,0,2.767628,13.45245,616.094626,72072,0.845,0.000988,5.898506,0.354778,2.2273,0.000759,0,1449.341579,0,6.764,0.001061,C
-0.03206,0.0007,1.099601,0.0022,314,1.232155,7681.819937,5.841688,3.604237,0,0.328605,0.003802,0.062122,0.080439,947267.4794,0,0.110567,0.089965,11.5825,0.001992,9.965,214.347099,0,0,0.000151,0,3.331768,0.306573,0.000148,0,0.10444,12.941354,0.2715,0.000248,0,0.034923,0.014349,0,0.02265,0.0065,0,0.000001,0.000592,13.277,0.000001,4.478536,0.000406,5378.699955,0.218977,0,0.614505,4.90986,704.979198,30039,0.01,0.001066,2.956858,0.095739,0.83075,0.000249,0,4922.563678,0,71.646296,0.000275,C
-0.029389,0.000604,0.910794,0.002282,149,1.122686,4816.608325,4.0698,3.373981,0,0.46346,0.003802,0.090687,0.144321,927115.81835,0,0.069485,1.02325,29.252,0.00304,74.885,219.333333,0,0.77375,0.00016,0,0.588439,0.062466,0.004199,0.000043,0.18815,13.157286,153.08,0.000583,0,0.268715,0.034935,0.71625,-0.006669,0.0783,0,0.000001,0.006016,11.2325,0.000001,15.358504,0.00119,6866.395406,155.678829,0,8.916206,19.055651,1004.588034,55144,0.045,0.00106,4.353331,0.05171,2.1563,0.001073,0,901.185473,0,2.197451,0.000905,C
-0.031045,0.000546,0.910794,0.002277,166.5,1.109752,3577.393995,3.022724,2.977915,0,0.46346,0.003802,0.061373,0.093091,927515.66865,0,0.049911,1.02325,29.252,0.003124,74.885,206.108559,0,0.77375,0.00016,0,0.318224,0.050002,0.005334,0.000054,0.18815,12.683726,153.08,0.000174,0,0.151033,0.024455,0.71625,0.048578,0.00315,0,0.000001,0.007264,11.2325,0.000001,14.747019,0.000733,6677.920327,200.409232,0,9.333675,19.22434,867.412781,52319,0.045,0.001108,4.46729,0.041721,2.1563,0.000623,0,764.538641,0,7.079732,0.0003,C
-0.025536,0.000546,0.858132,0.002281,50.5,1.014437,2638.252125,2.866108,2.751391,0,0.396035,0.003802,0.048022,0.125598,686455.5921,0,0.114028,0.6389,12.8075,0.002695,31.45,0,0,0.37596,0.000162,0,0.525847,0.09137,0.001498,0.000013,0.18815,9.779244,59.515,0.000163,0,0.166465,0.012564,0.35813,0.040467,0.0025,0,0.000001,0.004902,10.6875,0.000001,8.933905,0.000924,3749.933748,91.971526,0,3.732968,9.114925,0,26199,0.025,0.001018,3.519221,0.095868,1.4144,0.000893,0,0,0,0,0.000299,NotAnnotated
-0.023896,0.000546,0.878105,0.002262,159,1.003944,5696.05275,4.331599,3.238109,0,0.396035,0.003802,0.095985,0.24147,957254.5791,0,0.211136,0.6389,12.8075,0.00293,31.45,327.448313,0,0.37596,0.000159,0,0.930815,0.16707,0.001701,0.000014,0.18815,16.067355,59.515,0.000174,0,0.326056,0.01689,0.35813,0.040392,0.00275,0,0.000001,0.003825,10.6875,0.000001,9.332038,0.00064,5367.176452,64.800937,0,4.962452,9.918524,918.808315,39440.5,0.025,0.001066,3.351442,0.180817,1.4144,0.000541,0,1158.500101,0,-33.795115,0.00021,NotAnnotated
-0.019185,0.000546,0.855264,0.002261,64.5,1.093946,6926.745775,5.267487,3.833006,0,0.46346,0.003802,0.543688,0.687983,955007.8561,0,0.345863,1.02325,29.252,0.003623,77.175,394.266667,0,0.77375,0.000151,0,0.998709,0.327381,0.005156,0.000048,0.18815,20.364986,153.08,0.000196,0,1.231666,0.071459,0.71625,-0.028,0.00105,0,0.000001,0.005268,11.2325,0.000001,17.209496,0.000764,7467.706207,154.524866,0,12.155649,21.750524,1453.084531,67630.5,0.005,0.000919,4.242116,0.304484,2.1563,0.001198,0,2602.953107,0,-10.658821,0.000581,C
-0.015006,0.00104,0.883645,0.002183,46.5,1.10939,7659.753563,7.281135,4.711776,0,0.328605,0.003802,0.340638,0.359611,707989.6307,0,0.555401,0.089965,11.5825,0.00259,9.965,352.866142,0,0,0.000151,0,8.750831,1.685173,0.000098,0,0.10444,20.01464,0.2715,0.000461,0,0.146708,0.045886,0,0.054069,0.0132,0,0.000001,0.000357,13.277,0.000001,4.532368,0.000517,3943.94628,0.171549,0,0.611819,5.667811,1309.112384,27673.5,0.01,0.001501,2.766399,0.575061,0.83075,0.000269,0,2395.320044,0,-10.320448,0.000245,C
-0.010879,0.001455,0.84996,0.002107,42,1.115994,29557.97229,37.462576,4.865163,0,0,0.003802,3.897311,1.781454,530247.63085,3.442854,0.312049,0,0,0.00518,0,422.604651,5529,0,0.000151,0,-2.110751,0.81364,0.000606,0,0,3.639101,0,0.00089,0.11524,1.381739,0.020242,0,-0.07002,0.1448,30.326,0,0.000398,0,0.000001,15.498647,0.001005,4016.240025,0,0,2.867236,15.323344,1564.903764,34047,0,0.001826,2.941109,3.618036,0,0.002088,0.000019,2701.858829,0,-12.753314,0.00188,NotAnnotated
-0.008075,0.001738,1.269284,0.00239,37.5,1.12155,13281.682123,33.667128,10.988853,0,0.373895,0.003802,1.326191,1.487792,301306.236,0,0.954642,0.25452,12.755,0.002392,9.23,0,0,0.246755,0.000229,0,-3.228354,2.562961,0.000089,0,2.5352,9.457649,5.3575,0.001244,0.27868,0.472921,0.473973,0,0.006812,0.44375,46.815,0,0.000938,43.5445,0,16.775488,0.00115,2664.516014,0.118226,0.19605,0.514974,3.215146,0,22425,0.625,0.001303,3.333302,3.238588,1.86285,0.001231,0.000032,0,10.715,0,0.00113,NotAnnotated
-0.010147,0.000819,0.743132,0.002188,41,0.904927,4402.228336,8.369255,4.839941,0,0,0.003802,0.481346,0.497213,333316.9114,0,0.763162,0,0,0.001987,0,155.272727,0,0,0.000151,0,11.73591,2.295533,0.000035,0,0,7.635484,0,0.000363,0.019698,0.206242,0.037533,0,-0.058152,0.0034,15.385,0,0.000179,0,0,4.340268,0.000337,1641.055942,0.004774,0,0.29138,1.544896,1012.735306,12739.5,0,0.001521,2.032318,0.795015,0,0.000357,0.000014,1979.122197,0.543,-1.821053,0.00041,NotAnnotated
-0.011506,0.001812,1.033676,0.002243,34,1.76002,10798.143385,16.423032,7.199957,0,0.50865,0.003802,2.039693,4.265729,454470.1566,0,1.560982,0.343225,54.24,0.003749,51.39,336.054545,0,0.6509,0.000151,0,-2.556142,1.148326,0.000369,0,0.18815,22.338764,102.165,0.001358,0.43023,1.778576,0.108108,0,0.024216,0.52205,90.882,0,0.001041,24.265,0,15.341042,0.001356,4362.70362,48.925086,0.19605,4.631321,26.353454,897.745671,38400,0.265,0.001285,4.459712,1.244427,2.31845,0.001371,0.000349,1862.968511,204.33,43.401754,0.002231,NotAnnotated
-0.018055,0.000877,0.741738,0.002095,142.5,0.883539,21542.30876,23.402834,3.116838,0,0,0.003802,2.284353,1.023034,633100.90795,22.60141,0.182783,0,0,0.004762,0,268.201708,12416,0,0.000151,0,-1.117385,0.485706,0.001479,0,0,2.184677,0,0.000945,0.11524,0.778908,0.002711,0,-0.050146,0.144,30.326,0.000001,0.001162,0,0.000001,15.418077,0.000731,4127.973815,0,0,3.812882,11.807751,586.85172,34483.5,0,0.001486,2.938611,2.169331,0,0.001478,0.000019,1671.690953,0,14.086845,0.001482,NotAnnotated
-0.026587,0.001075,1.394399,0.002251,325.5,1.595508,6366.571648,6.916428,5.010959,0,0.46056,0.003802,1.670534,1.027324,757582.82,0,0.549374,0.25452,27.6895,0.003277,9.875,190,0,0.128785,0.000184,0,2.60759,1.472697,0.000319,0,0.47216,15.434793,1.9746,0.000524,0.18106,0.429851,0.020547,0.076925,-0.003549,0.1736,42.264,0.000001,0.001161,15.956,0.000001,6.77226,0.000728,5103.605288,1.594162,0.38502,1.106856,9.26812,599.025625,29580,0.28,0.000987,3.992487,0.69122,1.0733,0.00061,0.000358,416.853889,3.9492,6.84,0.000969,NotAnnotated
-0.043971,0.000661,1.629727,0.002285,536,1.649985,10062.817488,9.565416,10.391993,0,0.75385,0.003802,1.563934,0.854365,749170.22815,0,2.135876,0.343225,48.4355,0.004893,26.49,190,0,0.406555,0.00019,0,-3.109004,2.921635,0.000582,0,2.273,84.898358,70.785,0.001203,0,0.698864,0.202734,0,0.014125,0.19435,0,0.000001,0.00203,25.734,0.000001,11.695931,0.001011,8068.356222,75.907963,0,3.002841,11.853388,599.025625,64350,0.845,0.000895,6.198198,0.829384,2.2273,0.00112,0,416.853889,0,6.84,0.00133,C
-0.044385,0.000973,0.869627,0.002283,656.5,0.961073,4768.881433,3.022105,3.052203,0,0.46346,0.003802,0.381262,0.496907,1223272.356,0,0.246644,1.02325,29.252,0.003213,74.885,281.549451,0,0.77375,0.000164,0,1.243856,0.237752,0.007488,0.00008,0.18815,18.925426,153.08,0.000334,0,0.857228,0.046948,0.71625,-0.020102,0.03555,0,0.000001,0.008012,11.2325,0.000001,15.746964,0.001329,8819.541198,235.262133,0,12.959659,19.450861,1119.922541,72941.5,0.045,0.001585,4.454983,0.218152,2.1563,0.001827,0,1089.051631,0,124.532308,0.000963,C
-0.045675,0.000604,0.800002,0.002289,489,0.921278,4141.24303,3.499149,2.807075,0,0.46346,0.003802,0.320484,0.377465,884684.3005,0,0.215307,1.02325,17.891,0.003007,60.455,190,0,0.68555,0.00016,0,1.868043,0.205136,0.005366,0.00006,0.18815,10.097646,119.025,0.000583,0,0.697356,0.025352,0.71625,-0.000887,0.0623,0,0.000001,0.007889,11.2325,0.000001,14.991285,0.001375,5663.587435,168.080296,0,9.596382,12.348886,599.025625,47371.5,0.035,0.000951,3.844152,0.183919,2.07065,0.001287,0,416.853889,0,7.725937,0.000676,C
-0.047291,0.000546,0.903886,0.00226,577,1.00953,6951.367415,4.805646,2.932535,0,0.46346,0.003802,0.199695,0.251413,1062378.1455,0,0.139171,1.02325,17.891,0.002988,60.455,219.521222,0,0.68555,0.000158,0,1.450747,0.131855,0.004703,0.000045,0.18815,11.624283,119.025,0.000831,0,0.461364,0.026332,0.71625,0.012171,0.02835,0,0.000001,0.005617,11.2325,0.000001,14.231183,0.001298,7126.356345,108.227421,0,8.841797,13.643855,471.879159,55192.5,0.035,0.000928,3.783307,0.114859,2.07065,0.001475,0,1055.881652,0,22.182172,0.000885,NotAnnotated
-0.049798,0.0007,0.741738,0.002246,508.5,0.900507,4611.761222,3.896714,2.687768,0,0.46346,0.003802,0.268536,0.398253,885419.06965,0,0.183131,1.02325,29.252,0.003208,74.885,253.489362,0,0.77375,0.000151,0,1.403531,0.166596,0.005768,0.000063,0.18815,8.998095,153.08,0.000216,0,0.719945,0.021294,0.71625,0.013003,0.0324,0,0.000001,0.006816,11.2325,0.000001,16.057224,0.001239,6006.071253,190.718278,0,10.380527,14.21776,374.282004,52262.5,0.045,0.001004,3.903754,0.145242,2.1563,0.001304,0,1374.252205,0,-12.628571,0.000456,C
-0.051333,0.0007,0.932516,0.002348,703.5,1.256855,51120.43839,35.34078,8.608658,0,0.423675,0.003802,0.773985,0.446144,1051311.2232,0,1.786344,0.94455,17.6935,0.00309,66.08,213.748387,0,0.8138,0.000151,0,-2.224975,0.405829,0.000667,0.000011,2.5352,22.614468,5.3575,0.001987,0,0.826031,0.208349,0.40415,-0.006093,0.2592,0,0.000001,0.001661,63.805,0.000001,24.792501,0.001138,10092.932496,2.850572,0,10.246946,17.684782,492.719859,98126,0.36,0.000815,3.323267,0.826538,1.9809,0.001317,-0,1598.810841,0,-11.981695,0.001355,C
-0.051311,0.001522,1.312504,0.002242,585.5,1.669183,7786.7088,6.579391,5.572364,0,0,0.003802,0.384734,0.790115,916827.2138,0,0.313071,0,0,0.002772,0,140,0,0,0.000151,0,3.175841,0.643576,0.00107,0.000005,0,30.077303,0,0.000515,0,0.710375,0.014373,0,-0.02103,0.21775,0,0.000001,0.002084,0,0.000001,8.441656,0.001059,6881.90999,33.550403,0,3.284146,12.673298,624.283825,44793.5,0,0.0014,4.168287,0.43437,0,0.000926,0,2031.042326,0,-1.12,0.000522,NotAnnotated
-0.038862,0.001095,1.362507,0.002244,628,1.728697,10512.7917,7.994518,5.998307,0,0.396035,0.003802,0.510218,1.026068,1017687.198,0,0.401536,0.6389,23.43,0.003212,29.72,175.490683,0,0.37596,0.000151,0,4.057283,0.817733,0.00149,0.000006,0.47216,38.315554,61.485,0.001465,0,0.93322,0.01877,0.35813,0.007497,0.416,0,0.000001,0.002435,19.86,0.000001,9.862874,0.000796,8296.923198,42.329369,0,4.322409,16.923861,1044.877881,55398.5,0.325,0.000847,4.49652,0.561411,1.72085,0.00081,0,996.92065,0,-6.967361,0.000887,NotAnnotated
-0.030876,0.000994,0.931055,0.002158,421.5,1.072308,4339.733497,4.714539,4.203301,0,0,0.003802,0.393878,0.452752,627864.1996,0,0.619377,0,0,0.002655,0,0,0,0,0.000151,0,15.221112,1.74264,0.000042,0,0,19.744561,0,0.000346,0.019698,0.195348,0.012965,0,-0.054899,0.0196,15.385,0.000001,0.000297,0,0.000001,2.959243,0.000394,3127.4934,0.120105,0,0.252773,3.133037,0,19408.5,0,0.00096,2.787355,0.587886,0,0.000251,0.000014,0,0.543,0,0.000284,NotAnnotated
-0.035841,0.001763,1.301632,0.002242,379.5,1.6322,2877.313568,3.646785,4.976173,0,0.46056,0.003802,2.127438,1.425053,625260.57375,2.393629,0.687051,0.25452,27.6895,0.003188,9.875,0,4959,0.128785,0.000151,0,4.997743,1.698373,0.000179,0,0.47216,17.595262,1.9746,0.000593,0,0.63866,0.010148,0.076925,0.000883,0.378,0,0,0.000848,15.956,0.000001,4.924473,0.00079,4008.059513,1.43101,0,0.774912,7.097801,0,23533.5,0.28,0.001396,3.74465,0.784326,1.0733,0.000652,0,0,0,0,0.000513,NotAnnotated
-0.017083,0.001454,1.904372,0.002231,256,1.977104,5788.305562,11.004383,9.137875,0,0.5516,0.003802,1.174495,1.604636,405978.564,0,2.279072,0.344485,34.6165,0.003932,9.765,0,0,0.154575,0.000303,0,-1.475268,4.249601,0.000152,0,1.0913,30.765534,34.5985,0.000477,0.4467,0.861922,0.049965,0,-0.028188,0.43885,57.281,0,0.001263,45.5625,0,8.251055,0.000546,3553.955808,29.521598,0.43956,0.583482,4.046418,0,24512,0.655,0.000938,6.169512,2.852434,1.4134,0.000549,0.000101,0,69.197,0,0.000484,NotAnnotated
-0.019069,0.001405,0.994312,0.002276,133.5,1.044288,2004.7185,3.811252,3.960432,0,0,0.003802,0.392024,1.072781,391167.8249,9.079173,0.812797,0,0,0.002891,0,354.068966,9088,0,0.000171,0,6.035295,0.577971,0.00042,0.000003,0,10.31349,0,0.000667,0.060225,1.60065,0.01383,0,-0.020749,0.0565,61.082,0,0.003057,0,0,7.818803,0.001054,2329.427584,59.639348,1.7193,1.272906,3.55262,1404.163074,16152.5,0,0.001433,3.671203,0.624589,0,0.000939,0.000092,1379.139409,119.03,-16.522378,0.000566,NotAnnotated
-0.012264,0.002949,1.45382,0.002231,16.5,1.793232,1549.51692,5.891699,6.903935,0,0,0.003802,0.983387,1.893181,199165.35795,5.746714,0.768219,0,0,0.00326,0,168,7171,0,0.000151,0,6.820337,1.570682,0.000102,0,0,11.0298,0,0.001881,0.2302,1.742336,0.005492,0,0.032567,1.82325,81.498,0,0.001314,0,0,6.927008,0.001943,1667.005793,33.223642,1.7193,0.452145,2.755425,1592.708094,10756.5,0,0.001676,4.733822,1.096765,0,0.001803,0.000092,1470.22817,122.97,1.8,0.001246,C
-0.014258,0.002947,3.207729,0.002231,17,2.884378,7901.50196,30.043734,7.876388,225549.654,0.328605,0.003802,1.801233,0.819615,193240.8959,51.011667,3.090891,0.35091,36.0065,0.0022,66.11,0,13231,0.154575,0.000227,0,0.642219,0.389353,0.000037,0,0.18815,5.766732,34.0555,0.003572,0.30882,0.788518,0.006795,0,0.002746,0.7497,46.225,0,0.00072,61.69,0,13.377181,0.00199,2496.0493,0.140625,0.19605,0.112263,1.237688,0,11200.5,0.17,0.001876,6.366653,2.427992,1.8983,0.001899,0.000044,0,68.111,0,0.003055,C
-0.011948,0.002995,2.09556,0.002378,2,1.677215,2241.148326,17.042953,14.795462,275468.589,0.373895,0.003802,0.92391,1.110703,104451.5505,65.816501,0.669684,0.25452,12.755,0.004287,9.23,0,15065,0.246755,0.000229,0,-3.10089,1.69506,0.000015,0,2.5352,10.50562,5.3575,0.003745,0.27868,0.371325,0.063562,0,0.020475,3.3375,46.815,0,0.001646,43.5445,0,12.562873,0.002118,1253.129118,5.767766,0.19605,0.097632,1.436706,0,8970,0.625,0.001761,6.618404,2.100681,1.86285,0.001856,0.000032,0,10.715,0,0.001767,C
-0.016488,0.004793,1.775142,0.002378,121,1.379583,5876.983442,14.897296,7.577408,214382.7249,0.373895,0.003802,0.996122,1.430775,361939.99215,21.266092,0.72639,0.25452,24.1165,0.002675,15.095,190,14835,0.33497,0.000306,0,-1.592455,1.846958,0.000135,0,2.5352,8.295727,39.413,0.00388,0.27868,0.659228,0.088547,0,0.022156,3.638,63.045,0,0.003445,43.5445,0,13.710232,0.002953,3140.927829,49.392332,0.19605,0.573774,4.016613,599.025625,20124,0.68,0.002683,5.628554,2.278319,1.9485,0.003113,0.000032,416.853889,78.826,6.84,0.003246,NotAnnotated
-0.023714,0.003116,1.459184,0.002254,156,1.690449,4736.265498,6.002871,9.672349,188262.7811,0.75385,0.003802,1.916761,1.124517,531963.0172,69.394433,2.592864,0.343225,48.4355,0.005353,26.49,141.351955,20124,0.406555,0.000151,0,-5.435399,3.261621,0.000483,0,2.273,79.252451,70.785,0.008705,0,0.999791,0.064652,0,0.062336,4.50385,0,0,0.001941,25.734,0.000001,10.491665,0.003806,5671.892436,89.394816,0,2.635117,9.564247,663.462623,47658,0.845,0.002684,5.973754,0.912053,2.2273,0.002976,0,515.917498,0,7.4035,0.005647,NotAnnotated
-0.020337,0.005369,2.330892,0.00223,60.5,2.25582,14455.33375,27.481623,7.774852,188262.7811,0.5516,0.003802,0.591395,0.636566,406080.9652,29.459549,1.13362,0.344485,23.255,0.003955,8.935,168.787879,17784,0.066365,0.000303,0,-2.611484,1.431945,0.000238,0,1.03195,15.570962,0.2715,0.002307,0,0.259797,0.020873,0,-0.011323,2.882,0,0,0.001754,50.765,0,13.922718,0.002151,4093.366368,0.254622,0,0.511659,4.228179,506.63791,23484,0.655,0.003322,6.24103,1.563736,1.3278,0.002671,0,378.746972,0,13.909091,0.002612,C
-0.017908,0.002855,1.661611,0.002286,61.5,1.544839,8084.927982,15.370586,11.094229,193355.3234,0.75385,0.003802,2.356268,1.357681,387127.96915,29.459549,3.202744,0.343225,48.4355,0.005472,26.49,0,17784,0.406555,0.00019,0,-6.185735,4.084784,0.000247,0,2.273,29.813409,70.785,0.008382,0.50389,1.196633,0.143533,0,0.018015,4.901,85.052,0,0.001778,25.734,0,13.662302,0.0039,4461.817974,53.250371,0.43956,1.352022,7.116589,0,35412,0.845,0.00269,6.136678,1.146804,2.2273,0.003043,0.000101,0,141.57,0,0.00506,NotAnnotated
-0.031235,0.005051,2.418996,0.002293,244.5,2.227795,10117.335375,19.234478,9.975867,215442.9358,0.5516,0.003802,0.75067,1.037567,454162.7432,54.41539,1.533719,0.344485,34.6165,0.003744,9.765,190,19968,0.154575,0.000417,0,-0.929102,2.921243,0.00019,0,1.0913,21.401163,34.5985,0.002741,0,0.546885,0.108438,0,-0.006266,3.8383,0,0,0.002017,45.5625,0,11.610345,0.00236,4394.038779,37.704011,0,0.686266,5.0286,599.025625,28224,0.655,0.002921,7.387792,1.922545,1.4134,0.002904,0,416.853889,0,8.1,0.003271,NotAnnotated
-0.030116,0.002269,0.822725,0.002253,192,0.97585,1873.49114,2.374513,3.026093,194830.4282,0.46346,0.003802,0.597406,0.832081,584846.2079,25.17062,0.387592,1.02325,29.252,0.00337,74.885,133,14464,0.77375,0.000151,0,2.66868,0.345742,0.003601,0.000039,0.18815,11.735905,153.08,0.001581,0,1.562799,0.013935,0.71625,0.008013,0.2772,0,0,0.007043,11.2325,0.000001,14.143189,0.003501,4119.727235,228.867793,0,6.331772,9.181588,624.283825,35199.5,0.045,0.003291,4.335678,0.311722,2.1563,0.003567,0,416.853889,0,-1.52,0.002892,C
-0.025259,0.002284,0.958479,0.002247,179.5,1.106181,4169.4075,3.963315,3.363686,230572.6854,0,0.003802,0.21806,0.5967,766689.197,11.191646,0.478304,0,0,0.003149,0,196.248175,8023,0,0.00017,0,3.155615,0.350348,0.001113,0.000007,0,17.096442,0,0.0011,0,0.869631,0.012288,0,0.022775,0.11175,0,0.000001,0.003352,0,0.000001,7.895329,0.002008,4252.270968,56.371918,0,3.044874,7.562238,815.136695,29181,0,0.003113,3.536882,0.372035,0,0.001748,0,573.780829,0,29.900686,0.000926,NotAnnotated
-0.024186,0.00388,1.748189,0.002377,157,1.585306,6674.718682,12.689579,9.069669,238872.3663,0,0.003802,0.887764,1.271995,468841.58355,11.578417,0.665957,0,0,0.003013,0,231,9159,0,0.000229,0,-1.3414,1.737685,0.000069,0,0,19.386039,0,0.003052,0.27868,0.57105,0.116811,0,-0.00622,2.5296,63.045,0,0.001892,0,0,11.685792,0.002691,4446.248484,35.132958,0.19605,0.641266,9.608349,1256.643888,28509,0,0.00274,5.640263,2.125663,0,0.002712,0.000032,974.895649,78.826,3.12,0.002694,NotAnnotated
-0.039272,0.002087,0.998136,0.002264,503,1.251186,2759.6006,3.497593,3.316332,189079.7722,0.46346,0.003802,0.847867,1.159529,612379.71985,32.099392,0.544678,1.02325,29.252,0.003265,74.885,222.910345,14577,0.77375,0.000177,0,3.509459,0.4931,0.003203,0.00003,0.18815,10.771035,153.08,0.000636,0,2.144355,0.014409,0.71625,0.052493,0.09315,0,0,0.006682,11.2325,0.000001,14.553031,0.003145,4616.94714,205.607782,0,6.118061,14.167437,918.590325,36160,0.045,0.003274,4.876896,0.44823,2.1563,0.003507,0,688.766922,0,-5.533277,0.00182,C
-0.028025,0.002014,0.741738,0.002196,125,0.865768,1775.1349,2.249854,2.46186,182510.1476,0.328605,0.003802,0.279079,0.314389,563323.2143,6.819596,0.472061,0.089965,11.5825,0.00226,9.965,325.375,6441,0,0.000151,0,9.172843,1.395728,0.00019,0,0.10444,6.595835,0.2715,0.000789,0,0.130547,0.005698,0,0.107063,0.0216,0,0,0.001063,13.277,0.000001,4.671383,0.001372,2690.747505,0.567717,0,0.620516,3.319498,599.025625,18126,0.01,0.00308,2.868247,0.463255,0.83075,0.000854,0,416.853889,0,14.850511,0.00082,C
-0.021382,0.002001,0.799815,0.002264,95,1.034248,1455.744375,2.21406,2.478765,208048.385,0,0.003802,0.325332,0.873423,479374.2689,2.459864,0.704668,0,0,0.002684,0,271,4047,0,0.000151,0,4.351036,0.523058,0.000917,0.000007,0,7.153056,0,0.000788,0.060225,1.255461,0.004352,0,0.05353,0.05325,61.082,0,0.00444,0,0.000001,8.149573,0.002604,2509.579952,95.469301,1.7193,2.644404,7.042285,599.025625,17608,0,0.002987,3.414112,0.560427,0,0.00233,0.000092,416.853889,119.03,10.84,0.00101,NotAnnotated
-0.031363,0.003336,1.726911,0.002328,387,1.893174,5965.278248,9.072667,7.329521,215057.5325,0.46056,0.003802,2.376014,1.547673,569137.02,3.928187,0.798908,0.25452,27.6895,0.003176,9.875,301.539763,6177,0.128785,0.000234,0,4.704767,2.067535,0.000185,0,0.47216,16.378807,1.9746,0.001921,0,0.66744,0.040289,0.076925,-0.016217,0.742,0,0,0.000972,15.956,0,7.310172,0.001861,4682.865225,1.480919,0,0.747538,11.970158,1361.730623,27144,0.28,0.002853,4.589924,0.950407,1.0733,0.001534,0,2715.452107,0,12.349107,0.002472,NotAnnotated
-0.032788,0.001912,0.943264,0.002313,262.5,1.050173,3575.810213,6.798118,5.014206,201394.2629,0,0.003802,1.010439,1.349772,375885.60175,10.890298,0.643572,0,0,0.003664,0,351.958457,9831,0,0.000216,0,2.332762,0.59149,0.003221,0.000019,0,9.914322,0,0.001721,0,2.463066,0.07488,0,0.033202,0.01165,0,0,0.005586,0,0,17.592662,0.003675,3227.747159,129.639319,0,5.142893,7.756235,1838.793459,30340.5,0,0.002713,4.074587,0.542509,0,0.003421,0,6004.770443,0,-67.47,0.003813,NotAnnotated
-0.020025,0.001652,0.741738,0.002242,64.5,0.880765,790.700605,2.004311,2.29618,200810.2119,0,0.003802,1.154814,1.519987,292652.23165,31.027128,0.729407,0,0,0.002792,0,111.275862,12769,0,0.000151,0,4.14961,0.670368,0.00139,0.000015,0,3.123607,0,0.00155,0,2.786202,0.003431,0,0.004628,0.10215,0,0,0.006002,0,0,11.231043,0.002563,1717.746355,165.199512,0,2.419698,3.555246,624.283825,13616.5,0,0.00265,3.651468,0.618979,0,0.002276,0,416.853889,0,-1.262857,0.002958,NotAnnotated
-0.015915,0.001891,1.032124,0.002264,2,1.673767,518.664375,3.944216,3.904719,169365.8724,0,0.003802,3.072841,6.833266,96916.5051,44.768811,2.417426,0,0,0.003064,0,0,14464,0,0.000151,0,-4.887988,1.737104,0.000051,0,0,3.104453,0,0.003131,0.43023,2.882799,0.001635,0,-0.001702,0.4505,90.882,0,0.001836,0,0,8.457817,0.002507,673.186272,92.476806,0.19605,0.535541,3.55056,0,4544,0,0.001805,4.549605,1.838157,0,0.001918,0.000349,0,204.33,0,0.005009,NotAnnotated
-0.022531,0.001445,1.861398,0.002409,394,1.207641,15051.462965,28.614949,13.673461,0,0,0.003802,2.591977,1.946834,354996.8858,0,7.97089,0,0,0.004314,0,165.733333,0,0,0.000636,0.000001,-6.232536,2.400975,0.001342,0,0,29.230608,0,0.001545,0.46362,2.046873,0.440635,0,0.002092,0.1848,34.23,0,0.001349,0,0,9.644104,0.001659,3550.365845,1.659737,0.19605,1.184638,6.316904,883.408843,31099,0,0.001105,3.962946,4.365336,0,0.0012,0.000038,1490.958244,8.1626,2.426667,0.002354,NotAnnotated
-0.019852,0.000961,0.972573,0.002415,134,1.008497,9689.311675,36.841489,15.437206,0,0,0.003802,5.049456,2.171774,151164.83655,16.293242,8.741959,0,0,0.004959,0,323,25482,0,0.00028,0,-10.84533,3.049976,0.001461,0.000004,0,17.519355,0,0.003928,0.51517,4.114794,0.711803,0,-0.075425,0.3402,46.404,0,0.001432,0,0,22.202888,0.002506,1871.851492,4.877737,1.0043,2.902384,4.113394,1134.51415,23250,0,0.001603,3.029963,4.90163,0,0.002271,-0,1415.265606,8.1626,-12.16,0.006273,C
-0.012931,0.000928,0,0,0,0,0,0,0,202447.4018,0,0,9.215422,3.62189,0,0,0.670838,0,0,0,0,0,0,0,0,0,-3.403442,1.68992,0,0,0,0,0,0.000434,0.11524,2.730366,0,0,-0.01341,0.0056,30.326,0,0,0,0,0,0.000878,0,0,0,0,0,0,0,0,0.001443,0,7.374008,0,0.001951,0.000019,0,0,0,0.000829,NotAnnotated
-0.013271,0.003013,0,0,0,0,0,0,0,0,0,0,2.40466,2.690015,0,0,4.333625,0,0,0,0,0,0,0,0,0,-1.442776,8.424255,0,0,0,0,0,0.001074,0.4467,1.307944,0,0,0.0046,0.42575,57.281,0,0,0,0,0,0.001115,0,0,0.43956,0,0,0,0,0,0.001384,0,5.550848,0,0.001232,0.000101,0,69.197,0,0.000944,NotAnnotated
-0.011852,0.001856,1.970476,0.005641,3,2.330931,1320.155725,26.669813,6.75472,0,0.46346,0.010101,2.62465,2.543415,91674.2155,0,1.473844,1.02325,17.891,0.013064,60.455,0,0,0.68555,0.000402,0,8.195905,1.343382,0.003169,0,0.18815,2.819876,119.025,0.000743,0.16909,4.644135,0.003143,0.71625,-0.001677,0.00595,111.95,0,0.00526,11.2325,0,41.304054,0.002925,588.504175,0,3.2426,0.671603,1.752099,0,4801.5,0.035,0.002815,8.592293,1.212882,2.07065,0.004109,0.000101,0,238.05,0,0.001542,NotAnnotated
-0.009058,0.007478,2.909227,0.005641,2.5,3.645321,2334.1458,47.154461,10.333931,0,0,0.010101,2.434532,4.014915,102032.15645,0,1.782425,0,0,0.011163,0,0,0,0,0.000402,0,8.044938,3.838907,0.001667,0,0,4.04598,0,0.007274,0.2302,3.246265,0.002797,0,0.015304,1.2025,81.498,0,0.003175,0,0,32.390793,0.004198,770.394363,0,1.7193,0.385259,2.250001,0,4898.5,0,0.00433,9.626733,2.598857,0,0.004108,0.000092,0,122.97,0,0.004939,NotAnnotated
-0.008579,0.004905,1.970476,0.005641,2,2.330931,1320.155725,26.669813,6.922407,0,0.46346,0.010101,2.75321,3.255494,94623.07295,0,1.56933,1.02325,29.252,0.013064,77.175,0,0,0.77375,0.000402,0,3.424865,1.444873,0.003169,0,0.18815,2.819876,153.08,0.003295,0.16909,5.449932,0.004304,0.71625,-0.033796,0.01615,128.18,0,0.00526,11.2325,0,45.701113,0.00656,661.853465,0,3.2426,0.73358,2.03666,0,5480.5,0.005,0.005588,9.244985,1.292717,2.1563,0.008004,0.000101,0,306.16,0,0.006016,C
-0.005033,0.002574,0,0,0,0,0,0,0,175267.0746,0.6048,0,12.686564,4.948242,0,28.45481,20.476585,0.94455,23.0055,0,89.58,0,21018,0.9205,0,0,-15.969221,7.055212,0,0,4.09545,0,4.0813,0.024206,0.51517,8.727231,0,0.40415,0.020534,1.2636,46.404,0,0,72.365,0,0,0.004516,0,0,1.0043,0,0,0,0,0.54,0.003183,0,10.988122,2.495,0.003448,-0,0,8.1626,0,0.012932,NotAnnotated
-0.005952,0.006867,0,0,0,0,0,0,0,0,0,0,2.251878,2.687552,0,0,4.285231,0,0,0,0,0,0,0,0,0.000001,-1.324426,8.360762,0,0,0,0,0,0.002637,0.4467,1.269996,0,0,0.006721,0.5371,57.281,0,0,0,0,0,0.003112,0,0,0.43956,0,0,0,0,0,0.004305,0,5.380945,0,0.004649,0.000101,0,69.197,0,0.00419,NotAnnotated
-0.009564,0.003368,3.261365,0.006017,7.5,3.786757,578.11431,11.679077,17.990398,0,0,0.010101,4.25428,2.165231,90373.47335,54.41539,5.423782,0,0,0.014116,0,0,19968,0,0.000402,0,-5.373454,7.175072,0.001318,0,0,54.610992,0,0.022881,0.50389,1.661434,0.06156,0,-0.009555,0.9295,85.052,0,0.008543,0,0,38.544316,0.006951,962.992524,437.8088,0.43956,0.747233,1.900284,0,8814,0,0.004355,16.250598,1.927187,0,0.005488,0.000101,0,141.57,0,0.014717,NotAnnotated
-0.014394,0.003783,2.359106,0.005688,30,2.618617,12732.553785,42.870551,8.829971,0,0,0.010101,4.099691,1.707985,586938.7293,33.863308,0.303562,0,0,0.012326,0,0,15132,0,0.000437,0,-1.427053,0.787718,0.014634,0,0,19.82223,0,0.001779,0,1.194985,0.055694,0,-0.01515,0.1112,0,0,0.004485,0,0.000001,41.728181,0.002393,4205.719875,0,0,3.353448,11.651891,0,31719,0,0.004364,9.326088,3.252414,0,0.005784,0,0,0,0,0.003954,C
-0.016261,0.002574,2.318734,0.006091,25,2.470382,1722.998105,8.702011,7.720565,0,0,0.010101,1.079196,1.211003,417314.71515,0,0.641763,0,0,0.007944,0,0,0,0,0.000454,0,1.374341,0.579152,0.020509,0.000222,0,38.550082,0,0.002411,0.16909,2.052929,0.153016,0,-0.017065,0.0117,128.18,0,0.021764,0,0,42.915012,0.003903,2984.097077,626.372435,3.2426,4.228843,6.49324,0,24069,0,0.002683,11.691407,0.50286,0,0.003519,0.000101,0,306.16,0,0.003166,NotAnnotated
-0.020197,0.001856,2.453983,0.006066,78.5,3.058044,3180.246493,10.707901,7.645684,0,0.46346,0.010101,0.959467,0.859424,594306.9775,0,0.568981,1.02325,17.891,0.007979,60.455,0,0,0.68555,0.000437,0,3.130189,0.501624,0.029766,0.000321,0.18815,55.330465,119.025,0.000743,0,1.629278,0.130125,0.71625,-0.00513,0.00875,0,0,0.021177,11.2325,0.000001,37.541121,0.002925,4656.409635,447.380109,0,5.785574,17.894626,0,31779,0.035,0.003057,11.263877,0.442067,2.07065,0.004109,0,0,0,0,0.001542,NotAnnotated
-0.020324,0.003652,3.812906,0.006066,71.5,5.339625,6140.59284,20.675397,12.893306,0,0,0.010101,0.802013,1.15581,661141.40175,0,0.644681,0,0,0.006939,0,0,0,0,0.000437,0,2.949702,1.290582,0.011878,0.000056,0,104.273984,0,0.001937,0.2302,1.04567,0.123133,0,-0.003446,0.1755,81.498,0,0.010785,0,0.000001,28.398981,0.00353,6323.636248,210.023237,1.7193,3.102885,27.575038,0,33178.5,0,0.002589,13.231978,0.876658,0,0.003,0.000092,0,122.97,0,0.002341,NotAnnotated
-0.029537,0.001856,2.53331,0.006062,147.5,3.106566,5001.854715,11.227508,8.618508,0,0.46346,0.010101,0.693526,0.645991,929398.10995,0,0.442852,1.02325,29.252,0.007839,74.885,0,0,0.77375,0.000448,0,1.68947,0.361635,0.032156,0.000321,0.18815,103.556905,153.08,0.000619,0,1.334774,0.331024,0.71625,0.016428,0.0072,0,0.000001,0.016941,11.2325,0.000001,38.814785,0.004178,7637.347055,481.07151,0,7.944818,29.086166,0,54014,0.045,0.003489,12.190556,0.336237,2.1563,0.004601,0,0,0,0,0.001904,NotAnnotated
-0.022573,0.00794,3.79506,0.006066,84,6.03634,7137.282835,24.031255,17.301502,0,0,0.010101,1.914456,3.136801,626877.65985,0,1.571484,0,0,0.009675,0,0,0,0,0.000504,0,-2.090097,0.996264,0.004435,0,0,277.970871,0,0.005202,0.43023,1.518458,0.452593,0,-0.004074,0.53,90.882,0,0.005543,0,0.000001,36.889323,0.005097,6445.029768,437.153715,0.19605,4.899678,47.853312,0,46336,0,0.005537,17.822143,1.093127,0,0.003555,0.000349,0,204.33,0,0.006853,NotAnnotated
-0.023587,0.004711,2.403368,0.006076,78,2.885542,2280.354755,9.213555,8.377574,0,0.46346,0.010101,0.820714,0.802314,522157.31845,0,0.556868,1.02325,29.252,0.008512,74.885,0,0,0.77375,0.000444,0,2.129627,0.436786,0.027613,0.000295,0.18815,64.284352,153.08,0.00162,0,1.77638,0.182582,0.71625,0.020732,0.06435,0,0,0.021242,11.2325,0.000001,46.559228,0.006481,4089.911111,743.217935,0,6.258896,13.280464,0,33674,0.045,0.006903,12.945819,0.433503,2.1563,0.0072,0,0,0,0,0.004364,C
-0.015269,0.003335,2.158226,0.005761,80.5,2.55051,2878.944849,11.6321,7.48313,0,0.328605,0.010101,0.505478,0.443448,472989.8239,0,0.893705,0.089965,11.5825,0.006768,9.965,0,0,0,0.000402,0,10.654215,2.313113,0.001027,0,0.10444,43.475591,0.2715,0.001714,0.019698,0.212231,0.034918,0,-0.020019,0.0184,15.385,0,0.002053,13.277,0.000001,11.818663,0.001421,2322.27021,1.011877,0,0.41817,2.974426,0,14905.5,0.01,0.003017,7.440001,0.837395,0.83075,0.00079,0.000014,0,0.543,0,0.001635,NotAnnotated
-0.008836,0.003263,0,0,0,0,0,0,0,0,0,0,0.71284,0.625709,0,0,1.230925,0,0,0,0,0,0,0,0,0,14.604592,3.244393,0,0,0,0,0,0.001678,0.019698,0.290796,0,0,0.022589,0.0063,15.385,0,0,0,0,0,0.002525,0,0,0,0,0,0,0,0,0.004699,0,1.152438,0,0.001446,0.000014,0,0.543,0,0.00199,NotAnnotated
-0.009231,0.009701,6.048997,0.006017,2,8.799653,2211.148125,44.669659,28.195511,0,0.5516,0.010101,1.229386,1.308945,107169.9969,0,2.688453,0.344485,34.6165,0.011336,9.765,0,0,0.154575,0.000804,0,-0.865807,4.677888,0.000159,0,1.0913,80.798861,34.5985,0.005025,0.4467,0.75168,0.108929,0,-0.015748,0.76635,57.281,0,0.002549,45.5625,0,30.670374,0.00494,1241.374212,142.818414,0.43956,0.267251,4.922112,0,8192,0.655,0.005999,22.986252,3.2421,1.4134,0.005004,0.000101,0,69.197,0,0.008521,NotAnnotated
-0.009972,0.003535,2.398021,0.006016,11,3.243242,1495.94435,7.555274,7.909743,0,0.46346,0.010101,1.360547,1.417329,409916.0188,0,0.909989,1.02325,29.252,0.008575,77.175,0,0,0.77375,0.000402,0,2.020366,0.745606,0.022805,0.000222,0.18815,54.552962,153.08,0.001545,0.16909,2.864538,0.057811,0.71625,0.021985,0.00735,128.18,0,0.020207,11.2325,0,42.942538,0.004879,3191.899529,726.449644,3.2426,5.167097,11.806776,0,25707.5,0.005,0.004418,12.882448,0.702113,2.1563,0.005148,0.000101,0,306.16,0,0.003125,NotAnnotated
-0.012783,0.004331,3.336832,0.006016,13,6.16345,3231.6127,16.321276,14.278201,0,0.50865,0.010101,1.715248,3.056914,408727.2468,0,1.490833,0.343225,54.24,0.009411,51.39,0,0,0.6509,0.000402,0,-1.820184,0.959669,0.003531,0,0.18815,167.324035,102.165,0.002684,0.43023,1.396586,0.108815,0,0.002007,0.3604,90.882,0,0.005843,24.265,0,35.170958,0.003005,4061.101884,484.829683,0.19605,3.824349,38.167272,0,29120,0.265,0.0028,16.707136,1.009083,2.31845,0.002449,0.000349,0,204.33,0,0.004226,NotAnnotated
-0.015314,0.003358,4.495353,0.006316,50,3.639505,9085.342202,36.708453,19.225532,0,0.373895,0.010101,0.683693,0.780467,606690.1914,0,0.53865,0.25452,24.1165,0.007064,15.095,0,0,0.33497,0.000731,0,-0.5832,1.322895,0.002836,0,2.5352,121.033736,39.413,0.001772,0.27868,0.34992,1.017684,0,-0.011737,0.0136,63.045,0,0.011212,43.5445,0,41.178394,0.003852,5416.079019,155.085457,0.19605,1.220236,7.747751,0,34830,0.68,0.002658,14.763822,1.569551,1.9485,0.004372,0.000032,0,78.826,0,0.002908,NotAnnotated
-0.028779,0.002335,2.384901,0.006016,144,2.782631,2950.1775,7.449943,7.37168,0,0.396035,0.010101,0.115469,0.255141,783831.7768,0,0.260135,0.6389,12.8075,0.007457,31.45,0,0,0.37596,0.000452,0,0.881098,0.184875,0.018074,0.000154,0.18815,101.069938,59.515,0.001174,0,0.341386,0.080562,0.35813,0.005827,0.0135,0,0.000001,0.014588,10.6875,0.000001,25.029593,0.002901,4349.19562,274.16772,0,4.703161,8.240713,0,30707.5,0.025,0.002898,9.694191,0.180395,1.4144,0.002347,0,0,0,0,0.001499,C
-0.027165,0.003358,2.428918,0.005969,148,2.82735,4300.396323,10.859587,8.914149,0,0.46346,0.010101,0.490519,0.589575,786198.3395,0,0.288336,1.02325,29.252,0.010113,77.175,0,0,0.77375,0.000452,0,0.577252,0.271043,0.048044,0.000492,0.18815,138.072305,153.08,0.001772,0,0.907528,0.18755,0.71625,-0.011145,0.01305,0,0.000001,0.020291,11.2325,0.000001,44.554658,0.003767,5982.059031,594.032738,0,9.352941,13.993806,0,51076,0.005,0.002645,12.511904,0.222664,2.1563,0.004086,0,0,0,0,0.002432,C
-0.02773,0.002379,1.970476,0.005936,145.5,2.358164,2880.114093,8.312018,6.174115,0,0,0.010101,0.530571,0.613521,688634.61535,31.027128,0.271913,0,0,0.008944,0,299.615385,12769,0,0.000402,0,0.602451,0.266827,0.045995,0.000492,0,53.883494,0,0.00082,0,0.919964,0.07313,0,0.003504,0.0035,0,0.000001,0.021142,0,0.000001,42.55056,0.003099,4648.735832,646.440715,0,8.625695,11.68538,611.915483,39832.5,0,0.002791,10.8144,0.22251,0,0.00299,0,416.853889,0,18.916585,0.001226,C
-0.024555,0.005037,3.804205,0.006199,129,3.09961,10471.668449,42.309772,18.98058,0,0.373895,0.010101,0.506578,0.586412,555605.259,0,0.30502,0.25452,12.755,0.008179,9.23,0,0,0.246755,0.000609,0,-0.70839,0.893908,0.001993,0,2.5352,132.873372,5.3575,0.002773,0.27868,0.147257,0.854743,0,-0.013301,0.05,46.815,0,0.007445,43.5445,0,33.770497,0.003759,4597.423005,16.330807,0.19605,0.621847,6.242598,0,30820,0.625,0.0042,12.367783,1.012969,1.86285,0.003324,0.000032,0,10.715,0,0.001767,C
-0.020665,0.005528,3.544521,0.005955,92.5,4.413521,1995.67182,13.438867,15.19884,0,0.396035,0.010101,0.769474,1.380523,307505.4929,10.554996,0.50502,0.6389,23.43,0.008246,29.72,133,11615,0.37596,0.000402,0,2.292719,1.17169,0.005324,0.000025,0.47216,103.469489,61.485,0.002483,0.2302,1.010519,0.053812,0.35813,-0.006095,0.42575,81.498,0,0.00795,19.86,0,23.771275,0.004286,2504.493678,185.603134,1.7193,1.283196,4.813607,624.283825,16463,0.325,0.004028,12.506697,0.782161,1.72085,0.003883,0.000092,416.853889,122.97,-1.52,0.001662,C
-0.01267,0.003358,2.61592,0.005747,59.5,2.958125,1035.898094,10.463617,13.540064,0,0,0.010101,0.432764,0.477986,173409.0501,0,0.602731,0,0,0.007186,0,0,0,0,0.000402,0,6.707079,1.905807,0.000056,0,0,69.210826,0,0.002003,0.019698,0.166756,0.046615,0,-0.010519,0.025,15.385,0,0.000626,0,0,7.136741,0.001419,933.832822,0.389734,0,0.061863,0.795061,0,6070.5,0,0.002905,8.035733,0.623429,0,0.000807,0.000014,0,0.543,0,0.000791,C
-0.022877,0.00626,2.293198,0.005971,115,2.670897,1314.0495,6.636614,8.784274,0,0.396035,0.010101,0.182257,0.520786,373513.5263,0,0.322103,0.6389,12.8075,0.008038,31.45,0,0,0.37596,0.000402,0,1.137817,0.26438,0.005954,0.000049,0.18815,80.504036,59.515,0.002793,0,0.601917,0.053938,0.35813,-0.01085,0.095,0,0,0.010179,10.6875,0,21.03116,0.004647,2111.3785,226.768081,0,1.840815,3.667103,0,15584.5,0.025,0.005728,9.397454,0.277463,1.4144,0.003843,0,0,0,0,0.001388,C
-0.021928,0.006931,5.450277,0.006253,87,4.205577,7818.502064,52.649846,30.151506,268427.61,0.373895,0.010101,0.63824,0.779839,334428.369,7.414551,0.389747,0.25452,12.755,0.008228,9.23,0,8165,0.246755,0.000813,0,-0.962673,1.101303,0.000241,0,2.5352,163.315799,5.3575,0.003924,0.27868,0.213132,1.154088,0,-0.001988,0.825,46.815,0,0.003478,43.5445,0,25.986102,0.003648,3059.790236,5.146663,0.19605,0.142201,2.84008,0,18802.5,0.625,0.00401,14.80095,1.393716,1.86285,0.003012,0.000032,0,10.715,0,0.001624,C
-0.030036,0.003358,4.237142,0.006295,237,3.439213,14439.225567,32.411281,19.428053,0,0.373895,0.010101,0.303645,0.400706,1037166.2565,0,0.18429,0.25452,12.755,0.007297,9.23,302.938959,0,0.246755,0.000677,0,-0.459671,0.521596,0.004539,0,2.5352,249.410362,5.3575,0.001772,0.27868,0.109287,1.741464,0,-0.00655,0.075,46.815,0.000001,0.010066,43.5445,0.000001,34.953372,0.002976,8727.180948,20.784406,0.19605,1.267093,11.242065,1277.194596,56292.5,0.625,0.002765,13.45949,0.68992,1.86285,0.002698,0.000032,1036.955552,10.715,15.264066,0.00098,NotAnnotated
-0.041048,0.005528,3.940194,0.005998,258.5,4.838163,8601.90222,17.37758,14.459803,0,0.396035,0.010101,0.055092,0.152466,1080486.6284,0,0.035623,0.6389,23.43,0.007839,29.72,302.938959,0,0.37596,0.000482,0,0.167013,0.083202,0.02666,0.000129,0.47216,279.922172,61.485,0.002483,0,0.107601,0.17433,0.35813,-0.006095,0.42575,0,0.000001,0.011214,19.86,0.000001,28.450873,0.004286,8876.39134,214.745244,0,5.212497,17.821644,1277.194596,55196.5,0.325,0.004028,13.416722,0.069277,1.72085,0.003883,0,1036.955552,0,15.264066,0.001662,C
-0.034385,0.003358,2.338853,0.005975,218,2.758341,3444.816798,7.732473,7.424401,0,0.46346,0.010101,0.131753,0.216614,870209.0815,0,0.112762,1.02325,17.891,0.008161,60.455,0,0,0.68555,0.000447,0,0.458698,0.094246,0.048623,0.000517,0.18815,110.905069,119.025,0.001772,0,0.395143,0.107294,0.71625,-0.007993,0.09135,0,0.000001,0.019048,11.2325,0.000001,33.487191,0.003618,5453.314615,405.881662,0,8.176082,11.444141,0,42867,0.035,0.002679,10.613258,0.092691,2.07065,0.003608,0,0,0,0,0.001459,C
-0.032342,0.004772,2.384901,0.005993,185.5,2.814942,3146.548993,7.945831,7.71903,0,0.46346,0.010101,0.227378,0.32937,800516.0833,0,0.203246,1.02325,29.252,0.008411,77.175,0,0,0.77375,0.000452,0,0.366075,0.158883,0.048327,0.000517,0.18815,101.792407,153.08,0.002516,0,0.649941,0.135021,0.71625,-0.016049,0.01175,0,0.000001,0.021052,11.2325,0.000001,39.425065,0.005503,5584.112404,560.723536,0,8.683192,12.448621,0,44917.5,0.005,0.004018,11.754146,0.151857,2.1563,0.005813,0,0,0,0,0.004261,C
-0.024614,0.004651,4.171969,0.006176,161,3.371731,19498.965833,56.274072,18.248284,0,0.74779,0.010101,0.543179,0.767196,819887.2476,32.099392,0.492975,0.50904,48.233,0.007766,30.19,0,14577,0.66994,0.000696,0,-0.483989,1.177119,0.002665,0,5.0704,131.179322,78.826,0.004089,0.27868,0.348053,1.026163,0,-0.002376,0.2788,63.045,0.000001,0.006956,87.089,0.000001,36.479066,0.003545,6819.186234,68.265363,0.19605,1.191139,10.026463,0,42828,1.36,0.002693,12.797372,1.474534,3.897,0.003674,0.000032,0,78.826,0,0.00339,NotAnnotated
-0.015223,0.004305,3.363508,0.006121,64.5,2.749642,7252.29293,48.836989,14.234223,0,0,0.010101,0.920754,1.238367,339571.79385,33.208711,0.798133,0,0,0.007502,0,0,16641,0,0.000609,0,-0.828015,1.900619,0.001095,0,0,32.407858,0,0.002384,0.27868,0.576309,0.208492,0,-0.004674,0.3876,63.045,0,0.006182,0,0,33.060917,0.002885,2500.50756,63.32435,0.19605,0.493946,3.79202,0,16318.5,0,0.002753,10.829028,2.435991,0,0.003084,0.000032,0,78.826,0,0.002664,NotAnnotated
-0.009681,0.006257,5.315784,0.006016,20.5,5.24568,1385.86585,27.99729,10.416193,0,0,0.010101,2.342442,0.937685,94534.081,0,4.78901,0,0,0.006153,0,0,0,0,0.000402,0,0.469571,0.564411,0.001966,0,0,8.390191,0,0.005441,0,0.932557,0.007159,0,-0.008384,0.2346,0,0,0.00903,0,0,60.742933,0.005448,1150.176135,163.775995,0,0.476786,1.068679,0,6484.5,0,0.004092,15.064359,3.685232,0,0.005644,0,0,0,0,0.006638,C
-0.007108,0.004077,2.909227,0.005834,10.5,3.572368,423.695624,8.559508,10.042108,0,0,0.010101,3.105631,1.756545,100953.7925,0,1.155859,0,0,0.006115,0,0,0,0,0.000402,0,3.955981,2.663701,0.000031,0,0,13.074915,0,0.002231,0.18106,0.832404,0.006588,0,0.005003,0.4256,42.264,0,0.000627,0,0,6.380417,0.001414,483.260063,0.021661,0.38502,0.024344,0.543574,0,2479.5,0,0.00295,7.338316,1.30565,0,0.001805,0.000358,0,3.9492,0,0.002359,NotAnnotated
-0.009868,0.00257,1.970476,0.005834,11,2.305535,298.267805,6.025612,6.581506,0,0,0.010101,1.393934,1.587524,94329.4561,0,0.966163,0,0,0.006153,0,0,0,0,0.000402,0,2.145625,0.775598,0.000295,0,0,9.112661,0,0.001469,0,3.291359,0.008489,0,0.0112,0.0018,0,0,0.003023,0,0,13.383667,0.002698,469.148745,1.679241,0,0.113705,0.593876,0,3220.5,0,0.002868,7.90344,0.775369,0,0.002469,0,0,0,0,0.002542,NotAnnotated
-0.006115,0.002574,1.970476,0.005471,11.5,2.263578,1560.44581,31.524158,7.629025,0,0,0.010101,6.459351,2.653708,88837.2331,15.663959,0.55951,0,0,0.009263,0,0,10961,0,0.000402,0,-2.735099,1.283139,0.00011,0,0,3.062693,0,0.003395,0.11524,2.284044,0.002864,0,0.017515,0.18,30.326,0,0.000569,0,0,12.561898,0.0014,431.563913,0,0,0.052711,0.649224,0,2764.5,0,0.002962,6.151371,6.05256,0,0.002573,0.000019,0,0,0,0.003957,NotAnnotated
-0.00548,0.001856,1.970476,0.006125,9.5,2.639086,1694.27797,34.227838,15.937989,0,0,0.010101,0.914038,0.87912,93919.1176,0,1.561651,0,0,0.005625,0,0,0,0,0.000402,0,18.422421,4.168385,0.000053,0,0,12.59156,0,0.003863,0.019698,0.396823,0.063152,0,-0.003315,0.0109,15.385,0,0.001292,0,0,19.976514,0.001771,579.14529,0.05877,0,0.117923,0.617935,0,4645.5,0,0.00327,6.474727,1.521807,0,0.001027,0.000014,0,0.543,0,0.002448,C
-0.005071,0.002826,3.261365,0.006317,9,4.334603,3283.91574,66.341732,43.566138,0,0,0.010101,6.142712,3.099945,89980.3436,0,8.653623,0,0,0.012905,0,0,0,0,0.000402,0,-9.149032,10.369887,0.000236,0,0,75.459581,0,0.007973,0.50389,2.822024,0.457981,0,0.017552,0.58305,85.052,0,0.003653,0,0,57.531398,0.003312,1188.775608,15.32245,0.43956,0.774955,1.977268,0,12714,0,0.002756,13.312961,3.170034,0,0.003117,0.000101,0,141.57,0,0.007966,NotAnnotated
-0.008889,0.001856,3.259942,0.006448,33,3.893853,25855.43558,130.583008,52.880625,0,0.6048,0.010101,7.05277,2.835445,337561.08165,0,12.786288,0.94455,23.0055,0.012848,89.58,0,0,0.9205,0.000554,0.000001,-10.254834,4.02735,0.003599,0.00001,4.09545,399.716244,4.0813,0.007866,0.51517,5.748817,11.21546,0.40415,0.002877,0.0972,46.404,0,0.00226,72.365,0,66.767175,0.002008,4757.23191,4.78619,1.0043,3.588651,7.90558,0,52266,0.54,0.003464,10.167416,7.00782,2.495,0.002674,-0,0,8.1626,0,0.007609,NotAnnotated
-0.006937,0.003838,4.443024,0.006117,22.5,7.053515,6556.475795,44.151352,28.925419,0,0.50865,0.010101,4.224948,8.956327,297027.20895,0,3.42454,0.343225,54.24,0.011845,51.39,0,0,0.6509,0.000536,0.000001,-4.300051,2.278704,0.000599,0,0.18815,283.85961,102.165,0.007728,0.43023,3.896083,0.403423,0,0.005527,0.5883,90.882,0,0.002824,24.265,0,40.587494,0.004831,3596.657412,152.375142,0.19605,2.03496,17.3316,0,28608,0.265,0.002585,18.893837,2.596454,2.31845,0.00297,0.000349,0,204.33,0,0.010573,NotAnnotated
-0.006778,0.00257,3.080217,0.005642,25,3.756158,12551.49882,63.391408,14.552499,0,0,0.010101,6.662915,3.098866,372358.1617,22.60141,0.560333,0,0,0.01605,0,0,12416,0,0.000503,0,-2.627027,1.34488,0.004534,0,0,38.676948,0,0.00592,0.11524,2.448309,0.051545,0,0.028339,0.1136,30.326,0,0.002512,0,0,37.515046,0.001864,3213.951633,0,0,1.728345,12.077835,0,24783.5,0,0.003132,11.756271,6.290704,0,0.003929,0.000019,0,0,0,0.008034,NotAnnotated
-0.007472,0.003543,4.286105,0.006016,23,7.270507,5182.71282,26.175317,22.662348,0,0.50865,0.010101,3.413115,7.662881,394232.0097,0,2.748829,0.343225,54.24,0.011702,51.39,0,0,0.6509,0.000503,0,-3.343089,1.871332,0.001884,0,0.18815,352.966926,102.165,0.003282,0.43023,3.19388,0.287523,0,-0.00202,0.1643,90.882,0,0.003858,24.265,0,32.735715,0.004756,4445.283324,337.013956,0.19605,2.759408,35.714952,0,32704,0.265,0.002804,19.589233,2.105236,2.31845,0.003444,0.000349,0,204.33,0,0.007952,NotAnnotated
-0.00742,0.003285,5.836058,0.006016,17,6.571214,14015.3511,70.784602,15.826239,0,0,0.010101,3.448598,1.575544,371630.1677,0,6.182787,0,0,0.005856,0,0,0,0,0.000402,0,0.605024,0.793486,0.004516,0,0,50.904844,0,0.002833,0.30882,1.376906,0.041824,0,0.000746,0.0306,46.225,0,0.005636,0,0,70.899023,0.001528,5292.037803,128.74699,0.19605,2.010538,7.315619,0,31898.5,0,0.002958,15.839651,5.178281,0,0.002177,0.000044,0,68.111,0,0.003225,NotAnnotated
-0.007913,0.002335,2.163333,0.006016,15,2.974059,2551.911675,12.888443,8.853853,0,0,0.010101,1.288562,1.815673,383521.58185,0,0.805027,0,0,0.008259,0,0,0,0,0.000402,0,2.693586,0.723678,0.019537,0.000246,0,50.904844,0,0.001215,0,3.105493,0.054413,0,0.007807,0.02475,0,0,0.017438,0,0,51.363785,0.003113,2943.564598,578.719713,0,6.109086,10.971439,0,27515.5,0,0.003299,11.607755,0.694298,0,0.002445,0,0,0,0,0.003019,C
-0.006417,0.003498,1.970476,0.005775,7.5,2.368144,2426.358473,16.339114,9.32707,0,0,0.010101,0.623446,0.723653,262385.167,0,1.001137,0,0,0.00496,0,0,0,0,0.000402,0,10.611358,2.956066,0.000348,0,0,28.122665,0,0.002011,0.019698,0.273685,0.019683,0,0.022673,0.0045,15.385,0,0.001325,0,0,12.364954,0.00186,1211.211112,0.56074,0,0.258883,1.255967,0,9034.5,0,0.004925,6.185789,1.013766,0,0.001043,0.000014,0,0.543,0,0.00151,NotAnnotated
-0.005949,0.003711,1.970476,0.005834,2,2.559984,1775.53321,35.869358,14.14638,0,0,0.010101,0.626042,0.724892,79283.7111,0,0.993326,0,0,0.004363,0,0,0,0,0.000402,0,10.405126,2.971258,0.000042,0,0,9.112661,0,0.004147,0.019698,0.268417,0.005546,0,0.038787,0.0027,15.385,0,0.000627,0,0,20.032417,0.00207,436.152255,0,0,0.137008,0.472781,0,4189.5,0,0.006485,5.395183,0.999522,0,0.001263,0.000014,0,0.543,0,0.002311,C
-0.004003,0.002784,0,0,0,0,0,0,0,0,0,0,2.300741,3.108968,0,6.819596,1.401743,0,0,0,0,0,6441,0,0,0,4.634984,1.285849,0,0,0,0,0,0.003358,0.16909,5.156524,0,0,0.019312,0.0081,128.18,0,0,0,0,0,0.003242,0,0,3.2426,0,0,0,0,0,0.005036,0,1.179188,0,0.003504,0.000101,0,306.16,0,0.004522,C
-0.003126,0.001856,0,0,0,0,0,0,0,177123.1396,0,0,1.084954,1.209279,0,0,1.765387,0,0,0,0,0,0,0,0,0,18.643603,5.172828,0,0,0,0,0,0.003401,0.019698,0.461252,0,0,0.011022,0.0016,15.385,0,0,0,0,0,0.000933,0,0,0,0,0,0,0,0,0.003075,0,1.741346,0,0.000634,0.000014,0,0.543,0,0.001635,C
-0.003478,0.003711,1.970476,0.005658,2,2.238915,352.557458,7.122373,7.253325,0,0,0.010101,1.047823,1.175157,88561.5698,0,1.71279,0,0,0.004363,0,0,0,0,0.000402,0,18.172372,4.994226,0.00001,0,0,9.897342,0,0.001491,0.019698,0.452093,0.005649,0,0.055531,0.0022,15.385,0,0.000327,0,0,3.678778,0.002275,305.910112,0.002978,0,0.00817,0.189309,0,1624.5,0,0.00682,5.258742,1.698933,0,0.001258,0.000014,0,0.543,0,0.001352,C
-0.005502,0.004191,2.806803,0.005925,11,3.395186,13302.992345,67.18683,16.018346,0,0,0.010101,6.393318,2.31522,325214.67705,0,12.260143,0,0,0.00481,0,0,0,0,0.000402,0,-3.452404,0.984539,0.00157,0.000049,0,35.005705,0,0.016096,0.060225,6.019433,0.02583,0,-0.012493,0.0462,41.775,0,0.002229,0,0,53.385488,0.004553,2743.747699,0,1.2064,2.808266,3.417652,0,26313,0,0.005614,7.49088,6.756218,0,0.005458,-0,0,0,0,0.014033,NotAnnotated
-0.007614,0.001856,2.684486,0.005893,48,3.045784,4001.050197,13.471549,7.607852,0,0.46346,0.010101,1.711351,2.36118,591210.11745,0,1.122631,1.02325,29.252,0.007936,74.885,0,0,0.77375,0.000402,0,3.67698,0.988741,0.018708,0.000123,0.18815,49.863891,153.08,0.000659,0.16909,4.12769,0.052132,0.71625,0.019789,0.00405,128.18,0,0.010858,11.2325,0.000001,37.146385,0.002868,4450.663451,256.848139,3.2426,3.895245,8.387868,0,31414,0.045,0.003374,10.917903,0.937761,2.1563,0.002676,0.000101,0,306.16,0,0.001195,NotAnnotated
-0.008043,0.003111,3.696642,0.00586,42.5,6.049289,11064.573085,37.254455,14.396945,0,0,0.010101,3.425158,7.851831,580341.3783,0,2.854678,0,0,0.01036,0,0,0,0,0.000402,0,-3.325735,1.945659,0.002853,0,0,175.648694,0,0.012738,0.43023,3.229457,0.119839,0,0.005529,0.48495,90.882,0,0.002824,0,0.000001,35.568145,0.004087,6006.985704,199.219686,0.19605,3.593557,44.594534,0,39872,0,0.002567,15.105546,2.142105,0,0.003396,0.000349,0,204.33,0,0.012752,NotAnnotated
-0.013923,0.002855,2.485068,0.005899,64,2.980912,5626.572668,14.208517,7.275913,0,0.46346,0.010101,1.187888,1.397888,755540.8525,0,0.809859,1.02325,17.891,0.009249,60.455,0,0,0.68555,0.000402,0,4.078772,0.689377,0.035436,0.000295,0.18815,74.047448,119.025,0.000961,0,2.736351,0.062599,0.71625,-0.002361,0.049,0,0.000001,0.01431,11.2325,0.000001,39.909156,0.003388,5406.68289,337.644469,0,7.220133,14.849102,0,41332.5,0.035,0.003057,10.781372,0.676511,2.07065,0.003742,0,0,0,0,0.001615,C
-0.013086,0.002826,3.629669,0.005977,57,4.799422,11086.310136,31.995123,29.062518,0,0.75385,0.010101,2.995353,1.66395,601796.97315,0,4.423003,0.343225,48.4355,0.015557,26.49,0,0,0.406555,0.000402,0,-4.423196,5.319373,0.004604,0,2.273,727.969213,70.785,0.022773,0.50389,1.473309,2.534176,0,0.007811,1.05625,85.052,0.000001,0.003761,25.734,0.000001,33.890555,0.00439,7000.874922,196.436158,0.43956,3.844635,20.723184,0,63024,0.845,0.002626,15.521554,1.626358,2.2273,0.003311,0.000101,0,141.57,0,0.012342,C
-0.013979,0.005414,5.035552,0.006005,64,6.057029,21251.944687,53.666527,24.746553,0,0,0.010101,0.854585,1.108084,834840.7768,0,1.823746,0,0,0.011439,0,0,0,0,0.000804,0,-0.581043,3.259222,0.005112,0,0,386.683232,0,0.002514,0.4467,0.597671,2.423679,0,-0.005856,0.8646,57.281,0.000001,0.005043,0,0.000001,35.071918,0.002549,8460.166904,115.507669,0.43956,2.352098,19.111283,0,60864,0,0.002826,17.704797,2.400286,0,0.00298,0.000101,0,69.197,0,0.002137,NotAnnotated
-0.013246,0.003978,2.347461,0.006328,68,3.447514,24143.620585,60.968739,24.991617,0,0.423675,0.010101,2.781944,1.290427,766949.5932,0,6.450264,0.94455,17.6935,0.008521,66.08,0,0,0.8138,0.000402,0,-3.502007,1.353696,0.007079,0.000112,2.5352,218.771212,5.3575,0.026287,0,2.598604,4.284867,0.40415,0.005055,1.1124,0,0.000001,0.006741,63.805,0.000001,61.787032,0.005264,7522.33285,17.044367,0,9.607727,18.540785,0,76528.5,0.36,0.004188,9.669596,3.251766,1.9809,0.006137,-0,0,0,0,0.01518,C
-0.010594,0.005166,3.77043,0.00634,30,3.249708,10166.29087,51.344903,22.935587,0,0.373895,0.010101,1.033548,1.074928,441426.381,0,0.760264,0.25452,12.755,0.006771,9.23,0,0,0.246755,0.000609,0,-1.983404,1.825611,0.001817,0,2.5352,97.595903,5.3575,0.002749,0.27868,0.371612,4.008321,0,0.001062,0.875,46.815,0,0.006863,43.5445,0,34.64397,0.003048,3716.416863,10.004065,0.19605,0.563716,4.861641,0,25472.5,0.625,0.002931,10.779724,2.523084,1.86285,0.003295,0.000032,0,10.715,0,0.002213,NotAnnotated
-0.008905,0.003854,5.037459,0.005957,18,5.456177,4043.170687,27.226739,18.716924,0,0.5516,0.010101,1.136484,1.263216,324528.695,0,2.231418,0.344485,34.6165,0.008826,9.765,0,0,0.154575,0.000804,0,-0.784509,3.960367,0.001601,0,1.0913,92.751505,34.5985,0.006632,0.4467,0.71342,0.133992,0,-0.009931,0.47815,57.281,0,0.00503,45.5625,0,24.760566,0.002681,2747.566692,100.108022,0.43956,0.576662,3.690101,0,17344,0.655,0.002785,15.991088,2.936643,1.4134,0.003606,0.000101,0,69.197,0,0.005965,NotAnnotated
-0.012485,0.003535,2.205164,0.00597,23,2.691675,1249.09893,6.30858,6.823919,0,0.46346,0.010101,0.947396,0.99967,401602.453,0,0.597996,1.02325,29.252,0.007732,74.885,0,0,0.77375,0.000402,0,2.393466,0.479113,0.021783,0.000222,0.18815,37.931353,153.08,0.004039,0,2.132643,0.038848,0.71625,0.000606,0.0927,0,0,0.018943,11.2325,0,35.147555,0.005931,2665.887718,516.23756,0,3.975905,6.117816,0,20905,0.045,0.004945,10.797477,0.498888,2.1563,0.00681,0,0,0,0,0.005702,NotAnnotated
-0.01318,0.003606,2.099047,0.005955,64.5,2.701818,1886.419748,6.351582,6.938903,0,0.46346,0.010101,1.063319,1.061393,587433.18015,31.027128,0.65536,1.02325,29.252,0.007767,77.175,0,12769,0.77375,0.000402,0,1.629562,0.528549,0.021639,0.000222,0.18815,69.130166,153.08,0.001537,0.16909,2.266308,0.073699,0.71625,-0.020706,0.01335,128.18,0,0.014479,11.2325,0.000001,31.910223,0.003323,3821.812566,482.828752,3.2426,5.287028,12.034687,0,30453.5,0.005,0.002753,10.714576,0.539385,2.1563,0.00398,0.000101,0,306.16,0,0.002957,NotAnnotated
-0.021319,0.001856,2.163333,0.00597,114,2.887106,2683.871085,6.777452,7.298184,0,0.46346,0.010101,0.690867,0.630392,790070.49755,0,0.424643,1.02325,29.252,0.008101,74.885,0,0,0.77375,0.000402,0,1.763129,0.337033,0.031463,0.00032,0.18815,103.254627,153.08,0.000619,0,1.400376,0.110465,0.71625,0.016296,0.0081,0,0.000001,0.015362,11.2325,0.000001,35.003875,0.004263,5456.730032,559.459466,0,8.040653,19.920252,0,44070,0.045,0.003749,11.446297,0.341128,2.1563,0.004887,0,0,0,0,0.00238,NotAnnotated
-0.020866,0.00753,4.140387,0.006358,84,3.633674,11965.810878,40.288926,20.97752,0,0,0.010101,0.829413,0.821911,692542.1757,0,0.584447,0,0,0.00744,0,0,0,0,0.000782,0,-0.748313,1.397614,0.002697,0,0,170.205424,0,0.009544,0.27868,0.4095,2.246274,0,-0.005571,0.5032,63.045,0,0.008334,0,0.000001,38.511282,0.006381,6439.422988,152.366757,0.19605,1.514375,16.597631,0,44505,0,0.005265,14.290131,1.811456,0,0.005052,0.000032,0,78.826,0,0.0068,C
-0.024238,0.004641,2.324992,0.006016,125,3.171238,2533.490375,7.311661,7.713258,0,0,0.010101,0.781814,0.720102,706209.75935,0,0.444993,0,0,0.00856,0,331.580645,0,0,0.000402,0,1.815429,0.377476,0.035347,0.000345,0,97.067615,0,0.003112,0,1.42091,0.098335,0,0.016311,0.054,0,0.000001,0.019103,0,0.000001,40.44124,0.007254,5276.183159,663.139026,0,8.510603,20.530381,885.513896,42544.5,0,0.006435,12.470511,0.353532,0,0.006352,0,545.74464,0,-39.535714,0.006871,NotAnnotated
-0.02054,0.003057,4.030882,0.006016,82.5,7.237787,4540.20275,30.573756,11.745555,0,0,0.010101,1.555926,8.848751,290946.3443,0,4.025455,0,0,0.00706,0,0,0,0,0.000402,0,1.731473,0.544995,0.001895,0.000003,0,28.818692,0,0.008695,0.35515,0.803371,0.029629,0,0.005785,0.144,34.65,0,0.010469,0,0,25.145474,0.003875,4681.056523,0,0.5529,1.240398,36.89876,0,16119.5,0,0.002562,13.935747,2.938818,0,0.001824,0.000044,0,0,0,0.00426,NotAnnotated
-0.010872,0.004015,1.970476,0.005834,27.5,2.305535,298.267805,6.025612,6.581506,159472.2712,0,0.010101,0.695432,0.582272,94539.8861,0,1.061112,0,0,0.006153,0,0,0,0,0.000402,0,13.252984,2.944578,0.000295,0,0,9.112661,0,0.00233,0.019698,0.252739,0.008489,0,0.00043,0.0198,15.385,0,0.003023,0,0,13.383667,0.002446,469.148745,1.679241,0,0.113705,0.593876,0,3220.5,0,0.004671,7.90344,1.012127,0,0.001392,0.000014,0,0.543,0,0.002097,C
-0.011344,0.006626,4.274786,0.006414,14,2.631005,6103.80111,61.654557,28.443994,0,0.61485,0.010101,2.458625,1.396477,185852.6816,0,6.852998,0.5648,18.8645,0.010401,43.69,0,0,0.45645,0.001367,0,-3.716814,1.937694,0.007779,0,3.83235,78.087492,4.0813,0.013298,0.46362,1.542282,1.642318,0,-0.000104,0.462,34.23,0,0.006623,55.715,0,34.924769,0.007124,1836.104817,15.871145,0.19605,0.982383,3.145986,0,16577,0.28,0.004624,11.310691,3.624255,2.03365,0.00429,0.000038,0,8.1626,0,0.009741,NotAnnotated
-0.010908,0.004223,3.129585,0.006076,22.5,4.671194,4293.667485,17.348151,13.386794,0,0,0.010101,2.701404,4.498457,520221.67845,25.634649,1.949334,0,0,0.009157,0,361,17536,0,0.000444,0,-2.780354,1.293877,0.005389,0,0,143.97451,0,0.002708,0.43023,2.053875,0.322482,0,-0.012632,0.053,90.882,0,0.00729,0,0.000001,39.57654,0.005466,4954.371996,538.054965,0.19605,4.936782,29.484936,599.025625,37184,0,0.004524,15.874615,1.443441,0,0.004261,0.000349,416.853889,204.33,20.25,0.006103,NotAnnotated
-0.01252,0.002305,2.509001,0.006059,43.5,2.716459,3105.135562,8.96143,8.065145,0,0.396035,0.010101,0.302439,0.597834,705907.4114,0,0.575415,0.6389,12.8075,0.007413,31.45,361,0,0.37596,0.000489,0,2.509957,0.396103,0.014173,0.000123,0.18815,81.673466,59.515,0.001937,0,0.933163,0.136568,0.35813,0.008813,0.0145,0,0.000001,0.014042,10.6875,0.000001,26.380039,0.001857,4110.168744,288.355414,0,3.938635,7.373216,599.025625,29181,0.025,0.002794,10.177738,0.462286,1.4144,0.001065,0,416.853889,0,18.807831,0.001264,NotAnnotated
-0.011701,0.002859,2.445805,0.006016,27.5,2.825395,2032.914013,8.213794,7.901442,0,0,0.010101,1.063419,1.087299,510959.2637,0,0.611526,0,0,0.009009,0,0,0,0,0.000482,0,2.55602,0.508425,0.035051,0.000394,0,59.903766,0,0.001376,0.16909,2.220781,0.108895,0,-0.007281,0.0531,128.18,0,0.024116,0,0.000001,46.44211,0.003993,3853.658159,800.244719,3.2426,6.690766,8.974737,0,32770,0,0.003088,13.047379,0.521036,0,0.003604,0.000101,0,306.16,0,0.003285,NotAnnotated
-0.013438,0.001856,2.848522,0.005876,43,2.989738,4907.232308,14.162287,10.923896,0,0.328605,0.010101,0.295381,0.264261,685923.9409,0,0.43892,0.089965,11.5825,0.006318,9.965,0,0,0,0.000547,0,5.91365,1.185733,0.00128,0,0.10444,121.615689,0.2715,0.0007,0,0.12042,0.188237,0,0.020245,0.0012,0,0.000001,0.002221,13.277,0.000001,12.270131,0.001327,3722.66697,1.022607,0,0.511962,3.712256,0,23056.5,0.01,0.003142,9.02763,0.454865,0.83075,0.000737,0,0,0,0,0.000482,NotAnnotated
-0.016678,0.002902,4.912485,0.006129,85.5,5.52892,12864.37458,32.485794,19.315761,0,0.396035,0.010101,0.479119,0.801653,928348.33775,3.501743,0.370086,0.6389,23.43,0.007372,29.72,196,5757,0.37596,0.000605,0,1.868007,0.720575,0.010069,0.000039,0.47216,215.446794,61.485,0.001021,0.2302,0.764418,0.334571,0.35813,-0.008652,0.0325,81.498,0.000001,0.008437,19.86,0.000001,31.291255,0.003402,8367.129648,93.192007,1.7193,2.845245,14.344474,1583.729643,49338.5,0.325,0.002865,14.580045,0.578884,1.72085,0.003355,0.000092,1864.394868,122.97,10.616667,0.001494,C
-0.022818,0.001856,2.733158,0.006128,117.5,2.971291,5616.56451,14.183244,10.106857,0,0.46346,0.010101,0.305476,0.323783,820234.1805,0,0.208881,1.02325,17.891,0.008215,60.455,0,0,0.68555,0.000504,0,1.229331,0.161588,0.034099,0.000351,0.18815,101.904178,119.025,0.000659,0,0.740072,0.30245,0.71625,0.02011,0.00315,0,0.000001,0.018758,11.2325,0.000001,41.83853,0.002754,5915.36502,323.015215,0,7.196256,11.755886,0,46876.5,0.035,0.002906,11.655007,0.180297,2.07065,0.002363,0,0,0,0,0.000717,C
-0.02759,0.002379,2.720391,0.006091,126,3.095449,5216.451628,13.172858,10.957561,0,0.46346,0.010101,0.40953,0.581079,817512.24035,0,0.295777,1.02325,29.252,0.009104,77.175,0,0,0.77375,0.000478,0,0.620815,0.24032,0.03464,0.000351,0.18815,143.135662,153.08,0.000861,0,1.130275,0.363181,0.71625,0.011236,0.00335,0,0.000001,0.018038,11.2325,0.000001,45.254997,0.002522,6599.624551,439.690215,0,8.267129,13.896616,0,55031,0.005,0.002812,12.860409,0.250681,2.1563,0.002196,0,0,0,0,0.001229,NotAnnotated
-0.027971,0.003307,3.059243,0.006116,146.5,3.232208,7134.38977,16.014343,11.140862,0,0,0.010101,0.588573,0.690361,900012.919,0,0.443812,0,0,0.00873,0,0,0,0,0.000493,0,2.198389,0.358865,0.032909,0.000327,0,152.867052,0,0.001254,0,1.440624,0.362237,0,-0.008633,0.0308,0,0.000001,0.016752,0,0.000001,44.814758,0.004477,7248.03732,328.488962,0,7.71867,12.91266,0,56776.5,0,0.004167,12.521225,0.358972,0,0.005337,0,0,0,0,0.001705,C
-0.023035,0.002379,2.576524,0.005907,134,2.838307,4833.305972,12.205318,10.848962,0,0.328605,0.010101,0.362266,0.41475,774319.271,0,0.682549,0.089965,11.5825,0.006413,9.965,0,0,0,0.000454,0,7.016243,1.855839,0.001327,0,0.10444,152.777554,0.2715,0.000927,0,0.173581,0.246435,0,0.011252,0.0066,0,0.000001,0.002123,13.277,0.000001,12.283518,0.001476,4322.416515,1.091466,0,0.622379,5.799053,0,27531,0.01,0.002949,8.722259,0.653827,0.83075,0.000875,0,0,0,0,0.000784,C
-0.015105,0.001856,2.681974,0.005753,80.5,2.915375,15727.74707,63.546453,11.351267,0,0,0.010101,3.814756,1.881753,505320.6032,3.442854,0.347466,0,0,0.012309,0,0,5529,0,0.000485,0,-1.473597,0.837087,0.007409,0,0,23.282326,0,0.001041,0.11524,1.434359,0.096739,0,0.007962,0.0184,30.326,0,0.003485,0,0.000001,42.474541,0.001271,3961.664245,0,0,2.263763,14.021329,0,29003,0,0.00294,10.227392,3.730068,0,0.00395,0.000019,0,0,0,0.002432,C
-0.018197,0.007367,3.423398,0.006091,83.5,3.876847,3068.05224,15.495213,11.555597,0,0,0.010101,0.637322,1.301544,450387.24805,8.043168,0.582241,0,0,0.007058,0,0,9797,0,0.000454,0,2.200507,1.197247,0.013835,0.000074,0,55.311949,0,0.002673,0,1.066396,0.100813,0,-0.014224,0.47775,0,0,0.014809,0,0,33.352586,0.00497,3602.275288,288.543515,0,2.601727,7.730632,0,22927,0,0.005741,12.621966,0.825372,0,0.004456,0,0,0,0,0.002014,NotAnnotated
-0.012081,0.002855,3.363508,0.005922,23.5,2.742657,5117.785085,103.389598,15.291644,183348.431,0,0.010101,3.415324,1.677152,112231.78365,8.043168,0.303721,0,0,0.010539,0,0,9797,0,0.000609,0,-1.252737,0.751611,0.00029,0,0,4.496746,0,0.001519,0.11524,1.217648,0.040595,0,0.014394,0.1176,30.326,0,0.002693,0,0,43.968619,0.000956,934.610233,0,0,0.157817,1.824373,0,6256.5,0,0.003249,10.654972,3.208028,0,0.003496,0.000019,0,0,0,0.003111,C
-0.020455,0.002379,2.318734,0.006091,108,2.470382,1722.998105,8.702011,7.533544,0,0.92692,0.010101,0.655839,0.768671,404309.4135,0,0.461337,2.0465,35.782,0.007944,120.91,0,0,1.3711,0.000454,0,2.077778,0.406354,0.020509,0.000222,0.3763,38.550082,238.05,0.00082,0.16909,1.375714,0.111722,1.4325,0.004643,0.0259,111.95,0,0.021764,22.465,0,38.786013,0.00368,2653.387315,487.026255,3.2426,3.871566,5.586009,0,21087,0.07,0.002948,10.865999,0.355891,4.1413,0.003639,0.000101,0,238.05,0,0.001162,NotAnnotated
-0.04067,0.006867,5.52104,0.006103,192.5,5.22754,15364.94102,44.343264,23.679689,0,0.5516,0.010101,0.218115,0.237318,773027.86875,8.557018,0.525166,0.344485,23.255,0.009329,8.935,0,11286,0.066365,0.000923,0,-0.482447,0.644104,0.004133,0,1.03195,333.671694,0.2715,0.002637,0,0.085544,1.477674,0,-0.004562,0.5895,0,0.000001,0.006587,50.765,0.000001,33.208673,0.002923,6997.789656,0.979454,0,0.984277,8.010822,0,43035,0.655,0.005334,17.031339,0.653597,1.3278,0.004291,0,0,0,0,0.003622,C
-0.042393,0.001856,2.384344,0.006082,254,2.608438,3892.15111,8.736591,7.80506,0,0.46346,0.010101,0.127189,0.210944,935829.41,0,0.083056,1.02325,29.252,0.007885,74.885,0,0,0.77375,0.000448,0,0.197241,0.08329,0.045494,0.000468,0.18815,89.138474,153.08,0.000659,0,0.26633,0.288626,0.71625,0.019789,0.00405,0,0.000001,0.02122,11.2325,0.000001,40.419366,0.002868,6566.470235,528.818382,0,8.887697,14.263759,0,51471.5,0.045,0.003374,11.487204,0.062256,2.1563,0.002676,0,0,0,0,0.001195,C
-0.042645,0.005905,2.342957,0.006076,237,2.585008,4144.489223,8.372706,7.621746,0,0.46346,0.010101,0.088572,0.103437,1036526.54145,0,0.029268,1.02325,29.252,0.007964,74.885,304.404255,0,0.77375,0.000444,0,0.128195,0.036647,0.054,0.000566,0.18815,97.528666,153.08,0.003512,0,0.105128,0.301382,0.71625,0.0117,0.1944,0,0.000001,0.021892,11.2325,0.000001,41.246507,0.006958,7285.964413,570.617297,0,10.470118,16.126788,697.489319,57856,0.045,0.007124,11.526303,0.025479,2.1563,0.007598,0,861.332528,0,-258.21,0.006205,C
-0.047544,0.004711,2.576136,0.005903,263,2.67772,6054.723587,12.231765,9.595897,0,0.328605,0.010101,0.096365,0.10899,990367.752,0,0.10155,0.089965,11.5825,0.005349,9.965,320.69697,0,0,0.000464,0,1.316188,0.366211,0.001383,0,0.10444,116.092626,0.2715,0.001786,0,0.033615,0.262612,0,0.050212,0.0142,0,0.000001,0.001951,13.277,0.000001,10.381947,0.002969,4930.03179,0.684524,0,0.55567,4.897246,663.613251,28500,0.01,0.006591,7.672481,0.119785,0.83075,0.001908,0,554.838748,0,18.30129,0.00197,C
-0.027329,0.005124,4.708629,0.006107,208.5,4.817797,11023.313304,27.83665,29.452849,188262.7811,0.75385,0.010101,1.548589,0.80185,777979.58265,14.743021,1.563869,0.343225,48.4355,0.011553,26.49,0,8892,0.406555,0.00048,0,-1.844153,2.229994,0.00291,0,2.273,610.251287,70.785,0.008837,0.50389,0.587576,1.776408,0,-0.028731,0.6422,85.052,0.000001,0.004334,25.734,0.000001,26.798623,0.008362,8458.23441,93.062255,0.43956,1.865555,12.334194,0,60528,0.845,0.005669,15.884282,0.641487,2.2273,0.00679,0.000101,0,141.57,0,0.008774,C
-0.020537,0.012796,6.935726,0.006087,103.5,6.48454,18848.892205,63.464284,31.059475,209301.7457,0,0.010101,0.537299,0.497552,677799.2397,29.459549,0.788237,0,0,0.008989,0,196,17784,0,0.001076,0,-1.10966,1.066475,0.001426,0,0,397.923206,0,0.004481,0.48724,0.181068,1.530352,0,0.00907,1.3624,41.051,0,0.0039,0,0.000001,26.631932,0.005038,6378.153184,0.308166,0.43956,0.366518,6.131906,883.408843,35169,0,0.008842,18.02285,1.273871,0,0.006018,0.000101,1490.958244,0.543,2.123333,0.005578,NotAnnotated
-0.020986,0.007284,2.303588,0.006032,88,2.610584,2719.758923,7.849232,7.458003,200945.9929,0.46346,0.010101,0.473217,0.486037,718083.713,0,0.219711,1.02325,29.252,0.007718,77.175,246,0,0.77375,0.000432,0,0.624114,0.201367,0.033786,0.000345,0.18815,68.091245,153.08,0.004031,0,0.873748,0.171424,0.71625,0.007497,0.01925,0,0.000001,0.01927,11.2325,0.000001,37.651257,0.010384,4930.490617,517.661336,0,6.622345,10.748026,697.489319,38589.5,0.005,0.008791,11.153955,0.201676,2.1563,0.01072,0,861.332528,0,-29.9625,0.007529,NotAnnotated
-0.020589,0.00776,2.684486,0.005955,74,3.052985,2933.232585,9.876204,7.449436,216680.2699,0.46346,0.010101,0.696053,0.74589,595744.10595,31.027128,0.328295,1.02325,29.252,0.007206,77.175,266.239865,12769,0.77375,0.000402,0,0.861651,0.312497,0.024045,0.000222,0.18815,55.434206,153.08,0.004212,0,1.24852,0.060584,0.71625,0.023437,0.0222,0,0,0.014638,11.2325,0.000001,37.644661,0.008685,4508.304164,414.649394,0,4.744086,8.214237,663.462623,32318,0.005,0.009043,11.356771,0.292293,2.1563,0.008774,0,515.917498,0,18.587566,0.007372,C
-0.012317,0.01169,5.652862,0.006016,6.5,6.644097,4261.32048,28.695761,18.700192,231795.2498,0,0.010101,0.977933,1.540083,319488.2352,15.931886,0.638525,0,0,0.007886,0,0,11413,0,0.000402,0,3.272292,1.389768,0.004083,0.000006,0,107.667232,0,0.007654,0.2302,1.272841,0.051765,0,-0.010299,1.1245,81.498,0,0.00693,0,0,33.137363,0.008359,3601.414265,137.730954,1.7193,1.102383,5.745488,0,19594,0,0.008601,15.559671,0.996132,0,0.007451,0.000092,0,122.97,0,0.005424,NotAnnotated
-0.01305,0.013194,6.968718,0.006018,12.5,6.797192,5599.859062,56.564233,29.524604,215442.9358,0,0.010101,1.041293,1.102036,215929.6689,12.924672,1.751368,0,0,0.01056,0,0,12928,0,0.001206,0,-0.649361,3.358611,0.000452,0,0,147.820966,0,0.005761,0.4467,0.563629,0.326609,0,-0.04537,1.10695,57.281,0,0.004051,0,0,25.203384,0.005423,1964.01738,41.788348,0.43956,0.216999,1.929326,0,11840,0,0.007616,19.55121,2.353367,0,0.006618,0.000101,0,69.197,0,0.007855,NotAnnotated
-0.015765,0.004949,2.362342,0.006064,50,2.803467,2541.521613,10.268774,9.239602,0,0,0.010101,1.367684,1.410998,484557.91215,0,0.719925,0,0,0.009162,0,297.04878,0,0,0.000539,0,2.966265,0.644536,0.028176,0.000222,0,81.000297,0,0.002249,0,2.567197,0.214164,0,0.015907,0.04545,0,0,0.017918,0,0.000001,40.05871,0.00784,3644.717687,583.771415,0,5.868076,12.506414,809.144275,31753,0,0.006351,11.797972,0.61181,0,0.008515,0,509.060142,0,-161.072069,0.005187,NotAnnotated
-0.011095,0.005757,1.970476,0.005834,2,2.305535,298.267805,6.025612,6.581506,0,0,0.010101,0.74447,0.671498,94329.4561,0,1.030517,0,0,0.006153,0,0,0,0,0.000402,0,13.160661,3.030922,0.000295,0,0,9.112661,0,0.002241,0.019698,0.268077,0.008489,0,-0.008594,0.0262,15.385,0,0.003023,0,0,13.383667,0.00267,469.148745,1.679241,0,0.113705,0.593876,0,3220.5,0,0.005974,7.90344,1.041331,0,0.001612,0.000014,0,0.543,0,0.001694,NotAnnotated
-0.01669,0.009264,6.582027,0.006016,4.5,6.724673,3836.19265,38.749421,13.305166,0,0,0.010101,3.113613,1.146443,202790.0788,21.83539,4.551762,0,0,0.005706,0,0,7467,0,0.000402,0,0.51828,0.615155,0.003001,0,0,20.428501,0,0.006438,0.30882,0.968226,0.016176,0,-0.002497,0.3502,46.225,0,0.007241,0,0,57.422106,0.00648,2799.193855,147.618553,0.19605,0.794289,2.614615,0,14017,0,0.005764,16.543333,3.820345,0,0.006671,0.000044,0,68.111,0,0.008016,NotAnnotated
-0.012593,0.004464,4.295208,0.006016,2.5,5.806551,788.8392,15.936145,13.308533,0,0.396035,0.010101,1.726324,2.802015,116823.27845,0,1.181349,0.6389,23.43,0.006337,29.72,0,0,0.37596,0.000402,0,5.66444,2.581337,0.002355,0.000006,0.47216,17.272658,61.485,0.001651,0.2302,2.261773,0.005387,0.35813,-0.006949,0.43225,81.498,0,0.010182,19.86,0,24.458861,0.001703,974.832013,152.743645,1.7193,0.436449,2.273778,0,5100.5,0.325,0.003074,12.879407,1.787692,1.72085,0.001493,0.000092,0,122.97,0,0.001118,NotAnnotated
-0.013485,0.00257,0,0,0,0,0,0,0,0,0,0,2.469589,2.884461,0,0,1.325388,0,0,0,0,0,0,0,0,0,3.05236,1.236535,0,0,0,0,0,0.003777,0.16909,4.825165,0,0,-0.01036,0.0024,128.18,0,0,0,0,0,0.003476,0,0,3.2426,0,0,0,0,0,0.002663,0,1.130305,0,0.004417,0.000101,0,306.16,0,0.00562,C
-0.009294,0.003013,0,0,0,0,0,0,0,0,0.5516,0,3.126783,2.865155,0,0,5.221336,0.344485,23.255,0,8.935,0,0,0.066365,0,0,-6.403301,6.941224,0,0,1.03195,0,0.2715,0.001074,0.48724,1.032835,0,0,-0.001893,0.42575,41.051,0,0,50.765,0,0,0.001047,0,0,0.43956,0,0,0,0,0.655,0.00162,0,7.620597,1.3278,0.001137,0.000101,0,0.543,0,0.000815,NotAnnotated
-0.0074,0.000928,0,0,0,0,0,0,0,0,0,0,13.548426,4.23169,0,0,22.886933,0,0,0,0,0,0,0,0,0,-7.149701,1.887429,0,0,0,0,0,0.002658,0.060225,10.895497,0,0,-0.005252,0.0007,41.775,0,0,0,0,0,0.0016,0,0,1.2064,0,0,0,0,0,0.001291,0,12.622942,0,0.002467,-0,0,0,0,0.00356,NotAnnotated
-0.019692,0.000264,0.897938,0.002197,74,1.104331,1255.265572,2.333207,2.811004,0,0,0.003717,2.34001,2.672462,406585.3727,0,1.471447,0,0,0.002835,0,0,0,0,0.000148,0,3.01938,1.171503,0.000514,0.000003,0,4.442656,0,0.000095,0.16909,4.958916,0.003792,0,0.007696,0.00045,128.18,0,0.002896,0,0,8.026922,0.000688,2480.523227,36.270115,3.2426,1.514863,5.102671,0,17063,0,0.000467,3.614109,1.233998,0,0.000805,0.000101,0,306.16,0,0.000404,NotAnnotated
-0.020758,0.000264,0.870951,0.002206,174,1.054028,2590.39422,2.40743,3.037353,0,0,0.003717,2.07829,2.361945,788984.33755,0,1.309851,0,0,0.003265,0,256,0,0,0.000148,0,2.626854,1.042707,0.003382,0.000034,0,12.967105,0,0.000107,0.16909,4.405788,0.013355,0,0.010871,0.0001,128.18,0.000001,0.005697,0,0.000001,11.85997,0.000265,5362.786481,139.876338,3.2426,6.608282,11.811139,599.025625,42657.5,0,0.000438,4.07823,1.095539,0,0.000171,0.000101,416.853889,306.16,17.64,0.000163,NotAnnotated
-0.029224,0.000528,0.801969,0.002206,201.5,0.976232,2516.956135,2.07927,2.452611,0,0.46346,0.003717,1.533258,1.716885,901788.2221,0,0.975736,1.02325,29.252,0.003035,74.885,256,0,0.77375,0.000148,0,3.088212,0.767055,0.005059,0.000055,0.18815,8.925004,153.08,0.000189,0,3.219382,0.009503,0.71625,0.013215,0.0036,0,0.000001,0.007,11.2325,0.000001,12.948179,0.001348,5838.782313,183.865634,0,9.02589,13.636913,599.025625,46612.5,0.045,0.000939,3.932022,0.812382,2.1563,0.001515,0,416.853889,0,17.64,0.000646,NotAnnotated
-0.027015,0.000528,0.78801,0.002141,250.5,0.931046,3586.091146,2.423853,2.654895,0,0.328605,0.003717,0.508184,0.471366,1033556.4052,0,0.846199,0.089965,11.5825,0.002202,9.965,298.335945,0,0,0.000148,0,8.307711,2.157704,0.00026,0,0.10444,11.640854,0.2715,0.000214,0,0.200696,0.008288,0,0.016569,0.0006,0,0.000001,0.000862,13.277,0.000001,3.95994,0.000439,4817.648317,0.401016,0,0.928071,5.695562,618.747239,30751.5,0.01,0.000914,2.707728,0.828934,0.83075,0.000263,0,463.4003,0,16.664634,0.000229,C
-0.027809,0.000676,0.84721,0.002214,205,1.004802,3517.592165,2.61531,2.626521,0,0.46346,0.003717,0.889284,0.834132,972601.821,0,0.574955,1.02325,17.891,0.003253,60.455,295.934449,0,0.68555,0.000163,0,2.491597,0.446701,0.007477,0.000084,0.18815,12.591994,119.025,0.000251,0,1.696351,0.012714,0.71625,0.003095,0.0259,0,0.000001,0.008764,11.2325,0.000001,14.372763,0.001187,6310.798675,193.035736,0,11.618608,14.47902,626.335635,51925.5,0.035,0.000863,4.0904,0.473789,2.07065,0.001198,0,480.188205,0,17.033596,0.000394,C
-0.026698,0.000676,0.95645,0.002222,290.5,1.152933,7164.17325,4.097325,2.951668,0,0.396035,0.003717,0.230736,0.506701,1254502.4895,0,0.506825,0.6389,12.8075,0.002628,31.45,252.93106,0,0.37596,0.000159,0,1.482857,0.323498,0.002337,0.00002,0.18815,15.623644,59.515,0.000267,0,0.756405,0.016766,0.35813,0.004535,0.0145,0,0.000001,0.004445,10.6875,0.000001,9.319816,0.000398,7869.768456,72.87952,0,6.692307,18.836916,640.686812,50339,0.025,0.000938,3.506736,0.394343,1.4144,0.000269,0,3909.785857,0,15.360213,0.000201,NotAnnotated
-0.025746,0.00147,1.472813,0.002211,154.5,1.797012,11753.58492,9.709694,4.972391,0,0.396035,0.003717,0.397321,0.607832,967382.8821,0,0.334168,0.6389,23.43,0.002824,29.72,263.857708,0,0.37596,0.000164,0,1.06938,0.615411,0.002395,0.000011,0.47216,16.417917,61.485,0.000576,0,0.566431,0.015581,0.35813,-0.005117,0.208,0,0.000001,0.003767,19.86,0.000001,12.393343,0.001349,8314.055337,56.056654,0,4.93157,16.41236,639.092904,50601,0.325,0.001189,4.602822,0.481111,1.72085,0.001267,0,1562.259325,0,37.748608,0.000617,NotAnnotated
-0.023945,0.000825,1.641612,0.002207,150,1.868289,11944.693512,11.101016,6.515377,0,0.46056,0.003717,0.743081,0.395886,854461.13625,5.591977,0.253603,0.25452,27.6895,0.003673,9.875,284.421053,8787,0.128785,0.000176,0,0.625522,0.581136,0.000242,0,0.47216,21.569207,1.9746,0.00032,0.18106,0.183254,0.030621,0.076925,-0.003385,0.0168,42.264,0.000001,0.000869,15.956,0.000001,8.746042,0.000567,7255.250625,0.986961,0.38502,1.3687,12.52882,725.542387,42891,0.28,0.000887,4.369478,0.291958,1.0733,0.000508,0.000358,1871.174923,3.9492,436.94,0.000471,NotAnnotated
-0.017839,0.00147,1.725893,0.002209,62,1.88537,6413.226992,9.536397,6.132809,0,0.46056,0.003717,0.934414,0.523616,534132.06125,3.822416,0.311011,0.25452,27.6895,0.003585,9.875,0,7569,0.128785,0.000163,0,0.835859,0.74737,0.000178,0,0.47216,13.428134,1.9746,0.000584,0.18106,0.238572,0.017022,0.076925,-0.002696,0.1988,42.264,0,0.000993,15.956,0,8.502579,0.00084,4711.722113,1.546081,0.38502,0.811592,7.734962,0,26622,0.28,0.0013,4.540266,0.366403,1.0733,0.000735,0.000358,0,3.9492,0,0.000682,NotAnnotated
-0.016104,0.001481,1.250747,0.002168,19,1.380759,3064.473115,7.594729,3.276589,0,0.46346,0.003717,0.540099,0.622419,299726.7701,10.890298,0.341414,1.02325,29.252,0.003416,77.175,0,9831,0.77375,0.000148,0,0.575749,0.288057,0.000645,0,0.18815,2.484027,153.08,0.000896,0.16909,1.204951,0.002565,0.71625,0.005639,0.0089,128.18,0,0.002464,11.2325,0,16.699094,0.002227,2696.519423,27.338229,3.2426,1.593157,4.984131,0,17797.5,0.005,0.001521,4.475552,0.287312,2.1563,0.00217,0.000101,0,306.16,0,0.001896,C
-0.016708,0.000804,1.070682,0.002214,2.5,1.334254,341.0595,2.535758,3.226872,0,0,0.003717,0.172281,0.418867,104024.1925,11.191646,0.360693,0,0,0.002712,0,0,8023,0,0.000148,0,1.135667,0.259445,0.000031,0,0,1.286261,0,0.000645,0.060225,0.620301,0.000597,0,-0.000988,0.028,61.082,0,0.001287,0,0,4.813259,0.00065,545.0181,1.747484,1.7193,0.154915,1.005309,0,3088.5,0,0.000804,3.184592,0.29275,0,0.000436,0.000092,0,119.03,0,0.000498,NotAnnotated
-0.026981,0.001617,1.11797,0.002239,237,1.347233,3366.144368,6.256774,5.015443,0,0.46346,0.003717,0.315665,0.384662,404458.33155,0,0.194644,1.02325,29.252,0.003579,77.175,338.542857,0,0.77375,0.000185,0,0.340471,0.175457,0.001006,0.000004,0.18815,8.770044,153.08,0.000642,0,0.743747,0.05555,0.71625,-0.000283,0.0067,0,0,0.00241,11.2325,0,13.986653,0.002118,3367.514982,24.258912,0,2.959633,7.108619,1760.380717,27572,0.005,0.002095,4.446104,0.167099,2.1563,0.002626,0,3097.935373,0,2.985294,0.001707,C
-0.03095,0.002601,2.281615,0.002303,190,1.620642,12367.05855,30.649464,14.622732,164322.4472,0.61485,0.003717,0.471645,0.327596,273286.577,17.766153,1.465547,0.5648,18.8645,0.004569,43.69,238,15481,0.45645,0.000667,0,-0.56626,0.427307,0.000584,0,3.83235,24.806198,4.0813,0.00349,0.46362,0.358767,0.163572,0,-0.000245,0.5852,34.23,0,0.001327,55.715,0,9.812854,0.0021,2950.517961,2.64363,0.19605,0.793538,4.545836,1271.419656,24454.5,0.28,0.001652,5.189982,0.826799,2.03365,0.001728,0.000038,1244.639599,8.1626,2.45,0.004208,NotAnnotated
-0.037734,0.001488,0.939735,0.002241,311,1.044276,3024.60525,5.621943,3.609553,183078.2422,0.396035,0.003717,0.043254,0.098421,396258.9933,6.408343,0.101159,0.6389,12.8075,0.0023,31.45,380,9727,0.37596,0.000167,0,0.227684,0.068677,0.000511,0.000005,0.18815,4.508766,59.515,0.000548,0,0.150298,0.008356,0.35813,0.003402,0.04925,0,0,0.003605,10.6875,0,10.276582,0.001422,2325.382664,48.656831,0,2.069983,4.016514,599.025625,16898,0.025,0.001855,3.263381,0.083773,1.4144,0.001359,0,2031.042326,0,12.6,0.000665,C
-0.025531,0.001731,1.043717,0.002076,39.5,1.231476,14691.48506,18.205062,3.965179,202536.0575,0,0.003717,0.719154,0.273319,589423.19975,5.650071,0.063749,0,0,0.004834,0,195.658537,6887,0,0.000173,0,-0.1742,0.140874,0.000968,0,0,3.288895,0,0.001355,0,0.232884,0.004144,0,-0.019279,0.1632,0,0,0.001076,0,0.000001,12.190241,0.001345,4229.849767,0,0,2.20998,11.147026,1385.34987,29148.5,0,0.002098,3.543784,0.705265,0,0.003068,0,1121.194102,0,9.734242,0.002859,C
-0.019806,0.002676,1.070682,0.002214,9.5,1.344056,1399.02208,2.600413,3.290177,230059.315,0.46056,0.003717,0.833115,0.457011,423105.9175,5.497937,0.289538,0.25452,27.6895,0.002943,9.875,0,8439,0.128785,0.000148,0,0.734314,0.673256,0.000254,0,0.47216,5.145046,1.9746,0.00162,0.18106,0.206401,0.003309,0.076925,-0.007777,0.2324,42.264,0,0.001709,15.956,0,6.678062,0.001785,2572.30725,3.121116,0.38502,0.987416,5.421072,0,16008,0.28,0.002616,3.62177,0.349647,1.0733,0.001506,0.000358,0,3.9492,0,0.001895,C
-0.028672,0.003553,2.154825,0.002232,318.5,2.138022,16298.754188,24.236066,12.170052,215442.9358,0,0.003717,0.329892,0.373861,497745.7361,8.834706,0.70408,0,0,0.004084,0,227.498525,11136,0,0.000397,0,-0.170652,1.21469,0.000217,0,0,38.084579,0,0.002095,0.4467,0.198331,0.117709,0,-0.011648,0.6157,57.281,0,0.00132,0,0,11.82948,0.001938,5098.368951,20.153696,0.43956,1.144812,6.70125,1302.603818,39168,0,0.002551,6.211688,0.936993,0,0.002362,0.000101,1946.015576,69.197,-117.10878,0.002654,NotAnnotated
-0.037463,0.001732,0.804375,0.002203,436,0.970156,3123.275253,3.87023,3.379634,195117.961,0.46346,0.003717,0.352119,0.371981,568784.8054,25.17062,0.240216,1.02325,29.252,0.00314,74.885,322.128682,14464,0.77375,0.000148,0,0.600006,0.182009,0.00241,0.000029,0.18815,10.394582,153.08,0.000671,0,0.71688,0.01187,0.71625,0.007172,0.0432,0,0,0.005527,11.2325,0.000001,15.311417,0.002678,4069.123279,165.68738,0,6.656084,8.801705,964.235476,37120.5,0.045,0.003061,4.007745,0.20205,2.1563,0.00316,0,1690.125078,0,-711.037379,0.001695,NotAnnotated
-0.021969,0.002152,0.830093,0.00218,133.5,1.080133,3114.36788,3.859192,2.684595,188338.538,0.46346,0.003717,0.586541,0.54942,573703.7855,19.483446,0.387171,1.02325,17.891,0.003283,60.455,213.532199,11187,0.68555,0.000148,0,1.565509,0.30235,0.002807,0.000024,0.18815,7.103799,119.025,0.000945,0,1.121559,0.004971,0.71625,-0.010513,0.0945,0,0,0.005466,11.2325,0.000001,12.278432,0.002849,3702.019285,118.574121,0,5.261458,11.972278,793.419169,28759.5,0.035,0.002573,3.819583,0.324635,2.07065,0.003108,0,566.461393,0,18.613418,0.001645,NotAnnotated
-0.019223,0.002301,0.955519,0.002192,112,1.168242,965.914875,2.393841,2.928162,188060.9956,0,0.003717,0.223291,0.506746,299303.4588,7.02778,0.494974,0,0,0.002453,0,77,7029,0,0.000148,0,1.500809,0.322679,0.000072,0,0,3.546186,0,0.000972,0.060225,0.740744,0.001706,0,-0.001277,0.0785,61.082,0,0.001082,0,0,4.133905,0.002132,1435.03998,1.24508,1.7193,0.361823,2.360735,747.788719,8200.5,0,0.00281,2.883769,0.400506,0,0.001878,0.000092,644.135933,119.03,0.32,0.001146,NotAnnotated
-0.041797,0.002208,1.062634,0.002206,644.5,1.202549,5241.15,4.870957,4.363888,194830.4282,0,0.003717,0.204917,0.460231,750160.2461,4.036885,0.458277,0,0,0.003088,0,354.068376,5041,0,0.000185,0,1.421262,0.292271,0.000793,0.000007,0,20.962511,0,0.001393,0,0.667245,0.016959,0,-0.004238,0.10625,0,0.000001,0.002761,0,0.000001,8.699356,0.002355,4746.43466,57.213882,0,3.384575,7.457098,2284.841832,35429,0,0.002712,3.887948,0.37067,0,0.001975,0,2878.037333,0,22.153735,0.001276,NotAnnotated
-0.041632,0.001787,0.913555,0.002207,653.5,1.072917,3507.842355,2.897846,3.216098,200810.2119,0.46346,0.003717,0.811893,0.892259,894757.1466,11.191646,0.530969,1.02325,29.252,0.003327,74.885,303.704472,8023,0.77375,0.000164,0,1.577139,0.410062,0.004304,0.000045,0.18815,15.391992,153.08,0.001119,0,1.677869,0.020211,0.71625,0.011811,0.11295,0,0.000001,0.00633,11.2325,0.000001,13.306938,0.003303,6396.563849,179.916005,0,8.346686,13.751863,1453.088092,52149.5,0.045,0.003007,4.418895,0.445939,2.1563,0.003317,0,1550.62699,0,75.156792,0.002127,C
-0.017552,0.00281,1.247929,0.002223,120,1.89202,4622.118525,6.873039,5.36729,214433.8575,0.50865,0.003717,2.203339,4.197842,511179.47535,44.768811,1.782937,0.343225,54.24,0.003162,51.39,136.315789,14464,0.6509,0.000163,0,-1.922235,1.110183,0.000314,0,0.18815,16.815626,102.165,0.003436,0.43023,1.799875,0.029401,0,-0.004316,0.8374,90.882,0,0.001681,24.265,0.000001,10.053597,0.003568,4359.035556,74.638513,0.19605,2.632445,22.347686,791.140114,29248,0.265,0.002397,5.141707,1.350863,2.31845,0.002554,0.000349,1511.796599,204.33,9.52,0.004014,C
-0.017355,0.003254,1.716372,0.002197,216.5,1.982505,3672.736124,6.826647,6.11619,193439.9975,0,0.003717,2.34397,1.303261,435037.3,15.71353,0.797308,0,0,0.003129,0,70,11136,0,0.000222,0,2.494701,1.80476,0.000057,0,0,10.760329,0,0.001434,0.18106,0.565595,0.010898,0,-0.00233,0.784,42.264,0,0.000715,0,0,5.075467,0.001536,3038.335238,0.946806,0.38502,0.333874,4.336187,624.283825,16704,0,0.002746,4.499619,0.962896,0,0.001363,0.000358,416.853889,3.9492,-0.72,0.001442,NotAnnotated
-0.029228,0.002683,1.489818,0.002201,323,1.646441,4734.644256,7.040363,8.813352,174856.0486,0.75385,0.003717,3.098209,1.492072,446883.69115,23.543314,4.293184,0.343225,48.4355,0.004939,26.49,131.659091,13572,0.406555,0.000178,0,-4.05332,4.868181,0.000349,0,2.273,42.163101,70.785,0.006249,0.50389,1.277576,0.049311,0,-0.005436,2.7378,85.052,0,0.001904,25.734,0,9.961508,0.00373,4461.234096,77.150913,0.43956,1.997213,6.814186,825.150869,36504,0.845,0.002501,5.827017,1.601963,2.2273,0.002934,0.000101,607.815293,141.57,-4.946069,0.005433,NotAnnotated
-0.020272,0.002152,0.899503,0.002204,225.5,1.040266,2547.483187,2.705771,2.766599,224679.246,0,0.003717,0.448634,1.023821,679042.1744,24.194786,0.976947,0,0,0.002631,0,310.591837,11076,0,0.000169,0,3.26678,0.630062,0.00104,0.000009,0,8.660483,0,0.000919,0,1.474988,0.006926,0,0.007268,0.063,0,0.000001,0.003755,0,0.000001,7.05547,0.002081,3466.649868,61.631319,0,2.751329,5.888706,816.249038,23217,0,0.002748,3.297256,0.783468,0,0.001792,0,607.815293,0,43.65,0.001077,C
-0.010694,0.003481,1.595988,0.002324,6.5,1.519993,4433.570357,10.987783,6.871694,248449.674,0,0.003717,1.574606,1.618305,352406.439,7.414551,1.176713,0,0,0.00253,0,231,8165,0,0.000224,0,-2.630744,2.735718,0.000048,0,0,7.865456,0,0.003724,0.27868,0.517666,0.037594,0,-0.004444,1.7875,46.815,0,0.00193,0,0,9.615655,0.002761,2844.172653,4.345871,0.19605,0.291833,6.672961,1256.643888,16445,0,0.002402,4.74547,3.865748,0,0.002316,0.000032,974.895649,10.715,3.12,0.002258,C
-0.010609,0.003164,2.362063,0.002214,2,2.640514,1453.9905,10.810338,8.771047,214963.3958,0,0.003717,1.643337,1.910962,115029.6575,16.675728,3.342673,0,0,0.003778,0,0,14720,0,0.000296,0,-1.011714,5.7398,0.000012,0,0,4.038524,0,0.002181,0.4467,0.98177,0.004799,0,-0.010965,1.55235,57.281,0,0.000672,0,0,6.570213,0.001455,1005.028538,1.015884,0.43956,0.077307,1.393652,0,5568,0,0.002234,6.056583,4.390887,0,0.001448,0.000101,0,69.197,0,0.002077,NotAnnotated
-0.012579,0.001324,1.200279,0.002214,2,1.393639,578.11431,4.298248,6.621002,0,0,0.003717,2.181499,2.508618,90373.47335,0,1.373658,0,0,0.005195,0,0,0,0,0.000148,0,2.876813,1.094614,0.000141,0,0,5.835039,0,0.001041,0.16909,4.621456,0.006578,0,-0.000077,0.0152,128.18,0,0.003144,0,0,14.185455,0.002207,962.992524,161.126659,3.2426,0.747233,1.900284,0,8814,0,0.001648,5.980703,1.16111,0,0.002097,0.000101,0,306.16,0,0.001477,NotAnnotated
-0.008674,0.001702,0.725194,0.002147,16.5,0.842362,582.06368,2.163806,2.376466,0,0,0.003717,0.947431,0.91032,185584.5299,0,1.553913,0,0,0.0021,0,0,0,0,0.000148,0,16.851247,4.04005,0.000042,0,0,1.947327,0,0.000819,0.019698,0.378996,0.001419,0,-0.009879,0.0317,15.385,0,0.000892,0,0,3.850392,0.000708,814.152525,0.429142,0,0.165697,0.943993,0,5244,0,0.00183,2.595413,1.552013,0,0.00042,0.000014,0,0.543,0,0.000542,NotAnnotated
-0.014438,0.001553,0.827729,0.002236,48,0.889027,1879.493062,2.794785,2.600024,0,0,0.003717,0.610034,1.403363,498182.1031,2.459864,1.315567,0,0,0.002544,0,0,4047,0,0.000163,0,4.490269,0.855745,0.000991,0.000009,0,5.015444,0,0.000659,0,2.020101,0.009326,0,0.002788,0.066,0,0,0.00511,0,0.000001,8.943945,0.00157,2664.918828,92.765964,0,2.596117,4.772943,0,18637.5,0,0.001741,3.33828,1.053227,0,0.001467,0,0,0,0,0.000598,NotAnnotated
-0.011566,0.000825,1.266697,0.002232,55,1.593616,3580.350884,4.436618,4.444575,0,0.46056,0.003717,3.709075,2.061554,658346.5325,0,1.246472,0.25452,27.6895,0.003046,9.875,294,0,0.128785,0.000161,0,3.930492,2.83369,0.000343,0,0.47216,11.141398,1.9746,0.000341,0.18106,0.899224,0.014814,0.076925,-0.003806,0.0252,42.264,0,0.001565,15.956,0.000001,7.472602,0.000461,4675.812188,3.064802,0.38502,1.466312,12.92264,1324.797648,28405.5,0.28,0.000899,4.169501,1.488549,1.0733,0.000362,0.000358,1733.360694,3.9492,13.65,0.000337,NotAnnotated
-0.014176,0.000528,0.765752,0.002204,73,0.980728,2092.828168,2.222866,2.403558,0,0,0.003717,1.501887,1.45699,669386.59,0,0.955605,0,0,0.003039,0,190,0,0,0.000148,0,4.494251,0.759962,0.004098,0.000045,0,8.20565,0,0.000189,0.16909,2.912508,0.006809,0,0.009709,0.0042,111.95,0.000001,0.007347,0,0.000001,12.866444,0.001067,4189.721355,187.157236,3.2426,7.511312,12.823834,599.025625,34353,0,0.000844,3.874992,0.800433,0,0.001009,0.000101,416.853889,238.05,8.1,0.000243,NotAnnotated
-0.011644,0.000825,0.725194,0.002203,82.5,0.869545,1559.958368,1.933034,2.16377,0,0.46346,0.003717,1.511438,1.469455,572248.8805,0,0.957531,1.02325,17.891,0.003039,60.455,273.714579,0,0.68555,0.000148,0,4.468005,0.766826,0.004576,0.000053,0.18815,5.456012,119.025,0.00032,0.16909,2.949502,0.005101,0.71625,-0.003185,0.0392,111.95,0,0.008755,11.2325,0.000001,13.718821,0.000657,3474.139405,205.767677,3.2426,7.102948,8.076677,607.678417,29403,0.035,0.000861,3.740696,0.799877,2.07065,0.000584,0.000101,416.853889,238.05,17.717955,0.000403,C
-0.012708,0.000731,0.782775,0.002203,76,0.949553,1741.53173,2.158032,2.326427,0,0.46346,0.003717,1.134818,1.093948,576481.134,0,0.722847,1.02325,17.891,0.002884,60.455,236.600723,0,0.68555,0.000148,0,3.227302,0.57855,0.003527,0.000037,0.18815,5.845804,119.025,0.000437,0.16909,2.215686,0.004319,0.71625,0.003167,0.01435,111.95,0,0.007396,11.2325,0.000001,11.754241,0.001216,3409.7657,151.148918,3.2426,5.628771,7.586717,631.139392,26730,0.035,0.000814,3.622789,0.601619,2.07065,0.001194,0.000101,480.188205,238.05,17.332707,0.000565,C
-0.011342,0.000825,1.328034,0.002204,84,1.635537,4076.502704,4.329796,4.461753,0,0.46056,0.003717,2.163541,1.18811,748657.07125,0,0.727122,0.25452,27.6895,0.00293,9.875,209.711014,0,0.128785,0.000169,0,2.115006,1.667462,0.000319,0,0.47216,14.319062,1.9746,0.00032,0,0.529886,0.009788,0.076925,-0.003185,0.0392,0,0.000001,0.001289,15.956,0.000001,5.854181,0.000657,4782.975375,1.90083,0,1.209751,8.765643,604.246244,27231,0.28,0.000861,3.842562,0.85615,1.0733,0.000584,0,416.853889,0,11.514694,0.000403,NotAnnotated
-0.01197,0.001312,2.422382,0.002214,78.5,2.456285,10410.74271,12.900549,4.890449,0,0.328605,0.003717,1.793842,0.680441,600433.9882,0,3.180897,0.35091,36.0065,0.002095,66.11,100,0,0.154575,0.000148,0,0.267445,0.378586,0.000499,0,0.18815,6.548193,34.0555,0.001321,0.30882,0.644953,0.004537,0,-0.001221,0.2431,46.225,0,0.001787,61.69,0.000001,15.620452,0.001128,7366.549085,28.488814,0.19605,1.493551,6.353383,599.025625,34715,0.17,0.000801,5.435816,2.5807,1.8983,0.001142,0.000044,416.853889,68.111,3.24,0.001274,C
-0.012095,0.001144,0.902022,0.002226,92.5,1.195666,4761.72633,3.933686,2.982459,0,0.46346,0.003717,0.848595,0.827984,879353.268,0,0.529049,1.02325,17.891,0.002849,60.455,211.095611,0,0.68555,0.000148,0,2.39292,0.432797,0.002076,0.000017,0.18815,9.579843,119.025,0.000901,0,1.692246,0.012812,0.71625,-0.008918,0.09835,0,0.000001,0.004904,11.2325,0.000001,10.7998,0.00134,6097.557615,60.737007,0,5.998698,20.857634,713.565423,40837.5,0.035,0.001266,3.629819,0.434127,2.07065,0.001119,0,4572.039601,0,8.064441,0.000895,NotAnnotated
-0.007995,0.001592,1.663233,0.002324,42,1.570144,9311.730058,13.846439,6.483617,0,0,0.003717,0.914222,1.128555,598818.52095,20.156772,0.661113,0,0,0.002346,0,100,12771,0,0.000224,0,-0.670061,1.606473,0.000078,0,0,8.390996,0,0.001436,0.27868,0.515485,0.047007,0,0.002018,0.612,63.045,0,0.002162,0,0,9.217837,0.000856,5752.452996,14.414808,0.19605,0.566431,16.170197,599.025625,27025.5,0,0.000811,4.64623,2.11811,0,0.00087,0.000032,416.853889,78.826,3.24,0.001265,NotAnnotated
-0.009664,0.000638,1.581495,0.002214,34,1.897426,2192.511066,5.433733,8.858591,0,1.5077,0.003717,2.048088,1.027691,280868.0218,0,2.676741,0.68645,96.871,0.004922,52.98,0,0,0.81311,0.000148,0,-2.538555,3.285637,0.000075,0,4.546,22.579357,141.57,0.001237,0.50389,0.90558,0.013922,0,-0.013702,0.07605,85.052,0,0.001067,51.468,0,7.172581,0.000956,2692.083756,22.266733,0.43956,0.66164,4.598957,0,19110,1.69,0.000847,5.266165,0.972923,4.4546,0.000664,0.000101,0,141.57,0,0.000824,NotAnnotated
-0.01106,0.001984,1.480381,0.002214,4.5,2.404289,2052.65962,7.630705,4.465723,0,0,0.003717,1.454359,0.834846,206136.58125,0,0.464545,0,0,0.002713,0,0,0,0,0.000148,0,1.53168,1.114795,0.000039,0,0,2.572523,0,0.000938,0.18106,0.370635,0.001629,0,-0.003553,0.434,42.264,0,0.001103,0,0,4.939687,0.001191,2124.312375,0.873742,0.38502,0.263723,12.395869,0,7569,0,0.00174,3.996808,0.538999,0,0.001057,0.000358,0,3.9492,0,0.000949,NotAnnotated
-0.009798,0.001324,1.00269,0.002147,14.5,1.512986,1722.491595,6.403314,3.271276,0,0,0.003717,0.361264,0.351603,183907.4028,0,0.568779,0,0,0.0021,0,0,0,0,0.000148,0,6.305685,1.528137,0.000034,0,0,1.947327,0,0.001446,0.019698,0.149449,0.001792,0,-0.017892,0.0325,15.385,0,0.000796,0,0,3.923287,0.000948,1468.86324,0.309005,0,0.150223,4.560844,0,6156,0,0.001814,3.177458,0.547869,0,0.000459,0.000014,0,0.543,0,0.000766,NotAnnotated
-0.010117,0.001341,0.857958,0.002232,74,1.026379,2508.206018,3.108062,2.820219,230912.967,0,0.003717,1.100178,1.091298,589553.564,4.282357,0.66985,0,0,0.002988,0,265.677165,5643,0,0.000161,0,3.477893,0.544764,0.002623,0.000026,0,7.765082,0,0.000851,0.16909,2.184599,0.013235,0,-0.008433,0.04515,111.95,0,0.00687,0,0.000001,12.728405,0.002122,3796.024795,147.094694,3.2426,5.361485,11.264099,823.74198,29551.5,0,0.001684,3.979886,0.54558,0,0.001589,0.000101,957.103767,238.05,-18.861747,0.001066,NotAnnotated
-0.006545,0.002157,1.237871,0.002324,2,1.013202,930.763687,6.920176,4.671746,230572.6854,0,0.003717,1.236827,1.523368,115286.3427,20.156772,0.889231,0,0,0.002202,0,0,12771,0,0.000224,0,-0.967509,2.120039,0.000027,0,0,1.429565,0,0.002285,0.27868,0.68696,0.007255,0,-0.000478,0.51,63.045,0,0.003178,0,0,9.713625,0.001927,747.152516,34.879772,0.19605,0.155664,0.983858,0,4579.5,0,0.001643,3.952935,2.830719,0,0.001467,0.000032,0,78.826,0,0.001961,NotAnnotated
-0.007678,0.001868,0.991844,0.002236,13,1.086129,2290.427437,3.40584,3.67366,184604.7254,0,0.003717,0.3532,0.822064,494938.3263,11.578417,0.738453,0,0,0.002883,0,160,9159,0,0.000163,0,2.512183,0.496123,0.000486,0.000003,0,10.343805,0,0.000815,0,1.206631,0.012561,0,0.012796,0.032,0,0,0.003263,0,0,7.466565,0.001908,2859.89792,51.455049,0,1.645556,4.701875,686.878697,19241,0,0.002731,3.541718,0.57665,0,0.001456,0,950.892662,0,76.86,0.000775,NotAnnotated
-0.010768,0.001797,1.469553,0.002233,58,2.474166,19412.383725,18.041249,5.209959,190270.6593,0.39624,0.003717,1.155859,7.460618,769472.9871,71.445143,3.200534,0.486475,15.3625,0.002484,39.255,243.967914,7313,0.20193,0.000158,0,1.126924,0.403081,0.000299,0.000001,0.18815,8.514079,0,0.002658,0,0.682445,0.028022,0.088185,-0.0367,0.1215,0,0.000001,0.002696,53.635,0.000001,8.609117,0.003061,11853.942347,0,0,2.409951,78.908185,645.210575,41406,0.075,0.00266,4.621549,2.38955,2.12295,0.001588,0,1828.378723,0,18.460096,0.001517,NotAnnotated
-0.00881,0.00292,1.161187,0.002236,33.5,1.662049,4312.739775,8.016245,5.834373,193833.0102,0.50865,0.003717,2.69425,5.195554,375718.5123,285.794795,2.097246,0.343225,54.24,0.003664,51.39,256,13184,0.6509,0.000211,0,-2.419074,1.327779,0.000444,0,0.18815,18.111815,102.165,0.003169,0.43023,2.241834,0.036858,0,-0.007534,0.5724,90.882,0,0.002168,24.265,0,11.382207,0.003756,3269.620548,114.563919,0.19605,3.278418,19.277232,599.025625,25984,0.265,0.002289,5.000609,1.543015,2.31845,0.002749,0.000349,416.853889,204.33,17.64,0.004705,NotAnnotated
-0.006468,0.002209,1.187645,0.002251,9,1.184587,2255.96025,5.59098,4.231842,188060.9956,0.396035,0.003717,0.470397,1.089158,310695.707,16.148342,0.99097,0.6389,12.8075,0.002727,31.45,0,9088,0.37596,0.000223,0,3.363667,0.659312,0.000352,0.000003,0.18815,6.46001,59.515,0.001476,0.060225,1.592479,0.011724,0.35813,0.001191,0.0875,61.082,0,0.003781,10.6875,0,8.913475,0.002284,1893.594428,46.818319,1.7193,0.922089,2.672934,0,12141,0.025,0.002662,4.005478,0.777452,1.4144,0.001768,0.000092,0,119.03,0,0.00107,NotAnnotated
-0.009498,0.002131,1.023671,0.00223,48.5,1.095647,3527.526937,3.746709,2.84678,188338.538,0.396035,0.003717,0.380665,0.868736,693133.9561,4.036885,0.811871,0.6389,12.8075,0.002425,31.45,170.47541,5041,0.37596,0.000159,0,2.629721,0.534635,0.000891,0.000007,0.18815,7.198175,59.515,0.00147,0,1.278596,0.010643,0.35813,0.003026,0.06525,0,0.000001,0.003769,10.6875,0.000001,8.437377,0.002379,4021.166556,58.987564,0,2.596442,6.059793,662.053852,24885.5,0.025,0.00265,3.402475,0.635889,1.4144,0.001773,0,927.907012,0,15.328384,0.001283,NotAnnotated
-0.010402,0.002004,0.883763,0.002214,72.5,1.26114,3647.024263,3.873632,2.543634,164564.956,0.46346,0.003717,1.415824,1.372381,662207.611,7.02778,0.886372,1.02325,17.891,0.002929,60.455,184.592523,7029,0.68555,0.000148,0,4.26337,0.706346,0.003468,0.000037,0.18815,6.275288,119.025,0.001079,0,2.759111,0.005783,0.71625,0.01172,0.0721,0,0.000001,0.007449,11.2325,0.000001,12.069569,0.003521,5515.83317,137.59998,0,6.479229,27.885792,599.025625,33313.5,0.035,0.002552,3.98638,0.728794,2.07065,0.0032,0,1330.859229,0,9.116393,0.001614,NotAnnotated
-0.006685,0.002553,1.610588,0.002303,18,1.616948,9871.305125,24.464201,9.717869,176921.5372,0,0.003717,3.03656,1.982203,247495.3872,11.156233,9.290021,0,0,0.003965,0,0,13563,0,0.0004,0,-4.131085,2.462366,0.000429,0,0,16.294138,0,0.003781,0.46362,2.134823,0.057576,0,0.001091,0.196,34.23,0,0.001424,0,0,8.627338,0.003271,3150.320101,3.270704,0.19605,1.227688,17.427838,0,20687,0,0.001956,4.211019,4.950414,0,0.00212,0.000038,0,8.1626,0,0.004823,NotAnnotated
-0.006349,0.003878,2.497151,0.002215,12,2.547884,7331.07518,18.168712,10.537141,209301.7457,0.5516,0.003717,1.656263,1.489463,325191.14225,7.802793,3.126783,0.344485,23.255,0.00385,8.935,0,15618,0.066365,0.000395,0,-3.349749,3.656881,0.00006,0,1.03195,23.045032,0.2715,0.001413,0.48724,0.594479,0.040687,0,0.009698,1.0087,41.051,0,0.001218,50.765,0,8.458009,0.001941,2869.359584,0.129308,0.43956,0.204564,2.931265,0,16302,0.655,0.003088,6.63965,4.47181,1.3278,0.002307,0.000101,0,0.543,0,0.001793,NotAnnotated
-0.009959,0.00205,0.807251,0.002207,109.5,0.968697,2976.713593,2.21317,2.740264,200945.9929,0.46346,0.003717,1.713269,1.941058,976468.78235,13.626937,1.074535,1.02325,29.252,0.003206,77.175,193.648539,12882,0.77375,0.000148,0,2.102056,0.860871,0.005394,0.000058,0.18815,14.370252,153.08,0.001548,0,3.657283,0.015424,0.71625,0.001706,0.01865,0,0.000001,0.007022,11.2325,0.000001,13.054846,0.003372,6510.005476,186.937677,0,10.024211,14.67001,643.799898,53731.5,0.005,0.002396,4.043116,0.89058,2.1563,0.003255,0,498.619781,0,17.949541,0.002801,NotAnnotated
-0.007754,0.002334,0.863942,0.002197,41.5,1.209567,2007.854305,3.732071,2.612529,194396.7682,0,0.003717,2.127737,2.426079,384425.14525,31.027128,1.32703,0,0,0.002846,0,151.111111,12769,0,0.000148,0,2.683158,1.064215,0.001929,0.000021,0,3.663073,0,0.001653,0,4.544335,0.004227,0,0.002163,0.02505,0,0,0.00653,0,0,11.985859,0.003554,3281.841043,135.621767,0,3.519378,16.243976,611.915483,20227,0,0.002422,4.053467,1.100876,0,0.003646,0,1161.776419,0,12.82,0.003159,NotAnnotated
-0.004963,0.001787,1.162376,0.002303,2,0.876828,1190.908125,8.854336,6.277963,0,0,0.003717,0.743339,1.724176,82161.2236,11.191646,1.575109,0,0,0.003621,0,0,8023,0,0.0004,0,5.415482,1.042579,0.000243,0,0,3.215619,0,0.001454,0.060225,2.500968,0.009495,0,0.007936,0.091,61.082,0,0.001946,0,0,7.381814,0.002053,559.775084,3.611875,1.7193,0.369673,0.978339,0,4863.5,0,0.002176,3.034564,1.247791,0,0.001692,0.000092,0,119.03,0,0.00113,NotAnnotated
-0.005795,0.002782,3.52952,0.002215,2,3.32368,4625.960625,34.393759,16.200431,0,0,0.003717,2.035971,2.355225,111951.0107,0,4.093003,0,0,0.004524,0,0,0,0,0.000592,0,-1.200036,7.101189,0.000013,0,0,12.979598,0,0.001015,0.4467,1.229608,0.031407,0,-0.030565,0.917,57.281,0,0.001023,0,0,10.786194,0.001612,1246.518312,0.13968,0.43956,0.051891,1.031672,0,7296,0,0.001769,9.273002,5.285155,0,0.002104,0.000101,0,69.197,0,0.001882,NotAnnotated
-0.006899,0.001457,1.200279,0.002214,29.5,1.393639,1156.22862,4.298248,6.621002,0,0,0.003717,6.222083,3.030934,180746.9467,0,8.396543,0,0,0.005195,0,0,0,0,0.000148,0,-8.098191,9.731418,0.000282,0,0,11.670079,0,0.002725,0.50389,2.61737,0.013155,0,-0.018551,0.53235,85.052,0,0.003144,0,0,14.185455,0.00224,1925.985048,161.126659,0.43956,1.494467,3.800568,0,17628,0,0.001664,5.980703,3.086096,0,0.001788,0.000101,0,141.57,0,0.002654,NotAnnotated
-0.013975,0.001603,0.725194,0.002203,99,0.869545,1559.958368,1.933034,2.172428,0,0.46346,0.003717,2.064685,2.015505,575282.466,42.120508,1.297127,1.02325,17.891,0.003039,60.455,252.069767,15444,0.68555,0.000148,0,6.387074,1.032812,0.004576,0.000053,0.18815,5.456012,119.025,0.00059,0,4.011117,0.005369,0.71625,0.020445,0.049,0,0,0.008755,11.2325,0.000001,13.978526,0.002441,3545.039865,215.813269,0,7.225345,8.300609,611.915483,30096,0.035,0.002106,3.788502,1.079556,2.07065,0.002475,0,416.853889,0,18.960876,0.000986,NotAnnotated
-0.01653,0.000912,1.143551,0.002185,230.5,1.451023,4241.998336,4.505574,3.718925,0,0,0.003717,4.080049,2.255979,744305.73875,0,1.364125,0,0,0.003268,0,165.733333,0,0,0.000148,0,4.405848,3.070945,0.000434,0,0,8.819905,0,0.001142,0.18106,0.982638,0.005827,0,-0.000593,0.476,42.264,0.000001,0.001371,0,0.000001,6.826954,0.000696,4810.855387,2.435002,0.38502,1.580484,10.551171,606.86838,29536.5,0,0.000854,3.653974,1.61304,0,0.00058,0.000358,585.251909,3.9492,-6.215385,0.001019,NotAnnotated
-0.0252,0.000528,0.763581,0.002125,397,0.894504,4111.833792,3.396806,2.617329,0,0,0.003717,0.621577,0.579684,838525.6726,0,1.028909,0,0,0.00228,0,206.260302,0,0,0.000148,0,10.678213,2.606888,0.000184,0,0,8.623747,0,0.000214,0,0.244162,0.006416,0,0.015468,0.0016,0,0.000001,0.000755,0,0.000001,3.917162,0.000519,3859.488622,0.355768,0,0.696135,4.618629,601.348064,24595.5,0,0.000958,2.613362,1.007758,0,0.000322,0,539.530214,0,-24.293945,0.000261,NotAnnotated
-0.022713,0.00094,0.771443,0.002197,267.5,0.982257,5069.889967,3.141196,2.346955,0,0.46346,0.003717,1.211353,1.336219,1172902.9377,0,0.773258,1.02325,29.252,0.003135,77.175,232.766145,0,0.77375,0.000148,0,1.484193,0.59875,0.007393,0.000079,0.18815,10.239656,153.08,0.000349,0,2.516854,0.012673,0.71625,0.013296,0.0036,0,0.000001,0.007657,11.2325,0.000001,14.402474,0.00169,8519.634994,206.515068,0,13.478513,29.532162,570.164134,64862,0.005,0.001293,4.002082,0.636464,2.1563,0.001846,0,925.249155,0,14.530102,0.000982,NotAnnotated
-0.026734,0.000812,0.759742,0.002207,341,0.926351,3900.721507,2.900165,2.566543,0,0.46346,0.003717,0.80388,0.863204,982346.8258,0,0.522862,1.02325,29.252,0.002913,74.885,261.901961,0,0.77375,0.000148,0,1.545098,0.395569,0.005382,0.000063,0.18815,9.431682,153.08,0.000306,0,1.639742,0.010841,0.71625,0.010544,0.05985,0,0.000001,0.006921,11.2325,0.000001,14.835713,0.000688,6455.114978,194.080651,0,11.584786,15.033775,663.613251,55596,0.045,0.001089,3.836051,0.427757,2.1563,0.000716,0,554.838748,0,18.012,0.000604,NotAnnotated
-0.021638,0.000528,0.832464,0.002228,143,0.963523,4163.70803,3.869617,2.947109,0,0.46346,0.003717,0.62532,0.662731,803384.614,0,0.407255,1.02325,29.252,0.002826,74.885,0,0,0.77375,0.000158,0,1.161685,0.306535,0.003998,0.000045,0.18815,8.094644,153.08,0.000964,0,1.273623,0.018701,0.71625,0.005151,0.03285,0,0.000001,0.007109,11.2325,0.000001,15.908242,0.001319,5579.598258,173.867439,0,9.005254,12.475336,0,46895,0.045,0.000912,3.991449,0.329058,2.1563,0.001617,0,0,0,0,0.001603,NotAnnotated
-0.024056,0.001096,1.931798,0.002211,174,1.995475,24178.65879,22.470872,8.865167,0,0.5516,0.003717,0.301349,0.2383,839595.22745,0,0.616126,0.344485,23.255,0.00367,8.935,177.52,0,0.066365,0.000315,0,-0.4955,0.649206,0.00039,0,1.03195,36.380501,0.2715,0.000478,0,0.099934,0.091866,0,-0.001779,0.16375,0,0.000001,0.001753,50.765,0.000001,12.190826,0.000605,7325.672848,0.202079,0,1.116861,8.981676,415.978913,47310,0.655,0.001087,5.613769,0.846683,1.3278,0.001039,0,511.030702,0,1.205333,0.000952,C
-0.020237,0.000528,0.920599,0.002337,155,1.32823,31168.168255,25.748177,7.668766,0,0.84735,0.003717,0.940076,0.37827,900274.3036,0,2.152,1.8891,35.387,0.002619,132.16,177.101655,0,1.6276,0.000156,0,-0.819435,0.419905,0.000696,0.000013,5.0704,12.962211,10.715,0.001738,0,0.744857,0.148433,0.8083,-0.006152,0.036,0,0.000001,0.002719,127.61,0.000001,22.325224,0.001264,8943.749962,4.59813,0,9.328707,26.29016,651.642979,76202.5,0.72,0.000825,3.407213,1.015168,3.9618,0.001625,-0,1082.180142,0,12.766716,0.002398,NotAnnotated
-0.019962,0.001025,0.9465,0.002091,159.5,1.081514,14704.1783,15.617821,3.535324,0,0,0.003717,0.912997,0.355794,691138.7287,9.914902,0.074387,0,0,0.004662,0,210.375309,15811,0,0.000159,0,-0.305364,0.160357,0.001154,0,0,2.681261,0,0.000658,0.11524,0.292813,0.006139,0,-0.000632,0.2048,30.326,0.000001,0.001143,0,0.000001,12.262836,0.000437,4745.405945,0,0,2.643806,12.673123,760.938741,33319.5,0,0.000918,3.269362,0.769498,0,0.001059,0.000019,1265.652326,0,229.575294,0.000897,C
-0.014612,0.001767,0.896549,0.002233,114,0.967613,3610.282755,3.355281,2.990994,0,0.46346,0.003717,0.537815,0.601724,823330.78495,0,0.330884,1.02325,29.252,0.002863,77.175,212,0,0.77375,0.000167,0,0.699116,0.258434,0.003311,0.000034,0.18815,8.704934,153.08,0.001609,0,1.136131,0.02905,0.71625,-0.02053,0.02265,0,0.000001,0.006354,11.2325,0.000001,12.897921,0.002271,5531.194474,122.222458,0,5.935767,11.022708,670.979408,41923,0.005,0.001566,4.00571,0.263031,2.1563,0.002655,0,888.026353,0,255.255,0.002373,C
-0.012194,0.00281,1.473764,0.002324,86,1.251075,5666.40224,8.425877,5.72895,0,0.373895,0.003717,0.584299,0.606828,585908.928,20.555709,0.414023,0.25452,12.755,0.002495,9.23,206.27027,12995,0.246755,0.000224,0,-1.07062,0.961582,0.00021,0,2.5352,8.390996,5.3575,0.001994,0.27868,0.194093,0.041725,0,0.0065,1.73125,46.815,0,0.003178,43.5445,0,10.316442,0.001547,4282.388339,4.804052,0.19605,0.561647,5.832346,643.41595,25472.5,0.625,0.001603,4.25713,1.289784,1.86285,0.001848,0.000032,515.917498,10.715,17.381538,0.001211,NotAnnotated
-0.009646,0.002296,1.77237,0.002324,46,1.452428,9043.626572,13.447772,7.308263,248449.674,0,0.003717,0.783872,0.813372,602609.8815,13.618314,0.558644,0,0,0.002597,0,246.8,13225,0,0.000269,0,-1.459384,1.286865,0.000229,0,0,11.44989,0,0.001587,0.27868,0.258141,0.08974,0,-0.006708,0.875,46.815,0,0.003292,0,0,11.97323,0.002091,5092.657302,5.89784,0.19605,0.59607,6.616774,717.533575,30360,0,0.001631,5.099939,1.754953,0,0.002074,0.000032,644.135933,10.715,-3.048621,0.00107,NotAnnotated
-0.006476,0.003183,1.599871,0.002214,2,1.679458,973.898438,7.240881,5.531434,248449.674,0.5516,0.003717,1.048988,1.231768,103978.6582,16.675728,2.041087,0.344485,34.6165,0.003248,9.765,0,14720,0.154575,0.000296,0,-0.688013,3.520518,0.000035,0,1.0913,2.81468,34.5985,0.001365,0.4467,0.633568,0.00349,0,-0.02405,0.94975,57.281,0,0.001958,45.5625,0,7.764996,0.001882,717.499068,30.619029,0.43956,0.165108,0.897654,0,4544,0.655,0.002219,5.117851,2.577138,1.4134,0.002276,0.000101,0,69.197,0,0.001849,NotAnnotated
-0.008428,0.003638,1.237871,0.002324,18,1.028089,2934.681578,7.273065,4.724261,224679.246,0.373895,0.003717,0.912504,0.939863,341135.1735,16.675728,0.655505,0.25452,12.755,0.002577,9.23,282.057143,14720,0.246755,0.000224,0,-1.599146,1.523425,0.000249,0,2.5352,4.288695,5.3575,0.002632,0.27868,0.30232,0.0287,0,-0.008096,1.7,46.815,0,0.005264,43.5445,0,14.520733,0.003175,2601.282011,10.386513,0.19605,0.58533,3.83202,599.025625,17882.5,0.625,0.002395,4.507134,2.063063,1.86285,0.003113,0.000032,416.853889,10.715,16.842,0.001542,NotAnnotated
-0.010543,0.002508,0.921028,0.002245,51.5,0.973925,3246.413625,3.448129,2.972338,194830.4282,0.396035,0.003717,0.26826,0.608806,715387.219,7.414551,0.566053,0.6389,12.8075,0.002522,31.45,277.647059,8165,0.37596,0.00017,0,2.047885,0.360844,0.001368,0.000011,0.18815,7.73127,59.515,0.0012,0,0.881131,0.017002,0.35813,-0.003826,0.13225,0,0.000001,0.004991,10.6875,0.000001,9.1506,0.002212,4050.680524,82.235697,0,3.402235,7.114093,693.294336,27299.5,0.025,0.002621,3.495764,0.435213,1.4144,0.00199,0,898.45827,0,-668.19,0.000833,NotAnnotated
-0.007887,0.002508,0.896827,0.002208,35.5,0.99745,3236.970618,4.813339,2.98863,194830.4282,0.46346,0.003717,1.345636,1.538899,518136.35195,11.191646,0.825429,1.02325,29.252,0.003207,74.885,196,8023,0.77375,0.000163,0,2.986603,0.652187,0.002099,0.000016,0.18815,4.810062,153.08,0.0012,0.16909,2.849897,0.015143,0.71625,-0.00515,0.23805,128.18,0,0.00598,11.2325,0.000001,14.610391,0.003372,3684.206981,127.21574,3.2426,4.077379,8.464752,906.100519,28080.5,0.045,0.002834,4.097116,0.673573,2.1563,0.003705,0.000101,1769.709606,306.16,2.45,0.002071,NotAnnotated
-0.006545,0.002294,1.016753,0.002214,19.5,1.12973,1442.438437,3.574816,3.210028,188338.538,0,0.003717,0.452396,1.048288,292178.425,11.191646,0.945386,0,0,0.00277,0,0,8023,0,0.000197,0,3.47865,0.61757,0.000418,0.000003,0,4.607619,0,0.001024,0.060225,1.511142,0.004486,0,-0.000088,0.10175,61.082,0,0.003971,0,0,7.526167,0.001981,1577.058516,62.874537,1.7193,1.158408,2.490058,0,10579,0,0.002704,3.665515,0.736052,0,0.001737,0.000092,0,119.03,0,0.000733,NotAnnotated
-0.009502,0.001797,1.042956,0.002232,61,1.486765,4437.837193,5.499179,3.339736,230912.967,0.46346,0.003717,1.275847,1.241431,583058.6075,7.02778,0.790258,1.02325,17.891,0.002989,60.455,246.736842,7029,0.68555,0.000161,0,4.047686,0.624864,0.002202,0.000021,0.18815,7.765082,119.025,0.000981,0,2.474924,0.013786,0.71625,0.006864,0.0574,0,0,0.006281,11.2325,0.000001,12.628489,0.003181,5510.723075,101.937464,0,4.844764,30.562181,795.873048,32026.5,0.035,0.002603,4.474084,0.644426,2.07065,0.002763,0,1220.53263,0,-69.93,0.000984,NotAnnotated
-0.009452,0.003134,1.385304,0.002324,17.5,1.165578,4569.342107,8.493201,5.361566,230572.6854,0,0.003717,1.180482,1.410918,478510.3662,20.156772,0.868171,0,0,0.002296,0,190,12771,0,0.000224,0,-0.942045,1.974725,0.00018,0,0,6.339845,0,0.002481,0.27868,0.631542,0.035718,0,-0.003482,0.7072,63.045,0,0.0037,0,0,12.221678,0.002952,3692.935763,48.877248,0.19605,0.830543,5.48021,599.025625,22962,0,0.00252,4.547601,2.751775,0,0.002734,0.000032,416.853889,78.826,8.1,0.001909,NotAnnotated
-0.006274,0.002016,1.162532,0.002214,4,1.270279,1325.196563,4.926381,4.037505,188060.9956,0,0.003717,0.560059,1.29253,198655.3094,11.578417,1.179055,0,0,0.002989,0,0,9159,0,0.000222,0,4.287261,0.766035,0.000326,0.000003,0,5.030445,0,0.000971,0.060225,1.860365,0.004677,0,0.005328,0.058,61.082,0,0.004083,0,0,8.999103,0.002262,1205.079304,67.856614,1.7193,0.827557,1.842536,0,8058.5,0,0.002824,4.152822,0.922583,0,0.001852,0.000092,0,119.03,0,0.000772,NotAnnotated
-0.007,0.001418,0.81983,0.002214,31.5,1.115389,987.204375,2.446603,2.638758,0,0,0.003717,0.559661,1.289502,285116.2719,4.036885,1.180885,0,0,0.002686,0,0,5041,0,0.000148,0,4.192192,0.770391,0.000428,0.000003,0,4.542578,0,0.000616,0,1.864894,0.002444,0,0.003274,0.05325,0,0,0.003917,0,0,7.694225,0.001497,1532.74572,82.806236,0,1.528841,5.142963,0,10579,0,0.001749,3.442273,0.924649,0,0.001297,0,0,0,0,0.000463,NotAnnotated
-0.00944,0.002081,1.390439,0.002207,56.5,2.237641,18246.358825,19.380094,4.829074,0,0.39624,0.003717,2.061565,13.344467,638511.58705,71.445143,5.728152,0.486475,15.3625,0.002999,39.255,270.624242,7313,0.20193,0.000184,0,2.140431,0.70999,0.000443,0.000001,0.18815,7.999264,0,0.003114,0,1.19831,0.02222,0.088185,-0.009761,0.2265,0,0.000001,0.003238,53.635,0.000001,9.170493,0.003064,9952.767084,0,0,2.674621,78.327182,567.15739,37543.5,0.075,0.002698,4.666207,4.319932,2.12295,0.001923,0,402.596795,0,17.972273,0.002121,NotAnnotated
-0.00645,0.001984,1.827603,0.002324,2,1.607818,1729.58754,12.859387,7.247726,0,0,0.003717,1.809423,2.955921,128501.49765,0,1.445644,0,0,0.002202,0,0,0,0,0.000224,0,6.250627,2.714683,0.000044,0,0,2.051151,0,0.000915,0.2302,2.60932,0.008353,0,-0.004757,0.49725,81.498,0,0.003178,0,0,12.219133,0.001743,1182.625442,36.034324,1.7193,0.178786,1.843653,0,6514.5,0,0.001607,5.246288,2.113127,0,0.001576,0.000092,0,122.97,0,0.000666,NotAnnotated
-0.00822,0.001644,1.599871,0.002214,2,1.679458,1085.101875,8.067672,5.960147,202779.013,0.5516,0.003717,2.063985,1.853217,101240.0953,0,3.890737,0.344485,23.255,0.003248,8.935,0,0,0.066365,0.000296,0,-4.472755,4.45281,0.000035,0,1.03195,4.133975,0.2715,0.001177,0.48724,0.727935,0.003907,0,-0.006907,0.2358,41.051,0,0.001958,50.765,0,7.901836,0.000876,675.975872,0.240272,0.43956,0.103985,0.744195,0,4047,0.655,0.001565,4.875806,5.554412,1.3278,0.001059,0.000101,0,0.543,0,0.001145,NotAnnotated
-0.013045,0.00094,0.897938,0.002197,115.5,1.107494,1267.508997,2.355965,2.763153,0,0,0.003717,2.095328,2.045139,397087.0045,8.557018,1.309857,0,0,0.002952,0,103.888889,11286,0,0.000148,0,6.70022,1.03414,0.001133,0.000011,0,4.442656,0,0.000583,0.16909,4.04614,0.003202,0,-0.006758,0.02975,111.95,0,0.003915,0,0,9.022268,0.00161,2374.912435,69.601174,3.2426,2.173166,5.047576,807.518828,17028,0,0.001256,3.577757,1.084537,0,0.001225,0.000101,857.354542,238.05,0.533333,0.0005,NotAnnotated
-0.02398,0.001076,0.903189,0.002067,280,1.180931,15575.251895,16.543018,3.2227,0,0,0.003717,5.156049,2.091041,665099.2831,9.836163,0.421584,0,0,0.0045,0,230.578378,9603,0,0.000148,0,-1.891695,0.923564,0.001129,0,0,2.39703,0,0.000877,0.11524,1.647815,0.002848,0,-0.003675,0.1176,30.326,0.000001,0.001094,0,0.000001,11.584598,0.000767,5190.997648,0,0,2.803165,24.091963,704.135959,32640.5,0,0.001375,3.260092,4.633636,0,0.001585,0.000019,907.944466,0,15.281593,0.001465,NotAnnotated
-0.020348,0.000528,0.967987,0.002219,137,1.147884,4406.488312,4.095249,3.127457,0,0.396035,0.003717,0.360211,0.802795,789311.0709,0,0.781277,0.6389,12.8075,0.00258,31.45,302.642857,0,0.37596,0.000176,0,2.631352,0.490856,0.00126,0.000011,0.18815,11.019552,59.515,0.000907,0,1.16423,0.015503,0.35813,0.002265,0.00525,0,0.000001,0.004165,10.6875,0.000001,8.34544,0.000772,5012.018528,72.156517,0,3.438316,13.808219,605.537784,30352.5,0.025,0.000848,3.611734,0.609897,1.4144,0.000818,0,926.210418,0,15.017308,0.000583,NotAnnotated
-0.025249,0.000528,0.899155,0.002214,213.5,1.072708,3371.36748,2.785103,2.898667,0,0.46346,0.003717,0.870578,0.943732,923442.92405,0,0.560289,1.02325,29.252,0.003257,77.175,290.352113,0,0.77375,0.000164,0,1.100523,0.420881,0.005755,0.000063,0.18815,12.085316,153.08,0.000227,0,1.766881,0.017216,0.71625,-0.001559,0.00085,0,0.000001,0.00769,11.2325,0.000001,15.403143,0.000983,6718.452806,233.36972,0,10.399518,15.850948,675.160151,54579,0.005,0.000813,4.506841,0.457348,2.1563,0.001533,0,575.63308,0,25.168319,0.000872,NotAnnotated
-0.020641,0.001005,0.957954,0.002226,72.5,1.249907,31754.656555,26.232678,7.655029,0,0.328605,0.003717,1.747812,0.489437,773554.0224,0,3.434022,1.11705,18.2865,0.002337,94.71,0,0,0.9289,0.000181,0,-0.908258,0.226347,0.000713,0.000028,0.18815,15.275271,0,0.003949,0,1.398896,0.020813,0.5052,-0.003217,0.0959,0,0.000001,0.001484,66.865,0.000001,25.43486,0.00128,6568.310133,0,0,12.467392,12.326332,0,76660.5,0.07,0.00116,3.180095,1.807646,1.6186,0.001785,-0,0,0,0,0.002203,NotAnnotated
-0.023286,0.000528,0.877714,0.002211,74,1.051377,5261.774765,4.890125,3.276107,0,0,0.003717,0.319933,0.318473,809627.17105,0,0.216304,0,0,0.003435,0,0,0,0,0.000166,0,0.375158,0.14999,0.004343,0.000046,0,10.546122,0,0.000189,0,0.609946,0.024032,0,0.018726,0.0004,0,0.000001,0.006605,0,0.000001,17.226554,0.001348,6088.369066,176.390157,0,9.270591,14.394826,0,51584.5,0,0.000798,4.34291,0.171625,0,0.001515,0,0,0,0,0.000646,NotAnnotated
-0.020297,0.001224,1.498216,0.002321,106.5,1.237088,20398.072669,18.957317,7.143044,0,0.373895,0.003717,0.179914,0.157999,931611.153,0,0.142346,0.25452,12.755,0.002771,9.23,243.853372,0,0.246755,0.000252,0,-0.275302,0.282522,0.000397,0,2.5352,16.817487,5.3575,0.002782,0,0.053031,0.202539,0,0.001845,0.4375,0,0.000001,0.003381,43.5445,0.000001,14.72923,0.000742,7818.951111,5.834184,0,1.193806,10.686384,478.954745,51692.5,0.625,0.00078,4.657042,0.42335,1.86285,0.000889,0,432.458312,0,28.661445,0.001269,C
-0.016684,0.001418,0.912632,0.002231,117,1.042793,6870.15644,4.643566,3.203804,0,0.46346,0.003717,0.359754,0.334209,1110300.979,0,0.226589,1.02325,17.891,0.003115,60.455,210.050891,0,0.68555,0.000162,0,1.228923,0.16524,0.004355,0.00004,0.18815,11.8438,119.025,0.001333,0,0.660753,0.030243,0.71625,0.000363,0.07175,0,0.000001,0.005854,11.2325,0.000001,13.681339,0.002254,7424.78252,91.102065,0,8.820062,16.076933,684.918738,57469.5,0.035,0.001565,3.831575,0.178017,2.07065,0.002468,0,1079.671778,0,-249.662898,0.001318,C
-0.014191,0.002249,1.408003,0.002251,90,1.557557,4363.72666,5.407344,4.958206,0,0.46056,0.003717,0.851864,0.474054,683113.62625,6.838549,0.275706,0.25452,27.6895,0.002966,9.875,270.060606,8613,0.128785,0.000173,0,1.11664,0.59103,0.000316,0,0.47216,9.806623,1.9746,0.001058,0,0.199785,0.021815,0.076925,0.003419,0.8988,0,0,0.001503,15.956,0.000001,7.278868,0.000793,4833.557963,2.142818,0,1.148822,9.016687,686.878697,27927,0.28,0.001272,4.073685,0.313366,1.0733,0.000726,0,950.892662,0,373.66,0.000911,NotAnnotated
-0.016811,0.001224,1.95303,0.002325,254.5,1.531893,11735.112117,17.449981,8.604386,0,0.373895,0.003717,0.523418,0.535748,601964.847,7.214906,0.37968,0.25452,12.755,0.00277,9.23,282.022463,10005,0.246755,0.000314,0,-1.055128,0.832013,0.000195,0,2.5352,15.991027,5.3575,0.000717,0.27868,0.165807,0.144559,0,-0.001432,0.45,46.815,0,0.002988,43.5445,0,12.501089,0.001045,5302.770912,5.465122,0.19605,0.534668,6.211863,1238.199862,31912.5,0.625,0.000764,5.52646,1.197004,1.86285,0.000982,0.000032,1011.625816,10.715,-91.388068,0.000407,NotAnnotated
-0.009913,0.001405,3.130211,0.00227,93,2.664413,8593.953187,31.947781,14.379788,231795.2498,0.5516,0.003717,0.741424,0.871813,236175.8477,0,1.445606,0.344485,34.6165,0.003796,9.765,0,0,0.154575,0.00052,0,-0.532002,2.418612,0.000023,0,1.0913,17.468057,34.5985,0.000615,0.4467,0.437521,0.084331,0,0.013318,0.4716,57.281,0,0.001342,45.5625,0,11.359666,0.000418,2516.159354,1.447992,0.43956,0.09907,2.182846,0,14656,0.655,0.000885,8.16526,1.829972,1.4134,0.000777,0.000101,0,69.197,0,0.001016,NotAnnotated
-0.010996,0.002217,1.259912,0.002241,34.5,1.421848,3046.40484,5.662463,4.201966,0,0,0.003717,0.741633,1.214532,443571.73105,12.924672,0.584508,0,0,0.002498,0,225.433846,12928,0,0.000167,0,2.838225,1.068619,0.001153,0.000006,0,5.909935,0,0.001022,0,1.051657,0.009613,0,-0.003032,0.64025,0,0,0.004835,0,0,10.583013,0.001823,3287.847532,77.022534,0,2.080477,6.598275,711.79733,20099,0,0.001631,4.319805,0.841078,0,0.001697,0,1033.117839,0,-22.774404,0.000825,NotAnnotated
-0.011433,0.001096,1.016753,0.002055,171,1.121346,8847.011985,21.92568,4.1784,0,0,0.003717,3.969947,1.645983,282229.0884,8.043168,0.316132,0,0,0.004646,0,0,9797,0,0.000197,0,-1.609821,0.692932,0.000391,0,0,2.017933,0,0.000557,0.11524,1.273045,0.003102,0,0.006653,0.2096,30.326,0,0.000919,0,0,11.535351,0.000375,1938.993017,0,0,0.891714,4.065849,0,13774,0,0.000951,3.501053,3.446625,0,0.001028,0.000019,0,0,0,0.001103,NotAnnotated
-0.017019,0.000825,0.934102,0.002219,280,1.1025,5208.937085,4.84102,3.584158,0,0.46346,0.003717,1.155357,1.301895,802935.344,0,0.719092,1.02325,29.252,0.002941,74.885,160,0,0.77375,0.000176,0,2.608141,0.553227,0.002602,0.000029,0.18815,12.872721,153.08,0.000316,0,2.394207,0.027635,0.71625,-0.003953,0.05445,0,0.000001,0.005188,11.2325,0.000001,15.453082,0.000891,5956.77602,144.485895,0,7.647894,15.855117,756.448825,49268,0.045,0.000953,4.373489,0.587555,2.1563,0.000883,0,1145.271198,0,-6.3,0.000589,NotAnnotated
-0.030437,0.001096,2.025869,0.002203,253.5,2.248818,17980.15076,22.280236,10.155159,0,0.5516,0.003717,0.911332,0.795949,605451.5352,13.626937,1.746185,0.344485,23.255,0.003523,8.935,0,12882,0.066365,0.000345,0,-2.026302,1.912216,0.000194,0,1.03195,48.634928,0.2715,0.000478,0,0.310851,0.068152,0,-0.001779,0.16375,0,0,0.001364,50.765,0.000001,11.539351,0.000605,5393.049688,0.212156,0,0.822746,8.349777,0,35910,0.655,0.001087,6.06025,2.464815,1.3278,0.001039,0,0,0,0,0.000952,NotAnnotated
-0.029472,0.000825,1.488142,0.002219,260.5,1.719202,8096.441388,7.524574,5.803943,0,0.46056,0.003717,1.277421,0.675849,861875.6725,0,0.435748,0.25452,27.6895,0.003017,9.875,219.032258,0,0.128785,0.000195,0,1.460466,0.912343,0.000337,0,0.47216,18.563198,1.9746,0.00032,0,0.291431,0.023507,0.076925,-0.003134,0.0504,0,0.000001,0.001188,15.956,0.000001,7.574349,0.000685,6229.864013,1.709181,0,1.590587,10.616807,1495.998161,38541,0.28,0.001,4.197509,0.502921,1.0733,0.000661,0,2212.964394,0,12.25,0.000672,NotAnnotated
-0.033921,0.000812,0.957954,0.002214,474,1.122342,5286.261615,4.367007,3.445469,0,0.46346,0.003717,0.511013,0.546828,908495.8232,0,0.333361,1.02325,29.252,0.003223,74.885,279.439024,0,0.77375,0.000181,0,1.147577,0.239536,0.004989,0.000058,0.18815,13.613734,153.08,0.001011,0,1.00085,0.021869,0.71625,0.000402,0.06525,0,0.000001,0.006908,11.2325,0.000001,16.974372,0.00094,6902.394772,202.90393,0,10.746121,15.288459,682.63384,58816.5,0.045,0.001018,4.626474,0.271986,2.1563,0.001358,0,588.572052,0,27.152727,0.001648,C
-0.029159,0.000825,1.037213,0.002236,346.5,1.12835,6990.377887,5.197307,3.836175,0,0.46346,0.003717,0.297733,0.314183,1037427.3278,0,0.195959,1.02325,29.252,0.003097,74.885,236.88,0,0.77375,0.000193,0,0.721469,0.134702,0.004246,0.000047,0.18815,15.576394,153.08,0.00032,0,0.564787,0.043469,0.71625,-0.003134,0.0504,0,0.000001,0.006241,11.2325,0.000001,16.415751,0.000685,7975.699368,142.45536,0,9.443519,15.982208,1345.66328,64636,0.045,0.001,4.64176,0.158298,2.1563,0.000661,0,1993.478777,0,42.590625,0.000672,NotAnnotated
-0.034067,0.000656,0.900129,0.002186,382,1.151059,18458.08325,27.446964,6.377912,0,0.328605,0.003717,0.672203,0.198152,420578.93175,20.695521,1.319193,1.11705,18.2865,0.00258,94.71,256.133333,16611,0.9289,0.000178,0,-0.487414,0.08183,0.000451,0.000016,0.18815,5.805385,0,0.004977,0,0.514045,0.006771,0.5052,-0.002578,0.0455,0,0,0.001494,66.865,0,24.737596,0.001003,3454.904222,0,0,6.878116,7.075735,897.727186,40425,0.07,0.000743,3.103459,0.715864,1.6186,0.001299,-0,731.838507,0,-27.192308,0.00391,C
-0.025851,0.002318,1.070682,0.002173,317,1.341107,3374.358924,5.017634,3.512446,0,0.46056,0.003717,0.640919,0.376972,521457.06625,7.263979,0.207053,0.25452,27.6895,0.00331,9.875,112,12789,0.128785,0.000148,0,0.996085,0.443218,0.000327,0,0.47216,5.688106,1.9746,0.001256,0,0.149444,0.003948,0.076925,-0.002268,0.7616,0,0,0.001405,15.956,0.000001,7.034633,0.001079,3306.29205,2.498458,0,1.169157,7.285152,624.283825,20836.5,0.28,0.001798,3.55003,0.247818,1.0733,0.000953,0,416.853889,0,-1.68,0.001159,NotAnnotated
-0.018604,0.002105,1.491191,0.002286,54,1.141054,7811.633005,14.519764,10.777143,201467.9748,0.61485,0.003717,0.405076,0.296903,332636.8166,6.235791,1.144511,0.5648,18.8645,0.004439,43.69,247.246914,11919,0.45645,0.0004,0,-0.901908,0.296519,0.001307,0,3.83235,32.2521,4.0813,0.006902,0,0.282499,0.120134,0,0.000015,0.5768,0,0,0.001626,55.715,0,9.090078,0.001815,3162.400134,4.333483,0,1.672894,5.714443,1342.642012,29249.5,0.28,0.001255,3.940027,0.622462,2.03365,0.001294,0,1725.24413,0,6.445707,0.004378,NotAnnotated
-0.013652,0.002548,1.778503,0.002301,36.5,1.425997,5638.577305,13.974169,11.534103,275468.589,0.373895,0.003717,0.432189,0.587587,326266.2516,18.380132,0.29261,0.25452,24.1165,0.003403,15.095,168,17673,0.33497,0.000224,0,-0.499448,0.695551,0.000029,0,2.5352,20.16248,39.413,0.002872,0.27868,0.239359,0.132623,0,0.000978,1.9856,63.045,0,0.001263,43.5445,0,10.678084,0.001687,3382.193596,27.709537,0.19605,0.345969,3.9364,1592.708094,23800.5,0.68,0.001616,5.712668,0.967172,1.9485,0.001485,0.000032,1470.22817,78.826,1.8,0.001923,NotAnnotated
-0.017226,0.003257,1.385304,0.002288,236,1.164639,8463.831554,15.732029,5.594997,218047.566,0.373895,0.003717,0.440003,0.508222,462272.1345,21.266092,0.300584,0.25452,12.755,0.002898,9.23,209,14835,0.246755,0.000224,0,-1.085758,0.718309,0.000206,0,2.5352,5.390746,5.3575,0.004225,0.27868,0.148248,0.033172,0,0.000759,2.16875,46.815,0,0.003153,43.5445,0,12.874825,0.002538,3594.465571,5.458667,0.19605,0.536157,5.449327,717.533575,22770,0.625,0.001865,4.299591,1.010276,1.86285,0.002159,0.000032,644.135933,10.715,-3.04,0.002233,NotAnnotated
-0.025362,0.002129,0.870951,0.002152,368.5,1.040451,4472.370727,4.156478,3.803929,203431.0982,0.328605,0.003717,0.116974,0.132524,749494.8439,4.518034,0.171417,0.089965,11.5825,0.002332,9.965,286.864723,6555,0,0.000148,0,3.343946,0.47258,0.000113,0,0.10444,14.455399,0.2715,0.00192,0,0.049115,0.015612,0,0.007959,0.042,0,0.000001,0.000592,13.277,0.000001,3.95053,0.001262,3834.951503,0.255123,0,0.559982,4.198796,659.12886,24937.5,0.01,0.002607,2.777482,0.179706,0.83075,0.000661,0,1249.961298,0,35.915576,0.001263,C
-0.019227,0.003344,1.296504,0.002253,71,1.55942,9617.34402,11.917403,7.623547,194899.6177,0.396035,0.003717,0.311513,0.614598,591910.7335,3.501743,0.218118,0.6389,23.43,0.00313,29.72,403.229442,5757,0.37596,0.00019,0,1.684656,0.456907,0.001426,0.000004,0.47216,22.300273,61.485,0.002182,0,0.486798,0.053739,0.35813,-0.006977,1.06275,0,0,0.002444,19.86,0.000001,11.840225,0.002775,5390.287857,31.024645,0,3.508296,10.904347,2174.480415,40299,0.325,0.002258,4.086177,0.339872,1.72085,0.002412,0,4424.873559,0,24.502389,0.001594,NotAnnotated
-0.013803,0.002691,1.5415,0.002288,54.5,1.557338,12174.034848,18.102654,15.09926,180746.9467,0.75385,0.003717,1.655522,0.939352,462895.16025,34.442528,2.004526,0.343225,48.4355,0.004719,26.49,247.141176,15756,0.406555,0.000178,0,-3.213832,2.513144,0.000165,0,2.273,55.028568,70.785,0.00688,0.50389,0.737771,0.405412,0,-0.013358,3.4476,85.052,0,0.001111,25.734,0,14.444159,0.003127,5753.787672,18.638043,0.43956,2.057252,8.206493,808.944939,51792,0.845,0.002461,5.393062,0.773101,2.2273,0.00235,0.000101,4600.941901,141.57,3.544498,0.003837,NotAnnotated
-0.018211,0.002287,0.984263,0.002254,217.5,1.003833,3092.992433,4.599245,3.815051,188658.9122,0,0.003717,0.670325,0.901283,509752.47185,67.076348,0.376922,0,0,0.003275,0,273.09116,17628,0,0.000214,0,1.273249,0.33067,0.002758,0.000021,0,7.724385,0,0.001384,0.16909,1.526321,0.032271,0,0.008217,0.01955,128.18,0,0.006237,0,0.000001,14.599964,0.003338,3877.594513,144.577356,3.2426,4.518847,8.499304,762.466817,31922.5,0,0.002313,4.279897,0.334117,0,0.003261,0.000101,1314.357264,306.16,19.215337,0.002388,NotAnnotated
-0.022662,0.002129,0.774549,0.002138,286,0.913355,2371.258923,2.518597,2.619659,182779.498,0.328605,0.003717,0.223564,0.258763,659195.1223,6.819596,0.319489,0.089965,11.5825,0.002123,9.965,273.311884,6441,0,0.000148,0,5.929254,0.948318,0.000175,0,0.10444,7.322843,0.2715,0.001916,0,0.0985,0.005483,0,0.006803,0.0429,0,0.000001,0.000908,13.277,0.000001,4.142708,0.001341,3145.74783,0.457413,0,0.626803,3.731799,644.019245,20206.5,0.01,0.002564,2.757476,0.338775,0.83075,0.000708,0,503.673007,0,21.505836,0.001229,NotAnnotated
-0.015246,0.001915,0.783684,0.002249,88.5,0.994159,4262.228288,5.281572,3.699815,230912.967,0.46346,0.003717,0.824396,0.967899,570240.243,4.282357,0.452818,1.02325,17.891,0.003233,60.455,375.016575,5643,0.68555,0.000148,0,3.810149,0.410464,0.004072,0.000041,0.18815,8.597222,119.025,0.001506,0,1.758465,0.045266,0.71625,0.013333,0.10465,0,0,0.007264,11.2325,0.000001,17.557784,0.003787,4191.55964,146.342875,0,8.245774,9.894104,1178.579753,38362.5,0.035,0.002324,3.730427,0.400223,2.07065,0.003497,0,2922.983154,0,-6.873085,0.001816,NotAnnotated
-0.010859,0.002965,1.508187,0.002363,20,1.276611,8728.625658,21.632282,10.351574,201467.9748,0,0.003717,0.937616,1.326064,341129.64555,20.156772,0.621929,0,0,0.002916,0,504,12771,0,0.000224,0,-1.035663,1.600247,0.000054,0,0,12.709797,0,0.003051,0.27868,0.547157,0.164919,0,-0.013712,1.258,63.045,0,0.002346,0,0,16.364768,0.003128,3361.222116,26.501457,0.19605,0.669477,4.422519,1796.45634,25155,0,0.002417,4.991085,2.121412,0,0.003158,0.000032,7847.6498,78.826,5.85,0.002684,NotAnnotated
-0.014538,0.00235,1.162376,0.002303,4,0.889711,2503.27495,9.305855,6.524284,169858.4684,0,0.003717,1.697405,1.301757,169858.4684,18.380132,4.698389,0,0,0.004237,0,0,17673,0,0.0004,0,-3.315181,1.383627,0.001523,0,0,6.431239,0,0.002974,0,1.283692,0.033645,0,0.001663,0.0644,0,0,0.003224,0,0,13.101691,0.003218,1522.405222,9.290192,0,1.616915,3.318958,0,15481,0,0.001952,3.86773,2.685482,0,0.002176,0,0,0,0,0.003619,NotAnnotated
-0.015931,0.001797,0.881728,0.002205,117.5,0.962855,2534.422672,3.768658,3.352903,194683.661,0.46346,0.003717,1.182642,1.601137,479126.66545,17.766153,0.657013,1.02325,29.252,0.002845,77.175,156.451613,15481,0.77375,0.000198,0,2.122683,0.59836,0.001593,0.000005,0.18815,7.345678,153.08,0.000768,0,2.763192,0.020291,0.71625,0.042272,0.00765,0,0,0.003573,11.2325,0.000001,9.149968,0.00295,3066.091418,57.19128,0,2.590491,6.003754,972.964553,23899.5,0.005,0.002494,3.533402,0.582476,2.1563,0.003009,0,1174.073045,0,-4.952308,0.001628,NotAnnotated
-0.009499,0.002052,1.271828,0.002236,23,1.292933,3667.972875,6.817793,5.028016,188338.538,0,0.003717,1.511653,1.735009,382112.3405,19.483446,0.846435,0,0,0.003759,0,0,11187,0,0.000285,0,6.5521,0.75911,0.00189,0.000011,0,11.060744,0,0.001537,0.16909,3.199428,0.022578,0,0.018902,0.0903,111.95,0,0.004999,0,0,12.902384,0.003391,2930.59732,69.900108,3.2426,2.60526,5.202245,0,23661,0,0.002282,4.802243,0.743902,0,0.002976,0.000101,0,238.05,0,0.001865,NotAnnotated
-0.007705,0.001789,1.237871,0.002324,2,1.013202,930.763687,6.920176,4.671746,194396.7682,0,0.003717,0.510996,1.360513,115286.3427,7.02778,0.9886,0,0,0.002202,0,0,7029,0,0.000224,0,5.089108,0.716963,0.000027,0,0,1.429565,0,0.001442,0.060225,1.832856,0.007255,0,0.009717,0.06275,61.082,0,0.003178,0,0,9.713625,0.001883,747.152516,34.879772,1.7193,0.155664,0.983858,0,4579.5,0,0.002014,3.952935,0.826789,0,0.001428,0.000092,0,119.03,0,0.001153,NotAnnotated
-0.011365,0.001311,0.943785,0.002258,78.5,0.881732,1503.975588,5.590987,4.361062,0,0,0.003717,1.784745,2.371237,185402.23065,11.191646,1.007689,0,0,0.003716,0,0,8023,0,0.000274,0,3.075385,0.904517,0.00167,0.000011,0,4.112089,0,0.001159,0.16909,4.127609,0.018185,0,0.019397,0.006,128.18,0,0.006754,0,0,15.510671,0.002645,1480.696789,178.871761,3.2426,2.390878,3.522508,0,14125,0,0.001426,4.119629,0.888768,0,0.002479,0.000101,0,306.16,0,0.002453,NotAnnotated
-0.00773,0.001339,0.725194,0.002147,2,0.848505,298.267805,2.217604,2.42219,0,0,0.003717,0.793109,0.875419,94329.4561,0,1.168028,0,0,0.002265,0,0,0,0,0.000148,0,18.462859,3.396656,0.000032,0,0,0.973664,0,0.000546,0.019698,0.344436,0.000907,0,0.014507,0.0144,15.385,0,0.001112,0,0,4.925587,0.000867,469.148745,0.618011,0,0.113705,0.593876,0,3220.5,0,0.001817,2.908701,1.21225,0,0.000539,0.000014,0,0.543,0,0.000533,NotAnnotated
-0.011453,0.00238,1.300818,0.002303,66,1.011915,5907.182875,10.979894,7.227023,0,0,0.003717,2.743145,2.095372,340952.216,3.904905,7.550113,0,0,0.003929,0,190,7809,0,0.0004,0,-5.139205,2.25356,0.002167,0,0,14.260653,0,0.00296,0,2.095193,0.049532,0,0.000685,0.4284,0,0,0.002585,0,0,10.402625,0.002771,2883.857048,5.964236,0,2.342868,5.898746,599.025625,26304,0,0.001673,3.6311,4.279677,0,0.002002,0,416.853889,0,6.84,0.003853,C
-0.008632,0.001096,1.853935,0.002214,47.5,2.02445,3856.865625,9.558527,6.646373,229958.6116,0.5516,0.003717,1.548233,2.078495,327751.2038,0,2.786894,0.344485,34.6165,0.003617,9.765,0,0,0.154575,0.000296,0.000001,-1.243977,5.417506,0.000277,0,1.0913,9.667883,34.5985,0.000424,0.4467,1.013931,0.014717,0,-0.016839,0.07205,57.281,0,0.002815,45.5625,0,12.001819,0.000624,2978.922589,57.207998,0.43956,0.881294,4.514618,0,20032,0.655,0.00095,6.459278,3.773566,1.4134,0.000716,0.000101,0,69.197,0,0.000716,NotAnnotated
-0.013469,0.001361,1.726903,0.002169,148.5,1.849842,15540.685312,19.257355,6.466224,0,0.5516,0.003717,1.433549,1.936669,634177.2638,0,2.564403,0.344485,34.6165,0.004257,9.765,266,0,0.154575,0.000296,0,-1.148889,5.042877,0.000394,0,1.0913,14.374545,34.5985,0.001219,0.4467,0.946627,0.02238,0,-0.005489,0.39955,57.281,0,0.001938,45.5625,0.000001,11.606933,0.000721,5491.455353,33.707171,0.43956,1.381184,8.741324,347.275775,36992,0.655,0.000783,5.774932,3.475933,1.4134,0.000671,0.000101,330.714566,69.197,-7.2,0.001346,NotAnnotated
-0.018322,0.001203,0.997565,0.002183,208.5,1.131841,6480.759362,5.353787,2.964311,0,0.46346,0.003717,1.24329,1.694935,900213.53075,0,0.679558,1.02325,29.252,0.003362,74.885,266,0,0.77375,0.000164,0,3.586752,0.632201,0.003874,0.000029,0.18815,9.185882,153.08,0.000779,0,2.950362,0.013301,0.71625,0.000953,0.0846,0,0.000001,0.005514,11.2325,0.000001,15.654246,0.001787,6927.601915,140.453967,0,7.792064,14.819106,347.275775,52093,0.045,0.001326,4.383101,0.59814,2.1563,0.001878,0,330.714566,0,-7.2,0.001817,NotAnnotated
-0.019765,0.000812,0.943175,0.002193,177.5,1.003267,5698.671188,5.296163,2.706844,0,0.396035,0.003717,0.299312,0.830515,775433.9509,0,0.552382,0.6389,12.8075,0.00281,31.45,266,0,0.37596,0.000158,0,3.045848,0.426979,0.001077,0.000007,0.18815,6.514506,59.515,0.000294,0,1.123674,0.010773,0.35813,0.000532,0.033,0,0.000001,0.003429,10.6875,0.000001,9.271584,0.000747,4508.216768,55.162938,0,3.173527,7.609351,347.275775,29181,0.025,0.000885,3.276734,0.462591,1.4144,0.00075,0,330.714566,0,-7.2,0.000367,NotAnnotated
-0.018784,0.000528,0.947632,0.002221,195,1.053069,7125.246515,5.297581,3.632869,0,0,0.003717,0.670036,0.942361,976345.5081,0,0.353557,0,0,0.003405,0,190,0,0,0.000156,0,1.23563,0.342056,0.004784,0.00004,0,16.32756,0,0.000189,0,1.634169,0.07345,0,0.013413,0.0007,0,0.000001,0.005906,0,0.000001,17.028688,0.001139,7980.896326,157.643901,0,10.323706,16.549041,599.025625,65879,0,0.000898,4.319581,0.311568,0,0.001237,0,416.853889,0,6.84,0.000566,C
-0.021379,0.000528,1.085823,0.002223,221.5,1.139014,6285.30263,4.673087,3.730988,0,0.46346,0.003717,0.507198,0.72611,1017442.9017,0,0.263345,1.02325,29.252,0.003006,77.175,303.07783,0,0.77375,0.000178,0,0.92684,0.263782,0.002798,0.000024,0.18815,17.042055,153.08,0.000202,0,1.267262,0.044458,0.71625,0.016588,0.00035,0,0.000001,0.004924,11.2325,0.000001,14.124569,0.000716,8090.866992,125.292964,0,6.292092,13.754681,1856.406534,60455,0.005,0.000869,4.622715,0.233103,2.1563,0.000603,0,2197.250204,0,13.535541,0.000326,C
-0.017794,0.000792,0.970255,0.002229,139.5,1.040246,4732.596,3.518659,3.903585,0,0.396035,0.003717,0.099344,0.289425,963540.4808,11.191646,0.172002,0.6389,12.8075,0.002978,31.45,194.166667,8023,0.37596,0.000163,0,1.072862,0.142485,0.000965,0.000007,0.18815,24.923791,59.515,0.000322,0,0.391829,0.02836,0.35813,0.0049,0.0045,0,0.000001,0.003263,10.6875,0.000001,7.677816,0.001096,5741.568668,60.407725,0,3.436084,9.017011,1026.088482,40363.5,0.025,0.001316,3.626464,0.142486,1.4144,0.001255,0,986.0638,0,19.237959,0.000513,NotAnnotated
-0.017944,0.00094,1.028089,0.002175,131,1.085004,7609.340794,6.286114,4.908356,0,0.65721,0.003717,0.085952,0.103127,852942.2319,2.459864,0.113423,0.17993,23.165,0.002302,19.93,266.161702,4047,0,0.000181,0,2.062001,0.381217,0.000064,0,0.20888,22.008747,0.543,0.000395,0,0.041601,0.059076,0,0.019528,0.0058,0,0.000001,0.000417,26.554,0.000001,3.655985,0.000662,4572.549202,0.108189,0,0.383881,4.115728,1856.195413,28101,0.02,0.001345,2.87841,0.114222,1.6615,0.000412,0,2744.318388,0,4.301613,0.000463,C
-0.01304,0.001089,0.976176,0.002116,67.5,1.004138,24581.693325,30.460587,5.490801,0,0,0.003717,1.148157,0.550053,564232.31585,3.442854,0.080754,0,0,0.004895,0,0,5529,0,0.000173,0,-0.500671,0.215183,0.000497,0,0,4.687524,0,0.000581,0.11524,0.427257,0.027003,0,-0.001458,0.0936,30.326,0,0.000726,0,0.000001,13.616383,0.000487,4436.68988,0,0,1.878735,9.669802,0,34629,0,0.001347,3.272915,0.892508,0,0.000989,0.000019,0,0,0,0.000968,NotAnnotated
-0.009486,0.001204,1.054448,0.002251,19.5,1.094276,1796.43619,4.452134,4.530303,0,0.46346,0.003717,0.471653,0.612718,306742.1956,15.663959,0.258562,1.02325,29.252,0.0035,77.175,0,10961,0.77375,0.000173,0,0.752693,0.23471,0.000515,0.000003,0.18815,8.161074,153.08,0.000456,0.16909,1.111397,0.020201,0.71625,0.022188,0.0035,128.18,0,0.004872,11.2325,0,13.840718,0.001719,2508.101245,128.771579,3.2426,1.811235,4.667465,0,20114,0.005,0.001696,4.816263,0.212786,2.1563,0.001644,0.000101,0,306.16,0,0.000904,NotAnnotated
-0.010765,0.001238,1.421392,0.002214,4.5,1.746831,1162.282908,4.320754,6.664622,230160.0625,0,0.003717,1.010977,0.610446,200744.19125,10.890298,0.30664,0,0,0.003937,0,0,9831,0,0.000148,0,1.236534,0.759666,0.000046,0,0,9.65842,0,0.000544,0.18106,0.26421,0.005702,0,-0.000219,0.0784,42.264,0,0.000969,0,0,5.787957,0.0007,1536.97605,1.91294,0.38502,0.314896,2.744635,0,9874.5,0,0.001339,4.368827,0.353979,0,0.000768,0.000358,0,3.9492,0,0.000727,NotAnnotated
-0.015754,0.002795,1.362351,0.002195,98.5,1.550045,4868.271336,7.239065,5.6731,0,0.46056,0.003717,0.549544,0.324792,530749.82375,0,0.167746,0.25452,27.6895,0.003585,9.875,168,0,0.128785,0.000163,0,0.664429,0.405585,0.000159,0,0.47216,13.538893,1.9746,0.001978,0,0.142117,0.016276,0.076925,-0.00098,0.6972,0,0,0.000901,15.956,0.000001,6.613795,0.00137,3862.544213,1.347684,0,0.724441,7.141512,1592.708094,23403,0.28,0.002687,3.972685,0.188138,1.0733,0.001262,0,1470.22817,0,1.8,0.001959,C
-0.016837,0.001523,0.921028,0.002226,161,0.984164,4392.075987,4.664977,3.073002,208355.425,0.46346,0.003717,0.313702,0.320433,709854.664,6.838549,0.182514,1.02325,17.891,0.003245,60.455,234.202283,8613,0.68555,0.00017,0,1.184845,0.146918,0.003327,0.000032,0.18815,7.136097,119.025,0.001024,0,0.625201,0.020859,0.71625,0.012416,0.0812,0,0.000001,0.006492,11.2325,0.000001,13.999525,0.002765,4760.88831,110.712744,0,5.584136,10.226805,697.144766,36580.5,0.035,0.002076,3.946876,0.143455,2.07065,0.00263,0,1144.361494,0,-55.321015,0.001276,C
-0.016941,0.002056,1.464367,0.002209,99.5,1.706651,4953.763584,7.366191,5.941048,208048.385,0.46056,0.003717,0.250065,0.146483,541525.00875,6.838549,0.075955,0.25452,27.6895,0.003766,9.875,210.933333,8613,0.128785,0.000163,0,0.376696,0.16684,0.000166,0,0.47216,13.98741,1.9746,0.002395,0,0.061306,0.016108,0.076925,0.001487,1.106,0,0,0.000943,15.956,0.000001,6.794302,0.00122,4060.576313,1.1577,0,0.744009,7.920476,398.207225,24099,0.28,0.001737,4.128973,0.081494,1.0733,0.000964,0,754.398753,0,-68.32,0.001981,C
-0.014071,0.001936,0.774549,0.002185,42.5,0.919338,2818.03725,2.993136,2.329834,174856.0486,0.396035,0.003717,0.04806,0.133588,669276.1512,3.928187,0.084007,0.6389,12.8075,0.002697,31.45,158.363636,6177,0.37596,0.000148,0,0.530596,0.064306,0.000916,0.000007,0.18815,6.1471,59.515,0.001184,0,0.182446,0.003776,0.35813,0.009015,0.0725,0,0.000001,0.003291,10.6875,0.000001,6.947818,0.00225,3213.13102,54.039001,0,2.651204,6.047855,605.537784,21619.5,0.025,0.00266,2.911127,0.064159,1.4144,0.001927,0,416.853889,0,6.456,0.001022,C
-0.010384,0.002342,1.363657,0.002185,21.5,1.597289,7028.547282,7.465265,7.791352,180746.9467,0,0.003717,0.834287,0.463942,628628.5826,24.194786,0.97856,0,0,0.005129,0,77,11076,0,0.000148,0,-1.526495,1.239396,0.000318,0,0,42.548034,0,0.007273,0.50389,0.378567,0.030808,0,-0.008802,2.4843,85.052,0.000001,0.001311,0,0.000001,8.701322,0.003299,5877.011316,41.550863,0.43956,2.150646,10.302683,747.788719,45474,0,0.002501,5.015121,0.352214,0,0.002423,0.000101,644.135933,141.57,0.32,0.004677,C
-0.012017,0.001732,0.920861,0.002219,43,0.991457,2160.694933,4.016162,3.611139,180746.9467,0,0.003717,0.305188,0.394092,384129.28705,67.076348,0.168104,0,0,0.003217,0,153.00678,17628,0,0.000211,0,0.581345,0.140418,0.001798,0.000011,0,6.372014,0,0.000645,0,0.679924,0.019782,0,0.03881,0.0038,0,0,0.004188,0,0,10.691421,0.002857,2611.243791,71.334369,0,2.709684,5.56131,1006.802725,21470,0,0.002524,3.72457,0.137235,0,0.002881,0,1174.073045,0,-6.215385,0.00147,NotAnnotated
-0.014264,0.002162,1.540879,0.002244,97.5,1.632067,12460.01679,11.579941,12.152458,180746.9467,0.75385,0.003717,0.545223,0.326631,711141.477,67.076348,0.608872,0.343225,48.4355,0.005003,26.49,266.379822,17628,0.406555,0.000189,0,-1.209725,0.795854,0.000424,0,2.273,87.005573,70.785,0.012197,0,0.252339,0.392432,0,0.000757,2.91525,0,0.000001,0.001242,25.734,0.000001,10.071603,0.003115,7753.189032,30.305545,0,2.73907,12.29895,1237.655612,65442,0.845,0.002618,5.203728,0.227665,2.2273,0.002081,0,2473.997639,0,2.604272,0.006695,C
-0.010466,0.001766,0.81263,0.002232,40.5,0.869353,2224.25965,3.307449,3.013343,194396.7682,0.46346,0.003717,0.410116,0.567906,476997.38295,67.076348,0.215027,1.02325,29.252,0.003124,77.175,134.897959,17628,0.77375,0.000198,0,0.799285,0.199329,0.002542,0.000018,0.18815,6.801498,153.08,0.002311,0,0.975272,0.020493,0.71625,0.006712,0.01705,0,0,0.006426,11.2325,0.000001,12.262091,0.003558,3068.007085,152.832477,0,4.561596,6.81753,599.025625,26159.5,0.005,0.00245,3.705754,0.183353,2.1563,0.003285,0,416.853889,0,4.726957,0.004103,NotAnnotated
-0.008078,0.001958,1.104691,0.002214,4,1.504946,1068.728625,3.972969,5.094327,182510.1476,0,0.003717,0.171197,0.456789,184344.5294,11.191646,0.319383,0,0,0.003717,0,0,8023,0,0.000148,0,1.820346,0.229049,0.00009,0,0,8.584678,0,0.002955,0.060225,0.612872,0.005161,0,-0.011201,0.139,61.082,0,0.001846,0,0,8.1308,0.002815,1381.354128,76.528768,1.7193,0.877219,4.670864,0,10082,0,0.002572,4.570249,0.256352,0,0.002107,0.000092,0,119.03,0,0.002195,NotAnnotated
-0.011295,0.001903,1.020266,0.002197,73,1.060415,5838.985614,7.235422,5.290249,153820.1214,0.328605,0.003717,0.203028,0.226108,566431.2654,2.459864,0.290099,0.089965,11.5825,0.002464,9.965,372.278256,4047,0,0.000203,0,5.334456,0.820213,0.000088,0,0.10444,15.098722,0.2715,0.0027,0,0.086847,0.03237,0,0.007027,0.0352,0,0,0.000586,13.277,0.000001,4.667977,0.001582,3381.138457,0.224872,0,0.427589,3.534613,1528.618369,22771.5,0.01,0.002504,3.037601,0.29293,0.83075,0.00088,0,5098.893931,0,34.630365,0.001858,NotAnnotated
-0.011462,0.001775,0.948212,0.002315,61,1.262697,15200.340615,18.835614,13.302999,138491.4708,0.6048,0.003717,2.126835,0.960251,478907.02935,6.254214,3.167641,0.94455,23.0055,0.004937,89.58,295.703704,10602,0.9205,0.000148,0,-4.110566,1.089322,0.002701,0.000011,4.09545,59.039463,4.0813,0.020055,0,1.702036,0.615771,0.40415,-0.014958,1.6254,0,0,0.001497,72.365,0.000001,21.71753,0.004522,6121.383818,6.354488,0,8.423639,13.0642,1342.420358,68634,0.54,0.002832,3.513877,1.802306,2.495,0.004012,-0,1725.24413,0,16.900909,0.015731,NotAnnotated
-0.007071,0.002571,1.81429,0.002303,8.5,1.338793,8541.66665,21.168938,11.109395,169365.8724,0.61485,0.003717,1.382735,1.055666,267362.1628,16.293242,3.730966,0.5648,18.8645,0.0043,43.69,238,25482,0.45645,0.000533,0,-2.731857,1.097226,0.001254,0,3.83235,17.925616,4.0813,0.00726,0.46362,1.047794,0.104074,0,0.000967,0.4088,34.23,0,0.002063,55.715,0,10.821301,0.003086,2679.479745,5.040451,0.19605,1.417518,4.849052,1271.419656,23427,0.28,0.001921,4.555474,2.065902,2.03365,0.002142,0.000038,1244.639599,8.1626,2.45,0.005786,NotAnnotated
-0.006461,0.002711,1.339642,0.002214,4,2.142451,1767.535395,6.570764,7.884733,199491.6504,0,0.003717,1.906124,4.233011,187027.89195,25.634649,1.337136,0,0,0.004349,0,0,17536,0,0.000148,0,-2.46325,0.916268,0.000067,0,0,20.646785,0,0.00554,0.43023,1.677135,0.013829,0,-0.00096,0.9275,90.882,0,0.001352,0,0,9.943696,0.003719,1898.416176,98.974717,0.19605,1.088595,9.693528,0,14528,0,0.002436,6.102225,1.027168,0,0.002645,0.000349,0,204.33,0,0.007365,NotAnnotated
-0.00854,0.002199,1.093182,0.002332,73,1.37639,20980.74293,25.998442,10.299133,200071.8664,0.423675,0.003717,2.759231,1.408379,611534.2744,28.33756,5.405524,0.94455,17.6935,0.003011,66.08,269.405034,20864,0.8138,0.000185,0,-4.199161,1.222286,0.000314,0.000004,2.5352,20.11156,5.3575,0.02276,0,2.417358,0.216806,0.40415,0.00305,1.9116,0,0,0.002085,63.805,0.000001,19.720327,0.003116,5980.474122,3.867106,0,3.846142,9.454331,1470.602577,53464,0.36,0.002384,3.926441,2.794247,1.9809,0.003175,-0,2840.255532,0,17.463029,0.012566,NotAnnotated
-0.007711,0.002471,1.017661,0.002208,30,1.165118,5497.6348,6.812435,4.332228,216680.2699,0.46346,0.003717,1.191385,1.590615,589544.53185,19.639411,0.658892,1.02325,29.252,0.003828,77.175,384,18419,0.77375,0.000197,0,2.145795,0.589233,0.00308,0.000024,0.18815,11.106436,153.08,0.002677,0,2.751995,0.062435,0.71625,-0.030097,0.0324,0,0,0.005187,11.2325,0.000001,17.262871,0.003768,4882.029932,131.031662,0,6.40786,10.723203,1163.6394,42431.5,0.005,0.002473,4.671063,0.572019,2.1563,0.003648,0,1924.322667,0,-3.78,0.005185,NotAnnotated
-0.004806,0.003777,1.716296,0.002244,6.5,1.807648,4468.8972,11.075334,7.200678,194899.6177,0,0.003717,1.175828,2.20279,316058.72505,15.931886,0.848357,0,0,0.0032,0,289,11413,0,0.000281,0,5.392506,1.76257,0.000937,0.000003,0,9.93858,0,0.003482,0.2302,1.824508,0.015836,0,0.001517,1.469,81.498,0,0.003371,0,0,10.584781,0.002858,2859.21287,58.440403,1.7193,1.445267,5.573609,2010.280272,19089,0,0.002378,5.123943,1.291694,0,0.002657,0.000092,2734.664418,122.97,11.2,0.002711,NotAnnotated
-0.004452,0.002105,1.670182,0.002214,2,2.648469,1248.87102,9.285286,11.951841,188262.7811,0,0.003717,3.942809,2.182867,90111.38685,34.442528,4.816313,0,0,0.005702,0,0,15756,0,0.000148,0,-7.006131,6.048965,0.000022,0,0,17.897146,0,0.009342,0.50389,1.759065,0.012381,0,-0.001179,2.2477,85.052,0,0.000909,0,0,11.618224,0.003303,1225.229904,107.535309,0.43956,0.553054,6.142968,0,9984,0,0.002059,7.756323,1.829008,0,0.002749,0.000101,0,141.57,0,0.006865,NotAnnotated
-0.005224,0.002501,1.599871,0.00227,18.5,1.827407,7618.557375,28.321775,10.521772,0,0,0.003717,1.504284,1.550653,205585.1421,0,2.569956,0,0,0.003638,0,0,0,0,0.000296,0,-4.280823,3.265275,0.000129,0,0,9.846159,0,0.002554,0.48724,0.572255,0.056556,0,0.004334,0.96285,41.051,0,0.002315,0,0,16.804279,0.001574,1952.081456,0.251077,0.43956,0.444043,2.399408,0,14934,0,0.002003,5.433429,3.839814,0,0.002016,0.000101,0,0.543,0,0.002467,NotAnnotated
-0.003825,0.003206,1.599871,0.002214,2,1.704135,1023.561563,7.610123,5.748464,0,0,0.003717,1.671506,2.202938,107481.6979,0,3.035738,0,0,0.003801,0,0,0,0,0.000296,0,-1.33885,5.749459,0.00011,0,0,2.81468,0,0.002167,0.4467,1.075362,0.006183,0,0.009396,2.3973,57.281,0,0.003244,0,0,13.781786,0.001572,975.681447,78.755961,0.43956,0.361084,1.522621,0,7232,0,0.00168,6.523001,4.059102,0,0.001876,0.000101,0,69.197,0,0.00251,NotAnnotated
-0.005631,0.001544,1.131915,0.002214,19.5,1.31478,1722.054575,4.267793,3.742431,0,0,0.003717,1.756536,2.326746,317000.4193,0,0.978634,0,0,0.003242,0,0,0,0,0.000197,0,4.976789,0.876542,0.001497,0.000013,0,4.997411,0,0.001068,0,4.061051,0.008432,0,-0.013952,0.17145,0,0,0.006578,0,0,14.80068,0.001978,2532.66351,189.055507,0,2.774555,5.443832,0,19323,0,0.001988,5.148857,0.849003,0,0.002432,0,0,0,0,0.001983,NotAnnotated
-0.005386,0.001686,2.031539,0.002237,24.5,1.952152,8933.895,16.605753,9.285666,0,0,0.003717,1.32068,1.767977,421954.4391,0,2.361281,0,0,0.003974,0,238,0,0,0.000422,0,-1.067855,4.573469,0.000369,0,0,19.764085,0,0.000617,0.4467,0.863489,0.092705,0,0.00199,0.917,57.281,0,0.002366,0,0,11.85195,0.000746,4119.292398,47.81105,0.43956,1.096278,6.08362,1358.960218,29696,0,0.000928,6.402402,3.163577,0,0.001025,0.000101,2186.913582,69.197,2.24,0.001154,NotAnnotated
-0.008632,0.001005,0.900129,0.002076,62.5,1.018422,10571.529675,15.719747,3.351563,0,0,0.003717,3.993456,1.943844,476843.12585,12.707317,0.283848,0,0,0.004851,0,0,12416,0,0.000178,0,-1.975271,0.733676,0.001165,0,0,2.151176,0,0.000644,0.11524,1.440021,0.003726,0,-0.010859,0.12,30.326,0,0.001517,0,0.000001,14.574025,0.000755,3369.792703,0,0,2.703564,8.975208,0,26093,0,0.001353,3.590748,3.284665,0,0.00177,0.000019,0,0,0,0.00123,NotAnnotated
-0.007515,0.001025,0.900129,0.002186,71.5,1.034119,3088.4882,4.592548,2.961332,0,0,0.003717,1.632021,2.188586,501814.37285,0,0.898839,0,0,0.003545,0,228.26087,0,0,0.000178,0,4.544035,0.827302,0.002557,0.000024,0,5.805385,0,0.00047,0.16909,3.847369,0.010138,0,-0.009741,0.12015,128.18,0,0.006391,0,0.000001,15.307365,0.001072,3605.6267,182.227115,3.2426,4.983077,8.383679,473.207665,29493,0,0.000948,4.419665,0.781916,0,0.001311,0.000101,482.215414,306.16,-20.422857,0.001003,NotAnnotated
-0.008205,0.000583,0.971428,0.002214,67,1.066909,2267.353125,3.371529,2.431983,0,0,0.003717,0.388746,1.057776,480454.0823,0,0.725553,0,0,0.002491,0,323,0,0,0.000148,0,3.80949,0.552161,0.001032,0.000009,0,4.482348,0,0.000713,0,1.445106,0.003333,0,-0.010725,0.04625,0,0,0.004875,0,0.000001,9.982797,0.00066,2927.643356,97.845403,0,2.739709,4.674904,599.025625,19205.5,0,0.000889,3.532156,0.600248,0,0.000717,0,1449.341579,0,8.55,0.000519,NotAnnotated
-0.009574,0.001819,1.237871,0.002324,61,1.020645,3817.98176,7.09662,4.763396,0,0,0.003717,0.804974,1.163815,468913.3617,0,0.51296,0,0,0.002389,0,0,0,0,0.000224,0,-0.851119,1.404362,0.000219,0,0,5.71826,0,0.001424,0.27868,0.491671,0.040219,0,0.003114,1.0948,63.045,0,0.004221,0,0,13.476978,0.00145,3526.31561,62.297448,0.19605,0.992186,5.305398,0,23736,0,0.001248,4.495591,1.724908,0,0.002015,0.000032,0,78.826,0,0.001669,NotAnnotated
-0.009466,0.000638,1.897364,0.002215,60.5,1.99162,7226.36454,10.745523,9.753064,0,0,0.003717,1.993925,1.158606,452619.3534,0,2.319932,0,0,0.004939,0,306.944444,0,0,0.000178,0,-3.445734,3.196911,0.000376,0,0,41.660652,0,0.001237,0.50389,0.951095,0.051765,0,-0.01216,0.05915,85.052,0,0.002039,0,0,13.370765,0.00074,5671.333944,91.431906,0.43956,2.25257,7.741026,1061.4318,43368,0,0.000877,6.747807,0.885592,0,0.000455,0.000101,2354.874775,141.57,-11.083333,0.000662,NotAnnotated
-0.011328,0.001728,1.486709,0.002289,80.5,1.180381,13129.276373,16.26924,6.343108,0,0,0.003717,0.513054,0.744521,705225.64065,0,0.323977,0,0,0.002688,0,323,0,0,0.000262,0,-0.519553,0.909455,0.000237,0,0,10.810283,0,0.001549,0.27868,0.319713,0.104173,0,0.002665,1.7748,63.045,0,0.002821,0,0.000001,13.062373,0.001098,5754.033223,39.124362,0.19605,1.096481,8.041802,1061.4318,37345.5,0,0.000759,4.80349,1.079337,0,0.001204,0.000032,805.471067,78.826,-13.3,0.001008,NotAnnotated
-0.012226,0.000996,1.031611,0.002114,90,1.126272,6119.302915,5.687084,3.407527,0,0,0.003717,0.194321,0.222488,745016.8935,0,0.272237,0,0,0.002171,0,217.193888,0,0,0.000166,0,4.203005,0.869715,0.00007,0,0,9.817309,0,0.001911,0,0.090676,0.008448,0,-0.023263,0.0333,0,0.000001,0.000397,0,0.000001,3.495884,0.000712,3820.444425,0.143202,0,0.322459,3.396763,939.173033,21118.5,0,0.00143,2.791944,0.278052,0,0.000366,0,1541.281824,0,-13.281706,0.001135,NotAnnotated
-0.013481,0.001611,1.434448,0.002253,34,1.200253,7663.657822,18.992956,6.061552,0,0.373895,0.003717,0.353714,0.422544,342666.159,0,0.229865,0.25452,12.755,0.002755,9.23,0,0,0.246755,0.000224,0,-0.663563,0.64779,0.000043,0,2.5352,4.084279,5.3575,0.001232,0.27868,0.135044,0.020752,0,0.001978,1.2,46.815,0,0.000884,43.5445,0,8.741701,0.000833,2436.187458,0.059646,0.19605,0.15497,3.278046,0,13857.5,0.625,0.00079,3.739946,0.758764,1.86285,0.000817,0.000032,0,10.715,0,0.000682,NotAnnotated
-0.018087,0.00094,1.102981,0.002284,164.5,1.364573,40699.885125,33.622375,11.893443,0,1.2096,0.003717,0.857853,0.393181,732325.0032,0,1.284744,1.8891,46.011,0.004104,179.16,194.313076,0,1.841,0.000181,0,-1.236639,0.500779,0.001647,0.000004,8.1909,49.708314,8.1626,0.003629,0,0.757794,0.680107,0.8083,-0.017288,0.3402,0,0.000001,0.000751,144.73,0.000001,18.00277,0.001225,8568.935085,1.915315,0,5.723793,13.917422,955.097559,79515,1.08,0.001535,3.178607,0.733275,4.99,0.000915,-0,1422.184234,0,-19.435794,0.002703,C
-0.015342,0.002947,1.692501,0.002187,119,1.923042,4628.484568,6.882505,5.102091,0,0.46056,0.003717,0.832801,0.543874,528893.19125,0,0.249218,0.25452,27.6895,0.002741,9.875,204.681756,0,0.128785,0.000178,0,0.975118,0.692034,0.000137,0,0.47216,9.405086,1.9746,0.001668,0.18106,0.235415,0.008077,0.076925,-0.002566,0.6132,42.264,0,0.000791,15.956,0.000001,6.320285,0.001031,4045.12215,1.305303,0.38502,0.576287,5.32305,964.442873,21141,0.28,0.002236,4.211142,0.309796,1.0733,0.000797,0.000358,985.546293,3.9492,-16.343532,0.001409,NotAnnotated
-0.015191,0.001204,1.026029,0.002204,87.5,1.133255,4702.54275,4.994735,3.196157,188789.5444,0.396035,0.003717,0.175713,0.479372,656582.923,3.928187,0.336243,0.6389,12.8075,0.00235,31.45,268.836916,6177,0.37596,0.000169,0,1.485521,0.267424,0.00063,0.000005,0.18815,8.270692,59.515,0.002029,0.060225,0.676984,0.006734,0.35813,-0.00418,0.045,61.082,0.000001,0.002804,10.6875,0.000001,8.723148,0.001259,3812.922916,43.115726,1.7193,2.712389,5.247898,738.798848,25489,0.025,0.001861,3.31906,0.283605,1.4144,0.001129,0.000092,4217.608911,119.03,7.361312,0.00135,NotAnnotated
-0.008768,0.002634,3.850028,0.002192,29.5,3.301896,14870.92971,36.854844,7.209149,208854.365,0,0.003717,1.753776,0.782843,290750.5258,35.834082,2.779923,0,0,0.001969,0,119,9301,0,0.000197,0,0.339067,0.386248,0.000081,0,0,4.684813,0,0.004621,0.30882,0.704499,0.006255,0,0.00148,0.3451,46.225,0,0.000827,0,0,19.988307,0.001386,4923.115313,11.634659,0.19605,0.327649,2.239567,1106.187576,20698,0,0.001679,7.003444,2.386811,0,0.00152,0.000044,805.471067,68.111,1.4,0.003839,NotAnnotated
-0.009474,0.003597,1.71636,0.002227,36,1.894719,7968.936992,9.874767,6.848237,201907.585,0,0.003717,1.361261,0.894633,633315.57625,34.869209,0.399977,0,0,0.002872,0,301.526316,11397,0,0.000185,0,1.731759,1.099507,0.000124,0,0,15.023702,0,0.004083,0,0.380406,0.052742,0,0.006701,1.246,0,0,0.000559,0,0.000001,7.068585,0.001497,5205.33705,0.384818,0,0.693034,6.898329,1025.336659,29319,0,0.00272,4.051176,0.495469,0,0.001456,0,5311.489865,0,-5.104393,0.003641,NotAnnotated
-0.014287,0.002652,0.958717,0.002144,122,1.081156,7873.65931,4.878351,3.627905,158567.4222,0.328605,0.003717,0.251708,0.29026,1111644.8739,2.393629,0.357222,0.089965,11.5825,0.002082,9.965,238.213652,4959,0,0.00016,0,5.477303,1.142895,0.000151,0,0.10444,17.482214,0.2715,0.001301,0,0.117311,0.042106,0,-0.022997,0.0422,0,0.000001,0.000527,13.277,0.000001,3.683703,0.001098,5687.207243,0.209073,0,0.685184,5.391231,1077.911403,33801,0.01,0.002734,2.722086,0.374056,0.83075,0.000666,0,3427.905164,0,16.570916,0.001,C
-0.011239,0.002571,1.188372,0.002207,98,1.417676,35756.19248,29.538366,7.014619,180676.2858,0.328605,0.003717,3.097536,1.107573,730809.4659,4.548764,5.196297,1.11705,18.2865,0.00202,94.71,242.296296,8379,0.9289,0.000148,0,-2.02425,0.446638,0.000367,0.000009,0.18815,13.083991,0,0.011107,0,3.014313,0.009341,0.5052,0.005324,0.2275,0,0.000001,0.000993,66.865,0.000001,23.536871,0.002255,7083.634558,0,0,7.442268,9.058708,826.881576,68502,0.07,0.002345,3.143642,2.994169,1.6186,0.003221,-0,1260.099712,0,76.152414,0.007957,NotAnnotated
-0.006518,0.005339,2.529026,0.002201,44,2.420558,12931.047562,19.228324,8.541723,229958.6116,0,0.003717,0.973912,1.31053,528227.6962,16.78915,1.74801,0,0,0.003282,0,100.851852,18816,0,0.000355,0,-0.701146,3.550199,0.000112,0,0,20.338444,0,0.002746,0.4467,0.659932,0.043901,0,0.010368,2.1091,57.281,0,0.001268,0,0,9.788206,0.001847,5148.395324,19.339713,0.43956,0.55739,4.540349,624.283825,29312,0,0.002594,6.642079,2.358365,0,0.002151,0.000101,1218.713804,69.197,-0.740541,0.00336,NotAnnotated
-0.007813,0.00503,2.408078,0.002221,54.5,2.30965,16595.821687,17.627001,9.525316,231795.2498,0.5516,0.003717,0.831521,1.134461,755942.0606,20.419553,1.46963,0.344485,34.6165,0.003638,9.765,355.902758,16384,0.154575,0.000318,0,-0.622087,3.016426,0.000212,0,1.0913,38.348565,34.5985,0.004127,0.4467,0.567279,0.111499,0,0.010476,1.77505,57.281,0.000001,0.001418,45.5625,0.000001,10.72826,0.001826,7772.169249,26.392214,0.43956,0.996467,8.231538,1194.266258,47616,0.655,0.002586,6.768683,1.984755,1.4134,0.002342,0.000101,3435.505645,69.197,-13.569497,0.004565,NotAnnotated
-0.009289,0.003682,1.070682,0.002192,55,1.346697,2796.04968,3.464746,3.351335,210430.2958,0.396035,0.003717,0.873984,1.697861,629971.2873,12.924672,0.618084,0.6389,23.43,0.002332,29.72,118.487751,12928,0.37596,0.000148,0,3.743037,1.392238,0.001295,0.000007,0.47216,7.939086,61.485,0.002893,0,1.436158,0.00395,0.35813,0.001522,1.01725,0,0,0.003542,19.86,0.000001,7.782486,0.002375,3998.897575,64.872846,0,2.54154,7.85532,624.922985,24341,0.325,0.002378,3.717437,0.961326,1.72085,0.00248,0,416.853889,0,11.014885,0.002194,NotAnnotated
-0.006565,0.00467,2.428292,0.002214,42,2.328945,18536.30275,27.563275,6.201055,208762.9436,0,0.003717,3.098356,1.391004,470225.9709,51.011667,4.853903,0,0,0.002087,0,196.779661,13231,0,0.000178,0,0.647774,0.665063,0.0004,0,0,7.719854,0,0.006673,0.30882,1.228677,0.008236,0,0.003657,0.7514,46.225,0,0.001815,0,0,21.797867,0.002759,6051.160872,27.586879,0.19605,1.699408,4.537607,599.025625,33798,0,0.002531,5.575618,4.165599,0,0.003181,0.000044,1880.81014,68.111,6.403366,0.006529,NotAnnotated
-0.004821,0.00581,3.130211,0.00227,4,2.664413,8119.875375,30.18541,13.866765,208762.9436,0.5516,0.003717,1.355064,1.815515,242462.6171,80.592798,2.432469,0.344485,34.6165,0.003796,9.765,0,16768,0.154575,0.00052,0,-1.001048,4.869823,0.000023,0,1.0913,13.325816,34.5985,0.002352,0.4467,0.90805,0.086371,0,0.010973,3.89725,57.281,0,0.001342,45.5625,0,11.929366,0.002086,2700.858264,19.038564,0.43956,0.160074,2.608325,0,16448,0.655,0.00262,8.625591,3.271654,1.4134,0.002794,0.000101,0,69.197,0,0.003297,NotAnnotated
-0.006074,0.004809,2.563246,0.002203,26.5,2.413848,14525.03388,17.998803,6.33041,195149.8618,0.328605,0.003717,3.094902,1.394057,570478.2428,80.592798,4.811249,0.35091,36.0065,0.002408,66.11,338.735786,16768,0.154575,0.000173,0,0.665653,0.657409,0.000553,0,0.18815,12.312792,34.0555,0.004605,0,1.224446,0.01291,0,0.001764,0.8483,0,0,0.001846,61.69,0.000001,17.738263,0.002566,7723.809546,36.906118,0,1.637877,5.721623,2325.971782,40872,0.17,0.002552,6.20351,4.115539,1.8983,0.002571,0,2530.692841,0,13.151887,0.004432,NotAnnotated
-0.005511,0.002433,0.840356,0.002214,6.5,1.037987,950.831125,2.356459,2.541143,209301.7457,0,0.003717,1.892565,2.5273,306379.0969,99.344517,1.052545,0,0,0.003039,0,0,14803,0,0.000148,0,3.059347,0.97944,0.002296,0.000024,0,3.079201,0,0.001169,0,4.498343,0.003244,0,-0.002022,0.01885,0,0,0.008925,0,0,15.605265,0.003179,2196.738973,253.115029,0,3.8622,5.52394,0,17684.5,0,0.002497,4.328823,0.919682,0,0.003481,0,0,0,0,0.002523,NotAnnotated
-0.003565,0.004174,4.315996,0.002214,2,3.765303,6263.3857,46.567923,11.071755,0,0,0.003717,1.999485,2.073904,101632.2997,13.626937,3.403303,0,0,0.002695,0,0,12882,0,0.000296,0,-5.164795,4.525961,0.000025,0,0,4.133975,0,0.002281,0.48724,0.786561,0.005321,0,0.000696,1.3755,41.051,0,0.001048,0,0,19.35867,0.00161,1652.598168,0.137488,0.43956,0.074842,0.841699,0,7467,0,0.002615,8.480151,5.101361,0,0.001933,0.000101,0,0.543,0,0.002701,NotAnnotated
-0.003362,0.002792,2.730902,0.002325,2,2.005145,3967.992563,29.501803,12.698395,0,0,0.003717,1.985787,2.77772,127483.3113,14.097869,1.313004,0,0,0.003067,0,0,14706,0,0.000449,0,-1.932307,3.501026,0.00001,0,0,4.488459,0,0.002089,0.27868,1.190722,0.058317,0,-0.001903,1.19,63.045,0,0.001661,0,0,13.259329,0.002197,1377.770023,20.277036,0.19605,0.077681,1.363914,0,8256,0,0.001649,7.517848,4.414185,0,0.002543,0.000032,0,78.826,0,0.002464,NotAnnotated
-0.003375,0.001543,1.956367,0.002147,2,1.874781,1638.11626,12.179303,4.329658,0,0,0.003717,0.977994,1.076634,91608.5962,0,1.430898,0,0,0.001606,0,0,0,0,0.000148,0,21.430423,4.25182,0.000007,0,0,0.973664,0,0.000826,0.019698,0.43195,0.000697,0,0.019329,0.0173,15.385,0,0.00036,0,0,6.798941,0.000916,843.451132,0.137488,0,0.037421,0.395989,0,3733.5,0,0.001863,3.96914,1.470748,0,0.000574,0.000014,0,0.543,0,0.000723,NotAnnotated
-0.005449,0.001553,1.032987,0.002214,28,1.134793,2130.636762,3.960291,2.609795,0,0.46346,0.003717,2.046889,2.729802,396826.7129,0,1.13705,1.02325,29.252,0.002845,74.885,170,0,0.77375,0.000148,0,5.493652,1.050015,0.002318,0.000024,0.18815,3.585879,153.08,0.000697,0.16909,4.837452,0.004543,0.71625,-0.000989,0.1278,128.18,0,0.007524,11.2325,0,17.66768,0.002028,3261.622221,227.474888,3.2426,4.409198,6.066643,599.025625,24182,0.045,0.001988,4.534543,0.991339,2.1563,0.002798,0.000101,1449.341579,306.16,3.42,0.001806,NotAnnotated
-0.006726,0.000676,1.251656,0.002214,49,1.345552,2914.103638,5.41655,3.432971,0,0.46346,0.003717,1.940083,2.236333,393567.003,0,1.077369,1.02325,17.891,0.003113,60.455,0,0,0.68555,0.000185,0,7.906692,0.998001,0.002137,0.000021,0.18815,5.504089,119.025,0.000263,0.16909,4.205208,0.00727,0.71625,0.005371,0.02345,111.95,0,0.006784,11.2325,0,16.80052,0.000781,3297.24242,165.844745,3.2426,3.70482,5.584017,0,24007.5,0.035,0.000834,4.933104,0.944194,2.07065,0.000639,0.000101,0,238.05,0,0.00025,NotAnnotated
-0.012801,0.000995,0.900129,0.002076,113,1.018422,10571.529675,15.719747,3.351563,0,0,0.003717,4.886922,2.382819,477265.29585,9.836163,0.350202,0,0,0.004851,0,309.782609,9603,0,0.000178,0,-2.346442,0.914813,0.001165,0,0,2.151176,0,0.000744,0,1.774408,0.003726,0,-0.011439,0.0384,0,0,0.001517,0,0.000001,14.574025,0.000748,3369.792703,0,0,2.703564,8.975208,816.249038,26093,0,0.001366,3.590748,4.095769,0,0.001699,0,607.815293,0,57.439286,0.001469,NotAnnotated
-0.013469,0.001143,1.712857,0.002243,161,1.882797,9088.15446,9.652846,6.519838,0,0,0.003717,1.308749,2.51683,781703.54715,0,0.93772,0,0,0.002927,0,0,0,0,0.000237,0,5.843716,2.042374,0.001567,0.000005,0,19.160053,0,0.00072,0.2302,2.096837,0.029009,0,-0.001369,0.13325,81.498,0.000001,0.003249,0,0.000001,10.182084,0.00101,6784.879378,50.516363,1.7193,2.75246,12.753843,0,41460.5,0,0.000781,5.123975,1.462786,0,0.000929,0.000092,0,122.97,0,0.000591,NotAnnotated
-0.018415,0.000528,0.93482,0.002225,279,1.020063,5573.851875,3.45344,3.137626,0,0.396035,0.003717,0.347277,0.958939,1172965.7363,0,0.650878,0.6389,12.8075,0.002669,31.45,221.400541,0,0.37596,0.000188,0,3.501363,0.498626,0.002044,0.000014,0.18815,16.384868,59.515,0.000227,0,1.29489,0.025044,0.35813,-0.000817,0.00425,0,0.000001,0.003964,10.6875,0.000001,7.738396,0.000645,6389.02088,63.760949,0,5.042691,11.107517,810.426744,43771.5,0.025,0.000885,3.354782,0.550335,1.4144,0.000823,0,866.712935,0,-8.27263,0.000351,C
-0.018773,0.001664,2.07287,0.002214,172,2.059671,11602.47013,10.782965,4.144516,0,0.328605,0.003717,1.630497,0.766615,778625.1803,0,2.469316,0.35091,36.0065,0.002222,66.11,0,0,0.154575,0.000148,0,0.388999,0.346769,0.00135,0,0.18815,7.561549,34.0555,0.001385,0,0.655995,0.007125,0,0.002506,0.1496,0,0.000001,0.002829,61.69,0.000001,21.172365,0.001324,9758.151616,57.720882,0,3.38634,8.975721,0,52924,0.17,0.00122,5.646048,2.166035,1.8983,0.001589,0,0,0,0,0.00167,NotAnnotated
-0.020752,0.000528,0.725194,0.002199,233.5,0.866737,2350.658972,1.941891,2.22073,0,0.46346,0.003717,0.52581,0.757518,879525.91215,0,0.275838,1.02325,29.252,0.002936,77.175,112,0,0.77375,0.000148,0,1.018203,0.27086,0.005807,0.000066,0.18815,8.222615,153.08,0.000189,0,1.293601,0.009657,0.71625,0.011434,0.0005,0,0.000001,0.007793,11.2325,0.000001,13.588124,0.000902,5545.154186,221.652505,0,10.04443,12.683364,624.283825,46386.5,0.005,0.000863,3.838948,0.248955,2.1563,0.000864,0,416.853889,0,-1.68,0.000325,C
-0.020578,0.001492,0.861991,0.002219,149,0.999605,4607.054805,3.805911,2.665799,0,0,0.003717,0.337632,0.435642,854480.907,0,0.171218,0,0,0.002854,0,138.037328,0,0,0.000148,0,1.643252,0.178724,0.004621,0.000051,0,8.487662,0,0.000812,0,0.792187,0.013397,0,-0.002046,0.1015,0,0.000001,0.006931,0,0.000001,14.544005,0.001559,5715.24493,138.233108,0,8.958363,11.100048,611.915483,45391.5,0,0.001292,3.736582,0.157141,0,0.001601,0,971.106098,0,8.460645,0.000883,NotAnnotated
-0.02283,0.001208,0.867836,0.00222,236.5,1.002193,6752.5335,4.183726,3.308588,202480.1906,0.396035,0.003717,0.0435,0.143337,1114044.3521,7.02778,0.068485,0.6389,12.8075,0.002624,31.45,255.099165,7029,0.37596,0.000148,0,0.57111,0.06498,0.00156,0.000012,0.18815,18.679206,59.515,0.000707,0,0.186074,0.041331,0.35813,0.002088,0.04,0,0.000001,0.003254,10.6875,0.000001,8.669496,0.001238,6426.038872,55.503623,0,5.475879,10.215906,949.992951,46221,0.025,0.001288,3.131299,0.06116,1.4144,0.001113,0,3831.101621,0,19.424683,0.000577,C
-0.021882,0.003204,1.79038,0.002246,85,1.808455,22027.54268,27.295592,11.596859,0,0.5516,0.003717,0.101127,0.131627,608217.97695,0,0.14884,0.344485,23.255,0.003357,8.935,139.176471,0,0.066365,0.000321,0,-0.342301,0.258854,0.000157,0,1.03195,41.017956,0.2715,0.001536,0,0.047764,0.363872,0,0.00009,1.15935,0,0,0.001063,50.765,0.000001,11.386067,0.001335,5367.678784,0.050367,0,0.678286,5.290874,1012.735306,36993,0.655,0.002033,4.904892,0.252293,1.3278,0.001611,0,1655.913084,0,-1.8,0.001761,C
-0.019694,0.002755,1.628918,0.002355,125.5,1.273266,21102.709768,17.433052,7.685413,248449.674,0.373895,0.003717,0.210082,0.276236,1100032.5105,9.02795,0.13536,0.25452,12.755,0.002273,9.23,201.529687,13110,0.246755,0.00025,0,-0.471761,0.407278,0.000295,0,2.5352,17.099911,5.3575,0.002061,0,0.083597,0.34178,0,-0.008628,0.325,0,0.000001,0.00291,43.5445,0.000001,12.746256,0.002467,9219.576873,3.960687,0,0.958254,11.262934,820.729352,55487.5,0.625,0.002004,4.550842,0.494649,1.86285,0.00235,0,2125.861664,0,7.460393,0.001373,C
-0.018522,0.002782,1.848256,0.002223,228.5,1.853544,17542.47375,18.632473,9.954311,208762.9436,0.5516,0.003717,0.272147,0.383987,706796.4037,16.675728,0.489484,0.344485,34.6165,0.003746,9.765,270.34358,14720,0.154575,0.000368,0,-0.192297,1.060059,0.000341,0,1.0913,36.499417,34.5985,0.001041,0,0.193821,0.31339,0,-0.028625,0.91045,0,0.000001,0.001181,45.5625,0.000001,9.29397,0.001198,6236.269592,16.409956,0,1.278202,7.918953,898.814584,45312,0.655,0.001843,5.262825,0.690023,1.4134,0.001434,0,1360.336859,0,-3.623987,0.001478,C
-0.018396,0.003683,2.38971,0.002206,124.5,2.317798,38982.89804,24.152973,5.767922,188789.5444,0.328605,0.003717,0.771549,0.370504,1117726.7432,80.592798,1.163554,0.35091,36.0065,0.001963,66.11,173.400738,16768,0.154575,0.000148,0,0.166395,0.174679,0.000719,0,0.18815,14.255173,34.0555,0.003111,0,0.326732,0.044065,0,-0.010543,0.4573,0,0.000001,0.001187,61.69,0.000001,17.827329,0.002529,14362.470704,14.367897,0,2.957555,9.995657,892.405595,73425.5,0.17,0.002604,4.922633,1.033125,1.8983,0.002403,0,1837.496229,0,6.564321,0.002882,C
-0.014905,0.002568,0.959177,0.002199,67.5,1.059452,4148.492062,3.42709,2.740319,194396.7682,0.396035,0.003717,0.140417,0.404884,848713.8177,35.834082,0.258295,0.6389,12.8075,0.002434,31.45,218.142857,9301,0.37596,0.000164,0,1.383791,0.212875,0.00118,0.000009,0.18815,11.46012,59.515,0.001212,0,0.55201,0.008076,0.35813,0.002016,0.107,0,0.000001,0.003492,10.6875,0.000001,7.348949,0.00183,4506.80802,50.24482,0,3.095142,6.306477,832.867002,28329,0.025,0.002786,3.229489,0.224488,1.4144,0.001615,0,878.185341,0,16.358741,0.000928,C
-0.012171,0.002542,0.889821,0.00224,59.5,1.016947,5030.205545,6.233216,4.334382,188658.9122,0.46346,0.003717,0.669521,0.921695,582508.9342,11.191646,0.373207,1.02325,29.252,0.002992,77.175,397.647059,8023,0.77375,0.000161,0,1.061641,0.363,0.000838,0.000011,0.18815,11.269918,153.08,0.001829,0.16909,1.64435,0.030949,0.71625,-0.022495,0.0249,128.18,0,0.00371,11.2325,0.000001,16.382018,0.003417,4454.58962,53.601332,3.2426,5.339126,8.42269,1266.602155,40058.5,0.005,0.002437,3.93574,0.336542,2.1563,0.00354,0.000101,6029.677491,306.16,-24.36,0.003223,C
-0.014297,0.002329,1.126893,0.002141,113.5,1.257959,8128.285616,6.043335,4.054486,182510.1476,0.328605,0.003717,0.306847,0.349114,947406.3632,6.819596,0.44491,0.089965,11.5825,0.002051,9.965,180.513953,6441,0,0.000178,0,6.526506,1.397523,0.000064,0,0.10444,15.257316,0.2715,0.001869,0,0.141181,0.013144,0,-0.013219,0.0378,0,0.000001,0.000389,13.277,0.000001,3.683957,0.001261,5060.521282,0.116266,0,0.446878,4.472275,933.663621,28728,0.01,0.002741,2.956506,0.468455,0.83075,0.00071,0,1631.883952,0,-29.368898,0.001235,C
-0.012957,0.001842,1.231548,0.002207,96,1.334766,7191.127125,5.940625,3.645216,188789.5444,0.396035,0.003717,0.251661,0.700107,865951.8027,2.459864,0.470866,0.6389,12.8075,0.002403,31.45,268.830819,4047,0.37596,0.000181,0,2.373276,0.373635,0.000792,0.000005,0.18815,12.371633,59.515,0.001301,0,0.963645,0.010881,0.35813,0.00977,0.05575,0,0.000001,0.002621,10.6875,0.000001,9.358961,0.002357,5708.442168,40.479001,0,3.164774,7.443783,640.727919,35748.5,0.025,0.00275,3.768,0.399881,1.4144,0.002,0,5093.491559,0,7.384838,0.001067,C
-0.009937,0.003065,2.142773,0.002214,31,2.185314,14790.48595,21.993288,5.151254,175533.4414,0.328605,0.003717,2.072363,0.949207,470689.608,35.834082,3.24561,0.35091,36.0065,0.002001,66.11,220.8,9301,0.154575,0.000148,0,0.44485,0.452015,0.000628,0,0.18815,4.87214,34.0555,0.002319,0,0.830655,0.003486,0,-0.011717,0.1479,0,0,0.00227,61.69,0,22.640146,0.002721,5959.808311,36.364691,0,2.092725,5.231032,643.41595,33863.5,0.17,0.002582,5.210451,2.846423,1.8983,0.002551,0,515.917498,0,16.934717,0.002682,NotAnnotated
-0.007523,0.002354,1.483126,0.002251,18.5,1.526964,6260.670456,15.515912,11.826037,174856.0486,0.75385,0.003717,3.152085,1.797118,273523.55165,214.76907,3.8368,0.343225,48.4355,0.004357,26.49,380,20436,0.406555,0.000173,0,-5.029382,5.212974,0.000174,0,2.273,20.974987,70.785,0.005019,0.50389,1.488138,0.072909,0,-0.020449,1.8421,85.052,0,0.001802,25.734,0,16.355222,0.003369,3218.107062,67.537135,0.43956,1.808364,5.115301,599.025625,30342,0.845,0.002528,5.652066,1.498714,2.2273,0.002627,0.000101,2031.042326,141.57,10.64,0.003821,NotAnnotated
-0.008878,0.002297,1.12474,0.002195,75.5,1.270223,5054.920313,5.369007,3.557562,194830.4282,0.396035,0.003717,0.418341,1.132439,671411.9267,24.194786,0.798058,0.6389,12.8075,0.00229,31.45,202.57109,11076,0.37596,0.000169,0,3.804782,0.614528,0.000347,0.000002,0.18815,9.127469,59.515,0.00113,0,1.568926,0.006705,0.35813,0.001923,0.0745,0,0.000001,0.001661,10.6875,0.000001,7.761838,0.001859,4011.528488,16.771232,0,1.91401,5.423332,785.104661,25134,0.025,0.002687,3.351394,0.669902,1.4144,0.00153,0,4795.567646,0,5.015696,0.000848,NotAnnotated
-0.007717,0.002204,0.981662,0.002206,46,1.127691,3705.51189,3.443784,3.113495,217163.6399,0.46346,0.003717,1.555967,2.094205,788082.4778,11.191646,0.868458,1.02325,29.252,0.003096,74.885,334.851852,8023,0.77375,0.000148,0,4.102668,0.815087,0.003878,0.000037,0.18815,12.577313,153.08,0.001555,0,3.719418,0.013908,0.71625,-0.000666,0.1809,0,0.000001,0.006356,11.2325,0.000001,14.834738,0.002996,6171.008285,185.316998,0,7.549916,12.221714,971.325889,47516.5,0.045,0.002923,4.455315,0.767992,2.1563,0.002902,0,1142.627902,0,59.908794,0.002675,NotAnnotated
-0.005633,0.003113,1.700466,0.002214,9.5,1.9829,4364.79108,8.112995,5.557811,257002.9953,0,0.003717,1.429945,2.715481,415968.8872,15.931886,1.042068,0,0,0.002958,0,272,11413,0,0.000148,0,5.930838,2.278845,0.001141,0.000005,0,12.230943,0,0.002275,0.2302,2.300364,0.006488,0,-0.004301,0.86775,81.498,0,0.00408,0,0,12.941064,0.002443,4208.744212,86.157971,1.7193,2.257824,7.300507,599.025625,25199.5,0,0.002422,5.305492,1.627079,0,0.002051,0.000092,1449.341579,122.97,7.98,0.001623,NotAnnotated
-0.004461,0.002487,2.048819,0.002325,2,1.639805,2241.148326,16.662813,14.625838,0,0,0.003717,1.79324,2.511076,107191.36245,16.482475,1.200762,0,0,0.004191,0,0,13029,0,0.000224,0,-1.698165,3.220744,0.000013,0,0,9.304908,0,0.00278,0.27868,1.07959,0.062034,0,-0.009755,1.2648,63.045,0,0.00161,0,0,13.647695,0.002532,1359.851862,41.484747,0.19605,0.160754,1.702212,0,10062,0,0.002091,6.892842,4.089757,0,0.002522,0.000032,0,78.826,0,0.002388,NotAnnotated
-0.004788,0.001883,1.070682,0.002214,2,1.334254,341.0595,2.535758,3.226872,0,0,0.003717,4.279395,2.760936,104024.1925,0,1.28445,0,0,0.002712,0,0,0,0,0.000148,0,5.688096,3.370683,0.000031,0,0,1.286261,0,0.000744,0.18106,1.152991,0.000597,0,-0.004264,0.224,42.264,0,0.001287,0,0,4.813259,0.001182,545.0181,1.747484,0.38502,0.154915,1.005309,0,3088.5,0,0.0018,3.184592,1.600518,0,0.001065,0.000358,0,3.9492,0,0.001018,NotAnnotated
-0.003579,0.001473,0.725194,0.002147,2,0.848505,298.267805,2.217604,2.42219,0,0,0.003717,1.007785,1.106838,94539.8861,0,1.492652,0,0,0.002265,0,0,0,0,0.000148,0,21.610476,4.435284,0.000032,0,0,0.973664,0,0.001246,0.019698,0.444983,0.000907,0,-0.007567,0.0379,15.385,0,0.001112,0,0,4.925587,0.000989,469.148745,0.618011,0,0.113705,0.593876,0,3220.5,0,0.001811,2.908701,1.548285,0,0.00057,0.000014,0,0.543,0,0.000798,NotAnnotated
-0.005095,0.001566,0.939735,0.002241,10,1.035512,1929.058318,3.58561,3.119619,0,0,0.003717,2.249357,2.987816,425858.74135,0,1.268676,0,0,0.002924,0,361,0,0,0.000167,0,3.613891,1.168775,0.002379,0.000024,0,4.508766,0,0.000681,0.16909,5.30518,0.015277,0,-0.001693,0.0132,128.18,0,0.00801,0,0,16.013967,0.002173,3212.744262,212.264768,3.2426,4.202647,7.19278,599.025625,24973,0,0.001601,4.506211,1.117368,0,0.002313,0.000101,416.853889,306.16,20.25,0.001325,NotAnnotated
-0.005948,0.001535,1.55537,0.002242,10,1.651646,4419.531426,8.214742,9.39786,0,0.75385,0.003717,4.90782,2.775992,383051.51605,0,6.003047,0.343225,48.4355,0.004755,26.49,361,0,0.406555,0.000167,0,-8.09333,7.96817,0.000369,0,2.273,29.347146,70.785,0.003556,0.50389,2.275862,0.073727,0,-0.017551,1.1323,85.052,0,0.002449,25.734,0,12.676887,0.001627,4300.032996,98.152349,0.43956,1.984528,7.336614,599.025625,34476,0.845,0.001707,6.164962,2.339436,2.2273,0.001055,0.000101,416.853889,141.57,20.25,0.001669,NotAnnotated
-0.010051,0.001269,1.015541,0.002199,93.5,1.206989,5159.952153,4.262662,2.842004,0,0,0.003717,1.505284,1.744475,894703.6015,42.120508,0.844689,0,0,0.003113,0,245.281953,15444,0,0.000148,0,6.09494,0.786515,0.004806,0.00004,0,9.032221,0,0.000554,0,3.273599,0.00653,0,0.014918,0.049,0,0.000001,0.006318,0,0.000001,14.082394,0.002324,6480.07268,126.973785,0,7.964864,14.183849,713.266815,46678.5,0,0.001702,4.119179,0.751658,0,0.002355,0,1312.403272,0,21.267438,0.000781,NotAnnotated
-0.01563,0.001473,0.913819,0.002147,143.5,1.1592,3003.084799,3.189681,3.202348,0,0.328605,0.003717,0.596157,0.667894,675415.0667,0,0.875638,0.089965,11.5825,0.002153,9.965,180.92,0,0,0.000148,0,13.574745,2.619933,0.000115,0,0.10444,10.098457,0.2715,0.001251,0,0.264223,0.005671,0,-0.006017,0.0359,0,0.000001,0.000685,13.277,0.000001,3.645267,0.000899,3403.647307,0.322241,0,0.497727,5.230435,746.831526,19950,0.01,0.00185,2.917825,0.921,0.83075,0.000503,0,751.521699,0,-29.922041,0.000766,NotAnnotated
-0.008033,0.00126,0.897938,0.002214,63.5,1.103884,664.602188,2.47064,2.63599,224679.246,0.396035,0.003717,0.612425,1.642191,202007.5012,2.459864,1.182057,0.6389,12.8075,0.002531,31.45,0,4047,0.37596,0.000148,0,5.80411,0.882293,0.000443,0.000003,0.18815,2.182731,59.515,0.00093,0.060225,2.242939,0.001269,0.35813,0.00278,0.06025,61.082,0,0.004977,10.6875,0,8.626101,0.001575,1144.977372,94.943018,1.7193,1.103576,2.311733,0,7597,0.025,0.001842,3.500651,0.994424,1.4144,0.001317,0.000092,0,119.03,0,0.000725,NotAnnotated
-0.007804,0.002279,1.588041,0.002324,31,1.322229,5879.726746,10.92886,7.764005,232766.787,0,0.003717,1.750126,2.089673,458132.5155,7.414551,1.162413,0,0,0.002793,0,0,8165,0,0.000224,0,-3.751078,3.102203,0.000166,0,0,14.215189,0,0.002697,0.27868,0.636759,0.082128,0,-0.002734,1.4625,46.815,0,0.003307,0,0,11.884419,0.001709,3967.723896,6.868454,0.19605,0.507511,5.23173,0,25357.5,0,0.001616,4.959117,3.977451,0,0.001414,0.000032,0,10.715,0,0.001284,NotAnnotated
-0.013442,0.001055,0.953166,0.002199,83,1.100514,4979.737922,4.113786,3.01978,0,0.46346,0.003717,1.513769,2.049979,885935.73015,0,0.840738,1.02325,29.252,0.003389,74.885,384.186441,0,0.77375,0.000148,0,4.168258,0.78444,0.005094,0.000047,0.18815,12.801415,153.08,0.000391,0,3.599942,0.014456,0.71625,0.022745,0.00945,0,0.000001,0.006884,11.2325,0.000001,16.30747,0.002037,7003.469915,194.761389,0,9.618519,15.267225,1119.922541,55370,0.045,0.001968,4.466572,0.745706,2.1563,0.002024,0,1089.051631,0,67.281429,0.00081,C
-0.018837,0.001984,1.489177,0.002206,136.5,1.837491,5351.626444,4.973631,4.32015,0,0.46056,0.003717,2.271915,1.51181,868956.7825,10.890298,0.669888,0.25452,27.6895,0.002712,9.875,163.879433,9831,0.128785,0.000148,0,3.30599,1.782016,0.0004,0,0.47216,12.078678,1.9746,0.000959,0,0.616996,0.006006,0.076925,-0.004254,0.3892,0,0.000001,0.001291,15.956,0.000001,6.672694,0.000981,6348.886462,2.020119,0,1.473499,11.50966,702.99745,33669,0.28,0.001774,3.991881,0.849781,1.0733,0.000796,0,597.399697,0,-2.478503,0.000749,NotAnnotated
-0.018966,0.000528,1.016761,0.002208,153.5,1.168851,5898.00603,3.654279,2.686396,0,0.46346,0.003717,0.798369,0.959875,1166987.9865,0,0.435531,1.02325,17.891,0.002768,60.455,198.737938,0,0.68555,0.000148,0,3.490321,0.417994,0.006103,0.000055,0.18815,12.004205,119.025,0.000202,0,1.771897,0.008699,0.71625,0.013315,0.00385,0,0.000001,0.006661,11.2325,0.000001,13.626136,0.000915,8309.68907,135.112918,0,10.21519,15.812914,719.659113,58806,0.035,0.000916,4.044744,0.393308,2.07065,0.000861,0,940.727145,0,15.995611,0.00034,NotAnnotated
-0.02172,0.000676,0.942954,0.002208,208.5,1.121842,4958.29508,3.072054,2.638062,0,0,0.003717,0.536658,0.659432,1180668.4365,0,0.289381,0,0,0.002807,0,179.856278,0,0,0.000148,0,2.489414,0.280569,0.006371,0.000058,0,12.393997,0,0.001029,0,1.198896,0.008849,0,-0.004179,0.0448,0,0.000001,0.006901,0,0.000001,12.849607,0.000935,7975.08747,144.18131,0,10.62164,16.738782,731.312309,58014,0,0.000814,3.959192,0.264798,0,0.001009,0,724.33139,0,45.522658,0.000921,C
-0.022427,0.001219,1.026058,0.002157,121,1.113496,6957.798573,4.702804,3.451932,0,0,0.003717,0.116608,0.144874,1059414.0436,0,0.160829,0,0,0.002084,0,204.95092,0,0,0.000168,0,3.121077,0.531701,0.000194,0,0,15.652296,0,0.000719,0,0.055379,0.018653,0,0.000785,0.0257,0,0.000001,0.000765,0,0.000001,4.243607,0.000712,5660.11005,0.315615,0,0.737245,5.552309,838.777694,32547,0,0.001294,3.027497,0.178824,0,0.000417,0,1293.602784,0,72.398119,0.000367,C
-0.025269,0.000741,1.046463,0.002329,141.5,1.388923,29404.725665,24.291388,8.844923,0,0.423675,0.003717,0.357201,0.221115,922315.8168,0,0.644809,0.94455,17.6935,0.002823,66.08,170.531915,0,0.8138,0.000189,0,-0.690728,0.177111,0.000548,0.000008,2.5352,22.214908,5.3575,0.003356,0,0.3588,0.239977,0.40415,-0.001423,0.4752,0,0.000001,0.002319,63.805,0.000001,19.874316,0.001152,8569.102548,4.742474,0,6.913233,18.138382,791.140114,75469,0.36,0.000752,3.865091,0.381359,1.9809,0.001349,-0,1511.796599,0,14.219231,0.001705,C
-0.024898,0.001224,1.964201,0.002353,167,1.504069,21725.352574,20.190848,9.0415,268427.61,0.373895,0.003717,0.09021,0.116724,983333.076,0,0.064193,0.25452,12.755,0.002512,9.23,196,0,0.246755,0.000309,0,-0.229862,0.17318,0.000202,0,2.5352,24.93511,5.3575,0.000753,0,0.033625,0.35965,0,-0.002415,0.41875,0,0.000001,0.002732,43.5445,0.000001,12.363615,0.000703,8808.33372,4.200658,0,0.693825,12.583749,906.100519,50887.5,0.625,0.000799,5.439443,0.24198,1.86285,0.000562,0,1769.709606,0,2.45,0.000343,C
-0.018596,0.002566,1.815616,0.002339,72,1.502325,16338.680201,15.184647,7.878348,0,0.373895,0.003717,0.240538,0.289615,976890.5025,0,0.170361,0.25452,12.755,0.002556,9.23,261.630972,0,0.246755,0.000267,0,-0.521299,0.446811,0.000258,0,2.5352,20.165452,5.3575,0.004025,0.27868,0.08684,0.220594,0,-0.000365,1.6625,46.815,0.000001,0.002721,43.5445,0.000001,11.675717,0.001607,8466.667715,4.776542,0.19605,0.820377,13.52426,865.593533,49335,0.625,0.001583,5.142816,0.612119,1.86285,0.001581,0.000032,1385.973663,10.715,134.161594,0.001802,C
-0.024049,0.002138,1.693268,0.002254,322,1.921556,7140.64314,10.618057,6.913811,0,0.396035,0.003717,0.224554,0.415193,545528.96515,10.554996,0.178655,0.6389,23.43,0.00288,29.72,289,11615,0.37596,0.000243,0,0.84156,0.378144,0.000729,0.000001,0.47216,15.934932,61.485,0.001157,0,0.355208,0.024699,0.35813,0.002869,0.9945,0,0,0.002525,19.86,0.000001,9.52173,0.001221,4792.959018,37.616441,0,1.717893,12.938304,2010.280272,29239.5,0.325,0.001161,5.043961,0.288451,1.72085,0.001086,0,2734.664418,0,11.2,0.000628,C
-0.015859,0.002357,0,0,0,0,0,0,0,275468.589,0.373895,0,0.468732,0.626743,0,16.482475,0.340149,0.25452,24.1165,0,15.095,0,13029,0.33497,0,0,-0.39801,0.867468,0,0,2.5352,0,39.413,0.00169,0.27868,0.272712,0,0,0.002855,1.6116,63.045,0,0,43.5445,0,0,0.001155,0,0,0.19605,0,0,0,0,0.68,0.001211,0,1.179218,1.9485,0.001151,0.000032,0,78.826,0,0.001227,NotAnnotated
-0.011825,0.002448,1.237871,0.00244,2,1.176827,5556.713645,41.313856,11.62821,0,0.373895,0.003717,0.593139,0.685821,115619.196,21.266092,0.418669,0.25452,12.755,0.002356,9.23,0,14835,0.246755,0.000224,0,-1.107024,1.099377,0.000015,0,2.5352,1.975323,5.3575,0.004343,0.27868,0.214067,0.086785,0,0.006762,1.3,46.815,0,0.002251,43.5445,0,23.159186,0.001901,1155.785282,0.426808,0.19605,0.214426,1.465602,0,9372.5,0.625,0.001566,3.874745,1.453542,1.86285,0.001631,0.000032,0,10.715,0,0.001814,NotAnnotated
-0.012729,0.002964,1.449143,0.002235,24.5,1.467269,5012.944388,9.31774,5.473491,230160.0625,0.46056,0.003717,1.125368,0.731438,457355.27,7.214906,0.350172,0.25452,27.6895,0.003268,9.875,236.30303,10005,0.128785,0.000186,0,1.472417,0.919551,0.000149,0,0.47216,5.820865,1.9746,0.003211,0,0.303883,0.019521,0.076925,0.00533,1.1564,0,0,0.001179,15.956,0,7.838772,0.00153,3351.755813,1.202341,0,0.584382,6.147846,867.389577,19140,0.28,0.002102,4.000299,0.451436,1.0733,0.001278,0,2612.498063,0,-311.383333,0.002243,C
-0.009108,0.001906,1.435268,0.002207,31,1.608871,4444.575712,8.261293,6.167427,0,0.46056,0.003717,1.683979,1.073834,429796.03125,3.822416,0.527644,0.25452,27.6895,0.003919,9.875,405.090909,7569,0.128785,0.000167,0,2.200991,1.350601,0.000156,0,0.47216,12.141873,1.9746,0.002385,0.18106,0.445749,0.015572,0.076925,0.002247,0.9324,42.264,0,0.001069,15.956,0,7.680198,0.000919,3379.28415,1.682612,0.38502,0.700097,6.597938,1292.563202,20923.5,0.28,0.001235,4.290677,0.672975,1.0733,0.000886,0.000358,1335.826492,3.9492,-34.772727,0.001684,NotAnnotated
-0.007305,0.001682,1.280187,0.002145,4.5,2.221856,7508.631825,27.913129,4.036255,0,0,0.003717,1.326391,9.884227,185268.8018,0,3.469692,0,0,0.003421,0,0,0,0,0.000148,0,1.618653,0.491993,0.00011,0,0,1.197766,0,0.002778,0.35515,0.849631,0.001779,0,0.024769,0.1665,34.65,0,0.002637,0,0,10.30052,0.00218,2943.529693,0,0.5529,0.743815,26.049104,0,10815,0,0.002251,4.605274,2.837157,0,0.001608,0.000044,0,0,0,0.002079,NotAnnotated
-0.009316,0.002094,0.896086,0.002363,19.5,1.059051,8423.472295,20.876016,7.424312,0,0,0.003717,2.737141,1.400223,315691.0624,125.373922,5.559583,0,0,0.002732,0,0,16789,0,0.000173,0,-3.528124,1.323942,0.000341,0.000007,0,4.452745,0,0.008729,0,2.489052,0.107064,0,0.007269,0.972,0,0,0.003682,0,0,25.551023,0.002349,2932.158634,8.272392,0,3.496681,5.34261,0,27791.5,0,0.002355,3.679104,2.97706,0,0.00358,-0,0,0,0,0.006964,C
-0.007704,0.000792,0,0,0,0,0,0,0,0,0.46346,0,1.381338,1.830332,0,0,0.792936,1.02325,29.252,0,74.885,0,0,0.77375,0,0,3.519894,0.730395,0,0,0.18815,0,153.08,0.00056,0.16909,3.259378,0,0.71625,-0.009399,0.0144,128.18,0,0,11.2325,0,0,0.00166,0,0,3.2426,0,0,0,0,0.045,0.001455,0,0.70668,2.1563,0.001935,0.000101,0,306.16,0,0.00129,NotAnnotated
-0.009438,0.000792,1.001314,0.002076,74.5,1.299494,9530.683995,17.715026,4.640702,0,0.69765,0.003717,4.170673,2.002099,373166.61725,15.663959,0.309981,0.156555,11.268,0.005503,61.175,224,10961,0,0.000148,0,-1.879048,0.800967,0.000622,0,0,3.61884,0,0.001815,0.11524,1.503465,0.00372,0,0.005098,0.0704,30.326,0,0.001064,58.765,0,13.552953,0.000857,3086.829148,0,0,1.946213,12.66331,717.533575,23474,0.08,0.00126,3.94315,3.680676,0.92535,0.001826,0.000019,644.135933,0,-2.94,0.002346,C
-0.01114,0.001204,1.116936,0.002076,70.5,1.533336,18264.86718,22.633045,4.697517,0,0,0.003717,3.249365,1.561468,573885.2329,7.907906,0.242992,0,0,0.005145,0,264,9409,0,0.000148,0,-1.471955,0.626051,0.000385,0,0,4.483444,0,0.002034,0.11524,1.169018,0.004547,0,0.01263,0.1288,30.326,0,0.00066,0,0.000001,10.836936,0.001092,5272.198313,0,0,1.824324,28.243972,1830.612114,32107,0,0.001738,3.826642,2.901562,0,0.002326,0.000019,2271.84349,0,3.6,0.00264,NotAnnotated
-0.01562,0.001204,0.987447,0.002227,134,1.304607,7250.859562,4.492478,3.759839,0,0.46346,0.003717,0.733166,1.001867,1214719.80465,0,0.415282,1.02325,29.252,0.00318,77.175,210.962656,0,0.77375,0.000154,0,1.234326,0.389372,0.003268,0.000027,0.18815,21.524449,153.08,0.001252,0,1.751008,0.040742,0.71625,-0.011756,0.0081,0,0.000001,0.004612,11.2325,0.000001,13.627614,0.002163,10219.893775,111.838636,0,9.96554,39.005012,1174.034073,74749.5,0.005,0.001648,4.542861,0.377331,2.1563,0.002897,0,1611.49935,0,20.857917,0.002325,C
-0.019992,0.000825,1.326674,0.002207,160.5,1.843986,6839.42652,5.085075,4.802657,0,0.396035,0.003717,0.544239,1.065433,1072095.3252,15.931886,0.395908,0.6389,23.43,0.002795,29.72,241.294118,11413,0.37596,0.000148,0,2.513474,0.866097,0.002655,0.000012,0.47216,26.495703,61.485,0.000375,0,0.874644,0.012175,0.35813,0.001478,0.08125,0,0.000001,0.003848,19.86,0.000001,9.948888,0.000784,8819.276847,83.062944,0,5.668791,27.979807,881.697882,54590.5,0.325,0.000858,4.778753,0.636399,1.72085,0.001052,0,734.931854,0,-4.654186,0.000548,C
-0.021983,0.001039,1.378987,0.002242,190,1.628837,12102.24708,8.179957,5.652049,0,0.396035,0.003717,0.317269,0.638109,1210694.42215,0,0.228615,0.6389,23.43,0.002599,29.72,202.139665,0,0.37596,0.000169,0,1.565293,0.50668,0.001833,0.000009,0.47216,26.900948,61.485,0.000592,0,0.514899,0.038632,0.35813,-0.002297,0.1755,0,0.000001,0.003259,19.86,0.000001,10.458538,0.001139,9908.757318,48.710333,0,4.667311,22.47414,820.449323,61458.5,0.325,0.000758,4.51877,0.373958,1.72085,0.000988,0,3872.55418,0,43.347434,0.000794,NotAnnotated
-0.026694,0.000961,0.839431,0.002225,288,0.943707,5904.779227,3.658475,3.031293,0,0.46346,0.003717,0.278994,0.393012,1218485.38415,0,0.157508,1.02325,29.252,0.002834,74.885,202.044316,0,0.77375,0.000161,0,0.922119,0.142807,0.005064,0.000056,0.18815,12.787441,153.08,0.000355,0,0.651438,0.04296,0.71625,-0.009366,0.0882,0,0.000001,0.005984,11.2325,0.000001,13.793701,0.001,8267.563564,129.387048,0,10.245572,16.776681,675.255436,66331,0.045,0.000944,3.896466,0.14608,2.1563,0.001143,0,1136.204377,0,-51.093011,0.000763,C
-0.021376,0.00135,1.307636,0.002255,96,1.994922,10696.375975,9.94087,6.328708,0,0,0.003717,0.556787,1.242224,840864.54735,44.768811,0.422992,0,0,0.003232,0,224,14464,0,0.000167,0,-0.723709,0.283177,0.000562,0,0,28.708155,0,0.001192,0.43023,0.481216,0.072969,0,0.002211,0.5035,90.882,0.000001,0.001956,0,0.000001,13.240856,0.001229,8064.383496,89.377683,0.19605,5.702266,43.923672,756.448825,57088,0,0.000744,5.535959,0.347002,0,0.000929,0.000349,1145.271198,204.33,-14.7,0.001249,NotAnnotated
-0.025313,0.001096,2.031907,0.002242,135.5,1.981565,27675.801562,29.395434,10.348349,0,0,0.003717,0.155491,0.190754,766187.4327,0,0.325714,0,0,0.003658,0,301.333333,0,0,0.00034,0,-0.125851,0.537613,0.000217,0,0,23.48002,0,0.001907,0,0.09031,0.167289,0,-0.003805,0.15065,0,0.000001,0.001415,0,0.000001,13.860988,0.000789,7420.87866,10.074326,0,1.479199,9.466862,506.63791,52672,0,0.000887,5.872533,0.451098,0,0.001188,0,1845.373528,0,21.753846,0.002035,NotAnnotated
-0.021165,0.002257,1.529576,0.002363,25.5,1.088621,5748.701345,14.247091,6.659399,0,0.373895,0.003717,0.302466,0.314884,362843.5635,16.675728,0.233299,0.25452,12.755,0.002411,9.23,0,14720,0.246755,0.000263,0,-0.582514,0.521943,0.000174,0,2.5352,5.138801,5.3575,0.00296,0.27868,0.096341,0.120026,0,-0.003328,1.4,46.815,0,0.004408,43.5445,0,14.324592,0.002441,2987.1279,7.368056,0.19605,0.423057,3.685204,0,18802.5,0.625,0.001531,4.747631,0.790894,1.86285,0.002216,0.000032,0,10.715,0,0.002046,NotAnnotated
-0.038132,0.001339,0.900129,0.002201,431,1.143363,12229.20731,18.184695,6.275523,151917.4317,0.328605,0.003717,0.953549,0.276557,417647.66115,13.710941,1.95378,1.11705,18.2865,0.002087,94.71,155.575488,16905,0.9289,0.000178,0,-0.507168,0.131558,0.000232,0.000008,0.18815,6.477752,0,0.004251,0,0.769488,0.006528,0.5052,-0.007316,0.0945,0,0,0.001122,66.865,0,17.009347,0.00157,2995.881966,0,0,4.22256,4.916841,778.587223,32340,0.07,0.001569,2.821054,1.099204,1.6186,0.002394,-0,569.098495,0,-151.47,0.00443,C
-0.033313,0.001879,1.779356,0.002215,429,1.919388,6396.31437,9.511248,10.849511,180746.9467,0.75385,0.003717,1.444135,0.694634,461933.5044,44.740847,2.041845,0.343225,48.4355,0.005439,26.49,285.595703,22932,0.406555,0.000207,0,-1.933684,2.284134,0.000361,0,2.273,54.146107,70.785,0.004121,0.50389,0.588395,0.07655,0,-0.006135,2.18855,85.052,0,0.002034,25.734,0,11.636613,0.002063,5245.915356,91.546214,0.43956,2.177158,8.027008,988.217514,43134,0.845,0.00165,6.900412,0.773051,2.2273,0.001652,0.000101,748.294466,141.57,-91.05,0.002863,NotAnnotated
-0.022018,0.001966,0.897938,0.002214,108.5,1.113777,686.249587,2.551114,2.697926,200945.9929,0,0.003717,0.624573,0.703775,205538.51905,67.076348,0.406484,0,0,0.002729,0,0,17628,0,0.000148,0,0.861099,0.309528,0.000769,0.000005,0,2.182731,0,0.001545,0.16909,1.274304,0.001655,0,-0.009418,0.01685,128.18,0,0.006208,0,0,11.398487,0.002375,1366.591317,137.715093,3.2426,1.554624,3.156523,0,9718,0,0.002003,3.990939,0.346816,0,0.002752,0.000101,0,306.16,0,0.002466,NotAnnotated
-0.033681,0.002434,0.847789,0.00223,406,0.96258,2586.12587,2.746815,2.723073,188658.9122,0.46346,0.003717,0.44006,0.47122,723415.88465,31.027128,0.295107,1.02325,29.252,0.003037,77.175,305.266667,12769,0.77375,0.000159,0,0.568334,0.21528,0.004105,0.000045,0.18815,7.198175,153.08,0.002179,0,0.867096,0.018944,0.71625,-0.030504,0.028,0,0.000001,0.00782,11.2325,0.000001,15.119114,0.003163,5084.48369,220.853743,0,7.598803,11.664224,663.613251,40962.5,0.005,0.00239,4.243521,0.247662,2.1563,0.003519,0,554.838748,0,24.158955,0.00346,NotAnnotated
-0.059379,0.001936,0.835642,0.002147,862,1.028921,5287.56525,3.931275,3.480422,201819.2044,0.328605,0.003717,0.240438,0.217514,913510.2988,6.819596,0.415758,0.089965,11.5825,0.002295,9.965,318.440173,6441,0,0.000148,0,4.021791,1.015214,0.000164,0,0.10444,17.53656,0.2715,0.002146,0,0.091384,0.011543,0,0.001624,0.0312,0,0.000001,0.000692,13.277,0.000001,4.195898,0.001335,4606.856647,0.338382,0,0.838792,6.451692,1069.636137,30894,0.01,0.002634,2.822633,0.412895,0.83075,0.00081,0,1507.349061,0,137.396165,0.001321,C
-0.035499,0.004155,2.169788,0.00223,537.5,2.163559,13083.363,13.896296,10.396578,231795.2498,0.5516,0.003717,0.760593,0.85607,748288.6022,5.532367,1.588815,0.344485,34.6165,0.004216,9.765,319.0373,7296,0.154575,0.000318,0,-0.464524,2.617573,0.000235,0,1.0913,53.612011,34.5985,0.002724,0.4467,0.439543,0.130569,0,-0.01442,2.35145,57.281,0.000001,0.00164,45.5625,0.000001,9.947836,0.002414,7297.111614,30.942936,0.43956,1.156799,8.968893,1420.887881,49216,0.655,0.002528,6.817298,2.075747,1.4134,0.002851,0.000101,1379.270185,69.197,-21.407143,0.003205,NotAnnotated
-0.02464,0.002896,1.421392,0.002214,4,1.772976,1468.30938,5.458399,6.582487,231896.7575,0,0.003717,0.67174,1.06284,205789.9438,12.924672,0.561253,0,0,0.003584,0,0,12928,0,0.000148,0,2.359117,0.999301,0.000552,0.000003,0,9.65842,0,0.002049,0,0.925122,0.00516,0,-0.008988,0.99125,0,0,0.004053,0,0,11.377292,0.002877,1958.406715,102.337097,0,1.223481,4.157522,0,13584.5,0,0.002349,5.38985,0.832248,0,0.002556,0,0,0,0,0.001485,NotAnnotated
-0.037418,0.003341,1.070682,0.002214,348.5,1.353858,2150.70924,2.665067,3.353481,208355.425,0.46056,0.003717,1.49203,0.789154,645892.2225,5.591977,0.51842,0.25452,27.6895,0.003174,9.875,361,8787,0.128785,0.000148,0,1.604441,1.101221,0.000576,0.000001,0.47216,7.717569,1.9746,0.002277,0,0.342602,0.006346,0.076925,-0.002297,1.2012,0,0,0.002131,15.956,0.000001,8.542864,0.00169,4446.81315,4.494747,0,2.032757,10.231362,599.025625,29493,0.28,0.002607,4.058949,0.610977,1.0733,0.00148,0,416.853889,0,16.715665,0.002191,C
-0.04223,0.002071,0.820211,0.002201,327.5,0.97015,1621.153028,2.410636,3.035393,225010.83,0,0.003717,1.10952,1.056258,468016.8805,6.838549,0.715702,0,0,0.003315,0,167.032587,8613,0,0.000148,0,3.4656,0.548693,0.002281,0.000024,0,9.498112,0,0.001232,0,2.087995,0.008017,0,0.008187,0.12915,0,0,0.006206,0,0.000001,11.75767,0.003217,3023.405415,154.59321,0,4.3481,6.296015,1166.640838,25245,0,0.002465,3.915062,0.597468,0,0.003117,0,1089.051631,0,8.9,0.001533,NotAnnotated
-0.024536,0.004431,2.730902,0.002325,4,2.005145,7935.985125,29.501803,12.559146,208903.101,0,0.003717,1.179779,1.18677,248449.674,12.907931,0.889555,0,0,0.003067,0,0,11385,0,0.000449,0,-2.032762,1.995469,0.00002,0,0,8.976918,0,0.002584,0.27868,0.377217,0.105847,0,0.001152,2.40625,46.815,0,0.001661,0,0,11.933138,0.002737,2539.282083,2.756304,0.19605,0.094357,2.302349,0,14720,0,0.002367,7.057518,2.890011,0,0.002857,0.000032,0,10.715,0,0.001986,NotAnnotated
-0.024546,0.002619,1.343235,0.002214,13.5,1.585059,2728.44735,5.071463,7.334158,180746.9467,0.75385,0.003717,3.10257,1.473673,362808.358,44.438593,4.281945,0.343225,48.4355,0.004817,26.49,260.153846,17940,0.406555,0.000148,0,-4.225905,4.72841,0.000401,0,2.273,25.877277,70.785,0.004904,0,1.25483,0.019367,0,-0.010365,2.20545,0,0,0.002521,25.734,0,11.263123,0.003489,3648.34899,103.442147,0,2.165444,6.754705,599.025625,29952,0.845,0.002443,5.614801,1.571747,2.2273,0.00286,0,416.853889,0,13.224,0.004368,NotAnnotated
-0.039088,0.002378,0.811566,0.002188,515.5,0.987054,3332.435635,3.097059,2.548149,200945.9929,0.46346,0.003717,1.35439,1.507099,802851.57,67.076348,0.864016,1.02325,29.252,0.003216,77.175,244.901144,17628,0.77375,0.000148,0,1.755984,0.664563,0.003579,0.000034,0.18815,7.433361,153.08,0.000979,0,2.794612,0.00834,0.71625,0.000878,0.0188,0,0.000001,0.005546,11.2325,0.000001,12.835751,0.003078,5300.859226,148.805056,0,6.995704,12.728418,606.562251,41697,0.005,0.00245,3.871682,0.71709,2.1563,0.003393,0,499.787481,0,19.137075,0.002159,NotAnnotated
-0.027471,0.002285,1.016753,0.002192,96,1.142131,1574.16748,3.901282,3.438418,214963.3958,0.46346,0.003717,1.820716,2.05797,299152.9845,31.027128,1.151335,1.02325,29.252,0.003087,77.175,0,12769,0.77375,0.000197,0,2.399756,0.89887,0.00105,0.000011,0.18815,4.684813,153.08,0.001399,0.16909,3.799654,0.008086,0.71625,-0.004896,0.02445,128.18,0,0.00488,11.2325,0,11.634304,0.003446,2084.587102,116.7695,3.2426,1.923517,3.719225,0,16046,0.005,0.002425,4.498201,0.961488,2.1563,0.003669,0.000101,0,306.16,0,0.002644,NotAnnotated
-0.017238,0.004745,2.365041,0.002226,9.5,2.165794,10303.640438,19.151748,9.865241,214963.3958,0.5516,0.003717,1.599101,1.8312,444092.4032,25.17062,3.247168,0.344485,34.6165,0.003384,9.765,0,14464,0.154575,0.000408,0,-1.00913,5.440801,0.000062,0,1.0913,19.197544,34.5985,0.00297,0.4467,0.938549,0.088582,0,0.001674,3.1702,57.281,0,0.001248,45.5625,0,8.521437,0.001999,3946.424918,12.828777,0.43956,0.320626,3.778604,0,23744,0.655,0.002587,6.562234,4.197813,1.4134,0.002298,0.000101,0,69.197,0,0.00324,NotAnnotated
-0.024669,0.002207,0.995146,0.002187,91,1.138096,3414.264398,5.076973,3.835316,215057.5325,0,0.003717,1.896644,2.148306,487018.4588,25.17062,1.192078,0,0,0.003946,0,328.615385,14464,0,0.000178,0,2.545017,0.929302,0.001789,0.000013,0,10.743955,0,0.001275,0,3.956685,0.014985,0,0.004906,0.02175,0,0,0.004963,0,0.000001,14.215704,0.003252,3769.387778,129.25802,0,4.014198,8.160633,1528.26795,31131.5,0,0.002465,4.679774,0.991257,0,0.003569,0,1470.22817,0,-15.66,0.002811,NotAnnotated
-0.026995,0.002095,1.172699,0.002173,354,1.489889,3525.095256,5.241777,3.865103,0,0,0.003717,4.238669,2.350225,529008.33125,10.890298,1.414352,0,0,0.003306,0,176.022364,9831,0,0.000148,0,4.743071,3.161804,0.000241,0,0,6.247383,0,0.000837,0.18106,1.014925,0.003712,0,-0.004641,0.378,42.264,0,0.001067,0,0.000001,6.14059,0.001041,3328.584338,1.611104,0.38502,0.902899,7.140717,556.061599,19705.5,0,0.001766,3.491984,1.673989,0,0.000974,0.000358,468.75463,3.9492,-5.171343,0.001232,NotAnnotated
-0.013701,0.00392,1.599871,0.002214,2,1.704135,1023.561563,7.610123,5.748464,0,0.5516,0.003717,2.192587,2.534196,107481.6979,0,4.416266,0.344485,34.6165,0.003801,9.765,0,0,0.154575,0.000296,0,-1.38437,7.494147,0.00011,0,1.0913,2.81468,34.5985,0.001434,0.4467,1.30002,0.006183,0,-0.007026,1.76195,57.281,0,0.003244,45.5625,0,13.781786,0.001788,975.681447,78.755961,0.43956,0.361084,1.522621,0,7232,0.655,0.002163,6.523001,5.71434,1.4134,0.002367,0.000101,0,69.197,0,0.002512,NotAnnotated
-0.01238,0.001488,1.599871,0.002148,2,1.654893,1209.866625,8.995291,6.335249,0,0,0.003717,1.025528,0.982001,100909.6022,0,1.666658,0,0,0.002695,0,0,0,0,0.000296,0,19.090002,4.267681,0.000004,0,0,3.057049,0,0.00062,0.019698,0.405965,0.004115,0,0.004497,0.0193,15.385,0,0.000351,0,0,3.788209,0.000744,636.196568,0.13968,0,0.025946,0.485364,0,3648,0,0.001843,4.340234,1.644229,0,0.000458,0.000014,0,0.543,0,0.000571,NotAnnotated
-0.009458,0.002234,2.564695,0.002215,4.5,2.513907,5175.444375,19.23957,10.391799,0,0,0.003717,2.149576,2.495787,222461.0037,0,4.312007,0,0,0.004163,0,0,0,0,0.000444,0,-1.393584,7.302403,0.000123,0,0,11.652036,0,0.000816,0.4467,1.272632,0.034237,0,-0.008013,0.91045,57.281,0,0.002134,0,0,12.190595,0.001179,2298.769688,48.278027,0.43956,0.443477,2.767032,0,15424,0,0.001277,8.128167,5.580487,0,0.001547,0.000101,0,69.197,0,0.00146,NotAnnotated
-0.013815,0.001212,1.175114,0.002214,10,1.304672,1764.057375,4.371889,4.672442,0,0,0.003717,0.590895,1.36152,288605.0666,0,1.261351,0,0,0.003472,0,456,0,0,0.000197,0,4.708831,0.804461,0.000371,0.000003,0,9.546189,0,0.00057,0,1.928739,0.007972,0,-0.001319,0.0465,0,0,0.003355,0,0,8.617933,0.000954,1954.770356,76.245131,0,1.230358,3.116299,1528.26795,14093.5,0,0.001346,4.413354,1.001069,0,0.00075,0,1470.22817,0,-17.1,0.000617,NotAnnotated
-0.014487,0.000812,0.962736,0.002214,8,1.133696,830.452423,3.087184,4.302609,0,0.46346,0.003717,1.737476,1.710133,184898.882,7.02778,1.083702,1.02325,17.891,0.004195,60.455,456,7029,0.68555,0.000148,0,6.039464,0.841853,0.00105,0.000011,0.18815,6.731509,119.025,0.000306,0.16909,3.310126,0.005798,0.71625,0.000703,0.04655,111.95,0,0.006714,11.2325,0,14.508082,0.000687,1496.02669,198.108042,3.2426,2.132832,3.237506,1528.26795,13315.5,0.035,0.000866,4.810685,0.902428,2.07065,0.000673,0.000101,1470.22817,238.05,-17.1,0.000404,NotAnnotated
-0.02298,0.001231,1.617657,0.002214,157.5,2.449506,3008.738675,11.184902,7.574225,0,0.50865,0.003717,3.076196,5.926786,204752.4873,0,2.41463,0.343225,54.24,0.003839,51.39,0,0,0.6509,0.000222,0,-3.097031,1.47052,0.000158,0,0.18815,15.429305,102.165,0.00082,0.43023,2.476098,0.015596,0,-0.003138,0.3604,90.882,0,0.001956,24.265,0,13.081574,0.00094,2084.956536,116.484431,0.19605,1.339518,10.103184,0,14528,0.265,0.000888,6.864465,1.794454,2.31845,0.000771,0.000349,0,204.33,0,0.001286,NotAnnotated
-0.035364,0.000812,1.030235,0.002114,317,1.1628,3630.423049,6.747998,3.937988,0,0,0.003717,0.48609,0.460321,382582.783,0,0.790451,0,0,0.002655,0,0,0,0,0.000185,0,9.461766,1.968735,0.00005,0,0,7.187871,0,0.000332,0.019698,0.188719,0.006524,0,-0.002063,0.0138,15.385,0,0.000476,0,0,3.937973,0.000428,1983.35124,0.15677,0,0.207101,2.189062,0,11713.5,0,0.000904,3.002068,0.770381,0,0.000276,0.000014,0,0.543,0,0.000304,NotAnnotated
-0.042949,0.001379,2.318936,0.002211,639,2.259818,25208.934465,23.428378,10.300212,0,0.5516,0.003717,0.765023,0.677048,867117.2374,2.995128,1.454639,0.344485,23.255,0.004127,8.935,224.933333,6498,0.066365,0.000389,0,-1.822498,1.583293,0.000418,0,1.03195,58.358054,0.2715,0.000755,0.48724,0.259835,0.154297,0,0.002765,0.3537,41.051,0.000001,0.00184,50.765,0.000001,11.978676,0.000879,8167.15328,0.253051,0.43956,0.950624,9.163671,838.01,50160,0.655,0.00096,6.760209,2.060342,1.3278,0.000975,0.000101,1524.373059,0.543,-19.760811,0.001381,NotAnnotated
-0.032819,0.001096,2.073177,0.002242,319.5,2.013482,7469.106187,13.883097,8.20678,0,0.5516,0.003717,0.648658,0.736507,454697.4303,0,1.320254,0.344485,34.6165,0.003612,9.765,224.933333,0,0.154575,0.000334,0,-0.448907,2.122595,0.000241,0,1.0913,14.156342,34.5985,0.000424,0.4467,0.369393,0.070089,0,-0.019749,0.01965,57.281,0,0.002205,45.5625,0,11.51673,0.000624,4226.032473,40.321028,0.43956,0.846653,5.590068,838.01,27392,0.655,0.000877,6.540026,1.691156,1.4134,0.000716,0.000101,1524.373059,69.197,-19.760811,0.000716,NotAnnotated
-0.037526,0.000812,0.896827,0.002236,398,1.019928,3343.477182,4.971713,3.455008,0,0.46346,0.003717,0.573673,0.65361,509494.7166,0,0.36078,1.02325,29.252,0.002881,77.175,266,0,0.77375,0.000163,0,0.904097,0.267812,0.002126,0.000026,0.18815,5.405235,153.08,0.000331,0.16909,1.154427,0.016339,0.71625,-0.008394,0.00735,128.18,0,0.006019,11.2325,0.000001,17.343984,0.000719,3785.282124,142.719318,3.2426,5.617121,8.322971,756.448825,32487.5,0.005,0.000905,4.103184,0.300045,2.1563,0.001273,0.000101,1145.271198,306.16,-15.75,0.000909,NotAnnotated
-0.033761,0.000812,0.794291,0.002214,328.5,0.98906,2617.588102,3.892324,2.934215,0,0.46346,0.003717,0.494693,0.565573,493843.36955,0,0.314711,1.02325,29.252,0.003004,77.175,361,0,0.77375,0.000148,0,0.784409,0.233406,0.002952,0.000037,0.18815,4.87214,153.08,0.000294,0,0.992504,0.006037,0.71625,-0.002069,0.0069,0,0,0.007023,11.2325,0.000001,17.824721,0.001111,3568.508281,209.970947,0,6.992786,8.77746,599.025625,32374.5,0.005,0.000819,4.031541,0.265375,2.1563,0.001302,0,416.853889,0,17.1,0.000752,C
-0.02636,0.000676,1.158404,0.002102,250.5,1.241063,20206.69784,37.558918,5.398161,0,0,0.003717,1.60133,0.693821,391385.3636,15.663959,0.128619,0,0,0.004447,0,340,10961,0,0.000204,0,-0.765578,0.279039,0.000156,0,0,2.160055,0,0.000357,0.11524,0.507472,0.00668,0,-0.009926,0.0456,30.326,0,0.000601,0,0,15.173019,0.000442,3055.842388,0,0,1.304221,6.689862,1061.4318,23134.5,0,0.000863,3.55999,1.469809,0,0.001027,0.000019,3924.506578,0,-9.8,0.000859,NotAnnotated
-0.030567,0.000528,1.041372,0.002233,376,1.183386,5936.308855,5.517016,3.905187,0,0.46346,0.003717,0.382612,0.411465,801144.524,0,0.233379,1.02325,17.891,0.00292,60.455,253.123636,0,0.68555,0.000186,0,1.703328,0.185093,0.001582,0.000016,0.18815,12.476312,119.025,0.000189,0,0.740808,0.026502,0.71625,0.015642,0.0007,0,0.000001,0.004051,11.2325,0.000001,13.296985,0.001321,5657.212465,66.991296,0,5.390044,13.770957,852.908167,44055,0.035,0.000804,4.179426,0.205116,2.07065,0.001421,0,3207.389769,0,-8.810496,0.000484,NotAnnotated
-0.023503,0.000825,1.481927,0.002221,281,1.804806,4758.525968,5.896563,5.425657,0,0.46056,0.003717,1.012891,0.637498,662777.02375,0,0.319938,0.25452,27.6895,0.00307,9.875,287.85,0,0.128785,0.000185,0,1.535547,0.760358,0.000231,0,0.47216,14.004419,1.9746,0.000384,0.18106,0.253759,0.018662,0.076925,0.000946,0.0644,42.264,0,0.001146,15.956,0.000001,6.732981,0.000476,4877.947163,2.195073,0.38502,1.074255,12.14933,667.140446,28449,0.28,0.000877,4.421795,0.404318,1.0733,0.000591,0.000358,838.40226,3.9492,236.27,0.000592,NotAnnotated
-0.025956,0.000664,0.864463,0.002195,301,1.1197,2538.63486,2.696373,2.824207,0,0.46346,0.003717,0.605758,0.808016,706690.93095,0,0.349768,1.02325,29.252,0.00284,77.175,229.591731,0,0.77375,0.000148,0,1.106242,0.305893,0.002978,0.000026,0.18815,9.062428,153.08,0.000359,0.16909,1.375347,0.008877,0.71625,0.004325,0.003,128.18,0.000001,0.005454,11.2325,0.000001,12.252615,0.0014,4967.684904,172.944792,3.2426,6.225557,15.052711,653.350877,37855,0.005,0.000785,4.190563,0.314502,2.1563,0.001345,0.000101,480.188205,306.16,21.448637,0.001103,NotAnnotated
-0.019506,0.000732,1.022706,0.002236,95.5,1.259046,2667.98833,3.967269,3.420883,0,0.46346,0.003717,0.706964,0.807207,517051.522,0,0.4113,1.02325,17.891,0.002947,60.455,258.740741,0,0.68555,0.000163,0,3.019962,0.363449,0.002089,0.000016,0.18815,7.648196,119.025,0.000741,0.16909,1.480356,0.012679,0.71625,-0.007326,0.07875,111.95,0,0.006187,11.2325,0.000001,13.288092,0.001011,3775.584415,135.776109,3.2426,4.231949,11.536769,1053.885535,27621,0.035,0.000836,4.437841,0.370689,2.07065,0.000827,0.000101,1602.304285,238.05,1258.25,0.000694,NotAnnotated
-0.017315,0.001633,1.369662,0.002214,59,2.362724,3436.530625,6.387603,5.433838,0,0,0.003717,1.893478,4.263967,424259.4543,28.112518,1.371369,0,0,0.003123,0,196,12672,0,0.000148,0,-2.331628,0.964589,0.000363,0,0,14.585244,0,0.001439,0.43023,1.691954,0.007567,0,-0.001291,0.31535,90.882,0,0.002089,0,0,11.470727,0.002125,4112.068668,128.194287,0.19605,3.016474,25.982736,859.486489,26624,0,0.001126,5.844976,1.103624,0,0.00157,0.000349,995.339401,204.33,0.49,0.003239,NotAnnotated
-0.017648,0.001318,1.486191,0.002169,123,1.774767,9492.680718,11.762925,8.64016,0,0.75385,0.003717,2.637366,1.492203,552216.2555,0,3.283306,0.343225,48.4355,0.005813,26.49,185.666667,0,0.406555,0.000148,0,-4.495433,4.27953,0.000409,0,2.273,34.873736,70.785,0.002497,0.50389,1.206511,0.02467,0,-0.000776,1.15765,85.052,0,0.001463,25.734,0.000001,11.28083,0.001816,5968.477074,48.773163,0.43956,2.38488,11.993062,606.86838,46488,0.845,0.001183,5.549806,1.298399,2.2273,0.001368,0.000101,585.251909,141.57,-6.181818,0.001523,C
-0.017282,0.001633,1.105252,0.002145,114,1.82606,7856.982735,11.683246,4.692038,0,0,0.003717,2.579548,5.817625,490960.7874,0,1.855977,0,0,0.003908,0,0,0,0,0.000148,0,-3.056676,1.329972,0.000325,0,0,11.52951,0,0.001439,0.43023,2.336814,0.007671,0,-0.001291,0.31535,90.882,0,0.001242,0,0.000001,11.332763,0.002125,4262.049048,65.275155,0.19605,2.956347,27.763382,0,29760,0,0.001126,4.834066,1.488795,0,0.00157,0.000349,0,204.33,0,0.003239,NotAnnotated
-0.028841,0.000912,1.184034,0.002176,235.5,1.525581,8402.88516,6.941665,3.7791,0,0.396035,0.003717,0.879408,1.701104,961783.04065,22.987999,0.638322,0.6389,23.43,0.002902,29.72,236.899001,12928,0.37596,0.000148,0,3.899402,1.397443,0.002588,0.000011,0.47216,11.097745,61.485,0.001114,0,1.414031,0.005276,0.35813,-0.000903,0.5525,0,0.000001,0.003653,19.86,0.000001,9.947272,0.001116,6995.896122,58.298863,0,4.558177,16.683742,651.007276,42874.5,0.325,0.000774,4.03614,1.012943,1.72085,0.000969,0,538.636253,0,27.831042,0.000769,C
-0.028404,0.001751,1.214615,0.002207,329,1.633719,5547.41436,4.124472,3.864239,0,0.396035,0.003717,0.953414,1.840117,1075362.9064,0,0.690775,0.6389,23.43,0.002556,29.72,197.794934,0,0.37596,0.000148,0,4.309209,1.498167,0.002611,0.000013,0.47216,16.750866,61.485,0.00183,0,1.522289,0.007345,0.35813,0.004646,0.89375,0,0.000001,0.003983,19.86,0.000001,9.039766,0.001747,7752.403737,72.692285,0,5.162756,21.263925,752.713758,46712.5,0.325,0.001133,4.228584,1.092216,1.72085,0.001287,0,607.400785,0,17.37602,0.001597,NotAnnotated
-0.02189,0.000813,0.811566,0.002197,171.5,0.984304,1149.152145,2.135971,2.522094,0,0,0.003717,1.726403,2.304095,399529.6029,0,0.975734,0,0,0.00284,0,77,0,0,0.000148,0,2.920996,0.886769,0.001327,0.000013,0,4.052864,0,0.00042,0.16909,4.028239,0.004097,0,-0.006877,0.0059,128.18,0,0.004934,0,0,10.371118,0.001288,2458.88188,122.259761,3.2426,2.758491,5.260473,747.788719,18532,0,0.000769,3.692254,0.865586,0,0.001187,0.000101,644.135933,306.16,0.32,0.001115,NotAnnotated
-0.004013,0.000256,0,0,0,0,0,0,0,0,0,0,6.309374,2.76195,0,0,10.932862,0,0,0,0,0,0,0,0,0,7.726833,1.737637,0,0,0,0,0,0.000177,0.30882,2.724861,0,0,-0.216792,0.0272,46.225,0,0,0,0,0,0.000139,0,0,0.19605,0,0,0,0,0,0.000253,0,8.965987,0,0.000293,0.000044,0,68.111,0,0.000297,NotAnnotated
-0.005797,0.000144,0,0,0,0,0,0,0,0,0,0,2.881483,3.245528,0,0,1.772325,0,0,0,0,0,0,0,0,0,67.360583,1.941418,0,0,0,0,0,0.000035,0.16909,6.898646,0,0,-0.307439,0.00315,111.95,0,0,0,0,0,0.000354,0,0,3.2426,0,0,0,0,0,0.000283,0,1.482725,0,0.000359,0.000101,0,238.05,0,0.000089,NotAnnotated
-0.00652,0.000481,0,0,0,0,0,0,0,0,0,0,8.140239,3.85688,0,9.836163,0.65011,0,0,0,0,0,9603,0,0,0,-22.002326,2.00598,0,0,0,0,0,0.00026,0.11524,3.26659,0,0,-0.358172,0.072,30.326,0,0,0,0,0,0.000218,0,0,0,0,0,0,0,0,0.000521,0,7.237462,0,0.000444,0.000019,0,0,0,0.000439,NotAnnotated
-0.014611,0.000289,0.410457,0.001079,419,0.496846,2754.399952,2.485921,2.287881,0,0.46346,0.001805,2.259327,2.983382,367913.94205,0,1.394735,1.02325,29.252,0.001799,74.885,0,0,0.77375,0.000072,0,37.096104,1.543555,0.000556,0.000004,0.18815,3.450142,153.08,0.000084,0.16909,5.97213,0.017455,0.71625,0.182529,0.01035,128.18,0,0.002024,11.2325,0,7.539501,0.000513,3061.197932,63.060615,3.2426,4.364323,6.532734,0,28928,0.045,0.000577,1.991335,1.167059,2.1563,0.000726,0.000101,0,306.16,0,0.00026,NotAnnotated
-0.013372,0.000452,0.63471,0.001081,313.5,0.807341,3554.230912,4.277053,4.111716,0,0,0.001805,3.791804,2.45085,285345.705,10.890298,1.245513,0,0,0.00187,0,0,9831,0,0.000072,0,32.764179,3.936625,0.000029,0,0,4.550058,0,0.000142,0.18106,1.146941,0.013217,0,-0.054085,0.07,42.264,0,0.000214,0,0,3.409735,0.000262,2412.138825,0.357081,0.38502,0.595599,4.274172,0,17356.5,0,0.000567,1.808309,1.482213,0,0.000318,0.000358,0,3.9492,0,0.000266,NotAnnotated
-0.010797,0.000406,0.354772,0.001054,104,0.465797,8505.05845,30.704182,4.281169,0,0,0.001805,5.709894,2.737214,77149.45665,5.497937,0.459045,0,0,0.003046,0,0,8439,0,0.000072,0,-16.698283,1.435131,0.000082,0,0,0.353772,0,0.000189,0.11524,2.32949,0.004961,0,0.240916,0.116,30.326,0,0.000195,0,0,11.429693,0.000301,836.694862,0,0,0.890522,2.378301,0,9021,0,0.000539,1.187994,5.107085,0,0.000696,0.000019,0,0,0,0.000381,NotAnnotated
-0.014246,0.000452,0.419756,0.001071,352,0.525997,3915.076643,2.82677,1.845667,0,0,0.001805,1.539025,2.06001,490032.2671,0,0.957632,0,0,0.001798,0,176,0,0,0.000072,0,27.646388,1.075689,0.000667,0.000004,0,2.225765,0,0.000117,0,4.147992,0.015813,0,0.220201,0.05445,0,0,0.001808,0,0.000001,7.300848,0.000478,3693.44391,28.086146,0,4.780858,9.225386,717.533575,31414,0,0.000571,1.81859,0.80058,0,0.000446,0,644.135933,0,-3.36,0.000216,NotAnnotated
-0.010372,0.000523,0.744235,0.001093,135,0.631805,6507.377169,11.746168,3.164791,0,0.373895,0.001805,1.274916,1.808014,239770.9224,32.099392,0.934266,0.25452,24.1165,0.001563,15.095,0,14577,0.33497,0.000109,0,-8.329232,3.038648,0.000012,0,2.5352,0.787737,39.413,0.00024,0.27868,0.872213,0.004454,0,-0.09278,0.1564,63.045,0,0.000506,43.5445,0,5.924014,0.000463,1981.175495,0.280956,0.19605,0.230702,3.35186,0,11868,0.68,0.000481,2.087746,3.032993,1.9485,0.00065,0.000032,0,78.826,0,0.000318,NotAnnotated
-0.013173,0.000452,0.611763,0.001072,225,0.689775,4956.04314,4.472963,2.118732,0,0,0.001805,1.089467,2.079507,440553.0854,16.482475,0.874745,0,0,0.001429,0,0,13029,0,0.000081,0,30.790222,2.304334,0.000367,0.000002,0,1.573215,0,0.000138,0.2302,1.993482,0.002929,0,-0.082343,0.08125,81.498,0,0.002035,0,0,5.717099,0.000421,3442.367955,30.79383,1.7193,2.085732,7.634883,0,21412,0,0.000514,2.094058,1.29244,0,0.000531,0.000092,0,122.97,0,0.0002,NotAnnotated
-0.012161,0.000406,0.435103,0.001093,188,0.449239,1482.903418,1.784481,1.452582,0,0.46346,0.001805,1.184494,1.370842,307406.226,0,0.737232,1.02325,17.891,0.001451,60.455,0,0,0.68555,0.000084,0,32.257064,0.828406,0.000591,0.000007,0.18815,1.002713,119.025,0.000135,0.16909,2.9448,0.00327,0.71625,-0.156154,0.05005,111.95,0,0.004181,11.2325,0,7.512286,0.00066,2112.020815,89.237955,3.2426,3.086745,4.417196,0,16879.5,0.035,0.00048,2.026666,0.616387,2.07065,0.000638,0.000101,0,238.05,0,0.000161,NotAnnotated
-0.009532,0.000445,0.60106,0.001058,56,0.490114,5117.785085,18.475758,2.702657,0,0,0.001805,3.967129,1.909208,109363.1385,9.836163,0.31863,0,0,0.001883,0,0,9603,0,0.000109,0,-11.440376,0.992332,0.00001,0,0,0.149501,0,0.000218,0.11524,1.629578,0.001225,0,-0.437839,0.0944,30.326,0,0.000481,0,0,7.071334,0.000297,861.260943,0,0,0.095848,1.539813,0,5577.5,0,0.000484,1.787459,3.544862,0,0.000542,0.000019,0,0,0,0.000473,NotAnnotated
-0.010992,0.000289,0.576672,0.001093,150,0.599247,3503.91098,4.216499,2.412315,0,0.46346,0.001805,1.175416,1.346964,298453.1315,0,0.730464,1.02325,17.891,0.001399,60.455,0,0,0.68555,0.000108,0,29.892552,0.807071,0.0001,0.000002,0.18815,1.599583,119.025,0.00007,0,2.899855,0.004257,0.71625,-0.748062,0.0028,0,0,0.001722,11.2325,0,8.209208,0.000695,2294.82055,11.445879,0,2.265505,3.797543,0,19305,0.035,0.000485,2.141608,0.609297,2.07065,0.000676,0,0,0,0,0.000142,NotAnnotated
-0.008805,0.000551,0.764782,0.001075,130,1.242883,6419.912375,7.725526,4.018336,0,0.50865,0.001805,2.359664,5.269074,299398.3848,0,1.836958,0.343225,54.24,0.001562,51.39,0,0,0.6509,0.000096,0,-16.209841,1.57313,0.000035,0,0.18815,4.76945,102.165,0.00041,0.43023,2.435398,0.004662,0,-0.285027,0.18285,90.882,0,0.000542,24.265,0,7.066088,0.000597,3157.961784,23.625441,0.19605,2.293579,16.370016,0,24064,0.265,0.000463,2.951113,1.375109,2.31845,0.000542,0.000349,0,204.33,0,0.001038,NotAnnotated
-0.010159,0.000544,0.630439,0.001079,115.5,0.669375,4710.19162,2.83405,2.169082,0,0.46346,0.001805,1.206412,1.580965,614224.0367,44.768811,0.746242,1.02325,29.252,0.001524,77.175,337.263158,14464,0.77375,0.00009,0,11.163963,0.803998,0.000328,0.000001,0.18815,4.118409,153.08,0.00021,0,3.200033,0.008484,0.71625,0.448317,0.00285,0,0,0.001804,11.2325,0.000001,6.947098,0.000838,5475.109055,38.049498,0,2.780613,8.725747,1702.046322,38872,0.005,0.000731,2.481167,0.620962,2.1563,0.001051,0,4199.848526,0,36.045,0.000516,NotAnnotated
-0.008072,0.000939,0.862928,0.001089,143,1.267018,6537.03953,5.899855,4.481619,0,0.50865,0.001805,2.078414,4.590586,421094.9067,44.768811,1.610284,0.343225,54.24,0.001905,51.39,0,14464,0.6509,0.000099,0,-13.227188,1.35334,0.000039,0,0.18815,10.847097,102.165,0.000737,0.43023,2.121972,0.014825,0,0.070883,0.23585,90.882,0,0.000627,24.265,0,5.585862,0.000929,4723.380492,31.760775,0.19605,1.588421,22.271808,0,32000,0.265,0.000708,3.429679,1.203967,2.31845,0.000576,0.000349,0,204.33,0,0.001345,NotAnnotated
-0.004336,0.0004,0,0,0,0,0,0,0,0,0,0,3.938177,1.841587,0,22.60141,0.311278,0,0,0,0,0,12416,0,0,0,-8.886274,0.925142,0,0,0,0,0,0.000226,0.11524,1.564351,0,0,0.477485,0.028,30.326,0,0,0,0,0,0.000298,0,0,0,0,0,0,0,0,0.000503,0,3.46032,0,0.000661,0.000019,0,0,0,0.000468,NotAnnotated
-0.00349,0.00048,0,0,0,0,0,0,0,0,0,0,0.579585,0.619866,0,0,0.920452,0,0,0,0,0,0,0,0,0,58.818035,3.117646,0,0,0,0,0,0.000224,0.019698,0.279804,0,0,0.389404,0.0178,15.385,0,0,0,0,0,0.000276,0,0,0,0,0,0,0,0,0.000508,0,0.908183,0,0.000135,0.000014,0,0.543,0,0.000177,NotAnnotated
-0.00496,0.001154,1.26109,0.001075,35.5,1.216284,4560.92677,8.23272,3.827098,0,0,0.001805,2.864497,1.237376,185341.6516,0,4.946456,0,0,0.001444,0,456,0,0,0.000072,0,3.006692,0.757893,0.000076,0,0,2.094574,0,0.0008,0.30882,1.230895,0.001899,0,0.101148,0.1224,46.225,0,0.001054,0,0,10.758949,0.000939,3024.830247,27.522868,0.19605,0.766704,2.50933,1528.26795,17619.5,0,0.000992,3.429603,4.037942,0,0.000942,0.000044,1470.22817,68.111,-17.1,0.001201,NotAnnotated
-0.00534,0.000523,0.797942,0.001129,35.5,0.647711,3219.375518,5.811147,4.677701,0,0.373895,0.001805,1.386813,1.596784,220575.894,0,1.008581,0.25452,12.755,0.001643,9.23,456,0,0.246755,0.000109,0,-14.560844,3.082691,0.00003,0,2.5352,3.340135,5.3575,0.000253,0.27868,0.556977,0.021147,0,-0.028625,0.1125,46.815,0,0.001669,43.5445,0,6.748943,0.00026,2189.397139,4.329808,0.19605,0.304387,2.845246,1528.26795,15467.5,0.625,0.000497,2.719262,3.249512,1.86285,0.000353,0.000032,1470.22817,10.715,-17.1,0.00019,NotAnnotated
-0.008901,0.000475,0.398261,0.001063,140,0.48487,4668.432186,3.370709,2.318308,0,0.328605,0.001805,0.608332,0.654703,461344.6277,4.518034,0.984681,0.089965,11.5825,0.0012,9.965,433.347222,6555,0,0.000072,0,71.096313,3.382434,0.000025,0,0.10444,3.415153,0.2715,0.000253,0,0.299322,0.006126,0,0.383207,0.0087,0,0,0.000341,13.277,0.000001,2.763246,0.000278,2724.51078,0.151985,0,0.516948,3.029374,1149.146185,20178,0.01,0.000519,1.414201,0.964996,0.83075,0.000137,0,9515.014604,0,-15.708585,0.000231,NotAnnotated
-0.009193,0.000406,0.505279,0.00103,203.5,0.569779,32761.01738,16.895832,2.717207,0,0,0.001805,4.733814,2.196966,680979.20765,3.442854,0.3823,0,0,0.002437,0,352.841633,5529,0,0.000087,0,-11.497747,1.13276,0.000237,0,0,1.679394,0,0.000189,0,1.897034,0.005132,0,0.274017,0.1056,0,0.000001,0.000482,0,0.000001,8.435502,0.000289,5732.34123,0,0,3.250071,13.806722,1292.572668,45541.5,0,0.000496,1.79887,4.202902,0,0.00061,0,7417.367514,0,18.355273,0.000244,NotAnnotated
-0.00706,0.000551,0.696082,0.001072,73,1.136975,9375.75335,8.461871,3.800738,0,0,0.001805,3.572478,7.718359,406467.81345,0,2.788202,0,0,0.0019,0,0,0,0,0.00009,0,-20.807689,2.292401,0.000052,0,0,6.642746,0,0.000384,0.43023,3.589145,0.010781,0,0.131694,0.14575,90.882,0,0.000554,0,0,6.988473,0.000579,4207.221144,12.376718,0.19605,2.541007,23.584392,0,30400,0,0.000475,2.794414,2.068933,0,0.000321,0.000349,0,204.33,0,0.000799,NotAnnotated
-0.006744,0.000444,0.520404,0.001083,102,0.578466,5318.352867,3.839966,2.103665,0,0,0.001805,1.783713,1.954148,510402.389,0,1.109869,0,0,0.001635,0,224,0,0,0.000094,0,36.186067,1.157676,0.000365,0.000002,0,2.61057,0,0.000123,0.16909,4.239798,0.007102,0,0.89301,0.05145,111.95,0,0.002044,0,0.000001,7.682539,0.000384,3843.685285,18.309568,3.2426,3.454782,7.711992,906.100519,29898,0,0.000506,2.056796,0.915329,0,0.000588,0.000101,1769.709606,238.05,2.45,0.000215,NotAnnotated
-0.005417,0.000551,0.764782,0.001053,54,1.208331,6279.2967,7.556314,3.512628,0,0.50865,0.001805,3.94895,8.46926,306721.98825,28.112518,3.089522,0.343225,54.24,0.002014,51.39,0,12672,0.6509,0.000096,0,-22.661915,2.522047,0.000045,0,0.18815,5.46054,102.165,0.001254,0.43023,3.947315,0.004843,0,-0.296777,0.42665,90.882,0,0.000533,24.265,0,5.772346,0.000886,3077.167848,15.184965,0.19605,1.326351,17.317872,0,19968,0.265,0.000494,2.974152,2.286584,2.31845,0.000566,0.000349,0,204.33,0,0.001959,NotAnnotated
-0.007851,0.0006,0.986475,0.001059,288,1.050057,27095.563125,12.22724,4.273143,0,0.5516,0.001805,1.696959,2.170525,848385.3841,36.318499,3.415819,0.344485,34.6165,0.001989,9.765,261.616872,16384,0.154575,0.000162,0,-6.583577,7.644203,0.000138,0,1.0913,9.76813,34.5985,0.000177,0.4467,1.23601,0.018158,0,-0.234571,0.15065,57.281,0.000001,0.000809,45.5625,0.000001,6.25516,0.000336,8063.222427,12.345123,0.43956,1.892687,11.769606,961.256849,55616,0.655,0.000516,3.037778,4.354969,1.4134,0.000533,0.000101,2435.898369,69.197,40.643514,0.000328,NotAnnotated
-0.005341,0.000363,0.354772,0.001101,54,0.489006,19808.109625,23.836474,5.274514,0,1.2096,0.001805,7.51134,3.123398,225368.4438,23.083838,12.986639,1.8891,46.011,0.002168,179.16,0,23808,1.841,0.000072,0,-61.547278,5.094068,0.000332,0.000002,8.1909,2.458979,8.1626,0.001332,0.51517,6.630172,0.025301,0.8083,0.496588,0.2916,46.404,0,0.000481,144.73,0,13.554117,0.000886,2491.046452,1.169138,1.0043,4.963851,5.981818,0,31899,1.08,0.000554,1.216184,6.996396,4.99,0.000712,-0,0,8.1626,0,0.00189,NotAnnotated
-0.004805,0.000526,0.352125,0.000945,54,0.408958,6906.65045,24.933756,1.433925,0,0,0.001805,7.459115,3.392884,89113.75445,14.365332,0.602522,0,0,0.003514,0,0,18042,0,0.000072,0,-16.767724,1.751418,0.000039,0,0,0.031509,0,0.000184,0.11524,2.930362,0.000048,0,-0.844914,0.1568,30.326,0,0.000177,0,0,7.665357,0.00023,608.830513,0,0,0.340073,2.226472,0,4704.5,0,0.000505,1.285841,6.598453,0,0.000522,0.000019,0,0,0,0.000324,NotAnnotated
-0.005199,0.000625,0.386588,0.001058,75.5,0.529535,3619.729287,3.266904,1.631113,0,0.46346,0.001805,2.439472,3.080333,379949.1693,0,1.52171,1.02325,29.252,0.001672,77.175,266,0,0.77375,0.000072,0,20.116112,1.580784,0.000472,0.000005,0.18815,1.507218,153.08,0.000549,0,6.282934,0.001643,0.71625,1.143575,0.01485,0,0,0.002103,11.2325,0,9.254453,0.001157,2965.661153,70.528709,0,5.393937,11.405371,347.275775,27402.5,0.005,0.000745,1.994136,1.252209,2.1563,0.001082,0,330.714566,0,-7.2,0.001099,NotAnnotated
-0.003977,0.001203,0.51988,0.001075,2,0.663495,446.1549,1.610668,1.593115,0,0.396035,0.001805,2.101662,3.776661,108581.81995,15.931886,1.689792,0.6389,23.43,0.001325,29.72,0,11413,0.37596,0.000072,0,44.746917,4.127322,0.000149,0.000001,0.47216,0.400233,61.485,0.000465,0.2302,3.656082,0.000276,0.35813,-0.210278,0.6955,81.498,0,0.003014,19.86,0,6.166899,0.001004,837.487885,67.957573,1.7193,0.831051,2.058182,0,5706.5,0.325,0.000964,2.210287,2.4596,1.72085,0.001001,0.000092,0,122.97,0,0.000511,NotAnnotated
-0.004739,0.001315,0.921149,0.001129,109.5,0.807164,7512.514863,9.040331,4.418862,282694.2561,0,0.001805,2.557291,3.41986,362386.61175,16.482475,1.879977,0,0,0.001371,0,0,13029,0,0.000145,0,-12.617487,5.672702,0.000033,0,0,3.860431,0,0.000759,0.27868,1.668805,0.031844,0,0.231957,0.7888,63.045,0,0.001367,0,0,7.259692,0.001384,3606.719677,24.237477,0.19605,0.641316,8.194378,0,22897.5,0,0.000958,3.032255,6.008534,0,0.0013,0.000032,0,78.826,0,0.001131,NotAnnotated
-0.003419,0.001327,0.60106,0.001129,2,0.49197,930.763687,3.360158,2.268411,237649.4793,0,0.001805,2.383876,3.191896,115286.3427,33.208711,1.758017,0,0,0.001069,0,0,16641,0,0.000109,0,-12.166703,5.321334,0.000008,0,0,0.444823,0,0.000645,0.27868,1.560713,0.002258,0,0.130593,0.8976,63.045,0,0.001543,0,0,4.716543,0.001177,747.152516,16.936207,0.19605,0.155664,0.983858,0,4579.5,0,0.000979,1.919385,5.612901,0,0.001095,0.000032,0,78.826,0,0.000751,NotAnnotated
-0.004821,0.001728,0.4909,0.001087,40.5,0.827179,5120.764275,4.621628,3.093376,200810.2119,0.50865,0.001805,4.625188,9.923998,378961.27965,46.315972,3.647614,0.343225,54.24,0.00177,51.39,340.446953,16512,0.6509,0.000072,0,-28.902161,3.004696,0.000136,0,0.18815,5.795259,102.165,0.001007,0.43023,4.640598,0.029721,0,0.298915,0.69165,90.882,0,0.001015,24.265,0,7.060374,0.002155,3661.282908,68.188001,0.19605,4.299723,22.628424,1048.060817,30912,0.265,0.001379,2.411255,2.692769,2.31845,0.001572,0.000349,1777.002461,204.33,33.948,0.002011,NotAnnotated
-0.006385,0.001181,0.400055,0.001065,211.5,0.490635,3134.114615,1.616356,1.24305,200810.2119,0.46346,0.001805,2.611516,3.320274,711284.264,44.768811,1.630477,1.02325,29.252,0.001629,74.885,286.266667,14464,0.77375,0.000072,0,36.630662,1.711744,0.001415,0.000014,0.18815,2.009997,153.08,0.000363,0,6.763964,0.00233,0.71625,-0.520394,0.1575,0,0.000001,0.003566,11.2325,0.000001,7.492692,0.001927,5038.716319,101.325634,0,8.099413,12.991884,506.63791,40849.5,0.045,0.001687,2.024846,1.343732,2.1563,0.00199,0,378.746972,0,30.746989,0.000749,NotAnnotated
-0.004225,0.001959,0.836372,0.001129,4,0.948676,4226.42917,7.628934,4.255464,193833.0102,0,0.001805,5.422121,11.669354,237649.4793,44.768811,4.25942,0,0,0.001373,0,0,14464,0,0.000109,0,-33.487788,3.522282,0.000008,0,0,2.728708,0,0.001307,0.43023,5.434122,0.015057,0,0.062398,1.24285,90.882,0,0.000739,0,0,6.856218,0.00228,2585.357688,29.073135,0.19605,0.503927,10.789584,0,16512,0,0.001359,3.172675,3.152853,0,0.001716,0.000349,0,204.33,0,0.002331,NotAnnotated
-0.004509,0.001175,0.41502,0.001101,37.5,0.447427,2946.105562,2.65894,1.95933,194396.7682,0.396035,0.001805,0.720327,1.851609,385981.2513,16.148342,1.542529,0.6389,12.8075,0.001314,31.45,240,9088,0.37596,0.000081,0,37.375736,1.331456,0.000198,0.000001,0.18815,2.055317,59.515,0.000403,0,2.930746,0.010931,0.35813,-0.347286,0.0875,0,0,0.00175,10.6875,0,4.810525,0.001414,2334.225696,27.51111,0,2.088469,4.012303,1163.6394,17714.5,0.025,0.001627,1.522245,1.208804,1.4144,0.001192,0,1924.322667,0,-1.62,0.000426,NotAnnotated
-0.006137,0.001132,0.463342,0.001082,124,0.670682,4991.36356,2.574195,2.095786,194683.661,0.46346,0.001805,2.25761,2.891669,665963.3601,11.191646,1.416837,1.02325,29.252,0.001736,77.175,325.794872,8023,0.77375,0.000072,0,20.78689,1.503391,0.000749,0.000005,0.18815,5.416221,153.08,0.000488,0,5.907824,0.019423,0.71625,0.405039,0.01375,0,0.000001,0.00223,11.2325,0.000001,7.4402,0.002228,6485.177673,77.651792,0,7.824816,31.526914,1470.997371,50002.5,0.005,0.001505,2.319848,1.166996,2.1563,0.00202,0,2000.715262,0,-8.8452,0.001259,NotAnnotated
-0.005388,0.001022,0.408043,0.001075,52.5,0.504004,950.831125,1.144201,1.212396,230912.967,0.46346,0.001805,2.602726,2.867657,300081.7565,19.483446,1.625982,1.02325,17.891,0.001476,60.455,361,11187,0.68555,0.000072,0,57.133781,1.724233,0.000714,0.000007,0.18815,0.958123,119.025,0.000383,0.16909,6.210541,0.000821,0.71625,-0.098774,0.0546,111.95,0,0.004334,11.2325,0,7.100453,0.001954,2024.187895,105.316356,3.2426,3.658296,4.976071,599.025625,16186.5,0.035,0.001552,1.999934,1.342152,2.07065,0.001619,0.000101,416.853889,238.05,20.25,0.000549,NotAnnotated
-0.003808,0.002061,0.931176,0.001157,4,0.768025,5905.461546,10.659678,4.731504,238872.3663,0,0.001805,2.205609,2.996736,260171.8677,20.156772,1.631494,0,0,0.001191,0,0,12771,0,0.000137,0,-12.261778,5.036921,0.000006,0,0,2.073696,0,0.001283,0.27868,1.464862,0.045251,0,-0.118414,1.87,63.045,0,0.001024,0,0,7.45504,0.001806,2727.390589,20.144454,0.19605,0.325201,6.889685,0,16576.5,0,0.001416,2.996074,5.220586,0,0.001602,0.000032,0,78.826,0,0.001159,NotAnnotated
-0.004815,0.001176,0.593711,0.001075,39.5,0.709619,2749.188073,2.481217,2.018946,191249.7463,0.46346,0.001805,2.194522,2.827864,386187.9993,32.099392,1.379742,1.02325,29.252,0.001662,74.885,0,14577,0.77375,0.000072,0,34.452949,1.477733,0.000243,0.000001,0.18815,3.229095,153.08,0.000389,0.16909,5.776548,0.00341,0.71625,-0.540313,0.1116,128.18,0,0.0019,11.2325,0,7.731746,0.001918,3701.049677,73.644329,3.2426,3.162795,10.263405,0,27459,0.045,0.001696,2.554677,1.137368,2.1563,0.001951,0.000101,0,306.16,0,0.000825,NotAnnotated
-0.005798,0.001328,0.768089,0.001093,8.5,1.152854,7080.839065,8.520865,2.546973,205765.7753,0.39624,0.001805,2.593547,19.144241,304204.45935,198.070742,7.255505,0.486475,15.3625,0.001241,39.255,304,11639,0.20193,0.000084,0,19.894917,1.219016,0.000052,0,0.18815,1.002713,0,0.001746,0,1.877228,0.004731,0.088185,0.215337,0.3375,0,0,0.001805,53.635,0,5.094725,0.002017,5231.374395,0,0,1.125765,36.036796,756.448825,18282.5,0.075,0.001513,2.642743,5.487834,2.12295,0.00109,0,1145.271198,0,-15.75,0.001069,NotAnnotated
-0.004165,0.002011,0.621645,0.001075,4,0.962199,1409.9607,2.545055,2.215161,257002.9953,0,0.001805,1.994769,3.668681,212989.73995,101.705852,1.608846,0,0,0.00139,0,0,10403,0,0.000072,0,48.355913,4.056695,0.000172,0.000001,0,1.62782,0,0.000815,0.2302,3.543796,0.00072,0,0.013671,1.21875,81.498,0,0.001943,0,0,5.312199,0.001685,1810.222535,49.096993,1.7193,1.375929,8.424015,0,11463.5,0,0.001416,2.460371,2.352196,0,0.001467,0.000092,0,122.97,0,0.000733,NotAnnotated
-0.003962,0.002337,1.025981,0.001185,4,0.587375,7584.493921,13.690422,5.207543,231465.9246,0.373895,0.001805,2.033685,2.78883,282694.2561,16.482475,1.506233,0.25452,24.1165,0.001009,15.095,0,13029,0.33497,0.000165,0,-11.91074,4.708676,0.000005,0,2.5352,1.418683,39.413,0.001591,0.27868,1.362225,0.075445,0,-0.385543,3.298,63.045,0,0.001309,43.5445,0,8.053861,0.001924,2869.423489,11.215773,0.19605,0.146475,2.989787,0,16641,0.68,0.001434,2.819474,4.82809,1.9485,0.001808,0.000032,0,78.826,0,0.001414,NotAnnotated
-0.005613,0.002016,1.042906,0.001067,9.5,1.141642,7403.66366,6.682007,2.340235,231465.9246,0.328605,0.001805,4.105399,1.79267,384485.7579,102.777755,7.268912,0.35091,36.0065,0.001046,66.11,0,16899,0.154575,0.000072,0,5.417725,1.149347,0.000143,0,0.18815,1.716432,34.0555,0.001637,0,1.804117,0.001482,0,-0.069254,0.476,0,0,0.000967,61.69,0,9.289681,0.001672,5076.290267,25.117253,0,1.464441,6.89623,0,26920.5,0.17,0.001508,2.869173,5.894145,1.8983,0.001324,0,0,0,0,0.001642,NotAnnotated
-0.00534,0.002273,0.844453,0.001129,13,0.890221,11265.266961,8.133767,3.695095,237649.4793,0,0.001805,1.980793,2.724454,597792.35925,102.777755,1.464274,0,0,0.001262,0,209,16899,0,0.000109,0,-11.519381,4.585965,0.000039,0,0,4.256589,0,0.001482,0.27868,1.329036,0.026064,0,-0.311501,2.7676,63.045,0,0.001134,0,0,6.207756,0.001684,6812.945679,20.454044,0.19605,1.026576,25.13342,599.025625,36055.5,0,0.001415,2.792322,4.700075,0,0.001446,0.000032,1385.844709,78.826,11.25,0.001199,NotAnnotated
-0.003763,0.001678,0.72341,0.001075,2,1.260904,963.8058,3.479443,2.875798,237649.4793,0,0.001805,4.902996,10.761113,108025.94445,46.315972,3.852341,0,0,0.001454,0,0,16512,0,0.000072,0,-33.32601,3.26978,0.000023,0,0,1.227588,0,0.001178,0.43023,4.99339,0.000519,0,-0.059355,0.7685,90.882,0,0.000872,0,0,5.050837,0.001604,1065.54846,45.354621,0.19605,0.61509,6.6534,0,6464,0,0.001156,2.866502,2.865292,0,0.001083,0.000349,0,204.33,0,0.001928,NotAnnotated
-0.00499,0.002066,1.025981,0.001185,2,0.587375,3792.24696,13.690422,5.207543,0,0,0.001805,1.872385,2.588763,141347.12805,46.315972,1.386627,0,0,0.001009,0,0,16512,0,0.000165,0,-11.390485,4.380581,0.000002,0,0,0.709342,0,0.001314,0.27868,1.262658,0.037722,0,-0.140454,2.5024,63.045,0,0.001309,0,0,8.053861,0.001588,1434.711745,11.215773,0.19605,0.073237,1.494893,0,8320.5,0,0.001193,2.819474,4.453801,0,0.001591,0.000032,0,78.826,0,0.001319,NotAnnotated
-0.006283,0.001106,0.863382,0.001043,53,0.856933,2986.13007,5.390126,2.708432,0,0,0.001805,0.824261,0.898134,189860.4675,0,1.346675,0,0,0.001044,0,0,0,0,0.000108,0,111.403279,4.757548,0.000003,0,0,1.700055,0,0.000473,0.019698,0.410719,0.00165,0,0.296396,0.0288,15.385,0,0.000172,0,0,2.586554,0.000619,1442.829653,0.033645,0,0.053761,0.798378,0,6982.5,0,0.001366,1.967513,1.320314,0,0.000336,0.000014,0,0.543,0,0.000413,NotAnnotated
-0.010091,0.001467,0.784849,0.001093,191,1.154505,14457.18406,8.698667,3.968912,200810.2119,0.50865,0.001805,3.49259,7.749516,601471.88505,9.839944,2.765981,0.343225,54.24,0.001512,51.39,320,7296,0.6509,0.00009,0,-25.884618,2.37834,0.000077,0,0.18815,9.05869,102.165,0.000998,0,3.616104,0.019239,0,-0.241815,1.00965,0,0,0.00067,24.265,0.000001,8.335759,0.001341,6903.055128,24.357624,0,4.503878,29.733288,599.025625,50112,0.265,0.000918,2.922561,2.054497,2.31845,0.000957,0,2031.042326,0,11.76,0.001704,NotAnnotated
-0.011259,0.000625,0.59783,0.001095,257.5,0.696976,8852.097367,3.994629,2.261141,0,0.46346,0.001805,2.001343,2.610668,823536.61985,0,1.253786,1.02325,29.252,0.001469,74.885,176,0,0.77375,0.000094,0,32.0346,1.35939,0.000569,0.000005,0.18815,4.214673,153.08,0.000237,0,5.312804,0.015437,0.71625,-0.13611,0.08595,0,0.000001,0.002342,11.2325,0.000001,9.110191,0.000872,8153.742597,32.892651,0,6.688907,23.620405,756.448825,58195,0.045,0.000853,2.436651,1.037937,2.1563,0.00077,0,3807.492438,0,-8.75,0.000555,NotAnnotated
-0.008067,0.000794,0.844203,0.001107,198,0.968544,8535.885584,6.163094,4.066227,0,0.46056,0.001805,4.422679,2.797965,568690.8525,0,1.466035,0.25452,27.6895,0.001546,9.875,0,0,0.128785,0.000108,0,34.497517,4.485404,0.000021,0,0.47216,4.846546,1.9746,0.000291,0.18106,1.326447,0.011166,0.076925,0.170942,0.1792,42.264,0,0.000414,15.956,0,4.56207,0.000452,4828.2633,0.242364,0.38502,0.901604,7.625155,0,30319.5,0.28,0.000827,2.24864,1.726889,1.0733,0.000334,0.000358,0,3.9492,0,0.000435,NotAnnotated
-0.008294,0.000438,0.741652,0.001097,192.5,1.107267,9214.803605,6.653288,4.337766,0,0,0.001805,5.031469,10.988013,516257.05455,15.71353,3.934558,0,0,0.001885,0,0,11136,0,0.000094,0,-31.802632,3.30338,0.000068,0,0,11.657291,0,0.000208,0.43023,5.091562,0.021739,0,0.331569,0.02915,90.882,0,0.000739,0,0,7.148318,0.00055,5804.759544,44.73632,0.19605,3.458128,28.748928,0,44096,0,0.000523,3.210902,2.927809,0,0.000388,0.000349,0,204.33,0,0.000442,NotAnnotated
-0.007003,0.00067,0.622149,0.001089,143,0.704313,4175.490923,3.768494,2.899498,0,0,0.001805,2.672081,3.44593,403439.9673,0,1.65402,0,0,0.001908,0,0,0,0,0.000108,0,37.373111,1.761293,0.000163,0.000001,0,4.363206,0,0.000182,0,6.962059,0.00928,0,0.41728,0.09135,0,0,0.001703,0,0,8.3442,0.000569,3746.077335,30.674718,0,2.976854,6.623728,0,31696.5,0,0.000937,2.706932,1.372829,0,0.00081,0,0,0,0,0.000455,NotAnnotated
-0.003942,0.00078,0.582807,0.001043,46,0.657141,683.340636,2.466934,3.543057,0,0.328605,0.001805,1.15719,1.237886,84847.4803,6.819596,1.864022,0.089965,11.5825,0.001789,9.965,0,6441,0,0.000072,0,128.516754,6.391874,0.000002,0,0.10444,1.97197,0.2715,0.000307,0.019698,0.56224,0.001362,0,0.185365,0.032,15.385,0,0.000165,13.277,0,1.893277,0.000369,627.92271,0.138759,0,0.053692,0.605752,0,4446,0.01,0.000833,1.932237,1.830402,0.83075,0.000204,0.000014,0,0.543,0,0.000266,NotAnnotated
-0.003582,0.000589,0.582807,0.001008,45.5,0.66438,3024.51702,10.918834,3.726576,0,0,0.001805,9.308326,4.297563,85111.58285,3.442854,0.744053,0,0,0.003797,0,0,5529,0,0.000072,0,-20.771241,2.19936,0.000016,0,0,0.610218,0,0.000221,0.11524,3.67122,0.000691,0,-0.044462,0.1248,30.326,0,0.000287,0,0,6.464961,0.000324,885.84447,0,0,0.346403,2.077386,0,7566,0,0.000864,2.260219,8.21754,0,0.000949,0.000019,0,0,0,0.000557,NotAnnotated
-0.002913,0.000523,0,0,0,0,0,0,0,248251.3779,0,0,2.502858,3.397517,0,16.205289,1.818406,0,0,0,0,0,12513,0,0,0,-11.974467,5.556095,0,0,0,0,0,0.000253,0.27868,1.641321,0,0,-0.031841,0.1224,63.045,0,0,0,0,0,0.000272,0,0,0.19605,0,0,0,0,0,0.000502,0,5.861012,0,0.000406,0.000032,0,78.826,0,0.000282,NotAnnotated
-0.004769,0.001199,0.878208,0.001075,75.5,1.071812,4689.16305,5.642795,3.776874,0,0,0.001805,2.16461,2.184825,310471.8045,14.097869,4.054781,0,0,0.001816,0,0,14706,0,0.000144,0,-28.861154,6.183826,0.00005,0,0,6.518053,0,0.000935,0,0.934914,0.007424,0,-0.051888,0.64845,0,0,0.000994,0,0,5.408004,0.000621,2764.725808,0.205674,0,0.499708,6.087163,0,17784,0,0.001254,3.099463,5.80563,0,0.000861,0,0,0,0,0.000892,NotAnnotated
-0.00421,0.000705,0.48998,0.001008,17.5,0.791588,2851.86545,10.295543,2.233025,0,0,0.001805,7.290171,3.369682,94348.66245,0,0.583458,0,0,0.002562,0,0,0,0,0.000072,0,-16.383792,1.723015,0.000016,0,0,0.287552,0,0.000312,0.11524,2.884796,0.000269,0,-0.783481,0.2264,30.326,0,0.000272,0,0,6.688808,0.000309,842.08614,0,0,0.542948,6.583824,0,6208,0,0.000815,2.142571,6.439135,0,0.00091,0.000019,0,0,0,0.000596,NotAnnotated
-0.007562,0.000526,0.401399,0.001123,253,0.623676,37392.53742,14.999012,3.983711,0,0.423675,0.001805,5.444913,2.696374,872865.7924,0,11.874051,0.94455,17.6935,0.001377,66.08,245,0,0.8138,0.000072,0,-38.11009,3.228127,0.000146,0.000002,2.5352,5.154501,5.3575,0.001206,0,5.448408,0.04671,0.40415,0.012689,0.7056,0,0.000001,0.000882,63.805,0.000001,11.568546,0.000479,8055.188662,1.934047,0,10.102288,23.782468,617.446678,80766.5,0.36,0.0005,1.602636,5.877296,1.9809,0.00056,-0,2021.641037,0,1.768,0.000754,NotAnnotated
-0.009392,0.0006,1.005371,0.001074,270,1.166824,35044.856275,12.651573,5.076651,0,0.5516,0.001805,1.630599,1.644145,1039677.8352,0,3.084714,0.344485,23.255,0.00186,8.935,296.651376,0,0.066365,0.000158,0,-22.983782,4.698457,0.000119,0,1.03195,21.689491,0.2715,0.000206,0,0.709943,0.041629,0,0.518206,0.2096,0,0.000001,0.000713,50.765,0.000001,6.27853,0.000195,10053.711408,0.106992,0,1.554846,17.510558,1061.551889,66291,0.655,0.000615,3.066602,4.394149,1.3278,0.000498,0,2893.834125,0,-20.183852,0.000374,NotAnnotated
-0.008836,0.000452,0.681631,0.001078,284,0.872982,18183.08118,4.688778,2.614645,0,0.396035,0.001805,1.253094,2.299515,1526542.88125,0,1.014617,0.6389,23.43,0.001277,29.72,278.464921,0,0.37596,0.000082,0,29.975267,2.531956,0.000839,0.000004,0.47216,8.672695,61.485,0.000588,0,2.238029,0.008891,0.35813,0.072781,0.25675,0,0.000001,0.001578,19.86,0.000001,5.706916,0.000553,12759.161265,27.185122,0,7.700815,35.276028,867.150569,80951.5,0.325,0.000455,2.240276,1.477999,1.72085,0.000528,0,2320.627519,0,-39.600305,0.000331,NotAnnotated
-0.007208,0.000444,0.461225,0.001019,170,0.552157,42521.41376,17.056323,2.447884,0,0,0.001805,5.060987,2.3373,826526.53685,8.043168,0.412956,0,0,0.002249,0,305.839644,9797,0,0.000084,0,-12.930081,1.222757,0.000416,0,0,1.5947,0,0.000524,0,2.033121,0.007594,0,0.036233,0.116,0,0.000001,0.000454,0,0.000001,8.496556,0.000216,6615.568575,0,0,5.193022,21.163407,1058.017448,55775,0,0.000545,1.625547,4.515794,0,0.00062,0,2927.147329,0,54.498889,0.0007,NotAnnotated
-0.006969,0.00037,0.461225,0.001086,172,0.557189,6877.873167,2.758874,1.930428,0,0.92692,0.001805,1.696882,1.872544,869051.672,0,1.069812,2.0465,35.782,0.001544,120.91,310.379197,0,1.3711,0.000084,0,39.192892,1.133524,0.00136,0.000013,0.3763,4.744831,238.05,0.000093,0,4.09375,0.016621,1.4325,-0.093317,0.0245,0,0.000001,0.002849,22.465,0.000001,7.831418,0.000515,6510.59833,60.431308,0,10.081059,17.205061,1058.924992,55935,0.07,0.000496,2.026135,0.879042,4.1413,0.000439,0,2713.67974,0,-43.069012,0.000091,NotAnnotated
-0.00517,0.000289,0.417031,0.001092,63,0.564929,23251.90256,13.990314,3.986091,0,0.328605,0.001805,5.073109,1.714607,501367.839,0,9.694322,1.11705,18.2865,0.001138,94.71,0,0,0.9289,0.000078,0,-20.058755,0.918239,0.000161,0.000005,0.18815,3.189838,0,0.000721,0.060225,5.342363,0.013254,0.5052,-0.085259,0.0175,41.775,0,0.000691,66.865,0.000001,12.997972,0.000396,4499.58894,0,1.2064,9.534133,11.889986,0,55419,0.07,0.000504,1.45559,5.202787,1.6186,0.000781,-0,0,0,0,0.000955,NotAnnotated
-0.004733,0.000363,0.424845,0.001082,65.5,0.567417,3842.829563,1.981862,1.913812,0,0.396035,0.001805,0.525394,1.34956,648937.4972,0,1.134669,0.6389,12.8075,0.001511,31.45,426.198044,0,0.37596,0.000072,0,28.556084,0.977949,0.000322,0.000002,0.18815,5.416221,59.515,0.000133,0,2.153746,0.010969,0.35813,-0.126284,0.015,0,0.000001,0.001591,10.6875,0.000001,4.477014,0.000493,4170.717012,39.586916,0,4.069138,12.34821,1426.244016,31772.5,0.025,0.000512,1.776153,0.885231,1.4144,0.000365,0,1985.229967,0,-15.709876,0.000162,NotAnnotated
-0.003586,0.000363,0.444921,0.001087,19,0.595411,3001.245373,2.708705,2.475456,0,0,0.001805,1.635322,2.080312,373779.1619,0,1.037883,0,0,0.00195,0,0,0,0,0.000072,0,25.989645,1.094619,0.00059,0.000004,0,4.002754,0,0.000398,0.16909,4.295237,0.017972,0,0.275049,0.03015,128.18,0,0.00225,0,0,8.723177,0.000674,3507.472475,91.215592,3.2426,5.421823,11.961393,0,32939.5,0,0.000536,2.326455,0.84901,0,0.000731,0.000101,0,306.16,0,0.000757,NotAnnotated
-0.003055,0.00129,0.677462,0.001087,12.5,1.242274,6712.6696,6.058366,4.721777,0,0.50865,0.001805,3.430265,7.360359,378900.9387,44.768811,2.736101,0.343225,54.24,0.002137,51.39,0,14464,0.6509,0.000072,0,-23.60768,2.264235,0.000052,0,0.18815,12.649198,102.165,0.000816,0.43023,3.471489,0.033648,0,-0.062804,0.63335,90.882,0,0.000364,24.265,0,6.212238,0.001227,4490.144712,33.011079,0.19605,3.092428,38.156976,0,35648,0.265,0.00094,2.967951,2.009821,2.31845,0.000805,0.000349,0,204.33,0,0.00132,NotAnnotated
-0.003002,0.0013,0.677462,0.001087,11,1.245179,6902.13072,6.22936,4.705892,0,0.50865,0.001805,3.102232,6.680272,379709.9544,0,2.486023,0.343225,54.24,0.002078,51.39,0,0,0.6509,0.000072,0,-22.58262,2.072012,0.000071,0,0.18815,12.649198,102.165,0.000704,0.43023,3.158713,0.033547,0,-0.025402,0.67575,90.882,0,0.000507,24.265,0,6.625605,0.001254,4612.735272,43.985592,0.19605,3.456765,39.29796,0,36544,0.265,0.000962,3.045578,1.824153,2.31845,0.000921,0.000349,0,204.33,0,0.001034,NotAnnotated
-0.002617,0.000675,0,0,0,0,0,0,0,0,0,0,3.035482,6.492853,0,0,2.43197,0,0,0,0,0,0,0,0,0,-21.839116,2.01333,0,0,0,0,0,0.000438,0.43023,3.07156,0,0,-0.102095,0.28885,90.882,0,0,0,0,0,0.000624,0,0,0.19605,0,0,0,0,0,0.000468,0,1.782112,0,0.000384,0.000349,0,204.33,0,0.000934,NotAnnotated
-0.002192,0.001201,0,0,0,0,0,0,0,0,0,0,1.645651,1.8546,0,0,1.228855,0,0,0,0,0,0,0,0,0,-20.054164,3.732889,0,0,0,0,0,0.000724,0.27868,0.65858,0,0,-0.186342,1.06875,46.815,0,0,0,0,0,0.00094,0,0,0.19605,0,0,0,0,0,0.00067,0,3.900191,0,0.000715,0.000032,0,10.715,0,0.000594,NotAnnotated
-0.00225,0.001596,0.72341,0.001075,2,1.249281,774.34468,2.795468,2.939338,0,0.46056,0.001805,3.873644,2.391741,107216.92875,0,1.301007,0.25452,27.6895,0.001691,9.875,0,0,0.128785,0.000072,0,31.132294,3.897665,0.000005,0,0.47216,1.227588,1.9746,0.001255,0.18106,1.147456,0.000619,0.076925,-0.307474,0.896,42.264,0,0.000299,15.956,0,3.397367,0.001002,942.9579,1.45657,0.38502,0.250752,5.512416,0,5568,0.28,0.001286,2.555993,1.515671,1.0733,0.00069,0.000358,0,3.9492,0,0.00155,NotAnnotated
-0.002105,0.000977,0.72341,0.001075,2,1.260904,963.8058,3.479443,2.875798,0,0,0.001805,1.836182,3.323121,108025.94445,0,1.489603,0,0,0.001454,0,0,0,0,0.000072,0,44.563027,3.700022,0.000023,0,0,1.227588,0,0.000905,0.2302,3.228897,0.000519,0,-0.347724,0.9295,81.498,0,0.000872,0,0,5.050837,0.000912,1065.54846,45.354621,1.7193,0.61509,6.6534,0,6464,0,0.000721,2.866502,2.164656,0,0.00071,0.000092,0,122.97,0,0.000653,NotAnnotated
-0.002808,0.000607,0.681804,0.001075,5.5,1.532217,2355.1609,4.251193,3.477451,0,1.0173,0.001805,4.029377,8.696694,199782.1809,0,3.201678,0.68645,108.48,0.001868,102.78,0,0,1.3018,0.000072,0,-27.865065,2.672135,0.000014,0,0.3763,5.248423,204.33,0.000765,0.43023,4.080652,0.003005,0,-0.18242,0.59625,90.882,0,0.000417,48.53,0,5.836669,0.000607,2329.413696,75.362363,0.19605,1.733699,38.9376,0,16384,0.53,0.000478,3.570122,2.360017,4.6369,0.000373,0.000349,0,204.33,0,0.000902,NotAnnotated
-0.003851,0.000671,0.414297,0.001124,73,0.655544,16880.58355,8.705819,4.927918,0,0.6048,0.001805,6.931046,2.91298,567563.93865,0,12.141121,0.94455,23.0055,0.002024,89.58,277.420467,0,0.9205,0.000072,0.000001,-67.211393,4.874091,0.00068,0.000003,4.09545,13.896005,4.0813,0.002154,0.51517,6.219266,0.129023,0.40415,-0.609796,0.9396,46.404,0.000001,0.000602,72.365,0.000001,9.713944,0.001012,6628.62783,3.080171,1.0043,9.863995,28.014631,885.513896,69936,0.54,0.000848,1.626636,6.524821,2.495,0.000751,-0,545.74464,8.1626,-27.737755,0.002168,NotAnnotated
-0.004344,0.00044,0.658862,0.001075,53.5,0.87816,4782.14922,2.877346,4.057475,0,0,0.001805,3.99318,2.181869,539174.42805,0,5.493336,0,0,0.002543,0,190,0,0,0.000072,0.000001,-41.682202,8.474059,0.000159,0,0,18.400253,0,0.000815,0.50389,2.082272,0.015,0,0.302527,0.4563,85.052,0,0.001064,0,0.000001,5.971189,0.000791,6047.605236,61.592746,0.43956,3.689485,19.107092,599.025625,51948,0,0.000471,3.087117,1.985342,0,0.000548,0.000101,416.853889,141.57,6.84,0.00094,NotAnnotated
-0.005416,0.000438,0.48998,0.001075,60.5,0.819146,5944.075725,3.57646,2.275557,0,0.50865,0.001805,3.109789,6.778026,579170.3169,0,2.48619,0.343225,54.24,0.001578,51.39,190,0,0.6509,0.000072,0,-22.598104,2.092138,0.000195,0,0.18815,5.133459,102.165,0.001079,0.43023,3.198139,0.00395,0,-0.094672,0.30475,90.882,0,0.001158,24.265,0.000001,7.083605,0.00084,5084.467608,78.410101,0.19605,6.532649,31.593744,599.025625,41984,0.265,0.000505,2.475998,1.83044,2.31845,0.000597,0.000349,416.853889,204.33,6.84,0.001476,NotAnnotated
-0.005383,0.000436,0.352125,0.001075,25,0.434429,2246.893137,2.027882,1.357306,0,0.46346,0.001805,1.369888,1.768436,379684.69,0,0.873659,1.02325,29.252,0.001382,77.175,0,0,0.77375,0.000072,0,14.340048,0.936383,0.000696,0.000009,0.18815,1.115781,153.08,0.000315,0.16909,3.661188,0.00125,0.71625,0.641183,0.0147,128.18,0,0.003509,11.2325,0,8.622731,0.0007,2557.244742,91.632472,3.2426,5.661454,6.047244,0,24295,0.005,0.00047,1.80245,0.715279,2.1563,0.000622,0.000101,0,306.16,0,0.000422,NotAnnotated
-0.006674,0.000363,0.380084,0.001058,97,0.476409,5321.160992,3.201661,1.566972,0,0,0.001805,1.370814,1.526737,545967.216,0,0.871277,0,0,0.001418,0,294.545455,0,0,0.000072,0,34.614491,0.934728,0.000627,0.000007,0,1.633784,0,0.000398,0,3.355681,0.001142,0,0.279511,0.02345,0,0,0.001926,0,0.000001,7.62742,0.000647,3508.712655,25.893524,0,6.354153,7.964254,597.587266,32076,0,0.000462,1.571536,0.714734,0,0.000645,0,2443.851955,0,30.490526,0.000454,NotAnnotated
-0.005751,0.00105,0.65833,0.001108,71,0.561814,14805.086455,10.689593,3.207881,0,0,0.001805,1.013034,1.169358,553711.6035,12.907931,0.762953,0,0,0.001196,0,0,11385,0,0.000109,0,-13.496756,2.362052,0.000054,0,0,2.160509,0,0.001001,0,0.41876,0.011021,0,-0.01798,1.9125,0,0,0.001077,0,0,6.513514,0.000936,4264.494252,1.398609,0,0.657704,5.877967,0,28807.5,0,0.00069,1.881821,2.421462,0,0.000837,0,0,0,0,0.000516,NotAnnotated
-0.007106,0.00085,0.471147,0.001065,96,0.620455,28756.22936,20.76262,4.602823,0,0.328605,0.001805,3.264721,1.124642,406685.538,0,6.286235,1.11705,18.2865,0.001224,94.71,336,0,0.9289,0.000086,0,-14.458888,0.606976,0.000073,0.000001,0.18815,3.135878,0,0.002091,0,3.525007,0.01147,0.5052,0.33766,0.1925,0,0,0.000295,66.865,0,10.690779,0.000964,3530.197132,0,0,4.61098,6.469522,2498.817552,40792.5,0.07,0.000956,1.340508,3.373843,1.6186,0.001418,-0,3718.296201,0,3.15,0.001729,NotAnnotated
-0.00517,0.001119,0.699081,0.0011,39.5,1.021354,4973.35284,8.977171,8.464755,214382.7249,0,0.001805,2.27614,1.251169,163795.9983,44.740847,3.139811,0,0,0.00303,0,0,22932,0,0.000072,0,-24.120485,4.820189,0.000041,0,0,12.420171,0,0.001881,0.50389,1.203264,0.074807,0,0.325106,2.6195,85.052,0,0.000379,0,0,7.640571,0.001355,2442.615534,27.150341,0.43956,1.46015,8.362017,0,24492,0,0.000999,2.927191,1.132483,0,0.000994,0.000101,0,141.57,0,0.001515,NotAnnotated
-0.005381,0.001989,0.771089,0.001111,71.5,0.641557,10066.748144,9.085513,3.913462,238340.6763,0.373895,0.001805,0.955801,1.303845,463381.12725,69.394433,0.711332,0.25452,24.1165,0.00156,15.095,266.518519,20124,0.33497,0.000109,0,-5.470038,2.180075,0.000053,0,2.5352,4.127871,39.413,0.00225,0.27868,0.64451,0.026172,0,-0.288493,3.3456,63.045,0,0.001341,43.5445,0,6.99572,0.001447,4380.494992,17.877779,0.19605,0.809024,6.805911,729.323531,29218.5,0.68,0.001195,2.517994,2.266746,1.9485,0.001457,0.000032,877.243228,78.826,11.475465,0.001637,NotAnnotated
-0.007212,0.000939,0.424398,0.001075,158.5,0.53987,6015.94728,3.102603,1.924308,209301.7457,0.46346,0.001805,1.13467,1.476861,695927.96825,32.099392,0.714313,1.02325,29.252,0.00155,77.175,221.941176,14577,0.77375,0.000072,0,11.183976,0.765396,0.000831,0.000005,0.18815,3.035454,153.08,0.000885,0,3.033839,0.01911,0.71625,1.468646,0.0235,0,0.000001,0.001956,11.2325,0.000001,7.746257,0.001731,5441.215026,30.65789,0,6.902529,12.919131,668.83142,45539,0.005,0.001166,1.851512,0.58867,2.1563,0.001622,0,1695.355158,0,1.446865,0.00145,NotAnnotated
-0.007043,0.002037,0.880154,0.001092,74.5,1.138865,16599.64735,19.975508,7.434055,208694.7627,0,0.001805,0.74444,0.767553,277631.68965,13.626937,1.436968,0,0,0.001914,0,480,12882,0,0.000144,0,-13.227974,2.244889,0.000037,0,0,10.085697,0,0.001866,0.48724,0.336876,0.080139,0,0.556737,3.62215,41.051,0,0.000369,0,0,8.433571,0.001027,3186.14452,0.069424,0.43956,0.718392,6.559642,1163.6394,26277,0,0.00144,2.714369,2.036203,0,0.001129,0.000101,9375.900978,0.543,-2.52,0.001436,NotAnnotated
-0.004968,0.001223,0.810973,0.001075,2,1.285989,1248.87102,4.50856,5.803331,180222.7737,0,0.001805,1.667902,3.663569,90111.38685,19.662206,1.32181,0,0,0.002769,0,0,14592,0,0.000072,0,-11.799364,1.10534,0.000007,0,0,5.568869,0,0.001138,0.43023,1.727504,0.003852,0,-0.078253,0.98315,90.882,0,0.000441,0,0,5.64134,0.001482,1225.229904,52.214798,0.19605,0.553054,6.142968,0,9984,0,0.000909,3.766157,0.976335,0,0.001068,0.000349,0,204.33,0,0.001538,NotAnnotated
-0.007071,0.001216,0.87447,0.001076,203.5,0.910259,13192.200558,6.80361,5.165717,0,0.75385,0.001805,2.524194,1.395181,649853.557,0,3.407206,0.343225,48.4355,0.002391,26.49,256.818182,0,0.406555,0.000082,0,-24.046137,5.235915,0.000087,0,2.273,17.572939,70.785,0.001732,0.50389,1.318689,0.046345,0,0.047887,3.37155,85.052,0.000001,0.00064,25.734,0.000001,6.140822,0.00121,8046.270402,24.410968,0.43956,2.204687,15.132394,625.685434,60060,0.845,0.001022,3.044878,1.242488,2.2273,0.001013,0.000101,1125.380248,141.57,-131.3444,0.001374,NotAnnotated
-0.008598,0.001446,0.621645,0.00107,180.5,0.959004,4311.08964,2.593917,2.26156,0,0.79207,0.001805,0.734043,1.381179,642473.65235,34.442528,0.593976,1.2778,46.86,0.001326,59.44,0,15756,0.75192,0.000072,0,19.834307,1.520947,0.000372,0.000002,0.94432,4.917924,122.97,0.000505,0,1.342809,0.002291,0.71626,0.137497,1.0075,0,0,0.001495,39.72,0.000001,4.863568,0.001047,5417.708113,45.349923,0,3.567087,24.73265,0,33683.5,0.65,0.000962,2.415124,0.869675,3.4417,0.000905,0,0,0,0,0.000468,NotAnnotated
-0.007974,0.000663,0.928895,0.001075,147,1.19998,6469.419375,5.838826,3.897981,0,0.5516,0.001805,0.686606,0.919098,425953.8027,12.924672,1.381465,0.344485,34.6165,0.001936,9.765,0,12928,0.154575,0.000144,0,-3.364018,3.248328,0.000079,0,1.0913,7.124201,34.5985,0.001083,0.4467,0.522134,0.010572,0,-0.580695,1.19865,57.281,0,0.001015,45.5625,0,5.92538,0.000431,4325.982336,29.754398,0.43956,1.226162,12.676726,0,29952,0.655,0.00049,3.581576,1.777875,1.4134,0.000526,0.000101,0,69.197,0,0.000937,NotAnnotated
-0.005556,0.00067,0.836372,0.001129,36.5,0.948676,2113.214585,7.628934,4.208799,0,0.373895,0.001805,0.5246,0.633256,115787.5785,16.675728,0.389161,0.25452,12.755,0.001373,9.23,0,14720,0.246755,0.000109,0,-8.110247,1.260652,0.000004,0,2.5352,1.364354,5.3575,0.00117,0.27868,0.223704,0.006832,0,-0.296451,1.08125,46.815,0,0.000739,43.5445,0,6.170462,0.000623,1191.227916,3.951978,0.19605,0.153027,4.553328,0,7360,0.625,0.000498,2.978407,1.254697,1.86285,0.000527,0.000032,0,10.715,0,0.000572,NotAnnotated
-0.006478,0.000561,0.352125,0.001059,69.5,0.460865,3204.772585,5.784788,2.367589,0,0.328605,0.001805,1.721526,0.627319,160978.7502,0,3.288877,1.11705,18.2865,0.00086,94.71,0,0,0.9289,0.000072,0,-9.710113,0.339167,0.000014,0,0.18815,0.58191,0,0.001491,0,1.942521,0.000341,0.5052,-0.246794,0.1869,0,0,0.000368,66.865,0,5.458801,0.000432,928.042423,0,0,1.008875,1.347163,0,9408,0.07,0.00046,1.050489,1.793707,1.6186,0.000668,-0,0,0,0,0.001098,NotAnnotated
-0.00604,0.000406,0.354772,0.001124,35,0.467561,1546.801875,5.584122,3.553894,0,0,0.001805,1.640618,0.759422,79249.1967,18.979749,2.869441,0,0,0.001729,0,0,27342,0,0.000072,0,-24.784264,1.283841,0.00007,0,0,1.052604,0,0.001356,0.51517,1.608292,0.008299,0,0.288483,0.7128,46.404,0,0.000625,0,0,6.861043,0.000779,668.87634,1.75378,1.0043,0.878374,1.282583,0,6603,0,0.000559,1.197564,1.57505,0,0.000661,-0,0,8.1626,0,0.000858,NotAnnotated
-0.007142,0.001065,0.60106,0.001129,34.5,0.49197,930.763687,3.360158,2.268411,0,0.373895,0.001805,0.284105,0.435255,115286.3427,0,0.218921,0.25452,24.1165,0.001069,15.095,0,0,0.33497,0.000109,0.000001,-3.293443,0.779014,0.000008,0,2.5352,0.444823,39.413,0.00117,0.27868,0.217261,0.002258,0,-0.049669,0.9928,63.045,0,0.001543,43.5445,0,4.716543,0.000802,747.152516,16.936207,0.19605,0.155664,0.983858,0,4579.5,0.68,0.0007,1.919385,0.705478,1.9485,0.000998,0.000032,0,78.826,0,0.000948,NotAnnotated
-0.007618,0.000289,0.352125,0.001075,34,0.418116,240.094687,0.866768,1.002017,0,0.46346,0.001805,0.307034,0.390519,94169.269,20.156772,0.199887,1.02325,17.891,0.001325,60.455,0,12771,0.68555,0.000072,0,15.948572,0.253894,0.00009,0.000001,0.18815,0.278945,119.025,0.000386,0.16909,0.8572,0.000175,0.71625,0.088565,0.03815,111.95,0,0.003014,11.2325,0,4.430714,0.000764,470.46604,51.146375,3.2426,0.662441,0.944881,0,3514.5,0.035,0.000526,1.547815,0.167345,2.07065,0.00071,0.000101,0,238.05,0,0.000451,NotAnnotated
-0.008193,0.001142,0,0,0,0,0,0,0,214963.3958,0.5516,0,0.179143,0.274671,0,15.805859,0.395244,0.344485,34.6165,0,9.765,0,12672,0.154575,0,0,-2.263608,1.117491,0,0,1.0913,0,34.5985,0.000367,0.4467,0.16293,0,0,0.740328,0.96285,57.281,0,0,45.5625,0,0,0.000554,0,0,0.43956,0,0,0,0,0.655,0.000814,0,0.504349,1.4134,0.000629,0.000101,0,69.197,0,0.00049,NotAnnotated
-0.007847,0.00055,0,0,0,0,0,0,0,0,0.46346,0,0.126945,0.205519,0,25.17062,0.088386,1.02325,29.252,0,77.175,0,14464,0.77375,0,0,4.595484,0.124562,0,0,0.18815,0,153.08,0.00017,0.16909,0.440416,0,0.71625,-0.646418,0.0076,128.18,0,0,11.2325,0,0,0.001057,0,0,3.2426,0,0,0,0,0.005,0.000753,0,0.073165,2.1563,0.001129,0.000101,0,306.16,0,0.000417,NotAnnotated
-0.010481,0.000444,0,0,0,0,0,0,0,0,0,0,0.029189,0.043018,0,0,0.053747,0,0,0,0,0,0,0,0,0,21.070777,0.278164,0,0,0,0,0,0.000139,0.019698,0.020523,0,0,1.241242,0.0147,15.385,0,0,0,0,0,0.000154,0,0,0,0,0,0,0,0,0.000551,0,0.053575,0,0.000141,0.000014,0,0.543,0,0.000145,NotAnnotated
-0.011705,0.000659,0,0,0,0,0,0,0,0,0,0,0.112943,0.185451,0,6.819596,0.080025,0,0,0,0,0,6441,0,0,0,7.988328,0.118698,0,0,0,0,0,0.000288,0.16909,0.394916,0,0,-0.053087,0.0846,128.18,0,0,0,0,0,0.000959,0,0,3.2426,0,0,0,0,0,0.000795,0,0.066315,0,0.000948,0.000101,0,306.16,0,0.000665,NotAnnotated
-0.014824,0.000433,0.352125,0.000998,148,0.412526,4200.75726,5.055063,1.279128,0,0.69765,0.001805,0.505423,0.279046,278294.464,15.663959,0.043031,0.156555,11.268,0.002108,61.175,133,10961,0,0.000072,0,-4.586281,0.168374,0.000214,0,0,0.289327,0,0.000179,0.11524,0.240117,0.000381,0,0.590626,0.016,30.326,0,0.000661,58.765,0,6.192809,0.00019,1755.270843,0,0,1.51987,4.722543,624.283825,13725.5,0.08,0.000814,1.467805,0.483994,0.92535,0.000488,0.000019,416.853889,0,-1.8,0.000338,C
-0.020122,0.000857,0.564403,0.001118,145,0.432008,2503.27495,4.518547,3.167928,0,0,0.001805,0.226236,0.189916,170047.9284,0,0.713979,0,0,0.002057,0,0,0,0,0.000194,0,-8.073623,0.32063,0.000474,0,0,2.001142,0,0.000741,0.46362,0.217055,0.010469,0,-0.06032,0.0476,34.23,0,0.001566,0,0,6.361651,0.001058,1522.405222,4.510942,0.19605,1.616915,3.318958,0,15481,0,0.000822,1.878013,0.390204,0,0.000669,0.000038,0,8.1626,0,0.000927,NotAnnotated
-0.022588,0.000433,0.352787,0.001045,317.5,0.458984,24823.217475,22.403626,2.877376,183078.2422,0,0.001805,0.752533,0.375467,360195.444,8.969193,0.061728,0,0,0.002412,0,489.04918,13289,0,0.000072,0,-4.989611,0.216747,0.000225,0,0,0.706607,0,0.000173,0,0.317246,0.007234,0,0.592824,0.0152,0,0,0.000485,0,0,10.994028,0.000287,3132.611388,0,0,3.145691,8.653297,1306.902866,30312.5,0,0.000788,1.386736,0.689977,0,0.000778,0,9556.540122,0,-13.365,0.00044,C
[truncated: 296,890 more chars]
