# Supplementary material for: Systematic Identification of Machine-Learning Models Aimed to Classify Critical Residues for Protein Function from Protein Structure
Source: Molecules. 2017 Oct 9;22(10):1673. doi: 10.3390/molecules22101673 (PMC6151554; doi:10.3390/molecules22101673)
Supplement: Supplementary file 1 [file molecules-22-01673-s001.zip › SupplementalFileS22.txt]

JAMMING1SET with union attributes selected using removeCorrelatedAttributes.py
@relation '1GVPA_1ZG4A_2NPHA_2P9HA_2ZD1A_3LZMA-jamming22-ProtDCal_RemoveUseless_corrSpearman98-weka.filters.unsupervised.attribute.Remove-R1-weka.filters.unsupervised.attribute.Remove-V-R1261,1258,109,140,139,144,728,162,124,123,142,130,103,3,112,121,106,136,12,808,175,37,125,785,35,176,149,53-54,117,164,153,82,46,36,137,48,197,807,161,24,173,180,15,73,94,108,16,110,86,85,27,1260,159,51,151,88,740,19,179,738,122,58,92,128,133,135,697,736,145,160,64,95,104-105,90,83,101,93,102,62,31,17,34,49,30,29,32,44-45,22,33,59,43,67,70,72,60,66,65,61,71,126,42,76-77,99,96,91,296,38,18,158,39,28,769,734,186,174,26,731,727,621,177,804,148,50,52,134,757,47,4,129,182,696,695,154,733,84,81,87,89,68,80,40,75,56,55,74,63,100,23,25,21,20,157,612,618,147,764,170,156,78,57,289,165,181,198,196,763,146,115,765,1259,810,118,672,655,786,835,741,383,404,781,327,756,369,639,328,432,627,155,119,793,183,615,166,195,819,131,794,754,792,774,189,745,1264,791,292,620,113,2,187,302,743,800,127,172,820,397,692,735,8,732,268,312,787,831,393,243,310,206,742,623,185,184,392,232,386,744,770,788,830,152,193,746,1253,217,314,405,313,649,759,834,625,141,448,10,1255-1256,227,345,699,366,758,295,325,812,1262,256,648,680,928,211,852,821,208,832,218,14,795,5,300,323,226,668,249,641,454,822,642,661,760,167,337,111,150,306,777,818,779,811,628,492,1254,168,780,237,938,192,371,370,257,267,341,722,823,801,178,617,673,806,169,708,361,116,201,688,833,650,322,379,824,829,802,346,316,469,216,911,353,303,805,778,324,619,340,334,138,212,630,368,363,214,803,317,398,241,679,305,853,867,354,203,909,900,775,771,678,13,215,220,231,883,772,294,229,202,726,698,762,914,235,916,283,880,924,681,843,651,372,761,851,865,773,263,796,682,912,251,239,856,845,719,631,391,657,718,906,7,809,433,640,872,664,857,844,907,842,873,841,870,901,903,905,884,330,887,855,917,250,899,849,854,265,730,874,908,848,869,891,859,897,846,355,450,188,709,850,877,892,864,861,898,868,896,879,882,895,881,858,886,913,915,920,839,910,847,710,707,813,352,269,252,223,712,311,691,209,271,194,643,478,224,711,298,468,815,387,616,487,374,1,377,720-721,706,284,930,878,814,200,364,204,644,347,674,365,690,348,684,199,304,871,737,420,307,418,120,331,293,390,716,488,629,266,934,333,667,373,401,318,466,219,694,701,414,717,210,378,411,675,440,385,689,933,522,308,258,221,234,228,247,245-246,240,255,222,254,238,248,213,279,276,205,280,270,273,244,264,286,282,207,272,481,403,288,332,321,388,662,389,382,335,416,702,242,259,261,482,236,281,437,143,447,645,473,191,233,230,338,275,527,797,659,357,666,97,496,412,329,458,647,278,436,495,610,479,485,693,356,491,656,587,380,406,320,700,375,658,409,467,484,319,489,646,438,632,457,480,456,9,367,665,449,443,435,381,799,424,451,339,402,508,429,425,660,483,683,862,510,430,421,415,941,509,376,633,919,923,937,1103,1112,520,989,798,1102,464,946,79,918,315,1100,1131,41,935,1184,1094,902,977,1163,171,958,942,1092,966,260,274,1139,983,1087,982,932,968,1197,1160,729,956,828,753,931,11,1107,6,1109,816,1165,1152,705,1265-weka.filters.unsupervised.attribute.Remove-V-R513,2-3,5,9,521,266,11,523,268-269,526-527,271,17,532,278,535-536,541,286,542,294,40,297,43,301,304,563,308,566,56,569,315,321,328,72,329,76-78,83,341,87,601,603,351,608,97,354,99,612,101,107,364-365,625,629,118,124,381,125-127,383,639,129,132,391-393,650,396,653-654,656,660,411,158,416,674,419,675,423,679,682,426,689,179,693,182,695,443,192,705,449-450,197,458,204,716,463,719,466,468,475,220,477-479,226,485,229-230,488,490,492,237,493-495,240,243,507,720'

@attribute wNc(Del(G)NA4)_NO numeric
@attribute Excentricity numeric
@attribute lnFD_NO numeric
@attribute wR2(Del(Rho)NA2)_NO numeric
@attribute wR2(Del(G)NA4)_NO numeric
@attribute wNc(ISA)_NO numeric
@attribute wNc(TopDist)_NO numeric
@attribute wR2(EP1)_NO numeric
@attribute wLCO(SIKA1)_NO numeric
@attribute wCTP(SIEPA7)_NO numeric
@attribute ClusteringCoefficient numeric
@attribute wDHBd(PIPMin)_NO numeric
@attribute Z2_NO numeric
@attribute wLCO(Del(Rho)NA2)_NO numeric
@attribute wSp(SIKIA)_NO numeric
@attribute wNc(Del(K)NA8)_NO numeric
@attribute wCTP(SIKA4)_NO numeric
@attribute wLCO(PIP9)_NO numeric
@attribute wLCO(SIEPA7)_NO numeric
@attribute wFLC(Del(G)NA2)_NO numeric
@attribute wLCO(Fuk9)_NO numeric
@attribute wLCO(Lapl6)_NO numeric
@attribute wR2(PIP17)_NO numeric
@attribute wR2(Lapl5)_NO numeric
@attribute wR2(EP9)_NO numeric
@attribute wR2(SIEPA7)_NO numeric
@attribute wCTP(Fuk7)_NO numeric
@attribute wFLC(SIKMin)_NO numeric
@attribute wDHBd(SIKA2)_NO numeric
@attribute wDHBd(EP2)_NO numeric
@attribute wDHBd(SIKA3)_NO numeric
@attribute wR2(Fuk1)_NO numeric
@attribute wDHBd(Fuk10)_NO numeric
@attribute wNc(Fuk9)_NO numeric
@attribute wLCO(Lapl3)_NO numeric
@attribute wLCO(PIP2)_NO numeric
@attribute wSp(Lapl2)_NO numeric
@attribute wCTP(SIKA5)_NO numeric
@attribute wSp(SIEPA9)_NO numeric
@attribute wSp(PIP9)_NO numeric
@attribute wSp(SIKA3)_NO numeric
@attribute wSp(DHf)_NO numeric
@attribute wNc(PIP12)_NO numeric
@attribute wSp(Del(G)NA1)_NO numeric
@attribute wNc(Fuk6)_NO numeric
@attribute wNLC(Del(Rho)NA1)_NO numeric
@attribute wLCO(Del(G)NA5)_NO numeric
@attribute wSp(SIGA9)_NO numeric
@attribute wSp(PIP13)_NO numeric
@attribute wDHBd(Del(G)NA10)_NO numeric
@attribute wSp(Lapl5)_NO numeric
@attribute wFLC(PIP13)_NO numeric
@attribute wSp(Fuk8)_NO numeric
@attribute wSp(SIKA1)_NO numeric
@attribute wDHBd(HP)_NO numeric
@attribute wCLQ(PIPMax)_NO numeric
@attribute wNc(SIGA6)_NO numeric
@attribute wNc(SIEPA8)_NO numeric
@attribute wR2(SIGA5)_NO numeric
@attribute wR2(PIP9)_NO numeric
@attribute wCTP(Del(Rho)NA10)_NO numeric
@attribute wCTP(PIP7)_NO numeric
@attribute wR2(EP7)_NO numeric
@attribute wSp(Del(Rho)NMax)_NO numeric
@attribute wDHBd(EP1)_NO numeric
@attribute wFLC(PIP12)_NO numeric
@attribute wR2(Del(K)NA7)_NO numeric
@attribute W(F)_NO numeric
@attribute wNc(SIEPA3)_NO numeric
@attribute wCTP(Del(Rho)NA1)_NO numeric
@attribute wCLQ(Z1)_NO numeric
@attribute wFLC(Del(K)NA7)_NO numeric
@attribute wDHBd(PIP4)_NO numeric
@attribute wFLC(ISA)_NO numeric
@attribute wNLC(Del(G)NA10)_NO numeric
@attribute wFLC(Del(K)NA8)_NO numeric
@attribute wCLQ(Del(K)Max)_NO numeric
@attribute wCTP(SIEP)_NO numeric
@attribute wLCO(None)_NO numeric
@attribute wCLQ(Del(G)NA3)_NO numeric
@attribute wNLC(Del(K)NA1)_NO numeric
@attribute wCLQ(ECI)_NO numeric
@attribute wPsiH(SIEPA8)_NO numeric
@attribute wCLQ(PIP18)_NO numeric
@attribute wPsiH(Mw)_NO numeric
@attribute wNc(Del(K)NA2)_NO numeric
@attribute wCLQ(EP9)_NO numeric
@attribute wCLQ(PIP19)_NO numeric
@attribute wCTP(Lapl3)_NO numeric
@attribute wPsiH(Del(K)NA1)_NO numeric
@attribute wNc(SIGMax)_NO numeric
@attribute wPhiH(Mw)_NO numeric
@attribute wCLQ(PIP13)_NO numeric
@attribute wR2(Fuk8)_NO numeric
@attribute wPhiS(Del(Rho)NMin)_NO numeric
@attribute wCLQ(L1-9)_NO numeric
@attribute wCLQ(EP1)_NO numeric
@attribute wR2(PIP16)_NO numeric
@attribute wCLQ(EP7)_NO numeric
@attribute wCTP(EP8)_NO numeric
@attribute wCTP(SIEPMax)_NO numeric
@attribute wCLQ(SIEPA9)_NO numeric
@attribute wLCO(SIEPMin)_NO numeric
@attribute wCLQ(Ap)_NO numeric
@attribute wCLQ(None)_NO numeric
@attribute wDHBd(Del(K)NA1)_NO numeric
@attribute wFLC(Xi)_NO numeric
@attribute wNc(Del(K)Max)_NO numeric
@attribute wLCO(PIP6)_NO numeric
@attribute wDHBd(L1-9)_NO numeric
@attribute wNc(Del(K)Min)_NO numeric
@attribute wLCO(SIGA8)_NO numeric
@attribute wNc(SIKIA)_NO numeric
@attribute wDHBd(Fuk1)_NO numeric
@attribute wCTP(SIEPIA)_NO numeric
@attribute wLCO(ISA)_NO numeric
@attribute wNc(SIEPA7)_NO numeric
@attribute wNc(SIKA8)_NO numeric
@attribute DGc(F)_NO numeric
@attribute wNc(SIEPMax)_NO numeric
@attribute wLCO(SIKA5)_NO numeric
@attribute wCTP(Del(G)NA6)_NO numeric
@attribute wCTP(SIKA2)_NO numeric
@attribute wLCO(Lapl5)_NO numeric
@attribute Class {NotAnnotated,C}

@data
0,8,-0.002382,4.994138,8.742135,0,0,4.812,0,0,0.666667,0,0.53,0,-0.000438,0,0,0,0,0.003302,0,0,14.994697,9.267287,5.835771,7.58217,0,0.002601,0,0,0,5.552489,0,0,0,0,0.74779,0,6.0492,63.045,0.50904,16,0,20.75,0,2.356348,0,0,38.885,0,2.6986,0.003916,0.27719,0.19605,-0,0,0,0,4.170312,4.672016,0,0,7.668479,0.000032,0,0.003397,3.615753,14,0,0,0,0.001457,0,0.000933,0.018802,0.00192,0,0,0,0,0.060332,0,195.647244,0,21027,0,0,0,0,0.060332,0,14706,0,2.088143,0,0,0,7.865537,0,0,0,0,0,0,0,0,-0.003924,0,0,0,0,0,0,0,0,0,0,0,4.100938,0,0,0,0,0,NotAnnotated
3113.250029,7,-0.036458,1.367788,2.351463,11477.78515,152.5,1.300613,0.002912,1065.62691,0.515152,0.21386,0.53,4.000067,-0.000438,1494.986142,0.000461,41.258242,23.120767,0.004207,0.016344,1.562647,4.376525,2.378272,2.041635,2.118766,0.000283,0.002979,0.099755,25.0605,0.25452,1.414529,2.0355,4.976883,0.022928,0.122302,0.74779,0.00015,6.0492,63.045,0.50904,16,8674.22088,20.75,160.534415,10.789584,34.433638,0,38.885,0.13934,2.6986,0.006706,0.27719,0.19605,-1.75,0,1.649827,347.679787,1.054948,1.178346,0.000001,171.930869,1.895746,0.000032,10.326,0.004954,0.882708,25,2617.098328,0.018124,0,0.002835,1.5181,0.001348,0.119896,0.003679,0,28685.771641,0.011494,0,0.060332,0,0,0,0,0.003621,0,0,0.001098,0,0.000003,0,0,0.502056,0,0,0,2.531748,0,134.266661,0,0,0,0,0,0.1512,-0.017219,0.000004,0.491633,8.655,0.000001,0.008332,0.000001,0.000003,0.000001,37.693876,7040.273544,8189.965764,4.641768,0.058505,0.008146,14394.361131,0.000007,0.04329,NotAnnotated
0,8,-0.001723,11.420217,9.579798,0,0,13.873109,0,0,0.833333,0,0.39,0,-0.000437,0,0,0,0,0.008079,0,0,12.565557,5.916267,16.590988,12.014303,0,0.004948,0,0,0,8.953315,0,0,0,0,1.1032,0,2.5067,57.281,0.68897,17,0,21.631,0,7.625645,0,0,32.44,0,1.0871,0.005884,0.47841,0.43956,-0,0,0,0,7.754097,6.899804,0,0,12.471379,0.000101,0,0.004588,6.181992,15,0,0,0,0.003605,0,0.001033,0.174298,0.003517,0,0,0,0,0.119413,0,0,0,0,0,0,0,0,0,0,19968,0,6.095674,0,0,0,15.490496,0,0,0,0,0,0,0,0,0.013099,0,0,0,0,0,0,0,0,0,0,0,3.477953,0,0,0,0,0,NotAnnotated
488.883412,6,-0.015454,0.915527,1.303183,14053.2336,47.5,0.937318,0.028639,128.910764,0.333333,0.42772,2.32,3.070066,-0,627.85261,0.000405,42.450161,16.14585,0.002529,0.031696,0.814601,2.773658,1.3101,1.220933,1.573917,0.000152,0.002601,0.19951,27.697,1.8891,1.436851,7.0302,2.757568,0.029658,0.086103,0,0.0001,0,0,0,0,2289.240843,0,13.361724,4.238337,51.702612,0,0,0.39288,0,0.005003,0,0,-1.3,0.595536,2.391544,55.784906,0.714627,0.57766,0,95.385898,1.987244,-0,20.652,0.005076,1.232414,16,359.30454,0.000661,-0.3108,0.004133,28.865,0.007024,0.045275,0.006291,0.000001,29.341635,0.011494,526.816349,0.039804,0.0045,0,0.141602,0,0,12.095093,0.035963,0.000454,0,0.000001,11573,506.73865,0.546886,0,398.592,426.505104,1.290021,480.189375,32.38122,0,4.114277,0,645516.52935,1,0.19951,-0.056593,0.000001,0.992076,16.86,0,0.010901,0,0.000009,0,161.531421,1404.688992,1541.34362,4.559939,0.002303,0.0132,7018.569538,0.000005,0.028288,NotAnnotated
2562.995909,5,-0.019712,0.4703,0.642209,14741.4201,59,0.3224,0.009005,1700.868683,0.406593,0.203065,2.52,5.111427,-0.000426,1391.020485,0.000207,79.360359,30.693717,0.00307,0.027752,1.556338,1.292764,0.519558,2.745277,0.740093,0.001613,0.003381,0.099755,16.756,0.343225,0.594031,2.40565,7.243397,0.034328,0.383996,1.5077,0.000277,3.2881,85.052,0.68645,24,6648.83301,13.907,130.883896,3.573061,45.83607,0,50.037,0.251945,2.2736,0.007351,0.79659,0.43956,-2.25,0.595536,2.880293,208.56778,0.484649,0.428676,0.00002,611.68052,0.338745,0.000101,10.326,0.004427,0.372328,29,1867.264431,0.002457,-5.2724,0.004316,7.89,0.002001,0.169554,0.004514,0,209383.902325,0.011494,652.13676,0.039804,0.0392,0,0.355348,0,0.004618,33.691535,0.035963,0.001898,0,0.000003,0,571.289979,0.394609,0,338.1108,426.505104,1.685241,716.90308,721.226903,0,3.002664,0,1001974.272123,1,0.099755,-0.000872,0.000004,2.48533,8.9,0,0.00604,0.000001,0.000005,0.000002,56.480537,8011.060008,5784.987066,4.775911,0.084594,0.011847,33678.500515,0.000012,0.038111,C
1412.92278,5,-0.010619,1.080992,1.020026,29029.37625,50,1.335932,0.047843,248.138975,0.488889,0.21386,-1.03,3.804261,-0.000462,1441.859977,0.00074,118.244086,12.156196,0.003608,0.033596,1.144143,0.392155,1.905361,0.317966,0.829175,0.000574,0.003784,0.8333,13.8485,1.02325,1.234721,6.7245,8.768483,0.051643,0.105477,0.92692,0.000614,2.7633,128.18,2.0465,19,7043.397843,13.731,86.478469,3.607345,41.257343,1.4325,26.51,0.084545,1.7141,0.004007,1.2641,3.2426,1.9,0,4.670978,102.315876,2.253676,3.183872,0.000078,228.526284,0.589318,0.000101,10.326,0.005033,2.858344,38,1158.664395,0.002775,0,0.00505,1.5181,0.005443,0.056777,0.004769,0,601470.332194,0.011494,0,0.050068,0,0,0,0,0,0,0,0.00427,0,0.000003,0,0,3.387075,0,0,0,0.410066,0,157.105954,0.000001,0,0,0,0,0.099755,0.051611,0.000003,0.399099,8.825,0,0.017129,0.000001,0.000002,0.00001,111.223664,3172.76709,5114.603286,4.830763,0.154439,0.017743,33478.520379,0.000428,0.034882,NotAnnotated
1312.35024,6,-0.015381,0.542545,0.486452,68417.95275,60.5,0.641192,0.078868,213.115395,0.563636,0.42772,-1.03,3.458487,-0.000462,2268.26142,0.001732,144.47675,10.237933,0.003608,0.043183,0.778238,0.225103,0.809524,0.383829,0.434348,0.00071,0.003784,1.6666,27.697,2.0465,0.544095,13.449,13.149092,0.062404,0.092586,0.92692,0.001556,2.7633,128.18,2.0465,19,9067.152049,13.731,101.599891,3.607345,48.280046,1.4325,26.51,0.16909,1.7141,0.004007,1.2641,3.2426,3.8,0.595698,9.635011,95.350942,0.966178,1.299321,0.000217,338.290595,0.233392,0.000101,20.652,0.005033,1.111219,30,1023.990345,0.007023,-13.6752,0.00505,3.0362,0.005443,0.056777,0.004769,0.000002,1604242.437642,0.011494,996.475398,0.050068,0.1179,0,0.821312,0,0,86.837188,0.204091,0.007485,0,0.000003,0,859.9844,1.317215,0,385.098,852.989556,0.354469,2047.123125,131.315283,0.000001,6.926764,0,2986426.326121,1,0.19951,0.051611,0.000003,0.397203,17.65,0.000001,0.021857,0.000001,0.000005,0.000025,224.6895,3117.450465,5358.234401,4.722487,0.187351,0.027904,54803.28781,0.001029,0.03177,NotAnnotated
2061.250869,4,-0.015505,0.436681,0.625409,15171.6177,60.5,0.314462,0.009899,1157.708766,0.371795,0.40613,2.52,5.363695,-0.000426,1398.991885,0.000207,82.490077,29.348601,0.003131,0.027739,1.691062,0.988029,0.58943,1.249707,0.645122,0.001593,0.003381,0.19951,33.512,0.68645,0.672037,4.8113,6.033167,0.030502,0.30187,1.5077,0.000185,3.2881,85.052,0.68645,24,5608.41669,13.907,118.439693,3.838567,53.592009,0,50.037,0.50389,2.2736,0.007623,0.79659,0.43956,-4.5,0,2.947254,115.330348,0.562495,0.504172,0.000014,456.983286,0.394915,0.000101,20.652,0.004686,0.472985,27,1470.30216,0.002213,0,0.004692,15.78,0.002333,0.169554,0.004918,0,172924.048544,0.011494,0,0.039804,0,0,0,0,0,0,0,0.001289,0,0.000003,0,0,0.52623,0,0,0,0.977687,0,447.658379,0,0,0,0,0,0.19951,-0.0015,0.000003,2.394978,17.8,0,0.005868,0,0.000009,0.000002,69.754564,6383.320729,4934.124504,4.682542,0.083725,0.010643,30456.79972,0.000009,0.037765,C
743.79192,6,-0.005108,2.513051,2.309667,33419.862,13,2.844705,0.043282,114.655507,0.678571,0,-1.03,3.364758,-0.000462,1145.488739,0.000644,95.76372,10.248493,0.002976,0.03391,0.70799,1.11021,3.613083,1.309586,2.013714,0.000426,0.004055,0,0,0,2.715225,0,5.900263,0.044229,0.10984,0.92692,0.000457,2.7633,128.18,2.0465,19,4256.176406,13.731,45.883687,2.456905,43.06289,1.4325,26.51,0,1.7141,0.002279,1.2641,3.2426,0,0,4.64037,44.967476,4.66232,5.940563,0.000056,154.797239,1.299419,0.000101,0,0.003261,5.183633,14,517.287855,0.005406,0,0.004725,0,0.005689,0.015961,0.003063,0,412154.753273,0.011494,0,0.039804,0,0,0,0,0,0,0,0.002427,0,0.000002,9831,0,6.119157,0,0,0,1.441711,0,72.100214,0,0,0,0,0,0,-0.127456,0.000001,0.469675,0,0,0.012755,0,0,0.000007,192.068172,1783.237785,2693.219165,4.454232,0.061968,0.018244,20863.183919,0.000263,0.028133,C
787.098375,6,-0.010915,0.539602,0.450208,29376.89815,23,0.610072,0.074938,116.394185,0.577778,0.21386,-2.53,3.857156,-0.000462,1328.573205,0.000816,100.950269,10.109799,0.003147,0.039814,0.682153,0.237045,0.620428,0.406333,0.425516,0.00014,0.004807,0.8333,13.8485,1.02325,0.318106,6.497,6.927597,0.058021,0.175108,0.92692,0.000649,2.051,111.95,2.0465,16,4477.175132,13.361,84.214432,2.981524,44.536248,1.4325,23.777,0.084545,1.4425,0.00238,1.2641,3.2426,2.1,0,4.742815,55.582145,0.906503,1.029591,0.000088,172.145323,0.241124,0.000101,10.326,0.004085,0.873463,5,701.08689,0.015918,0,0.006697,1.5181,0.007109,0.028591,0.003972,0,370478.406906,0.011494,0,0.039804,0,0,0,0,0,0,0,0.003817,0,0.000002,0,0,1.212449,0,0,0,0.381117,0,51.342618,0,0,0,0,0,0.099755,-0.076393,0.000002,0.512,8.94,0,0.022728,0,0.000001,0.000008,168.832748,1759.104955,3361.63299,4.959766,0.068022,0.023445,18972.54967,0.000511,0.025963,NotAnnotated
2737.568282,5,-0.014907,1.491927,1.240254,5303.19055,59,1.912947,0.007393,2370.951861,0.410256,0.21386,1.45,7.206386,-0.000425,973.68796,0.000005,36.825646,35.088851,0.006929,0.025303,1.531837,1.192712,0.650947,1.025168,1.653749,0.000144,0.003056,0.19951,28.7605,0.344485,1.336911,1.4381,7.70486,0.025225,0.103299,1.1032,0.000032,1.9749,41.051,0.68897,14,6611.6056,21.261,41.097685,2.18707,32.345629,0,32.776,0.24362,0.81558,0.003684,0.47841,0.43956,-1.75,0,0.996815,246.067707,1.005652,0.730257,0.000004,717.95343,1.829833,0.000101,20.6515,0.002552,0.787299,40,2955.398865,0.001438,0,0.001185,3.9797,0.000152,0.152935,0.001241,0,136.315724,0.011494,0,0.119413,0,0,0,0,0,0,0,0.001187,0,0.000004,0,0,0.912531,0,0,0,1.13021,0,778.510762,0,0,0,0,0,0.19951,0.031027,0.000007,1.110196,10.86,0.000001,0.005496,0.000001,0.000004,0,17.416061,10684.55505,7410.1456,4.789269,0.006784,0.003933,11119.033821,0.000029,0.01674,C
1035.200812,7,-0.007698,1.589882,1.333314,26826.90625,17,1.791762,0.060567,223.13549,0.577778,0.21386,-2.53,3.388715,-0.000462,1119.325891,0.000871,94.455689,12.46684,0.005565,0.039145,0.659021,0.712648,1.815551,1.092285,1.258516,0.000145,0.006187,0.8333,13.8485,1.02325,0.927714,6.497,8.514068,0.054844,0.072886,0.92692,0.000661,2.051,111.95,2.0465,16,5796.380457,13.361,32.757771,4.132403,41.779552,1.4325,23.777,0.084545,1.4425,0.00443,1.2641,3.2426,2.1,0,4.67502,97.407972,2.641818,3.021856,0.000087,251.586969,0.721588,0.000101,10.326,0.005886,2.540681,16,962.17212,0.001293,0,0.00726,1.5181,0.007115,0.088705,0.005547,0,370558.640309,0.011494,0,0.079608,0,0,0,0,0,0,0,0.004251,0,0.000002,0,0,3.472912,0,0,0,1.073396,0,112.343715,0,0,0,0,0,0.099755,-0.040785,0.000003,0.421161,8.94,0,0.020699,0.000001,0.000001,0.000008,123.342098,2711.537773,3648.219935,4.632379,0.069512,0.020151,21370.166859,0.000526,0.02756,NotAnnotated
644.53932,7,-0.004348,3.752261,3.587006,11032.2995,13,4.576304,0,104.63836,0.714286,0,0.88,3.362003,-0.000464,583.89167,0.000007,18.462521,10.101488,0.002449,0.011534,0.746402,0.231076,3.418756,0,3.460351,0.000029,0.002503,0,0,0,8.137918,0,2.00696,0.025365,0,1.3953,0.000263,0.96241,30.326,0.31311,14,3265.587221,12.344,12.137445,2.513375,16.798444,0,33.914,0,0.94037,0.002748,0.47507,0,-0,0,1.038429,23.283312,5.419461,2.44385,0.000003,63.12722,10.519185,0.000019,0,0.002163,5.910129,18,576.7839,0.001364,0,0.001143,0,0.001054,0.011568,0.001438,0,0.109712,0.011494,0,0.039804,0,0,0,0,0,0,0,0.000794,0,0.000002,12416,0,4.056863,0,0,0,1.906879,0,19.516151,0,0,0,0,0,0,0.067869,0.000001,0.189352,0,0,0.002279,0,0,0,63.40402,1757.658878,2383.590213,4.340207,0.000653,0.010822,4144.604493,0.000004,0.010119,NotAnnotated
328.80921,5,-0.006865,1.475602,2.686792,2329.91325,11.5,1.521114,0.007307,55.696676,0.7,0,0.53,3.178804,-0.000438,207.698861,0.000124,92.8863,15.011578,0.005395,0.024249,1.308077,3.908941,3.334597,0.978013,2.159687,0.000051,0.003381,0,0,0,1.776894,0,1.054841,0.038547,0.069581,0.74779,0.000046,6.0492,63.045,0.50904,16,1449.910608,20.75,16.049696,3.032755,38.730965,0,38.885,0,2.6986,0.004562,0.27719,0.19605,-0,0,0.340429,35.864951,1.405144,1.738388,0.000001,23.60565,2.611941,0.000032,0,0.00448,1.403275,22,275.81736,0.000364,0,0.002693,0,0.00114,0.085804,0.002558,0,17994.226446,0.011494,0,0.090498,0,0,0,0,0,0,0,0.000367,0,0,14835,0,0.80693,0,0,0,1.56938,0,18.685176,0,0,0,0,0,0,0.002499,0.000001,0.212005,0,0,0.016278,0,0,0,53.561224,653.00364,1016.005289,4.66373,0.027329,0.013699,4131.820883,0.000004,0.053169,NotAnnotated
2657.983372,7,-0.030156,1.315197,1.847045,57103.6928,160,1.274097,0.021762,957.976628,0.4,0,2.32,3.496159,-0,2829.789043,0.001476,40.686489,20.749814,0.002703,0.029006,1.072593,4.347873,1.64413,2.017085,2.307724,0.00092,0.003192,0,0,0,2.02831,0,10.09399,0.027972,0.097054,0,0.000427,0,0,0,0,10733.002113,0,64.799268,2.285593,54.257417,0,0,0,0,0.002985,0,0,-0,0,9.366133,302.103758,0.963024,0.715142,0,389.193531,2.814785,-0,0,0.003111,1.490271,19,1747.232586,0.007988,0,0.003213,0,0.004043,0.037086,0.003238,0,98.421558,0.011494,0,0.039804,0,0,0,0,0,0,0,0.001674,0,0.000004,0,0,0.660564,0,0,0,2.127443,0,161.872712,0,0,0,0,0,0,0.042434,0.000005,1.089032,0,0.000001,0.009505,0.000001,0,0,164.091071,7220.935188,7210.3413,4.58533,0.007692,0.013873,29191.452992,0.000016,0.03574,C
1201.007478,6,-0.019054,1.440805,1.160381,20517.6655,105.5,1.722053,0.023492,213.049289,0.490909,0,-1.73,3.403519,-0.000449,1102.395224,0.000232,46.92582,10.206471,0.005316,0.024439,0.549657,0.62341,1.096094,0.911384,1.130173,0.000104,0.007426,0,0,0,0.533271,0,7.441554,0.03282,0.082056,0.79207,0.000176,1.4889,61.082,1.2778,10,4800.95232,11.896,28.613519,6.630955,24.907848,0.71626,19.115,0,0.86052,0.004957,0.72557,1.7193,0,0.58778,3.17179,81.710863,1.735933,1.681931,0.000014,180.341133,0.62263,0.000092,0,0.004682,1.414862,16,1083.32511,0.002378,9.912098,0.004961,0,0.005933,0.023691,0.005401,0.000001,100902.879831,0.011494,789.501286,0.079608,0.067983,0,1.509989,0,0,66.888588,0.516898,0.002003,0,0.000003,9088,1021.427077,2.010414,0,363.519204,570.039929,0.729993,3794.075635,128.009323,0.000001,8.950966,0,569456.847457,1,0,0.078028,0.000003,0.385082,0,0.000001,0.009399,0.000001,0,0.000006,67.381496,3107.870304,3837.847992,4.448727,0.155146,0.009224,9136.996293,0.000136,0.013527,NotAnnotated
838.792845,6,-0.016487,0.849081,0.690763,14018.2085,79.5,1.036102,0.027854,213.772549,0.527778,0.21386,-1.73,3.725671,-0.000449,731.798291,0.000171,48.528455,12.218451,0.00363,0.026986,0.564838,0.359436,0.683764,0.496588,0.661428,0.000061,0.004295,0.46652,13.8485,0.6389,0.317489,3.6372,5.869458,0.032148,0.073712,0.79207,0.000102,1.4889,61.082,1.2778,10,3188.847552,11.896,20.425929,1.545176,26.549477,0.71626,19.115,0.030113,0.86052,0.001961,0.72557,1.7193,0.9,0.595739,2.256514,59.833783,1.05297,1.059707,0.000011,193.743023,0.378775,0.000092,10.326,0.001895,0.900612,22,897.90876,0.000523,-26.486863,0.001804,1.5181,0.001126,0.015265,0.001609,0.000002,69566.616924,0.011494,1170.71434,0.059706,1.508062,0,3.419757,0,0,465.306142,0.828251,0.001429,0,0.000003,6887,897.74372,1.272757,0,335.713923,1194.163901,0.400309,9207.304787,108.730735,0,5.538658,0,1522444.819645,1,0.099755,0.015019,0.000003,0.486743,9.6,0,0.009374,0,0.000001,0.000004,64.451533,2657.513149,2845.085144,4.429016,0.121528,0.008017,6784.280832,0.000114,0.012197,C
2036.039148,4,-0.015584,0.274244,0.240782,12757.9044,69.5,0.236529,0.026349,781.860284,0.466667,0,-2.09,6.106807,-0.000459,1077.497792,0.00022,78.498655,21.397184,0.004098,0.026821,1.850483,0.1305,0.352762,0.045669,0.188152,0.000207,0.003784,0,0,0,0.149247,0,7.000195,0.036671,0.105477,0.79207,0.000159,1.5537,81.498,1.2778,14,5786.38788,25.56,51.35532,8.209485,35.307979,0.71626,25.824,0,1.5561,0.004085,0.80584,1.7193,-0,0,2.542381,109.693438,0.293992,0.424658,0.000019,250.078289,0.200716,0.000092,0,0.003431,0.349025,32,1913.966271,0.00275,0,0.002477,0,0.001565,0.081596,0.002872,0,127979.404592,0.011494,0,0.050068,0,0,0,0,0,0,0,0.002247,0,0.000003,0,0,0.482829,0,0,0,0.072582,0,300.175433,0.000001,0,0,0,0,0,-0.014926,0.000004,0.487668,0,0,0.011032,0.000001,0,0.000003,48.88086,5584.665088,6184.17268,4.875061,0.149195,0.008937,15838.952106,0.000169,0.030714,NotAnnotated
1729.859063,6,-0.019172,0.792318,0.661984,60939.8491,162,0.856449,0.072181,247.360978,0.435897,0.21386,-2.53,3.6785,-0,2425.911895,0.001526,124.798228,9.638907,0.004715,0.040059,0.693774,0.402271,0.823753,0.642644,0.644371,0.000533,0.006285,0.8333,13.8485,1.02325,0.443196,6.497,15.682945,0.062442,0.144584,0,0.001554,0,0,0,0,10806.331067,0,111.187192,4.73736,43.214092,0,0,0.084545,0,0.004145,0,0,2.1,0.595617,9.542162,100.1428,1.229813,1.372241,0.000235,420.858105,0.362965,0,10.326,0.005573,1.128463,18,1532.61675,0.005789,-38.677084,0.007386,1.5181,0.008043,0.062819,0.005603,0.000001,1137686.705953,0.011494,853.102697,0.059706,0.940866,0,3.991862,0,0,356.802163,0.223709,0.009563,0,0.000004,9999,1006.468317,1.499627,0,335.185751,426.505104,0.613553,1361.214619,199.322453,0.000001,4.46294,0,802219.747809,1,0.099755,-0.025,0.000004,0.387991,8.94,0.000001,0.02164,0.000001,0.000001,0.000024,155.657341,3773.632163,6536.40178,4.737141,0.247591,0.023677,53331.869726,0.001282,0.029099,NotAnnotated
1363.709453,5,-0.017221,1.14531,1.17471,26977.1964,56,1.25648,0.016743,1138.426144,0.583333,0.21386,1.3,4.237396,-0.000423,1401.645103,0.000411,33.673435,28.059224,0.004798,0.026993,0.932014,0.401705,1.398562,0.506887,1.741188,0.000368,0.005273,0.099755,13.8485,1.11705,2.029045,3.38735,5.87101,0.020731,0.090234,0.65721,0.000117,1.2404,41.775,2.2341,20,4814.218722,12.363,37.724871,3.725038,50.346072,1.0104,29.046,0.030113,1.4168,0.004473,0.29018,1.2064,1.4,0.595698,3.897901,86.899159,0.903359,0.903612,0,449.308604,2.932813,-0,10.326,0.004179,2.03914,27,1072.230656,0.000942,0.2156,0.005168,13.809,0.005837,0.022197,0.006108,0.000002,29.590092,0.011494,850.037502,0.079608,0.0655,0,0.821312,0,0,86.837188,0.204091,0.000585,0,0.000003,0,620.0906,0.652785,0,356.16,852.989556,0.428377,1947.796875,132.942468,0,3.732226,0,318260.704978,1,0.099755,-0.016647,0.000001,1.582809,8.405,0,0.00362,0,0.000004,0,124.033087,6102.881167,3866.952166,4.331391,0.003877,0.008275,13317.83645,0.000005,0.023372,NotAnnotated
0,7,-0.00225,7.439046,6.208929,0,0,8.800651,0,0,0.8,0,0.39,0,-0.000437,0,0,0,0,0.007444,0,0,8.632576,3.648071,12.365615,7.909146,0,0.004759,0,0,0,5.805237,0,0,0,0,1.1032,0,2.5067,57.281,0.68897,17,0,21.631,0,3.188898,0,0,32.44,0,1.0871,0.004164,0.47841,0.43956,-0,0,0,0,4.933006,4.245731,0,0,8.144243,0.000101,0,0.003371,3.789855,7,0,0,0,0.002429,0,0.000681,0.082606,0.002095,0,0,0,0,0.119413,0,0,0,0,0,0,0,0,0,0,7296,0,3.741124,0,0,0,11.165226,0,0,0,0,0,0,0,0,0.102546,0,0,0,0,0,0,0,0,0,0,0,3.972363,0,0,0,0,0,NotAnnotated
1384.312072,6,-0.01183,1.03969,1.66626,21084.3571,37,1.127815,0.005728,1209.697817,0.611111,0.205045,1.74,3.160151,-0.000421,955.394127,0.000086,44.593624,30.200067,0.004363,0.036475,0.80259,3.34225,1.761845,2.490964,2.494335,0.000884,0.005025,0.27237,20.5605,0.5648,1.623902,2.88245,6.346612,0.062256,0.380818,1.2297,0.000831,3.1145,34.23,1.1296,17,4818.644254,12.39,42.548249,4.871146,43.567969,0,41.199,0.23181,2.2306,0.006058,1.3877,0.19605,-1.6,0,2.738831,207.24907,1.679803,0.588001,0.00002,480.116491,2.441033,0.000038,10.326,0.003935,0.866563,15,974.398128,0.00136,0,0.002176,11.686,0.001878,0.137306,0.002804,0,39.40545,0.011494,0,0.161406,0,0,0,0,0.004618,0,0,0.004034,0,0.000002,13563,0,2.358327,0,0,0,1.794453,0,399.658096,0,0,0,0,0,0.26967,0.001653,0.000001,3.041422,6.985,0,0.008239,0,0.000004,0,121.174466,5254.811647,3218.064605,4.727529,0.00401,0.02803,13949.272685,0.000081,0.045793,NotAnnotated
3414.056569,5,-0.017498,0.832917,0.685609,8593.7859,92.5,1.05421,0.007904,2332.215485,0.356725,0.21386,0.39,7.382179,-0,1557.585756,0.000041,51.930757,28.608478,0.007069,0.026582,1.452903,0.870677,0.451719,1.79898,0.875956,0.000395,0.002979,0.19951,28.7605,0.344485,0.612876,1.6658,11.562997,0.026057,0.085685,0,0.0001,0,0,0,0,8760.978009,0,94.147842,11.202459,30.436147,0,0,0.22335,0,0.003776,0,0,-1.75,0.595577,2.298773,287.431127,0.550014,0.518938,0.000013,1117.881668,0.786487,0,20.6515,0.002768,0.459655,0,3795.327281,0.005316,-0.601974,0.001563,3.9797,0.000409,0.188148,0.003346,0.000001,56402.476853,0.011494,618.932947,0.119413,0.05756,0,0.589597,0,0,64.810032,0.145948,0.001818,0,0.000006,0,528.988015,0.453568,0,347.477484,597.096407,1.323465,2159.73816,633.375832,0.000001,3.289787,0,408185.831883,1,0.19951,-0.047874,0.00001,0.829703,9.275,0.000001,0.005559,0.000001,0.000003,0.000001,19.75583,12444.687866,10452.348231,4.742532,0.232921,0.005748,21866.947901,0.000049,0.017557,NotAnnotated
339.535016,6,-0.003104,5.517376,4.40761,1390.795,4.5,4.056093,0.007175,57.575247,0.714286,0,-1.63,4.125588,-0.000448,125.84592,0.000013,30.929232,10.772433,0.007495,0.015096,0.853222,4.400535,2.492478,5.007363,4.34145,0.000005,0.006068,0,0,0,3.343599,0,1.313323,0.023912,0.069581,0.92112,0.000005,1.464,42.264,0.50904,11,934.811016,24.303,4.616089,4.43177,14.788518,0.15385,24.027,0,0.8243,0.00549,0.26733,0.38502,-0,0,0.334514,17.183483,3.554314,2.809482,0.000001,40.670273,2.608221,0.000358,0,0.004376,2.13422,10,345.75282,0.00032,0,0.002697,0,0.001549,0.075633,0.003486,0,33.347827,0.011494,0,0.099511,0,0,0,0,0,0,0,0.000384,0,0.000001,0,0,1.858233,0,0,0,5.671244,0,35.071917,0,0,0,0,0,0,-0.008283,0,0.212005,0,0,0.003652,0,0,0,15.986149,937.20165,1142.259937,4.233859,0.001069,0.002423,1275.285156,0.000011,0.00993,NotAnnotated
1518.23274,5,-0.016209,0.052417,0.04906,36686.91035,64.5,0.071942,0.050399,293.217624,0.461538,0.21386,-1.68,4.182191,-0,1953.966878,0.000942,121.890831,13.068101,0.003271,0.036119,1.05631,0.014483,0.117339,0.051335,0.038111,0.000669,0.004807,0.8333,13.8485,1.02325,0.065896,6.7245,9.426961,0.052802,0.173075,0,0.000895,0,0,0,0,7638.560543,0,192.235679,3.465757,44.291198,0,0,0.084545,0,0.002653,0,0,2.25,0,5.121803,121.289358,0.128615,0.198254,0.00012,322.278608,0.028263,0,10.326,0.004586,0.190324,0,1315.658925,0.022273,0,0.007736,1.5181,0.008954,0.028591,0.004737,0,899502.948039,0.011494,0,0.039804,0,0,0,0,0,0,0,0.004699,0,0.000003,0,0,0.237602,0,0,0,0.033252,0,166.893623,0.000001,0,0,0,0,0.099755,-0.090721,0.000003,0.513368,10.38,0,0.018891,0.000001,0.000002,0.000013,140.562875,3410.774467,5926.846094,4.963197,0.148856,0.02152,40463.210755,0.000529,0.035079,NotAnnotated
2592.683383,7,-0.030831,2.886016,2.938125,31154.1597,149.5,1.720495,0.00475,586.542648,0.555556,0,1.41,5.891577,-0.00045,1905.226141,0.000392,90.432813,18.50443,0.004212,0.025724,1.538807,1.27492,2.481589,1.173125,2.263594,0.000982,0.002979,0,0,0,4.319019,0,6.714003,0.03323,0.218272,1.0173,0.000236,3.4977,90.882,0.68645,21,7565.369774,16.201,90.989543,9.410544,42.153049,0,43.323,0,2.1987,0.006511,0.70427,0.19605,-0,0,5.298486,146.895744,2.09259,2.186891,0.000029,179.232195,1.448985,0.000349,0,0.005791,1.957062,18,1358.679005,0.025369,0,0.004055,0,0.003626,0.12638,0.006494,0,418734.543047,0.011494,0,0.050068,0,0,0,0,0,0,0,0.001801,0,0.000003,0,0,1.656682,0,0,0,2.130749,0,266.3541,0,0,0.000001,0,0,0,-0.016104,0.000002,0.645967,0,0,0.006961,0.000001,0,0.000007,119.364597,4829.65622,5930.19768,4.710232,0.111228,0.011624,26079.187193,0.000012,0.044202,NotAnnotated
424.05003,7,-0.007146,2.046395,1.838204,30332.09025,23,2.277564,0.080571,37.617955,0.607143,0.21386,-1.03,2.685216,-0.000462,938.716014,0.000659,132.823947,7.101284,0.004238,0.039933,0.585249,0.943893,2.713461,1.407884,1.66845,0.00016,0.004295,0.8333,13.8485,1.02325,2.076154,6.7245,5.211265,0.068846,0.046387,0.92692,0.000956,2.7633,128.18,2.0465,19,4054.993903,13.731,33.087267,2.865048,41.428252,1.4325,26.51,0.084545,1.7141,0.002984,1.2641,3.2426,1.9,0,3.764729,28.441375,3.517656,4.360379,0.000101,97.203834,0.946233,0.000101,10.326,0.004089,3.690081,19,351.708525,0.001331,0,0.00519,1.5181,0.004653,0.055489,0.003464,0,623767.774098,0.011494,0,0.059706,0,0,0,0,0,0,0,0.003707,0,0.000001,0,0,4.346131,0,0,0,1.400119,0,27.372775,0,0,0,0,0,0.099755,-0.081626,0.000001,0.204454,8.825,0,0.023192,0,0.000002,0.000011,232.42981,926.717595,2021.104553,4.367242,0.066425,0.035867,21406.512218,0.000507,0.026907,C
237.365678,6,-0.015257,1.455912,1.169407,6688.4715,48.5,1.718058,0.049029,20.35375,0.619048,0.21386,-1.73,2.643207,-0.000449,282.987628,0.000106,66.439664,6.415619,0.002417,0.029715,0.397709,0.656946,1.073863,0.978913,1.152612,0.000018,0.004055,0.46652,13.8485,0.6389,0.529245,3.6372,2.585209,0.043623,0.069581,0.79207,0.000076,1.4889,61.082,1.2778,10,1267.994928,11.896,7.614265,0.997639,24.284441,0.71626,19.115,0.030113,0.86052,0.001362,0.72557,1.7193,0.9,0.595536,1.054431,15.365606,1.709595,1.645089,0.00001,38.313173,0.624653,0.000092,10.326,0.001283,1.37179,13,235.0089,0.000212,-0.3108,0.001192,1.5181,0.001132,0.002407,0.001051,0.000001,64370.002395,0.011494,526.816349,0.039804,0.0045,0,0.141602,0,0,12.095093,0.035963,0.000981,0,0.000001,11573,506.73865,1.933107,0,398.592,426.505104,0.776791,480.189375,23.434672,0,4.114277,0,645516.52935,1,0.099755,-0.059695,0.000001,0.212005,9.6,0,0.01539,0,0.000001,0.000004,76.878983,558.158832,918.19684,4.420015,0.065823,0.011507,3246.912534,0.000104,0.012733,NotAnnotated
2234.42731,5,-0.012308,0.595094,0.616913,14521.7862,29,0.382867,0.002496,580.736905,0.583333,0,1.41,8.590974,-0.00045,1481.380849,0.000139,73.947654,23.079246,0.003587,0.020698,2.03405,0.210728,0.629794,0.202055,0.443107,0.000601,0.003784,0,0,0,0.996196,0,3.601392,0.02611,0.515929,1.0173,0.000096,3.4977,90.882,0.68645,21,4801.252936,16.201,206.599039,12.675936,36.228551,0,43.323,0,2.1987,0.004512,0.70427,0.19605,-0,0,2.066567,115.182725,0.507577,0.566188,0.000012,156.077429,0.320635,0.000349,0,0.004159,0.54131,12,1317.92904,0.223093,0,0.00493,0,0.004773,0.085893,0.004968,0,196259.258376,0.011494,0,0.039804,0,0,0,0,0,0,0,0.000771,0,0.000002,0,0,0.479432,0,0,0,0.357185,0,242.029161,0,0,0.000001,0,0,0,0.01656,0.000002,0.724145,0,0,0.005192,0,0,0.000003,83.458541,4015.78881,5400.162432,4.963253,0.073584,0.008386,14348.112975,0.000004,0.0423,NotAnnotated
2067.134223,7,-0.018816,3.40193,3.486598,21370.5315,80,2.115504,0.001477,455.318487,0.583333,0.21248,1.41,6.827704,-0.00045,1764.412585,0.000119,37.704539,18.023266,0.008066,0.016688,1.404325,1.387966,3.22053,1.234047,2.623657,0.000625,0.006437,0.099755,21.0085,0.343225,5.147662,2.71165,3.629701,0.020518,0.422714,1.0173,0.000099,3.4977,90.882,0.68645,21,5003.551162,16.201,181.361025,19.37988,32.245167,0,43.323,0.215115,2.1987,0.00987,0.70427,0.19605,-1.95,0.558456,2.75345,93.944902,2.577489,2.853941,0.000003,133.768098,1.692374,0.000349,10.615,0.007016,2.589869,16,1132.791692,0.224308,-0.0854,0.005258,3.6545,0.002955,0.207944,0.006245,0,25879.593372,0.011494,516.789222,0.109774,0.008,0,0,0,0,0,0,0.000564,0,0.000002,14464,648.26611,2.200622,0,356.16,426.505104,2.257677,2512.20375,172.650893,0,1.432932,0.000001,118581.532836,1,0.099755,-0.022682,0.000001,0.845137,8.525,0,0.003235,0,0.000007,0.000001,98.255317,3920.060358,5192.916816,4.543276,0.030219,0.007563,10214.036739,0.000001,0.028111,NotAnnotated
464.318362,5,-0.006592,1.860091,1.487167,523.1775,8,1.354175,0.001945,241.151131,0.761905,0,-1.63,6.676793,-0.000448,118.718254,0.000003,41.317675,31.236068,0.004481,0.016009,2.268601,1.568109,0.826087,1.863161,1.480036,0.000042,0.0047,0,0,0,1.105357,0,0.696386,0.020299,0.284954,0.92112,0.000001,1.464,42.264,0.50904,11,739.658055,24.303,11.771657,8.388855,27.722731,0.15385,24.027,0,0.8243,0.005431,0.26733,0.38502,-0,0,0.159981,22.600939,1.171921,0.93479,0,60.754376,0.884971,0.000358,0,0.00354,0.706316,22,362.972799,0.000395,0,0.002465,0,0.001628,0.086372,0.003045,0,11.579636,0.011494,0,0.093606,0,0,0,0,0,0,0,0.000102,0,0.000001,9831,0,0.606514,0,0,0,2.037496,0,109.428576,0,0,0,0,0,0,-0.009312,0,1.334566,0,0,0.002015,0,0,0,12.027069,1358.76895,991.95795,4.795658,0.000869,0.002267,1545.438125,0,0.021542,NotAnnotated
841.88538,6,-0.009309,1.111574,0.996364,37501.64775,21,1.264495,0.074938,122.244909,0.611111,0.21386,-1.03,3.857156,-0.000462,1584.33571,0.001,115.585578,10.360775,0.003064,0.039814,0.874369,0.487858,1.53718,0.768604,0.898247,0.000279,0.003544,0.8333,13.8485,1.02325,1.129976,6.7245,6.927597,0.058021,0.175108,0.92692,0.000771,2.7633,128.18,2.0465,19,5026.785273,13.731,134.110363,8.059196,48.391202,1.4325,26.51,0.084545,1.7141,0.004075,1.2641,3.2426,1.9,0,5.180492,65.048176,1.943972,2.463809,0.000102,172.145323,0.499019,0.000101,10.326,0.004834,2.096711,9,701.08689,0.021508,0,0.005852,1.5181,0.007548,0.046117,0.005503,0,623828.841723,0.011494,0,0.039804,0,0,0,0,0,0,0,0.003817,0,0.000002,11187,0,2.49051,0,0,0,0.74552,0,51.342618,0,0,0,0,0,0.099755,0.109565,0.000002,0.512,8.825,0,0.022728,0,0.000002,0.000011,215.526711,1802.774888,3780.616242,4.952741,0.068022,0.025556,25442.127193,0.000511,0.030852,NotAnnotated
781.669125,7,-0.004478,4.0233,3.505675,22804.8351,11,4.809441,0.011185,126.945753,0.607143,0,-2.53,3.375639,-0.000462,984.429922,0.000352,56.496147,10.755514,0.007015,0.026556,0.620122,1.576331,5.503123,1.508609,3.065341,0.000205,0.007426,0,0,0,2.569338,0,4.620788,0.036316,0.091412,0.92692,0.000386,2.051,111.95,2.0465,16,4206.888462,13.361,27.281791,4.922533,35.842847,1.4325,23.777,0,1.4425,0.00583,1.2641,3.2426,0,0,3.350431,54.846044,7.637068,9.463363,0.000011,134.518171,2.118626,0.000101,0,0.005714,8.306847,23,576.62262,0.004305,0,0.005582,0,0.002946,0.097341,0.004559,0,106744.36505,0.011494,0,0.099511,0,0,0,0,0,0,0,0.001403,0,0.000002,0,0,11.350464,0,0,0,1.820427,0,68.794255,0,0,0,0,0,0,0.045463,0.000001,0.448462,0,0,0.008053,0,0,0.000002,131.062271,1871.459428,2609.38653,3.741995,0.029763,0.016804,12632.569681,0.000014,0.023646,C
1927.954684,5,-0.012264,1.044852,0.835801,5425.81875,34.5,0.747767,0.007968,687.58685,0.545455,0.21386,-1.63,5.139544,-0,642.242234,0.000057,47.383369,19.330166,0.006442,0.018362,1.654931,0.906421,0.452506,1.113587,0.834794,0.000108,0.007113,0.17668,21.6565,0.25452,0.628542,1.52345,4.792405,0.028928,0.141372,0,0.00002,0,0,0,0,4369.133944,0,41.460339,10.203535,23.412283,0,0,0.09053,0,0.006447,0,0,-0.4,0.595617,1.351983,104.667232,0.658417,0.513901,0.000005,212.294854,0.510172,0,10.326,0.004943,0.390511,0,1650.366396,0.002048,53.082324,0.003682,1.5181,0.001997,0.111536,0.003561,0.000001,168.809057,0.011494,750.868274,0.113508,0.117608,16.631072,1.590708,12789,0,128.090194,0.223709,0.001369,0.039804,0.000003,7569,995.996053,0.336551,0,316.928674,426.505104,1.19907,958.250389,296.10315,0,6.252384,0,2254499.214805,1,0.099755,0.021759,0.000002,0.586192,9.455,0,0.004529,0.000001,0.000002,0,20.788578,5045.17335,5089.616437,4.857157,0.004916,0.003369,7873.317334,0.000034,0.018705,C
758.971235,7,-0.019993,1.772329,1.332948,4036.72185,92.5,2.077156,0,145.311152,0.678571,0.21386,-5.36,3.318013,-0.000454,235.163635,0,13.812591,11.558439,0.002359,0.010919,0.622006,2.332297,0.953274,5.488521,1.644972,0.000027,0.002952,0.099755,13.8485,0.089965,0.651427,0.51315,1.899854,0.013092,0.087281,0.65721,0.000004,0.71885,15.385,0.17993,7,1940.709848,10.515,13.578834,0.968052,13.944717,0,16.686,0.009849,0.65363,0.001866,0.17613,0,-0.2,0,0.275035,57.388607,1.043707,0.480822,0,70.80093,0.943168,0.000014,10.326,0.001348,0.466729,11,672.78771,0.000619,0,0.000718,1.5181,0.000844,0.004463,0.000863,0,37.984865,0.011494,0,0.039804,0,0,0,0,0.003621,0,0,0.000187,0,0.000002,0,0,0.53932,0,0,0,4.076,0,76.331573,0,0,0,0,0,0.099755,-0.014442,0.000001,0.253444,9.74,0,0.001711,0,0.000001,0,23.199551,2011.168444,2160.10755,4.414927,0.001824,0.001824,1346.047598,0.000004,0.014184,C
1153.363292,6,-0.00759,2.982439,2.427402,1501.9875,21,2.340686,0.002814,394.506595,0.607143,0,-1.63,5.943665,-0.000448,272.330172,0.000008,27.228582,18.490725,0.004045,0.012414,1.853966,2.071255,1.565211,1.823927,2.276412,0.000046,0.002934,0,0,0,1.870028,0,2.159963,0.018586,0.123424,0.92112,0.000002,1.464,42.264,0.50904,11,1969.702675,24.303,17.675668,3.01955,16.428119,0.15385,24.027,0,0.8243,0.003189,0.26733,0.38502,-0,0,0.434786,48.350299,2.082686,1.784801,0,109.512454,1.455364,0.000358,0,0.002365,1.381971,24,1044.532125,0.001215,0,0.001228,0,0.000602,0.054543,0.001434,0,19.579299,0.011494,0,0.059706,0,0,0,0,0,0,0,0.000377,0,0.000002,0,0,1.203839,0,0,0,2.295013,0,175.932691,0,0,0,0,0,0,-0.011735,0.000001,0.492645,0,0,0.002018,0,0,0,8.632112,3217.3862,3101.324138,4.800072,0.001971,0.001333,2496.710981,0.000004,0.012572,NotAnnotated
488.72571,6,-0.004442,3.180145,2.489254,2733.0009,12,3.933431,0,132.198752,0.642857,0,-5.36,3.214667,-0.000454,161.933171,0,6.579416,12.748288,0.00258,0.009285,0.601885,3.518106,2.049356,5.070899,2.811461,0.000012,0.002668,0,0,0,1.339253,0,1.211748,0.010073,0.051895,0.65721,0.000002,0.71885,15.385,0.17993,7,1246.069464,10.515,5.07656,1.149325,13.459902,0,16.686,0,0.65363,0.00246,0.17613,0,-0,0,0.194978,39.911702,2.218305,1.068972,0,65.580395,2.035994,0.000014,0,0.001268,1.101524,19,469.228305,0.000144,0,0.000557,0,0.000315,0.006746,0.000652,0,0.005287,0.011494,0,0.039804,0,0,0,0,0,0,0,0.000076,0,0.000001,0,0,1.302459,0,0,0,4.723796,0,40.121769,0,0,0,0,0,0,0.069901,0,0.464478,0,0,0.000944,0,0,0,20.942536,1663.65155,1493.969265,3.858099,0.000058,0.001363,585.586173,0,0.009207,NotAnnotated
855.49485,6,-0.023872,0.496968,0.443039,30861.51075,41,0.543726,0.057419,203.817844,0.423077,0,-1.03,3.192505,-0,1163.149638,0.000734,98.236342,13.351241,0.003029,0.040262,0.844623,0.257521,0.625151,0.436486,0.417035,0.000318,0.004055,0,0,0,0.464327,0,7.005638,0.060422,0.109988,0,0.000722,0,0,0,0,4980.364645,0,36.410448,3.899689,47.700314,0,0,0,0,0.003188,0,0,0,0,4.729365,92.27601,0.784246,1.003238,0.000061,210.222549,0.219188,0,0,0.004869,0.82396,17,661.10625,0.001739,0,0.006827,0,0.009276,0.024039,0.005148,0,288133.028285,0.011494,0,0.039804,0,0,0,0,0,0,0,0.003888,0,0.000002,0,0,0.930327,0,0,0,0.400902,0,86.749926,0,0,0,0,0,0,0.010702,0.000002,0.681233,0,0,0.018639,0,0,0.000006,177.365004,2323.115888,3126.634082,4.803572,0.068022,0.025678,20804.206004,0.000361,0.035174,C
1156.79196,6,-0.005507,2.935933,4.336733,11916.8672,15,3.093159,0.01158,456.688369,0.583333,0,2.32,3.919731,-0.000429,715.454317,0.000297,23.759705,21.103275,0.003126,0.02094,1.204142,7.653996,4.757857,1.953922,4.82883,0.000101,0.003381,0,0,0,5.335906,0,3.64364,0.019731,0.086103,0.84735,0.000075,5.1457,39.027,1.8891,21,3367.010586,18.711,15.217882,8.205024,35.543031,0.8083,37.06,0,1.9118,0.005151,0.37635,1.0043,-0,0,2.323123,109.325576,2.678991,2.158913,0,173.124111,7.771873,-0,0,0.005002,4.859916,19,887.925192,0.001236,0,0.005642,0,0.007381,0.11773,0.006736,0,15.243609,0.011494,0,0.039804,0,0,0,0,0,0,0,0.000481,0,0.000002,0,0,2.218147,0,0,0,2.701743,0,80.236194,0,0,0,0,0,0,0.01682,0.000001,0.992076,0,0,0.005175,0,0,0,68.487743,3671.969843,3198.70361,4.795775,0.001249,0.00577,6230.342553,0.000004,0.020572,C
933.22929,5,-0.020249,0.141738,0.128752,33744.76875,58,0.143806,0.06549,174.869634,0.307692,0.21386,-1.03,3.313047,-0,1211.818085,0.000782,117.313283,10.822579,0.005331,0.039175,0.852698,0.080867,0.167813,0.143575,0.119646,0.00028,0.006698,0.8333,13.8485,1.02325,0.150542,6.7245,8.520542,0.064867,0.098603,0,0.001,0,0,0,0,5683.366034,0,47.549455,5.134598,39.824383,0,0,0.084545,0,0.004705,0,0,1.9,0.595536,5.009451,82.388863,0.242098,0.280882,0.000115,214.39815,0.078579,0,10.326,0.0071,0.248188,25,771.83484,0.002082,-5.2724,0.009589,1.5181,0.010815,0.052152,0.006354,0,679515.605045,0.011494,652.13676,0.06997,0.0392,0,0.355348,0,0,33.691535,0.035963,0.005524,0,0.000002,17628,571.289979,0.291103,0,338.1108,426.505104,0.12835,716.90308,99.088774,0,3.002664,0,1001974.272123,1,0.099755,-0.10355,0.000002,0.431373,8.825,0,0.019869,0.000001,0.000002,0.000012,155.148362,2353.910835,3699.077109,4.729803,0.100828,0.025418,26940.047306,0.000621,0.030608,C
0,6,-0.005263,1.569269,1.227085,0,0,1.944739,0,0,0.5,0,-5.36,0,-0.000454,0,0,0,0,0.002638,0,0,1.80975,1.009844,2.81961,1.400368,0,0.002436,0,0,0,0.640875,0,0,0,0,0.65721,0,0.71885,15.385,0.17993,7,0,10.515,0,1.098223,0,0,16.686,0,0.65363,0.002327,0.17613,0,-0,0,0,0,1.068778,0.526994,0,0,0.986201,0.000014,0,0.001615,0.538477,16,0,0,0,0.000555,0,0.00061,0.00388,0.000713,0,0,0,0,0.050068,0,0,0,0,0,0,0,0,0,0,0,0,0.628073,0,0,0,2.475502,0,0,0,0,0,0,0,0,0.109359,0,0,0,0,0,0,0,0,0,0,0,4.626333,0,0,0,0,0,NotAnnotated
0,8,-0.008245,6.126076,6.317513,0,0,3.744461,0,0,1,0,1.41,0,-0.00045,0,0,0,0,0.001391,0,0,2.597826,5.669017,2.134073,4.748628,0,0.0013,0,0,0,9.37802,0,0,0,0,1.0173,0,3.4977,90.882,0.68645,21,0,16.201,0,6.583824,0,0,43.323,0,2.1987,0.002924,0.70427,0.19605,-0,0,0,0,4.639435,5.05995,0,0,3.209388,0.000349,0,0.002408,4.600849,8,0,0,0,0.00205,0,0.002731,0.02479,0.002925,0,0,0,0,0.019902,0,0,0,0,0,0,0,0,0,0,0,0,3.882272,0,0,0,4.038823,0,0,0,0,0,0,0,0,-0.027432,0,0,0,0,0,0,0,0,0,0,0,4.94507,0,0,0,0,0,NotAnnotated
1155.346966,5,-0.010268,2.16042,1.777313,2008.7748,24,1.682896,0.007083,500.150135,0.583333,0.21386,-2.09,7.150635,-0.000459,394.530566,0.000032,50.390432,25.844315,0.00476,0.022063,2.092156,1.428398,2.080085,1.664107,1.608976,0.000036,0.003784,0.46652,21.6565,0.6389,0.971202,3.69765,2.879215,0.026843,0.069581,0.79207,0.000017,1.5537,81.498,1.2778,14,2705.0569,25.56,18.20217,3.781456,28.971359,0.71626,25.824,0.1151,1.5561,0.004239,0.80584,1.7193,-0.35,0,0.487849,70.182544,1.807872,2.397347,0.000001,139.208083,1.210413,0.000092,10.326,0.003157,1.839281,23,1205.240652,0.001068,0,0.002596,1.5181,0.000936,0.109413,0.002778,0,5140.847531,0.011494,0,0.059706,0,0,0,0,0,0,0,0.000534,0,0.000002,0,0,2.497475,0,0,0,1.540145,0,157.122613,0,0,0,0,0,0.099755,-0.038064,0.000002,0.389144,8.575,0,0.007312,0,0.000002,0,15.39291,3372.683117,3388.27808,4.287875,0.056043,0.00462,4254.075624,0.00001,0.027433,NotAnnotated
702.945,6,-0.004526,2.753358,2.376304,19723.44375,11,3.143551,0.035628,84.091796,0.714286,0,-2.53,3.870108,-0.000462,873.335444,0.000326,74.650705,8.977359,0.006418,0.028121,0.71153,1.197579,3.412327,1.337112,2.143418,0.000102,0.007328,0,0,0,1.724843,0,4.893004,0.043831,0.1494,0.92692,0.000323,2.051,111.95,2.0465,16,4076.916217,13.361,46.493807,4.372625,34.216631,1.4325,23.777,0,1.4425,0.005074,1.2641,3.2426,0,0,2.339782,35.659096,4.967131,5.843475,0.000051,170.341732,1.443577,0.000101,0,0.005984,5.075567,14,770.62377,0.0008,0,0.008179,0,0.010985,0.049615,0.007268,0,242170.326194,0.011494,0,0.099511,0,0,0,0,0,0,0,0.002386,0,0.000002,12672,0,6.915329,0,0,0,1.507222,0,52.973097,0,0,0,0,0,0,0.029642,0.000001,0.28023,0,0,0.013025,0,0,0.000005,113.353125,1562.060525,2866.088695,4.675252,0.061968,0.012467,14755.371055,0.00027,0.023475,NotAnnotated
1528.190148,6,-0.006763,3.652502,3.13139,28628.2744,15,5.14535,0.002617,366.341207,0.577778,0.189,-0.27,7.434467,-0.000428,1819.308264,0.000044,34.534857,18.319155,0.004566,0.015828,1.489232,0.726251,3.452577,0.835423,2.360833,0.000559,0.003056,0.099755,24.512,0.35091,2.889462,1.5709,2.753986,0.020209,0.613843,0.65721,0.000024,1.7688,46.225,0.70182,17,5899.319082,22.306,146.913137,2.076221,52.383077,0,36.624,0.15441,2.4713,0.004386,0.38425,0.19605,0.95,0,1.527175,39.423885,1.551916,1.424906,0.000004,342.348225,4.795839,0.000044,28.4135,0.004935,2.887134,19,1596.877394,0.002404,0,0.002067,8.497,0.001097,0.070988,0.003423,0,17213.030032,0.011494,0,0.050068,0,0,0,0,0,0,0,0.000507,0,0.000002,0,0,1.249976,0,0,0,0.760375,0,72.100214,0,0,0,0,0,0.099755,-0.012299,0.000001,1.074258,8.94,0,0.004122,0,0.000004,0,164.530313,3187.532957,4841.958502,4.53339,0.051457,0.004217,15476.626081,0.000004,0.040561,NotAnnotated
1272.970144,5,-0.010212,2.440868,2.021641,6602.5952,27,1.906766,0.021063,410.798449,0.678571,0,-2.09,5.995791,-0.000459,575.868352,0.000119,64.294428,19.155748,0.003346,0.023066,1.922926,1.591892,2.390205,1.65235,1.80836,0.00005,0.003882,0,0,0,1.119155,0,4.013479,0.033712,0.069581,0.79207,0.000077,1.5537,81.498,1.2778,14,3490.12209,25.56,22.501765,3.522357,29.089847,0.71626,25.824,0,1.5561,0.002728,0.80584,1.7193,-0,0,1.307193,67.837931,2.085213,2.769481,0.000009,119.040995,1.416275,0.000092,0,0.002445,2.139279,25,1232.733978,0.001715,0,0.002598,0,0.0027,0.027772,0.002985,0,58257.702746,0.011494,0,0.039804,0,0,0,0,0,0,0,0.001275,0,0.000002,0,0,2.907596,0,0,0,1.617965,0,145.271238,0,0,0,0,0,0,-0.012177,0.000002,0.278432,0,0,0.009763,0,0,0.000001,37.945949,3333.100148,3952.7556,4.243166,0.062673,0.006852,7195.90821,0.000088,0.027064,NotAnnotated
550.510188,5,-0.009083,0.731407,1.305803,164.9401,10.5,0.761913,0.000991,432.71441,0.5,0,1.13,6.199818,-0.000434,78.03947,0,22.089685,41.841995,0.007014,0.017074,1.67454,1.924099,1.541988,0.45016,1.053422,0.000004,0.004682,0,0,0,0.597935,0,0.742698,0.018907,0.069581,0.74779,0.000001,5.3369,46.815,0.50904,14,1030.8978,20.38,4.513975,3.156259,24.250847,0,36.151,0,2.4271,0.005393,0.27719,0.19605,-0,0,0.029713,77.000994,0.661126,0.669155,0,58.216285,1.345526,0.000032,0,0.004196,0.513319,33,637.744432,0.000119,0,0.001487,0,0.000397,0.097064,0.001761,0,0.018605,0.011494,0,0.120664,0,0,0,0,0,0,0,0.000088,0,0.000001,12995,0,0.421261,0,0,0,0.732714,0,86.164714,0,0,0,0,0,0,-0.005315,0.000001,0.477714,0,0,0.005135,0,0,0,3.791726,1820.126788,1196.164216,4.768022,0.000048,0.002191,712.154156,0,0.022753,NotAnnotated
530.732796,7,-0.020372,2.108808,1.685844,10880.1275,37.5,2.400658,0.039301,96.096129,0.733333,0,-1.73,3.291331,-0.000449,532.342643,0.000184,58.204593,10.711971,0.001401,0.028532,0.672299,1.010041,1.437971,1.517719,1.689963,0.000044,0.002403,0,0,0,0.765478,0,3.723469,0.03745,0.075088,0.79207,0.000091,1.4889,61.082,1.2778,10,2236.341168,11.896,12.011199,0.944881,31.183386,0.71626,19.115,0,0.86052,0.000905,0.72557,1.7193,0,0,1.853993,39.778143,2.401755,2.194332,0.00001,75.834403,0.918232,0.000092,0,0.001243,1.813035,11,470.03313,0.00052,0,0.00169,0,0.001652,0.005092,0.001191,0,64287.492458,0.011494,0,0.019902,0,24.074682,0,9088,0,0,0,0.001146,0.039804,0.000001,6887,0,2.552612,0,0,0,1.213381,0,44.720068,0,0,0,0,0,0,-0.028146,0.000001,0.472029,0,0,0.012996,0,0,0.000003,83.372625,1397.912257,1798.134316,4.928706,0.066975,0.010296,5010.198092,0.000105,0.017085,NotAnnotated
1546.336254,5,-0.008732,1.357767,1.393946,48091.8438,25,1.370703,0.020292,1004.209343,0.417582,0,1.3,4.188362,-0.000423,2155.65858,0.000635,41.722373,26.24744,0.003963,0.02752,1.068202,0.557225,1.434635,0.66561,2.116763,0.001179,0.00535,0,0,0,2.471895,0,5.98556,0.023064,0.228903,0.65721,0.00019,1.2404,41.775,2.2341,20,6079.837724,12.363,83.053494,4.116589,67.205113,1.0104,29.046,0,1.4168,0.004296,0.29018,1.2064,0,0,5.590487,75.506631,1.034606,0.933794,0,454.359434,3.834445,-0,0,0.004845,2.11023,22,1139.42438,0.001166,0,0.007523,0,0.012137,0.015636,0.007379,0,53.817149,0.011494,0,0.059706,0,0,0,0,0,0,0,0.000744,0,0.000002,0,0,0.675757,0,0,0,0.591352,0,130.10426,0,0,0,0,0,0,0.036372,0.000001,2.442166,0,0,0.00414,0,0,0,221.111926,5708.818148,4306.013866,4.919417,0.003869,0.010768,22500.92411,0.000007,0.034525,C
982.764362,7,-0.008593,2.028547,1.864263,27272.42675,15,2.323839,0,211.70784,0.583333,0,0.88,2.807561,-0.000464,1227.674471,0.000021,23.797684,12.106138,0.006269,0.014705,0.670267,0.144544,1.526157,0,1.949302,0.000127,0.005388,0,0,0,3.988466,0,3.198339,0.029264,0,1.3953,0.000645,0.96241,30.326,0.31311,14,5920.265631,12.344,24.617686,5.890222,25.930188,0,33.914,0,0.94037,0.007753,0.47507,0,-0,0,2.314536,56.465236,2.538592,1.054637,0.000005,102.80294,4.871979,0.000019,0,0.007759,2.431647,23,802.44885,0.001894,0,0.005287,0,0.005909,0.05501,0.005973,0,0.294341,0.011494,0,0.109774,0,0,0,0,0,0,0,0.001306,0,0.000002,15811,0,1.663476,0,0,0,1.556993,0,23.874887,0,0,0,0,0,0,0.172095,0.000001,0.328695,0,0,0.003649,0.000001,0,0,125.390468,2633.084977,3360.214025,4.490801,0.001258,0.019131,9683.117736,0.000007,0.017617,NotAnnotated
2673.02995,6,-0.017537,1.14405,1.601453,60936.9936,76,1.118995,0.02396,959.73185,0.419048,0,2.32,3.501757,-0.000429,2946.06795,0.001665,43.538824,20.777647,0.003401,0.030388,1.080898,3.589655,1.457221,1.729933,1.985912,0.00096,0.003381,0,0,0,1.80622,0,10.575037,0.029511,0.097054,0.84735,0.000483,5.1457,39.027,1.8891,21,11191.355748,18.711,67.423521,3.404106,56.70611,0.8083,37.06,0,1.9118,0.004622,0.37635,1.0043,-0,0,10.118192,305.39069,0.860075,0.63084,0,411.346639,2.413422,-0,0,0.004855,1.328866,25,1747.232586,0.008181,0,0.004196,0,0.004961,0.08796,0.004621,0,109.967239,0.011494,0,0.050068,0,0,0,0,0,0,0,0.001854,0,0.000004,0,0,0.602674,0,0,0,1.813368,0,161.872712,0,0,0,0,0,0,0.016773,0.000005,1.089032,0,0.000001,0.010178,0.000001,0,0,175.106303,7230.621277,7346.938576,4.633313,0.007692,0.015013,31933.473681,0.000018,0.037339,NotAnnotated
727.341514,7,-0.018812,1.622167,1.494888,22382.709,49,1.86128,0,158.078151,0.666667,0,0.88,3.103134,-0.000464,1026.274074,0.000015,23.013774,11.848391,0.002753,0.014355,0.737952,0.120486,1.224321,0,1.573079,0.00011,0.002952,0,0,0,3.093597,0,2.497727,0.027446,0,1.3953,0.000425,0.96241,30.326,0.31311,14,4401.079904,12.344,18.532442,8.620484,26.128915,0,33.914,0,0.94037,0.004714,0.47507,0,-0,0,1.932345,36.290418,1.982578,0.849844,0.000003,82.194904,3.885869,0.000019,0,0.004851,1.940477,8,583.51335,0.001845,0,0.004731,0,0.006833,0.034533,0.005497,0,0.21092,0.011494,0,0.039804,0,0,0,0,0,0,0,0.000908,0,0.000002,9603,0,1.297439,0,0,0,1.269509,0,19.307266,0,0,0,0,0,0,0.058131,0.000001,0.363531,0,0,0.003202,0,0,0,128.636259,2061.62001,2680.84327,4.866817,0.001237,0.017223,7404.21615,0.000005,0.015769,C
685.51656,5,-0.010146,0.869219,0.802574,23360.37575,15,0.972161,0.022207,116.497425,0.714286,0,-1.68,4.106652,-0.000462,927.99599,0.000368,85.905647,12.414158,0.004932,0.030378,1.023513,0.390079,1.242333,0.458449,0.696188,0.000389,0.006698,0,0,0,0.963692,0,3.964388,0.038224,0.123259,0.92692,0.000161,2.7633,128.18,2.0465,19,3285.205001,13.731,38.177315,5.626342,44.605135,1.4325,26.51,0,1.7141,0.005437,1.2641,3.2426,0,0,3.41673,35.749686,1.640933,2.057541,0.000012,118.362315,0.470019,0.000101,0,0.007222,1.81747,15,455.155365,0.005405,0,0.011093,0,0.011766,0.071193,0.00765,0,179770.156386,0.011494,0,0.059706,0,0,0,0,0,0,0,0.001096,0,0.000001,14803,0,2.15835,0,0,0,0.504852,0,64.468697,0,0,0,0,0,0,-0.066934,0.000001,0.555565,0,0,0.007458,0,0,0.000002,179.006711,1620.047663,2325.449035,4.584382,0.029423,0.013451,14359.078749,0.000019,0.029158,NotAnnotated
967.062362,7,-0.003378,6.357079,5.148622,3528.23875,7.5,4.888813,0.001771,278.122186,0.642857,0.21386,-1.63,5.618922,-0.000448,411.409649,0.00002,25.947019,18.615245,0.007102,0.013382,1.653928,4.587937,3.192794,4.269735,4.890883,0.000044,0.005869,0.17668,21.6565,0.25452,3.965489,1.52345,1.746347,0.019848,0.098688,0.92112,0.000008,1.464,42.264,0.50904,11,2294.685729,24.303,14.052379,7.993215,22.155871,0.15385,24.027,0.09053,0.8243,0.005219,0.26733,0.38502,-0.4,0,0.759172,48.152112,4.350332,3.629879,0,73.355573,3.088476,0.000358,10.326,0.003224,2.798798,17,675.469746,0.004834,0,0.001781,1.5181,0.000696,0.082955,0.002,0,25.783496,0.011494,0,0.099511,0,0,0,0,0,0,0,0.000295,0,0.000001,8613,0,2.441239,0,0,0,5.288157,0,80.446721,0,0,0,0,0,0.099755,0.011679,0.000001,0.527281,9.455,0,0.001988,0,0.000002,0,27.036312,2429.28945,2539.621013,3.663038,0.000925,0.003039,2581.657125,0,0.015952,NotAnnotated
2190.1653,5,-0.014069,0.274606,0.263753,41109.579,78.5,0.353962,0.030462,546.997905,0.423077,0,-1.03,3.957865,-0,2245.210924,0.000737,99.589148,14.651853,0.006425,0.033902,0.960177,0.097237,0.536713,0.0816,0.208522,0.001053,0.006187,0,0,0,0.316567,0,13.272782,0.046762,0.109711,0,0.000994,0,0,0,0,11100.058127,0,144.051499,5.054491,41.036424,0,0,0,0,0.005162,0,0,0,0.595698,5.824046,190.481987,0.599256,0.909952,0.000088,570.559657,0.156874,0,0,0.006838,0.827207,0,1936.033365,0.003274,0.2156,0.00788,0,0.006688,0.075623,0.005693,0.000002,663245.08837,0.011494,850.037502,0.089872,0.0655,0,0.821312,0,0,86.837188,0.204091,0.005216,0,0.000005,11413,620.0906,0.969517,0,356.16,852.989556,0.094441,1947.796875,326.204086,0.000001,3.732226,0,318260.704978,1,0,0.041917,0.000006,0.547516,0,0.000001,0.013643,0.000001,0,0.000011,105.00531,5736.20028,7723.020994,4.879848,0.204454,0.018627,51202.083897,0.000389,0.030102,C
0,8,-0.001793,8.68811,12.126154,0,0,6.459297,0,0,0.833333,0,2.52,0,-0.000426,0,0,0,0,0.004424,0,0,18.204564,11.538377,24.349758,12.85767,0,0.004682,0,0,0,12.209348,0,0,0,0,1.5077,0,3.2881,85.052,0.68645,24,0,13.907,0,8.383497,0,0,50.037,0,2.2736,0.008344,0.79659,0.43956,-0,0,0,0,10.419013,9.553391,0,0,6.558469,0.000101,0,0.005263,8.595259,15,0,0,0,0.004957,0,0.002803,0.155958,0.005406,0,0,0,0,0.059706,0,109.291398,0,19968,0,0,0,0,0.079608,0,13572,0,9.485918,0,0,0,19.07805,0,0,0,0,0,0,0,0,0.076467,0,0,0,0,0,0,0,0,0,0,0,3.544133,0,0,0,0,0,NotAnnotated
688.791485,7,-0.01686,5.047194,4.221987,11922.9385,61.5,6.967412,0.005591,115.996104,0.833333,0,-0.27,7.652214,-0.000428,806.045923,0.000026,51.391574,14.993236,0.002108,0.019731,1.832772,1.081638,4.331887,1.58813,3.347362,0.000087,0.001489,0,0,0,3.647702,0,1.716618,0.030924,0.388856,0.65721,0.000019,1.7688,46.225,0.70182,17,3161.987514,22.306,56.697465,4.015752,51.268679,0,36.624,0,2.4713,0.003158,0.38425,0.19605,0,0,0.75029,17.002635,1.933418,1.745116,0.000004,139.208844,5.828032,0.000044,0,0.003313,3.388255,6,896.411208,0.000395,0,0.002638,0,0.002952,0.066432,0.004655,0,12031.788142,0.011494,0,0.019902,0,0,0,0,0,0,0,0.000489,0,0.000001,0,0,1.442324,0,0,0,1.291275,0,28.529458,0,0,0,0,0,0,-0.007494,0,0.484906,0,0,0.008239,0,0,0,137.04527,1304.411556,2655.839557,0,0.054658,0.005895,8499.452623,0.000005,0.042589,NotAnnotated
933.61983,6,-0.026148,1.490239,1.332449,35500.73195,111.5,1.633676,0.086791,113.067266,0.444444,0.21386,-1.68,3.101726,-0.000462,1270.208387,0.001117,141.555804,9.009853,0.001604,0.041618,0.814422,0.720713,1.895054,1.120936,1.229152,0.00021,0.002403,0.8333,13.8485,1.02325,1.473623,6.7245,9.051932,0.066881,0.069581,0.92692,0.00105,2.7633,128.18,2.0465,19,6223.723299,13.731,53.240807,1.602728,42.627691,1.4325,26.51,0.084545,1.7141,0.001255,1.2641,3.2426,2.25,0,5.517684,75.217081,2.47283,3.034208,0.000152,162.325133,0.677586,0.000101,10.326,0.002161,2.533586,12,801.20712,0.001937,0,0.003589,1.5181,0.003933,0.014296,0.002161,0,911948.133996,0.011494,0,0.019902,0,0,0,0,0,0,0,0.005893,0,0.000002,14803,0,2.952023,0,0,0,1.090897,0,70.649306,0.000001,0,0,0,0,0.099755,-0.037889,0.000002,0.212005,10.38,0,0.026172,0.000001,0.000002,0.000017,163.221756,1959.64311,3772.763904,4.773944,0.132798,0.026885,31699.402471,0.000838,0.033818,NotAnnotated
1000.9176,6,-0.006378,3.876568,3.142594,4232.52375,19,3.024783,0.005125,279.970413,0.666667,0,-1.63,4.893462,-0.000448,439.908886,0.000033,29.122932,15.829547,0.003493,0.014641,1.52716,2.710452,2.000429,2.51969,2.966238,0.000028,0.00398,0,0,0,2.417983,0,2.547503,0.023841,0.056316,0.92112,0.000012,1.464,42.264,0.50904,11,2715.213316,24.303,13.551971,3.350825,19.928392,0.15385,24.027,0,0.8243,0.002372,0.26733,0.38502,-0,0,0.919747,53.388624,2.680234,2.273773,0.000002,94.672942,1.865738,0.000358,0,0.00214,1.75572,20,863.220519,0.001563,0,0.001689,0,0.000774,0.036148,0.001463,0,56.158293,0.011494,0,0.039804,0,0,0,0,0,0,0,0.000633,0,0.000002,0,0,1.532376,0,0,0,3.102573,0,69.815111,0,0,0,0,0,0,0.006207,0.000001,0.401359,0,0,0.003004,0,0,0,24.324849,2754.3411,3101.22645,4.126322,0.001136,0.003105,3312.463703,0.000012,0.012769,NotAnnotated
2141.25441,6,-0.035399,1.038143,0.923429,80224.3005,202.5,1.183461,0.047196,385.077992,0.379085,0,-1.68,3.407599,-0,3397.388423,0.00191,84.816719,10.976304,0.005664,0.034202,0.780551,0.477921,1.40884,0.805937,0.851171,0.000694,0.005947,0,0,0,0.990099,0,16.365677,0.046786,0.104633,0,0.001456,0,0,0,0,12682.194785,0,194.540349,5.162008,42.583596,0,0,0,0,0.004755,0,0,0,0.589139,11.251953,189.188462,1.715977,2.241678,0.000133,475.368171,0.434456,0,0,0.006502,1.859826,0,1801.297995,0.023813,-12.656282,0.00815,0,0.008549,0.061805,0.006231,0.000001,913453.264511,0.011494,963.339253,0.079608,0.18055,0,1.356797,0,0,75.051416,0.458178,0.00683,0,0.000005,0,819.53766,2.156201,0,345.594504,710.825777,0.750506,8091.153496,160.612279,0.000001,5.465874,0,263744.023986,1,0,0.07041,0.000005,0.485021,0,0.000001,0.015995,0.000001,0,0.000017,167.65789,5252.161575,8801.617383,4.619444,0.164759,0.020287,52726.345817,0.000698,0.026439,C
109.862938,8,-0.002,5.713417,4.459503,1204.86815,2,6.986231,0,13.199561,0.733333,0,-5.36,2.623539,-0.000454,52.400817,0,19.797135,7.307881,0.004909,0.017259,0.3383,6.522393,3.586579,9.766157,5.08479,0.000003,0.005456,0,0,0,2.382895,0,0.750755,0.0202,0.069581,0.65721,0.000001,0.71885,15.385,0.17993,7,429.023843,10.515,2.141178,2.30945,15.453708,0,16.686,0,0.65363,0.004376,0.17613,0,-0,0,0.104098,8.140474,3.917816,1.867822,0,23.60565,3.636755,0.000014,0,0.002853,1.915818,15,117.50445,0.000034,0,0.001431,0,0.001368,0.009546,0.001545,0,14.987646,0.011494,0,0.079608,0,26.140746,0,7296,0,0,0,0.000101,0.039804,0,0,0,2.259451,0,0,0,8.946774,0,12.726303,0,0,0,0,0,0,0.101675,0,0.212005,0,0,0.00344,0,0,0,27.698118,317.892811,417.155775,3.471257,0.000681,0.002451,405.682552,0.000004,0.010837,NotAnnotated
2000.550312,6,-0.027573,1.768047,1.401269,28715.1668,164,1.239091,0.037256,321.196224,0.474359,0.21386,-2.09,5.322052,-0.000459,1829.158721,0.000362,82.993886,12.256781,0.00339,0.027098,1.403413,1.518757,1.292529,2.514759,1.401873,0.000202,0.004295,0.46652,21.6565,0.6389,0.707711,3.69765,9.430175,0.042885,0.118341,0.79207,0.00032,1.5537,81.498,1.2778,14,8006.213215,25.56,69.831068,3.891493,35.324437,0.71626,25.824,0.1151,1.5561,0.00348,0.80584,1.7193,-0.35,0,4.837637,68.629793,1.222696,1.445804,0.000035,205.74835,0.8853,0.000092,10.326,0.003392,1.041102,22,1809.214218,0.008807,0,0.003369,1.5181,0.003121,0.072825,0.003149,0,213383.736997,0.011494,0,0.073704,0,0,0,0,0,0,0,0.003947,0,0.000004,0,0,1.376911,0,0,0,2.024847,0,158.089045,0.000001,0,0,0,0,0.099755,0.023924,0.000003,0.266837,8.575,0.000001,0.012966,0.000001,0.000002,0.000006,82.514847,4265.359831,7121.804105,4.612592,0.219817,0.011832,21677.084707,0.000344,0.028582,NotAnnotated
0,7,-0.008479,3.501884,2.750379,0,0,2.637955,0,0,0.666667,0,-1.63,0,-0.000448,0,0,0,0,0.005927,0,0,2.74028,1.594724,3.869422,2.769983,0,0.005123,0,0,0,1.981627,0,0,0,0,0.92112,0,1.464,42.264,0.50904,11,0,24.303,0,7.911377,0,0.15385,24.027,0,0.8243,0.004537,0.26733,0.38502,-0,0,0,0,2.150033,1.765617,0,0,1.452336,0.000358,0,0.003075,1.309236,14,0,0,0,0.002009,0,0.000795,0.084841,0.002165,0,0,0,0,0.079608,0,0,0,0,0,0,0,0,0,0,8439,0,1.13091,0,0,0,3.931337,0,0,0,0,0,0,0,0,-0.010721,0,0,0,0,0,0,0,0,0,0,0,4.470152,0,0,0,0,0,NotAnnotated
0,7,-0.001944,4.99986,5.143975,0,0,5.17595,0,0,1,0.21386,1.3,0,-0.000423,0,0,0,0,0.003677,0,0,1.919033,5.541911,2.126485,7.694305,0,0.004759,0.099755,13.8485,1.11705,9.186136,3.38735,0,0,0,0.65721,0,1.2404,41.775,2.2341,20,0,12.363,0,3.106224,0,1.0104,29.046,0.030113,1.4168,0.003728,0.29018,1.2064,1.4,0,0,0,3.905423,3.599949,0,0,13.936057,-0,10.326,0.003538,8.161744,7,0,0,0,0.004515,13.809,0.006607,0.011137,0.004669,0,0,0,0,0.059706,0,0,0,0,0,0,0,0,0,0,0,0,2.628128,0,0,0,1.968984,0,0,0,0,0,0,0,0.099755,0.036296,0,0,8.405,0,0,0,0.000004,0,0,0,0,4.00497,0,0,0,0,0,NotAnnotated
3937.286962,5,-0.016477,0.547973,0.996044,12492.9239,66,0.590282,0.003798,1428.021025,0.487179,0,0.53,4.489041,-0,1555.392069,0.000482,65.088799,25.229823,0.004121,0.018817,2.035226,1.266208,1.340555,0.369634,0.783889,0.000629,0.003784,0,0,0,0.670404,0,6.548207,0.026714,0.116632,0,0.000148,0,0,0,0,10153.70472,0,125.383674,3.337682,37.973636,0,0,0,0,0.004103,0,0,-0,0,2.040133,315.4489,0.545078,0.696179,0.000001,209.415044,0.934317,0,0,0.005027,0.567956,33,3010.709312,0.00647,0,0.003706,0,0.002024,0.047122,0.003234,0,55642.893627,0.011494,0,0.060332,0,0,0,0,0.003379,0,0,0.001527,0,0.000004,0,0,0.331681,0,0,0,0.538375,0,315.415427,0.000001,0,0,0,0,0,0.053709,0.000005,0.48116,0,0.000001,0.009386,0.000001,0,0.000001,35.899207,8779.978368,9176.964523,4.803868,0.182899,0.007997,22245.713674,0.000011,0.054226,C
2190.821944,5,-0.007871,2.800586,3.924989,5885.0184,25,2.138685,0.005385,1672.887756,0.611111,0.203065,2.52,6.115077,-0.000426,802.969549,0.000097,67.098207,38.656107,0.003026,0.023448,1.959619,5.508172,3.931409,7.121791,4.094478,0.00074,0.003192,0.099755,16.756,0.343225,3.972902,2.40565,4.079963,0.026081,0.284954,1.5077,0.000091,3.2881,85.052,0.68645,24,4610.38617,13.907,94.736822,2.705091,42.979338,0,50.037,0.251945,2.2736,0.004233,0.79659,0.43956,-2.25,0,1.175353,184.865327,3.453932,3.261004,0.000007,436.391867,2.108388,0.000101,10.326,0.002569,2.952547,27,1759.244859,0.001462,0,0.001944,7.89,0.000913,0.062961,0.002207,0,84452.197286,0.011494,0,0.039804,0,0,0,0,0.003379,0,0,0.000763,0,0.000002,0,0,3.267193,0,0,0,5.612826,0,659.013323,0,0,0,0,0,0.099755,0.03769,0.000004,1.752723,8.9,0,0.004945,0,0.000005,0.000001,33.821945,6726.162674,4545.10944,4.197214,0.052041,0.007449,18099.43309,0.000004,0.039544,C
145.11108,6,-0.008476,1.161767,1.097422,9442.36125,2.5,1.421751,0,15.336375,0.666667,0,0.88,2.652439,-0.000464,330.308977,0.000007,44.680307,7.877222,0.002334,0.020504,0.59043,0.075432,1.038796,0,1.089062,0.000037,0.002436,0,0,0,2.355939,0,0.891934,0.046037,0,1.3953,0.000298,0.96241,30.326,0.31311,14,1409.467793,12.344,7.83198,2.768392,30.27078,0,33.914,0,0.94037,0.003628,0.47507,0,-0,0,0.73358,6.783942,1.585013,0.736223,0.000003,21.429455,2.998801,0.000019,0,0.003379,1.744411,22,116.699625,0.000542,0,0.002441,0,0.004042,0.023773,0.003631,0,0.184629,0.011494,0,0.039804,0,0,0,0,0,0,0,0.000524,0,0,12416,0,1.177347,0,0,0,0.693224,0,3.938103,0,0,0,0,0,0,0.056996,0,0.189352,0,0,0.005986,0,0,0,217.065776,342.659137,661.853465,4.448999,0.000602,0.034744,3719.410914,0.000004,0.018527,NotAnnotated
517.092839,6,-0.00396,2.697295,2.094652,3052.4788,7.5,3.18749,0,90.431965,0.714286,0.21386,-5.36,4.161795,-0,184.86536,0,12.771849,10.767876,0.004735,0.011034,0.709774,3.295068,1.582518,5.394034,2.431482,0.000013,0.005104,0.099755,13.8485,0.089965,1.123228,0.51315,1.439951,0.013015,0.176006,0,0.000002,0,0,0,0,1409.932042,0,15.524308,3.125463,15.082271,0,0,0.009849,0,0.003755,0,0,-0.2,0,0.17547,26.271834,1.802018,0.823125,0,91.424057,1.736433,0,10.326,0.002248,0.841845,14,653.11932,0.000105,0,0.001177,1.5181,0.001437,0.006808,0.001456,0,26.2945,0.011494,0,0.079608,0,0,0,0,0,0,0,0.000145,0,0.000001,5643,0,0.99462,0,0,0,4.767953,0,43.712401,0,0,0,0,0,0.099755,-0.011312,0,0.302972,9.74,0,0.001755,0,0.000001,0,23.390642,1405.207883,1795.85994,4.393769,0.001268,0.001211,1033.23871,0.000004,0.012546,NotAnnotated
577.09225,8,-0.003903,3.679424,5.229886,1219.8368,2.5,3.640114,0.002263,319.49817,0.8,0.21386,2.32,3.638694,-0.000429,188.711337,0.000079,21.000563,35.953891,0.005148,0.018182,1.693977,11.126997,4.934916,4.574024,6.306795,0.000032,0.004682,0.099755,13.8485,0.94455,6.069854,3.5151,0.790915,0.017201,0.086103,0.84735,0.000007,5.1457,39.027,1.8891,21,1346.958072,18.711,6.50563,3.599051,45.567938,0.8083,37.06,0.19644,1.9118,0.005402,0.37635,1.0043,-0.65,0,0.214426,93.190149,2.914142,2.168205,0,36.616395,8.387897,-0,10.326,0.005114,4.660032,16,421.696496,0.000281,0,0.004447,14.4325,0.004556,0.132799,0.004832,0,0.005719,0.011494,0,0.079608,0,0,0,0,0,0,0,0.000073,0,0.000001,0,0,2.117527,0,0,0,5.131796,0,25.81853,0,0,0,0,0,0.099755,0.051673,0.000001,0.992076,8.43,0,0.00696,0,0.000004,0,28.042225,1563.994243,1155.785282,4.22749,0.00004,0.005147,1409.78329,0,0.053335,NotAnnotated
4008.950703,6,-0.019108,1.51754,1.094685,37331.11245,91.5,0.670853,0.012174,764.344459,0.483516,0.197435,-0.97,9.188324,-0,4661.830692,0.000113,40.293569,17.193967,0.004475,0.018821,1.822941,0.271161,0.548875,0.501911,0.825408,0.000318,0.003381,0.099755,13.8485,0.486475,0.619507,1.78075,7.368585,0.028013,0.688204,0,0.000154,0,0,0,0,7953.962468,0,890.079107,20.876675,32.285234,0,0,0.177575,0,0.002877,0,0,1.25,0.595698,3.432802,145.988977,0.521691,0.335976,0.00002,365.131379,1.143916,0,10.326,0.002692,0.458712,0,3560.2362,0.543148,-13.6752,0.002435,7.911,0.002395,0.109349,0.006317,0.000002,185.05275,0.011494,996.475398,0.059706,0.1179,0,0.821312,0,0,86.837188,0.204091,0.001914,0,0.000004,0,859.9844,0.485138,0,385.098,852.989556,0.369475,2047.123125,185.939698,0,6.926764,0,2986426.326121,1,0.099755,-0.015319,0.000002,0.844707,9.415,0.000001,0.009769,0.000001,0.000003,0,95.354055,6731.438009,15471.546766,4.662582,0.008712,0.007706,14501.090218,0.000018,0.024744,C
1740.645844,6,-0.015846,2.586857,2.103702,5121.84015,59,3.111401,0.007556,1021.16304,0.448718,0.21386,0.39,7.901975,-0,1021.527684,0.000022,49.856461,26.574795,0.014177,0.024994,1.447565,3.027392,1.240049,6.143752,2.788894,0.000152,0.00766,0.19951,28.7605,0.344485,1.834603,1.6658,5.436108,0.027631,0.136782,0,0.00009,0,0,0,0,4875.550896,0,122.07606,10.565818,29.010994,0,0,0.22335,0,0.010668,0,0,-1.75,0.5837,1.087919,141.756615,1.584562,1.407687,0.000009,562.89248,2.379258,0,20.6515,0.008725,1.214369,22,2103.702377,0.014681,18.467188,0.006971,3.9797,0.002477,0.272819,0.007516,0.000001,36948.116326,0.011494,714.979024,0.238825,0.013556,0,0.141602,0,0,12.095093,0.035963,0.00106,0,0.000003,0,773.752678,1.186761,0,381.09441,426.505104,4.671608,2346.287613,238.241658,0,5.700009,0,488768.732136,1,0.19951,-0.134824,0.000004,0.776487,9.275,0,0.005888,0,0.000003,0.000001,23.54869,5780.017854,6251.058879,4.481224,0.07872,0.007695,12202.422138,0.00003,0.016621,NotAnnotated
668.513023,6,-0.013084,2.846137,2.341725,804.92895,31,3.488859,0.005454,606.439314,0.5,0,0.39,7.734736,-0.000437,218.136542,0.000003,38.965236,31.795442,0.010085,0.024592,1.285576,3.196902,1.44323,5.797106,3.033617,0.000033,0.004948,0,0,0,2.072662,0,2.139491,0.022571,0.069581,1.1032,0.000008,2.5067,57.281,0.68897,17,1486.582722,21.631,14.749363,4.320179,23.911506,0,32.44,0,1.0871,0.005313,0.47841,0.43956,-0,0.595698,0.247502,71.67146,1.816012,1.655149,0.000001,288.651817,2.741374,0.000101,0,0.003916,1.447358,20,899.903048,0.000308,0.2156,0.002434,0,0.000419,0.191625,0.002469,0.000002,3429.706564,0.011494,850.037502,0.159217,0.0655,0,0.821312,0,0,86.837188,0.204091,0.000257,0,0.000001,0,620.0906,1.414214,0,356.16,852.989556,4.591338,1947.796875,152.29832,0,3.732226,0,318260.704978,1,0,-0.096451,0.000003,0.777076,0,0,0.004609,0,0,0,9.252057,2766.203414,2040.587309,4.353251,0.050022,0.003943,2694.083544,0.000005,0.012168,NotAnnotated
799.822187,6,-0.018002,1.113234,0.936211,24175.34995,43,1.245529,0.057419,194.062985,0.638889,0.21386,-2.53,3.192505,-0.000462,975.380049,0.000599,85.797772,13.027824,0.002939,0.040262,0.658946,0.539002,1.251567,0.819176,0.896017,0.00016,0.004295,0.8333,13.8485,1.02325,0.621407,6.497,7.005638,0.060422,0.109988,0.92692,0.000607,2.051,111.95,2.0465,16,4435.829965,13.361,22.863894,2.579659,43.900398,1.4325,23.777,0.084545,1.4425,0.003272,1.2641,3.2426,2.1,0,4.329801,78.847692,1.773954,2.095497,0.000053,210.222549,0.505906,0.000101,10.326,0.003354,1.73432,17,661.10625,0.001287,0,0.004114,1.5181,0.003043,0.047693,0.003285,0,171115.950653,0.011494,0,0.039804,0,0,0,0,0,0,0,0.003888,0,0.000002,0,0,2.293422,0,0,0,0.791813,0,86.749926,0,0,0,0,0,0.099755,0.011211,0.000002,0.681233,8.94,0,0.018639,0,0.000001,0.000005,138.938793,2266.841355,2780.12779,4.846277,0.068022,0.023557,15513.987049,0.000361,0.0296,NotAnnotated
253.58781,5,-0.006839,2.16724,1.813891,1507.22775,2,2.671697,0.016383,78.081156,0.422222,0,0.39,5.269106,-0.000437,192.520521,0.00001,84.394007,17.773986,0.011622,0.034956,1.085496,2.456156,1.144301,3.709732,2.29955,0.000045,0.006762,0,0,0,1.625086,0,1.520588,0.039361,0.069581,1.1032,0.00003,2.5067,57.281,0.68897,17,1094.891997,21.631,12.58531,4.935364,35.629097,0,32.44,0,1.0871,0.00779,0.47841,0.43956,-0,0,0.361084,24.874936,1.433014,1.333699,0.000004,93.437437,2.272714,0.000101,0,0.006716,1.182349,18,271.69359,0.000303,0,0.004193,0,0.001128,0.175704,0.003965,0,18056.672417,0.011494,0,0.200272,0,0,0,0,0,0,0,0.000383,0,0.000001,0,0,1.146019,0,0,0,3.143107,0,36.789363,0,0,0,0,0,0,0.057237,0.000001,0.477714,0,0,0.01003,0,0,0,34.648914,773.16837,975.681447,4.734263,0.027329,0.011026,4088.935095,0.000014,0.021418,NotAnnotated
146.068232,7,-0.012651,2.381032,2.202938,7484.76125,25,2.813407,0,20.606785,0.8,0,0.88,2.604169,-0.000464,329.70552,0,10.570877,9.130968,0.004758,0.008468,0.532542,0.162883,1.920076,0,2.268803,0.000017,0.004604,0,0,0,4.660169,0,0.368365,0.02641,0,1.3953,0.000249,0.96241,30.326,0.31311,14,1419.752184,12.344,3.953953,4.901889,18.716835,0,33.914,0,0.94037,0.005269,0.47507,0,-0,0,0.340073,3.940747,3.04501,1.334864,0,12.12076,5.693231,0.000019,0,0.005761,3.092569,14,115.900312,0.000647,0,0.005158,0,0.006171,0.038952,0.005486,0,0,0.011494,0,0.079608,0,11.952506,0,8439,0,0,0,0.000172,0.039804,0,12416,0,2.09838,0,0,0,1.688501,0,1.323565,0,0,0,0,0,0,0.02764,0,0.169119,0,0,0.001127,0,0,0,172.063477,397.197112,608.830513,4.507171,0.000011,0.031769,1365.415241,0,0.010164,NotAnnotated
713.912882,7,-0.002948,8.632812,9.189995,7228.5174,4.5,5.56495,0.004087,122.000393,0.714286,0,1.41,6.544659,-0.00045,454.975271,0.000084,80.547568,15.343533,0.007686,0.022666,1.556021,3.13806,9.408642,1.735244,6.418255,0.000145,0.006034,0,0,0,14.677585,0,1.971946,0.031897,0.209963,1.0173,0.000064,3.4977,90.882,0.68645,21,1974.134576,16.201,21.913024,22.844016,31.237215,0,43.323,0,2.1987,0.012379,0.70427,0.19605,-0,0,1.323007,27.805333,7.516308,8.617942,0.000009,51.026969,5.166682,0.000349,0,0.007982,8.220123,17,402.23337,0.007475,0,0.006935,0,0.00501,0.327949,0.009215,0,106739.812952,0.011494,0,0.099511,0,0,0,0,0,0,0,0.000566,0,0.000001,7296,0,7.068401,0,0,0,3.945889,0,87.505131,0,0,0.000001,0,0,0,-0.052186,0,0.400414,0,0,0.005549,0,0,0.000002,83.086407,1334.887396,1756.93026,3.642405,0.028198,0.009066,6399.518166,0.000004,0.028644,NotAnnotated
1962.758084,5,-0.005731,3.491467,3.688693,23372.172,17,2.149291,0.003874,370.75232,0.6,0.21248,1.41,6.913283,-0.00045,1526.153239,0.000225,91.247617,18.315577,0.00478,0.023077,1.768768,1.406075,3.464618,0.896733,2.648848,0.000844,0.004434,0.099755,21.0085,0.343225,5.8663,2.71165,4.015483,0.031736,0.450817,1.0173,0.000158,3.4977,90.882,0.68645,21,5947.166428,16.201,131.270382,12.94463,43.865368,0,43.323,0.215115,2.1987,0.005582,0.70427,0.19605,-1.95,0,2.880887,92.965909,2.910129,3.167622,0.000021,148.489092,2.106425,0.000349,10.615,0.003409,3.000302,18,1210.05524,0.01429,0,0.002262,3.6545,0.001327,0.082135,0.002723,0,366924.690225,0.011494,0,0.059706,0,0,0,0,0,0,0,0.001126,0,0.000002,0,0,2.57505,0,0,0,1.912877,0,165.128611,0,0,0.000001,0,0,0.099755,0.01415,0.000001,0.529271,8.525,0,0.006516,0,0.000007,0.000005,134.322828,3186.910336,4667.85276,4.884957,0.078307,0.010868,21214.092865,0.000007,0.052608,NotAnnotated
345.00813,6,-0.006544,1.455786,1.328063,4088.7315,8.5,1.623809,0.016383,103.583369,0.9,0,-1.03,4.309068,-0.000462,320.726042,0.000069,125.309947,20.471833,0.004624,0.035477,1.255425,0.684802,1.999701,0.899227,1.185495,0.000381,0.006285,0,0,0,1.508657,0,1.543242,0.042635,0.284954,0.92692,0.000076,2.7633,128.18,2.0465,19,1367.226345,13.731,33.538174,4.791101,57.970797,1.4325,26.51,0,1.7141,0.004055,1.2641,3.2426,0,0,0.747233,25.65545,2.571768,3.272028,0.000007,91.859701,0.726969,0.000101,0,0.005465,2.806774,13,246.713355,0.000472,0,0.008274,0,0.011066,0.034695,0.006455,0,80712.283745,0.011494,0,0.059706,0,20.576072,0,9831,0,0,0,0.000449,0.039804,0.000001,15481,0,3.2641,0,0,0,0.933399,0,76.267076,0,0,0,0,0,0,-0.014413,0.000001,1.334566,0,0,0.009721,0,0,0.000001,93.993828,890.524717,962.992524,4.804396,0.027329,0.017556,9815.144181,0.000004,0.044795,NotAnnotated
118.285186,8,-0.004533,3.010151,2.276037,1219.21775,2,3.475819,0,18.627154,0.666667,0,-5.36,2.575795,-0.000454,62.374291,0,5.362822,8.681304,0.005471,0.007128,0.391111,3.920242,1.597376,8.585174,2.776849,0.000002,0.005037,0,0,0,1.159417,0,0.310059,0.011588,0,0.65721,0.000001,0.71885,15.385,0.17993,7,485.204778,10.515,1.721427,2.248133,10.382317,0,16.686,0,0.65363,0.004849,0.17613,0,-0,0,0.052711,5.534087,1.829159,0.809887,0,13.351642,1.703832,0.000014,0,0.003348,0.798431,14,116.699625,0.000055,0,0.001259,0,0.001312,0.010494,0.001613,0,0.000012,0.011494,0,0.100136,0,0,0,0,0,0,0,0.000033,0,0,0,0,0.937625,0,0,0,6.661099,0,4.277209,0,0,0,0,0,0,0.160807,0,0.189352,0,0,0.000648,0,0,0,28.027994,377.636723,431.563913,4.104054,0.000012,0.002443,199.712218,0,0.007065,NotAnnotated
232.275063,7,-0.003322,6.732508,5.367998,1080.33085,2,7.787596,0.016383,86.314791,0.642857,0.21386,1.45,5.269106,-0.000425,140.353938,0.000002,52.823672,18.687634,0.012923,0.034956,0.734597,6.733318,2.25407,9.017733,7.878949,0.000008,0.008063,0.19951,28.7605,0.344485,5.502016,1.4381,1.520588,0.039361,0.069581,1.1032,0.000013,1.9749,41.051,0.68897,14,990.634925,21.261,4.278509,5.996068,31.370668,0,32.776,0.24362,0.81558,0.010268,0.47841,0.43956,-1.75,0,0.208197,22.489802,3.84045,2.447202,0.000002,93.437437,7.288334,0.000101,20.6515,0.009378,2.510841,14,271.69359,0.000154,0,0.005754,3.9797,0.002128,0.274068,0.005898,0,49.564213,0.011494,0,0.219549,0,0,0,0,0,0,0,0.000383,0,0.000001,0,0,2.900908,0,0,0,8.450067,0,54.033257,0,0,0,0,0,0.19951,0.002207,0.000001,0.477714,10.86,0,0.01003,0,0.000004,0,24.835192,812.912075,817.34536,4.116114,0.001385,0.007234,2106.186994,0.000014,0.013523,NotAnnotated
1383.307812,6,-0.017813,1.005681,0.833447,55749.78735,80,1.106458,0.077362,155.823822,0.450549,0.21386,-2.53,3.059173,-0,2019.87999,0.001489,124.892289,8.372176,0.003272,0.040528,0.579537,0.47999,1.06733,0.812638,0.809412,0.000307,0.004295,0.8333,13.8485,1.02325,0.564193,6.497,14.103895,0.066132,0.078431,0,0.001712,0,0,0,0,9597.450198,0,66.88808,12.308616,39.89173,0,0,0.084545,0,0.002471,0,0,2.1,0,8.931978,95.671476,1.578882,1.756078,0.000221,265.184616,0.435369,0,10.326,0.003594,1.444524,15,1142.80551,0.005592,0,0.005187,1.5181,0.006115,0.044322,0.00589,0,996311.10832,0.011494,0,0.039804,0,0,0,0,0,0,0,0.009311,0,0.000004,0,0,1.959942,0,0,0,0.765809,0,117.149198,0.000001,0,0,0,0,0.099755,0.004205,0.000003,0.232725,8.94,0.000001,0.023804,0.000001,0.000001,0.000023,160.200538,2913.517211,5291.96716,4.601402,0.219817,0.028249,43151.810805,0.00127,0.028173,NotAnnotated
1192.32711,7,-0.024908,1.661628,1.483805,45448.3575,136.5,1.866225,0.053401,141.075648,0.509091,0,-1.03,3.171843,-0.000462,1705.24791,0.000966,119.208628,9.186924,0.003209,0.035031,0.788621,0.784846,2.202763,1.247398,1.36705,0.000463,0.004055,0,0,0,1.601813,0,9.142992,0.056829,0.081381,0.92692,0.001141,2.7633,128.18,2.0465,19,7688.763593,13.731,77.117191,4.094842,39.628269,1.4325,26.51,0,1.7141,0.003152,1.2641,3.2426,0,0,5.999935,89.102486,2.743908,3.519001,0.00012,175.128697,0.723001,0.000101,0,0.004238,2.920836,18,907.79661,0.00659,0,0.00498,0,0.006095,0.029205,0.004363,0,877729.296278,0.011494,0,0.039804,0,0,0,0,0,0,0,0.005222,0,0.000003,0,0,3.373739,0,0,0,1.193365,0,93.714526,0.000001,0,0,0,0,0,0.108773,0.000002,0.239631,0,0,0.01904,0.000001,0,0.000016,174.131638,2397.787252,4481.636562,4.535799,0.153994,0.025796,35210.538522,0.000594,0.03236,NotAnnotated
1518.9965,5,-0.010179,0.8932,1.575352,2879.2985,16.5,0.868963,0.001343,556.074477,0.694444,0,1.13,4.832033,-0.000434,432.687238,0.000089,31.375198,27.122243,0.004473,0.014838,1.820232,2.581513,1.649252,0.702926,1.30955,0.000098,0.003381,0,0,0,0.742034,0,1.936318,0.018361,0.123259,0.74779,0.000012,5.3369,46.815,0.50904,14,3044.936232,20.38,25.292763,2.347737,31.73476,0,36.151,0,2.4271,0.004542,0.27719,0.19605,-0,0,0.446422,104.588304,0.778376,0.712609,0,73.745754,1.674411,0.000032,0,0.005365,0.546843,20,1068.382952,0.003089,0,0.002374,0,0.001149,0.066592,0.003109,0,40.07507,0.011494,0,0.060332,0,150.113763,0,17940,0,0,0,0.000253,0.060332,0.000001,12995,0,0.455597,0,0,0,1.109074,0,102.805701,0,0,0,0,0,0,0.016604,0.000001,0.555565,0,0,0.003818,0,0,0,22.06359,3539.452682,3026.075308,4.634083,0.00103,0.003738,3620.561615,0,0.041287,NotAnnotated
1642.665625,6,-0.041763,0.905507,0.746835,49385.6895,176,0.990847,0.066178,266.566028,0.438095,0.21386,-2.53,3.578313,-0,2222.935852,0.001462,95.398289,10.91921,0.003207,0.038159,0.71744,0.447569,0.936876,0.784252,0.736034,0.000249,0.004807,0.8333,13.8485,1.02325,0.490574,6.497,13.279506,0.055225,0.12441,0,0.001051,0,0,0,0,8958.496561,0,107.954175,3.205456,43.34075,0,0,0.084545,0,0.002509,0,0,2.1,0,8.521749,128.565804,1.370058,1.533923,0.000135,317.46558,0.379016,0,10.326,0.004321,1.240454,0,1446.93738,0.017131,0,0.007179,1.5181,0.007867,0.028591,0.004321,0,541637.811017,0.011494,0,0.039804,0,0,0,0,0,0,0,0.006843,0,0.000004,0,0,1.657881,0,0,0,0.724902,0,114.747862,0.000001,0,0,0,0,0.099755,-0.075778,0.000004,0.459511,8.94,0.000001,0.021472,0.000001,0.000001,0.000013,141.912901,3799.884982,6297.42473,4.676408,0.136148,0.020907,33591.134817,0.000849,0.028189,NotAnnotated
2508.966687,7,-0.012515,2.094995,3.526834,6912.1624,58.5,1.978206,0.004104,728.464321,0.509091,0,1.13,3.722842,-0.000434,931.285802,0.000332,45.946411,20.63106,0.006579,0.019367,1.310643,6.599123,3.294119,2.835802,3.186097,0.000142,0.004279,0,0,0,1.51187,0,5.054756,0.029286,0.084135,0.74779,0.000109,5.3369,46.815,0.50904,14,7538.571936,20.38,49.710002,2.868976,32.971523,0,36.151,0,2.4271,0.006225,0.27719,0.19605,-0,0,1.048631,252.465984,1.550547,1.358447,0,139.921102,3.099669,0.000032,0,0.004896,0.975035,23,1905.136896,0.003941,0,0.00168,0,0.000681,0.125381,0.002304,0,230.926681,0.011494,0,0.120664,0,0,0,0,0,0,0,0.001402,0,0.000003,11385,0,0.802669,0,0,0,3.666151,0,145.464889,0,0,0,0,0,0,0.025092,0.000004,0.369643,0,0,0.010594,0.000001,0,0,26.483381,5384.706649,5809.556151,4.495311,0.004472,0.008258,10498.963202,0.000011,0.044869,NotAnnotated
1319.784418,7,-0.027928,1.654079,1.523555,29824.036,150.5,1.941332,0,279.868605,0.555556,0,0.88,3.53425,-0.000464,1617.314778,0.000014,25.027432,12.801875,0.002627,0.013456,0.797707,0.116638,1.304057,0,1.588528,0.000214,0.002952,0,0,0,3.164265,0,3.512085,0.028692,0,1.3953,0.000728,0.96241,30.326,0.31311,14,7592.385047,12.344,40.367977,4.155828,23.531133,0,33.914,0,0.94037,0.004291,0.47507,0,-0,0.59559,2.277243,60.412019,2.061086,0.9034,0.000004,130.474815,3.862412,0.000019,0,0.004981,2.073054,18,1054.711875,0.007836,-13.573983,0.004747,0,0.007614,0.032381,0.005717,0.000001,0.312959,0.011494,833.166699,0.039804,0.098206,0,0,0,0,0,0,0.001321,0,0.000002,6887,766.405234,1.396629,0,372.92707,641.309537,1.239699,1542.187691,39.92321,0,5.663676,0,1769236.292308,1,0,0.057267,0.000002,0.253579,0,0,0.002902,0.000001,0,0,114.268337,3341.289473,4431.612658,4.434128,0.002714,0.019955,11653.426067,0.000005,0.017113,NotAnnotated
109.862938,7,-0.00231,4.319706,3.340961,1204.86815,2,5.094612,0,13.199561,0.8,0,-5.36,2.623539,-0.000454,52.400817,0,19.797135,7.307881,0.005714,0.017259,0.3383,5.323555,2.501171,9.107629,3.908127,0.000003,0.00574,0,0,0,1.773117,0,0.750755,0.0202,0.069581,0.65721,0.000001,0.71885,15.385,0.17993,7,429.023843,10.515,2.141178,1.77945,15.453708,0,16.686,0,0.65363,0.003301,0.17613,0,-0,0,0.104098,8.140474,2.841368,1.295812,0,23.60565,2.72011,0.000014,0,0.00252,1.316864,7,117.50445,0.000034,0,0.001422,0,0.001362,0.007924,0.001269,0,14.987646,0.011494,0,0.099511,0,0,0,0,0,0,0,0.000101,0,0,0,0,1.552489,0,0,0,7.883214,0,12.726303,0,0,0,0,0,0,-0.134851,0,0.212005,0,0,0.00344,0,0,0,27.698118,317.892811,417.155775,4.075588,0.000681,0.002451,405.682552,0.000004,0.010837,NotAnnotated
1457.097434,6,-0.038383,0.128138,0.088692,5840.0879,350,0.150338,0,29.416253,0.581818,0.21386,-5.36,1.372088,-0,423.042413,0,3.561752,4.098324,0.000627,0.003284,0.238171,0.115233,0.069906,0.250029,0.105897,0.000004,0.000618,0.099755,13.8485,0.089965,0.054135,0.51315,3.454328,0.003621,0.058327,0,0,0,0,0,0,3330.955799,0,37.510654,2.109108,4.66433,0,0,0.009849,0,0.000525,0,0,-0.2,0.586708,0.358812,79.397219,0.090351,0.044303,0,21.318357,0.068935,0,10.326,0.000297,0.045525,0,1725.828405,0.000024,-6.264501,0.000152,1.5181,0.000161,0.004431,0.000185,0.000001,3.122576,0.003802,907.479658,0.039804,0.435362,0,1.163685,0,0.006307,103.81472,0,0.000023,0,0.000003,0,1095.76125,0.054125,0,340.958594,1058.713074,0.208739,4215.828984,16.379042,0,3.878356,0,2991703.263524,1,0.099755,0.030505,0.000001,0.139117,9.74,0.000001,0.000438,0.000001,0.000001,0,5.551414,4311.436322,4602.49092,5.155298,0.003115,0.000296,197.657857,0,0.003973,C
1034.593988,9,-0.005756,1.736858,1.299274,5078.86155,43,2.059133,0,40.192175,0.490909,0,-5.36,1.002591,-0,294.241773,0,3.75229,6.129768,0.001406,0.004621,0.185348,1.88916,0.958138,3.405539,1.534347,0.000005,0.001586,0,0,0,0.776612,0,3.038022,0.004991,0.05756,0,0,0,0,0,0,2310.384042,0,16.844532,2.435037,5.806648,0,0,0,0,0.001043,0,0,-0,0,0.401504,123.38034,1.132385,0.519085,0,19.672773,1.106128,0,0,0.000752,0.553982,0,926.016315,0.000019,0,0.000432,0,0.000474,0.010766,0.00044,0,2.629876,0.003802,0,0.113508,0,0,0,0,0.012945,0,0,0.000026,0,0.000002,0,0,0.598698,0,0,0,3.060621,0,17.659948,0,0,0,0,0,0,0.018527,0.000001,0.341142,0,0,0.000537,0,0,0,7.724504,4030.322394,2668.9065,5.118181,0.001313,0.000653,153.28611,0,0.00515,NotAnnotated
1350.210311,6,-0.026091,0.457186,0.323475,3346.6456,192.5,0.538265,0,35.399236,0.533333,0,-5.36,1.294059,-0.000454,300.016963,0,2.959202,4.748687,0.001307,0.003161,0.217988,0.436253,0.246651,0.88305,0.384062,0.000003,0.001235,0,0,0,0.194914,0,2.909661,0.003191,0.048283,0.65721,0,0.71885,15.385,0.17993,7,2723.837481,10.515,26.490608,1.516345,4.224314,0,16.686,0,0.65363,0.001069,0.17613,0,-0,0.595617,0.216422,103.330954,0.309605,0.147094,0,19.642134,0.260128,0.000014,0,0.000603,0.153328,28,1564.848075,0.000016,-7.001152,0.000235,0,0.000162,0.008096,0.000276,0.000001,0.95528,0.003802,1196.166593,0.089872,0.456704,0,1.182639,0,0.009928,93.40755,0,0.000015,0,0.000003,0,1323.014393,0.176205,0,353.921396,1649.257173,0.760213,9074.260738,18.947504,0,4.083197,0,3732381.732706,1,0,0.040685,0.000001,0.148633,0,0.000001,0.000386,0.000001,0,0,3.635682,4371.166836,3867.41619,5.06771,0.002441,0.000238,134.567738,0,0.003763,C
696.314988,8,-0.019852,1.6801,2.262068,21654.1734,134,1.727904,0.006565,115.869066,0.454545,0,3.65,1.008497,-0.000417,840.433176,0.000024,14.327897,15.437206,0.001115,0.011678,0.292969,4.520925,3.752726,6.014678,4.014555,0.000083,0.001337,0,0,0,3.817886,0,3.071435,0.016996,0.08724,1.2096,0.000021,5.6523,46.404,1.8891,24,2329.896597,13.891,22.374026,11.383881,21.890806,0.8083,32.061,0,3.233,0.001618,1.3064,1.0043,-0,0.619498,2.902384,310.339713,1.975868,1.227469,0,34.177729,4.90163,-0,0,0.001704,2.693862,11,311.939113,0.000096,-10.0979,0.002953,0,0.004806,0.197931,0.003354,0,0.858651,0.003802,645.728384,0.059706,0.0056,0,2.884227,0,0.020728,42.265703,0.555038,0.000113,0,0.000001,25482,1092.18549,3.434986,0,246.5705,426.505104,3.049976,2503.27495,17.519355,0,8.606298,0,476580.073242,1,0,-0.075425,0,1.862638,0,0,0.001432,0,0,0,82.33526,4059.98505,1871.851492,5.139234,0.00108,0.007348,853.958218,0.000001,0.024246,C
751.884624,7,-0.014258,2.028812,1.613727,2498.958,17,2.895315,0.000164,28.846448,0.555556,0.189,-0.27,2.884378,-0.000428,365.075165,0,4.959609,7.876388,0.002546,0.004031,0.478453,0.3298,1.798052,0.42525,1.238383,0.000003,0.001612,0.099755,24.512,0.35091,1.597211,1.5709,1.060164,0.004501,0.128633,0.65721,0,1.7688,46.225,0.70182,17,2209.288782,22.306,32.733467,3.953907,10.236373,0,36.624,0.15441,2.4713,0.002702,0.38425,0.19605,0.95,0,0.112263,31.42763,0.848039,0.821917,0,22.359748,2.427992,0.000044,28.4135,0.003038,1.693635,34,1201.461712,0.00001,0,0.001982,8.497,0.001429,0.205371,0.003119,0,0.392125,0.003802,0,0.109774,0,59.908357,0,15065,0,0,0,0.000009,0.060332,0.000001,13231,0,0.701012,0,0,0,0.389353,0,5.766732,0,0,0,0,0,0.099755,0.002746,0.000001,0.260926,8.94,0,0.00072,0,0.000004,0,9.501741,2071.490043,2496.0493,5.125212,0.001716,0.000404,215.842409,0,0.006903,C
1388.089,6,-0.010943,0.88781,1.227844,6328.4816,40.5,0.890622,0.002998,86.405118,0.466667,0,2.32,1.599561,-0.000429,674.751193,0.000014,8.3774,11.787296,0.00073,0.00778,0.535522,2.158661,1.223985,0.759823,1.438931,0.000009,0.000809,0,0,0,1.707581,0,3.069306,0.006545,0.028483,0.84735,0.000002,5.1457,39.027,1.8891,21,3577.053852,18.711,15.860635,3.786826,15.60189,0.8083,37.06,0,1.9118,0.00112,0.37635,1.0043,-0,0,1.312155,190.657857,0.776142,0.601381,0,19.040267,2.2189,-0,0,0.001277,1.387831,20,1101.398496,0.000095,0,0.001404,0,0.002119,0.055854,0.001663,0,0.316223,0.003802,0,0.039804,0,0,0,0,0,0,0,0.000026,0,0.000002,0,0,0.594877,0,0,0,0.976026,0,10.686165,0,0,0,0,0,0,0.006372,0.000003,0.46528,0,0,0.002145,0,0,0,16.041778,4650.088186,3324.366548,5.029835,0.00124,0.00186,442.43084,0,0.011628,NotAnnotated
118.285186,7,-0.010493,1.19368,1.040511,1219.21775,46.5,1.392637,0,1.609025,0.6,0,0.88,0.852069,-0.000464,62.374291,0,1.774013,2.871762,0.000748,0.002358,0.129379,0.065938,0.897289,0,1.052838,0,0.000749,0,0,0,2.569701,0,0.310059,0.003833,0,1.3953,0,0.96241,30.326,0.31311,14,485.204778,12.344,1.721427,2.740517,3.434455,0,33.914,0,0.94037,0.000982,0.47507,0,-0,0,0.052711,5.534087,1.611791,0.705475,0,1.153323,3.049922,0.000019,0,0.00098,1.732732,24,116.699625,0.000005,0,0.00061,0,0.000656,0.019528,0.000752,0,0.000001,0.003802,0,0.050068,0,0,0,0,0,0,0,0.000003,0,0,10961,0,1.139292,0,0,0,0.68672,0,0.369468,0,0,0,0,0,0,-0.010435,0,0.062637,0,0,0.000214,0,0,0,9.271618,377.636723,431.563913,5.082053,0.000012,0.000808,17.251264,0,0.002337,NotAnnotated
1977.66056,7,-0.011185,1.789988,2.413176,3511.2495,9.5,1.294024,0.000984,124.023206,0.454545,0.203065,2.52,1.811591,-0.000426,625.269918,0.000004,15.910303,11.662884,0.002413,0.006581,0.522159,3.705847,2.067293,5.82572,2.649581,0.000047,0.002626,0.099755,16.756,0.343225,2.672555,2.40565,3.461597,0.006625,0.094262,1.5077,0.000003,3.2881,85.052,0.68645,24,3743.725785,13.907,81.373815,7.818128,11.872023,0,50.037,0.251945,2.2736,0.003705,0.79659,0.43956,-2.25,0,0.726631,173.63785,1.979658,1.722503,0,34.40059,1.376192,0.000101,10.326,0.00273,1.620865,24,1642.985415,0.000078,0,0.00265,7.89,0.001535,0.190724,0.002579,0,1645.284319,0.003802,0,0.129677,0,51.310899,0,17628,0.006423,0,0,0.000037,0.039804,0.000002,13572,0,1.606908,0,0,0,4.503749,0,44.93348,0,0,0,0,0,0.099755,-0.114119,0.000004,0.579798,8.9,0,0.001237,0,0.000005,0,6.675379,6134.676999,4001.823654,5.043966,0.07328,0.001664,949.897781,0,0.011454,NotAnnotated
1074.781252,7,-0.008782,1.901182,1.564782,26656.2131,40.5,2.726921,0.001533,24.724589,0.488889,0,-0.27,2.418406,-0,1572.397326,0.000004,14.731831,6.217908,0.002099,0.006281,0.59639,0.337948,1.671203,0.394546,1.191084,0.000028,0.001612,0,0,0,1.543247,0,2.477921,0.008495,0.14136,0,0.000002,0,0,0,0,4967.041084,0,108.310171,4.276905,20.646313,0,0,0,0,0.00255,0,0,0,0,1.421806,26.768303,0.755598,0.697038,0,23.982211,2.473943,0,0,0.003268,1.474315,15,1265.349112,0.00005,0,0.002624,0,0.003919,0.150027,0.004139,0,1612.772451,0.003802,0,0.123772,0,0,0,0,0,0,0,0.000047,0,0.000001,0,0,0.577444,0,0,0,0.376769,0,3.476543,0,0,0,0,0,0,-0.005472,0.000001,0.372831,0,0,0.002052,0,0,0,67.569615,2452.964794,4001.746822,5.097455,0.055527,0.001842,1263.124683,0,0.014681,NotAnnotated
280.193375,7,-0.008938,1.248937,2.003525,580.567,2,1.216102,0.001282,4.357525,0.428571,0,1.13,1.036317,-0.000434,85.056545,0.000002,10.872828,4.725927,0.001933,0.005639,0.273584,2.961982,2.025595,1.04231,1.732675,0,0.001667,0,0,0,1.005569,0,0.74148,0.008369,0.023017,0.74779,0,5.3369,46.815,0.50904,14,746.070912,20.38,3.707275,5.215458,7.080086,0,36.151,0,2.4271,0.002454,0.27719,0.19605,-0,0,0.09454,25.668648,1.017809,0.948921,0,1.270445,1.984163,0.000032,0,0.002138,0.732613,26,275.81736,0.000008,0,0.001051,0,0.000472,0.118222,0.001214,0,1.083691,0.003802,0,0.120664,0,0,0,0,0,0,0,0.000014,0,0,13110,0,0.579476,0,0,0,1.568707,0,1.614037,0,0,0,0,0,0,0.009429,0.000001,0.070131,0,0,0.00325,0,0,0,4.414958,621.459415,688.515124,5.083135,0.001152,0.001484,56.336598,0,0.007941,C
2878.027874,7,-0.036063,0.374649,0.323722,76206.30925,686,0.437259,0,67.158506,0.372549,0,0.88,1.004407,-0,3802.995702,0.000004,7.904149,4.737487,0.001479,0.004761,0.253056,0.021959,0.266648,0,0.32996,0.00006,0.001586,0,0,0,0.738218,0,8.138342,0.009151,0,0,0.000135,0,0,0,0,16550.835626,0,94.289994,6.009428,9.555812,0,0,0,0,0.001789,0,0,-0,0.598386,6.280934,147.900149,0.468465,0.203697,0.000001,28.990478,0.952762,0,0,0.002138,0.493353,0,2212.839562,0.000509,32.291418,0.001812,0,0.00256,0.037999,0.002501,0.000001,0.05171,0.003802,751.34719,0.079608,0.814503,11.593439,0,9603,0,0,0,0.000245,0.039804,0.000005,12707,984.036325,0.324407,0,350.022741,426.505104,0.223217,11106.089469,8.638039,0,13.00278,0,1874318.781633,1,0,-0.022044,0.000003,0.167747,0,0.000001,0.001005,0.000001,0,0,44.578128,8098.73427,9329.59699,5.128715,0.004491,0.006564,2518.573612,0.000001,0.006191,C
5504.5375,6,-0.018948,0.520231,0.831802,8281.3406,218.5,0.5062,0.000754,201.55819,0.351648,0.21386,1.13,1.606939,-0,1509.006985,0.000023,12.791424,9.456803,0.001241,0.005351,0.617835,1.191931,0.851879,0.421821,0.715926,0.000027,0.000857,0.099755,25.0605,0.25452,0.432057,1.8078,7.036952,0.007916,0.056088,0,0.000009,0,0,0,0,13222.189764,0,152.600179,2.81781,11.094052,0,0,0.13934,0,0.001226,0,0,-1.75,0.59511,1.006021,502.700834,0.434989,0.404165,0,31.786144,0.823275,0,10.326,0.001066,0.314245,0,5377.646872,0.000188,-48.684403,0.000377,1.5181,0.000109,0.070907,0.000456,0.000001,19.88533,0.003802,1127.210445,0.075889,0.38926,0,1.432271,0,0.010777,86.84891,0.409262,0.000135,0,0.000005,0,1101.880447,0.249474,0,351.088239,1708.50388,0.638143,10820.266788,40.342486,0,9.067619,0,1974464.988214,1,0.1512,0.00976,0.000008,0.170495,8.57,0.000001,0.002626,0.000001,0.000002,0,6.297597,12435.695877,12110.891191,5.122036,0.00739,0.00182,1479.45947,0.000001,0.017218,C
1581.098233,9,-0.006128,1.902515,2.995097,14197.5024,38.5,2.150605,0.000677,88.470864,0.47619,0.205045,1.74,1.218786,-0.000421,813.770814,0.000003,7.698659,10.133739,0.000728,0.00748,0.313323,4.744388,3.411148,2.946234,4.307006,0.000028,0.000775,0.27237,20.5605,0.5648,3.496328,2.88245,3.934513,0.012766,0.152486,1.2297,0.000027,3.1145,34.23,1.1296,17,4556.268134,12.39,45.163001,3.211581,11.485215,0,41.199,0.23181,2.2306,0.001599,1.3877,0.19605,-1.6,0,1.238249,230.502659,3.364534,1.207272,0.000001,34.080715,4.835076,0.000038,10.326,0.000876,1.931613,24,1420.497152,0.000066,0,0.000539,11.686,0.000419,0.158778,0.000752,0,1.266733,0.003802,0,0.107604,0,0,0,0,0.010445,0,0,0.00016,0,0.000002,0,0,4.93918,0.000001,0,0,2.485715,0,16.993837,0,0,0,0,0,0.26967,-0.001305,0.000001,0.572297,6.985,0,0.001602,0,0.000004,0,26.991449,5330.346971,3616.605362,5.088453,0.001975,0.004333,664.244451,0.000002,0.015407,NotAnnotated
944.4276,7,-0.014622,0.422244,0.388678,22496.9517,23,0.488593,0.017253,15.65755,0.439394,0.21386,-1.68,1.062852,-0,1041.761507,0.000055,41.105206,4.037238,0.003317,0.011931,0.304596,0.183263,0.581851,0.202917,0.341138,0.000046,0.002878,0.8333,13.8485,1.02325,0.480733,6.7245,6.275843,0.017706,0.040829,0,0.000047,0,0,0,0,5021.33647,0,70.697257,10.032155,14.533797,0,0,0.084545,0,0.00309,0,0,2.25,0.610822,3.393656,81.97275,0.721212,0.9155,0.000006,15.285757,0.236249,0,10.326,0.003787,0.843227,25,757.539615,0.000125,-12.223709,0.004513,1.5181,0.004281,0.211359,0.004287,0.000002,47192.822061,0.003802,892.698767,0.169481,0.057828,68.332373,1.814706,12995,0,120.286653,0.533013,0.000267,0.060332,0.000002,12769,1117.046512,0.868129,0,323.516664,426.505104,0.239983,1591.297904,10.226335,0,9.046504,0,2431291.851672,1,0.099755,-0.1412,0.000002,0.162966,10.38,0,0.006367,0,0.000002,0.000001,42.76987,2123.586997,3227.595423,5.125501,0.120481,0.007063,2303.362225,0.000029,0.012297,NotAnnotated
1775.461196,7,-0.020965,0.793818,0.563694,5664.7039,127,0.935558,0,38.805942,0.577778,0.21386,-5.36,1.255188,-0.000454,442.098889,0,3.341039,3.952303,0.001034,0.003398,0.207052,0.790885,0.420631,1.570528,0.6716,0.000004,0.000947,0.099755,13.8485,0.089965,0.327115,0.51315,4.914866,0.003542,0.039096,0.65721,0,0.71885,15.385,0.17993,7,3730.550666,10.515,31.463592,1.327036,4.00221,0,16.686,0.009849,0.65363,0.000923,0.17613,0,-0.2,0.595698,0.440874,110.863889,0.518591,0.245449,0,24.958393,0.456283,0.000014,10.326,0.000526,0.254713,32,2042.668845,0.00003,2.476509,0.000212,1.5181,0.000135,0.007902,0.00025,0.000002,2.199228,0.003802,904.145618,0.06997,1.026071,0,3.557096,0,0.00957,319.868393,0,0.000029,0,0.000004,0,1149.364778,0.290656,0,324.543948,426.505104,1.353041,1713.973297,22.601832,0,5.004455,0,1397429.588242,1,0.099755,-0.004283,0.000002,0.120087,9.74,0.000001,0.000454,0.000001,0.000001,0,3.916145,5717.005965,5530.919145,5.061835,0.00515,0.000271,190.087238,0.000001,0.003243,C
643.167268,8,-0.012264,2.006385,1.528046,2166.8852,16.5,1.470549,0.001437,22.608561,0.666667,0,-2.09,1.793232,-0.000459,266.370272,0.000001,15.561625,6.903935,0.002454,0.006131,0.525744,1.254454,1.578687,1.651882,1.446,0.000011,0.001919,0,0,0,0.912373,0,1.61252,0.007137,0.05864,0.79207,0.000001,1.5537,81.498,1.2778,14,1367.613065,25.56,18.972136,7.181194,9.910405,0.71626,25.824,0,1.5561,0.002131,0.80584,1.7193,-0,0.577705,0.452145,28.361906,1.581983,2.008812,0,6.596605,1.096765,0.000092,0,0.001784,1.567886,27,535.849209,0.000055,6.4224,0.001261,0,0.000475,0.173565,0.001361,0.000001,992.215648,0.003802,675.638691,0.120038,0.0338,0,0.949568,0,0,581.050882,0,0.000022,0,0.000001,7171,834.917382,2.034578,0,346.744,426.505104,1.570682,1366.681272,11.0298,0,2.363651,0,431719.425886,1,0,0.032567,0.000001,0.255802,0,0,0.001314,0,0,0,8.239107,1815.734854,1667.005793,5.109113,0.02801,0.001422,344.647156,0,0.00866,C
1606.358778,6,-0.03206,0.180018,0.123018,8856.2941,314,0.21132,0,27.700983,0.461538,0.21386,-5.36,1.232155,-0,546.060089,0,3.82188,3.604237,0.000698,0.003763,0.206355,0.174509,0.091453,0.369148,0.148329,0.000003,0.000766,0.099755,13.8485,0.089965,0.067372,0.51315,4.948204,0.004088,0.044687,0,0,0,0,0,0,4162.397215,0,36.22263,1.13745,4.832484,0,0,0.009849,0,0.000442,0,0,-0.2,0.591986,0.614505,99.038754,0.115175,0.056156,0,22.846973,0.095739,0,10.326,0.000344,0.056657,0,1893.77622,0.00003,-20.46903,0.000216,1.5181,0.000223,0.003449,0.000191,0,4.591082,0.003802,845.757205,0.039804,0.29579,0,1.367488,0,0.003263,92.836369,0,0.000037,0,0.000004,0,842.746481,0.067459,0,334.113895,1058.713074,0.306573,10237.246697,12.941354,0,5.627213,0,969693.775368,1,0.099755,0.02265,0.000001,0.113991,9.74,0.000001,0.000592,0.000001,0.000001,0,6.734824,4739.571991,5378.699955,5.124402,0.004595,0.000384,235.806629,0.000001,0.003843,C
281.228359,8,-0.005669,1.812055,1.361579,527.9457,2,2.150697,0,10.867512,0.8,0,-5.36,1.384244,-0.000454,60.564686,0,4.97538,7.463321,0.002086,0.00408,0.275097,2.034089,0.984442,3.585248,1.608478,0.000002,0.001738,0,0,0,0.79729,0,0.53647,0.00355,0.094262,0.65721,0,0.71885,15.385,0.17993,7,470.663295,10.515,7.37151,2.665966,6.577236,0,16.686,0,0.65363,0.001609,0.17613,0,-0,0,0.053692,20.928761,1.146078,0.518915,0,4.943845,1.170817,0.000014,0,0.001053,0.555135,24,246.713355,0.000004,0,0.000485,0,0.000356,0.016517,0.000509,0,0.449598,0.003802,0,0.13994,0,0,0,0,0.003044,0,0,0.000002,0,0,0,0,0.591916,0,0,0,3.242862,0,7.155282,0,0,0,0,0,0,-0.072876,0,0.441472,0,0,0.000348,0,0,0,4.014796,981.426726,627.92271,5.040089,0.000565,0.000408,45.524316,0,0.005651,NotAnnotated
2330.988446,7,-0.051311,0.831015,0.617143,16605.4556,585.5,0.607604,0.005399,67.278476,0.366667,0,-2.09,1.669183,-0,1279.265763,0.000016,16.29719,5.572364,0.00137,0.006903,0.460339,0.505107,0.63355,0.687554,0.58634,0.000027,0.001533,0,0,0,0.359251,0,8.169528,0.00884,0.039609,0,0.00001,0,0,0,0,6018.82008,0,55.680085,4.598118,9.738696,0,0,0,0,0.000909,0,0,-0,0.577548,3.284146,95.424338,0.64524,0.825734,0.000001,23.062364,0.43437,0,0,0.000903,0.636802,0,2020.50009,0.000236,-10.9716,0.000952,0,0.000742,0.04257,0.000802,0,5533.585927,0.003802,413.063112,0.059706,0.0028,0,0.078602,0,0,50.83848,0,0.000168,0,0.000004,0,484.661556,0.844505,0,327.4588,426.505104,0.643576,3551.06642,30.077303,0,0.891662,0,57241.159255,1,0,-0.02103,0.000003,0.183609,0,0.000001,0.002084,0.000001,0,0,14.030803,6594.892875,6881.90999,5.119462,0.124617,0.00183,1286.80017,0.00001,0.007266,NotAnnotated
554.498142,8,-0.007077,1.591494,1.200269,2325.13345,40.5,1.889196,0,14.676351,0.733333,0,-5.36,1.203116,-0.000454,156.400881,0,5.430574,4.526383,0.000894,0.004601,0.218984,1.783083,0.874342,3.147219,1.417539,0.000003,0.000659,0,0,0,0.709008,0,1.814953,0.00494,0.046766,0.65721,0,0.71885,15.385,0.17993,7,1255.985353,10.515,11.26356,1.091116,5.380331,0,16.686,0,0.65363,0.000721,0.17613,0,-0,0,0.217506,36.749225,1.018851,0.463193,0,8.331521,1.031945,0.000014,0,0.000392,0.495797,30,537.094215,0.000012,0,0.00019,0,0.000095,0.009362,0.000217,0,2.054386,0.003802,0,0.059706,0,0,0,0,0.003044,0,0,0.000015,0,0.000001,6441,0,0.529027,0,0,0,2.846383,0,9.83188,0,0,0,0,0,0,-0.073982,0.000001,0.193911,0,0,0.000724,0,0,0,5.893874,1785.658291,1591.165448,5.099344,0.001927,0.000532,98.666819,0,0.004368,NotAnnotated
926.84439,7,-0.010596,0.748665,1.005146,26387.5806,26.5,0.768388,0.004687,121.466984,0.381818,0.21386,3.65,1.309897,-0.000417,1196.900069,0.000023,11.736683,12.907799,0.001569,0.009202,0.3192,1.786893,1.774011,2.439671,1.756548,0.000055,0.001565,0.18875,13.8485,0.94455,1.934028,3.8754,3.630382,0.012449,0.028472,1.2096,0.000023,5.6523,46.404,1.8891,24,3453.723043,13.891,27.658666,8.147444,18.08965,0.8083,32.061,0.257585,3.233,0.002275,1.3064,1.0043,-0.45,0,3.087548,263.677564,0.987827,0.612741,0,41.305291,2.163811,-0,10.326,0.002266,1.378141,26,511.408749,0.000142,0,0.00257,14.9365,0.003842,0.216807,0.003305,0,0.858803,0.003802,0,0.100136,0,0,0,0,0,0,0,0.0001,0,0.000001,0,0,1.780786,0.000001,0,0,1.256143,0,22.715623,0,0,0,0,0,0.099755,0.04488,0.000001,0.717751,10.47,0,0.001093,0,0.000006,0,66.888671,5092.126875,2908.302907,5.109425,0.00111,0.005549,1025.425477,0.000001,0.014219,NotAnnotated
1007.989143,8,-0.022382,3.278517,2.531161,370.97235,121.5,3.854956,0.000531,78.333884,0.809524,0,0.39,2.725198,-0.000437,201.770127,0,11.335975,14.111904,0.002928,0.006895,0.617016,3.310977,1.423408,5.63648,3.322723,0.000003,0.001565,0,0,0,2.485015,0,1.813321,0.00632,0.023017,1.1032,0,2.5067,57.281,0.68897,17,1871.546922,21.631,18.547641,3.898108,8.481377,0,32.44,0,1.0871,0.001884,0.47841,0.43956,-0,0,0.129572,125.756651,2.046608,1.798621,0,24.933921,3.305766,0.000101,0,0.001461,1.629053,31,1265.95389,0.000032,0,0.000748,0,0.000169,0.142337,0.00079,0,72.313158,0.003802,0,0.200272,0,49.749873,0,14464,0,0,0,0.000016,0.079608,0.000001,14720,0,1.529453,0,0,0,4.967205,0,15.045387,0,0,0,0,0,0,-0.03447,0.000003,0.257056,0,0,0.001373,0,0,0,1.410541,3711.430762,2592.729282,5.062715,0.023649,0.001036,231.603975,0,0.007263,NotAnnotated
200.46588,7,-0.007932,1.710928,1.357312,4587.282,2,1.259801,0.021198,2.197193,0.381818,0,-2.09,1.397628,-0.000459,230.016166,0.000007,39.720204,3.35584,0.002238,0.011544,0.407516,1.123613,1.395034,1.360232,1.268896,0.000002,0.002666,0,0,0,0.852582,0,1.518094,0.01823,0.023017,0.79207,0.000006,1.5537,81.498,1.2778,14,1035.008065,25.56,7.965943,7.486717,12.979396,0.71626,25.824,0,1.5561,0.001527,0.80584,1.7193,-0,0,0.831051,9.414489,1.365449,1.672003,0.000001,2.164518,1.018382,0.000092,0,0.001768,1.347478,14,172.87641,0.000048,0,0.002189,0,0.001971,0.062921,0.001738,0,4809.482102,0.003802,0,0.099511,0,18.828978,0,11413,0,0,0,0.000065,0.039804,0,10201,0,1.668463,0,0,0,1.351164,0,1.452241,0,0,0,0,0,0,-0.070063,0,0.070131,0,0,0.006349,0,0,0,34.884274,441.292935,837.487885,5.111468,0.032912,0.005342,337.080479,0.000007,0.010142,NotAnnotated
2101.86983,7,-0.010765,1.306334,1.002607,3584.23,69,0.96913,0.001652,55.267376,0.5,0.21386,-1.63,1.860013,-0,516.442023,0.000003,10.650597,5.97449,0.00291,0.004804,0.593352,0.87645,0.575666,1.053424,0.992778,0.000002,0.002813,0.17668,21.6565,0.25452,0.873631,1.52345,4.422539,0.00771,0.023017,0,0.000001,0,0,0,0,4249.63531,0,23.748697,9.577999,5.634804,0,0,0.09053,0,0.002236,0,0,-0.4,0.610745,0.910008,120.253726,0.863833,0.700272,0,14.411618,0.613526,0,10.326,0.001961,0.557456,23,2065.743414,0.000172,-7.56741,0.001444,1.5181,0.000672,0.117221,0.001268,0.000001,6.463226,0.003802,909.776446,0.13994,0.011304,0,1.664224,0,0,30.505336,0.610915,0.000088,0,0.000003,0,892.661416,0.451908,0,304.116056,426.505104,1.241737,1623.135591,18.400379,0,14.177156,0,2181949.523264,1,0.099755,-0.012965,0.000002,0.082688,9.455,0.000001,0.001169,0.000001,0.000002,0,3.893786,5499.5185,5870.120025,5.117613,0.004124,0.000655,377.11157,0.000002,0.004879,NotAnnotated
1086.092821,7,-0.011297,0.614838,0.490013,18624.69,48.5,0.71825,0.011749,10.317733,0.5,0.21386,-1.73,1.214251,-0,1075.184221,0.000021,17.814842,2.671198,0.002456,0.008276,0.202565,0.232551,0.449528,0.276529,0.467616,0.000004,0.002658,0.46652,13.8485,0.6389,0.279749,3.6372,7.617739,0.01225,0.042184,0,0.000015,0,0,0,0,4100.712,0,55.788552,4.51547,7.440599,0,0,0.030113,0,0.001549,0,0,0.9,0.595536,2.876167,54.201167,0.801767,0.742417,0.000002,11.339932,0.312723,0,10.326,0.001683,0.678283,0,1102.19634,0.000672,22.097981,0.001748,1.5181,0.001505,0.047919,0.001419,0.000001,11813.393297,0.003802,675.613636,0.149579,0.0306,13.183435,0.23896,5041,0,22.49307,0.035963,0.000223,0.039804,0.000003,7171,611.792027,0.89575,0,328.320827,426.505104,0.264888,1652.647355,7.965236,0,5.353621,0,442783.576878,1,0.099755,0.057505,0.000002,0.089975,9.6,0.000001,0.004036,0.000001,0.000001,0.000001,20.233232,2458.837524,4124.758352,5.124277,0.166651,0.002816,729.893722,0.00002,0.004078,C
1598.781536,6,-0.013312,0.418871,0.333677,23772.7405,97,0.489181,0.010287,18.012564,0.43956,0.21386,-1.73,1.189604,-0,1369.775561,0.000031,19.770769,3.207424,0.00266,0.008322,0.219835,0.155524,0.308595,0.184986,0.317461,0.00001,0.003397,0.46652,13.8485,0.6389,0.194486,3.6372,8.754662,0.0122,0.045593,0,0.00002,0,0,0,0,5785.1232,0,72.099137,6.083008,8.402398,0,0,0.030113,0,0.001745,0,0,0.9,0.603234,3.519707,106.231964,0.555385,0.513198,0.000002,13.605227,0.213085,0,10.326,0.002036,0.470976,0,1470.844515,0.000814,17.408001,0.002411,1.5181,0.002317,0.045271,0.001904,0.000001,17739.944547,0.003802,742.504247,0.149579,0.051437,39.547763,1.58633,8094,0,18.14522,0.555847,0.00026,0.079608,0.000004,5041,701.435758,0.623148,0,327.007109,429.551524,0.178011,1294.277857,11.393281,0,6.645302,0,661149.686768,1,0.099755,0.06502,0.000003,0.095285,9.6,0.000001,0.004245,0.000001,0.000001,0.000001,22.597662,3374.210053,5212.730248,5.124213,0.188502,0.003208,1078.757748,0.000023,0.00594,C
2861.561892,7,-0.038862,1.064559,0.794471,22501.012,628,0.778596,0.00627,86.867764,0.410256,0.21386,-2.09,1.728697,-0,1771.727102,0.00002,19.182088,5.998307,0.00095,0.007523,0.504176,0.640663,0.822127,0.868536,0.752468,0.000038,0.000984,0.46652,21.6565,0.6389,0.473001,3.69765,9.892945,0.010249,0.042772,0,0.000016,0,0,0,0,7955.500735,0,76.294548,4.025414,11.011495,0,0,0.1151,0,0.000826,0,0,-0.35,0.577635,4.322409,113.288083,0.839726,1.070607,0.000001,28.186037,0.561411,0,10.326,0.000757,0.830958,29,2382.288804,0.00035,-2.705864,0.000706,1.5181,0.000595,0.06606,0.00082,0.000001,7216.486688,0.003802,642.642579,0.039804,0.076232,0,1.47755,0,0,117.751929,0.223709,0.000227,0,0.000005,0,767.659429,1.096779,0,353.115024,426.505104,0.817733,2741.290147,38.315554,0,3.303036,0,880109.20431,1,0.099755,0.007497,0.000005,0.208646,8.575,0.000001,0.002435,0.000001,0.000002,0,17.111036,7887.773188,8296.923198,5.114799,0.184097,0.002535,1786.94793,0.000012,0.008177,NotAnnotated
523.619302,6,-0.010753,1.432012,1.086874,2026.1525,33,1.062343,0.000839,7.997364,0.607143,0,-1.63,1.356323,-0.000448,212.920575,0,5.720531,3.685502,0.001708,0.003615,0.296711,1.022894,0.598731,1.233657,1.08991,0.000001,0.00186,0,0,0,0.857844,0,1.426299,0.006242,0.015345,0.92112,0.000001,1.464,42.264,0.50904,11,1458.567335,24.303,5.909876,6.979832,4.06798,0.15385,24.027,0,0.8243,0.001428,0.26733,0.38502,-0,0.558456,0.336317,22.098128,0.873164,0.713823,0,3.921488,0.660633,0.000358,0,0.001405,0.554945,12,517.445145,0.000054,-0.0854,0.001259,0,0.000762,0.056356,0.001095,0,0.697751,0.003802,516.789222,0.079608,0.008,0,0,0,0,0,0,0.000026,0,0.000001,13572,648.26611,0.451838,0,356.16,426.505104,1.425648,2512.20375,3.51762,0,1.432932,0,323923.297794,1,0,-0.017113,0,0.067633,0,0,0.000654,0,0,0,5.136001,1453.93045,1710.039225,5.149263,0.001088,0.000763,93.166988,0,0.002564,NotAnnotated
728.67123,6,-0.019808,0.245595,0.220503,45586.50075,96.5,0.283682,0.030588,6.108057,0.341667,0.21386,-1.03,1.163917,-0,1518.309931,0.000095,52.486177,2.690552,0.002759,0.014234,0.276282,0.106044,0.319558,0.11824,0.193964,0.00003,0.003397,0.8333,13.8485,1.02325,0.261282,6.7245,7.487034,0.022942,0.049421,0,0.000094,0,0,0,0,6137.230164,0,96.212951,14.147362,17.071175,0,0,0.084545,0,0.002471,0,0,1.9,0,5.268046,45.274124,0.397622,0.49774,0.000014,17.056072,0.133327,0,10.326,0.003684,0.45483,0,715.25181,0.000135,0,0.005565,1.5181,0.006777,0.115628,0.00442,0,102827.522235,0.003802,0,0.119413,0,51.310899,0,17628,0,0,0,0.000441,0.039804,0.000002,11413,0,0.472558,0,0,0,0.139013,0,4.048603,0,0,0,0,0,0.099755,0.071562,0.000001,0.0927,8.825,0,0.008738,0,0.000002,0.000002,86.666351,1415.23026,3452.012967,5.130048,0.126063,0.010154,3274.780392,0.000066,0.012405,NotAnnotated
951.3045,6,-0.016089,0.447663,0.405283,34038.03375,70.5,0.517204,0.021315,14.314172,0.35,0.21386,-1.03,1.095659,-0,1275.057738,0.000075,42.72293,3.420261,0.002192,0.012367,0.279868,0.188717,0.602516,0.210713,0.354971,0.00005,0.002726,0.8333,13.8485,1.02325,0.502176,6.7245,8.131421,0.018422,0.037266,0,0.000074,0,0,0,0,5682.440267,0,75.941043,8.473554,14.020081,0,0,0.084545,0,0.002012,0,0,1.9,0.586763,4.85683,67.953715,0.758852,0.9539,0.00001,18.683923,0.245067,0,10.326,0.002463,0.879768,0,772.103115,0.000171,-10.878667,0.00352,1.5181,0.003522,0.097487,0.002626,0.000001,79394.103196,0.003802,745.156264,0.099511,0.016705,23.356922,1.638964,12769,0,114.739121,0.250647,0.000387,0.039804,0.000002,14464,1105.377551,0.913568,0,329.664124,426.505104,0.249364,965.742755,11.163845,0,7.812331,0,3351508.555952,1,0.099755,0.02913,0.000002,0.144399,8.825,0,0.006348,0.000001,0.000002,0.000001,51.768873,2248.821405,3708.61751,5.143977,0.126744,0.007435,2982.281272,0.000051,0.010313,NotAnnotated
1966.265688,7,-0.009534,1.015081,0.790847,14710.2112,29,0.7462,0.006312,59.835286,0.435897,0,-2.09,1.708738,-0.000459,1124.080402,0.000013,20.97365,6.609755,0.002796,0.007908,0.578945,0.652029,0.806013,0.802099,0.739816,0.000018,0.002947,0,0,0,0.491139,0,6.239453,0.012611,0.039055,0.79207,0.000017,1.5537,81.498,1.2778,14,5735.303665,25.56,43.137965,16.277053,11.211202,0.71626,25.824,0,1.5561,0.00288,0.80584,1.7193,-0,0.572718,2.578355,103.772492,0.798628,0.975798,0.000001,16.473487,0.58818,0.000092,0,0.002751,0.782904,31,1648.787616,0.000278,68.332644,0.002782,0,0.00269,0.174616,0.002993,0.000001,6486.88165,0.003802,856.397242,0.163576,0.198425,14.145986,0,7171,0,0,0,0.0002,0.039804,0.000003,11413,1087.695929,0.981052,0,322.746593,426.505104,0.791879,8678.096348,21.001517,0,4.291331,0,913025.590823,1,0,0.015609,0.000003,0.191245,0,0,0.003093,0.000001,0,0,18.644121,5215.097001,5679.48103,5.128095,0.095952,0.003519,1127.133937,0.00001,0.010987,NotAnnotated
1047.705416,7,-0.012191,0.654527,0.580328,12183.613,83,0.76435,0,24.712069,0.472222,0,0.88,1.163382,-0.000464,858.69292,0.000001,8.045355,5.349658,0.00168,0.004546,0.303471,0.035459,0.513997,0,0.583041,0.000006,0.001408,0,0,0,1.519674,0,2.391222,0.009332,0,1.3953,0.000029,0.96241,30.326,0.31311,14,5296.701156,12.344,24.563131,7.619299,8.007884,0,33.914,0,0.94037,0.002314,0.47507,0,-0,0.610911,1.092658,62.753251,0.92935,0.405784,0,8.722895,1.718462,0.000019,0,0.002423,1.011083,32,934.3887,0.000131,-75.692098,0.002117,0,0.003077,0.083559,0.002643,0.000002,0.010941,0.003802,1412.58623,0.109774,1.698878,0,0,0,0,0,0,0.000077,0,0.000002,0,1086.59954,0.658975,0,382.263668,852.989556,0.370145,7496.699755,2.99379,0,9.947258,0,1427025.488918,1,0,0.009767,0.000001,0.082263,0,0,0.001158,0,0,0,23.162762,2813.919938,3303.30028,5.097806,0.001627,0.005304,591.196786,0,0.006843,NotAnnotated
947.38212,7,-0.011574,0.973843,0.873161,31572.2925,85,1.1233,0.01239,9.644258,0.416667,0.21386,-1.03,1.48785,-0.000462,1355.382028,0.000043,37.473277,3.438539,0.000837,0.010458,0.365311,0.393764,1.323425,0.451369,0.764146,0.000037,0.001028,0.8333,13.8485,1.02325,1.105053,6.7245,5.501042,0.016403,0.061031,0.92692,0.000039,2.7633,128.18,2.0465,19,5474.618688,13.731,93.015377,2.652058,14.604147,1.4325,26.51,0.084545,1.7141,0.00059,1.2641,3.2426,1.9,0,3.613202,48.227509,1.702468,2.165599,0.000006,15.328209,0.521268,0.000101,10.326,0.000702,1.991787,21,815.885595,0.000499,0,0.000836,1.5181,0.000808,0.021128,0.000654,0,50743.645903,0.003802,0,0.039804,0,23.356922,0,12769,0,0,0,0.000237,0.039804,0.000002,14577,0,2.105827,0,0,0,0.530686,0,6.580996,0,0,0,0,0,0.099755,0.031081,0.000001,0.108281,8.825,0,0.004785,0,0.000002,0.000001,60.02337,1808.671275,3669.583424,5.138961,0.088616,0.005707,2274.273359,0.000023,0.011745,NotAnnotated
274.563443,8,-0.015915,3.214883,3.200319,3232.431,2,1.999083,0.001282,2.974716,0.809524,0,1.41,1.673767,-0.00045,207.503933,0.000002,21.107431,3.904719,0.001679,0.007263,0.282676,1.151997,2.884921,0.807739,2.351728,0.000004,0.001734,0,0,0,5.226559,0,0.955136,0.009384,0.069455,1.0173,0.000001,3.4977,90.882,0.68645,21,793.240512,16.201,8.074171,22.118304,9.080204,0,43.323,0,2.1987,0.002308,0.70427,0.19605,-0,0,0.535541,12.037341,2.471018,2.744991,0,1.652989,1.838157,0.000349,0,0.001914,2.649282,9,162.766275,0.000142,0,0.002436,0,0.00282,0.199099,0.002833,0,2232.057467,0.003802,0,0.079608,0,112.579259,0,17536,0,0,0,0.000017,0.107604,0,14464,0,2.123406,0,0,0,1.737104,0,3.104453,0,0,0,0,0,0,-0.001702,0,0.132456,0,0,0.001836,0,0,0,24.581224,513.470562,673.186272,5.139598,0.027329,0.002436,156.255822,0,0.007194,NotAnnotated
1458.30183,7,-0.015825,0.913275,0.823929,33923.81475,242.5,1.054113,0.013898,21.413873,0.397436,0.21386,-1.03,1.128815,-0,1444.311665,0.000078,33.986847,3.645256,0.002169,0.010448,0.308505,0.372655,1.249957,0.423787,0.72067,0.000051,0.002622,0.8333,13.8485,1.02325,1.04667,6.7245,9.617261,0.015987,0.033195,0,0.000072,0,0,0,0,7458.326837,0,89.143253,6.929314,12.018921,0,0,0.084545,0,0.001739,0,0,1.9,0.59946,4.91012,113.281484,1.600388,2.032938,0.00001,22.887511,0.493946,0,10.326,0.002266,1.874498,0,1220.796885,0.000211,-20.920354,0.002822,1.5181,0.002921,0.059922,0.002026,0.000001,74601.857033,0.003802,845.68807,0.109774,0.555607,0,3.067479,0,0,103.552494,0.554783,0.000417,0,0.000003,0,868.912154,1.970712,0,336.318623,426.505104,0.499881,1710.206622,14.230124,0,9.470567,0,1391843.033784,1,0.099755,0.08864,0.000003,0.12318,8.825,0.000001,0.005019,0.000001,0.000002,0.000001,36.853683,3355.457842,5289.668696,5.14839,0.097078,0.00551,3141.477339,0.000046,0.009712,NotAnnotated
3251.082188,7,-0.009215,0.862633,1.404587,4710.6228,43,0.841135,0.00072,102.025917,0.5,0.21386,1.13,1.440216,-0.000434,812.535302,0.000015,13.728632,8.721261,0.00095,0.005278,0.598045,2.055199,1.429047,0.704022,1.207499,0.000017,0.000755,0.099755,25.0605,0.25452,0.728714,1.8078,4.164615,0.008098,0.038795,0.74779,0.000006,5.3369,46.815,0.50904,14,7309.984752,20.38,64.602392,3.081523,10.03911,0,36.151,0.13934,2.4271,0.001555,0.27719,0.19605,-1.75,0.594387,0.688859,303.442735,0.716258,0.660089,0,12.408278,1.412572,0.000032,10.326,0.001116,0.516567,30,2564.12988,0.000346,-13.342911,0.000588,1.5181,0.000282,0.141996,0.000833,0.000001,13.624215,0.003802,890.869691,0.060332,0.084392,150.113763,1.814706,17940,0.007398,120.286653,0.533013,0.000083,0.060332,0.000003,0,1089.978406,0.402759,0,311.748723,426.505104,1.077678,3464.543481,22.502345,0,11.934216,0,3007844.856187,1,0.1512,0.028259,0.000004,0.14116,8.57,0,0.002601,0.000001,0.000002,0,5.970371,6881.075313,6550.050514,5.126021,0.004277,0.002058,810.423124,0,0.017088,NotAnnotated
765.278187,7,-0.026754,0.543163,0.435053,21869.59625,192,0.623564,0.015898,8.873,0.509091,0.21386,-2.53,1.05507,-0.000462,921.533841,0.000041,32.249368,3.214061,0.001897,0.010693,0.244208,0.208592,0.589214,0.255975,0.400931,0.000008,0.002178,0.8333,13.8485,1.02325,0.321846,6.497,5.624534,0.018189,0.017263,0.92692,0.000056,2.051,111.95,2.0465,16,4714.856839,13.361,29.740394,4.852854,11.964383,1.4325,23.777,0.084545,1.4425,0.001472,1.2641,3.2426,2.1,0.558456,3.192838,54.465914,0.888345,1.054837,0.000005,9.327397,0.267627,0.000101,10.326,0.002359,0.934656,19,682.897845,0.000122,5.4168,0.002802,1.5181,0.003083,0.076772,0.002745,0,23855.546202,0.003802,605.817678,0.079608,0.0144,14.994165,0,7029,0,0,0,0.000279,0.039804,0.000002,9603,899.06014,1.197864,0,385.098,426.505104,0.29084,2640.31145,4.418605,0,2.659428,0,384681.943761,1,0.099755,-0.013316,0.000002,0.068258,8.94,0,0.006058,0,0.000001,0.000001,41.577179,1690.59613,2876.342615,5.123111,0.093754,0.007783,1409.742175,0.000029,0.009474,NotAnnotated
1031.07654,6,-0.014674,0.49746,0.45115,40978.3815,26,0.574881,0.026155,18.650119,0.454545,0,-1.03,1.169901,-0,1505.987177,0.0001,51.357096,3.879121,0.001664,0.014514,0.284801,0.212398,0.668565,0.237608,0.396137,0.000058,0.001987,0,0,0,0.550687,0,9.542826,0.021353,0.037266,0,0.000102,0,0,0,0,6659.892044,0,92.664176,10.379725,15.909482,0,0,0,0,0.001897,0,0,0,0.595698,5.855578,85.56577,0.835433,1.055195,0.000015,25.824236,0.272554,0,0,0.002143,0.968529,27,870.920295,0.000184,-12.7872,0.003106,0,0.003358,0.094936,0.002439,0.000002,109947.41986,0.003802,890.684691,0.079608,0.1521,0,1.71066,0,0,138.239072,0.250647,0.000484,0,0.000003,0,1326.48087,1.004925,0,369.528,426.505104,0.279999,1156.22862,12.802336,0,9.086007,0,390452.051706,1,0,0.042682,0.000003,0.161978,0,0,0.007618,0.000001,0,0.000002,62.324535,2550.521925,4097.156505,5.139871,0.153392,0.009433,3826.597788,0.000067,0.011084,NotAnnotated
748.94535,8,-0.007868,1.569242,1.401147,24899.2625,45,1.807128,0.015898,7.483677,0.436364,0.21386,-1.68,1.283447,-0,1095.567436,0.000035,31.077314,3.011269,0.000834,0.010336,0.293848,0.598404,2.205902,0.708074,1.222565,0.000015,0.000959,0.8333,13.8485,1.02325,1.863643,6.7245,5.436552,0.015897,0.049421,0,0.000033,0,0,0,0,4702.422791,0,70.789722,3.838788,13.284681,0,0,0.084545,0,0.00121,0,0,2.25,0,2.914269,39.159056,2.919504,3.779703,0.000005,14.714223,0.825102,0,10.326,0.001306,3.479668,24,770.62377,0.000098,0,0.001741,1.5181,0.001828,0.075817,0.001622,0,26299.680944,0.003802,0,0.039804,0,0,0,0,0,0,0,0.00024,0,0.000002,0,0,3.752888,0,0,0,0.828281,0,4.575849,0,0,0,0,0,0.099755,-0.033974,0.000001,0.0927,10.38,0,0.005351,0,0.000002,0.000001,47.337001,1583.92773,3239.923973,5.092069,0.093833,0.005166,1685.936308,0.000029,0.009978,C
1155.014806,6,-0.025536,0.189231,0.149468,22816.975,50.5,0.221469,0.014085,11.741726,0.424242,0.21386,-1.73,1.014437,-0,1063.919458,0.000032,22.529636,2.751391,0.000772,0.009599,0.173322,0.084641,0.123568,0.098363,0.146272,0.000008,0.001219,0.46652,13.8485,0.6389,0.068408,3.6372,8.836108,0.014127,0.029651,0,0.000023,0,0,0,0,5046.112512,0,32.019314,2.196681,8.642251,0,0,0.030113,0,0.000531,0,0,0.9,0,3.732968,76.839647,0.202419,0.18844,0.000003,12.350161,0.095868,0,10.326,0.000745,0.164216,0,1026.105885,0.000202,0,0.001134,1.5181,0.001261,0.010183,0.000816,0,18428.717084,0.003802,0,0.039804,0,0,0,0,0,0,0,0.000293,0,0.000003,0,0,0.214613,0,0,0,0.09137,0,9.779244,0,0,0,0,0,0.099755,0.040467,0.000003,0.079035,9.6,0.000001,0.004902,0.000001,0.000001,0.000001,24.787588,2532.655059,3749.933748,5.159645,0.193038,0.003811,1049.722155,0.00003,0.005515,NotAnnotated
1645.325286,7,-0.023896,0.352069,0.280167,32728.757,159,0.412279,0.011059,24.664942,0.358974,0.21386,-1.73,1.003944,-0,1548.834657,0.000039,18.668424,3.238109,0.00069,0.008688,0.183709,0.154339,0.234818,0.17757,0.272398,0.000014,0.001028,0.46652,13.8485,0.6389,0.134314,3.6372,11.424282,0.012427,0.028523,0,0.00003,0,0,0,0,7034.828496,0,46.646089,1.448458,8.826564,0,0,0.030113,0,0.000433,0,0,0.9,0.57762,4.962452,105.27141,0.388293,0.356933,0.000003,21.511554,0.180817,0,10.326,0.000501,0.316151,0,1519.14168,0.000114,43.800457,0.000646,1.5181,0.000704,0.005685,0.000485,0.000001,19174.504668,0.003802,674.635557,0.039804,0.016658,0,1.391859,0,0,110.807631,0.202778,0.000336,0,0.000005,0,962.699463,0.408134,0,341.932636,426.505104,0.16707,11254.461251,16.067355,0,6.334231,0,2606729.319085,1,0.099755,0.040392,0.000004,0.134378,9.6,0.000001,0.003825,0.000001,0.000001,0.000001,24.888789,4258.113618,5367.176452,5.163731,0.195734,0.003527,1409.149748,0.00003,0.005015,NotAnnotated
1374.148321,8,-0.015006,0.908502,0.675307,8332.1351,46.5,1.077798,0,41.693718,0.560606,0.21386,-5.36,1.10939,-0,462.730815,0,3.511846,4.711776,0.000992,0.003643,0.188209,1.064477,0.47452,1.903901,0.806945,0.000007,0.001036,0.099755,13.8485,0.089965,0.364424,0.51315,3.832497,0.003731,0.038166,0,0,0,0,0,0,3158.588684,0,24.770466,0.988425,5.086945,0,0,0.009849,0,0.000629,0,0,-0.2,0.587066,0.611819,129.01851,0.540411,0.248127,0,22.159945,0.575061,0,10.326,0.000412,0.259188,0,1172.36175,0.000066,-17.952888,0.000155,1.5181,0.000133,0.003532,0.000169,0,3.631161,0.003802,726.891668,0.06997,0.472352,0,2.484093,0,0.019969,328.586632,0,0.000025,0,0.000003,0,1047.087822,0.278848,0,351.057083,430.557611,1.685173,9495.268192,20.01464,0,13.229787,0,2593204.370502,1,0.099755,0.054069,0.000001,0.214376,9.74,0.000001,0.000357,0.000001,0.000001,0,7.920281,4956.788474,3943.94628,5.088139,0.001903,0.000457,212.344651,0,0.004118,C
508.885824,7,-0.006983,1.613426,1.27336,1123.416,4,1.187122,0.001437,20.119553,0.555556,0,-2.09,2.041561,-0.000459,159.77567,0,8.744147,6.577943,0.003012,0.006071,0.428058,1.040852,1.316777,1.274686,1.190068,0.000001,0.003145,0,0,0,0.805375,0,1.596596,0.006765,0.023017,0.79207,0,1.5537,81.498,1.2778,14,1179.006465,25.56,5.249468,8.881265,6.744262,0.71626,25.824,0,1.5561,0.001971,0.80584,1.7193,-0,0,0.179145,28.897606,1.29958,1.597059,0,6.686742,0.950337,0.000092,0,0.002149,1.285418,10,572.600952,0.000027,0,0.002447,0,0.002023,0.119003,0.001998,0,1.335802,0.003802,0,0.139315,0,15.178816,0,10201,0,0,0,0.00002,0.039804,0.000001,11413,0,1.60255,0,0,0,1.26232,0,8.27415,0,0,0,0,0,0,-0.07117,0.000001,0.114079,0,0,0.001345,0,0,0,4.271544,1729.998978,1616.050923,5.114642,0.002066,0.000742,112.066247,0,0.004346,NotAnnotated
539.612146,8,-0.010147,1.2428,0.929802,4070.1046,41,1.475114,0,22.784158,0.75,0,-5.36,0.904927,-0.000454,194.893244,0,1.739573,4.839941,0.00084,0.003204,0.132497,1.451183,0.65853,2.578965,1.108275,0.000003,0.000864,0,0,0,0.511991,0,1.685067,0.002672,0.029648,0.65721,0,0.71885,15.385,0.17993,7,1151.572585,10.515,6.9004,1.487758,4.827476,0,16.686,0,0.65363,0.000739,0.17613,0,-0,0.591037,0.29138,79.33749,0.751172,0.344036,0,12.292557,0.795015,0.000014,0,0.000526,0.361625,8,473.306085,0.000009,-10.785382,0.000241,0,0.000348,0.002464,0.000305,0,0.00047,0.003802,456.662863,0.059706,0.019443,0,1.639219,0,0.020188,384.971174,0,0.000007,0,0.000001,0,511.056799,0.387076,0,372.085906,426.505104,2.295533,3702.882712,7.635484,0,3.492418,0,999376.885309,1,0,-0.058152,0,0.252078,0,0,0.000179,0,0,0,7.737841,2545.808789,1641.055942,5.001504,0.000071,0.000274,64.836056,0,0.003701,NotAnnotated
1892.956846,5,-0.029212,0.141527,0.103857,6275.06875,204,0.104409,0.00256,42.979253,0.395604,0.21386,-1.63,1.672944,-0,687.548861,0.000005,13.128978,4.746772,0.000927,0.005483,0.477379,0.093294,0.060351,0.12391,0.105089,0.000006,0.000902,0.17668,21.6565,0.25452,0.083688,1.52345,5.768639,0.008851,0.031923,0,0.000002,0,0,0,0,4593.363809,0,33.949334,2.294543,6.139218,0,0,0.09053,0,0.000696,0,0,-0.4,0.589662,1.577456,85.446535,0.092749,0.080194,0,17.301912,0.060062,0,10.326,0.000527,0.060871,0,1736.037765,0.000206,-6.14257,0.000271,1.5181,0.000106,0.030681,0.000279,0.000001,14.968944,0.003802,655.407707,0.050068,0.05395,0,0.321001,0,0,106.817991,0.035963,0.000139,0,0.000004,0,623.865546,0.05288,0,349.023755,426.505104,0.136777,952.641763,21.006139,0,3.927729,0,239762.502777,1,0.099755,-0.001859,0.000001,0.116549,9.455,0.000001,0.001316,0.000001,0.000002,0,5.964894,4993.60435,5787.613162,5.154024,0.006159,0.000899,629.21169,0.000004,0.004325,C
2857.736748,7,-0.011387,1.159185,0.913199,21392.456,119,0.852264,0.009751,61.314337,0.428571,0.21386,-2.09,1.675281,-0,1575.257568,0.000037,24.239509,5.60009,0.002278,0.00817,0.620291,0.732553,0.959566,0.913738,0.853829,0.000013,0.002178,0.46652,21.6565,0.6389,0.585621,3.69765,9.669135,0.012255,0.023625,0,0.00002,0,0,0,0,8496.57081,0,54.622669,6.222209,11.251652,0,0,0.1151,0,0.00155,0,0,-0.35,0.605758,4.365353,153.802197,0.955736,1.187959,0.000002,16.760054,0.676252,0,10.326,0.00158,0.953359,0,2508.997176,0.000385,-6.507681,0.001448,1.5181,0.000994,0.114552,0.001298,0.000001,13603.81179,0.003802,825.584177,0.109774,0.085151,14.145986,1.486614,7171,0,31.649413,0.581996,0.000298,0.039804,0.000004,11514,769.865431,1.20023,0,315.884319,426.505104,0.899064,1440.931019,17.478252,0,9.097298,0,1555971.057814,1,0.099755,-0.022097,0.000004,0.098803,8.575,0.000001,0.004074,0.000001,0.000002,0,18.075586,6627.706267,8746.067858,5.124107,0.189654,0.002943,1654.368828,0.000023,0.011168,C
749.294799,7,-0.021382,1.165488,0.899908,16897.456,95,1.358676,0.013231,6.491054,0.611111,0,-1.73,1.034248,-0.000449,773.479189,0.00002,21.803998,2.478765,0.002368,0.009316,0.161784,0.459164,0.788303,0.56655,0.873783,0.000007,0.003397,0,0,0,0.453048,0,6.125554,0.013421,0.032305,0.79207,0.000014,1.4889,61.082,1.2778,10,3329.230368,11.896,23.302702,8.476962,8.242646,0.71626,19.115,0,0.86052,0.001811,0.72557,1.7193,0,0.595536,2.644404,42.768553,1.379598,1.300897,0.000002,8.27202,0.560427,0.000092,0,0.002086,1.145707,15,632.784075,0.000179,17.8543,0.002654,0,0.002694,0.038436,0.002169,0.000001,13352.697837,0.003802,540.153453,0.129677,0.0021,15.458557,0.141602,6177,0,12.095093,0.035963,0.000187,0.039804,0.000002,4047,561.424675,1.547359,0,341.2825,426.505104,0.523058,481.377475,7.153056,0,5.738373,0,497402.190138,1,0,0.05353,0.000002,0.082596,0,0,0.00444,0.000001,0,0.000001,25.699553,1629.788226,2509.579952,5.084129,0.158975,0.003532,717.196404,0.000018,0.004808,NotAnnotated
928.939304,8,-0.022126,2.320321,1.814339,649.84255,206.5,2.74124,0.000689,89.295585,0.8,0,1.45,2.740432,-0.000425,224.17464,0,9.936215,14.375789,0.001385,0.00674,0.580103,2.103116,0.751133,2.32007,2.614427,0.000007,0.000707,0,0,0,1.984771,0,1.772737,0.006558,0.05864,1.1032,0,1.9749,41.051,0.68897,14,1688.496725,21.261,17.121253,1.356763,9.371923,0,32.776,0,0.81558,0.000907,0.47841,0.43956,-0,0,0.156073,81.006527,1.2842,0.835265,0,24.907191,2.804407,0.000101,0,0.000655,0.910441,30,970.174743,0.000034,0,0.00021,0,0.000045,0.072691,0.000245,0,1.487856,0.003802,0,0.100136,0,46.37269,0,9918,0,0,0,0.000017,0.079608,0.000001,12882,0,0.957411,0,0,0,2.47914,0,37.076708,0,0,0,0,0,0,0.011389,0.000002,0.576401,0,0,0.000851,0,0,0,2.470884,3780.832613,2177.172504,4.888289,0.001194,0.000771,274.763702,0,0.004803,NotAnnotated
2007.107856,7,-0.042212,0.492832,0.45761,61033.0182,540,0.50738,0.004632,93.522884,0.4,0.21386,1.3,1.434228,-0,2908.721326,0.000043,9.072859,7.51452,0.000875,0.007425,0.358203,0.152501,0.48107,0.201408,0.700058,0.000058,0.000755,0.099755,13.8485,1.11705,0.878068,3.38735,7.810926,0.006153,0.044125,0,0.000013,0,0,0,0,7740.448042,0,68.433953,2.317497,18.188476,0,0,0.030113,0,0.001149,0,0,1.4,0.578897,7.631409,77.643572,0.37221,0.352967,0,41.073957,1.221813,-0,10.326,0.001289,0.81303,0,1493.191268,0.000191,-11.623621,0.001298,13.809,0.002028,0.017691,0.002126,0,1.263341,0.003802,641.48124,0.050068,0.093674,0,0.923793,0,0,128.221002,0,0.000063,0,0.000004,0,859.317716,0.255042,0,335.076114,426.505104,0.183359,10959.706469,9.659153,0,3.817752,0,264398.211701,1,0.099755,0.009747,0.000001,0.560614,8.405,0.000001,0.000943,0.000001,0.000004,0,58.016177,7905.275249,6194.067341,4.994292,0.005135,0.00255,1596.560033,0,0.008216,C
1292.739624,7,-0.025259,0.786657,0.603056,20362.3025,179.5,0.916098,0.009142,22.403578,0.439394,0,-1.73,1.106181,-0,1084.664888,0.00002,16.7574,3.363686,0.002633,0.008209,0.182412,0.304245,0.53274,0.382293,0.586265,0.00001,0.003076,0,0,0,0.30447,0,8.636081,0.011727,0.029046,0,0.000019,0,0,0,0,5208.619392,0,34.572706,4.858133,7.719694,0,0,0,0,0.001778,0,0,0,0.583751,3.044874,82.605698,0.941662,0.895766,0.000002,19.093562,0.372035,0,0,0.001668,0.785615,29,1278.00078,0.000085,-9.971554,0.001772,0,0.001339,0.050795,0.001549,0.000001,12124.961154,0.003802,753.772253,0.159217,0.1651,53.889818,0.552109,9159,0,33.651712,0.145948,0.000233,0.060332,0.000004,8023,790.961344,1.073106,0,365.440165,639.744749,0.350348,8375.562785,17.096442,0,3.859415,0,1532275.66449,1,0,0.022775,0.000004,0.126599,0,0.000001,0.003352,0.000001,0,0.000001,19.355801,3538.597375,4252.270968,5.086777,0.162009,0.003047,956.876115,0.000019,0.004091,NotAnnotated
1158.65111,8,-0.020273,1.134865,1.08014,66110.4213,57.5,1.172311,0.010684,50.02865,0.439394,0.21386,1.3,1.011466,-0.000423,2183.69682,0.0001,14.154577,6.019883,0.000726,0.010538,0.214359,0.383908,1.103008,0.481899,1.657998,0.000057,0.000707,0.099755,13.8485,1.11705,1.980996,3.38735,8.314148,0.008611,0.031031,0.65721,0.000028,1.2404,41.775,2.2341,20,5935.16762,12.363,42.515508,2.949926,19.90293,1.0104,29.046,0.030113,1.4168,0.001108,0.29018,1.2064,1.4,0.610745,9.419225,68.456931,0.817321,0.767585,0,33.381762,2.953645,-0,10.326,0.001087,1.767271,23,780.286048,0.000116,6.04472,0.00111,13.809,0.001905,0.011862,0.00156,0.000001,6.591737,0.003802,709.384008,0.050068,0.046368,0,1.785956,0,0,21.942539,0.610915,0.000101,0,0.000003,0,757.739433,0.539577,0,310.843337,426.505104,0.443335,2513.174231,6.546463,0,8.744923,0,809595.160714,1,0.099755,0.021815,0.000001,0.562624,8.405,0,0.001648,0.000001,0.000004,0,83.790141,4749.687571,3789.173003,5.057654,0.004246,0.004389,2009.494754,0.000001,0.007972,NotAnnotated
2339.553364,7,-0.013538,1.098931,1.501239,19382.733,21.5,0.796164,0.004571,75.670195,0.406593,0.203065,2.52,1.693363,-0.000426,1728.773956,0.000027,36.42015,7.884526,0.002797,0.010574,0.537376,2.422844,1.25417,3.70413,1.654743,0.000152,0.002776,0.099755,16.756,0.343225,1.596212,2.40565,8.342549,0.012631,0.094262,1.5077,0.000029,3.2881,85.052,0.68645,24,7491.53508,13.907,168.595225,10.473564,17.907474,0,50.037,0.251945,2.2736,0.004113,0.79659,0.43956,-2.25,0.595536,3.773793,143.985631,1.162602,1.003958,0.000002,42.235589,0.867478,0.000101,10.326,0.003227,0.942784,26,1712.799018,0.000262,18.095022,0.003642,7.89,0.002097,0.313519,0.003463,0.000001,29871.716785,0.003802,617.572201,0.139315,0.00082,109.291398,0.141602,19968,0,12.095093,0.035963,0.000192,0.079608,0.000003,13572,702.7801,0.915193,0,341.190491,426.505104,2.870622,504.676225,45.257001,0,7.635827,0,605821.945928,1,0.099755,-0.066779,0.000005,0.441472,8.9,0,0.002791,0.000001,0.000005,0,24.566202,6220.891072,6093.807756,5.109568,0.163973,0.004694,4044.448156,0.000001,0.014363,NotAnnotated
1339.195756,9,-0.021486,1.519366,1.132115,4803.2,39.5,1.125548,0.00225,32.039982,0.5,0,-1.63,1.465729,-0.000448,494.803819,0.000005,12.01445,5.304623,0.001689,0.005315,0.478624,1.06452,0.614207,1.295576,1.135121,0.000003,0.001753,0,0,0,0.879114,0,3.494575,0.008034,0.02411,0.92112,0.000001,1.464,42.264,0.50904,11,3345.146125,24.303,21.167086,7.013931,6.880962,0.15385,24.027,0,0.8243,0.001724,0.26733,0.38502,-0,0,1.126176,88.624759,0.905191,0.733535,0,10.383783,0.683755,0.000358,0,0.001397,0.568627,16,1188.731124,0.000131,0,0.001147,0,0.000624,0.086665,0.001087,0,9.923574,0.003802,0,0.079608,0,0,0,0,0,0,0,0.000078,0,0.000002,0,0,0.466739,0,0,0,1.493927,0,8.804264,0,0,0,0,0,0,0.001569,0.000001,0.12174,0,0,0.001329,0.000001,0,0,7.305247,3487.78955,3926.998425,5.076498,0.003022,0.000947,415.245309,0.000002,0.005449,NotAnnotated
1717.394889,7,-0.013708,1.132945,1.156066,13562.3349,9.5,0.70694,0.000961,29.951619,0.410256,0.21248,1.41,2.000511,-0.00045,945.385109,0.000013,24.889573,5.887953,0.002756,0.006559,0.551353,0.42809,1.017574,0.280945,0.843614,0.000041,0.002728,0.099755,21.0085,0.343225,1.909472,2.71165,3.449952,0.008645,0.069455,1.0173,0.000008,3.4977,90.882,0.68645,21,4302.401828,16.201,61.956364,33.92507,10.844654,0,43.323,0.215115,2.1987,0.00334,0.70427,0.19605,-1.95,0,2.122415,91.213799,0.848729,0.908794,0.000001,7.713719,0.687081,0.000349,10.615,0.002914,0.896637,18,947.059765,0.001279,0,0.003502,3.6545,0.003435,0.225543,0.003598,0,18444.706281,0.003802,0,0.119413,0,32.044543,0,14464,0,0,0,0.00007,0.039804,0.000002,19968,0,0.68941,0,0,0,0.622665,0,15.881071,0,0,0,0,0,0.099755,-0.029986,0.000001,0.132456,8.525,0,0.001691,0,0.000007,0,25.783907,3097.063412,3870.555612,5.1299,0.077916,0.002659,1130.267624,0,0.013841,NotAnnotated
1749.059733,9,-0.021226,2.250927,3.772051,3168.59145,261,2.197089,0.000193,69.273263,0.607143,0.21386,0.53,1.566146,-0.000438,470.617233,0.000004,13.37417,10.427276,0.002086,0.005004,0.676247,5.823458,3.986263,1.982179,3.228094,0.00002,0.001714,0.099755,25.0605,0.25452,2.577519,2.0355,1.974182,0.008048,0.054497,0.74779,0.000004,6.0492,63.045,0.50904,16,3504.167616,20.75,37.981379,9.985812,9.643022,0,38.885,0.13934,2.6986,0.002746,0.27719,0.19605,-1.75,0.607753,0.498774,206.801007,1.868993,2.168452,0,7.76505,3.678423,0.000032,10.326,0.002529,1.760904,14,1236.356264,0.00038,5.179515,0.001666,1.5181,0.000926,0.171671,0.001735,0,713.962779,0.003802,924.105572,0.172046,0.305431,57.824432,6.915841,13029,0.005494,99.034372,0.523452,0.000041,0.060332,0.000001,12513,1016.04627,0.957739,0,296.185587,432.5559,2.980393,2946.97341,13.055902,0,4.856386,0,1007968.126469,1,0.1512,-0.023171,0.000001,0.211851,8.655,0,0.001454,0,0.000003,0,8.031917,4113.560376,3414.146312,5.084989,0.024432,0.002203,438.092297,0,0.017969,NotAnnotated
824.41296,7,-0.010484,1.253471,1.130828,29565.7425,45.5,1.445706,0.026644,13.069485,0.418182,0.21386,-1.03,1.152608,-0.000462,1159.149245,0.00007,49.551561,3.64235,0.00097,0.014032,0.302073,0.49558,1.756652,0.5725,0.987118,0.000046,0.000959,0.8333,13.8485,1.02325,1.482947,6.7245,7.380667,0.021357,0.040829,0.92692,0.000069,2.7633,128.18,2.0465,19,5047.760519,13.731,66.759404,3.569125,15.813932,1.4325,26.51,0.084545,1.7141,0.001235,1.2641,3.2426,1.9,0,4.609433,56.727372,2.285134,2.933872,0.00001,16.644852,0.673448,0.000101,10.326,0.001304,2.709054,30,654.598665,0.000157,0,0.001351,1.5181,0.000846,0.066162,0.001182,0,65662.884516,0.003802,0,0.050068,0,19.053708,0,6441,0,0,0,0.000379,0.039804,0.000002,14464,0,2.878792,0,0,0,0.674139,0,10.064539,0,0,0,0,0,0.099755,-0.049408,0.000002,0.162966,8.825,0,0.00765,0,0.000002,0.000001,56.208636,1915.87611,3159.731497,5.100525,0.126063,0.008813,2712.741268,0.000051,0.011383,NotAnnotated
503.044224,7,-0.006048,1.109739,0.82513,3377.03885,6.5,1.31496,0,8.238449,0.607143,0,-5.36,0.918961,-0.000454,164.197971,0,6.228195,3.475866,0.002183,0.004736,0.191173,1.187403,0.607167,2.138531,0.971855,0.000001,0.002204,0,0,0,0.497732,0,1.868199,0.005525,0.023017,0.65721,0,0.71885,15.385,0.17993,7,1462.507199,10.515,10.347233,5.007043,5.16781,0,16.686,0,0.65363,0.001698,0.17613,0,-0,0.595536,0.251871,48.311001,0.723701,0.329205,0,5.348586,0.702714,0.000014,0,0.001229,0.352725,13,510.82626,0.000011,17.5561,0.000666,0,0.000694,0.014317,0.00072,0.000001,4.460192,0.003802,617.572201,0.129677,0.0001,0,0.141602,0,0.003621,12.095093,0,0.000019,0,0.000001,0,702.7801,0.381654,0,311.5225,426.505104,1.930374,504.676225,3.951631,0,7.635827,0,639290.307818,1,0,-0.065066,0.000001,0.070131,0,0,0.000953,0,0,0,8.560301,1371.229287,1600.787362,5.123203,0.001927,0.000695,113.149476,0.000001,0.005076,NotAnnotated
398.427026,7,-0.007228,0.87883,0.650683,3668.5151,6.5,1.040676,0,5.063652,0.611111,0.21386,-5.36,1.030989,-0,168.412286,0,6.588017,2.88443,0.002246,0.005144,0.185611,0.923779,0.481885,1.679186,0.765748,0.000001,0.002335,0.099755,13.8485,0.089965,0.396326,0.51315,2.029238,0.005984,0.023017,0,0,0,0,0,0,1319.678326,0,8.570467,4.951695,5.186932,0,0,0.009849,0,0.001634,0,0,-0.2,0.595536,0.287125,26.733698,0.579221,0.264111,0,5.426746,0.551892,0,10.326,0.001227,0.282963,30,407.88531,0.000013,17.5561,0.000726,1.5181,0.00073,0.014847,0.00072,0.000001,4.670104,0.003802,617.572201,0.129677,0.0001,0,0.141602,0,0,12.095093,0,0.000022,0,0.000001,0,702.7801,0.307937,0,311.5225,426.505104,1.513392,504.676225,3.775904,0,7.635827,0,639290.307818,1,0.099755,0.01833,0,0.070131,9.74,0,0.000988,0,0.000001,0,9.299151,1137.907808,1484.384452,5.124527,0.002043,0.000714,112.08478,0.000001,0.004129,NotAnnotated
1133.536377,7,-0.030876,1.017758,0.723359,3495.9213,421.5,1.199923,0,30.149617,0.5,0,-5.36,1.072308,-0.000454,264.6823,0,2.795758,4.203301,0.000946,0.003011,0.175817,1.024939,0.535311,2.016615,0.861719,0.000005,0.000749,0,0,0,0.416403,0,2.771467,0.003123,0.040085,0.65721,0,0.71885,15.385,0.17993,7,2295.86077,10.515,20.390104,1.141449,3.78123,0,16.686,0,0.65363,0.000509,0.17613,0,-0,0,0.252773,78.484924,0.656945,0.309362,0,16.200953,0.587886,0.000014,0,0.00034,0.321281,24,1135.516095,0.000019,0,0.000169,0,0.000104,0.006667,0.000178,0,1.213276,0.003802,0,0.059706,0,0,0,0,0.012614,0,0,0.000015,0,0.000003,0,0,0.365159,0,0,0,1.74264,0,19.744561,0,0,0,0,0,0,-0.054899,0.000001,0.175158,0,0.000001,0.000297,0.000001,0,0,3.79785,3869.138439,3127.4934,5.106522,0.001874,0.00032,132.742585,0,0.003011,NotAnnotated
545.199971,5,-0.031341,0.077287,0.07539,27141.0447,4,0.079837,0.007887,19.109036,0.361905,0.21386,1.3,1.592427,-0,1110.604508,0.000023,13.851272,6.734376,0.00228,0.009096,0.3515,0.022679,0.083878,0.027125,0.111592,0.000029,0.002591,0.099755,13.8485,1.11705,0.176507,3.38735,2.392353,0.008012,0.098332,0,0.000007,0,0,0,0,2742.301237,0,43.47984,7.577621,24.097317,0,0,0.030113,0,0.002649,0,0,1.4,0,2.53425,17.71507,0.066869,0.060863,0,17.363901,0.213632,-0,10.326,0.003301,0.149057,0,488.450584,0.000036,0,0.004887,13.809,0.008913,0.039326,0.006127,0,2.154101,0.003802,0,0.119413,0,25.900722,0,18816,0,0,0,0.000029,0.039804,0.000001,14847,0,0.045232,0,0,0,0.02669,0,2.024301,0,0,0,0,0,0.099755,-0.027442,0,0.573216,8.405,0,0.001442,0,0.000004,0,103.197889,1771.140807,1871.443189,5.055602,0.001916,0.00369,854.330893,0,0.011274,NotAnnotated
2241.565812,7,-0.012714,1.588211,2.689938,3858.8784,177.5,1.556829,0.00131,53.821325,0.466667,0,1.13,1.322842,-0.000434,569.784091,0.00002,15.777082,7.099495,0.003501,0.005844,0.592077,4.274448,2.640609,1.355394,2.31745,0.000005,0.002339,0,0,0,1.337546,0,3.842372,0.009291,0.023017,0.74779,0.000006,5.3369,46.815,0.50904,14,5598.645372,20.38,40.073706,6.996378,9.380747,0,36.151,0,2.4271,0.003572,0.27719,0.19605,-0,0.595536,0.61084,230.89906,1.248271,1.127033,0,8.045796,2.805602,0.000032,0,0.002811,0.889318,30,2010.641984,0.000109,391.676544,0.00113,0,0.000361,0.222821,0.00129,0.000001,16.491723,0.003802,657.992838,0.226718,0.005551,51.337295,0.319836,8165,0.00402,30.40496,0.035963,0.000093,0.060332,0.000002,12995,660.358525,0.661368,0,326.685272,426.505104,2.117121,661.650657,10.43358,0,5.788699,0,1386372.353449,1,0,0.002999,0.000003,0.070131,0,0,0.003578,0,0,0,5.869017,4667.91801,5248.891198,5.045117,0.004448,0.002036,651.077595,0.000001,0.015702,NotAnnotated
2559.903892,6,-0.027297,0.784345,0.569807,7020.63125,277,0.578546,0.001126,52.067455,0.4,0.21386,-1.63,1.749511,-0,886.685472,0.000003,7.146122,4.7117,0.001333,0.003999,0.478083,0.487234,0.326969,0.641468,0.569704,0.000004,0.001141,0.17668,21.6565,0.25452,0.474611,1.52345,5.784315,0.006198,0.031023,0,0.000001,0,0,0,0,5780.022025,0,38.652034,3.810387,5.267834,0,0,0.09053,0,0.001329,0,0,-0.4,0.578679,1.431168,109.343882,0.509336,0.42362,0,20.406591,0.331925,0,10.326,0.000826,0.327855,0,2597.081823,0.00023,-6.230765,0.000436,1.5181,0.000134,0.072629,0.000489,0.000001,2.979392,0.003802,675.046345,0.06997,0.087847,0,0.224984,0,0,45.562127,0.035963,0.000092,0,0.000005,4959,788.527847,0.279398,0,342.338563,891.776968,0.725453,8617.088493,17.834406,0,2.766324,0,647537.313014,1,0.099755,0.000875,0.000001,0.101115,9.455,0.000001,0.00077,0.000001,0.000002,0,4.85353,6815.47405,7957.7019,5.078221,0.005211,0.000542,449.261639,0.000001,0.003688,NotAnnotated
1467.144104,7,-0.014385,0.799111,0.634477,4185.025,49.5,0.595472,0.001229,60.77231,0.581818,0.21386,-1.63,2.245593,-0.000448,575.336447,0.000002,10.412492,8.363722,0.002763,0.004962,0.706994,0.586771,0.355504,0.658131,0.627399,0.000009,0.002813,0.17668,21.6565,0.25452,0.544339,1.52345,2.610103,0.007446,0.072155,0.92112,0,1.464,42.264,0.50904,11,3015.598339,24.303,36.995966,9.566427,9.002809,0.15385,24.027,0.09053,0.8243,0.002352,0.26733,0.38502,-0.4,0.622747,0.86068,100.489985,0.511861,0.40648,0,18.24236,0.401337,0.000358,10.326,0.001868,0.327676,27,1325.746674,0.000133,-4.37,0.001432,1.5181,0.000664,0.127754,0.001327,0,1.892938,0.003802,739.050338,0.129677,0.702,15.458557,7.734831,6177,0,281.618532,0.58686,0.000044,0.039804,0.000002,8961,827.943264,0.255376,0,359.121,426.505104,0.793705,5748.6756,18.46849,0,8.781979,0,422982.396043,1,0.099755,-0.007632,0.000001,0.297827,9.455,0,0.000785,0,0.000002,0,7.956321,4399.318,4123.995038,5.118141,0.002819,0.000707,386.892788,0,0.00747,NotAnnotated
988.490503,8,-0.004335,1.734986,2.731728,11929.9914,6.5,1.961084,0.000854,46.584355,0.555556,0.205045,1.74,1.268132,-0.000421,656.27937,0.000002,7.529732,8.597992,0.002363,0.007858,0.267196,4.333772,3.117229,2.702966,3.932956,0.00002,0.002524,0.27237,20.5605,0.5648,3.178688,2.88245,3.099999,0.013286,0.179642,1.2297,0.000021,3.1145,34.23,1.1296,17,3265.323926,12.39,35.972935,8.364382,11.609733,0,41.199,0.23181,2.2306,0.003608,1.3877,0.19605,-1.6,0,1.064315,104.498953,3.072216,1.10717,0.000001,29.317259,4.400716,0.000038,10.326,0.002698,1.76711,23,971.992576,0.00004,0,0.001609,11.686,0.001776,0.27969,0.00197,0,0.772774,0.003802,0,0.378304,0,0,0,0,0.00495,0,0,0.000135,0,0.000001,0,0,4.528686,0.000001,0,0,2.273088,0,11.204318,0,0,0,0,0,0.26967,0.000575,0,0.618741,6.985,0,0.001574,0,0.000004,0,30.240789,3391.907747,2541.703156,5.113443,0.001938,0.004459,499.962013,0.000002,0.012913,NotAnnotated
1589.231796,8,-0.006732,2.70794,3.6417,5577.2046,27.5,1.956421,0.002874,72.120941,0.511111,0.203065,2.52,1.77729,-0.000426,693.190134,0.000008,27.64923,10.558997,0.002057,0.008572,0.645133,5.528248,3.152406,8.82114,4.002205,0.000048,0.001714,0.099755,16.756,0.343225,4.055977,2.40565,3.381795,0.010188,0.094262,1.5077,0.000008,3.2881,85.052,0.68645,24,3645.773235,13.907,72.978735,7.055848,16.063062,0,50.037,0.251945,2.2736,0.00326,0.79659,0.43956,-2.25,0,1.237287,121.392655,3.037859,2.668596,0.000001,18.126743,2.062648,0.000101,10.326,0.002417,2.502062,26,1188.794658,0.000113,0,0.002358,7.89,0.001236,0.267959,0.002302,0,5452.979905,0.003802,0,0.109774,0,0,0,0,0.003379,0,0,0.000066,0,0.000002,8892,0,2.501345,0,0,0,6.77888,0,26.546124,0,0,0,0,0,0.099755,-0.014599,0.000003,0.441472,8.9,0,0.002268,0,0.000005,0,14.137401,4165.524132,3337.040472,5.09753,0.077351,0.003297,1304.54943,0,0.016417,NotAnnotated
2705.215034,6,-0.025628,0.520931,0.42322,21961.8912,310.5,0.384483,0.005831,67.385628,0.484848,0.21386,-2.09,2.068523,-0,1732.932103,0.00002,20.78137,6.085487,0.001847,0.007449,0.620362,0.363784,0.435441,0.432092,0.397551,0.000029,0.002228,0.46652,21.6565,0.6389,0.261444,3.69765,7.835968,0.011003,0.05029,0,0.000011,0,0,0,0,7422.667525,0,71.748403,6.194486,11.703542,0,0,0.1151,0,0.001167,0,0,-0.35,0.62501,3.939882,140.472423,0.414866,0.514602,0.000001,21.365456,0.320748,0,10.326,0.00107,0.41294,21,2193.252453,0.001205,-23.249066,0.001012,1.5181,0.000648,0.055544,0.000948,0.000001,8167.171651,0.003802,1315.03232,0.079608,0.950728,16.507742,34.849537,13231,0,238.390374,9.428728,0.000204,0.039804,0.000004,11413,1359.088609,0.506039,0,343.165702,805.293989,0.427975,8525.573076,23.144884,0,21.568693,0,1616999.946497,1,0.099755,-0.008996,0.000003,0.153143,8.575,0.000001,0.002723,0.000001,0.000002,0,20.876322,6401.932707,8008.524815,5.117301,0.151055,0.002348,1436.976088,0.00001,0.011579,NotAnnotated
1792.396478,9,-0.007621,2.789794,3.744278,8807.925,47,2.014875,0.002155,67.915658,0.527778,0.203065,2.52,2.047102,-0.000426,1061.839324,0.000007,20.620906,9.071457,0.000687,0.007386,0.563547,5.649888,3.253511,9.069462,4.115052,0.000072,0.000707,0.099755,16.756,0.343225,4.184624,2.40565,3.884821,0.008446,0.202394,1.5077,0.000007,3.2881,85.052,0.68645,24,4594.77579,13.907,153.037563,2.298415,15.730611,0,50.037,0.251945,2.2736,0.001517,0.79659,0.43956,-2.25,0,1.376144,86.025304,3.147269,2.772135,0.000001,35.675492,2.114879,0.000101,10.326,0.000782,2.596765,32,1618.008303,0.000102,0,0.000492,7.89,0.000375,0.12177,0.000679,0,5424.034784,0.003802,0,0.073704,0,0,0,0,0.003044,0,0,0.000068,0,0.000002,0,0,2.605401,0,0,0,6.956632,0,29.783782,0,0,0,0,0,0.099755,-0.03409,0.000002,0.583542,8.9,0,0.001636,0,0.000005,0,16.745105,4771.586358,4336.411134,5.0951,0.077916,0.002387,1633.256034,0,0.013234,NotAnnotated
0,8,-0.014925,2.104086,1.60945,0,0,1.563557,0,0,0.8,0.21386,-1.63,0,-0.000448,0,0,0,0,0.00144,0,0,1.547247,0.864898,1.79567,1.607704,0,0.001299,0.17668,21.6565,0.25452,1.261641,1.52345,0,0,0,0.92112,0,1.464,42.264,0.50904,11,0,24.303,0,8.506877,0,0.15385,24.027,0.09053,0.8243,0.001334,0.26733,0.38502,-0.4,0,0,0,1.241859,0.988148,0,0,0.997151,0.000358,10.326,0.001021,0.776772,14,0,0,0,0.000717,1.5181,0.000359,0.079485,0.000713,0,0,0,0,0.06997,0,16.785194,0,4959,0,0,0,0,0.039804,0,0,0,0.617539,0,0,0,2.112059,0,0,0,0,0,0,0,0.099755,-0.003289,0,0,9.455,0,0,0,0.000002,0,0,0,0,4.868238,0,0,0,0,0,NotAnnotated
820.562589,8,-0.019069,1.343108,1.021203,8096.8025,133.5,1.561833,0.006338,14.761098,0.619048,0,-1.73,1.044288,-0.000449,508.176515,0.000011,16.934694,3.960432,0.001347,0.007361,0.214543,0.490628,0.922679,0.629952,0.987765,0.000008,0.001464,0,0,0,0.539781,0,3.872094,0.009859,0.040829,0.79207,0.000008,1.4889,61.082,1.2778,10,2702.635488,11.896,24.712356,2.721527,8.255309,0.71626,19.115,0,0.86052,0.000997,0.72557,1.7193,0,0.600185,1.272906,62.150841,1.673535,1.591645,0.000001,9.523805,0.624589,0.000092,0,0.001104,1.406057,32,757.539615,0.00004,-18.289339,0.000887,0,0.000755,0.023143,0.001055,0.000001,6087.677847,0.003802,898.554932,0.06997,0.025086,0,1.634875,0,0,479.297609,0.533013,0.000093,0,0.000002,9088,1102.446201,1.937312,0,323.123041,426.505104,0.577971,1569.954049,10.31349,0,13.050006,0,2236080.133647,1,0,-0.020749,0.000002,0.162966,0,0,0.003057,0,0,0,15.393161,2083.18699,2329.427584,5.140916,0.08825,0.002528,542.99219,0.000007,0.006004,NotAnnotated
492.485004,7,-0.006762,0.921242,0.721643,3794.4425,4,1.075337,0.002078,10.225296,0.638889,0.21386,-1.73,1.69577,-0.000449,299.772025,0.000002,15.320782,5.000419,0.002577,0.007696,0.251976,0.352537,0.641246,0.419173,0.690749,0.000004,0.003137,0.46652,13.8485,0.6389,0.393855,3.6372,2.024004,0.008965,0.046236,0.79207,0.000001,1.4889,61.082,1.2778,10,1433.073312,11.896,10.531825,8.453633,8.004437,0.71626,19.115,0.030113,0.86052,0.002095,0.72557,1.7193,0.9,0,0.639526,31.811223,1.138496,1.041797,0,6.681748,0.459322,0.000092,10.326,0.002127,0.945989,27,434.459865,0.000148,0,0.002303,1.5181,0.002268,0.060163,0.002052,0,2233.094164,0.003802,0,0.183478,0,14.183385,0,10437,0,0,0,0.000031,0.039804,0.000001,7171,0,1.250346,0,0,0,0.399751,0,7.771879,0,0,0,0,0,0.099755,0.040916,0.000001,0.145242,9.6,0,0.001919,0,0.000001,0,14.427538,1315.110274,1349.162144,5.127986,0.028714,0.001772,218.540658,0,0.004931,NotAnnotated
1231.483966,6,-0.011899,1.024748,1.350746,7827.795,38,0.739047,0.002792,36.384557,0.384615,0.203065,2.52,1.404816,-0.000426,734.904716,0.000009,21.483634,6.817031,0.001897,0.008079,0.320112,2.145181,1.146975,3.556162,1.505533,0.000047,0.002098,0.099755,16.756,0.343225,1.383178,2.40565,4.249294,0.009042,0.094262,1.5077,0.000009,3.2881,85.052,0.68645,24,3410.91972,13.907,65.104471,7.60401,12.330335,0,50.037,0.251945,2.2736,0.003217,0.79659,0.43956,-2.25,0,1.484281,85.133476,1.093195,0.98717,0.000001,22.766433,0.748268,0.000101,10.326,0.002486,0.897145,8,986.85342,0.000073,0,0.002648,7.89,0.001795,0.134373,0.002681,0,8977.594758,0.003802,0,0.099511,0,45.201878,0,13572,0.003044,0,0,0.000075,0.039804,0.000002,17628,0,0.919634,0,0,0,2.644058,0,26.919272,0,0,0,0,0,0.099755,-0.078892,0.000003,0.441472,8.9,0,0.001862,0,0.000005,0,14.88174,3585.758297,3007.250946,5.152917,0.082552,0.002788,1326.259254,0.000001,0.008837,C
659.537389,7,-0.013514,1.353242,1.115593,2363.7159,4,1.603685,0.002276,87.028441,0.454545,0.21386,0.39,1.833454,-0.000437,384.225341,0.000001,11.705144,13.002964,0.004204,0.008655,0.365235,1.549435,0.612525,2.334984,1.451383,0.000019,0.002489,0.19951,28.7605,0.344485,1.119056,1.6658,2.276236,0.00871,0.032863,1.1032,0.000001,2.5067,57.281,0.68897,17,1594.269213,21.631,16.081505,8.296204,12.153016,0,32.44,0.22335,1.0871,0.003193,0.47841,0.43956,-1.75,0,0.603442,165.151274,0.827256,0.696254,0,30.2946,1.552102,0.000101,20.6515,0.002485,0.652635,21,546.346921,0.000045,0,0.001983,3.9797,0.000622,0.381507,0.002067,0,224.334314,0.003802,0,0.259353,0,49.749873,0,14464,0,0,0,0.00003,0.079608,0.000001,16384,0,0.567799,0,0,0,2.163188,0,15.169693,0,0,0,0,0,0.19951,0.050586,0.000001,0.664085,9.275,0,0.001345,0,0.000003,0,8.987513,3419.779506,1950.925646,5.104775,0.028198,0.001913,341.611385,0,0.00846,NotAnnotated
1069.086182,7,-0.01032,1.517896,1.245585,3194.7174,9.5,1.798286,0.003722,45.683708,0.611111,0.21386,0.39,1.845638,-0.000437,474.805625,0.000002,22.010351,8.201627,0.004352,0.009592,0.452252,1.744841,0.678919,2.640294,1.623524,0.000009,0.002693,0.19951,28.7605,0.344485,1.229566,1.6658,3.783874,0.010765,0.023017,1.1032,0.000005,2.5067,57.281,0.68897,17,3204.599298,21.631,33.508484,8.010343,10.652468,0,32.44,0.22335,1.0871,0.002699,0.47841,0.43956,-1.75,0,0.769346,122.523306,0.914445,0.769976,0.000001,21.171124,1.728736,0.000101,20.6515,0.002557,0.718686,24,1181.131612,0.000067,0,0.002222,3.9797,0.00072,0.229433,0.001889,0,3119.840524,0.003802,0,0.259353,0,105.966436,0,16384,0,0,0,0.000074,0.159217,0.000002,19968,0,0.626394,0,0,0,2.43625,0,11.423428,0,0,0,0,0,0.19951,-0.110972,0.000003,0.158027,9.275,0,0.002778,0,0.000003,0,8.098143,3235.541894,3221.003935,5.113763,0.055614,0.002769,795.468028,0.000003,0.008068,NotAnnotated
1958.176969,8,-0.024867,1.544081,2.549999,5700.32485,13,1.504139,0.001289,63.121515,0.461538,0,0.53,1.167555,-0,703.36332,0.000022,18.47813,6.980313,0.003597,0.00604,0.419813,3.817437,2.737637,1.341518,2.181996,0.000026,0.002422,0,0,0,1.770866,0,3.971614,0.008771,0.037266,0,0.000008,0,0,0,0,5332.692336,0,64.170834,11.656918,10.204249,0,0,0,0,0.003644,0,0,-0,0.595536,0.964215,196.282482,1.312803,1.538075,0,11.562876,2.44746,0,0,0.00331,1.244815,30,1682.377944,0.000093,7.2361,0.001903,0,0.000868,0.210889,0.001957,0.000001,2390.380352,0.003802,573.985764,0.226718,0.0049,209.851038,0.141602,14835,0.007,12.095093,0.035963,0.000088,0.091446,0.000002,9159,565.345729,0.689432,0,319.6944,426.505104,1.998246,504.676225,17.10075,0,4.206601,0,393710.081232,1,0,-0.018895,0.000003,0.144399,0,0,0.00325,0,0,0,8.669696,4589.55612,4576.30916,5.034298,0.105245,0.002531,988.342326,0.000001,0.013694,NotAnnotated
280.916936,7,-0.007475,0.919085,0.677584,2130.41735,18.5,1.089112,0,3.866152,0.619048,0,-5.36,1.112553,-0.000454,105.923832,0,6.132882,3.087921,0.001475,0.004861,0.206694,1.020426,0.48263,1.828003,0.802673,0.000001,0.001408,0,0,0,0.385915,0,1.278483,0.005635,0.023017,0.65721,0,0.71885,15.385,0.17993,7,837.98827,10.515,5.160669,2.054246,5.003122,0,16.686,0,0.65363,0.001239,0.17613,0,-0,0.595536,0.17342,17.206844,0.565743,0.255958,0,3.387675,0.577119,0.000014,0,0.000797,0.271492,18,290.38086,0.000009,-3.8548,0.000389,0,0.000456,0.015597,0.000422,0.000001,2.490125,0.003802,702.015899,0.16731,0.0065,0,0.355348,0,0,33.691535,0,0.000013,0,0.000001,0,684.59424,0.293107,0,302.6975,426.505104,1.638053,892.3098,2.676598,0,4.293339,0,1288198.573419,1,0,0.064723,0,0.070131,0,0,0.000912,0,0,0,8.100446,812.123281,1015.235707,5.094734,0.001362,0.00063,65.092088,0,0.004064,NotAnnotated
3754.681048,6,-0.051333,0.367775,0.47903,71483.3616,703.5,0.367024,0.003373,185.894426,0.321637,0.21386,2.32,1.256855,-0,3909.724479,0.000107,7.903811,8.608658,0.000849,0.007454,0.37921,0.873004,0.460569,0.330499,0.570399,0.000132,0.000959,0.099755,13.8485,0.94455,0.596455,3.5151,10.782727,0.006435,0.044583,0,0.000031,0,0,0,0,13599.24384,0,99.099837,3.809221,18.052636,0,0,0.19644,0,0.000963,0,0,-0.65,0.567057,10.246946,386.64256,0.297649,0.235851,0,65.376062,0.826538,-0,10.326,0.001097,0.523319,0,2728.944935,0.000355,-14.581288,0.001318,14.4325,0.001571,0.078437,0.001388,0,4.082307,0.003802,630.98901,0.039804,0.091105,0,0.078602,0,0,50.83848,0,0.000106,0,0.000005,0,877.961186,0.235748,0,336.509696,691.702539,0.405829,11688.272413,22.614468,0,2.96116,0,544355.270181,1,0.099755,-0.006093,0.000005,0.74648,8.43,0.000001,0.001661,0.000001,0.000004,0,49.418155,12452.424242,10092.932496,5.112809,0.004419,0.003161,2688.986927,0.000001,0.010073,C
1214.345055,7,-0.018215,0.449428,0.343833,10940.826,104.5,0.523715,0.00958,15.784675,0.512821,0.21386,-1.73,1.180924,-0,732.932851,0.000016,18.049925,3.550398,0.002416,0.007861,0.261586,0.174571,0.296528,0.212153,0.332045,0.000003,0.003336,0.46652,13.8485,0.6389,0.174928,3.6372,6.202397,0.011677,0.023017,0,0.000009,0,0,0,0,4083.28968,0,21.630444,6.220763,8.006419,0,0,0.030113,0,0.001674,0,0,0.9,0.605758,2.052656,81.329618,0.524302,0.483002,0.000001,8.625775,0.215734,0,10.326,0.001934,0.429583,13,1187.7684,0.000079,10.494937,0.002048,1.5181,0.002056,0.035379,0.002131,0.000001,5186.439929,0.003802,929.98044,0.119413,0.656566,15.384486,3.95137,9301,0,76.387183,0.581996,0.00017,0.039804,0.000003,7029,764.649479,0.577892,0,298.35691,426.505104,0.198235,2572.231093,8.596949,0,6.099542,0,460755.472769,1,0.099755,-0.044152,0.000003,0.070131,9.6,0,0.004058,0.000001,0.000001,0,13.8667,2801.264317,3753.7555,5.123735,0.160126,0.002521,572.232669,0.000013,0.006128,NotAnnotated
1172.150353,7,-0.026072,0.307856,0.237478,32104.4745,284,0.359313,0.016257,14.901364,0.5,0.21386,-1.73,0.944248,-0,1394.537333,0.000043,24.734668,2.737204,0.002209,0.010285,0.161145,0.126775,0.199256,0.150543,0.230441,0.000013,0.003336,0.46652,13.8485,0.6389,0.114929,3.6372,10.820324,0.015475,0.029046,0,0.000037,0,0,0,0,6250.96104,0,44.3335,6.225144,9.507537,0,0,0.030113,0,0.001794,0,0,0.9,0.589157,4.896285,74.461045,0.34198,0.31361,0.000004,18.331591,0.150567,0,10.326,0.001934,0.277,0,1068.43968,0.000105,17.918821,0.002388,1.5181,0.002376,0.037572,0.002061,0.000001,26221.625368,0.003802,639.350703,0.119413,0.107651,14.145986,1.085562,7171,0,86.29952,0.135916,0.000392,0.039804,0.000004,9301,806.373683,0.367847,0,376.99046,426.505104,0.140643,1653.284937,13.001076,0,6.604324,0,475061.467071,1,0.099755,0.001313,0.000004,0.115612,9.6,0.000001,0.005154,0.000001,0.000001,0.000001,30.517561,2879.538981,4252.229124,5.115125,0.2254,0.004816,1525.419751,0.000041,0.005299,NotAnnotated
1049.824748,8,-0.005872,1.998408,2.797402,12736.2592,19.5,2.008674,0.004377,40.402814,0.361905,0,2.32,1.073358,-0,669.874118,0.000035,9.416933,7.778917,0.002214,0.007536,0.361393,5.06195,2.734517,1.716759,3.273308,0.000015,0.001612,0,0,0,3.841919,0,2.973135,0.006839,0.028483,0,0.000008,0,0,0,0,3300.475824,0,18.483654,6.30187,14.509251,0,0,0,0,0.002483,0,0,-0,0,1.973477,151.02881,1.701458,1.296559,0,11.402439,5.142896,-0,0,0.002358,3.013708,28,781.001036,0.000071,0,0.001997,0,0.001791,0.271423,0.002312,0,2.216535,0.003802,0,0.129677,0,0,0,0,0,0,0,0.000035,0,0.000001,0,0,1.26584,0.000001,0,0,2.236125,0,5.147758,0,0,0,0,0,0,0.002252,0.000002,0.328177,0,0,0.002429,0,0,0,32.284561,3068.782635,2623.117248,5.07716,0.001216,0.002754,630.679777,0,0.011618,NotAnnotated
2109.007518,6,-0.047549,0.333176,0.28301,29513.267,615,0.387497,0,49.804135,0.422222,0,0.88,1.276488,-0,2038.355366,0.000001,7.171964,5.038887,0.000794,0.004461,0.32016,0.017199,0.24787,0,0.286287,0.000026,0.000659,0,0,0,0.711003,0,5.280116,0.008699,0,0,0.000034,0,0,0,0,9968.798742,0,48.156369,3.435406,8.230154,0,0,0,0,0.00154,0,0,-0,0.607799,2.956738,96.022064,0.459955,0.203326,0,19.128346,0.810655,0,0,0.001542,0.49673,37,1770.675112,0.000374,13.459805,0.001173,0,0.001494,0.046828,0.001889,0.000002,0.0124,0.003802,1068.648985,0.039804,1.208142,0,0,0,0,0,0,0.000137,0,0.000004,14259,832.19355,0.335065,0,342.941335,568.664293,0.185195,6208.818477,7.087888,0,7.371559,0,452902.257717,1,0,0.054068,0.000003,0.13382,0,0.000001,0.00092,0.000001,0,0,24.937277,5963.523225,6889.372193,4.989541,0.002994,0.004168,1162.962162,0,0.005475,C
1105.433646,8,-0.027976,0.774387,0.676413,41436.2745,205.5,0.904606,0,17.976827,0.490909,0,0.88,1.068568,-0.000464,1927.97932,0.000002,7.131664,3.668122,0.001101,0.004496,0.224711,0.045523,0.562217,0,0.688061,0.000016,0.001006,0,0,0,1.571171,0,3.547375,0.009464,0,1.3953,0.000077,0.96241,30.326,0.31311,14,7987.241717,12.344,48.459794,5.309896,9.022731,0,33.914,0,0.94037,0.001634,0.47507,0,-0,0.571284,2.800187,46.506687,0.983313,0.427024,0,12.86771,2.002001,0.000019,0,0.001565,1.04046,25,1004.674913,0.000214,11.15776,0.001227,0,0.001931,0.02996,0.001695,0.000001,0.026088,0.003802,646.995673,0.06997,0.097256,41.667431,0,12513,0,0,0,0.000127,0.060332,0.000002,15132,926.435447,0.677777,0,359.672104,426.505104,0.461665,11376.380069,1.974369,0,4.595004,0,405919.898649,1,0,0.045691,0.000001,0.113372,0,0,0.001006,0.000001,0,0,52.517458,2894.14854,4297.685648,5.057353,0.001748,0.006936,1111.702895,0.000001,0.005443,NotAnnotated
2027.664389,7,-0.033304,1.617717,2.054474,4476.81,337.5,1.161635,0.001519,94.409004,0.424242,0.203065,2.52,1.879975,-0.000426,707.739123,0.000005,19.518787,10.660445,0.000666,0.006578,0.66701,3.06291,1.776877,5.379283,2.283676,0.000044,0.000659,0.099755,16.756,0.343225,2.16592,2.40565,3.459815,0.007424,0.094262,1.5077,0.000003,3.2881,85.052,0.68645,24,3910.012515,13.907,76.511255,1.211504,13.121636,0,50.037,0.251945,2.2736,0.000875,0.79659,0.43956,-2.25,0,0.999306,141.08135,1.77891,1.614053,0,20.383691,1.104996,0.000101,10.326,0.000436,1.462703,27,1551.767457,0.000136,0,0.000227,7.89,0.000139,0.009926,0.000271,0,2304.829542,0.003802,0,0.039804,0,0,0,0,0.006423,0,0,0.000048,0,0.000002,11076,0,1.549597,0,0,0,3.948836,0,36.565916,0,0,0,0,0,0.099755,-0.066138,0.000003,0.441472,8.9,0,0.001469,0,0.000005,0,8.511046,5607.394073,4229.612232,5.086467,0.077916,0.00186,1044.376748,0,0.013971,NotAnnotated
852.92238,8,-0.032788,1.08705,0.942723,36716.00625,262.5,1.249144,0.018994,23.680178,0.395604,0,-1.03,1.050173,-0,1289.837325,0.000063,35.372806,5.014206,0.002365,0.0135,0.284197,0.425871,1.431471,0.522526,0.834745,0.000053,0.003076,0,0,0,1.1291,0,7.101135,0.021549,0.03994,0,0.000072,0,0,0,0,4912.624915,0,46.589988,13.412805,16.666632,0,0,0,0,0.002485,0,0,0,0.622768,5.142893,130.884356,1.871918,2.468669,0.000006,23.327448,0.542509,0,0,0.00303,2.199088,0,600.238485,0.000171,-9.511202,0.004488,0,0.006124,0.140178,0.00376,0.000001,38616.788672,0.003802,691.083346,0.153312,0.556619,23.356922,62.429444,12769,0,325.46274,9.021596,0.000372,0.039804,0.000002,9831,1103.676605,2.429908,0,327.391705,426.505104,0.59149,15328.518932,9.914322,0,14.994304,0,654595.688907,1,0,0.033202,0.000001,0.273131,0,0,0.005586,0,0,0.000001,69.802293,2637.472365,3227.747159,5.135715,0.067917,0.009183,2159.687009,0.000032,0.014231,NotAnnotated
3231.404312,7,-0.013715,0.550107,0.923178,7320.1284,69.5,0.537761,0.001222,77.625805,0.409524,0.21386,1.13,1.191328,-0,1045.925616,0.000028,12.193082,6.254846,0.002698,0.005727,0.426073,1.361707,0.955557,0.455002,0.793194,0.000008,0.002296,0.099755,25.0605,0.25452,0.489221,1.8078,6.778158,0.008716,0.021067,0,0.000009,0,0,0,0,9004.530672,0,48.432973,5.564619,8.923203,0,0,0.13934,0,0.002409,0,0,-1.75,0.595536,1.142787,311.044568,0.470457,0.436976,0,14.902955,0.941675,0,10.326,0.002568,0.343912,0,2886.294632,0.000159,-0.333011,0.001252,1.5181,0.000569,0.115452,0.001513,0.000001,16.336261,0.003802,526.001051,0.15083,0.027916,0,0.260549,0,0,24.665854,0.035963,0.000143,0,0.000004,10005,444.412882,0.26428,0,347.836483,426.505104,0.701875,649.549632,15.474535,0,2.583245,0,290709.549508,1,0.1512,-0.016519,0.000005,0.09797,8.57,0.000001,0.003134,0.000001,0.000002,0,6.185153,7402.610365,7905.607857,5.126867,0.007008,0.001998,876.768819,0.000001,0.011249,C
1500.499084,7,-0.031235,1.91275,1.475365,2562.23835,244.5,2.248945,0.002339,92.041474,0.410256,0.21386,0.39,2.227795,-0,531.493137,0.000001,16.856949,9.975867,0.004925,0.00837,0.481787,1.950826,0.827068,3.330098,1.94157,0.000009,0.00247,0.19951,28.7605,0.344485,1.427538,1.6658,4.402777,0.008552,0.023017,0,0.000004,0,0,0,0,3716.001471,0,40.354917,7.732843,9.232509,0,0,0.22335,0,0.003504,0,0,-1.75,0.595536,0.686266,172.938171,1.18456,1.046134,0,38.033862,1.922545,0,20.6515,0.002748,0.942928,0,1809.34107,0.000074,-0.3108,0.00187,3.9797,0.000443,0.397073,0.001843,0.000001,1927.723133,0.003802,526.816349,0.319685,0.0045,49.749873,0.141602,14464,0,12.095093,0.035963,0.000063,0.079608,0.000002,19968,506.73865,0.887795,0,398.592,426.505104,2.921243,480.189375,21.401163,0,4.114277,0,165234.210968,1,0.19951,-0.006266,0.000005,0.207541,9.275,0,0.002017,0,0.000003,0,4.871176,5247.30596,4394.038779,5.132408,0.100044,0.001893,729.961727,0.000002,0.006573,NotAnnotated
1810.341638,8,-0.011506,2.074145,2.115136,34185.1419,34,1.293639,0.000813,64.754187,0.714286,0.21248,1.41,1.76002,-0.00045,1855.025464,0.000021,18.112126,7.199957,0.001366,0.00684,0.392677,0.783478,1.880976,0.524778,1.550474,0.000164,0.001104,0.099755,21.0085,0.343225,3.452729,2.71165,4.497425,0.008353,0.071571,1.0173,0.000016,3.4977,90.882,0.68645,21,5589.775502,16.201,74.064405,16.649568,14.043284,0,43.323,0.215115,2.1987,0.002136,0.70427,0.19605,-1.95,0.591067,4.631321,145.688993,1.567097,1.711621,0.000001,18.494645,1.244427,0.000349,10.615,0.00158,1.670567,11,817.271445,0.001757,36.528308,0.001147,3.6545,0.001088,0.123687,0.001544,0,15524.090276,0.003802,557.662603,0.06997,0.13354,0,2.484093,0,0,328.586632,0.55505,0.000081,0,0.000002,0,846.571151,1.298885,0,355.087529,426.505104,1.148326,12578.455097,22.338764,0,9.924027,0,875994.347621,1,0.099755,0.024216,0.000001,0.404541,8.525,0,0.001041,0,0.000007,0,51.992611,4733.97166,4362.70362,4.97862,0.030133,0.003537,1648.351493,0,0.013306,NotAnnotated
1206.48325,8,-0.008075,1.887321,3.152577,3585.9473,37.5,1.847762,0.000549,83.825804,0.866667,0.21386,1.13,1.12155,-0.000434,452.079555,0.000011,6.144929,10.988853,0.001389,0.005072,0.38926,5.147968,3.05525,1.677533,2.741135,0.000012,0.001037,0.099755,25.0605,0.25452,1.482387,1.8078,2.000899,0.005728,0.031858,0.74779,0.000001,5.3369,46.815,0.50904,14,2654.077644,20.38,18.540252,6.54214,12.03448,0,36.151,0.13934,2.4271,0.001779,0.27719,0.19605,-1.75,0,0.514974,256.656784,1.433541,1.31774,0,11.022112,3.238588,0.000032,10.326,0.001403,1.01809,8,835.170648,0.000047,0,0.000584,1.5181,0.000298,0.078751,0.000802,0,0.001138,0.003802,0,0.090498,0,0,0,0,0.018785,0,0,0.000022,0,0.000001,0,0,0.769498,0,0,0,2.562961,0,9.457649,0,0,0,0,0,0.1512,0.006812,0.000001,0.312728,8.57,0,0.000938,0,0.000002,0,9.089854,4335.102415,2664.516014,4.98673,0.000097,0.001364,292.614726,0,0.016314,NotAnnotated
1811.82543,6,-0.013502,0.465108,0.401835,55886.27625,59,0.533596,0.016576,24.557532,0.371795,0.21386,-1.03,1.204423,-0,2303.596081,0.000099,40.965877,3.694343,0.000914,0.011601,0.330217,0.163428,0.639534,0.202352,0.349733,0.000077,0.001089,0.8333,13.8485,1.02325,0.545669,6.7245,12.204328,0.018242,0.034851,0,0.000114,0,0,0,0,10321.064452,0,120.991428,3.958466,14.229722,0,0,0.084545,0,0.001054,0,0,1.9,0.594387,7.685716,124.81375,0.881117,1.1444,0.000012,25.352587,0.231545,0,10.326,0.001112,1.049775,0,1382.758335,0.000693,-13.342911,0.001481,1.5181,0.001144,0.062064,0.001232,0.000001,99730.695629,0.003802,890.869691,0.039804,0.084392,0,1.814706,0,0,120.286653,0.533013,0.00056,0,0.000004,0,1089.978406,1.166045,0,311.748723,426.505104,0.234314,3464.543481,16.575447,0,11.934216,0,3007844.856187,1,0.099755,-0.047204,0.000004,0.123403,8.825,0.000001,0.00592,0.000001,0.000002,0.000002,53.123837,3886.448812,6590.501424,5.126503,0.188057,0.007794,4426.3882,0.000058,0.011715,NotAnnotated
3580.650966,8,-0.047425,0.805293,1.350211,12055.31985,444,0.786582,0.001606,101.934247,0.384615,0.21386,0.53,1.225194,-0,1379.983979,0.000056,23.935556,7.261791,0.001162,0.006672,0.556218,2.15563,1.394558,0.722414,1.158594,0.000042,0.000755,0.099755,25.0605,0.25452,0.890172,2.0355,7.019178,0.010341,0.031923,0,0.00002,0,0,0,0,10636.003296,0,125.240759,2.998173,11.681686,0,0,0.13934,0,0.001491,0,0,-1.75,0,1.951501,389.412522,0.643492,0.741874,0,17.758247,1.325163,0,10.326,0.00132,0.599748,0,3011.411,0.000225,0,0.000583,1.5181,0.0003,0.093575,0.000785,0,6901.509523,0.003802,0,0.075889,0,0,0,0,0.007398,0,0,0.000182,0,0.000004,0,0,0.324175,0,0,0,1.086906,0,23.465478,0,0,0,0,0,0.1512,0.010604,0.000006,0.116549,8.655,0.000001,0.004055,0.000001,0.000003,0,11.45943,7639.404048,8695.959646,5.033796,0.182899,0.003278,2150.537038,0.000002,0.01773,NotAnnotated
1354.875972,7,-0.009231,1.156307,1.956839,3013.8677,60,1.128117,0.000536,55.39773,0.666667,0.21386,0.53,1.575932,-0.000438,456.742115,0.000003,12.215468,9.054659,0.001099,0.004866,0.609005,2.787715,2.176467,0.959918,1.656688,0.000004,0.000877,0.099755,25.0605,0.25452,1.478965,2.0355,1.919823,0.007442,0.015345,0.74779,0.000004,6.0492,63.045,0.50904,16,3685.471536,20.75,23.392816,3.196328,9.036865,0,38.885,0.13934,2.6986,0.001029,0.27719,0.19605,-1.75,0.558608,0.385525,130.575463,1.053084,1.224876,0,7.530686,1.908419,0.000032,10.326,0.001035,1.01404,13,1317.4642,0.00009,-3.9284,0.000692,1.5181,0.000346,0.04879,0.000636,0.000001,221.470448,0.003802,967.367796,0.060332,0.2096,0,0,0,0,0,0,0.000033,0,0.000001,12771,1111.565264,0.553001,0,402.906,852.989556,1.461199,11932.8209,10.301258,0,1.900664,0,98410.558866,1,0.1512,-0.012928,0.000002,0.096932,8.655,0,0.001988,0,0.000003,0,7.639715,3572.062848,3415.271219,5.026302,0.028979,0.002337,367.982491,0,0.011328,NotAnnotated
2034.857138,7,-0.019817,0.753381,1.007938,12352.8168,179.5,0.544921,0.002764,67.854846,0.345588,0.203065,2.52,1.542228,-0.000426,1162.323344,0.000015,23.16077,7.516099,0.002627,0.008022,0.409558,1.661918,0.822997,2.587916,1.117094,0.000087,0.002878,0.099755,16.756,0.343225,1.020352,2.40565,6.329006,0.009042,0.094262,1.5077,0.000016,3.2881,85.052,0.68645,24,5473.60917,13.907,111.138026,11.218891,13.110103,0,50.037,0.251945,2.2736,0.003922,0.79659,0.43956,-2.25,0.595536,2.335959,133.12497,0.762717,0.659865,0.000001,35.94933,0.576197,0.000101,10.326,0.003035,0.610529,27,1596.539574,0.000154,18.924961,0.003362,7.89,0.001921,0.274369,0.003326,0.000001,15939.341946,0.003802,575.792976,0.119413,0.0039,70.396018,0.141602,19968,0.006088,12.095093,0.035963,0.000118,0.039804,0.000003,17628,620.646789,0.600977,0,383.179742,426.505104,1.977734,492.73721,43.527061,0,6.402763,0,359859.699334,1,0.099755,-0.052884,0.000004,0.441472,8.9,0,0.001835,0.000001,0.000005,0,15.656295,5930.202415,5010.917154,5.119263,0.110446,0.002895,2329.7211,0.000001,0.010305,NotAnnotated
959.520844,7,-0.012153,1.244462,0.993038,3149.1312,6.5,0.918313,0.002874,39.879816,0.583333,0,-2.09,2.229221,-0.000459,445.869788,0.000003,26.355771,10.109476,0.002065,0.008249,0.781542,0.896792,0.96859,1.052088,0.936591,0.000021,0.002048,0,0,0,0.569933,0,2.169583,0.009685,0.094262,0.79207,0.000002,1.5537,81.498,1.2778,14,2022.6297,25.56,34.442528,12.654575,15.369118,0.71626,25.824,0,1.5561,0.002148,0.80584,1.7193,-0,0,0.78486,41.363832,0.9045,1.094774,0,10.496,0.754758,0.000092,0,0.001916,0.872414,24,725.945598,0.000099,0,0.001928,0,0.001333,0.159056,0.001921,0,1983.811003,0.003802,0,0.089872,0,0,0,0,0,0,0,0.000037,0,0.000001,0,0,1.056024,0,0,0,1.040968,0,18.905015,0,0,0,0,0,0,0.005786,0.000002,0.441472,0,0,0.001941,0,0,0,11.973883,2658.792202,2241.83766,5.126816,0.054658,0.002468,653.095521,0,0.013452,NotAnnotated
2017.72491,6,-0.013835,0.524257,0.448091,46969.47675,70.5,0.600365,0.010065,43.252659,0.424242,0,-1.03,1.260232,-0,2284.520252,0.000082,33.736405,5.344704,0.002209,0.010949,0.365644,0.176825,0.728109,0.228102,0.390865,0.000119,0.002467,0,0,0,0.614557,0,10.078674,0.015783,0.061274,0,0.000062,0,0,0,0,9899.522833,0,167.045285,8.648227,17.248433,0,0,0,0,0.002262,0,0,0,0.621917,5.932147,210.322975,1.019102,1.347776,0.000006,40.703411,0.253393,0,0,0.002939,1.226482,0,1644.088845,0.000236,150.868375,0.00349,0,0.004322,0.105512,0.003145,0.000002,49176.941067,0.003802,1395.994916,0.120038,2.165871,0,22.049133,0,0,1110.730337,7.426006,0.000371,0,0.000004,14577,1717.065815,1.386666,0,306.441542,661.399962,0.26008,6817.084723,22.247734,0,17.955691,0,1963695.641607,1,0,-0.114921,0.000004,0.253292,0,0.000001,0.004757,0.000001,0,0.000001,51.026048,4919.79984,6721.108186,5.127123,0.118248,0.005989,4284.461454,0.000024,0.01566,NotAnnotated
986.56839,7,-0.018658,0.775272,0.603533,11827.6684,140.5,0.570657,0.010919,14.117509,0.6,0,-2.09,1.702136,-0.000459,727.97622,0.000015,26.835231,4.096636,0.002965,0.008591,0.436053,0.541591,0.585036,0.654245,0.570717,0.00001,0.003267,0,0,0,0.339719,0,4.519053,0.012716,0.034627,0.79207,0.000011,1.5537,81.498,1.2778,14,3333.112965,25.56,26.213018,15.1673,10.304881,0.71626,25.824,0,1.5561,0.002697,0.80584,1.7193,-0,0.577548,2.266695,38.055154,0.556443,0.67743,0.000001,7.432325,0.451365,0.000092,0,0.002787,0.533904,15,758.096325,0.000587,-9.3437,0.003077,0,0.002453,0.188919,0.00313,0,9874.322352,0.003802,468.466201,0.119413,0.0002,15.178816,0.078602,10201,0,50.83848,0,0.000153,0.039804,0.000002,7171,442.34586,0.661951,0,343.822,426.505104,0.638901,596.53561,8.936068,0,1.986398,0,690624.898179,1,0,-0.012283,0.000001,0.085712,0,0,0.003805,0,0,0,22.486062,2154.83077,3193.797382,5.115709,0.093833,0.003264,842.282934,0.000014,0.008888,NotAnnotated
1596.253842,6,-0.01684,0.567296,0.445728,16114.4812,72,0.418021,0.009366,26.605627,0.43956,0.21386,-2.09,1.71041,-0,1102.836586,0.000019,21.994492,4.494925,0.002922,0.007707,0.492736,0.400441,0.431343,0.473588,0.420011,0.000008,0.003267,0.46652,21.6565,0.6389,0.255012,3.69765,6.081091,0.011683,0.04062,0,0.000013,0,0,0,0,5415.611565,0,51.339446,14.610077,10.568162,0,0,0.1151,0,0.002634,0,0,-0.35,0.610166,2.483908,69.378604,0.408464,0.491465,0.000002,13.16188,0.33714,0,10.326,0.002635,0.391219,0,1630.969956,0.000166,-13.14603,0.002813,1.5181,0.002226,0.176388,0.002982,0.000001,10512.820646,0.003802,860.64385,0.119413,0.054023,18.828978,1.87107,11413,0,38.400861,0.643069,0.00019,0.039804,0.000003,10201,760.921808,0.47884,0,326.04196,426.505104,0.467773,1732.658867,9.70209,0,11.530564,0,1133609.433735,1,0.099755,-0.009576,0.000002,0.085177,8.575,0,0.003753,0.000001,0.000002,0,20.423931,3546.49609,5432.411728,5.127193,0.127896,0.002675,1113.359504,0.000016,0.009704,NotAnnotated
1447.607436,6,-0.018585,0.703297,0.52883,10161.495,238.5,0.816544,0.002742,23.592074,0.363636,0.21386,-1.73,1.134217,-0,787.225802,0.000008,12.089823,3.920224,0.001775,0.005947,0.240595,0.243234,0.485563,0.318724,0.509096,0.000008,0.001987,0.46652,13.8485,0.6389,0.290151,3.6372,5.474599,0.008663,0.029907,0,0.000008,0,0,0,0,4485.44856,0,30.486295,3.873638,7.005369,0,0,0.030113,0,0.001295,0,0,0.9,0.577617,1.514227,98.944567,0.902577,0.856709,0,12.605713,0.320902,0,10.326,0.00139,0.761108,41,1378.30497,0.000079,6.846219,0.001329,1.5181,0.001298,0.031626,0.001212,0.000001,1919.813559,0.003802,766.223292,0.109774,0.814591,0,3.579225,0,0,285.467779,0.223709,0.000109,0,0.000003,0,910.642508,1.058656,0,334.950184,426.505104,0.292712,3368.063243,14.160035,0,3.22765,0,650978.827364,1,0.099755,-0.002189,0.000003,0.122109,9.6,0.000001,0.00221,0.000001,0.000001,0,11.039104,3608.566104,4136.446776,5.133106,0.09105,0.002014,579.155998,0.000003,0.005316,NotAnnotated
1586.85741,6,-0.011006,0.579229,0.511148,34881.5565,36.5,0.666754,0.013233,28.919695,0.423077,0.21386,-1.03,1.134827,-0,1579.357729,0.000062,32.90891,4.256234,0.002911,0.011139,0.314496,0.222739,0.784338,0.26104,0.446025,0.000057,0.003206,0.8333,13.8485,1.02325,0.663157,6.7245,10.253262,0.017124,0.040053,0,0.000075,0,0,0,0,7860.956348,0,87.554353,8.117992,13.20748,0,0,0.084545,0,0.002188,0,0,1.9,0.602335,5.120674,140.884834,1.036652,1.321554,0.000007,27.260163,0.301898,0,10.326,0.003136,1.216561,0,1294.365555,0.000233,2.855997,0.004072,1.5181,0.004545,0.107818,0.003352,0.000001,50407.104574,0.003802,968.235916,0.139315,0.799909,82.057809,4.606439,15481,0,118.362766,0.643069,0.000453,0.107604,0.000003,16611,774.821365,1.30971,0,315.298676,426.505104,0.30611,2897.347509,16.848538,0,7.440223,0,292078.383989,1,0.099755,0.102817,0.000003,0.175013,8.825,0.000001,0.005179,0.000001,0.000002,0.000001,37.894141,3917.863793,5524.081849,5.130699,0.128943,0.006345,2989.242678,0.000039,0.011556,C
1273.897915,8,-0.017083,2.850557,2.194261,2413.81035,256,3.349406,0.001539,84.337854,0.5,0.21386,0.39,1.977104,-0.000437,451.823796,0.000001,13.285816,9.137875,0.001354,0.006966,0.380863,2.799699,1.250839,4.823979,2.874111,0.000023,0.000809,0.19951,28.7605,0.344485,2.206369,1.6658,3.664352,0.006623,0.040829,1.1032,0.000003,2.5067,57.281,0.68897,17,2918.546061,21.631,45.325372,2.16748,8.456726,0,32.44,0.22335,1.0871,0.000722,0.47841,0.43956,-1.75,0,0.583482,120.10473,1.821018,1.604032,0,37.697753,2.852434,0.000101,20.6515,0.00055,1.457142,18,1385.530971,0.000059,0,0.000379,3.9797,0.000102,0.055815,0.000381,0,1881.628997,0.003802,0,0.079608,0,0,0,0,0,0,0,0.000047,0,0.000002,0,0,1.374986,0,0,0,4.249601,0,30.765534,0,0,0,0,0,0.19951,-0.028188,0.000003,0.367214,9.275,0,0.001263,0,0.000003,0,4.588993,4806.522084,3553.955808,5.089802,0.051153,0.001461,733.303239,0.000001,0.005472,NotAnnotated
2300.611608,7,-0.028147,0.623969,0.466332,22698.3528,255.5,0.456471,0.006765,67.097118,0.448718,0.21386,-2.09,2.007707,-0,1728.947993,0.000018,22.050411,6.526582,0.001682,0.007862,0.626937,0.369274,0.482477,0.491988,0.438562,0.000031,0.001439,0.46652,21.6565,0.6389,0.286783,3.69765,7.236853,0.010923,0.056149,0,0.000015,0,0,0,0,7150.479245,0,81.339655,5.315363,13.622967,0,0,0.1151,0,0.001698,0,0,-0.35,0,3.712495,79.699888,0.497195,0.623191,0.000001,23.679251,0.333161,0,10.326,0.001629,0.490073,0,2034.359523,0.000314,0,0.001305,1.5181,0.000844,0.125619,0.001638,0,7678.6971,0.003802,0,0.06997,0,0,0,0,0,0,0,0.000178,0,0.000003,0,0,0.642112,0,0,0,0.470318,0,25.833513,0,0,0,0,0,0.099755,0.019699,0.000003,0.227858,8.575,0.000001,0.002661,0.000001,0.000002,0,24.658721,6007.718278,7108.800458,5.125722,0.149458,0.003031,1682.710354,0.000009,0.010689,C
930.372865,6,-0.009804,0.84168,0.832435,21339.1101,40,0.872888,0.003228,40.99883,0.384615,0,1.3,1.446027,-0.000423,1187.380246,0.000014,9.019588,7.986634,0.002473,0.006855,0.36335,0.291621,0.85773,0.340912,1.260093,0.000026,0.00247,0,0,0,1.645826,0,2.704468,0.005842,0.075504,0.65721,0.000003,1.2404,41.775,2.2341,20,3445.055986,12.363,47.569938,7.765176,19.004736,1.0104,29.046,0,1.4168,0.003071,0.29018,1.2064,0,0,1.909583,44.356037,0.627807,0.569951,0,18.694484,2.367898,-0,0,0.003112,1.359722,20,768.981848,0.00004,0,0.003739,0,0.006012,0.058347,0.004966,0,0.478776,0.003802,0,0.183478,0,18.878757,0,16611,0,0,0,0.000021,0.039804,0.000001,10437,0,0.397578,0,0,0,0.327113,0,3.638338,0,0,0,0,0,0,-0.006144,0,0.498395,0,0,0.001046,0,0,0,54.091534,3150.727218,2638.990046,5.131569,0.002786,0.002031,689.089346,0,0.010829,NotAnnotated
1674.622595,7,-0.014031,0.516661,0.913217,5749.6855,32,0.507345,0.001566,37.04169,0.563636,0,0.53,1.094172,-0.000438,626.737731,0.000027,21.829451,6.389788,0.002312,0.0064,0.48559,1.482076,0.954937,0.464868,0.77875,0.000011,0.001612,0,0,0,0.630699,0,3.366376,0.009999,0.023017,0.74779,0.000009,6.0492,63.045,0.50904,16,5077.770528,20.75,48.521646,6.141072,10.653115,0,38.885,0,2.6986,0.002666,0.27719,0.19605,-0,0.595536,0.881002,203.60033,0.424967,0.48379,0,6.619031,0.930411,0.000032,0,0.002507,0.400677,19,1474.876208,0.000092,-0.3108,0.001352,0,0.000728,0.173007,0.001569,0.000001,3332.570091,0.003802,526.816349,0.151778,0.0045,53.889818,0.141602,9159,0.00402,12.095093,0.035963,0.000084,0.060332,0.000002,16899,506.73865,0.206605,0,398.592,426.505104,0.719678,480.189375,7.415952,0,4.114277,0,645516.52935,1,0,0.018548,0.000003,0.070131,0,0,0.004194,0,0,0,10.930961,3361.0284,4101.277004,5.139223,0.082943,0.003062,894.928046,0.000001,0.017227,NotAnnotated
3253.991215,9,-0.020543,1.335603,2.234999,12537.15225,66.5,1.30389,0.001185,114.983886,0.466667,0.21386,0.53,1.09982,-0,1372.293162,0.000047,18.874735,8.341348,0.000983,0.006237,0.519203,3.49588,2.33602,1.181997,1.914069,0.000032,0.000857,0.099755,25.0605,0.25452,1.505123,2.0355,5.740812,0.009798,0.027367,0,0.00002,0,0,0,0,10109.413392,0,92.205217,2.997395,12.052515,0,0,0.13934,0,0.001132,0,0,-1.75,0.619498,1.779327,462.395831,1.089671,1.258515,0,16.467381,2.185273,0,10.326,0.001223,1.020675,12,2619.00548,0.000216,-10.0979,0.000992,1.5181,0.000675,0.031953,0.001067,0,4734.683931,0.003802,645.728384,0.060332,0.0056,0,2.884227,0,0.009514,42.265703,0.555038,0.000144,0,0.000003,0,1092.18549,0.553828,0,246.5705,426.505104,1.778866,2503.27495,15.978157,0,8.606298,0,476580.073242,1,0.1512,-0.006245,0.000004,0.157758,8.655,0.000001,0.003416,0.000001,0.000003,0,13.619937,7678.210968,7746.457788,5.080252,0.107005,0.003648,1676.552339,0.000001,0.018944,NotAnnotated
2875.280464,7,-0.026126,0.532394,0.397817,27503.4824,265,0.389694,0.006653,76.046733,0.450549,0.21386,-2.09,2.057712,-0,2183.937601,0.000019,20.286185,6.092497,0.001415,0.007615,0.605075,0.325115,0.403513,0.426866,0.375043,0.000034,0.001508,0.46652,21.6565,0.6389,0.237365,3.69765,9.012548,0.01075,0.060521,0,0.000016,0,0,0,0,9067.301425,0,106.755106,5.019478,13.121219,0,0,0.1151,0,0.001206,0,0,-0.35,0.595536,4.295791,93.656723,0.411037,0.512513,0.000001,29.814885,0.285664,0,10.326,0.001203,0.401651,0,2740.908681,0.00034,-2.189659,0.000955,1.5181,0.000798,0.052272,0.001037,0.000001,6617.93616,0.003802,791.310845,0.06997,0.1942,0,0.319836,0,0,30.40496,0.035963,0.000219,0,0.000004,0,710.032039,0.524318,0,327.104667,859.137624,0.408216,4007.766166,28.737995,0,2.739196,0,328709.968241,1,0.099755,0.013205,0.000004,0.202838,8.575,0.000001,0.002724,0.000001,0.000002,0,23.239106,7210.470657,9137.52401,5.130698,0.209698,0.002698,1933.101686,0.000012,0.010325,C
1602.373646,8,-0.022396,1.041922,1.722422,6617.3461,241,1.015548,0.000961,30.872224,0.666667,0.21386,0.53,1.360916,-0.000438,825.862535,0.000012,14.957187,6.064095,0.001048,0.005179,0.486366,2.60491,1.823802,0.898249,1.470479,0.000011,0.000755,0.099755,25.0605,0.25452,1.192526,2.0355,2.72432,0.008566,0.043667,0.74779,0.000008,6.0492,63.045,0.50904,16,5595.61728,20.75,75.359116,3.404425,10.792842,0,38.885,0.13934,2.6986,0.002039,0.27719,0.19605,-1.75,0,0.737186,109.867905,0.870989,1.006251,0,8.972429,1.66865,0.000032,10.326,0.001312,0.81866,21,1677.016328,0.000086,0,0.000727,1.5181,0.000211,0.140424,0.0009,0,1211.531038,0.003802,0,0.060332,0,0,0,0,0,0,0,0.000062,0,0.000002,0,0,0.449633,0,0,0,1.349896,0,5.384576,0,0,0,0,0,0.1512,0.0238,0.000002,0.090826,8.655,0,0.002847,0,0.000003,0,12.580506,3189.713976,4411.77812,5.047463,0.07785,0.002819,753.053045,0,0.014659,NotAnnotated
1274.57139,8,-0.021998,1.000402,1.644409,4143.5775,128,0.974255,0.000049,27.680136,0.583333,0.21386,0.53,1.458987,-0.000438,576.415606,0.000001,7.346141,6.701746,0.001407,0.003282,0.529037,2.449662,1.756082,0.857221,1.403707,0.000008,0.001085,0.099755,25.0605,0.25452,1.148734,2.0355,1.294689,0.00545,0.05055,0.74779,0.000004,6.0492,63.045,0.50904,16,3969.281376,20.75,63.019158,4.85514,9.300451,0,38.885,0.13934,2.6986,0.002302,0.27719,0.19605,-1.75,0.541587,0.294316,81.534527,0.846959,0.983477,0,6.933358,1.581785,0.000032,10.326,0.001884,0.799069,18,1401.198968,0.000055,-2.7206,0.001165,1.5181,0.000726,0.094661,0.001516,0,65.016179,0.003802,459.549678,0.090498,0.0032,0,0,0,0.003621,0,0,0.000019,0,0.000001,0,565.889004,0.442281,0,361.354,426.505104,1.282849,3120.89162,3.909522,0,0.691828,0,44810.533692,1,0.1512,0.035666,0.000001,0.097725,8.655,0,0.001112,0,0.000003,0,10.503365,2643.83892,3423.708022,5.002789,0.023758,0.001836,414.948001,0,0.013904,C
3106.677437,8,-0.036581,1.1185,1.84915,5993.3159,324.5,1.094314,0.001145,88.835486,0.527273,0.21386,1.13,1.354385,-0.000434,874.169211,0.000026,15.718321,7.32881,0.002443,0.005893,0.507503,3.051488,1.766711,0.99769,1.610232,0.000019,0.001482,0.099755,25.0605,0.25452,0.850585,1.8078,5.424644,0.008739,0.039829,0.74779,0.000008,5.3369,46.815,0.50904,14,7584.14718,20.38,73.749169,3.954332,9.740657,0,36.151,0.13934,2.4271,0.002128,0.27719,0.19605,-1.75,0,0.930047,282.399661,0.829385,0.759196,0,15.333096,1.894047,0.000032,10.326,0.001631,0.583874,27,2470.229632,0.000345,0,0.000474,1.5181,0.000107,0.134697,0.000584,0,27.623941,0.003802,0,0.166387,0,0,0,0,0.007,0,0,0.000123,0,0.000003,12995,0,0.443169,0,0,0,1.519421,0,24.367133,0,0,0,0,0,0.1512,-0.011787,0.000004,0.132083,8.57,0.000001,0.003008,0.000001,0.000002,0,6.510935,6746.169455,6828.087612,4.93937,0.005428,0.002054,1076.719385,0.000001,0.014624,NotAnnotated
860.481086,8,-0.005992,3.346761,2.69925,1979.85375,4.5,3.954657,0.003077,67.953991,0.733333,0,0.39,2.261562,-0.000437,379.11411,0.000001,23.220803,11.79597,0.003355,0.009913,0.523866,3.579984,1.509428,5.601012,3.504087,0.000022,0.001714,0,0,0,2.777975,0,2.607162,0.009969,0.05864,1.1032,0.000003,2.5067,57.281,0.68897,17,2164.719927,21.631,39.793005,4.815861,12.871055,0,32.44,0,1.0871,0.001941,0.47841,0.43956,-0,0,0.531591,79.520635,2.109035,1.789085,0,27.640237,3.687083,0.000101,0,0.001665,1.672437,24,842.143791,0.000053,0,0.001221,0,0.000323,0.213231,0.001119,0,1881.427832,0.003802,0,0.219549,0,0,0,0,0,0,0,0.000042,0,0.000001,0,0,1.493086,0,0,0,5.148275,0,23.86247,0,0,0,0,0,0,-0.000022,0.000003,0.576401,0,0,0.002166,0,0,0,7.527961,3102.340072,2281.562673,5.100066,0.050022,0.002666,695.372879,0.000001,0.008241,NotAnnotated
699.759437,6,-0.010402,0.599227,0.441566,908.70835,6.5,0.709407,0,19.37139,0.666667,0,-5.36,1.250045,-0.000454,112.830936,0,3.395444,5.55204,0.002131,0.003148,0.263135,0.66553,0.321707,1.239233,0.527589,0.000002,0.002246,0,0,0,0.247437,0,1.241937,0.003314,0.046766,0.65721,0,0.71885,15.385,0.17993,7,1177.714475,10.515,10.827342,4.673202,4.395123,0,16.686,0,0.65363,0.001803,0.17613,0,-0,0,0.092893,57.192862,0.377139,0.177189,0,7.562895,0.368941,0.000014,0,0.001289,0.184423,15,695.407125,0.00001,0,0.000776,0,0.000793,0.016941,0.000756,0,0.450397,0.003802,0,0.129677,0,11.068174,0,5529,0.006665,0,0,0.000006,0.039804,0.000001,4047,0,0.203547,0,0,0,1.083099,0,10.485594,0,0,0,0,0,0,0.060494,0.000001,0.193911,0,0,0.000389,0,0,0,2.303443,2190.279592,1721.679675,5.122041,0.000611,0.000256,64.77247,0,0.004577,NotAnnotated
1574.358654,8,-0.019329,1.556834,1.987266,10472.8215,85,1.119034,0.001774,83.880768,0.469697,0.203065,2.52,1.460207,-0.000426,1041.929525,0.00001,15.901813,9.580162,0.001477,0.007365,0.39449,3.030943,1.692405,5.215893,2.209409,0.000086,0.001152,0.099755,16.756,0.343225,2.060852,2.40565,3.87418,0.00801,0.076292,1.5077,0.000013,3.2881,85.052,0.68645,24,4485.580665,13.907,66.59226,5.143751,15.292868,0,50.037,0.251945,2.2736,0.002668,0.79659,0.43956,-2.25,0.564831,1.859154,127.730473,1.673106,1.504988,0.000001,29.675198,1.079048,0.000101,10.326,0.001654,1.365511,26,1115.6497,0.000127,-10.02869,0.00096,7.89,0.00028,0.186041,0.001166,0.000001,4141.415355,0.003802,690.510322,0.080234,0.112173,0,0,0,0.003044,0,0,0.000062,0,0.000002,0,1042.335991,1.432957,0,338.80549,426.505104,3.850923,12952.228518,25.060517,0,4.430047,0,347773.172563,1,0.099755,0.030556,0.000003,0.835777,8.9,0,0.001386,0,0.000005,0,19.910307,5039.164955,3558.812568,5.038748,0.02935,0.003469,1456.89264,0,0.010694,NotAnnotated
2802.571342,7,-0.033199,1.020801,1.291637,10692.4236,289,0.732792,0.00128,124.152848,0.358974,0,2.52,2.136932,-0.000426,1476.703683,0.000005,19.571144,11.026676,0.00087,0.006511,0.728214,1.904802,1.115902,3.334276,1.431142,0.0001,0.000707,0,0,0,1.380845,0,4.281016,0.008136,0.161915,1.5077,0.000009,3.2881,85.052,0.68645,24,6711.610515,13.907,193.455934,3.779599,16.218717,0,50.037,0,2.2736,0.001908,0.79659,0.43956,-0,0,1.537936,157.548317,1.12608,1.013234,0,37.476669,0.696345,0.000101,0,0.001294,0.923144,30,2311.686434,0.000199,0,0.000889,0,0.000533,0.099246,0.001166,0,2595.557456,0.003802,0,0.050068,0,0,0,0,0.003379,0,0,0.000066,0,0.000003,0,0,0.977535,0,0,0,2.461067,0,38.212804,0,0,0,0,0,0,0.049817,0.000004,0.545694,0,0,0.001435,0,0,0,16.262241,7250.039522,6218.833806,5.017857,0.100543,0.002737,1939.037461,0,0.015945,NotAnnotated
764.483563,8,-0.011948,1.310328,2.12139,489.0054,2,1.277072,0.000328,42.709348,0.933333,0.21386,1.13,1.677215,-0.000434,149.541665,0.000001,15.139579,14.795462,0.002439,0.005732,0.738563,3.236778,2.13734,1.135971,1.845951,0.000008,0.001612,0.099755,25.0605,0.25452,1.032512,1.8078,0.753763,0.006775,0.094262,0.74779,0.000001,5.3369,46.815,0.50904,14,1267.23204,20.38,22.219296,5.383873,13.643416,0,36.151,0.13934,2.4271,0.003005,0.27719,0.19605,-1.75,0,0.097632,75.056882,1.053937,0.995625,0,4.943845,2.100681,0.000032,10.326,0.002095,0.761435,25,579.108504,0.000023,0,0.000862,1.5181,0.000223,0.240392,0.001083,0,1.55422,0.003802,0,0.15083,0,209.851038,0,14835,0.003379,0,0,0.000009,0.091446,0.000001,15065,0,0.601413,0,0,0,1.69506,0,10.50562,0,0,0,0,0,0.1512,0.020475,0.000001,0.441472,8.57,0,0.001646,0,0.000002,0,3.718672,1945.603313,1253.129118,5.126017,0.000956,0.001614,213.777663,0,0.020982,C
1619.5305,7,-0.010206,0.799206,1.314205,3360.3661,34.5,0.781127,0.001282,61.022204,0.424242,0,1.13,1.200777,-0,463.58276,0.000012,13.572345,7.887099,0.003032,0.006411,0.446359,2.069718,1.279547,0.679099,1.135084,0.000005,0.002092,0,0,0,0.640258,0,3.372314,0.010271,0.035018,0,0.000005,0,0,0,0,4157.031024,0,25.147734,5.916043,9.457298,0,0,0,0,0.003034,0,0,-0,0.595536,0.51551,207.410647,0.617874,0.560147,0,9.421576,1.345746,0,0,0.002823,0.437065,23,1405.930864,0.000075,-3.921388,0.001168,0,0.000508,0.231161,0.001513,0.000001,9.692106,0.003802,654.523994,0.232378,0.028167,0,0.355348,0,0.005494,33.691535,0.035963,0.000085,0,0.000002,0,604.586295,0.333313,0,316.547812,426.505104,1.04541,871.200622,11.333425,0,3.600034,0,815910.407516,1,0,-0.00728,0.000002,0.160839,0,0,0.003393,0,0,0,6.388529,4148.614123,3705.137417,5.116943,0.003491,0.002378,443.796427,0.000001,0.014676,C
1648.131914,7,-0.007289,0.898393,1.395215,12503.6411,9.5,1.014892,0.000998,145.663852,0.583333,0,1.74,1.082635,-0.000421,692.033868,0.000003,8.931459,12.715442,0.002217,0.009688,0.309938,2.256281,1.549616,1.396402,2.008984,0.000027,0.002422,0,0,0,1.579735,0,5.095787,0.017763,0.108045,1.2297,0.000044,3.1145,34.23,1.1296,17,4295.14019,12.39,21.110982,7.022906,11.589324,0,41.199,0,2.2306,0.003528,1.3877,0.19605,-0,0,1.68341,332.309592,1.526388,0.54138,0.000001,35.325622,2.251648,0.000038,0,0.002765,0.863471,20,1231.393344,0.000103,0,0.001765,0,0.002779,0.222039,0.002686,0,0.895188,0.003802,0,0.350558,0,184.935268,0,15618,0.013005,0,0,0.000263,0.215207,0.000002,15481,0,2.210234,0,0,0,1.176768,0,27.652011,0,0,0,0,0,0,0.000356,0.000001,0.992967,0,0,0.002003,0,0,0,23.771181,6688.322677,3358.750837,5.124057,0.002164,0.006841,568.877489,0.000003,0.016234,NotAnnotated
2242.338552,7,-0.011085,1.285079,1.756322,53044.797,74,1.323756,0.003752,163.017919,0.435897,0,3.65,1.142288,-0.000417,2380.254953,0.000057,11.472526,10.39529,0.001362,0.007872,0.321189,3.547716,2.9131,4.624151,3.113718,0.000191,0.001769,0,0,0,2.98184,0,7.246499,0.010587,0.048916,1.2096,0.000038,5.6523,46.404,1.8891,24,6912.082487,13.891,71.84607,8.011973,16.507151,0.8083,32.061,0,3.233,0.001781,1.3064,1.0043,-0,0.58668,6.681273,585.164916,1.513382,0.936562,0,53.738531,3.848966,-0,0,0.002045,2.066625,8,1036.470354,0.00077,-32.644061,0.00333,0,0.00578,0.132307,0.003794,0.000001,2.111779,0.003802,873.283749,0.079608,0.008833,0,0.119114,0,0.042488,43.392457,0.035963,0.00019,0,0.000003,10602,984.087517,2.598497,0,317.302153,438.44196,2.362662,1197.722599,35.024174,0,8.188979,0,1237120.204231,1,0,-0.059192,0.000001,0.577301,0,0.000001,0.000998,0.000001,0,0,57.62607,9568.8648,6182.83815,5.105108,0.003062,0.004247,2134.48964,0.000002,0.018091,C
1273.050642,7,-0.016342,1.328048,1.04809,4949.9425,184.5,0.989925,0.003018,23.186263,0.577778,0.21386,-1.63,1.58584,-0,469.91936,0.000005,15.222079,4.603447,0.003286,0.005839,0.515383,1.001559,0.570086,1.11103,1.039093,0.000003,0.002813,0.17668,21.6565,0.25452,0.862881,1.52345,3.839396,0.010001,0.023017,0,0.000002,0,0,0,0,3382.107563,0,21.854108,9.786835,6.489568,0,0,0.09053,0,0.002143,0,0,-0.4,0.610745,1.133179,70.025657,0.80839,0.633492,0,9.273733,0.665514,0,10.326,0.001859,0.509113,26,1178.762256,0.000145,-39.7402,0.001541,1.5181,0.000731,0.147643,0.001331,0.000001,14.551692,0.003802,880.418133,0.159217,0.011201,45.201878,1.722073,13572,0,27.160944,0.610915,0.000108,0.039804,0.000002,6177,840.338973,0.392775,0,313.103077,426.505104,1.339779,1640.684625,8.756243,0,12.37721,0,926030.71263,1,0.099755,-0.008074,0.000001,0.070131,9.455,0,0.001622,0.000001,0.000002,0,7.52843,3026.7664,3951.264,5.111896,0.003211,0.001106,469.848753,0.000003,0.005262,NotAnnotated
474.455639,8,-0.006581,1.485785,1.1057,1601.7741,38.5,1.762151,0,8.779472,0.607143,0,-5.36,0.905338,-0.000454,103.310228,0,1.804198,3.671597,0.000561,0.002377,0.159833,1.708304,0.788158,3.075016,1.318542,0,0.000618,0,0,0,0.611256,0,0.93773,0.002908,0.015345,0.65721,0,0.71885,15.385,0.17993,7,1097.485915,10.515,4.729899,1.122005,3.097134,0,16.686,0,0.65363,0.00055,0.17613,0,-0,0,0.075738,41.177244,0.906355,0.417505,0,3.694213,0.939318,0.000014,0,0.000408,0.437719,8,510.021435,0.000007,0,0.00025,0,0.00041,0.001728,0.000321,0,0.000628,0.003802,0,0.039804,0,0,0,0,0.006884,0,0,0.000005,0,0.000001,0,0,0.472491,0,0,0,2.72459,0,3.316454,0,0,0,0,0,0,-0.066041,0,0.067633,0,0,0.000307,0,0,0,4.060264,1448.444843,1347.970928,5.083071,0.00005,0.000372,31.623462,0,0.003331,NotAnnotated
831.986061,9,-0.004132,3.8919,3.094904,1802.0331,12.5,4.588295,0.002874,39.656875,0.8,0.21386,0.39,1.896951,-0.000437,313.356596,0.000001,20.824257,9.43385,0.002236,0.008606,0.538307,3.954773,1.772179,6.452242,4.021622,0.000006,0.001235,0.19951,28.7605,0.344485,3.243244,1.6658,2.263286,0.009637,0.023017,1.1032,0.000003,2.5067,57.281,0.68897,17,2229.418749,21.631,25.605554,4.2581,10.555128,0,32.44,0.22335,1.0871,0.001695,0.47841,0.43956,-1.75,0,0.438764,101.26671,2.536025,2.191709,0,13.099941,4.145752,0.000101,20.6515,0.001503,2.033721,21,909.438022,0.000047,0,0.001137,3.9797,0.000393,0.187759,0.001158,0,1631.462982,0.003802,0,0.13994,0,112.122248,0,14592,0,0,0,0.000041,0.159217,0.000001,11136,0,1.859629,0,0,0,5.846805,0,8.245541,0,0,0,0,0,0.19951,-0.014234,0.000002,0.158027,9.275,0,0.002508,0,0.000003,0,6.851837,2481.102546,2353.451471,5.047062,0.050022,0.002481,497.245143,0.000001,0.00912,NotAnnotated
728.052182,7,-0.007332,0.913463,1.404644,10561.1837,5.5,1.030834,0.001282,85.24737,0.533333,0.205045,1.74,0.918319,-0.000421,441.147696,0.000003,10.569001,13.241141,0.000699,0.011636,0.231013,2.266049,1.559136,1.425991,2.026768,0.000027,0.000809,0.27237,20.5605,0.5648,1.573835,2.88245,3.060267,0.021913,0.145071,1.2297,0.000041,3.1145,34.23,1.1296,17,2355.097101,12.39,13.969532,2.362301,13.113354,0,41.199,0.23181,2.2306,0.000918,1.3877,0.19605,-1.6,0,1.221498,185.172125,1.545413,0.551354,0.000001,25.505654,2.246945,0.000038,10.326,0.000625,0.873835,20,501.775712,0.000056,0,0.000389,11.686,0.000457,0.057929,0.000496,0,1.215659,0.003802,0,0.107604,0,0,0,0,0.00751,0,0,0.000188,0,0.000001,0,0,2.259934,0,0,0,1.1919,0,16.65333,0,0,0,0,0,0.26967,0.000956,0,1.552969,6.985,0,0.002166,0,0.000004,0,40.156592,3482.420213,1566.531455,5.11254,0.00108,0.010279,444.631182,0.000003,0.016728,NotAnnotated
2005.409421,6,-0.02182,0.501399,0.398972,34797.6596,57.5,0.717109,0.001509,30.25585,0.339181,0.189,-0.27,2.897657,-0,2531.664499,0.000005,15.795627,5.423786,0.003415,0.005937,0.696672,0.088536,0.414212,0.106665,0.30608,0.000032,0.002626,0.099755,24.512,0.35091,0.36909,1.5709,3.903745,0.009292,0.24668,0,0.000004,0,0,0,0,9224.232524,0,290.91917,7.241997,18.674291,0,0,0.15441,0,0.003309,0,0,0.95,0.595536,1.715972,44.471754,0.189144,0.175793,0.000001,40.057202,0.618893,0,28.4135,0.005176,0.363672,0,2912.602904,0.000081,-4.129159,0.004459,8.497,0.005654,0.188788,0.006835,0.000001,2710.962094,0.003802,935.207089,0.119413,0.353298,15.384486,0.7389,9301,0,77.958113,0.035963,0.00009,0.039804,0.000002,9301,830.445532,0.146786,0,300.512699,974.455669,0.099596,4091.404213,5.940935,0,2.591902,0,435444.602316,1,0.099755,0.00506,0.000001,0.201702,8.94,0,0.0024,0,0.000004,0,52.924197,3566.13915,7780.585213,5.126313,0.132008,0.001742,2115.070105,0.000001,0.016425,C
345.00813,7,-0.010169,1.076409,0.915652,3967.4073,34,1.232807,0.005419,8.947595,0.47619,0,-1.68,1.425433,-0.000462,320.726042,0.000006,41.45234,6.772051,0.001774,0.011736,0.415293,0.375066,1.457872,0.483528,0.803517,0.000033,0.001439,0,0,0,1.198369,0,1.543242,0.014104,0.094262,0.92692,0.000007,2.7633,128.18,2.0465,19,1367.226345,13.731,33.538174,4.3397,19.176652,1.4325,26.51,0,1.7141,0.001497,1.2641,3.2426,0,0,0.747233,25.65545,2.013626,2.670076,0.000001,7.934897,0.516156,0.000101,0,0.001787,2.40509,34,246.713355,0.000041,0,0.001379,0,0.000657,0.088316,0.001184,0,6971.976446,0.003802,0,0.100136,0,0,0,0,0,0,0,0.000039,0,0.000001,8023,0,2.722074,0,0,0,0.546539,0,6.587997,0,0,0,0,0,0,-0.009837,0.000001,0.441472,0,0,0.003216,0,0,0,30.170398,890.524717,962.992524,5.102893,0.027329,0.005808,847.838159,0,0.014818,NotAnnotated
490.672997,8,-0.007236,2.969214,2.406544,2643.1902,17.5,3.5102,0.005419,13.16659,0.666667,0,0.39,1.743012,-0.000437,353.962066,0.000002,26.149974,5.808394,0.002966,0.011563,0.319611,3.200585,1.347681,4.982563,3.123924,0.000006,0.001415,0,0,0,2.481639,0,3.041176,0.013021,0.023017,1.1032,0.000005,2.5067,57.281,0.68897,17,2070.072546,21.631,20.488239,3.768208,11.316599,0,32.44,0,1.0871,0.001969,0.47841,0.43956,-0,0,0.691661,46.129987,1.875945,1.592132,0.000001,16.142366,3.296038,0.000101,0,0.001241,1.489932,39,543.38718,0.000046,0,0.000769,0,0.000145,0.221113,0.00083,0,2486.045943,0.003802,0,0.199021,0,0,0,0,0,0,0,0.000066,0,0.000001,0,0,1.325752,0,0,0,4.586963,0,6.355775,0,0,0,0,0,0,-0.014516,0.000002,0.158027,0,0,0.003318,0,0,0,10.050153,1527.607718,1843.233912,5.101052,0.054658,0.003497,616.594405,0.000002,0.006524,NotAnnotated
1281.179316,7,-0.0066,1.792745,1.795173,12113.1369,18.5,1.114626,0.001282,21.522671,0.678571,0,1.41,1.790159,-0.00045,759.418745,0.000012,27.192839,5.609442,0.002054,0.007548,0.46274,0.603546,1.668183,0.418304,1.300833,0.000029,0.002098,0,0,0,3.221917,0,2.977601,0.010182,0.069455,1.0173,0.000008,3.4977,90.882,0.68645,21,3450.22609,16.201,45.288416,20.066093,11.456805,0,43.323,0,2.1987,0.002379,0.70427,0.19605,-0,0,1.859773,74.933933,1.472859,1.606756,0.000001,5.959035,1.041143,0.000349,0,0.001918,1.592459,24,707.59267,0.000785,0,0.002122,0,0.002145,0.107323,0.002209,0,17757.256,0.003802,0,0.099511,0,98.409881,0,16512,0,0,0,0.000066,0.060332,0.000001,12416,0,1.268295,0,0,0,0.921795,0,11.159457,0,0,0,0,0,0,-0.046542,0.000001,0.132456,0,0,0.002145,0,0,0,30.705037,2212.92491,2779.837476,5.120811,0.055614,0.003253,922.644767,0,0.013938,NotAnnotated
4022.192004,7,-0.030858,1.007136,0.790439,48769.347,319.5,1.43691,0.000671,98.205394,0.487179,0.189,-0.27,2.669139,-0,4016.03111,0.000006,11.488494,7.531824,0.002291,0.004819,0.71899,0.165913,0.850522,0.21007,0.606136,0.000095,0.001817,0.099755,24.512,0.35091,0.757758,1.5709,5.069771,0.00701,0.240875,0,0.000004,0,0,0,0,15311.187722,0,484.112348,4.001723,18.876421,0,0,0.15441,0,0.002021,0,0,0.95,0.595536,2.26062,125.582136,0.400438,0.380073,0,70.651307,1.196946,0,28.4135,0.003225,0.783336,18,5209.89916,0.00012,-2.2908,0.002727,8.497,0.003273,0.118639,0.004317,0,1519.367667,0.003802,1040.438919,0.079608,0.221,0,0.355348,0,0,33.691535,0.035963,0.000084,0,0.000004,0,945.778176,0.323455,0,306.642,1173.591204,0.193549,4900.6536,14.64494,0,2.748185,0,334416.154811,1,0.099755,-0.008749,0.000002,0.369901,8.94,0.000001,0.001552,0.000001,0.000004,0,46.358695,7923.478752,12758.362024,5.130888,0.146799,0.001506,2976.43562,0,0.018203,NotAnnotated
973.791438,9,-0.015931,2.10898,3.398566,1529.2264,4,2.055351,0.000714,19.692755,0.809524,0,1.13,1.517334,-0.000434,260.561388,0.000004,13.525085,6.795805,0.003046,0.005343,0.490612,5.240236,3.379718,1.829398,2.958039,0.000005,0.002524,0,0,0,1.629344,0,1.405152,0.007618,0.046236,0.74779,0.000001,5.3369,46.815,0.50904,14,2024.139024,20.38,18.537115,9.136588,8.796657,0,36.151,0,2.4271,0.003047,0.27719,0.19605,-0,0,0.247567,72.542967,1.662418,1.559731,0,2.923434,3.370385,0.000032,0,0.002647,1.191863,24,657.87748,0.000242,0,0.001189,0,0.000513,0.141869,0.001344,0,4.543858,0.003802,0,0.196552,0,145.546866,0,14720,0,0,0,0.000023,0.120664,0.000001,14835,0,0.939759,0,0,0,2.733872,0,6.564587,0,0,0,0,0,0,-0.035058,0.000001,0.101294,0,0,0.002404,0,0,0,5.814549,1787.296773,1879.74304,5.084104,0.002108,0.001538,210.664401,0,0.014116,NotAnnotated
860.559,8,-0.018733,1.98719,3.208456,1296.2612,4,1.937326,0.001372,36.675246,0.545455,0.21386,1.13,1.551217,-0.000434,219.14865,0.000006,15.061881,8.819024,0.003706,0.006835,0.469521,4.997803,3.174124,1.735261,2.794982,0.000002,0.00247,0.099755,25.0605,0.25452,1.524072,1.8078,1.797539,0.009503,0.023017,0.74779,0.000002,5.3369,46.815,0.50904,14,2169.935676,20.38,14.791829,10.454631,9.494726,0,36.151,0.13934,2.4271,0.003757,0.27719,0.19605,-1.75,0,0.236466,101.96764,1.552533,1.455412,0,7.067829,3.18923,0.000032,10.326,0.00331,1.110956,22,913.561792,0.000032,0,0.001396,1.5181,0.000502,0.246976,0.001549,0,4.823169,0.003802,0,0.242275,0,51.337295,0,8165,0,0,0,0.000039,0.060332,0.000001,14720,0,0.873758,0,0,0,2.594114,0,6.68169,0,0,0,0,0,0.1512,0.006924,0.000002,0.114079,8.57,0,0.003542,0,0.000002,0,4.92875,2319.403303,2102.148036,5.016295,0.002108,0.002109,253.617544,0,0.011672,NotAnnotated
2480.546854,6,-0.014948,0.667156,0.509089,20164.1284,76,0.489475,0.00875,43.449616,0.375,0.21386,-2.09,2.144108,-0,1674.354247,0.000017,22.195849,5.117863,0.001486,0.007552,0.679609,0.420996,0.514418,0.531839,0.47807,0.000011,0.001569,0.46652,21.6565,0.6389,0.308168,3.69765,7.945192,0.011646,0.049421,0,0.000011,0,0,0,0,7755.624695,0,79.399581,5.447578,11.621679,0,0,0.1151,0,0.001405,0,0,-0.35,0.595536,3.175993,83.30622,0.51524,0.633551,0.000001,18.730508,0.373126,0,10.326,0.00135,0.502605,0,2581.914258,0.000309,10.995584,0.001187,1.5181,0.00102,0.104901,0.001144,0.000001,7956.629311,0.003802,1095.291878,0.10387,0.171392,0,0.319836,0,0,30.40496,0.035963,0.000227,0,0.000004,9999,1056.30688,0.641305,0,318.809037,2482.221829,0.517609,12228.778503,14.375859,0,2.770693,0,539127.499772,1,0.099755,-0.009937,0.000003,0.0927,8.575,0.000001,0.003629,0.000001,0.000002,0,19.167422,5383.991595,8478.99634,5.125895,0.220367,0.002297,1397.714129,0.000016,0.010807,C
2655.529542,6,-0.019862,0.44056,0.627323,36580.8888,184,0.455729,0.004503,247.874207,0.35,0.21386,3.65,1.540762,-0,2576.754888,0.000041,11.387254,12.761501,0.002556,0.008397,0.44818,1.269673,1.051556,1.556377,1.102444,0.000092,0.002572,0.18875,13.8485,0.94455,1.125091,3.8754,7.729562,0.010948,0.078271,0,0.000019,0,0,0,0,6444.20201,0,143.451024,11.005305,16.943813,0,0,0.257585,0,0.003017,0,0,-0.45,0.613699,5.525725,651.993832,0.535629,0.325024,0,71.995887,1.421091,-0,10.326,0.003037,0.736699,27,1430.109651,0.002631,-20.54086,0.003935,14.9365,0.00514,0.361254,0.004519,0.000001,1.144256,0.003802,960.981286,0.159842,0.592965,120.570918,3.218898,24366,0.015164,67.868482,0.621248,0.000179,0.039804,0.000003,21390,802.340138,0.890944,0,341.95762,426.505104,0.820405,2434.86613,40.500602,0,9.942896,0,793270.085384,1,0.099755,-0.03495,0.000001,0.759213,10.47,0.000001,0.001144,0.000001,0.000006,0,39.740238,11746.961325,7929.311295,5.126513,0.004113,0.003175,1661.739456,0.000002,0.016972,C
1679.217812,8,-0.010525,0.989337,0.834628,41254.492,91,1.140787,0.017876,30.133535,0.358333,0.21386,-2.53,1.304527,-0,2063.209361,0.000088,35.221683,3.960325,0.00192,0.012192,0.237865,0.386112,1.177082,0.447648,0.75929,0.000047,0.002048,0.8333,13.8485,1.02325,0.683244,6.497,12.825782,0.017423,0.0576,0,0.000093,0,0,0,0,8405.036721,0,143.578919,14.812967,13.347511,0,0,0.084545,0,0.001591,0,0,2.1,0.595536,6.614346,113.034585,1.755118,2.057877,0.000013,39.046239,0.53098,0,10.326,0.002358,1.887034,0,1521.56382,0.001463,-2.9749,0.002839,1.5181,0.00315,0.093992,0.003067,0,69439.01224,0.003802,861.559319,0.089872,0.0015,43.843963,0.141602,15444,0,12.095093,0.035963,0.000559,0.039804,0.000004,9999,681.65163,2.323602,0,332.3495,426.505104,0.527686,2409.82055,21.501789,0,4.044642,0,333935.365929,1,0.099755,-0.024318,0.000004,0.191316,8.94,0.000001,0.005873,0.000001,0.000001,0.000001,39.215297,4166.261874,6279.78394,5.113714,0.182449,0.006587,3660.220321,0.000068,0.008656,NotAnnotated
1195.622323,8,-0.016488,1.427641,2.371748,3574.1941,121,1.391115,0.001342,42.177979,0.638889,0.21386,0.53,1.379583,-0.000438,443.033312,0.000014,19.700004,7.577408,0.004031,0.006436,0.485882,3.52477,2.571995,1.239317,2.028312,0.000008,0.00247,0.099755,25.0605,0.25452,1.669284,2.0355,2.539019,0.009125,0.023017,0.74779,0.000005,6.0492,63.045,0.50904,16,3418.517616,20.75,34.859149,8.137145,10.003065,0,38.885,0.13934,2.6986,0.004009,0.27719,0.19605,-1.75,0.595536,0.573774,139.201634,1.233377,1.450939,0,8.338274,2.278319,0.000032,10.326,0.003528,1.176486,29,1189.379152,0.000063,-0.2933,0.001814,1.5181,0.000686,0.283846,0.002272,0.000001,1849.587873,0.003802,526.816349,0.241327,0.0005,157.577514,0.141602,20124,0,12.095093,0.035963,0.000053,0.060332,0.000002,14835,506.73865,0.650807,0,338.88,426.505104,1.846958,480.189375,8.295727,0,4.114277,0,684220.699104,1,0.1512,0.022156,0.000003,0.09943,8.655,0,0.003445,0,0.000003,0,9.060061,2989.287648,3140.927829,5.13021,0.077351,0.002591,592.066591,0,0.012524,NotAnnotated
919.942716,6,-0.012644,0.707212,0.629925,9390.3625,90,0.827163,0,26.855029,0.5,0,0.88,1.333762,-0.000464,791.562879,0,6.614325,5.419209,0.001389,0.004363,0.286801,0.042238,0.535895,0,0.641523,0.000017,0.001514,0,0,0,1.492325,0,2.294801,0.008202,0,1.3953,0.000012,0.96241,30.326,0.31311,14,4070.887008,12.344,25.945419,7.1789,7.442712,0,33.914,0,0.94037,0.002127,0.47507,0,-0,0.595617,0.944318,41.26513,0.928831,0.409898,0,11.430834,1.869632,0.000019,0,0.002019,0.999444,21,803.248162,0.000126,0.192027,0.001894,0,0.002339,0.05268,0.002135,0.000001,0.005588,0.003802,733.732659,0.079608,0.05427,0,0,0,0,0,0,0.000053,0,0.000002,5529,555.773902,0.648246,0,391.91368,710.825777,0.42702,1814.335578,4.61112,0,2.616594,0,162670.057727,1,0,-0.03039,0.000001,0.165179,0,0,0.000709,0,0,0,17.8524,2850.504067,2899.896633,5.098714,0.001146,0.003516,533.419456,0,0.004267,NotAnnotated
1771.779295,9,-0.022531,1.781931,2.745996,8596.4444,394,2.01165,0.000465,158.54293,0.571429,0,1.74,1.207641,-0.000421,615.000773,0.000002,7.192107,13.673461,0.001112,0.007905,0.380392,4.594843,3.019326,2.917498,3.997292,0.000027,0.001356,0,0,0,2.924324,0,4.158206,0.014707,0.108045,1.2297,0.000026,3.1145,34.23,1.1296,17,3995.719133,12.39,21.955721,4.837876,10.316608,0,41.199,0,2.2306,0.001663,1.3877,0.19605,-0,0.610745,1.184638,339.363518,2.932301,1.064563,0,32.736764,4.365336,0.000038,0,0.001466,1.659316,15,1321.43328,0.000114,3.539886,0.001281,0,0.001866,0.120365,0.00133,0,0.229058,0.003802,996.503757,0.161406,0.633023,0,4.176349,0,0.013005,84.974263,0.610915,0.000181,0,0.000002,0,809.052276,4.306679,0.000001,325.826324,426.505104,2.400975,2305.697885,29.230608,0,7.511076,0,704093.236764,1,0,0.002092,0.000001,0.992967,0,0,0.001349,0,0,0,16.34305,7192.240365,3550.365845,5.157689,0.001983,0.004905,428.547102,0.000001,0.015499,NotAnnotated
1172.46051,7,-0.039272,0.917217,0.78775,38933.46035,503,1.052588,0.021698,14.992214,0.35,0.21386,-1.68,1.251186,-0,1589.776759,0.00008,43.122498,3.316332,0.002819,0.012972,0.28397,0.350105,1.207847,0.43902,0.698112,0.000038,0.003421,0.8333,13.8485,1.02325,0.948803,6.7245,10.2349,0.019344,0.030757,0,0.000077,0,0,0,0,6959.285253,0,73.786768,9.150587,13.432267,0,0,0.084545,0,0.002052,0,0,2.25,0.595577,6.118061,80.743019,1.601177,2.129986,0.000011,21.473265,0.44823,0,10.326,0.002899,1.88978,0,959.849625,0.000565,-3.562031,0.004433,1.5181,0.004632,0.091849,0.003001,0.000001,80633.653838,0.003802,772.747606,0.139315,0.04934,19.053708,0.565932,6441,0,59.869564,0.145948,0.000472,0.039804,0.000003,14577,697.526327,2.116238,0,324.605735,598.587375,0.4931,1354.87261,10.771035,0,4.241026,0,639310.820545,1,0.099755,0.052493,0.000003,0.095168,10.38,0,0.006682,0.000001,0.000002,0.000001,49.345324,2616.58578,4616.94714,5.108484,0.186304,0.007361,3053.598845,0.000059,0.009623,C
1078.399815,7,-0.014433,1.013403,1.03518,9849.4074,86.5,0.631323,0.000714,17.42476,0.6,0,1.41,3.204296,-0.00045,859.468942,0.000003,22.067912,6.655646,0.001143,0.006043,0.792897,0.365336,0.959845,0.251326,0.756862,0.000033,0.001289,0,0,0,1.785617,0,1.589362,0.008175,0.228804,1.0173,0.000002,3.4977,90.882,0.68645,21,2931.225964,16.201,83.165731,9.020918,14.9091,0,43.323,0,2.1987,0.001246,0.70427,0.19605,-0,0,1.000541,26.96326,0.820808,0.91469,0,7.622161,0.602382,0.000349,0,0.000954,0.894977,17,741.929665,0.000681,0,0.000996,0,0.000987,0.030148,0.001087,0,2856.525397,0.003802,0,0.059706,0,0,0,0,0,0,0,0.000027,0,0.000001,0,0,0.708871,0,0,0,0.547124,0,7.558747,0,0,0,0,0,0,-0.029675,0,0.217708,0,0,0.001409,0,0,0,37.450218,1750.434906,2711.326728,5.116435,0.050022,0.00188,689.77367,0,0.016835,NotAnnotated
388.12035,8,-0.020025,1.228054,1.070955,17761.2243,64.5,1.411984,0.020392,3.096342,0.439394,0,-1.68,0.880765,-0,575.825058,0.000038,33.246708,2.29618,0.001919,0.011226,0.171274,0.484706,1.627328,0.590214,0.947569,0.000009,0.002492,0,0,0,1.288659,0,4.428514,0.016884,0.023017,0,0.000037,0,0,0,0,2685.889572,0,24.519185,7.232467,10.566981,0,0,0,0,0.001848,0,0,0,0.577548,2.419698,29.979204,2.119226,2.789221,0.000005,7.35086,0.618979,0,0,0.002094,2.491352,9,352.51335,0.000057,-9.505104,0.002708,0,0.003644,0.104817,0.002452,0,38668.673306,0.003802,436.774109,0.13341,0.000867,32.044543,0.078602,14464,0,50.83848,0,0.000205,0.039804,0.000001,12769,390.649277,2.737959,0,359.554016,426.505104,0.670368,582.423498,3.123607,0,1.665627,0,437423.277545,1,0,0.004628,0.000001,0.070131,0,0,0.006002,0,0,0.000001,45.022115,905.843167,1717.746355,5.120168,0.066504,0.006265,1145.607543,0.000029,0.007013,NotAnnotated
1020.16689,7,-0.010324,0.701508,0.634457,41266.24425,27,0.808861,0.021198,9.072066,0.4,0.21386,-1.03,1.15136,-0,1633.768219,0.000063,35.671812,2.685236,0.002559,0.011711,0.256844,0.271792,1.002752,0.315908,0.55255,0.000022,0.003421,0.8333,13.8485,1.02325,0.855022,6.7245,9.24008,0.018196,0.04062,0,0.000055,0,0,0,0,6788.547276,0,89.939234,9.463103,13.121461,0,0,0.084545,0,0.002248,0,0,1.9,0.595536,5.104974,57.653356,1.31835,1.701973,0.000008,18.792364,0.37713,0,10.326,0.002785,1.576346,0,1005.63267,0.000145,-0.303608,0.004002,1.5181,0.003855,0.101851,0.002942,0.000001,54610.322644,0.003802,478.0067,0.119413,0.002318,23.074198,0.141602,11639,0,12.095093,0.035963,0.000409,0.039804,0.000003,14577,423.266023,1.684252,0,359.268653,426.505104,0.372524,464.916484,6.512995,0,3.130104,0,194825.417807,1,0.099755,0.023483,0.000002,0.085177,8.825,0,0.006552,0.000001,0.000002,0.000001,52.301957,2118.651053,4437.822792,5.121888,0.191886,0.006141,2531.780566,0.000049,0.009041,C
2243.690681,7,-0.017908,1.639576,2.113788,8618.5215,61.5,1.179118,0.001519,107.341093,0.577778,0.203065,2.52,1.544839,-0.000426,991.712449,0.00001,21.69683,11.094229,0.002756,0.007012,0.589573,3.213479,1.827198,5.550926,2.353285,0.000077,0.00247,0.099755,16.756,0.343225,2.212983,2.40565,3.68812,0.008936,0.070697,1.5077,0.000013,3.2881,85.052,0.68645,24,5428.38042,13.907,107.386341,9.800003,14.962081,0,50.037,0.251945,2.2736,0.005494,0.79659,0.43956,-2.25,0,1.352022,194.404171,1.798505,1.637043,0.000001,22.310662,1.146804,0.000101,10.326,0.003515,1.48352,26,1649.9539,0.000145,0,0.002726,7.89,0.001203,0.395363,0.003043,0,7294.102897,0.003802,0,0.150204,0,109.291398,0,19968,0.006757,0,0,0.000069,0.079608,0.000002,17784,0,1.556277,0,0,0,4.084784,0,29.813409,0,0,0,0,0,0.099755,0.018015,0.000004,0.429679,8.9,0,0.001778,0,0.000005,0,16.385022,5835.564707,4461.817974,5.133449,0.051478,0.003706,1718.618564,0,0.016815,NotAnnotated
2574.731691,7,-0.014508,1.192513,0.892945,31737.6675,89.5,0.536619,0.004422,56.133318,0.487179,0.197435,-0.97,2.835816,-0,4062.172068,0.000007,10.756896,5.496855,0.002715,0.006079,0.497616,0.184825,0.466608,0.20969,0.629518,0.00002,0.002674,0.099755,13.8485,0.486475,0.632573,1.78075,5.59533,0.009196,0.307284,0,0.000009,0,0,0,0,5183.194763,0,1054.751058,61.66491,10.607058,0,0,0.177575,0,0.00239,0,0,1.25,0.604879,2.726645,129.595359,0.467776,0.301189,0.000001,27.182602,1.222048,0,10.326,0.002172,0.462255,0,2419.85826,0.086351,17.834458,0.002106,7.911,0.002482,0.220406,0.005797,0.000001,8.861231,0.003802,595.092094,0.129677,0.096022,20.327008,2.83478,8961,0,83.915197,0.526713,0.000124,0.039804,0.000003,11639,692.746898,0.438879,0,370.379181,426.505104,0.20382,2610.016718,9.892269,0,11.535119,0,605419.788248,1,0.099755,-0.067322,0.000001,0.459442,9.415,0.000001,0.003144,0.000001,0.000003,0,34.478726,5059.854822,11889.832643,5.113865,0.005301,0.002396,781.632554,0.000001,0.007154,NotAnnotated
217.921561,7,-0.006335,2.08058,1.622821,562.0115,2,2.455902,0.002874,7.250581,0.761905,0,1.45,1.717773,-0.000425,92.268092,0,9.534134,6.096119,0.003252,0.008128,0.221277,1.792565,0.687456,1.985982,2.320236,0,0.002044,0,0,0,1.883007,0,1.068867,0.008546,0.023017,1.1032,0,1.9749,41.051,0.68897,14,639.8328,21.261,2.457653,4.368203,6.92867,0,32.776,0,0.81558,0.002189,0.47841,0.43956,-0,0,0.103985,19.773881,1.20726,0.78047,0,5.028758,2.506811,0.000101,0,0.001889,0.862466,15,271.69359,0.000006,0,0.001285,0,0.000524,0.143229,0.001311,0,1.036698,0.003802,0,0.219549,0,46.150493,0,14934,0,0,0,0.000014,0.079608,0.000001,15618,0,0.911364,0,0,0,2.144129,0,4.667426,0,0,0,0,0,0,0.03171,0.000001,0.158027,0,0,0.002003,0,0,0,4.273852,801.639712,675.975872,5.106301,0.001385,0.001109,62.284836,0,0.002669,NotAnnotated
2579.311664,7,-0.023714,1.329203,1.697545,13228.3113,156,0.954707,0.002887,138.188294,0.358333,0.203065,2.52,1.690449,-0,1412.610836,0.000016,26.915724,9.672349,0.003018,0.008739,0.496451,2.529296,1.481177,4.456296,1.889242,0.000238,0.00247,0.099755,16.756,0.343225,1.796648,2.40565,6.895297,0.009699,0.14289,0,0.000017,0,0,0,0,6338.873925,0,176.271398,10.194767,15.798462,0,0,0.251945,0,0.005442,0,0,-2.25,0.583667,2.635117,168.556554,1.478778,1.352497,0.000001,50.244106,0.912053,0,10.326,0.00368,1.223809,37,1867.827703,0.000192,2.256297,0.003112,7.89,0.00151,0.488113,0.003802,0.000001,17376.789744,0.003802,494.059306,0.149579,0.011741,115.640364,0.156034,17784,0.005884,111.393418,0.035963,0.000126,0.079608,0.000003,20124,433.067932,1.297382,0,349.900767,426.505104,3.261621,792.000974,79.252451,0,3.065997,0,256038.278443,1,0.099755,0.062336,0.000006,0.831069,8.9,0,0.001941,0.000001,0.000005,0,16.765921,7631.483689,5671.892436,5.112075,0.132573,0.003274,3105.542633,0.000001,0.012639,NotAnnotated
1226.89517,7,-0.020337,1.401077,1.058853,4215.7117,60.5,1.646818,0.002155,50.623313,0.469697,0.21386,1.45,2.25582,-0,692.537676,0,10.372519,7.774852,0.005005,0.007466,0.367218,1.147915,0.459073,1.386048,1.532297,0.000004,0.00247,0.19951,28.7605,0.344485,1.18852,1.4381,3.927197,0.008746,0.043667,0,0.000003,0,0,0,0,4414.0726,0,34.526655,5.965005,9.723039,0,0,0.24362,0,0.003258,0,0,-1.75,0.577592,0.511659,84.458202,0.82659,0.560598,0,35.515258,1.563736,0,20.6515,0.002939,0.600126,34,1651.943107,0.000054,-0.246417,0.001633,3.9797,0.000487,0.37571,0.001802,0.000001,8.546982,0.003802,521.850957,0.319685,0.007559,115.640364,0.141602,17784,0,12.095093,0.035963,0.000065,0.079608,0.000002,17784,586.173349,0.666492,0,347.734807,426.505104,1.431945,2186.126369,15.570962,0,3.421643,0,543910.362309,1,0.19951,-0.011323,0.000003,0.20466,10.86,0,0.001754,0,0.000004,0,8.014661,4089.572,4093.366368,5.114686,0.003946,0.001676,576.803473,0.000002,0.004641,C
1274.13675,9,-0.02237,1.434278,1.232807,33148.206,47.5,1.646246,0.005375,23.562328,0.435897,0.21386,-1.03,1.207395,-0.000462,1386.600529,0.000045,26.532383,4.791738,0.002604,0.010232,0.334898,0.545172,1.88778,0.679399,1.090095,0.000049,0.002947,0.8333,13.8485,1.02325,1.498303,6.7245,6.7278,0.014803,0.043272,0.92692,0.000041,2.7633,128.18,2.0465,19,5980.960609,13.731,63.110087,19.012779,14.224704,1.4325,26.51,0.084545,1.7141,0.003117,1.2641,3.2426,1.9,0.650388,4.565617,112.643542,2.506377,3.310866,0.000002,19.90865,0.704,0.000101,10.326,0.003755,2.951195,26,922.045845,0.000529,5.2538,0.00476,1.5181,0.005763,0.159544,0.004069,0.000001,17084.223987,0.003802,1096.65472,0.163576,0.7616,19.957944,38.863095,11187,0,92.415058,9.924779,0.000233,0.039804,0.000002,11413,1602.023115,3.290531,0,241.8207,426.505104,0.76709,9704.32727,10.813447,0,18.840233,0,1954051.66753,1,0.099755,-0.063127,0.000001,0.210887,8.825,0,0.003217,0.000001,0.000002,0,50.415522,3150.567495,4102.656935,5.048575,0.057798,0.005771,1921.648112,0.000004,0.012212,C
3912.5485,6,-0.0192,0.421173,0.718794,6688.6118,161.5,0.41297,0.000771,134.47091,0.428571,0.21386,1.13,1.436055,-0,1091.101185,0.000021,11.491725,8.469255,0.003141,0.005146,0.543866,1.164025,0.712989,0.374485,0.623656,0.000019,0.002422,0.099755,25.0605,0.25452,0.350549,1.8078,5.41329,0.007575,0.044485,0,0.000005,0,0,0,0,8868.883644,0,85.494656,6.336875,10.149519,0,0,0.13934,0,0.003166,0,0,-1.75,0.612153,0.92381,493.202961,0.333473,0.309309,0,19.744648,0.744934,0,10.326,0.003071,0.240706,25,3393.003328,0.000347,98.553256,0.00137,1.5181,0.000664,0.188344,0.001808,0.000001,13.469089,0.003802,857.92193,0.196552,0.502749,0,5.485753,0,0.022805,190.770083,0.565237,0.0001,0,0.000004,8165,955.27856,0.180929,0,374.746055,431.359139,0.575447,3844.314779,22.525946,0,10.744764,0,1065863.162404,1,0.1512,-0.005312,0.000004,0.145352,8.57,0.000001,0.002455,0.000001,0.000002,0,6.357996,8909.656752,8601.527432,5.133649,0.005468,0.001532,904.612573,0.000001,0.017435,C
1003.933138,7,-0.007233,1.084787,1.856959,5420.9164,6.5,1.060688,0.001105,32.88181,0.611111,0,0.53,1.080099,-0.000438,516.24381,0.000018,14.809582,7.037361,0.002824,0.005623,0.390664,2.739904,2.006326,0.896993,1.566815,0.000012,0.002326,0,0,0,1.385246,0,2.218181,0.007081,0.025295,0.74779,0.000005,6.0492,63.045,0.50904,16,3139.942704,20.75,30.2827,7.044388,11.469607,0,38.885,0,2.6986,0.002878,0.27719,0.19605,-0,0,0.77509,94.110896,0.951678,1.077308,0,6.678124,1.853627,0.000032,0,0.002573,0.902234,10,832.165984,0.000055,0,0.001503,0,0.000943,0.070407,0.00182,0,1554.547597,0.003802,0,0.180995,0,71.729902,0,14577,0.003621,0,0,0.000039,0.060332,0.000001,16512,0,0.479733,0,0,0,1.393735,0,4.981094,0,0,0,0,0,0,-0.012076,0.000001,0.163005,0,0,0.002361,0,0,0,13.741233,2776.239,2623.042072,5.131879,0.028763,0.002337,576.097237,0,0.012944,NotAnnotated
2436.745948,8,-0.031398,2.789958,2.738966,15046.992,380,1.731879,0.000856,45.021293,0.469697,0.21248,1.41,2.000079,-0.00045,1195.753485,0.000017,24.715481,6.416443,0.002904,0.006471,0.597966,0.966315,2.490093,0.694996,2.013716,0.000052,0.002572,0.099755,21.0085,0.343225,4.498331,2.71165,4.254427,0.008844,0.069455,1.0173,0.000009,3.4977,90.882,0.68645,21,5775.808544,16.201,84.631314,45.643416,10.860922,0,43.323,0.215115,2.1987,0.004308,0.70427,0.19605,-1.95,0.615652,2.461426,140.584171,2.170447,2.4285,0.000001,9.366709,1.552454,0.000349,10.615,0.003361,2.333918,25,1329.119885,0.001551,4.445795,0.003269,3.6545,0.002901,0.311294,0.003769,0.000001,19183.390477,0.003802,1032.804244,0.13994,0.75937,27.381313,4.720374,12672,0,68.996255,0.626555,0.000084,0.039804,0.000002,12672,843.078234,1.900294,0,354.299543,426.505104,1.482242,2596.366859,20.5643,0,7.962206,0,727500.078793,1,0.099755,-0.003082,0.000002,0.132456,8.525,0,0.001724,0.000001,0.000007,0,22.885159,4218.811256,5116.925148,5.009321,0.100913,0.002608,1363.898068,0,0.014707,NotAnnotated
2938.640333,8,-0.007623,1.7119,2.976917,5964.0345,14,1.677024,0.001127,119.680091,0.488889,0,0.53,1.33896,-0,881.319407,0.000026,21.912285,10.11591,0.002631,0.006285,0.63991,4.510168,3.19313,1.444441,2.515798,0.000049,0.002044,0,0,0,2.19114,0,4.132421,0.009035,0.051515,0,0.000009,0,0,0,0,6918.60144,0,106.155561,6.14861,12.812223,0,0,0,0,0.003025,0,0,-0,0.595536,1.018085,329.013746,1.482948,1.675467,0,15.236276,3.003316,0,0,0.002567,1.404974,32,2357.275856,0.000138,11.9436,0.001398,0,0.000614,0.143741,0.001475,0.000001,3118.932755,0.003802,595.380258,0.166387,0.0063,0,0.141602,0,0.010777,12.095093,0.035963,0.000089,0,0.000003,0,630.32827,0.735704,0,371.1888,426.505104,2.254056,504.676225,26.813154,0,5.667528,0,369352.539514,1,0,-0.023791,0.000005,0.218668,0,0,0.003364,0,0,0,9.070775,6651.210672,5961.230379,5.100906,0.101,0.002827,1404.567893,0.000001,0.02079,NotAnnotated
466.645784,9,-0.016635,1.831828,1.623383,9243.5425,17.5,2.142955,0,7.725834,0.733333,0,0.88,0.954915,-0.000464,484.30594,0.000001,10.08916,4.149411,0.001109,0.005048,0.271331,0.110399,1.351814,0,1.651585,0.000004,0.001256,0,0,0,3.77608,0,1.327579,0.011272,0,1.3953,0.000025,0.96241,30.326,0.31311,14,2715.851886,12.344,13.020726,6.038759,8.568875,0,33.914,0,0.94037,0.001352,0.47507,0,-0,0,0.829419,26.630435,2.330948,1.012658,0,3.004412,4.84559,0.000019,0,0.001717,2.473924,15,390.627825,0.000072,0,0.001884,0,0.002699,0.03275,0.001872,0,0.010205,0.003802,0,0.059706,0,41.667431,0,12513,0,0,0,0.000056,0.060332,0.000001,13289,0,1.592679,0,0,0,1.107713,0,0.882641,0,0,0,0,0,0,-0.072782,0.000001,0.062637,0,0,0.001497,0,0,0,35.146549,1091.295015,1523.114408,5.105969,0.001102,0.007344,370.609949,0,0.007403,NotAnnotated
1299.26356,9,-0.018245,2.879703,2.815776,15094.2708,9,1.786684,0.00166,21.606918,0.611111,0,1.41,1.798357,-0.00045,867.560161,0.000017,33.052136,5.627744,0.002838,0.008571,0.471991,0.983833,2.568872,0.712336,2.068681,0.000036,0.002572,0,0,0,4.655973,0,3.381257,0.01182,0.069455,1.0173,0.000012,3.4977,90.882,0.68645,21,3885.1373,16.201,51.270504,44.171088,12.963342,0,43.323,0,2.1987,0.004261,0.70427,0.19605,-0,0,2.396486,76.587248,2.254193,2.522932,0.000002,6.959102,1.590866,0.000349,0,0.003457,2.42586,27,707.59267,0.000946,0,0.003555,0,0.003317,0.298148,0.00389,0,24743.222,0.003802,0,0.13994,0,93.748639,0,14720,0,0,0,0.000089,0.060332,0.000001,12672,0,1.982479,0,0,0,1.517849,0,11.159457,0,0,0,0,0,0,-0.017985,0.000001,0.132456,0,0,0.002546,0,0,0,38.261776,2220.145144,2920.623564,5.018615,0.055614,0.004194,1222.811489,0.000001,0.01556,NotAnnotated
936.6885,7,-0.008193,0.970372,0.808765,18194.5368,32.5,1.116856,0.007112,16.621879,0.509091,0.21386,-2.53,1.204227,-0.000462,933.485283,0.000016,20.043732,4.333874,0.001745,0.010056,0.238045,0.366538,1.158007,0.440218,0.737696,0.000012,0.001943,0.8333,13.8485,1.02325,0.663937,6.497,5.289544,0.016408,0.061422,0.92692,0.000028,2.051,111.95,2.0465,16,4709.085006,13.361,46.737604,9.511336,12.70502,1.4325,23.777,0.084545,1.4425,0.001836,1.2641,3.2426,2.1,0.610745,2.068669,80.498293,1.753404,2.091818,0.000001,18.961427,0.505996,0.000101,10.326,0.001993,1.900247,25,947.13339,0.000063,1.183895,0.002047,1.5181,0.001914,0.114439,0.001796,0.000001,3730.647122,0.003802,831.012121,0.123772,0.05277,16.088922,1.785956,9999,0,21.942539,0.610915,0.000226,0.039804,0.000002,0,695.576445,2.387879,0,336.342113,974.455669,0.511213,2316.265835,7.268903,0,6.623675,0,552170.198087,1,0.099755,-0.027658,0.000001,0.183408,8.94,0,0.004608,0,0.000001,0,34.590374,2279.617806,3129.992215,5.112157,0.062439,0.00521,1057.214546,0.00001,0.010955,NotAnnotated
3554.531769,5,-0.04708,0.368462,0.281977,25525.071,670,0.522808,0.000532,93.525715,0.341667,0.189,-0.27,2.450777,-0,2327.851635,0.000004,8.799721,6.612178,0.001492,0.004347,0.538461,0.049988,0.333921,0.070788,0.214215,0.000061,0.001187,0.099755,24.512,0.35091,0.310327,1.5709,5.145169,0.005916,0.172872,0,0.000003,0,0,0,0,11341.646334,0,279.885547,3.719333,12.506142,0,0,0.15441,0,0.001703,0,0,0.95,0.589239,1.371484,127.529931,0.169914,0.166592,0,69.971805,0.408715,0,28.4135,0.002306,0.345702,0,4799.150502,0.000079,18.335825,0.002047,8.497,0.003235,0.062639,0.003514,0.000002,1907.114279,0.003802,876.212374,0.059706,1.386205,0,6.581807,0,0,370.272455,2.892935,0.000075,0,0.000004,0,773.532805,0.148834,0,369.571435,597.096407,0.063966,4391.593662,19.64392,0,8.478978,0,581588.204922,1,0.099755,0.025068,0.000002,0.277116,8.94,0.000001,0.001235,0.000001,0.000004,0,21.567445,7825.51315,11174.713046,4.980175,0.082023,0.000876,1995.392563,0,0.011355,NotAnnotated
3375.195145,6,-0.044133,0.325145,0.244488,34155.7315,491.5,0.460965,0.000586,94.778182,0.380952,0.189,-0.27,2.579834,-0,2764.336074,0.000005,7.962696,7.415626,0.002037,0.004598,0.615293,0.044827,0.281314,0.063324,0.186382,0.000042,0.001632,0.099755,24.512,0.35091,0.257783,1.5709,4.837224,0.005622,0.137224,0,0.000002,0,0,0,0,11151.003934,0,192.144481,4.487281,15.630682,0,0,0.15441,0,0.002071,0,0,0.95,0.598542,1.932359,122.444351,0.143322,0.13968,0,64.137498,0.352827,0,28.4135,0.002625,0.287706,0,4406.526936,0.000094,12.631678,0.002531,8.497,0.003992,0.082101,0.0043,0.000002,402.698526,0.003802,1223.327856,0.079608,1.622958,17.953016,9.564321,17161,0,161.006021,3.649394,0.000055,0.039804,0.000004,12707,895.363344,0.124828,0,361.474418,639.744749,0.056931,6970.031125,13.795263,0,8.473938,0,471713.186139,1,0.099755,0.016331,0.000002,0.338972,8.94,0.000001,0.001226,0.000001,0.000004,0,32.467425,7801.239065,10833.445249,5.03049,0.05972,0.000886,1636.625233,0,0.012909,NotAnnotated
862.7745,7,-0.009225,1.07452,0.880307,13895.58175,93,1.234099,0.007259,15.39017,0.466667,0.21386,-2.53,1.267402,-0.000462,784.39428,0.000015,22.977418,4.211139,0.001334,0.009478,0.262724,0.38654,1.273677,0.478489,0.802213,0.000006,0.001464,0.8333,13.8485,1.02325,0.73221,6.497,4.985457,0.014808,0.017263,0.92692,0.000031,2.051,111.95,2.0465,16,4459.223555,13.361,24.27718,4.346371,10.832531,1.4325,23.777,0.084545,1.4425,0.001211,1.2641,3.2426,2.1,0.60472,1.952306,66.976744,1.971395,2.363278,0.000001,14.125861,0.542916,0.000101,10.326,0.001446,2.140714,33,837.086985,0.000107,13.484842,0.001428,1.5181,0.001358,0.072085,0.001278,0.000002,3783.633956,0.003802,1346.27273,0.06997,1.391029,0,8.682802,0,0,94.182608,3.199006,0.000175,0,0.000002,0,1141.00469,2.734736,0,364.229958,767.691013,0.551523,9595.621513,8.07388,0,10.095015,0,694139.407958,1,0.099755,-0.027809,0.000002,0.090232,8.94,0,0.004258,0,0.000001,0,26.417456,2215.05936,3053.931065,5.042398,0.062227,0.005499,939.038236,0.000009,0.008242,NotAnnotated
2288.096239,9,-0.026366,1.705164,2.61618,33194.7882,427,1.92414,0.001382,249.079081,0.5,0,1.74,0.957504,-0.000421,1462.871976,0.00001,11.458135,12.944009,0.001235,0.010987,0.277516,4.362862,2.875038,2.783534,3.808241,0.000105,0.001337,0,0,0,2.784141,0,8.668551,0.019598,0.105828,1.2297,0.000101,3.1145,34.23,1.1296,17,7235.113958,12.39,49.072371,4.979296,14.294012,0,41.199,0,2.2306,0.001969,1.3877,0.19605,-0,0.623992,3.993758,634.808305,2.80379,1.017757,0.000002,69.492737,4.147813,0.000038,0,0.001601,1.585002,16,1525.581136,0.000185,44.532853,0.001121,0,0.001405,0.15716,0.001303,0.000001,3.702815,0.003802,896.271821,0.189152,0.012361,0,2.633269,0,0.033733,85.620497,0.616249,0.000474,0,0.000003,0,949.089442,4.127918,0,340.596411,426.505104,2.287557,2764.893771,43.403968,0,16.185978,0,2171464.602434,1,0,0.000461,0.000001,1.268468,0,0,0.002217,0.000001,0,0,42.071975,10212.823247,5126.12789,0,0.004077,0.008886,1456.637187,0.000007,0.018807,NotAnnotated
1021.44888,7,-0.030116,0.648914,0.553257,44502.6578,192,0.743882,0.024426,14.015821,0.390476,0.21386,-1.68,0.97585,-0,1558.378176,0.000106,44.356047,3.026093,0.002881,0.013043,0.227034,0.242604,0.856532,0.310082,0.490796,0.000056,0.002947,0.8333,13.8485,1.02325,0.669864,6.7245,10.291087,0.019642,0.034892,0,0.000105,0,0,0,0,6851.631718,0,89.084487,9.188633,13.8779,0,0,0.084545,0,0.002985,0,0,2.25,0.577548,6.331772,78.991576,1.14793,1.540404,0.000015,21.831194,0.311722,0,10.326,0.003323,1.361692,0,834.235605,0.000176,-9.3437,0.004001,1.5181,0.003196,0.165919,0.003153,0,113251.114421,0.003802,468.466201,0.149579,0.0002,17.547777,0.078602,8023,0,50.83848,0,0.000519,0.039804,0.000003,14464,442.34586,1.542165,0,343.822,426.505104,0.345742,596.53561,11.735905,0,1.986398,0,690624.898179,1,0.099755,0.008013,0.000003,0.132021,10.38,0,0.007043,0.000001,0.000002,0.000002,56.403876,2387.58711,4119.727235,5.127314,0.159656,0.00829,3743.815644,0.000073,0.0097,C
1168.31739,9,-0.004262,1.936114,1.7174,24561.7155,33,2.227653,0.009233,25.707213,0.436364,0.21386,-1.03,1.291675,-0.000462,1200.665864,0.00004,24.787965,4.956469,0.002364,0.011165,0.339809,0.728377,2.716857,0.876392,1.50096,0.000029,0.002467,0.8333,13.8485,1.02325,2.277901,6.7245,7.341106,0.015813,0.033711,0.92692,0.00004,2.7633,128.18,2.0465,19,5585.975293,13.731,44.699184,11.751975,13.548549,1.4325,26.51,0.084545,1.7141,0.002234,1.2641,3.2426,1.9,0,3.980512,117.46001,3.617964,4.719845,0.000002,25.122135,1.003111,0.000101,10.326,0.002613,4.323257,27,988.1718,0.00018,0,0.002671,1.5181,0.002348,0.104623,0.002306,0,6377.509997,0.003802,0,0.120038,0,18.828978,0,11413,0,0,0,0.000263,0.039804,0.000002,15481,0,4.705876,0,0,0,1.017419,0,11.11149,0,0,0,0,0,0.099755,-0.014256,0.000002,0.211886,8.825,0,0.003928,0.000001,0.000002,0,37.356221,3258.878663,4203.694144,5.108607,0.063486,0.005543,1635.448865,0.000012,0.009919,NotAnnotated
3069.373566,7,-0.008926,1.168908,1.518198,10021.9617,28.5,0.840706,0.001362,188.542053,0.346154,0.203065,2.52,1.690586,-0,1302.564627,0.000011,22.858485,12.955548,0.001472,0.007287,0.630949,2.15187,1.35011,3.665198,1.665407,0.000231,0.001235,0.099755,16.756,0.343225,1.74732,2.40565,4.790881,0.008647,0.133763,0,0.000015,0,0,0,0,6764.30847,0,179.891223,5.304709,16.511143,0,0,0.251945,0,0.002734,0,0,-2.25,0.610822,1.704872,250.764516,1.365647,1.217391,0.000001,41.549283,0.834008,0,10.326,0.001945,1.133708,26,2167.955385,0.000188,-13.844994,0.00154,7.89,0.00075,0.183025,0.001618,0.000002,8732.000293,0.003802,963.499253,0.080234,0.015029,0,1.814706,0,0.009597,120.286653,0.533013,0.00008,0,0.000003,0,1172.076211,1.177613,0,308.455522,426.505104,2.769376,1659.204736,72.694081,0,12.589147,0,3324754.998765,1,0.099755,-0.009374,0.000006,0.899554,8.9,0,0.001619,0,0.000005,0,15.242527,8518.272708,5750.715966,5.126253,0.074171,0.003502,2539.964413,0,0.017383,C
1374.31875,8,-0.039197,1.342628,1.144496,19158.69375,580,1.53868,0.010066,24.624566,0.352381,0,-1.03,1.227704,-0,1208.28076,0.000034,30.039121,4.228946,0.001848,0.010303,0.317676,0.487621,1.7927,0.624861,1.010467,0.000045,0.002178,0,0,0,1.433367,0,8.129406,0.01456,0.034892,0,0.000025,0,0,0,0,6278.899041,0,78.809975,5.274062,11.903756,0,0,0,0,0.001573,0,0,0,0.610822,3.234685,114.231149,2.43177,3.243319,0.000003,24.28781,0.645296,0,0,0.002017,2.892175,43,1202.109615,0.000158,0.180489,0.002048,0,0.001775,0.057305,0.001626,0.000002,19813.4471,0.003802,832.748987,0.100136,0.077143,0,1.814706,0,0,120.286653,0.533013,0.000253,0,0.000003,0,863.23922,3.269462,0,337.12165,426.505104,0.701189,1578.700255,14.856464,0,7.558978,0,990311.949927,1,0,0.016621,0.000003,0.146671,0,0,0.004466,0.000001,0,0.000001,24.282248,3336.638033,4754.021649,5.068289,0.148856,0.004382,2142.613616,0.000016,0.009347,NotAnnotated
1768.391691,7,-0.01286,0.927356,0.922872,59009.0655,92,0.962883,0.00307,68.663407,0.395604,0.21386,1.3,1.112434,-0,2372.49208,0.000039,8.306971,6.326481,0.000586,0.006732,0.239407,0.345179,0.928904,0.404368,1.414676,0.000067,0.000809,0.099755,13.8485,1.11705,1.683276,3.38735,7.081643,0.005947,0.029915,0,0.000022,0,0,0,0,7114.949172,0,50.863269,1.347163,14.027698,0,0,0.030113,0,0.000545,0,0,1.4,0.560174,6.480832,83.464154,0.654606,0.605501,0,29.38012,2.618354,-0,10.326,0.000489,1.412382,15,1161.518244,0.000371,-122.708889,0.000619,13.809,0.001034,0.002407,0.00071,0,3.31523,0.003802,692.801039,0.039804,0.01607,0,0.119114,0,0,43.392457,0.035963,0.000065,0,0.000004,0,917.912758,0.411862,0,338.215438,430.557611,0.380494,8856.472482,9.621755,0,6.159898,0,980730.450923,1,0.099755,-0.022097,0.000001,0.378178,8.405,0.000001,0.000817,0.000001,0.000004,0,56.092268,6655.457866,4985.148861,5.115795,0.003082,0.003093,1495.183347,0,0.006995,NotAnnotated
3374.455843,6,-0.012307,0.814578,1.052277,10704.8739,47.5,0.58593,0.002517,192.677627,0.424242,0.203065,2.52,2.010647,-0.000426,1449.924567,0.000013,27.194056,12.049461,0.000915,0.008434,0.715823,1.531028,0.915791,2.577762,1.155967,0.000226,0.000857,0.099755,16.756,0.343225,1.178987,2.40565,6.654139,0.009571,0.14289,1.5077,0.000012,3.2881,85.052,0.68645,24,7004.330985,13.907,179.926145,3.071484,16.939136,0,50.037,0.251945,2.2736,0.001571,0.79659,0.43956,-2.25,0,2.375005,219.118424,0.920367,0.813128,0.000001,47.861364,0.580167,0.000101,10.326,0.001151,0.755784,32,2432.741741,0.000256,0,0.000958,7.89,0.000487,0.112813,0.000936,0,11387.144567,0.003802,0,0.050068,0,0,0,0,0.006218,0,0,0.000114,0,0.000003,0,0,0.783074,0,0,0,1.949456,0,88.33181,0,0,0,0,0,0.099755,-0.013093,0.000007,0.831069,8.9,0,0.001945,0.000001,0.000005,0,13.567648,9507.024334,6867.776124,5.126461,0.132964,0.002918,2862.604952,0.000001,0.015969,NotAnnotated
1122.297313,7,-0.012041,0.674755,1.162958,1341.3959,15.5,0.662857,0.000964,40.909362,0.678571,0,1.13,1.374508,-0.000434,259.877673,0.000004,10.647297,7.432507,0.004017,0.005642,0.395254,1.922012,1.12866,0.596367,1.005802,0.000002,0.00247,0,0,0,0.562927,0,2.225658,0.007664,0.023017,0.74779,0.000001,5.3369,46.815,0.50904,14,2506.957128,20.38,15.752415,6.742209,7.515157,0,36.151,0,2.4271,0.003523,0.27719,0.19605,-0,0.595536,0.236259,124.110728,0.518422,0.469059,0,7.569648,1.226385,0.000032,0,0.00334,0.369096,29,1189.379152,0.000031,0.0049,0.001376,0,0.00051,0.238301,0.001701,0.000001,2.515088,0.003802,449.397601,0.256884,0.0025,402.339384,0.141602,21390,0,12.095093,0.035963,0.000035,0.060332,0.000002,12995,365.383225,0.270105,0,368.64,426.505104,0.931859,456.890625,8.295727,0,2.216823,0,198986.047467,1,0,0.014019,0.000003,0.09943,0,0,0.002733,0,0,0,3.400243,2932.123985,2646.67129,5.125687,0.003259,0.001327,201.731794,0,0.008638,NotAnnotated
170.178844,8,-0.007495,1.615217,1.287169,621.1375,2,1.889268,0.002517,2.125311,0.8,0,-1.73,1.364693,-0.000449,67.524757,0,9.815854,3.300489,0.00225,0.005209,0.277987,0.646278,1.134942,0.750006,1.233831,0,0.002553,0,0,0,0.693239,0,0.685038,0.008296,0.023017,0.79207,0,1.4889,61.082,1.2778,10,435.466704,11.896,1.964093,5.105466,4.758991,0.71626,19.115,0,0.86052,0.001721,0.72557,1.7193,0,0,0.154915,7.729278,1.969445,1.796985,0,1.348605,0.829081,0.000092,0,0.001616,1.634885,20,172.87641,0.000011,0,0.001623,0,0.001129,0.04756,0.001448,0,0.697436,0.003802,0,0.129677,0,0,0,0,0,0,0,0.000013,0,0,0,0,2.123774,0,0,0,0.71909,0,1.452241,0,0,0,0,0,0,-0.035506,0,0.070131,0,0,0.001316,0,0,0,4.723479,434.01435,545.0181,5.0549,0.001047,0.00069,35.180029,0,0.002697,NotAnnotated
948.983688,5,-0.032927,0.079379,0.0725,33797.36775,243.5,0.092433,0.016958,9.076116,0.371429,0.21386,-2.53,1.265641,-0,1363.758768,0.000059,34.80683,2.937008,0.002012,0.011311,0.223116,0.036083,0.099389,0.035338,0.064991,0.000022,0.002597,0.8333,13.8485,1.02325,0.062223,6.497,7.436916,0.01724,0.053428,0,0.000059,0,0,0,0,5877.115436,0,66.872514,15.866053,13.330417,0,0,0.084545,0,0.001542,0,0,2.1,0.592026,4.550596,50.537838,0.139419,0.153243,0.000009,18.47548,0.049937,0,10.326,0.002059,0.14854,0,878.018085,0.000377,-69.98091,0.003108,1.5181,0.003998,0.070541,0.003045,0,50210.157732,0.003802,1045.327513,0.099511,0.13619,19.957944,0.133924,11187,0,31.946713,0.035963,0.000352,0.039804,0.000002,12672,1155.919221,0.16674,0,339.651526,1037.499636,0.044844,3991.658559,7.240211,0,6.642233,0,2090622.239168,1,0.099755,0.00933,0.000002,0.100651,8.94,0,0.005723,0.000001,0.000001,0.000001,51.402841,1931.082866,3660.81809,5.043411,0.121161,0.006359,2280.877478,0.000044,0.0096,C
222.434443,8,-0.008873,1.182376,0.951012,614.2185,2,1.384807,0.002874,6.245027,0.866667,0,-1.73,1.717773,-0.000449,106.130997,0,13.303567,5.657626,0.002435,0.008128,0.255095,0.490363,0.82919,0.560249,0.91361,0.000001,0.002658,0,0,0,0.501976,0,1.068867,0.008546,0.023017,0.79207,0,1.4889,61.082,1.2778,10,629.851104,11.896,4.539586,5.227346,7.242327,0.71626,19.115,0,0.86052,0.001675,0.72557,1.7193,0,0,0.165108,18.688242,1.412716,1.286141,0,5.028758,0.617163,0.000092,0,0.001596,1.168769,23,271.69359,0.000009,0,0.001778,0,0.001268,0.0541,0.001562,0,224.294698,0.003802,0,0.139315,0,15.458557,0,6177,0,0,0,0.000014,0.039804,0.000001,8023,0,1.500948,0,0,0,0.537879,0,3.177888,0,0,0,0,0,0,-0.044055,0.000001,0.158027,0,0,0.002003,0,0,0,4.670863,743.977806,717.499068,5.099461,0.027329,0.00155,90.171209,0,0.003557,NotAnnotated
2237.56497,7,-0.044385,0.422693,0.371397,90406.41395,656.5,0.486869,0.026143,27.119236,0.395604,0.21386,-1.68,0.961073,-0,3215.467014,0.000232,46.59473,3.052203,0.001234,0.013413,0.24949,0.176579,0.545254,0.207882,0.329306,0.000085,0.001533,0.8333,13.8485,1.02325,0.427488,6.7245,21.165199,0.02093,0.028954,0,0.000215,0,0,0,0,14924.43012,0,169.734577,5.344615,14.211225,0,0,0.084545,0,0.001135,0,0,2.25,0.59559,12.959659,192.079019,0.689671,0.893538,0.00003,37.766561,0.218152,0,10.326,0.00158,0.796956,0,1855.888125,0.00037,-11.169148,0.002166,1.5181,0.002597,0.039346,0.001633,0.000001,225949.041715,0.003802,660.169345,0.059706,0.067027,0,1.487795,0,0,119.452763,0.202778,0.001105,0,0.000006,0,858.837668,0.859377,0,358.037669,426.505104,0.237752,830.591209,18.925426,0,5.724017,0,2021449.348979,1,0.099755,-0.020102,0.000006,0.101076,10.38,0.000001,0.008012,0.000001,0.000002,0.000004,57.291771,4816.375987,8819.541198,5.053581,0.352013,0.008773,7346.81985,0.000152,0.011007,C
1351.99005,7,-0.049798,0.312747,0.261105,75960.3486,508.5,0.357903,0.023586,14.384153,0.423077,0.21386,-1.68,0.900507,-0,2461.167831,0.000178,39.249669,2.687768,0.000915,0.012515,0.203601,0.116204,0.39747,0.1512,0.232678,0.000047,0.001219,0.8333,13.8485,1.02325,0.303787,6.7245,14.811078,0.019241,0.021067,0,0.000183,0,0,0,0,10669.391086,0,96.26726,3.66091,13.554907,0,0,0.084545,0,0.000689,0,0,2.25,0.56272,10.380527,114.384111,0.536583,0.722943,0.000022,27.369369,0.145242,0,10.326,0.001056,0.631009,0,1118.883045,0.000283,9.020748,0.00171,1.5181,0.001781,0.033758,0.001135,0.000001,155303.714776,0.003802,663.295704,0.039804,0.101571,0,0,0,0,0,0,0.000778,0,0.000004,0,995.009401,0.727259,0,355.636182,426.505104,0.166596,11640.68162,8.998095,0,3.862959,0,355365.785761,1,0.099755,0.013003,0.000003,0.09797,10.38,0.000001,0.006816,0.000001,0.000002,0.000002,64.182804,3180.973403,6006.071253,5.103107,0.167673,0.009022,5051.616933,0.00011,0.009022,C
878.35842,7,-0.009169,0.957206,0.853754,39142.3895,70,1.102346,0.02871,8.634652,0.439394,0,-1.68,0.92267,-0,1329.442502,0.000105,48.000437,2.763682,0.001721,0.013767,0.237715,0.36339,1.339635,0.426631,0.743187,0.000023,0.002247,0,0,0,1.143695,0,9.051932,0.021963,0.023017,0,0.000097,0,0,0,0,6299.636234,0,62.41437,6.378117,14.011644,0,0,0,0,0.001327,0,0,0,0.595536,5.677572,77.974734,1.77819,2.283652,0.000014,13.896297,0.504626,0,0,0.001998,2.11224,19,745.83516,0.000152,11.580073,0.003243,0,0.003831,0.049719,0.002134,0.000001,94102.271583,0.003802,563.192861,0.079608,0.000617,0,0.141602,0,0,12.095093,0.035963,0.000503,0,0.000002,0,575.250037,2.271376,0,327.645689,426.505104,0.502061,492.73721,5.66264,0,5.014223,0,293758.205709,1,0,0.085808,0.000002,0.070131,0,0,0.008658,0.000001,0,0.000002,59.532151,1817.120737,3623.853987,5.126843,0.158975,0.009309,2983.346697,0.000072,0.010988,NotAnnotated
3375.252946,6,-0.020878,0.938884,0.702823,4900.4901,262,1.101317,0.000564,191.12515,0.4,0.21386,1.45,2.372099,-0,1110.743356,0,7.260954,10.612647,0.002908,0.005583,0.477207,0.695358,0.316761,0.862702,1.005176,0.000007,0.001565,0.19951,28.7605,0.344485,0.864349,1.4381,5.873042,0.006244,0.046544,0,0.000002,0,0,0,0,8562.26305,0,69.638366,4.38565,8.882849,0,0,0.24362,0,0.002246,0,0,-1.75,0.602623,0.502991,341.344388,0.595217,0.400931,0,65.409267,1.030491,0,20.6515,0.001882,0.43677,30,4403.899655,0.000085,-7.594319,0.000934,3.9797,0.000289,0.178531,0.00105,0.000001,2.303889,0.003802,1219.187276,0.200272,0.373985,0,1.810395,0,0,35.65389,0.626555,0.000064,0,0.000004,0,1132.57325,0.489346,0,325.488792,1111.368176,0.899835,9388.300364,42.969176,0,7.634263,0,2388457.479175,1,0.19951,-0.022566,0.000006,0.206771,10.86,0.000001,0.001278,0.000001,0.000004,0,4.658261,11164.50415,9218.361672,5.117779,0.006089,0.000936,787.418669,0.000001,0.0059,NotAnnotated
827.111312,6,-0.015083,0.429846,0.355142,13974.7778,140,0.49424,0.008277,9.462497,0.363636,0.21386,-2.53,1.535432,-0.000462,839.040846,0.00001,22.586977,3.472318,0.000843,0.008508,0.320964,0.164197,0.507153,0.201984,0.326413,0.000007,0.000898,0.8333,13.8485,1.02325,0.281378,6.497,4.475224,0.013909,0.049421,0.92692,0.000007,2.051,111.95,2.0465,16,3997.688982,13.361,43.032384,1.72264,11.082893,1.4325,23.777,0.084545,1.4425,0.000658,1.2641,3.2426,2.1,0,1.857964,34.374997,0.76553,0.930832,0.000001,13.73147,0.219287,0.000101,10.326,0.000734,0.832084,13,881.36769,0.000097,0,0.000471,1.5181,0.000306,0.025226,0.000407,0,3700.459957,0.003802,0,0.050068,0,0,0,0,0,0,0,0.000156,0,0.000002,0,0,1.062067,0,0,0,0.230022,0,5.368875,0,0,0,0,0,0.099755,0.021886,0.000001,0.0927,8.94,0,0.003527,0,0.000001,0,26.568019,1826.439343,3212.84996,5.094194,0.062334,0.002636,941.023537,0.000009,0.007783,C
4409.36649,5,-0.030461,0.105661,0.111658,50636.1087,399.5,0.066086,0.001398,66.045695,0.367647,0.21248,1.41,2.166867,-0,3295.827311,0.000043,28.805604,5.306289,0.000748,0.00772,0.53007,0.04455,0.100522,0.029249,0.082816,0.000126,0.000809,0.099755,21.0085,0.343225,0.177336,2.71165,11.166767,0.010527,0.098428,0,0.00003,0,0,0,0,12926.624654,0,214.704153,5.470358,12.30293,0,0,0.215115,0,0.000813,0,0,-1.95,0.603234,7.676361,186.700624,0.080921,0.092825,0.000004,26.702723,0.066612,0,10.615,0.000587,0.088922,0,2579.521625,0.003573,96.631612,0.000562,3.6545,0.000561,0.017193,0.000623,0.000001,65317.849025,0.003802,918.05461,0.039804,0.551515,0,3.298568,0,0,41.985832,0.555847,0.000258,0,0.000005,0,856.440488,0.070183,0,343.642446,891.776968,0.062883,3141.8813,40.044604,0,8.234258,0,850357.407299,1,0.099755,-0.022069,0.000003,0.147957,8.525,0.000001,0.002062,0.000001,0.000007,0.000001,35.005951,7675.547662,10817.675772,5.148323,0.243149,0.003259,3781.328274,0.000002,0.013027,C
3453.149393,7,-0.010942,1.193977,1.529701,14714.4003,91,0.857771,0.002106,235.02893,0.472222,0.203065,2.52,1.745786,-0.000426,1732.838198,0.000016,27.143607,12.831851,0.000977,0.00847,0.589439,2.19001,1.346671,3.791248,1.684203,0.000397,0.000857,0.099755,16.756,0.343225,1.714873,2.40565,6.683121,0.009676,0.175808,1.5077,0.000022,3.2881,85.052,0.68645,24,8050.743345,13.907,251.237063,3.536046,18.211448,0,50.037,0.251945,2.2736,0.001625,0.79659,0.43956,-2.25,0.605811,2.644202,253.991553,1.366238,1.22246,0.000001,63.778956,0.832108,0.000101,10.326,0.001055,1.12857,31,2353.56172,0.000238,-70.313055,0.000705,7.89,0.000272,0.12821,0.000833,0.000001,16821.305194,0.003802,879.222667,0.050068,0.014979,0,1.751701,0,0.009058,112.884323,0.513785,0.000121,0,0.000003,20124,1061.683481,1.1839,0,309.484846,426.505104,2.834678,1498.130578,111.657129,0,11.387255,0,367232.12285,1,0.099755,0.020983,0.000007,1.212804,8.9,0,0.001775,0.000001,0.000005,0,18.64943,10124.330282,6642.75462,5.100803,0.1015,0.003984,3863.391511,0.000001,0.016343,NotAnnotated
0,8,-0.009097,2.411077,1.81369,0,0,2.832743,0,0,0.666667,0,1.45,0,-0.000425,0,0,0,0,0.001562,0,0,1.905062,0.788941,2.289054,2.605361,0,0.000857,0,0,0,2.110967,0,0,0,0,1.1032,0,1.9749,41.051,0.68897,14,0,21.261,0,2.393065,0,0,32.776,0,0.81558,0.001123,0.47841,0.43956,-0,0,0,0,1.443233,0.962361,0,0,2.690334,0.000101,0,0.001049,1.04345,22,0,0,0,0.000672,0,0.000212,0.109086,0.000609,0,0,0,0,0.100136,0,0,0,0,0,0,0,0,0,0,0,0,1.154042,0,0,0,2.395092,0,0,0,0,0,0,0,0,0.00586,0,0,0,0,0,0,0,0,0,0,0,5.073215,0,0,0,0,0,NotAnnotated
3572.173937,6,-0.022222,0.176769,0.303804,6175.8853,68,0.17371,0.00114,82.9505,0.461538,0,1.13,1.25125,-0,977.586503,0.000025,13.254408,6.794871,0.001066,0.005567,0.48193,0.539914,0.285664,0.168574,0.266373,0.000008,0.000877,0,0,0,0.133819,0,5.856904,0.008586,0.036219,0,0.000007,0,0,0,0,9175.60332,0,82.027988,2.697774,9.451604,0,0,0,0,0.000957,0,0,-0,0,0.83667,380.173674,0.12669,0.117175,0,14.939955,0.319209,0,0,0.000925,0.089588,0,3525.388464,0.000109,0,0.000484,0,0.000206,0.04879,0.000473,0,18.985977,0.003802,0,0.060332,0,0,0,0,0.008039,0,0,0.000126,0,0.000004,0,0,0.066142,0,0,0,0.257318,0,14.831904,0,0,0,0,0,0,-0.007327,0.000005,0.081415,0,0.000001,0.003472,0.000001,0,0,5.870613,7148.204319,8161.801827,5.138567,0.007711,0.001809,919.688531,0.000001,0.015696,C
575.700125,9,-0.003177,2.704581,4.531053,806.5174,9.5,2.64597,0.000146,41.470691,0.619048,0.21386,1.13,1.070748,-0.000434,116.987235,0.000001,6.09307,14.579335,0.001628,0.006346,0.402013,6.950486,4.555589,2.285298,3.905584,0.000003,0.001235,0.099755,25.0605,0.25452,2.299263,1.8078,0.834514,0.011205,0.071019,0.74779,0.000002,5.3369,46.815,0.50904,14,1154.728116,20.38,5.885106,3.602383,9.992767,0,36.151,0.13934,2.4271,0.001976,0.27719,0.19605,-1.75,0,0.105631,120.03304,2.201601,2.023393,0,4.763455,4.646909,0.000032,10.326,0.001968,1.587086,18,448.504576,0.000018,0,0.000864,1.5181,0.000455,0.131193,0.001155,0,0.000271,0.003802,0,0.14188,0,0,0,0,0.005494,0,0,0.000024,0,0,0,0,1.2063,0,0,0,3.527669,0,5.789519,0,0,0,0,0,0.1512,-0.010486,0,0.432965,8.57,0,0.001688,0,0.000002,0,6.133212,1917.182509,990.54264,5.091925,0.000037,0.003049,81.793858,0,0.020585,NotAnnotated
315.082474,8,-0.004139,3.122248,3.166398,6287.5665,2,1.943287,0,4.316793,0.761905,0,1.41,1.667453,-0.00045,375.722288,0,10.47942,4.703787,0.001754,0.004267,0.358892,1.079338,2.961701,0.746899,2.302402,0.000009,0.001769,0,0,0,5.636494,0,0.561176,0.008201,0,1.0173,0.000005,3.4977,90.882,0.68645,21,1388.978942,16.201,11.300705,24.440832,9.136809,0,43.323,0,2.1987,0.002497,0.70427,0.19605,-0,0,0.542948,9.307233,2.579343,2.84784,0,1.500601,1.838561,0.000349,0,0.002323,2.809989,15,161.651437,0.000489,0,0.002824,0,0.003097,0.147057,0.002973,0,0.007323,0.003802,0,0.079608,0,112.579259,0,17536,0,0,0,0.000013,0.107604,0,16512,0,2.229989,0,0,0,1.637846,0,1.043382,0,0,0,0,0,0,-0.003833,0,0.118303,0,0,0.000573,0,0,0,47.814194,618.54801,842.08614,5.109245,0.0005,0.005241,224.690853,0,0.007862,NotAnnotated
1226.43144,6,-0.011802,0.573907,0.508144,79048.809,128,0.66047,0.029008,9.223552,0.390476,0.21386,-1.03,0.88651,-0,2292.881202,0.000193,46.621996,2.289544,0.002341,0.0135,0.193332,0.214951,0.795493,0.253269,0.441836,0.000044,0.003016,0.8333,13.8485,1.02325,0.682603,6.7245,15.977596,0.021119,0.023017,0,0.000191,0,0,0,0,10163.86913,0,105.496803,13.097587,13.136667,0,0,0.084545,0,0.002341,0,0,1.9,0.588473,10.445505,97.898364,1.06414,1.361757,0.000028,25.753523,0.299758,0,10.326,0.003067,1.260489,0,1057.54005,0.000257,-278.32703,0.004653,1.5181,0.006631,0.072261,0.003828,0.000001,207697.014958,0.003802,527.344752,0.119413,0.003744,18.828978,0.124585,11413,0,40.64863,0.035963,0.000902,0.039804,0.000004,14577,537.80664,1.361442,0,349.634446,426.505104,0.298175,537.059239,9.283666,0,5.043659,0,582957.319135,1,0.099755,0.03333,0.000003,0.070131,8.825,0.000001,0.00797,0.000001,0.000002,0.000003,66.792403,2709.675757,5784.36599,5.130487,0.231742,0.00917,5568.525092,0.000138,0.009018,C
963.984174,8,-0.008454,1.073125,1.88028,2945.3364,4,1.051764,0.000714,19.826902,0.555556,0.21386,0.53,1.679856,-0.000438,444.373514,0.000003,12.86154,6.827347,0.003407,0.004691,0.608796,2.840315,2.036174,0.908735,1.589151,0.000007,0.002591,0.099755,25.0605,0.25452,1.397397,2.0355,1.233834,0.007098,0.075825,0.74779,0.000001,6.0492,63.045,0.50904,16,2843.744448,20.75,57.178086,18.050939,11.728973,0,38.885,0.13934,2.6986,0.003159,0.27719,0.19605,-1.75,0,0.267701,58.388428,0.943873,1.07309,0,5.780035,1.89935,0.000032,10.326,0.00322,0.90025,20,1127.270768,0.000025,0,0.001859,1.5181,0.000943,0.181775,0.00268,0,288.434223,0.003802,0,0.180995,0,71.729902,0,14577,0,0,0,0.00002,0.060332,0.000001,20124,0,0.47118,0,0,0,1.417963,0,3.228074,0,0,0,0,0,0.1512,0.01076,0.000001,0.115269,8.655,0,0.002495,0,0.000003,0,11.198998,1795.59216,2573.760432,5.119627,0.050022,0.001487,355.877614,0,0.017094,NotAnnotated
934.770026,7,-0.008058,0.950789,0.863216,15505.4155,25,1.113644,0,14.873085,0.678571,0,0.88,1.546178,-0.000464,1054.341221,0,7.069225,5.018216,0.001551,0.003582,0.372358,0.055509,0.75148,0,0.869492,0.000014,0.001408,0,0,0,2.200462,0,1.413137,0.007492,0,1.3953,0.000009,0.96241,30.326,0.31311,14,4648.971028,12.344,41.566353,12.777367,9.480602,0,33.914,0,0.94037,0.002578,0.47507,0,-0,0,0.880221,35.101764,1.314246,0.57094,0,6.747777,2.605849,0.000019,0,0.00248,1.424953,23,795.833588,0.000537,0,0.001975,0,0.002618,0.076749,0.002721,0,0.007992,0.003802,0,0.089872,0,11.593439,0,9603,0,0,0,0.000033,0.039804,0.000001,8439,0,0.908325,0,0,0,0.560292,0,1.926023,0,0,0,0,0,0,0.068279,0.000001,0.108069,0,0,0.000742,0,0,0,39.303968,1979.686215,2893.249135,5.10585,0.001021,0.003697,544.035147,0,0.008459,C
1605.045947,6,-0.019363,0.8992,1.478673,1674.9412,103.5,0.874654,0.000585,66.143118,0.555556,0.21386,0.53,1.441497,-0.000438,349.913563,0.000006,13.198539,9.914187,0.001889,0.005068,0.598158,2.080005,1.644045,0.7511,1.257869,0.000005,0.001536,0.099755,25.0605,0.25452,1.092919,2.0355,1.999392,0.006916,0.023017,0.74779,0.000001,6.0492,63.045,0.50904,16,3488.983584,20.75,29.442499,3.575295,8.976399,0,38.885,0.13934,2.6986,0.001559,0.27719,0.19605,-1.75,0,0.277824,217.916923,0.811274,0.955624,0,7.569648,1.405913,0.000032,10.326,0.001212,0.779959,25,1560.98592,0.000051,0,0.000558,1.5181,0.000244,0.03911,0.000603,0,295.319042,0.003802,0,0.120664,0,0,0,0,0.00402,0,0,0.000029,0,0.000002,7353,0,0.436356,0,0,0,1.119299,0,11.630839,0,0,0,0,0,0.1512,-0.037569,0.000003,0.09943,8.655,0,0.002569,0,0.000003,0,4.245732,3911.146704,3479.899805,5.040866,0.051172,0.0015,336.162553,0,0.014963,NotAnnotated
0,8,-0.007706,1.385226,1.249522,0,0,1.623522,0,0,0.6,0,0.88,0,-0.000464,0,0,0,0,0.000901,0,0,0.086378,1.039818,0,1.271047,0,0.001036,0,0,0,2.910034,0,0,0,0,1.3953,0,0.96241,30.326,0.31311,14,0,12.344,0,4.228229,0,0,33.914,0,0.94037,0.001206,0.47507,0,-0,0,0,0,1.761729,0.764127,0,0,3.775886,0.000019,0,0.001175,1.874333,9,0,0,0,0.001166,0,0.002113,0.034289,0.001614,0,0,0,0,0.059706,0,0,0,0,0,0,0,0,0,0,10961,0,1.188772,0,0,0,0.853144,0,0,0,0,0,0,0,0,-0.016437,0,0,0,0,0,0,0,0,0,0,0,5.083069,0,0,0,0,0,C
846.526437,7,-0.017067,0.657294,0.556773,38596.28565,68.5,0.758509,0.032467,8.335867,0.406593,0.21386,-2.53,0.925258,-0,1284.143611,0.00011,49.016648,2.723925,0.002465,0.014743,0.20267,0.260125,0.777643,0.295944,0.505566,0.000016,0.003101,0.8333,13.8485,1.02325,0.455493,6.497,9.693503,0.023788,0.023017,0,0.000107,0,0,0,0,6276.45557,0,49.045277,17.523996,14.282123,0,0,0.084545,0,0.002111,0,0,2.1,0.605758,6.106583,70.561649,1.152666,1.335802,0.000016,15.129945,0.35733,0,10.326,0.002612,1.232143,0,745.83516,0.000139,28.247106,0.003697,1.5181,0.003788,0.118192,0.003261,0.000001,81227.870615,0.003802,815.614873,0.119413,0.121415,19.957944,1.679693,11187,0,19.590363,0.581996,0.000582,0.039804,0.000002,7029,841.582795,1.501677,0,347.483544,426.505104,0.351886,1462.371013,5.66264,0,12.380751,0,1835533.761418,1,0.099755,0.022314,0.000002,0.070131,8.94,0,0.009491,0.000001,0.000001,0.000002,58.701575,1790.980836,3462.435095,5.054556,0.158975,0.010057,2876.702825,0.000087,0.010481,NotAnnotated
3876.004628,8,-0.050148,0.662197,0.885786,78086.736,543,0.663151,0.005624,192.59963,0.333333,0.21386,2.32,1.166174,-0,4046.880415,0.000161,10.736067,8.692249,0.000902,0.008939,0.382942,1.689052,0.830988,0.603801,1.053137,0.000135,0.000857,0.099755,13.8485,0.94455,1.083069,3.5151,12.93061,0.008072,0.032702,0,0.000044,0,0,0,0,14678.964024,0,85.833486,3.404106,19.457542,0,0,0.19644,0,0.001217,0,0,-0.65,0.564455,12.829005,459.005808,0.51764,0.402374,0,61.138963,1.5748,-0,10.326,0.001297,0.90025,0,2596.051475,0.000424,10.771539,0.001218,14.4325,0.001316,0.08796,0.001327,0.000001,6.723311,0.003802,692.670861,0.050068,0.195861,0,0.141602,0,0,12.095093,0.035963,0.000158,0,0.000005,0,1187.335584,0.392771,0,336.209907,426.505104,0.755968,11016.430792,23.205278,0,3.257508,0,364411.375167,1,0.099755,-0.005365,0.000007,0.708076,8.43,0.000001,0.002468,0.000001,0.000004,0,53.983226,12573.338429,10171.556708,5.05815,0.006675,0.004177,3196.120645,0.000001,0.011266,C
838.5322,6,-0.020007,0.524909,0.422536,22042.3615,106,0.614637,0.014871,15.241006,0.527273,0,-1.73,1.004996,-0,960.624861,0.000029,23.753094,3.531025,0.002322,0.01032,0.183492,0.211275,0.373111,0.239338,0.403105,0.000012,0.003292,0,0,0,0.233037,0,6.785588,0.01375,0.038633,0,0.000019,0,0,0,0,3862.490304,0,32.617353,12.757321,10.999933,0,0,0,0,0.001796,0,0,0,0.595536,3.384262,52.68799,0.646837,0.583092,0.000002,14.429666,0.275502,0,0,0.001931,0.536801,0,718.739385,0.000064,18.095022,0.002498,0,0.002547,0.046595,0.002475,0.000001,15586.66468,0.003802,617.572201,0.119413,0.00082,14.994165,0.141602,7029,0,12.095093,0.035963,0.000205,0.039804,0.000002,4047,702.7801,0.689186,0,341.190491,426.505104,0.232803,504.676225,10.636599,0,7.635827,0,622274.107449,1,0,0.023368,0.000002,0.200124,0,0,0.004461,0.000001,0,0.000001,33.524504,2321.649214,2787.36832,5.06768,0.12711,0.004209,1011.955647,0.000021,0.00578,NotAnnotated
1021.293,8,-0.00627,1.739869,2.888104,1768.468,18,1.69982,0.001015,38.08626,0.535714,0,1.13,1.424086,-0.000434,295.958633,0.000009,10.726954,9.612637,0.002394,0.005827,0.64255,4.307561,2.941825,1.444976,2.485449,0.000003,0.001632,0,0,0,1.494129,0,1.532395,0.007223,0.02575,0.74779,0.000001,5.3369,46.815,0.50904,14,2306.269152,20.38,11.783128,5.117751,12.154062,0,36.151,0,2.4271,0.002222,0.27719,0.19605,-0,0,0.323009,120.732921,1.446724,1.335848,0,4.511552,2.935413,0.000032,0,0.001953,1.047574,21,827.488064,0.000052,0,0.000894,0,0.000356,0.165777,0.00104,0,1.072643,0.003802,0,0.15083,0,0,0,0,0,0,0,0.000021,0,0.000001,13110,0,0.805681,0,0,0,2.22248,0,4.546053,0,0,0,0,0,0,0.010568,0.000002,0.199154,0,0,0.002776,0,0,0,6.724213,2528.12357,2245.596914,5.058337,0.001192,0.001594,206.770905,0,0.016002,NotAnnotated
1973.6703,7,-0.019185,0.581951,0.516804,88735.04325,64.5,0.670796,0.018097,35.967964,0.367647,0.21386,-1.03,1.093946,-0,3178.776593,0.000155,37.337664,3.833006,0.000747,0.012252,0.266888,0.243225,0.769697,0.285314,0.457547,0.000122,0.001028,0.8333,13.8485,1.02325,0.608386,6.7245,16.11146,0.018242,0.035136,0,0.000151,0,0,0,0,12144.138714,0,140.139548,3.135,15.414897,0,0,0.084545,0,0.000736,0,0,1.9,0.585057,12.155649,179.061361,0.97269,1.265347,0.000016,42.112264,0.304484,0,10.326,0.001025,1.134256,0,1407.37065,0.000729,-27.586687,0.001345,1.5181,0.001885,0.014835,0.001147,0,115049.426392,0.003802,807.828241,0.039804,0.488523,0,2.953073,0,0,91.589325,0.55505,0.000714,0,0.000005,0,1167.700934,1.21691,0,339.52164,432.5559,0.327381,10839.118712,20.364986,0,14.955244,0,3020318.388171,1,0.099755,-0.028,0.000004,0.185527,8.825,0.000001,0.005268,0.000001,0.000002,0.000002,67.47912,5040.40224,7467.706207,5.166989,0.190046,0.008051,5658.935306,0.000075,0.010831,C
1633.277458,5,-0.046685,0.019803,0.012927,18315.8416,510.5,0.014143,0.009627,24.203773,0.447619,0.21386,-2.09,1.675572,-0,1123.701304,0.000025,24.279233,4.091776,0.002674,0.007876,0.463951,0.004905,0.018086,0.011306,0.011676,0.000014,0.002658,0.46652,21.6565,0.6389,0.012639,3.69765,7.249913,0.011766,0.029651,0,0.000018,0,0,0,0,5397.51394,0,41.68956,13.226938,9.413082,0,0,0.1151,0,0.002257,0,0,-0.35,0.585621,3.405599,64.813272,0.024174,0.032992,0.000002,12.377022,0.008006,0,10.326,0.002707,0.026195,0,1358.190603,0.000693,-14.157335,0.002867,1.5181,0.002517,0.159534,0.003165,0,16638.039694,0.003802,738.165632,0.099511,0.046564,0,0.258596,0,0,142.378578,0.035963,0.000236,0,0.000003,8787,827.565621,0.039476,0,378.797159,429.983274,0.009699,863.429019,14.049289,0,7.259738,0,299217.369947,1,0.099755,-0.010832,0.000002,0.079035,8.575,0.000001,0.003368,0.000001,0.000002,0,19.89771,3766.480119,5532.864353,5.05401,0.128472,0.002843,1336.252486,0.000021,0.008007,C
400.93176,7,-0.008933,0.87757,0.78183,9174.564,4,1.010014,0.021198,4.394387,0.423077,0,-1.03,1.397628,-0,460.032332,0.000015,39.720204,3.35584,0.002684,0.011544,0.407516,0.326572,1.245021,0.389033,0.680401,0.000004,0.003656,0,0,0,1.063487,0,3.036188,0.01823,0.023017,0,0.000011,0,0,0,0,2070.01613,0,15.931886,10.234258,12.979396,0,0,0,0,0.001975,0,0,0,0,1.662102,18.828978,1.667375,2.16076,0.000001,4.329036,0.4593,0,0,0.002831,1.995651,22,345.75282,0.000096,0,0.004341,0,0.004665,0.082866,0.003099,0,9618.964204,0.003802,0,0.119413,0,23.356922,0,12769,0,0,0,0.00013,0.039804,0.000001,12882,0,2.163332,0,0,0,0.455947,0,2.904483,0,0,0,0,0,0,0.050611,0.000001,0.070131,0,0,0.006349,0,0,0,34.884274,882.58587,1674.97577,5.116738,0.065823,0.005342,674.160957,0.000014,0.010142,NotAnnotated
1130.99535,7,-0.011108,0.686768,0.616139,64958.1975,89,0.791119,0.032558,8.601263,0.375,0.21386,-1.03,1.091799,-0,2301.345056,0.000153,49.028119,2.445447,0.002892,0.014455,0.228248,0.259305,0.97732,0.303879,0.535458,0.000032,0.003526,0.8333,13.8485,1.02325,0.840365,6.7245,13.305381,0.023141,0.042184,0,0.000152,0,0,0,0,8423.267527,0,170.655331,9.438395,14.298553,0,0,0.084545,0,0.002072,0,0,1.9,0.595536,8.876507,75.304315,1.300775,1.674933,0.000023,21.650699,0.36482,0,10.326,0.002867,1.554147,0,991.45242,0.001936,12.982332,0.004138,1.5181,0.004195,0.104597,0.002959,0.000001,146432.420373,0.003802,675.129881,0.139315,0.008115,23.356922,0.141602,12769,0,12.095093,0.035963,0.000774,0.039804,0.000003,12769,580.700275,1.670419,0,345.893668,426.505104,0.358683,1906.345815,7.085055,0,4.601432,0,486409.802416,1,0.099755,0.068213,0.000003,0.089975,8.825,0.000001,0.009069,0.000001,0.000002,0.000003,70.568384,2251.03407,5500.278264,5.123988,0.198516,0.009957,4341.174979,0.000116,0.009388,NotAnnotated
1349.725015,8,-0.005311,1.663756,2.856156,2922.84485,11.5,1.626324,0.001011,48.923981,0.622222,0,0.53,1.577258,-0.000438,405.415647,0.000012,18.196353,8.510255,0.002528,0.005763,0.644056,4.185457,3.135977,1.397369,2.41786,0.000007,0.002064,0,0,0,2.133404,0,2.273535,0.008359,0.023017,0.74779,0.000004,6.0492,63.045,0.50904,16,3368.826912,20.75,34.703268,7.94288,9.42112,0,38.885,0,2.6986,0.003044,0.27719,0.19605,-0,0.595536,0.490995,143.851632,1.488244,1.715906,0,8.416434,2.826213,0.000032,0,0.002907,1.426614,24,1319.35336,0.000079,-8.2124,0.001756,0,0.001005,0.153009,0.001842,0,1626.291861,0.003802,676.44422,0.202212,0.0056,0,0.355348,0,0,33.691535,0.035963,0.000047,0,0.000002,13029,636.95577,0.765101,0,333.7615,426.505104,2.147278,716.90308,8.997522,0,4.045471,0,1541306.587433,1,0,-0.006515,0.000002,0.09943,0,0,0.002733,0,0,0,7.408986,3357.295416,3440.340575,5.117147,0.050891,0.002144,557.146587,0,0.0124,NotAnnotated
794.90172,6,-0.010367,0.660145,0.587749,41196.78675,45.5,0.759776,0.016859,6.604548,0.352941,0.21386,-1.03,0.880211,-0,1299.536027,0.00007,30.748416,2.369957,0.002805,0.010432,0.178187,0.244582,0.934735,0.289855,0.510581,0.00002,0.003336,0.8333,13.8485,1.02325,0.80471,6.7245,8.230868,0.016518,0.019181,0,0.000093,0,0,0,0,5976.305321,0,51.274527,8.738777,10.577321,0,0,0.084545,0,0.002047,0,0,1.9,0.58668,4.849403,57.968461,1.255183,1.618213,0.00001,14.513738,0.346152,0,10.326,0.002886,1.499603,0,704.221875,0.000147,-338.980859,0.004275,1.5181,0.004724,0.096004,0.002917,0.000001,72476.101568,0.003802,527.478499,0.139315,0.00034,18.828978,0.119114,11413,0,43.392457,0.035963,0.000397,0.039804,0.000003,12769,545.324199,1.622971,0,335.050432,426.505104,0.341187,549.597851,5.575239,0,5.286854,0,360065.880854,1,0.099755,0.148884,0.000002,0.068882,8.825,0,0.005274,0.000001,0.000002,0.000001,52.213925,1869.896445,3568.242743,5.128236,0.100698,0.00729,2389.070196,0.000051,0.0071,NotAnnotated
1675.90855,8,-0.026587,1.444289,1.111584,5433.32375,325.5,1.074108,0.001849,41.775041,0.424242,0.21386,-1.63,1.595508,-0.000448,576.964811,0.000004,10.354083,5.010959,0.000904,0.004929,0.418785,1.088132,0.593794,1.253478,1.11287,0.000002,0.000902,0.17668,21.6565,0.25452,0.857379,1.52345,4.53755,0.008039,0.019729,0.92112,0.000002,1.464,42.264,0.50904,11,4275.878933,24.303,22.799105,7.217643,5.513659,0.15385,24.027,0.09053,0.8243,0.000879,0.26733,0.38502,-0.4,0.595536,1.106856,95.958941,0.8417,0.671198,0,14.937266,0.69122,0.000358,10.326,0.000696,0.52603,19,1668.714075,0.000153,-0.2933,0.000609,1.5181,0.000329,0.054256,0.000586,0.000001,10.39981,0.003802,526.816349,0.039804,0.0005,0,0.141602,0,0,12.095093,0.035963,0.000103,0,0.000003,0,506.73865,0.415951,0,338.88,426.505104,1.472697,480.189375,15.434793,0,4.114277,0,684220.699104,1,0.099755,-0.003549,0.000001,0.081617,9.455,0.000001,0.001161,0.000001,0.000002,0,5.902579,4612.58735,5103.605288,5.013551,0.003262,0.000903,441.931031,0.000002,0.004086,NotAnnotated
713.94975,7,-0.007524,1.441486,2.499136,1551.4641,2.5,1.412759,0.000146,15.677173,0.666667,0.21386,0.53,1.998351,-0.000438,236.25483,0.000003,21.785763,8.963981,0.001757,0.005047,0.795112,3.934544,2.611041,1.249437,2.121418,0.000013,0.001439,0.099755,25.0605,0.25452,1.757356,2.0355,0.663672,0.006867,0.069455,0.74779,0.000001,6.0492,63.045,0.50904,16,1428.833856,20.75,23.157986,5.356147,11.690397,0,38.885,0.13934,2.6986,0.001592,0.27719,0.19605,-1.75,0,0.251964,49.20494,1.19109,1.338394,0,1.652989,2.528171,0.000032,10.326,0.001665,1.114503,13,382.06012,0.000328,0,0.001135,1.5181,0.000544,0.087713,0.00111,0,713.683885,0.003802,0,0.090498,0,0,0,0,0,0,0,0.000009,0,0,7353,0,0.579878,0,0,0,1.941609,0,4.95055,0,0,0,0,0,0.1512,-0.006168,0,0.132456,8.655,0,0.001557,0,0.000003,0,11.798206,1178.763552,1292.678844,5.133413,0.022693,0.002066,249.604677,0,0.022561,NotAnnotated
3456.289977,8,-0.006655,3.106796,2.586436,41086.7039,44,4.456809,0.000983,112.801403,0.395604,0.189,-0.27,2.361649,-0,3052.718897,0.000006,13.920605,8.410409,0.00186,0.00601,0.643272,0.539758,2.857866,0.63739,1.964443,0.000098,0.001235,0.099755,24.512,0.35091,2.663293,1.5709,5.532301,0.009454,0.262157,0,0.000007,0,0,0,0,12671.85368,0,340.508495,3.120638,18.324484,0,0,0.15441,0,0.001896,0,0,0.95,0,2.205167,154.609237,1.304857,1.22271,0.000001,75.138069,4.075615,0,28.4135,0.002563,2.595144,0,4051.904542,0.000116,0,0.001627,8.497,0.001478,0.112171,0.002271,0,3380.702295,0.003802,0,0.080234,0,0,0,0,0,0,0,0.00013,0,0.000003,0,0,1.021454,0,0,0,0.608632,0,18.939706,0,0,0,0,0,0.099755,-0.000508,0.000002,0.518852,8.94,0.000001,0.001966,0.000001,0.000004,0,44.635202,7741.781681,10387.662486,5.126656,0.129111,0.002073,2923.481354,0.000001,0.019354,NotAnnotated
0,9,-0.002818,3.821976,3.014986,0,0,2.812236,0,0,0.8,0.21386,-2.09,0,-0.000459,0,0,0,0,0.000794,0,0,2.506926,3.103233,3.092209,2.830207,0,0.000898,0.46652,21.6565,0.6389,1.861876,3.69765,0,0,0,0.79207,0,1.5537,81.498,1.2778,14,0,25.56,0,2.489395,0,0.71626,25.824,0.1151,1.5561,0.000783,0.80584,1.7193,-0.35,0,0,0,3.036838,3.762443,0,0,2.240735,0.000092,10.326,0.000592,3.00411,23,0,0,0,0.000404,1.5181,0.00042,0.05563,0.000487,0,0,0,0,0.073704,0,55.085544,0,11615,0,0,0,0,0.060332,0,11413,0,3.753952,0,0,0,3.034994,0,0,0,0,0,0,0,0.099755,-0.014418,0,0,8.575,0,0,0,0.000002,0,0,0,0,5.09644,0,0,0,0,0,NotAnnotated
866.220146,7,-0.014747,1.02479,0.795882,15097.258,149.5,1.195321,0.011026,9.079812,0.444444,0,-1.73,0.898181,-0.000449,714.921711,0.000021,17.688,2.608558,0.001459,0.008162,0.155925,0.407311,0.698251,0.499358,0.772571,0.000004,0.002117,0,0,0,0.40201,0,6.439625,0.011746,0.023017,0.79207,0.000014,1.4889,61.082,1.2778,10,3647.168688,11.896,22.247671,4.517689,7.236508,0.71626,19.115,0,0.86052,0.001372,0.72557,1.7193,0,0.58668,2.316519,64.833532,1.216555,1.147162,0.000002,9.15992,0.497485,0.000092,0,0.001485,1.011994,15,863.33961,0.000049,-9.49274,0.001883,0,0.002007,0.028827,0.001619,0.000001,11344.472868,0.003802,480.054666,0.079608,0.001956,0,0.119114,0,0,43.392457,0.035963,0.000187,0,0.000003,0,444.9127,1.361007,0,365.786079,426.505104,0.462034,540.356166,6.761945,0,2.885621,0,414990.494265,1,0,0.002941,0.000002,0.070131,0,0,0.00405,0.000001,0,0.000001,19.134674,2058.1522,2928.549976,5.135865,0.159656,0.002921,664.054503,0.000018,0.004636,NotAnnotated
977.460022,7,-0.017547,1.360323,1.065767,4061.39,181,1.01296,0.002515,14.847711,0.439394,0,-1.63,1.524908,-0.000448,380.973515,0.000003,12.055396,3.834814,0.002547,0.00519,0.405381,0.996674,0.584439,1.116364,1.054101,0.000002,0.002762,0,0,0,0.893472,0,3.41267,0.008554,0.023017,0.92112,0.000001,1.464,42.264,0.50904,11,2619.554308,24.303,15.962414,7.015627,5.321673,0.15385,24.027,0,0.8243,0.001779,0.26733,0.38502,-0,0.58668,0.92938,45.7611,0.841467,0.659202,0,8.45782,0.673573,0.000358,0,0.001512,0.530966,26,945.847098,0.000108,-8.8145,0.001126,0,0.000566,0.068532,0.000985,0,10.398388,0.003802,591.345272,0.129677,0.005414,45.201878,0.30522,13572,0,44.00414,0.035963,0.000085,0.039804,0.000002,9831,557.195965,0.413071,0,338.866437,426.505104,1.34716,662.234763,8.017703,0,3.367383,0,1086120.708132,1,0,-0.028989,0.000001,0.070131,0,0,0.001273,0.000001,0,0,6.177019,2521.3902,3273.977025,5.066726,0.003196,0.000852,339.880275,0.000002,0.003615,NotAnnotated
1724.32533,8,-0.009035,2.067182,1.651396,17367.1792,64.5,1.523396,0.011557,49.14005,0.545455,0.21386,-2.09,1.668094,-0,1179.353664,0.000025,29.439939,5.664144,0.001949,0.009191,0.509263,1.390762,1.690417,1.672062,1.547252,0.000028,0.001987,0.46652,21.6565,0.6389,1.023704,3.69765,7.251594,0.013108,0.046766,0,0.000019,0,0,0,0,5483.95211,0,60.091229,6.65726,12.354686,0,0,0.1151,0,0.001787,0,0,-0.35,0,3.337728,77.28729,1.635062,2.00739,0.000002,18.338159,1.243006,0,10.326,0.001609,1.614067,28,1417.451238,0.000248,0,0.00151,1.5181,0.001009,0.111803,0.001433,0,16412.567455,0.003802,0,0.089872,0,0,0,0,0,0,0,0.000235,0,0.000003,13231,0,1.987821,0,0,0,1.658602,0,24.839031,0,0,0,0,0,0.099755,-0.012698,0.000003,0.193911,8.575,0,0.003936,0.000001,0.000002,0,22.011634,4469.00976,5300.388278,5.117227,0.154073,0.003557,1682.436352,0.000021,0.0102,NotAnnotated
1204.51597,8,-0.010879,1.309894,1.187957,38747.63325,42,1.536588,0,32.777545,0.644444,0,0.88,1.115994,-0.000464,1795.509063,0.000001,5.131897,4.865163,0.001446,0.003833,0.246709,0.083213,0.979149,0,1.207776,0.000032,0.001366,0,0,0,2.747525,0,3.023909,0.007452,0,1.3953,0.000043,0.96241,30.326,0.31311,14,6455.640119,12.344,32.131758,10.809521,8.582275,0,33.914,0,0.94037,0.002179,0.47507,0,-0,0.593419,2.867236,70.185281,1.642699,0.706887,0,13.777866,3.618036,0.000019,0,0.002125,1.738858,11,802.608713,0.000682,-19.256307,0.001725,0,0.002383,0.051725,0.002063,0,0.007327,0.003802,858.400779,0.089872,0.498728,0,0,0,0,0,0,0.00007,0,0.000002,5529,1234.192489,1.091803,0,321.152153,434.535889,0.81364,11579.683222,3.639101,0,16.247606,0,3176707.076086,1,0,-0.07002,0.000001,0.179137,0,0,0.000398,0.000001,0,0,49.109801,3838.613797,4016.240025,5.021738,0.000581,0.005116,819.251277,0,0.005522,NotAnnotated
936.56586,8,-0.018554,1.077704,0.935968,26417.18145,15,1.238971,0.021198,11.489173,0.472222,0.21386,-1.68,0.972615,-0.000462,1023.817622,0.00008,44.621749,3.593281,0.001341,0.012222,0.312726,0.423733,1.40955,0.512427,0.826511,0.00002,0.001403,0.8333,13.8485,1.02325,1.126323,6.7245,6.429013,0.019649,0.023017,0.92692,0.000068,2.7633,128.18,2.0465,19,5545.347325,13.731,57.354678,3.967944,14.180992,1.4325,26.51,0.084545,1.7141,0.001105,1.2641,3.2426,2.25,0,3.712026,93.38806,1.840089,2.395805,0.000009,10.623578,0.54268,0.000101,10.326,0.001245,2.147699,17,786.64362,0.000132,0,0.001051,1.5181,0.00069,0.040534,0.000878,0,69172.352953,0.003802,0,0.06997,0,0,0,0,0,0,0,0.000338,0,0.000002,14464,0,2.353311,0,0,0,0.584918,0,5.252375,0,0,0,0,0,0.099755,0.013876,0.000002,0.070131,10.38,0,0.007951,0,0.000002,0.000001,50.222778,1890.065738,3391.261666,5.058168,0.094303,0.008291,2327.952167,0.000044,0.013937,NotAnnotated
1006.63334,8,-0.018055,0.770245,0.704714,52186.55725,142.5,0.904744,0,14.71036,0.583333,0,0.88,0.883539,-0.000464,1993.409412,0.000002,8.781658,3.116838,0.000991,0.005057,0.176364,0.050413,0.573538,0,0.716459,0.000018,0.001036,0,0,0,1.610598,0,4.654809,0.010652,0,1.3953,0.00011,0.96241,30.326,0.31311,14,8101.862054,12.344,37.220393,4.76327,8.466349,0,33.914,0,0.94037,0.001656,0.47507,0,-0,0.586693,3.812882,40.406627,0.947171,0.404028,0.000001,11.964971,2.169331,0.000019,0,0.001515,0.996671,16,818.092537,0.000247,43.838702,0.001413,0,0.001796,0.039912,0.001594,0.000001,0.05014,0.003802,518.603856,0.059706,0.014167,0,0,0,0,0,0,0.000181,0,0.000003,12416,668.119667,0.61706,0,349.899355,426.505104,0.485706,10220.081801,2.184677,0,4.501494,0,722997.892511,1,0,-0.050146,0.000001,0.097231,0,0.000001,0.001162,0.000001,0,0,56.693707,2869.049797,4127.973815,4.998351,0.00245,0.008023,1361.132833,0.000001,0.004604,NotAnnotated
825.460313,7,-0.010692,0.696743,0.560824,20671.9827,38.5,0.799792,0.011807,14.232979,0.611111,0.21386,-2.53,1.290748,-0.000462,996.985409,0.000016,23.734571,3.954416,0.000917,0.010937,0.242416,0.257575,0.778078,0.316076,0.513123,0.000012,0.000959,0.8333,13.8485,1.02325,0.439602,6.497,5.752797,0.017778,0.061422,0.92692,0.000031,2.051,111.95,2.0465,16,4475.808739,13.361,45.285842,2.846517,13.04034,1.4325,23.777,0.084545,1.4425,0.001074,1.2641,3.2426,2.1,0.595536,2.64022,59.348546,1.193701,1.410702,0.000002,19.086875,0.345961,0.000101,10.326,0.001099,1.267767,21,844.19244,0.000081,0.0644,0.00103,1.5181,0.000569,0.066162,0.000891,0.000001,6582.418673,0.003802,598.850551,0.050068,0.0325,16.088922,0.355348,9999,0,33.691535,0.035963,0.000259,0.039804,0.000002,0,493.62576,1.620538,0.000001,329.28,426.505104,0.363,849.015,7.107108,0,2.313304,0,266984.645736,1,0.099755,-0.034258,0.000001,0.183408,8.94,0,0.004849,0,0.000001,0,39.300347,2080.022831,3042.159295,5.118545,0.094199,0.005634,1144.021222,0.000016,0.009761,NotAnnotated
1827.9819,6,-0.029389,0.115345,0.09499,58226.83175,149,0.13176,0.018122,22.301458,0.375,0.21386,-1.68,1.122686,-0,2289.750348,0.00014,37.05041,3.373981,0.00081,0.011623,0.293599,0.043287,0.145185,0.058169,0.085551,0.000054,0.001089,0.8333,13.8485,1.02325,0.105587,6.7245,13.755332,0.017343,0.028784,0,0.00011,0,0,0,0,10447.550743,0,100.071707,2.998625,13.451043,0,0,0.084545,0,0.00096,0,0,2.25,0.589662,8.916206,144.607376,0.196867,0.274132,0.000015,25.954935,0.05171,0,10.326,0.001006,0.233872,0,1434.006525,0.000666,2.20906,0.00138,1.5181,0.001144,0.047693,0.001125,0,108034.660615,0.003802,872.659084,0.039804,0.348365,0,0.664928,0,0,111.449769,0.035963,0.000616,0,0.000004,0,839.719943,0.277903,0,317.931117,430.557611,0.062466,1514.113051,13.157286,0,4.073677,0,701194.50662,1,0.099755,-0.006669,0.000004,0.105728,10.38,0.000001,0.006016,0.000001,0.000002,0.000002,49.198844,3993.10656,6866.395406,5.141835,0.163006,0.006652,4240.585706,0.000074,0.010459,C
1711.26138,6,-0.031045,0.085327,0.072668,60259.21065,166.5,0.098027,0.023544,17.173747,0.352381,0.21386,-1.68,1.109752,-0,2282.444164,0.000145,43.474031,2.977915,0.000733,0.012728,0.278515,0.037322,0.102282,0.045392,0.065658,0.000048,0.001028,0.8333,13.8485,1.02325,0.0726,6.7245,15.06303,0.02017,0.028177,0,0.000134,0,0,0,0,10563.82714,0,102.179749,1.692217,13.241551,0,0,0.084545,0,0.000497,0,0,2.25,0.595536,9.333675,121.979738,0.12756,0.171708,0.000019,24.151108,0.041721,0,10.326,0.000596,0.145654,0,1371.858705,0.000662,2.747885,0.000735,1.5181,0.000818,0.006757,0.000548,0.000001,132967.719364,0.003802,763.994548,0.039804,0.348918,0,0.587134,0,0,63.370367,0.035963,0.000777,0,0.000004,0,731.085567,0.165157,0,343.884723,428.945631,0.050002,1297.338006,12.683726,0,3.91976,0,659122.61619,1,0.099755,0.048578,0.000004,0.077056,10.38,0.000001,0.007264,0.000001,0.000002,0.000002,50.916105,3524.36199,6677.920327,5.146719,0.226996,0.007748,4586.691538,0.000102,0.010269,C
253.58781,8,-0.00788,1.205119,1.086376,1507.22775,2,1.390815,0.005419,6.744698,0.866667,0.21386,-1.03,1.743012,-0.000462,192.520521,0.000001,27.917409,5.879607,0.002028,0.011563,0.35908,0.493571,1.647772,0.564524,0.952066,0.000004,0.002073,0.8333,13.8485,1.02325,1.367356,6.7245,1.520588,0.013021,0.023017,0.92692,0.000003,2.7633,128.18,2.0465,19,1094.891997,13.731,12.58531,6.991161,11.786051,1.4325,26.51,0.084545,1.7141,0.001847,1.2641,3.2426,1.9,0,0.361084,24.874936,2.104462,2.687353,0,8.071183,0.649405,0.000101,10.326,0.002138,2.467389,26,271.69359,0.000026,0,0.002908,1.5181,0.002509,0.109971,0.002162,0,1559.74641,0.003802,0,0.099511,0,17.547777,0,8023,0,0,0,0.000033,0.039804,0.000001,11413,0,2.600825,0,0,0,0.662809,0,3.177888,0,0,0,0,0,0.099755,-0.038178,0.000001,0.158027,8.825,0,0.003318,0,0.000002,0,11.461808,773.16837,975.681447,5.1125,0.027329,0.003647,353.204715,0.000001,0.007085,NotAnnotated
872.19468,6,-0.024137,0.259633,0.236783,64539.909,132,0.299715,0.032665,9.364515,0.448718,0.21386,-1.03,0.907968,-0,1881.753996,0.000148,48.6846,2.655404,0.002388,0.01494,0.199822,0.10093,0.372179,0.112915,0.2046,0.000038,0.003206,0.8333,13.8485,1.02325,0.328746,6.7245,11.787806,0.022435,0.024156,0,0.000131,0,0,0,0,7398.284202,0,72.225998,12.403355,15.864203,0,0,0.084545,0,0.002163,0,0,1.9,0.595536,8.826295,63.227622,0.490433,0.618279,0.000018,20.53658,0.143307,0,10.326,0.002921,0.582974,0,707.03493,0.000185,15.256953,0.004755,1.5181,0.006276,0.076814,0.00359,0.000001,126355.219375,0.003802,582.496097,0.119413,0.000577,23.074198,0.141602,11639,0,12.095093,0.035963,0.000633,0.039804,0.000003,12769,623.963647,0.613303,0,322.446086,426.505104,0.136344,496.782304,6.072904,0,6.163525,0,408262.570334,1,0.099755,0.104709,0.000002,0.116568,8.825,0,0.008434,0.000001,0.000002,0.000002,81.799631,2095.114132,3996.233098,5.042943,0.165605,0.010096,3992.10555,0.000094,0.009626,C
2246.87001,6,-0.023585,0.188622,0.176091,56409.3728,238,0.218176,0.008908,34.58876,0.375,0.21386,-1.68,1.457611,-0,2913.662445,0.000083,31.35189,4.46928,0.002818,0.01017,0.366689,0.077174,0.279971,0.086066,0.153106,0.000093,0.003057,0.8333,13.8485,1.02325,0.241404,6.7245,10.698735,0.015337,0.067061,0,0.00006,0,0,0,0,10697.931175,0,238.001278,19.604223,15.299211,0,0,0.084545,0,0.002301,0,0,2.25,0.615492,7.154613,200.894229,0.360512,0.465185,0.000006,33.387765,0.10692,0,10.326,0.003002,0.434887,0,1762.620405,0.00271,-31.105867,0.003171,1.5181,0.003274,0.115404,0.003754,0.000001,52550.501316,0.003802,1216.833145,0.129677,0.961279,18.828978,37.021896,11413,0,156.475619,9.371628,0.000401,0.039804,0.000004,0,1252.318279,0.455882,0,333.07273,871.326146,0.102878,10957.969204,16.292798,0,19.296673,0,1704216.237337,1,0.099755,-0.050974,0.000003,0.170506,10.38,0.000001,0.004686,0.000001,0.000002,0.000001,53.621077,4701.682133,8079.410924,5.111939,0.119295,0.00554,3777.274975,0.000025,0.014333,NotAnnotated
615.23634,5,-0.027769,0.155669,0.143332,33265.512,98,0.180046,0.030588,5.081978,0.341667,0.21386,-1.03,1.016437,-0,1074.266308,0.000077,48.608488,2.503728,0.002487,0.013984,0.24861,0.063654,0.219189,0.068395,0.123763,0.000018,0.003076,0.8333,13.8485,1.02325,0.195046,6.7245,7.355519,0.022187,0.023017,0,0.000073,0,0,0,0,4638.465482,0,44.588894,23.700725,13.830173,0,0,0.084545,0,0.002218,0,0,1.9,0.595536,4.719465,41.5453,0.282879,0.348947,0.000011,10.749026,0.088344,0,10.326,0.002675,0.331788,0,525.38976,0.00014,-0.2933,0.003874,1.5181,0.005219,0.097711,0.004141,0.000001,77281.207764,0.003802,526.816349,0.119413,0.0005,23.356922,0.141602,12769,0,12.095093,0.035963,0.000399,0.039804,0.000002,11187,506.73865,0.341387,0,338.88,426.505104,0.083645,480.189375,4.488693,0,4.114277,0,185919.326474,1,0.099755,-0.023029,0.000002,0.070131,8.825,0,0.008434,0,0.000002,0.000001,63.242418,1316.961188,2805.579673,5.083009,0.131646,0.008956,2310.880301,0.000057,0.009523,C
1838.022515,7,-0.046288,0.590826,0.417548,11845.7941,557,0.696715,0,45.810581,0.515152,0.21386,-5.36,1.042541,-0,644.475882,0,3.697176,4.336594,0.00068,0.003863,0.192165,0.617373,0.300531,1.202952,0.49993,0.000006,0.000749,0.099755,13.8485,0.089965,0.228229,0.51315,5.588193,0.004007,0.027048,0,0.000001,0,0,0,0,4759.3629,0,29.547746,1.199628,5.254329,0,0,0.009849,0,0.000669,0,0,-0.2,0.573668,0.877378,136.379749,0.363656,0.170861,0,25.196452,0.339768,0,10.326,0.000441,0.175725,0,1755.369315,0.000041,11.972573,0.000281,1.5181,0.000266,0.006628,0.000275,0.000001,4.335324,0.003802,745.251842,0.039804,0.176915,0,1.664224,0,0.006665,30.505336,0,0.000038,0,0.000004,0,1174.231124,0.199875,0,325.717007,426.505104,1.034736,12857.560243,18.718028,0,4.349298,0,720956.862949,1,0.099755,-0.001233,0.000002,0.176644,9.74,0.000001,0.000501,0.000001,0.000001,0,8.18928,6272.882933,5520.641752,5.067567,0.003287,0.000527,285.330729,0.000001,0.003871,C
1189.16034,6,-0.019493,0.402645,0.372659,40568.58225,206.5,0.466097,0.015656,11.420813,0.366667,0.21386,-1.03,1.384667,-0,1890.14839,0.000062,30.757839,3.031871,0.003033,0.010192,0.305351,0.173061,0.562729,0.189752,0.325736,0.000024,0.002903,0.8333,13.8485,1.02325,0.473886,6.7245,8.041629,0.016063,0.062981,0,0.000062,0,0,0,0,6751.675279,0,182.817863,9.954461,12.640508,0,0,0.084545,0,0.002935,0,0,1.9,0.58668,4.512647,63.248162,0.702023,0.885664,0.000009,21.234977,0.227651,0,10.326,0.00356,0.823391,0,1174.55394,0.00187,115.597577,0.00415,1.5181,0.004295,0.188901,0.004011,0,55303.356258,0.003802,736.562753,0.149579,0.022556,23.356922,0.119114,12769,0,43.392457,0.035963,0.000371,0.039804,0.000003,14464,722.426511,0.843848,0,334.610991,974.455669,0.226499,2386.494482,6.60015,0,3.005532,0,508867.108791,1,0.099755,-0.166611,0.000002,0.108328,8.825,0,0.005382,0.000001,0.000002,0.000001,51.417721,2392.146173,5396.244269,5.117822,0.095927,0.005517,2548.757435,0.000045,0.009017,C
690.624377,7,-0.028025,0.769588,0.55826,8226.00785,125,0.910175,0,7.096281,0.490909,0.21386,-5.36,0.865768,-0,346.890348,0,6.844102,2.46186,0.002125,0.005426,0.13652,0.856474,0.398226,1.607961,0.669313,0.000002,0.002352,0.099755,13.8485,0.089965,0.300698,0.51315,4.281502,0.006299,0.023017,0,0.000001,0,0,0,0,2685.548853,0,18.278921,3.207294,5.197656,0,0,0.009849,0,0.001412,0,0,-0.2,0.595536,0.620516,54.791682,0.466371,0.218496,0,11.465797,0.463255,0,10.326,0.001149,0.225336,0,705.0267,0.000021,18.507824,0.000706,1.5181,0.000745,0.010117,0.000636,0.000001,11.213379,0.003802,590.436712,0.129677,0.002941,14.314823,0.141602,4047,0,12.095093,0,0.000047,0.039804,0.000002,6441,650.831222,0.250441,0,360.081007,426.505104,1.395728,496.782304,6.595835,0,6.888448,0,535122.723919,1,0.099755,0.107063,0.000001,0.070131,9.74,0,0.001063,0.000001,0.000001,0,10.425865,1942.407342,2690.747505,5.098571,0.004085,0.000799,246.960435,0.000002,0.003906,C
1940.24956,6,-0.030163,0.181088,0.192718,19211.1237,115,0.113159,0.001136,25.938349,0.375,0.21248,1.41,2.407171,-0,1580.474146,0.000013,22.617385,4.992373,0.002328,0.006851,0.504179,0.062165,0.187388,0.039087,0.136894,0.000038,0.002214,0.099755,21.0085,0.343225,0.394259,2.71165,4.50444,0.009249,0.150426,0,0.000009,0,0,0,0,4625.906954,0,189.28691,64.440168,10.14398,0,0,0.215115,0,0.002918,0,0,-1.95,0.595536,2.869188,70.039961,0.165638,0.177198,0.000001,10.346766,0.117424,0,10.615,0.002518,0.183389,0,1124.52066,0.019296,0.132638,0.003026,3.6545,0.00316,0.237614,0.004033,0.000001,19989.492116,0.003802,521.153285,0.099511,0.02591,27.381313,0.294442,12672,0,27.986573,0.035963,0.000091,0.039804,0.000002,18816,417.674825,0.141266,0,365.877185,426.505104,0.091436,591.773202,16.872107,0,2.198443,0,371612.31202,1,0.099755,-0.00592,0.000001,0.184926,8.525,0,0.001731,0.000001,0.000007,0,29.218439,3282.485166,5155.43982,5.03093,0.083725,0.002596,1151.663561,0.000001,0.00912,C
1465.224536,6,-0.018279,0.40113,0.312047,3841.27625,118,0.297807,0.001866,24.603226,0.435897,0.21386,-1.63,1.839492,-0,467.774871,0.000002,10.968392,4.434414,0.002041,0.004863,0.499081,0.269571,0.182537,0.321615,0.308291,0.000003,0.001911,0.17668,21.6565,0.25452,0.280266,1.52345,3.8373,0.008012,0.030757,0,0.000001,0,0,0,0,3110.184135,0,19.026642,5.749786,5.186615,0,0,0.09053,0,0.001312,0,0,-0.4,0.595536,1.015822,56.490426,0.274422,0.223838,0,9.47956,0.192046,0,10.326,0.00109,0.179069,28,1266.779241,0.000445,0.1988,0.000833,1.5181,0.000378,0.08571,0.000754,0.000001,6.50343,0.003802,831.551974,0.099511,0.0265,0,0.141602,0,0,12.095093,0.035963,0.000081,0,0.000003,0,828.119145,0.145052,0,327.36,438.44196,0.380772,1037.32875,12.978391,0,5.207726,0,655981.878634,1,0.099755,-0.011917,0.000001,0.080519,9.455,0,0.001058,0.000001,0.000002,0,4.868538,3498.7526,4218.8496,5.123597,0.004077,0.000671,312.887514,0.000002,0.003662,C
1154.009461,6,-0.014801,0.342433,0.267473,10954.664,30,0.399333,0.00583,18.655177,0.436364,0.21386,-1.73,1.272063,-0,719.315295,0.000013,18.26389,4.122124,0.001945,0.007581,0.256623,0.134551,0.240218,0.166804,0.259602,0.000012,0.002597,0.46652,13.8485,0.6389,0.138789,3.6372,4.98454,0.010546,0.046554,0,0.000008,0,0,0,0,3566.234784,0,31.438756,7.778344,8.530899,0,0,0.030113,0,0.001666,0,0,0.9,0,1.850247,73.483788,0.422035,0.40363,0.000001,11.254955,0.166544,0,10.326,0.001834,0.356207,0,975.67785,0.000189,0,0.002111,1.5181,0.00229,0.035001,0.001877,0,8097.683944,0.003802,0,0.109774,0,0,0,0,0,0,0,0.00012,0,0.000002,0,0,0.482943,0,0,0,0.153673,0,13.770879,0,0,0,0,0,0.099755,0.005076,0.000002,0.156864,9.6,0,0.002939,0,0.000001,0,16.661086,2710.296781,3143.990784,5.12005,0.089768,0.002484,687.650717,0.000007,0.006176,C
2086.824312,7,-0.046302,0.761919,0.600991,58036.19545,475.5,0.872477,0.018106,32.887194,0.4,0.42772,-2.53,1.165401,-0,2506.922824,0.000125,33.371699,3.843359,0.000766,0.012229,0.245118,0.276227,0.839504,0.356953,0.555067,0.000049,0.001089,1.6666,27.697,2.0465,0.453602,12.994,16.080846,0.017097,0.036015,0,0.000088,0,0,0,0,10972.159348,0,87.236356,2.612539,14.422348,0,0,0.16909,0,0.0007,0,0,4.2,0.610745,10.275322,143.634095,1.300146,1.582514,0.000011,36.023748,0.360264,0,20.652,0.000931,1.390253,0,1682.72811,0.000537,28.430355,0.001294,3.0362,0.001555,0.038308,0.001101,0.000001,54882.669592,0.003802,844.995364,0.039804,0.087229,0,1.785956,0,0,21.942539,0.610915,0.000625,0,0.000005,0,824.539549,1.829347,0,305.098304,426.505104,0.398206,2591.005603,19.658127,0,10.728645,0,1477645.006286,1,0.19951,0.006281,0.000005,0.167164,17.88,0.000001,0.00584,0.000001,0.000003,0.000001,44.133989,5054.017616,7126.592455,5.07753,0.248742,0.006268,3889.401034,0.000066,0.009669,C
728.666365,8,-0.026224,1.553376,1.112297,890.871,342.5,1.833359,0,18.277716,0.527778,0,-5.36,1.225331,-0.000454,110.506383,0,2.6028,4.615732,0.001739,0.002842,0.21968,1.610846,0.814841,3.116905,1.326568,0.000001,0.001319,0,0,0,0.630507,0,1.495043,0.002838,0.023017,0.65721,0,0.71885,15.385,0.17993,7,1302.45072,10.515,8.24009,2.07209,3.249531,0,16.686,0,0.65363,0.001377,0.17613,0,-0,0,0.082921,65.71359,0.986476,0.463023,0,8.918253,0.910912,0.000014,0,0.00083,0.480747,24,837.89181,0.00001,0,0.000317,0,0.000159,0.014852,0.00037,0,0.20127,0.003802,0,0.120038,0,0,0,0,0.006884,0,0,0.000007,0,0.000002,0,0,0.541854,0,0,0,2.702403,0,7.97581,0,0,0,0,0,0,-0.104712,0.000001,0.092105,0,0,0.000325,0,0,0,1.693671,2427.875193,2087.856615,5.070967,0.001166,0.000188,48.051733,0,0.00327,NotAnnotated
1405.91217,7,-0.035841,1.794186,1.323478,3257.17,379.5,1.326192,0.001412,36.171016,0.422222,0.21386,-1.63,1.6322,-0,400.332961,0.000002,9.303115,4.976173,0.001382,0.004402,0.440876,1.169205,0.746892,1.485357,1.323048,0.000005,0.001514,0.17668,21.6565,0.25452,1.084386,1.52345,3.473286,0.006672,0.034892,0,0.000001,0,0,0,0,2862.815808,0,23.485737,4.77301,5.115097,0,0,0.09053,0,0.000891,0,0,-0.4,0,0.774912,66.4666,1.137858,0.936601,0,12.889907,0.784326,0,10.326,0.00072,0.72762,41,1308.819897,0.000112,0,0.000546,1.5181,0.000237,0.047132,0.000532,0,6.548985,0.003802,0,0.059706,0,0,0,0,0,0,0,0.000064,0,0.000003,4959,0,0.609124,0,0,0,1.698373,0,17.595262,0,0,0,0,0,0.099755,0.000883,0.000001,0.132021,9.455,0,0.000848,0.000001,0.000002,0,4.128226,3926.20025,4008.059513,5.130247,0.00304,0.000583,342.973606,0.000001,0.003646,NotAnnotated
2809.833867,6,-0.016946,0.902269,0.754145,37554.4466,155,1.294069,0.000956,45.784651,0.439394,0.189,-0.27,2.424208,-0.000428,2733.213774,0.000005,12.435529,5.504267,0.002161,0.00513,0.559324,0.156347,0.846963,0.18695,0.57384,0.000045,0.001817,0.099755,24.512,0.35091,0.784042,1.5709,4.722427,0.008187,0.147331,0.65721,0.000005,1.7688,46.225,0.70182,17,11282.217232,22.306,227.391791,3.646161,14.565607,0,36.624,0.15441,2.4713,0.001936,0.38425,0.19605,0.95,0.595536,1.998123,84.158339,0.388005,0.369302,0.000001,38.243372,1.182478,0.000044,28.4135,0.002764,0.780387,25,3336.058056,0.000259,-0.1883,0.002257,8.497,0.002563,0.087739,0.003019,0.000001,2528.6883,0.003802,507.885642,0.089872,0.0035,0,0.141602,0,0,12.095093,0.035963,0.000101,0,0.000003,0,454.497355,0.310004,0,343.296,426.505104,0.177151,480.189375,9.547359,0,3.053734,0,444798.940422,1,0.099755,-0.020231,0.000001,0.178322,8.94,0.000001,0.001845,0.000001,0.000004,0,40.797878,5066.677494,9102.963824,5.113071,0.107005,0.001676,2092.30902,0.000001,0.013606,NotAnnotated
566.947557,7,-0.013339,0.514973,0.416479,4428.16,54,0.603238,0.00792,7.237212,0.555556,0,-1.73,1.093899,-0.000449,312.422369,0.000005,14.66239,3.345504,0.001658,0.00729,0.224125,0.215926,0.366837,0.249,0.401488,0.000001,0.001919,0,0,0,0.218853,0,2.875709,0.01059,0.023017,0.79207,0.000002,1.4889,61.082,1.2778,10,1804.526304,11.896,8.599075,6.395901,7.056908,0.71626,19.115,0,0.86052,0.001484,0.72557,1.7193,0,0.625232,0.805403,39.333358,0.622471,0.576322,0,3.889495,0.269233,0.000092,0,0.001558,0.520033,22,566.19822,0.000029,0.2548,0.001585,0,0.001794,0.046159,0.001892,0.000001,1391.756168,0.003802,875.794287,0.089872,0.0625,0,1.907992,0,0,26.446235,0.643069,0.000067,0,0.000001,0,691.026365,0.672477,0,329.088,426.505104,0.236973,1861.527375,4.078429,0,7.94611,0,179258.750257,1,0,-0.051212,0.000001,0.070131,0,0,0.003639,0,0,0,11.22474,1319.801373,1693.482472,5.137708,0.066975,0.002009,199.43179,0.000004,0.005283,NotAnnotated
1271.805208,6,-0.043249,0.141568,0.103954,2222.96125,361,0.104223,0.000786,23.080295,0.384615,0.21386,-1.63,1.926449,-0,320.664985,0.000001,8.095308,4.747841,0.001369,0.003827,0.534085,0.075809,0.065317,0.103871,0.101968,0.000003,0.001192,0.17668,21.6565,0.25452,0.103053,1.52345,2.516493,0.006064,0.032305,0,0,0,0,0,0,2261.087024,0,14.840089,8.006961,4.377849,0,0,0.09053,0,0.001372,0,0,-0.4,0,0.575081,48.362858,0.107549,0.090105,0,7.315042,0.060486,0,10.326,0.001119,0.071658,14,1093.902831,0.000413,0,0.000842,1.5181,0.000553,0.072358,0.001102,0,2.926014,0.003802,0,0.059706,0,0,0,0,0,0,0,0.000039,0,0.000002,11397,0,0.061721,0,0,0,0.119219,0,11.651201,0,0,0,0,0,0.099755,0.00879,0.000001,0.082596,9.455,0,0.000617,0.000001,0.000002,0,3.38093,3121.7053,3498.091688,5.008202,0.002005,0.000393,182.34599,0,0.003361,C
2098.95723,8,-0.046124,0.590939,0.505574,113327.21475,670.5,0.678293,0.024853,21.983969,0.384615,0.21386,-1.68,0.947693,-0,3758.460551,0.000243,41.891428,2.782677,0.000789,0.012916,0.228307,0.229034,0.759917,0.283607,0.448148,0.000064,0.001028,0.8333,13.8485,1.02325,0.595929,6.7245,22.080057,0.020777,0.020002,0,0.00027,0,0,0,0,16315.911574,0,144.381812,2.456905,13.982583,0,0,0.084545,0,0.0006,0,0,2.25,0.569027,15.452554,154.584898,1.001087,1.317384,0.000031,38.260503,0.289167,0,10.326,0.000871,1.168014,0,1741.6413,0.00044,4.19599,0.001372,1.5181,0.001721,0.015961,0.00088,0.000001,201872.073133,0.003802,556.267735,0.039804,0.014925,0,0.141602,0,0,12.095093,0.035963,0.001199,0,0.000006,0,789.704371,1.30265,0,355.74818,426.505104,0.319623,8514.96352,12.855986,0,2.780582,0,224673.125273,1,0.099755,0.063773,0.000005,0.090411,10.38,0.000001,0.007206,0.000001,0.000002,0.000004,66.292609,4756.9866,9076.08884,5.046332,0.293918,0.009642,7309.846803,0.000161,0.009458,NotAnnotated
1333.49883,7,-0.014524,0.51739,0.46325,37861.856,64,0.596778,0.012887,19.092715,0.439394,0.21386,-1.68,0.982491,-0,1616.982004,0.000063,30.924173,3.342183,0.000899,0.010252,0.244425,0.217591,0.694653,0.253678,0.409771,0.000051,0.000959,0.8333,13.8485,1.02325,0.551959,6.7245,9.436625,0.015737,0.029907,0,0.000078,0,0,0,0,7717.435935,0,87.534857,3.584085,11.95068,0,0,0.084545,0,0.000947,0,0,2.25,0.552947,4.964513,107.057434,0.875343,1.140465,0.000007,21.214987,0.274004,0,10.326,0.001171,1.02574,17,1109.24814,0.000189,14.545692,0.001444,1.5181,0.001951,0.067116,0.001414,0,52056.27898,0.003802,534.253106,0.050068,0.006,0,0,0,0,0,0,0.00038,0,0.000003,0,732.906147,1.095507,0,348.947103,426.505104,0.291938,2782.696081,12.677967,0,2.007546,0,185067.866937,1,0.099755,-0.048729,0.000003,0.122109,10.38,0.000001,0.004991,0.000001,0.000002,0.000001,41.131837,3076.47969,4887.701065,5.126273,0.154675,0.006567,2895.069787,0.000037,0.009312,NotAnnotated
1887.448832,8,-0.007677,1.698091,1.343975,19158.1064,53,1.249511,0.01124,30.867885,0.409524,0.21386,-2.09,1.781191,-0,1346.085432,0.000022,24.483132,4.501425,0.002295,0.008352,0.534697,1.104401,1.396823,1.363389,1.259696,0.000009,0.002492,0.46652,21.6565,0.6389,0.843874,3.69765,7.687592,0.012856,0.038105,0,0.000015,0,0,0,0,6420.29388,0,56.552303,14.678744,11.04789,0,0,0.1151,0,0.002286,0,0,-0.35,0.605758,3.240646,76.361016,1.372892,1.70475,0.000002,14.593454,0.99933,0,10.326,0.00212,1.364734,0,1885.311414,0.000236,-4.151325,0.002112,1.5181,0.001907,0.156449,0.002193,0.000001,11888.370467,0.003802,721.090442,0.13341,0.055311,57.824432,1.574573,13029,0,27.422617,0.581996,0.000245,0.060332,0.000003,9999,620.154645,1.707139,0,335.677307,426.505104,1.340627,1392.285572,11.660726,0,5.982713,0,768582.001869,1,0.099755,0.008929,0.000003,0.083027,8.575,0.000001,0.004214,0.000001,0.000002,0,20.812717,4143.561892,6477.030717,5.120971,0.193038,0.002888,1311.142586,0.00002,0.009808,NotAnnotated
4446.744362,6,-0.026887,0.544091,0.677966,14801.2875,149.5,0.389565,0.001334,252.991613,0.375,0.203065,2.52,1.988348,-0,2075.039894,0.000012,16.79538,11.21112,0.000757,0.006763,0.603673,0.970083,0.603376,1.80047,0.755507,0.000283,0.000809,0.099755,16.756,0.343225,0.728114,2.40565,8.003894,0.006964,0.177226,0,0.000007,0,0,0,0,9141.092205,0,274.172858,2.506036,15.107734,0,0,0.251945,0,0.001132,0,0,-2.25,0.583667,2.767628,273.926563,0.621663,0.577189,0,79.671288,0.354778,0,10.326,0.000851,0.518423,29,3485.868193,0.000261,-5.46959,0.000927,7.89,0.000593,0.047564,0.000853,0,4717.823437,0.003802,725.425819,0.039804,0.012467,0,0.108457,0,0.008928,46.719676,0.035963,0.000094,0,0.000005,0,643.505888,0.564694,0,346.649668,1173.591204,1.294844,3092.857726,107.827816,0,1.964449,0,942661.079272,1,0.099755,-0.056481,0.000007,0.944834,8.9,0.000001,0.001176,0.000001,0.000005,0,12.506369,13268.360485,9406.7823,5.101369,0.130329,0.001759,3012.251213,0,0.012257,C
1444.680562,7,-0.045675,0.368382,0.297664,57993.87695,489,0.423479,0.026479,16.448633,0.373626,0.21386,-2.53,0.921278,-0,2082.463263,0.000151,37.744129,2.807075,0.000833,0.013407,0.179914,0.149925,0.39548,0.181847,0.276366,0.000024,0.001089,0.8333,13.8485,1.02325,0.208289,6.497,15.867093,0.02034,0.023625,0,0.000127,0,0,0,0,9721.603493,0,65.753218,3.237506,13.154016,0,0,0.084545,0,0.000953,0,0,2.1,0.595536,9.596382,120.27109,0.578521,0.69309,0.000018,26.323702,0.183919,0,10.326,0.001141,0.606029,0,1278.00078,0.000201,-0.30519,0.001746,1.5181,0.001616,0.056897,0.001222,0.000001,89890.178711,0.003802,526.816349,0.039804,0.004289,0,0.141602,0,0,12.095093,0.035963,0.000787,0,0.000004,0,506.73865,0.772245,0,380.780325,426.505104,0.205136,480.189375,10.097646,0,4.114277,0,505770.346429,1,0.099755,-0.000887,0.000004,0.098803,8.94,0.000001,0.007889,0.000001,0.000001,0.000002,49.002008,3322.173835,5663.587435,5.083179,0.258861,0.007845,3736.703913,0.000108,0.008561,C
1823.989875,7,-0.047291,0.240425,0.189665,62382.90995,577,0.275666,0.016323,21.181863,0.439394,0.21386,-2.53,1.00953,-0,2474.509392,0.000122,27.710701,2.932535,0.00082,0.010778,0.187438,0.094558,0.252278,0.118686,0.176686,0.000026,0.001089,0.8333,13.8485,1.02325,0.130583,6.497,15.590814,0.016346,0.031023,0,0.00012,0,0,0,0,11599.215943,0,92.889675,3.270386,11.990294,0,0,0.084545,0,0.000792,0,0,2.1,0.573403,8.841797,133.621467,0.377211,0.457518,0.000014,34.179059,0.114859,0,10.326,0.001176,0.395245,0,1757.438865,0.000215,10.805864,0.001846,1.5181,0.002247,0.047512,0.00138,0.000001,67768.038815,0.003802,599.774759,0.039804,0.090742,0,0.141602,0,0,12.095093,0.035963,0.000681,0,0.000005,0,830.842458,0.517835,0,371.197534,426.505104,0.131855,10251.972924,11.624283,0,3.784246,0,369161.051312,1,0.099755,0.012171,0.000004,0.101115,8.94,0.000001,0.005617,0.000001,0.000001,0.000002,43.126796,4241.912225,7126.356345,5.092712,0.22233,0.006273,3711.260899,0.000081,0.008074,NotAnnotated
0,9,-0.003859,3.875975,3.013247,0,0,4.568394,0,0,1,0,1.45,0,-0.000425,0,0,0,0,0.002054,0,0,3.179137,1.322395,3.649441,4.30523,0,0.001254,0,0,0,3.62842,0,0,0,0,1.1032,0,1.9749,41.051,0.68897,14,0,21.261,0,3.731177,0,0,32.776,0,0.81558,0.001504,0.47841,0.43956,-0,0,0,0,2.373085,1.56651,0,0,4.583892,0.000101,0,0.001328,1.726338,17,0,0,0,0.000956,0,0.000361,0.181017,0.000971,0,0,0,0,0.119413,0,154.001988,0,13110,0,0,0,0,0.120664,0,14592,0,1.857791,0,0,0,3.902513,0,0,0,0,0,0,0,0,0.007864,0,0,0,0,0,0,0,0,0,0,0,5.055687,0,0,0,0,0,NotAnnotated
1090.55485,7,-0.010732,1.434961,1.951893,5139.8547,30.5,1.038044,0.002021,40.645889,0.555556,0.203065,2.52,1.672784,-0.000426,500.008982,0.000006,20.031848,8.189405,0.001763,0.007037,0.48028,2.993722,1.68709,4.692129,2.143327,0.000039,0.001734,0.099755,16.756,0.343225,2.180882,2.40565,2.776097,0.008123,0.094262,1.5077,0.000007,3.2881,85.052,0.68645,24,2577.547695,13.907,52.681342,18.432448,11.641508,0,50.037,0.251945,2.2736,0.002676,0.79659,0.43956,-2.25,0,0.960907,69.18515,1.609664,1.408686,0.000001,18.126743,1.115585,0.000101,10.326,0.001864,1.326605,29,856.399509,0.000079,0,0.001859,7.89,0.00109,0.235695,0.002719,0,6973.4263,0.003802,0,0.079608,0,157.577514,0,20124,0.003044,0,0,0.00005,0.060332,0.000002,15444,0,1.31232,0,0,0,3.629522,0,23.195786,0,0,0,0,0,0.099755,0.019639,0.000002,0.441472,8.9,0,0.00141,0,0.000005,0,13.028783,3230.720394,2582.873184,5.109865,0.028763,0.002322,1026.858366,0,0.009198,NotAnnotated
3266.747474,7,-0.017755,1.528655,1.94534,9576.3999,156.5,1.097172,0.001839,173.741491,0.436364,0.203065,2.52,1.872813,-0.000426,1287.649108,0.000011,20.731021,10.552272,0.000762,0.007372,0.57656,2.795331,1.721714,4.967481,2.153907,0.000094,0.000727,0.099755,16.756,0.343225,2.137628,2.40565,6.786016,0.008143,0.094262,1.5077,0.000011,3.2881,85.052,0.68645,24,6861.925035,13.907,143.90491,2.345078,13.029214,0,50.037,0.251945,2.2736,0.001067,0.79659,0.43956,-2.25,0.595536,2.026275,242.576154,1.748152,1.591031,0.000001,52.831487,1.043252,0.000101,10.326,0.00056,1.451497,32,2615.644368,0.000203,0.0644,0.000347,7.89,0.000139,0.05058,0.000401,0.000001,9610.166522,0.003802,598.850551,0.039804,0.0325,0,0.355348,0,0.006423,33.691535,0.035963,0.000103,0,0.000004,0,493.62576,1.54167,0,329.28,426.505104,3.654693,849.015,70.426492,0,2.313304,0,374635.761259,1,0.099755,-0.026314,0.000006,0.520516,8.9,0.000001,0.001539,0.000001,0.000005,0,10.403476,9713.366767,7077.692958,5.035423,0.128807,0.00224,2257.779591,0.000001,0.011602,NotAnnotated
960.11712,7,-0.019789,0.725057,0.658719,20919.82725,124,0.837184,0.01349,10.840505,0.395604,0.21386,-1.03,1.405847,-0,1178.888805,0.000042,30.693627,3.603335,0.002588,0.009844,0.362334,0.29283,1.012721,0.331033,0.574183,0.000012,0.003076,0.8333,13.8485,1.02325,0.861314,6.7245,5.178012,0.015942,0.056559,0,0.000036,0,0,0,0,4381.181469,0,130.271938,19.308714,11.801436,0,0,0.084545,0,0.002419,0,0,1.9,0.615652,2.636184,67.669783,1.304497,1.655969,0.000005,10.724343,0.39635,0,10.326,0.002907,1.538006,0,852.62394,0.001842,-21.491921,0.003664,1.5181,0.003892,0.117241,0.003628,0.000001,33820.693411,0.003802,981.809375,0.129677,0.682617,20.576072,3.785396,9831,0,54.268533,0.626555,0.000228,0.039804,0.000002,11187,843.631031,1.613459,0,320.666197,426.505104,0.393231,2212.826465,5.09058,0,11.083894,0,533499.576064,1,0.099755,0.004205,0.000001,0.104857,8.825,0,0.005656,0,0.000002,0.000001,39.771535,1895.35425,3930.076202,5.051031,0.036157,0.005318,1420.574615,0.000023,0.010038,NotAnnotated
822.529107,8,-0.021429,0.992378,0.7315,2842.31695,140,1.176411,0,20.44966,0.642857,0,-5.36,1.157627,-0.000454,195.624373,0,4.994933,4.762963,0.001658,0.004148,0.235897,1.139261,0.512755,2.042178,0.871839,0.000003,0.001497,0,0,0,0.398459,0,2.181643,0.004508,0.040829,0.65721,0,0.71885,15.385,0.17993,7,1755.112441,10.515,14.791197,2.03914,5.13383,0,16.686,0,0.65363,0.001066,0.17613,0,-0,0.595536,0.241969,66.007109,0.590485,0.268831,0,9.601966,0.622036,0.000014,0,0.00083,0.281883,30,812.911575,0.000015,-3.8548,0.000453,0,0.000447,0.010874,0.000415,0.000001,2.940209,0.003802,702.015899,0.109774,0.0065,0,0.355348,0,0.006665,33.691535,0,0.000017,0,0.000002,0,684.59424,0.304115,0,302.6975,426.505104,1.813315,892.3098,11.5849,0,4.293339,0,1288198.573419,1,0,0.079234,0.000001,0.162966,0,0,0.000689,0,0,0,5.403644,2505.318523,2253.65532,4.941337,0.001951,0.000478,122.465349,0,0.004952,C
786.915187,7,-0.010806,1.02931,1.699919,799.7331,56,1.002377,0.000328,43.661676,0.5,0.42772,0.53,1.677215,-0.000438,201.304649,0.000002,20.388226,14.959507,0.002123,0.005732,0.829859,2.447635,1.850324,0.857029,1.443128,0.000021,0.001235,0.19951,50.121,0.50904,1.24132,4.071,0.753763,0.006775,0.094262,0.74779,0.000001,6.0492,63.045,0.50904,16,1416.71952,20.75,34.697217,4.236122,15.171072,0,38.885,0.27868,2.6986,0.00193,0.27719,0.19605,-3.5,0,0.160754,78.788757,0.903209,1.045633,0,4.943845,1.639406,0.000032,20.652,0.001652,0.858381,31,579.108504,0.000033,0,0.000674,3.0362,0.000191,0.138799,0.000774,0,320.568941,0.003802,0,0.136221,0,0,0,0,0.003379,0,0,0.000009,0,0.000001,0,0,0.473967,0,0,0,1.292886,0,10.50562,0,0,0,0,0,0.3024,0.00421,0.000001,0.441472,17.31,0,0.001646,0,0.000006,0,6.081621,1967.175144,1359.851862,5.109418,0.022693,0.002094,345.756911,0,0.023329,NotAnnotated
1193.538137,8,-0.040733,1.189996,0.899038,6516.7545,453.5,1.383192,0.004593,16.115144,0.533333,0,-1.73,1.174567,-0,555.130281,0.000008,12.79335,3.607823,0.001221,0.006122,0.256648,0.434084,0.806442,0.559025,0.870351,0.000002,0.001698,0,0,0,0.46971,0,4.829955,0.008892,0.023017,0,0.000003,0,0,0,0,3483.520608,0,18.437223,2.873621,6.512722,0,0,0,0,0.000866,0,0,0,0,1.217119,81.646233,1.464915,1.390952,0,7.857149,0.548469,0,0,0.00105,1.225618,27,1187.7684,0.000065,0,0.001235,0,0.001218,0.018575,0.00094,0,1608.840192,0.003802,0,0.06997,0,0,0,0,0,0,0,0.0001,0,0.000003,0,0,1.693943,0,0,0,0.511829,0,8.684104,0,0,0,0,0,0,0.033088,0.000002,0.070131,0,0,0.002695,0.000001,0,0,8.259511,2846.572608,3557.4374,5.092012,0.096031,0.001503,366.740109,0.000005,0.005298,C
434.316187,9,-0.017206,1.797477,1.446293,8512.66855,4,2.063167,0.001209,5.742296,0.678571,0,-2.53,0.964483,-0.000462,406.370601,0.000007,16.418127,3.667516,0.002697,0.007402,0.226412,0.680547,2.00134,0.848696,1.333878,0.000003,0.003076,0,0,0,1.088876,0,1.946775,0.01399,0.011509,0.92692,0.000024,2.051,111.95,2.0465,16,2410.482162,13.361,11.372047,12.729994,9.909989,1.4325,23.777,0,1.4425,0.002515,1.2641,3.2426,0,0,0.86089,34.990927,3.03033,3.650299,0,3.89016,0.883459,0.000101,0,0.003224,3.229557,19,392.516985,0.000051,0,0.003743,0,0.00362,0.126997,0.002956,0,4.484935,0.003802,0,0.13994,0,27.381313,0,12672,0,0,0,0.000077,0.039804,0.000001,11187,0,4.158304,0,0,0,0.958965,0,1.954213,0,0,0,0,0,0,-0.056395,0.000001,0.066384,0,0,0.003682,0,0,0,32.367561,964.556804,1421.01117,5.02804,0.001753,0.006874,404.145651,0.000001,0.009235,NotAnnotated
2135.884985,7,-0.013514,0.919636,1.516866,3403.16775,105,0.894836,0.000118,79.44644,0.422222,0,0.53,1.242016,-0.000438,578.207923,0.000006,11.614663,9.28947,0.002215,0.003938,0.59286,2.12102,1.687163,0.758975,1.286867,0.000026,0.001667,0,0,0,1.134999,0,2.071312,0.005856,0.035074,0.74779,0.000005,6.0492,63.045,0.50904,16,4878.733632,20.75,62.931853,6.656949,9.405823,0,38.885,0,2.6986,0.002563,0.27719,0.19605,-0,0,0.416269,239.022247,0.833376,0.975366,0,8.638058,1.450042,0.000032,0,0.002715,0.800358,25,1776.278192,0.000099,0,0.001664,0,0.000909,0.102011,0.001684,0,392.138462,0.003802,0,0.136221,0,53.889818,0,9159,0.01102,0,0,0.000029,0.060332,0.000002,14706,0,0.445619,0,0,0,1.138777,0,15.374946,0,0,0,0,0,0,-0.003312,0.000003,0.161093,0,0,0.0015,0,0,0,6.469901,4886.261208,4391.663711,5.112871,0.046451,0.002047,641.495406,0,0.016844,NotAnnotated
1403.565878,7,-0.012071,0.514016,0.414533,13959.7115,30.5,0.601375,0.007148,17.60327,0.461538,0.21386,-1.73,1.215638,-0,937.150815,0.000015,15.02594,3.441799,0.002558,0.007093,0.243053,0.202417,0.376958,0.236405,0.396493,0.000004,0.003267,0.46652,13.8485,0.6389,0.232616,3.6372,6.528901,0.010546,0.038105,0,0.000008,0,0,0,0,4906.70352,0,37.783307,12.462978,7.866658,0,0,0.030113,0,0.001803,0,0,0.9,0.610745,2.016555,89.196871,0.660204,0.611176,0.000001,13.057205,0.266765,0,10.326,0.002171,0.557953,0,1495.1349,0.000068,475.316181,0.002425,1.5181,0.002506,0.045501,0.002708,0.000001,4705.993323,0.003802,956.25085,0.129677,0.700026,13.183435,3.713664,5041,0,50.772366,0.610915,0.000166,0.039804,0.000003,6177,827.335729,0.729061,0,312.918424,783.918722,0.226812,2677.724858,9.169009,0,8.224429,0,910191.432858,1,0.099755,-0.008389,0.000003,0.083027,9.6,0.000001,0.003412,0.000001,0.000001,0,15.165357,3168.176071,4407.35878,5.129059,0.155591,0.002111,658.08722,0.000012,0.00574,C
1291.138519,6,-0.015936,0.29881,0.242601,13806.8645,44.5,0.349699,0.007376,19.311571,0.428571,0.21386,-1.73,1.201326,-0,835.905517,0.000015,15.638983,3.479036,0.002477,0.007716,0.203991,0.116208,0.223564,0.134697,0.231092,0.000006,0.003187,0.46652,13.8485,0.6389,0.140458,3.6372,7.102845,0.010699,0.029651,0,0.00001,0,0,0,0,4345.659168,0,25.835901,12.391397,7.147069,0,0,0.030113,0,0.00163,0,0,0.9,0.60171,2.274271,87.166472,0.394503,0.364574,0.000001,13.880758,0.156863,0,10.326,0.001815,0.335349,0,1235.666985,0.000191,5.753543,0.00193,1.5181,0.001924,0.042922,0.002346,0.000001,8494.25467,0.003802,823.675785,0.119413,0.239657,17.547777,1.423605,8023,0,23.577316,0.532087,0.000169,0.039804,0.000003,5041,772.45012,0.43769,0,331.454036,431.359139,0.130309,1368.535724,13.87461,0,5.672429,0,945871.684531,1,0.099755,-0.026283,0.000003,0.091591,9.6,0.000001,0.003203,0.000001,0.000001,0.000001,14.99931,3202.452676,3889.985616,5.124957,0.129647,0.002229,647.567987,0.000012,0.004534,C
1998.52053,8,-0.043098,0.721767,0.629206,69690.5685,472.5,0.830331,0.021256,25.175607,0.390476,0.21386,-1.03,1.089632,-0,2649.996671,0.000158,43.543867,3.272965,0.000884,0.012458,0.276928,0.290286,0.937888,0.347517,0.556491,0.000086,0.001219,0.8333,13.8485,1.02325,0.744027,6.7245,16.38248,0.018967,0.034786,0,0.000147,0,0,0,0,11961.736066,0,145.226254,3.726058,13.87407,0,0,0.084545,0,0.000736,0,0,1.9,0.589662,10.123186,150.272259,1.210384,1.572412,0.00002,31.960557,0.366542,0,10.326,0.001296,1.406803,0,1563.2001,0.000693,2.79621,0.002408,1.5181,0.003094,0.028591,0.00148,0.000001,155212.880811,0.003802,522.620201,0.039804,0.009595,0,0.164448,0,0,122.717053,0.035963,0.000793,0,0.000005,0,466.209064,1.532739,0,360.919458,426.505104,0.396954,780.906858,18.918788,0,3.319294,0,155464.921334,1,0.099755,0.077191,0.000004,0.113498,8.825,0.000001,0.006755,0.000001,0.000002,0.000003,52.99663,4303.94952,7528.400607,5.00168,0.280136,0.007688,5702.50414,0.000102,0.010966,NotAnnotated
2840.412323,6,-0.02071,0.526496,0.456278,44201.8071,187,0.759513,0.001444,44.539178,0.375,0.189,-0.27,2.433408,-0,2989.796036,0.000008,16.285135,5.407874,0.002887,0.006049,0.584881,0.105508,0.482922,0.115955,0.348711,0.000057,0.002194,0.099755,24.512,0.35091,0.440202,1.5709,5.567853,0.009291,0.165707,0,0.000006,0,0,0,0,11865.47299,0,278.539004,5.095243,16.773637,0,0,0.15441,0,0.002771,0,0,0.95,0.595536,2.483486,89.173583,0.205532,0.190103,0.000001,41.387434,0.744862,0,28.4135,0.003977,0.403895,0,3338.542566,0.000267,88.535844,0.0031,8.497,0.003521,0.14758,0.004095,0.000001,4714.544051,0.003802,894.817032,0.120038,0.280477,62.887038,0.224003,16899,0,20.9607,0.035963,0.000127,0.060332,0.000003,24366,971.125664,0.15154,0,330.342309,433.746074,0.111995,1290.156763,10.219334,0,7.101001,0,1230400.291023,1,0.099755,-0.022397,0.000002,0.180771,8.94,0.000001,0.002432,0.000001,0.000004,0,48.019345,4977.947779,9523.171962,5.136112,0.160293,0.001868,2816.11736,0.000001,0.015992,NotAnnotated
1252.18161,6,-0.019583,0.511706,0.44188,39831.561,162.5,0.587324,0.019027,21.773486,0.395604,0.21386,-1.03,1.083596,-0,1577.26106,0.000083,36.205941,3.486713,0.001991,0.012135,0.230139,0.195795,0.685231,0.246523,0.391957,0.000051,0.002622,0.8333,13.8485,1.02325,0.536789,6.7245,11.170104,0.017393,0.033195,0,0.000081,0,0,0,0,7369.558959,0,85.980215,6.396068,12.614228,0,0,0.084545,0,0.001791,0,0,1.9,0.586722,5.700334,102.406976,0.908111,1.219215,0.000011,28.668729,0.251106,0,10.326,0.001952,1.080571,0,1105.929195,0.000168,-10.311195,0.00246,1.5181,0.002223,0.069758,0.001947,0.000001,84314.352278,0.003802,597.00877,0.099511,0.060745,0,0.590995,0,0,47.5515,0.178903,0.000474,0,0.000003,0,469.67077,1.213099,0,392.073164,597.096407,0.276039,1476.186011,16.403331,0,2.27074,0,234749.372489,1,0.099755,0.05017,0.000004,0.135736,8.825,0.000001,0.005915,0.000001,0.000002,0.000002,43.271658,3209.519212,4848.553177,5.126558,0.161041,0.006446,3336.033079,0.000059,0.008279,C
1196.37684,8,-0.018663,1.21688,1.056837,33968.57625,32.5,1.398869,0.017442,20.177269,0.5,0,-1.03,0.960094,-0.000462,1274.7233,0.000083,39.033978,4.20925,0.000898,0.012377,0.295391,0.4782,1.594911,0.580187,0.933848,0.000031,0.000984,0,0,0,1.27043,0,8.137584,0.020385,0.032618,0.92692,0.000092,2.7633,128.18,2.0465,19,6791.192326,13.731,66.237755,7.727763,14.153882,1.4325,26.51,0,1.7141,0.000935,1.2641,3.2426,0,0,4.520483,134.416964,2.082187,2.719384,0.00001,18.268948,0.611739,0.000101,0,0.000989,2.434236,21,977.71674,0.000163,0,0.001266,0,0.001247,0.051682,0.001116,0,69173.568569,0.003802,0,0.039804,0,71.729902,0,14577,0,0,0,0.000445,0.060332,0.000002,0,0,2.671662,0,0,0,0.661013,0,8.88294,0,0,0,0,0,0,-0.023724,0.000002,0.142698,0,0,0.007021,0.000001,0,0.000001,51.663234,2767.58193,4152.464277,5.090567,0.09535,0.008828,2652.345057,0.000046,0.014058,NotAnnotated
785.18067,6,-0.019396,0.523372,0.454906,39571.48125,125,0.6014,0.023925,5.908084,0.318681,0.21386,-1.03,0.882912,-0,1271.584728,0.000084,36.958648,2.243791,0.00237,0.012198,0.173007,0.206498,0.69483,0.255013,0.403837,0.000018,0.00317,0.8333,13.8485,1.02325,0.541972,6.7245,9.624368,0.018675,0.023017,0,0.000079,0,0,0,0,5695.030705,0,51.224395,8.395473,11.299805,0,0,0.084545,0,0.001936,0,0,1.9,0.58668,5.449264,59.205441,0.906588,1.208869,0.000011,14.701719,0.26092,0,10.326,0.00262,1.071496,0,705.0267,0.000123,-9.49274,0.003629,1.5181,0.004499,0.051195,0.002708,0.000001,82196.427625,0.003802,480.054666,0.119413,0.001956,51.310899,0.119114,17628,0,43.392457,0.035963,0.000461,0.039804,0.000003,12769,444.9127,1.190187,0,365.786079,426.505104,0.28691,540.356166,6.160059,0,2.885621,0,547883.183412,1,0.099755,0.076874,0.000002,0.070131,8.825,0,0.00687,0.000001,0.000002,0.000002,50.153969,1770.350835,3495.447397,5.143581,0.165238,0.007008,2467.652273,0.000064,0.007238,NotAnnotated
1117.76793,8,-0.007265,1.30162,1.146377,14552.88975,27,1.495986,0.010861,13.796219,0.424242,0,-1.03,1.323258,-0.000462,912.709601,0.000028,30.272802,3.707492,0.002855,0.009186,0.40607,0.475769,1.832896,0.582107,1.000919,0.00001,0.002448,0,0,0,1.542582,0,6.040122,0.014898,0.023017,0.92692,0.000016,2.7633,128.18,2.0465,19,5033.900457,13.731,42.87188,7.864235,10.852071,1.4325,26.51,0,1.7141,0.002113,1.2641,3.2426,0,0.605758,2.680117,75.270001,2.473599,3.241701,0.000002,10.697143,0.664583,0.000101,0,0.002394,2.967285,38,967.323,0.000193,3.210555,0.002239,0,0.00109,0.133136,0.001817,0.000001,11183.016436,0.003802,938.176742,0.149579,0.575568,0,3.730638,0,0,88.161151,0.581996,0.000224,0,0.000002,12995,766.375562,3.26091,0,315.966743,426.505104,0.673362,2101.484254,7.423003,0,6.60265,0,504279.356301,1,0,-0.058818,0.000002,0.070131,0,0,0.004489,0.000001,0,0,22.133673,2437.67601,4173.252109,5.052082,0.095246,0.003692,1306.673709,0.000016,0.009723,C
3044.961465,7,-0.013643,0.952451,0.742917,4792.0192,94.5,1.122095,0.001501,227.997967,0.395604,0.21386,1.45,2.171162,-0,961.115766,0,8.814844,11.309198,0.003031,0.007224,0.431767,0.756475,0.334104,0.876266,1.057326,0.000006,0.001734,0.19951,28.7605,0.344485,0.932473,1.4381,7.599766,0.007493,0.020823,0,0.000003,0,0,0,0,7696.810975,0,33.970466,3.49909,8.764112,0,0,0.24362,0,0.001632,0,0,-1.75,0.60018,0.832665,373.505196,0.608628,0.404046,0,65.4857,1.128065,0,20.6515,0.001281,0.447683,24,3532.034393,0.000113,57.103572,0.00075,3.9797,0.000193,0.192155,0.000741,0.000002,5.984085,0.003802,1215.906262,0.199021,1.534307,42.435232,9.145265,11514,0,92.101878,3.199006,0.000096,0.079608,0.000005,13110,1125.875822,0.484642,0,336.454949,597.096407,0.939613,8183.891942,60.458944,0,10.4028,0,746202.282173,1,0.19951,0.020571,0.000008,0.253356,10.86,0.000001,0.001562,0.000001,0.000004,0,4.555151,11897.276238,8190.949104,5.125154,0.005247,0.00124,773.832776,0.000002,0.004726,C
1114.92378,8,-0.01099,1.223916,1.102334,25798.63135,13,1.411653,0.018643,20.225206,0.469697,0,-1.68,1.264988,-0,1201.14694,0.000069,40.719033,4.233306,0.002763,0.012799,0.307271,0.485459,1.702099,0.558832,0.962153,0.000023,0.003231,0,0,0,1.437643,0,8.415348,0.018377,0.023017,0,0.000066,0,0,0,0,6285.220711,0,66.475602,8.385822,13.496785,0,0,0,0,0.00198,0,0,0,0.625232,4.093746,107.272257,2.210802,2.826461,0.000009,24.726874,0.657378,0,0,0.002678,2.61122,27,1054.21344,0.000152,-5.8642,0.003872,0,0.003923,0.088422,0.002613,0.000001,58555.271076,0.003802,1011.14739,0.139315,0.0952,68.332373,1.907992,12995,0,26.446235,0.643069,0.000373,0.060332,0.000003,17628,924.568645,2.76921,0,309.5028,426.505104,0.658881,1956.454385,9.994114,0,12.406909,0,1703985.202493,1,0,0.067951,0.000003,0.105289,0,0,0.006611,0.000001,0,0.000001,39.237462,2783.398837,4326.619271,5.041599,0.147809,0.007185,2591.141276,0.000046,0.010466,NotAnnotated
1612.76889,7,-0.045766,0.812502,0.718986,43488.88425,586,0.936277,0.011311,26.626883,0.439394,0,-1.03,1.226547,-0,1983.996838,0.000061,36.402702,4.006983,0.001688,0.010852,0.312212,0.33427,1.070169,0.390832,0.634445,0.000099,0.002012,0,0,0,0.859084,0,9.989515,0.016335,0.046719,0,0.000082,0,0,0,0,8484.024326,0,123.84727,10.184668,13.862131,0,0,0,0,0.001535,0,0,0,0.588561,6.044037,104.857498,1.363528,1.755981,0.000008,27.850247,0.424309,0,0,0.00186,1.584279,36,1180.77792,0.000623,-12.742774,0.002638,0,0.00302,0.067643,0.001996,0.000001,68137.050504,0.003802,687.282308,0.079608,0.112389,52.639947,1.531043,12882,0,122.574654,0.223709,0.000391,0.079608,0.000003,12995,914.069632,1.696141,0,366.788718,426.505104,0.451149,1610.924603,20.097165,0,6.000143,0,679338.30884,1,0,0.066641,0.000003,0.184062,0,0.000001,0.004357,0.000001,0,0.000001,47.24485,3688.427453,5492.994936,4.914044,0.149458,0.006911,3865.439068,0.000031,0.010321,NotAnnotated
1326.854331,6,-0.025503,0.306718,0.228829,8882.4235,214,0.355528,0.001723,24.920347,0.488889,0,-1.73,1.358366,-0.000449,762.751924,0.000003,9.543059,3.978265,0.000868,0.005744,0.228525,0.102982,0.214914,0.140251,0.221064,0.000009,0.000984,0,0,0,0.126634,0,5.287771,0.007304,0.048283,0.79207,0.000002,1.4889,61.082,1.2778,10,3967.176384,11.896,38.860138,1.989167,6.737435,0.71626,19.115,0,0.86052,0.00063,0.72557,1.7193,0,0.591224,1.09761,76.514137,0.40487,0.392573,0,19.720294,0.136318,0.000092,0,0.000588,0.345779,24,1461.907125,0.000052,-6.649026,0.000416,0,0.000207,0.013844,0.000407,0.000001,1208.666229,0.003802,1198.134901,0.050068,0.464053,0,1.253566,0,0,92.848389,0.215549,0.000078,0,0.000003,0,1314.535789,0.489712,0,350.131503,1642.998136,0.126592,8565.597212,17.370668,0,4.126778,0,3970028.802171,1,0,-0.013341,0.000003,0.148633,0,0.000001,0.001429,0.000001,0,0,9.649564,3661.993154,4115.42714,5.127845,0.059498,0.000992,538.830902,0.000001,0.003981,C
1768.538668,7,-0.010282,1.304865,1.021652,2561.3071,33.5,1.53865,0.001404,211.647679,0.527273,0.21386,1.45,2.531353,-0,547.818212,0,9.052994,15.807975,0.004659,0.007775,0.51724,1.056972,0.45325,1.199491,1.452394,0.000008,0.002776,0.19951,28.7605,0.344485,1.271275,1.4381,4.089558,0.007614,0.02794,0,0.000001,0,0,0,0,3839.017825,0,19.788563,6.913232,10.533123,0,0,0.24362,0,0.002688,0,0,-1.75,0.625402,0.477096,316.336356,0.818554,0.53721,0,55.5379,1.565255,0,20.6515,0.002498,0.597784,19,1940.331763,0.000069,7.0196,0.001843,3.9797,0.000599,0.327923,0.001665,0.000003,1.358852,0.003802,1674.77881,0.27863,1.7816,52.639947,10.464799,12882,0,108.155959,3.649394,0.000047,0.079608,0.000002,8094,1274.49476,0.640324,0,375.9732,852.989556,1.296876,8842.14617,53.275759,0,11.946565,0,632629.353199,1,0.19951,0.038462,0.000004,0.46057,10.86,0,0.001359,0,0.000004,0,4.869405,8314.994813,4704.424712,5.121584,0.002638,0.001055,435.152457,0.000001,0.006437,NotAnnotated
786.915187,7,-0.009165,0.936576,1.56272,799.7331,2,0.912356,0.000328,43.661676,0.642857,0.21386,0.53,1.677215,-0.000438,201.304649,0.000002,20.388226,14.959507,0.003194,0.005732,0.829859,2.18265,1.742495,0.765971,1.321697,0.000021,0.001888,0.099755,25.0605,0.25452,1.188367,2.0355,0.753763,0.006775,0.094262,0.74779,0.000001,6.0492,63.045,0.50904,16,1416.71952,20.75,34.697217,7.771526,15.171072,0,38.885,0.13934,2.6986,0.003924,0.27719,0.19605,-1.75,0,0.160754,78.788757,0.856192,0.995605,0,4.943845,1.510116,0.000032,10.326,0.003172,0.823183,18,579.108504,0.000033,0,0.001529,1.5181,0.000618,0.28755,0.001939,0,320.568941,0.003802,0,0.212109,0,71.729902,0,14577,0.003379,0,0,0.000009,0.060332,0.000001,12513,0,0.453585,0,0,0,1.161335,0,10.50562,0,0,0,0,0,0.1512,0.037022,0.000001,0.441472,8.655,0,0.001646,0,0.000003,0,6.081621,1967.175144,1359.851862,5.10784,0.022693,0.002094,345.756911,0,0.023329,NotAnnotated
780.76587,7,-0.011228,0.996393,0.875111,43689.53925,93.5,1.14635,0.022708,15.89123,0.4,0,-1.03,0.907071,-0.000462,1384.740539,0.000092,36.96565,3.38328,0.002068,0.012628,0.203409,0.396964,1.334323,0.480325,0.774092,0.000049,0.002682,0,0,0,1.058678,0,8.302985,0.019058,0.026956,0.92692,0.000079,2.7633,128.18,2.0465,19,5317.661421,13.731,54.260154,8.742425,14.268527,1.4325,26.51,0,1.7141,0.002108,1.2641,3.2426,0,0.583667,5.923083,110.420166,1.729503,2.278971,0.00001,20.86842,0.50772,0.000101,0,0.002575,2.039353,9,588.802305,0.000149,-9.490358,0.003997,0,0.004773,0.120852,0.003208,0.000001,72474.76426,0.003802,489.466944,0.099511,0.001412,0,0.108457,0,0,46.719676,0.035963,0.000407,0,0.000002,8023,465.796775,2.231427,0,364.818309,426.505104,0.546702,563.146773,7.955123,0,3.068951,0,494533.581135,1,0,-0.027866,0.000002,0.159965,0,0,0.006141,0.000001,0,0.000001,66.447968,2224.506405,3346.803018,5.105295,0.100462,0.007842,2643.821184,0.000052,0.010657,C
1319.633683,9,-0.015484,2.353725,2.34984,16812.7524,7.5,1.464719,0.00166,21.760681,0.666667,0.21248,1.41,1.798357,-0.00045,928.324781,0.000019,34.92161,5.66051,0.001359,0.008571,0.501149,0.855511,2.089423,0.588094,1.723184,0.000046,0.001356,0.099755,21.0085,0.343225,3.823119,2.71165,3.381257,0.01182,0.069455,1.0173,0.000013,3.4977,90.882,0.68645,21,4035.903044,16.201,59.598651,17.557488,13.355731,0,43.323,0.215115,2.1987,0.001749,0.70427,0.19605,-1.95,0,2.495436,78.918863,1.777257,1.945839,0.000002,6.959102,1.363012,0.000349,10.615,0.001622,1.888634,18,707.59267,0.001052,0,0.002106,3.6545,0.002225,0.111696,0.001995,0,31046.936899,0.003802,0,0.059706,0,0,0,0,0,0,0,0.000089,0,0.000001,7296,0,1.496775,0,0,0,1.276188,0,11.159457,0,0,0,0,0,0.099755,-0.026063,0.000001,0.132456,8.525,0,0.002546,0,0.000007,0,42.617877,2233.071338,3022.074492,4.956564,0.055614,0.004352,1378.450087,0.000001,0.016317,NotAnnotated
2753.050965,6,-0.013384,0.690951,1.165192,4481.1017,97.5,0.673698,0.000994,134.391974,0.371795,0.21386,0.53,1.647505,-0,748.195465,0.000014,15.089369,9.836852,0.002609,0.00604,0.554422,1.61768,1.307536,0.559247,0.982489,0.000007,0.001612,0.099755,25.0605,0.25452,0.903777,2.0355,4.765894,0.008107,0.023017,0,0.000005,0,0,0,0,6655.457232,0,45.255636,5.996692,9.448964,0,0,0.13934,0,0.003019,0,0,-1.75,0.595698,0.792887,328.991482,0.640983,0.742469,0,19.744395,1.135772,0,10.326,0.002557,0.618188,0,2870.659584,0.000116,-245.580751,0.00135,1.5181,0.000508,0.200496,0.001441,0.000003,1368.747761,0.003802,1199.64161,0.166387,1.594711,0,3.500646,0,0,155.910428,0.990079,0.000083,0,0.000003,23994,866.59029,0.338039,0,400.60186,1279.453357,0.855584,8326.988764,27.872788,0,3.750715,0,863354.331062,1,0.1512,-0.004568,0.000006,0.114079,8.655,0,0.00283,0.000001,0.000003,0,5.67947,7761.276576,6727.292046,5.101418,0.085437,0.001805,793.217273,0.000001,0.010784,C
1912.210872,6,-0.01885,0.305499,0.24765,27402.6995,99,0.358325,0.008781,31.382295,0.484848,0.21386,-1.73,1.040533,-0,1504.391105,0.000032,16,3.615344,0.000703,0.00789,0.201735,0.135892,0.210354,0.15377,0.240174,0.000013,0.000959,0.46652,13.8485,0.6389,0.122078,3.6372,10.37594,0.01141,0.035548,0,0.000018,0,0,0,0,7149.983184,0,53.499672,4.424942,8.679402,0,0,0.030113,0,0.000725,0,0,0.9,0.63504,3.900972,174.957821,0.345502,0.317749,0.000002,22.593459,0.161439,0,10.326,0.000673,0.28403,0,1896.497295,0.000093,-14.699785,0.000911,1.5181,0.001212,0.014769,0.000993,0.000001,12248.532762,0.003802,1009.917648,0.039804,1.199679,0,38.196832,0,0,183.482758,9.418282,0.000276,0,0.000005,0,1000.907235,0.362099,0,349.693109,426.505104,0.14589,10118.128019,14.73438,0,22.844874,0,2271697.058344,1,0.099755,-0.015222,0.000004,0.124075,9.6,0.000001,0.003732,0.000001,0.000001,0.000001,20.838555,4754.176812,5969.785844,5.129867,0.222565,0.002696,1146.570579,0.000021,0.006304,C
1219.429934,8,-0.039556,2.176173,1.668641,15815.7952,515,1.597798,0.013478,30.96329,0.423077,0.21386,-2.09,1.556325,-0,912.461238,0.000022,27.567024,5.013679,0.002252,0.009795,0.458954,1.448535,1.664331,1.844808,1.584629,0.000009,0.002597,0.46652,21.6565,0.6389,0.945613,3.69765,6.440327,0.015878,0.032618,0,0.00002,0,0,0,0,4473.322035,0,28.291382,14.27794,11.073585,0,0,0.1151,0,0.002246,0,0,-0.35,0.603735,3.025451,68.242141,1.62003,2.033364,0.000002,12.98164,1.214712,0,10.326,0.002235,1.580764,0,1054.083744,0.000209,14.48949,0.002409,1.5181,0.002172,0.155071,0.002351,0.000001,12476.074172,0.003802,643.735357,0.13341,0.306688,18.828978,6.970722,11413,0,99.727866,0.495489,0.000259,0.039804,0.000002,13029,805.465007,2.019777,0,341.221721,426.505104,1.762836,2881.341232,11.649573,0,6.226112,0,449937.657357,1,0.099755,-0.000022,0.000002,0.142698,8.575,0,0.004471,0.000001,0.000002,0,24.054441,3296.493615,4168.364465,5.067302,0.100828,0.004188,1103.542429,0.000021,0.009379,NotAnnotated
1896.63813,6,-0.023998,0.81753,0.616966,19234.55745,92,0.36837,0.003802,23.258566,0.390476,0.197435,-0.97,3.707666,-0,2778.061563,0.000004,12.578477,5.263983,0.002675,0.005804,0.678309,0.129473,0.318222,0.142514,0.433577,0.000013,0.002776,0.099755,13.8485,0.486475,0.438016,1.78075,3.053006,0.008828,0.465522,0,0.000006,0,0,0,0,3386.035808,0,973.18938,93.867031,10.680156,0,0,0.177575,0,0.002196,0,0,1.25,0,1.5558,50.299975,0.316122,0.199937,0.000001,12.352656,0.856175,0,10.326,0.002295,0.309979,0,1667.789892,0.099721,0,0.002662,7.911,0.003707,0.207197,0.006855,0,7.562441,0.003802,0,0.119413,0,18.823072,0,5871,0,0,0,0.000068,0.039804,0.000002,11639,0,0.289399,0,0,0,0.140515,0,6.140905,0,0,0,0,0,0.099755,-0.177527,0.000001,0.358985,9.415,0,0.003089,0,0.000003,0,36.5676,2768.855004,8284.110822,5.016741,0.002997,0.002458,544.46851,0.000001,0.007751,NotAnnotated
2231.797354,7,-0.024186,1.31407,2.194864,3598.79895,157,1.281873,0.000511,74.994229,0.611111,0,0.53,1.585306,-0.000438,628.938568,0.000008,16.736889,9.069669,0.003414,0.005009,0.678574,3.373072,2.33548,1.163523,1.8817,0.000035,0.002441,0,0,0,1.497927,0,2.63491,0.007021,0.052438,0.74779,0.000002,6.0492,63.045,0.50904,16,4464.023184,20.75,69.277739,7.778287,10.215331,0,38.885,0,2.6986,0.003439,0.27719,0.19605,-0,0.595536,0.641266,186.533514,1.099849,1.287901,0,9.215884,2.125663,0.000032,0,0.002833,1.041151,22,1642.777552,0.000398,5.5664,0.001628,0,0.000647,0.192382,0.001701,0,1257.994839,0.003802,1067.73172,0.211161,0.2968,71.729902,0.355348,14577,0.003379,33.691535,0.035963,0.000039,0.060332,0.000002,9159,1040.921721,0.570914,0,322.4155,438.44196,1.737685,1548.68936,19.386039,0,5.120633,0,1477694.539349,1,0,-0.00622,0.000003,0.178548,0,0,0.001892,0,0,0,6.841823,4770.646128,4446.248484,5.116302,0.073584,0.001668,742.675479,0,0.015794,NotAnnotated
923.961172,8,-0.011182,1.897089,1.519511,2123.1968,59.5,1.399759,0.002078,30.427721,0.607143,0,-2.09,1.93686,-0.000459,330.182189,0.000003,20.431363,8.720629,0.002488,0.006944,0.753138,1.33684,1.509134,1.571606,1.427917,0.000011,0.002682,0,0,0,0.902795,0,1.826271,0.009221,0.05864,0.79207,0.000002,1.5537,81.498,1.2778,14,1970.62593,25.56,22.498762,9.098418,12.301718,0.71626,25.824,0,1.5561,0.002145,0.80584,1.7193,-0,0,0.501013,48.224688,1.426111,1.729079,0,6.596605,1.154689,0.000092,0,0.001979,1.3874,26,768.764367,0.000077,0,0.001923,0,0.001255,0.137308,0.00181,0,992.97765,0.003802,0,0.109774,0,0,0,0,0,0,0,0.000033,0,0.000001,11413,0,1.682708,0,0,0,1.562692,0,11.76834,0,0,0,0,0,0,-0.00321,0.000001,0.255802,0,0,0.002596,0,0,0,8.072992,2293.525428,2210.730463,5.113291,0.02848,0.001976,411.540723,0,0.013906,NotAnnotated
388.02696,9,-0.004494,3.125198,2.399706,3048.4125,9.5,2.319712,0.004747,4.590719,0.619048,0,-1.63,1.384745,-0.000448,244.978408,0.000003,20.598477,3.429987,0.002064,0.007411,0.391304,2.13182,1.358952,2.530241,2.376661,0.000002,0.001696,0,0,0,2.060152,0,1.949092,0.012639,0.023017,0.92112,0.000001,1.464,42.264,0.50904,11,1513.973719,24.303,10.890298,5.668778,7.744708,0.15385,24.027,0,0.8243,0.00172,0.26733,0.38502,-0,0,0.677586,20.576072,2.023041,1.626448,0,4.329036,1.47597,0.000358,0,0.001266,1.296102,28,345.75282,0.000066,0,0.000747,0,0.000362,0.126618,0.000748,0,9.699943,0.003802,0,0.143674,0,0,0,0,0,0,0,0.000062,0,0.000001,0,0,1.043111,0,0,0,2.994047,0,2.904483,0,0,0,0,0,0,-0.009966,0,0.070131,0,0,0.00218,0,0,0,11.590922,902.0865,1482.27105,5.053424,0.002094,0.001623,275.603536,0.000002,0.005372,NotAnnotated
994.569191,8,-0.034083,1.241281,0.943353,21924.1095,373.5,1.444073,0.014824,12.827651,0.487179,0.21386,-1.73,1.15242,-0,1013.878271,0.00003,24.953545,3.027065,0.002634,0.010262,0.186549,0.465867,0.837883,0.592309,0.915035,0.000009,0.003137,0.46652,13.8485,0.6389,0.483625,3.6372,8.096381,0.014604,0.030757,0,0.000023,0,0,0,0,4554.848736,0,32.915116,10.872395,9.222623,0,0,0.030113,0,0.002058,0,0,0.9,0.595617,3.533809,64.544331,1.502039,1.424992,0.000003,14.83803,0.578722,0,10.326,0.002076,1.252868,0,904.477665,0.000202,-13.164,0.002359,1.5181,0.002151,0.057937,0.002106,0.000001,19927.132516,0.003802,985.75947,0.149579,0.097679,53.889818,0.721357,9159,0,77.699498,0.178903,0.000268,0.060332,0.000003,8165,1024.96,1.721158,0,370.184039,712.250339,0.542812,1714.602301,10.330944,0,8.521962,0,382305.647235,1,0.099755,-0.003641,0.000003,0.095168,9.6,0,0.004873,0.000001,0.000001,0.000001,27.787211,2388.354061,3448.461676,5.081554,0.186304,0.004152,1083.331451,0.000028,0.005383,NotAnnotated
1410.961692,7,-0.009631,0.675559,0.607298,37851.4195,42,0.790702,0,39.814886,0.484848,0,0.88,1.09002,-0,1841.492448,0.000002,9.918966,5.277096,0.001492,0.005313,0.28978,0.038388,0.525207,0,0.608409,0.000039,0.001455,0,0,0,1.573745,0,4.192041,0.011117,0,0,0.000074,0,0,0,0,7786.589518,0,48.98861,6.760258,10.255211,0,0,0,0,0.001917,0,0,-0,0.610745,3.185191,93.730383,0.931102,0.397671,0.000001,16.362461,1.838943,0,0,0.002036,1.001108,28,1042.014225,0.00029,-51.529535,0.001666,0,0.002129,0.0402,0.001855,0.000001,0.037459,0.003802,992.385171,0.089872,0.806103,18.614466,0,12416,0,0,0,0.000156,0.039804,0.000002,5529,828.231989,0.637609,0,298.388359,426.505104,0.389042,2932.817042,5.208734,0,6.927859,0,752535.602021,1,0,-0.068693,0.000002,0.184777,0,0,0.001197,0.000001,0,0,47.973916,4163.629125,4677.901568,5.130559,0.002345,0.007258,1387.287131,0.000001,0.007698,NotAnnotated
3764.855502,7,-0.043971,1.116319,1.47591,16222.476,536,0.806127,0.002565,203.43106,0.417582,0.203065,2.52,1.649985,-0,1712.616724,0.000023,24.736145,10.391993,0.000754,0.008408,0.497723,2.416607,1.216129,3.887299,1.643587,0.000143,0.000809,0.099755,16.756,0.343225,1.471356,2.40565,8.845085,0.009448,0.094262,0,0.000023,0,0,0,0,9129.59118,0,191.729714,3.712164,14.75713,0,0,0.251945,0,0.001512,0,0,-2.25,0.595536,3.002841,328.835563,1.13777,1.005193,0.000002,63.149126,0.829384,0,10.326,0.001202,0.917158,21,2962.233984,0.000215,-0.2933,0.00123,7.89,0.00085,0.071636,0.001317,0.000001,22242.573276,0.003802,526.816349,0.039804,0.0005,0,0.141602,0,0.009801,12.095093,0.035963,0.000163,0,0.000004,0,506.73865,0.922486,0,338.88,426.505104,2.921635,480.189375,84.898358,0,4.114277,0,684220.699104,1,0.099755,0.014125,0.000008,0.510635,8.9,0.000001,0.00203,0.000001,0.000005,0,15.420605,10932.376625,8068.356222,5.037534,0.13468,0.003151,3601.370898,0.000001,0.013613,C
620.540473,6,-0.025409,0.354216,0.272895,6015.97015,186.5,0.421754,0,7.520567,0.5,0.21386,-5.36,0.963237,-0,262.996574,0,6.303217,2.725978,0.00206,0.005083,0.160289,0.41838,0.194637,0.696933,0.320784,0.000002,0.002441,0.099755,13.8485,0.089965,0.161677,0.51315,3.341796,0.005982,0.023017,0,0.000001,0,0,0,0,2134.684314,0,13.567387,3.347002,4.886402,0,0,0.009849,0,0.001321,0,0,-0.2,0.595536,0.469557,45.113633,0.221522,0.097885,0,9.504887,0.241245,0,10.326,0.001187,0.106614,0,642.89421,0.000018,24.385289,0.000843,1.5181,0.000952,0.01011,0.000705,0.000001,7.834891,0.003802,631.656587,0.119413,0.004978,14.314823,0.260549,4047,0,24.665854,0,0.000037,0.039804,0.000002,5871,658.316764,0.109992,0,320.580607,426.505104,0.646002,592.812705,5.974516,0,6.155608,0,318823.48139,1,0.099755,0.190851,0.000001,0.070131,9.74,0,0.000957,0.000001,0.000001,0,9.149764,1792.330743,2307.862073,5.062014,0.002745,0.000715,183.420392,0.000001,0.003683,NotAnnotated
0,8,-0.005437,1.583688,1.244892,0,0,1.849836,0,0,0.833333,0,-1.73,0,-0.000449,0,0,0,0,0.000709,0,0,0.64031,1.089193,0.767535,1.205052,0,0.001089,0,0,0,0.635694,0,0,0,0,0.79207,0,1.4889,61.082,1.2778,10,0,11.896,0,2.380924,0,0.71626,19.115,0,0.86052,0.000587,0.72557,1.7193,0,0,0,0,1.879775,1.754619,0,0,0.787747,0.000092,0,0.000701,1.560931,5,0,0,0,0.00107,0,0.001383,0.020605,0.000997,0,0,0,0,0.039804,0,0,0,0,0,0,0,0,0,0,6887,0,2.06754,0,0,0,0.717994,0,0,0,0,0,0,0,0,-0.004823,0,0,0,0,0,0,0,0,0,0,0,5.083966,0,0,0,0,0,NotAnnotated
536.380273,7,-0.00965,0.923151,0.693063,1552.1484,4.5,1.096463,0,14.769603,0.638889,0.21386,-5.36,1.516765,-0.000454,131.644513,0,5.145902,5.967733,0.001742,0.003836,0.269338,1.078953,0.487359,1.876881,0.822152,0.000004,0.002005,0.099755,13.8485,0.089965,0.387657,0.51315,1.008821,0.003574,0.081859,0.65721,0,0.71885,15.385,0.17993,7,945.351221,10.515,12.291482,4.295303,5.822734,0,16.686,0.009849,0.65363,0.001306,0.17613,0,-0.2,0,0.137849,33.999134,0.555947,0.249917,0,6.596835,0.599039,0.000014,10.326,0.001112,0.265763,23,409.47963,0.000046,0,0.0008,1.5181,0.000946,0.010899,0.000718,0,1.450539,0.003802,0,0.099511,0,0,0,0,0.003044,0,0,0.000005,0,0.000001,5757,0,0.280844,0,0,0,1.69357,0,10.527056,0,0,0,0,0,0.099755,0.16598,0,0.286964,9.74,0,0.000338,0,0.000001,0,5.901705,1569.513689,1224.82773,5.140144,0.001131,0.000406,78.388684,0,0.005557,NotAnnotated
1925.749466,8,-0.031363,2.086317,1.569084,3061.0525,387,1.546699,0.000733,55.222794,0.484848,0.21386,-1.63,1.893174,-0,471.106829,0.000002,10.692953,7.329521,0.002629,0.004595,0.685551,1.478718,0.857018,1.792074,1.57404,0.000005,0.002547,0.17668,21.6565,0.25452,1.224367,1.52345,3.021172,0.007747,0.041905,0,0.000001,0,0,0,0,3548.684452,0,25.037304,12.512849,6.448888,0,0,0.09053,0,0.002431,0,0,-0.4,0.630314,0.747538,121.742148,1.254517,1.021558,0,10.93998,0.950407,0,10.326,0.001842,0.792414,22,1586.504745,0.000462,5.499325,0.001318,1.5181,0.000703,0.138548,0.001291,0.000001,3.363055,0.003802,1404.780549,0.163576,0.682314,20.576072,31.452379,9831,0,90.48213,8.468193,0.000062,0.039804,0.000002,6177,1553.27117,0.647514,0,270.68635,432.5559,2.067535,6619.475769,16.378807,0,19.299961,0,1457100.794343,1,0.099755,-0.016217,0.000001,0.155163,9.455,0,0.000972,0,0.000002,0,4.655593,4819.16015,4682.865225,5.108056,0.003688,0.000803,312.917564,0,0.007135,NotAnnotated
1165.979062,8,-0.032452,1.149342,0.918479,41223.65995,154,1.318214,0.021805,18.347632,0.515152,0.21386,-2.53,1.041974,-0,1576.468548,0.000102,33.022767,3.746783,0.002712,0.012855,0.229801,0.430926,1.272424,0.543912,0.848281,0.00002,0.003397,0.8333,13.8485,1.02325,0.687624,6.497,10.142624,0.01782,0.025067,0,0.000068,0,0,0,0,6887.492384,0,43.60375,8.344432,15.311752,0,0,0.084545,0,0.002121,0,0,2.1,0.610745,7.095684,92.479914,1.93725,2.345004,0.000008,21.232206,0.557296,0,10.326,0.002983,2.065999,0,982.86762,0.000159,26.964379,0.003805,1.5181,0.003557,0.100267,0.002593,0.000001,35780.896274,0.003802,784.507451,0.13994,0.086046,27.381313,1.722073,12672,0,27.160944,0.610915,0.000423,0.039804,0.000003,12672,876.477973,2.681375,0,314.693926,426.505104,0.611088,13302.620976,7.501285,0,8.568123,0,358939.379241,1,0.099755,0.040574,0.000003,0.159576,8.94,0,0.006575,0.000001,0.000001,0.000001,52.247985,2956.212148,4241.2102,5.009181,0.128262,0.007048,2382.753327,0.000051,0.009818,NotAnnotated
1949.58417,5,-0.029537,0.612795,0.580941,58289.73515,147.5,0.701822,0.045812,172.057915,0.371429,0.21386,-1.68,3.106566,-0,2600.654203,0.001095,102.5194,8.618508,0.002735,0.029641,0.787116,0.290222,0.868136,0.319568,0.513113,0.000453,0.003844,0.8333,13.8485,1.02325,0.687105,6.7245,13.205279,0.045864,0.114457,0,0.000954,0,0,0,0,10691.159848,0,209.065481,3.465757,34.30988,0,0,0.084545,0,0.002321,0,0,2.25,0,7.944818,152.625398,1.019498,1.254755,0.00013,197.915457,0.336237,0,10.326,0.003792,1.182709,0,1588.348965,0.019518,0,0.006138,1.5181,0.007147,0.028591,0.004113,0,1035459.56008,0.010101,0,0.039804,0,0,0,0,0,0,0,0.005065,0,0.000004,0,0,1.200177,0,0,0,0.361635,0,103.556905,0.000001,0,0,0,0,0.099755,0.016428,0.000004,0.245706,10.38,0.000001,0.016941,0.000001,0.000002,0.000017,130.841156,3839.545178,7637.347055,4.694988,0.21536,0.018394,36546.377149,0.000611,0.029718,NotAnnotated
1074.30762,6,-0.023587,0.778637,0.707572,44289.9844,78,0.90122,0.066293,91.032171,0.358974,0.21386,-1.68,2.885542,-0,1576.849444,0.00093,139.435758,8.377574,0.006139,0.03593,0.786475,0.346202,1.069305,0.393977,0.651139,0.000381,0.006678,0.8333,13.8485,1.02325,0.802234,6.7245,8.89263,0.056685,0.08582,0,0.000853,0,0,0,0,7026.601776,0,84.974794,5.842555,40.472157,0,0,0.084545,0,0.004714,0,0,2.25,0,6.258896,86.922606,1.323962,1.666658,0.00012,120.282535,0.433503,0,10.326,0.00627,1.542121,0,791.096985,0.004627,0,0.008531,1.5181,0.009072,0.068023,0.006198,0,982233.972316,0.010101,0,0.099511,0,0,0,0,0,0,0,0.004013,0,0.000002,0,0,1.657852,0,0,0,0.436786,0,64.284352,0,0,0,0,0,0.099755,0.020732,0.000002,0.219422,10.38,0,0.021242,0.000001,0.000002,0.000015,178.949432,2073.449468,4089.911111,4.436855,0.153392,0.025488,29796.704951,0.000546,0.034765,C
4316.584051,4,-0.027329,0.872042,1.278367,8384.8797,208.5,0.59754,0.004143,1716.749031,0.515152,0.203065,2.52,4.817797,-0.000426,1354.801357,0.000083,49.549878,29.452849,0.005491,0.018023,1.703669,2.064277,1.091991,2.776084,1.296227,0.000533,0.006052,0.099755,16.756,0.343225,1.373657,2.40565,7.136923,0.02065,0.250414,1.5077,0.000052,3.2881,85.052,0.68645,24,8092.819005,13.907,137.790585,7.800191,34.999776,0,50.037,0.251945,2.2736,0.009176,0.79659,0.43956,-2.25,0,1.865555,327.419786,0.981739,0.843009,0.000003,335.418655,0.641487,0.000101,10.326,0.007328,0.773319,31,3319.670619,0.001967,0,0.007899,7.89,0.004837,0.185802,0.008012,0,33020.378629,0.010101,0,0.079608,0,115.640364,0,17784,0.01318,0,0,0.000837,0.079608,0.000004,8892,0,0.765433,0,0,0,2.229994,0,610.251287,0,0,0,0,0,0.099755,-0.028731,0.000008,1.1728,8.9,0.000001,0.004334,0.000001,0.000005,0.000001,21.173939,11663.328397,8458.23441,4.994782,0.112749,0.005022,15608.646708,0.000003,0.03865,C
1259.07549,5,-0.032342,0.298074,0.255102,58968.64575,185.5,0.339611,0.075218,132.743802,0.361905,0.21386,-1.03,2.814942,-0,1954.185549,0.001206,118.169013,7.71903,0.004996,0.036838,0.598506,0.128241,0.371323,0.147198,0.245812,0.000239,0.004948,0.8333,13.8485,1.02325,0.258721,6.7245,14.587764,0.056673,0.061147,0,0.001215,0,0,0,0,9166.262072,0,78.441506,4.969268,35.502907,0,0,0.084545,0,0.004676,0,0,1.9,0,8.683192,98.555155,0.504689,0.663476,0.000181,237.396828,0.151857,0,10.326,0.006341,0.56313,0,1149.5967,0.001948,0,0.006032,1.5181,0.006037,0.069132,0.006512,0,1099663.657716,0.010101,0,0.06997,0,0,0,0,0,0,0,0.006583,0,0.000004,0,0,0.696348,0,0,0,0.158883,0,101.792407,0.000001,0,0,0,0,0.099755,-0.016049,0.000003,0.215495,8.825,0.000001,0.021052,0.000001,0.000002,0.00002,148.910722,3056.73591,5584.112404,5.01335,0.199535,0.022769,35945.860616,0.000971,0.023333,C
158.147266,7,-0.007108,2.66982,2.080065,196.80875,10.5,1.966643,0,23.110068,0.466667,0,-1.63,3.572368,-0.000448,23.130395,0,6.567996,10.042108,0.002897,0.006844,0.6886,2.132201,1.115922,2.342891,2.164785,0,0.002347,0,0,0,1.48806,0,0.338777,0.008451,0.061147,0.92112,0,1.464,42.264,0.50904,11,260.590305,24.303,1.196814,3.391638,7.056613,0.15385,24.027,0,0.8243,0.003045,0.26733,0.38502,-0,0,0.024344,8.392597,1.591734,1.255115,0,11.179219,1.30565,0.000358,0,0.002217,0.976086,11,172.87641,0.000028,0,0.001032,0,0.000531,0.035662,0.001346,0,0.002593,0.010101,0,0.050068,0,0,0,0,0,0,0,0.000016,0,0,0,0,0.811583,0,0,0,2.663701,0,13.074915,0,0,0,0,0,0,0.005003,0,0.186308,0,0,0.000627,0,0,0,3.975934,497.08435,483.260063,4.699492,0.000022,0.000303,61.335507,0,0.005442,NotAnnotated
1045.586584,5,-0.018197,1.473932,1.184611,13529.1384,83.5,1.047733,0.043086,142.645927,0.533333,0,-2.09,3.876847,-0,797.286852,0.000194,88.774166,11.555597,0.006626,0.026746,1.293271,1.132184,1.140085,1.245767,1.13496,0.000058,0.006678,0,0,0,0.614009,0,5.295763,0.042137,0.061147,0,0.000137,0,0,0,0,4064.335275,0,29.175327,5.591863,31.993357,0,0,0,0,0.004361,0,0,-0,0,2.601727,55.785655,1.095566,1.347459,0.000017,65.007332,0.825372,0,0,0.004332,1.009081,18,924.420798,0.001404,0,0.004118,0,0.00293,0.097273,0.003688,0,105245.992212,0.010101,0,0.099511,0,0,0,0,0,0,0,0.001736,0,0.000002,9797,0,1.362329,0,0,0,1.197247,0,55.311949,0,0,0,0,0,0,-0.014224,0.000002,0.186308,0,0,0.014809,0,0,0.000003,68.328982,2288.008132,3602.275288,4.486269,0.126063,0.01163,8811.63385,0.00017,0.029744,NotAnnotated
2959.574466,6,-0.013246,1.214969,1.699402,53555.1968,68,1.212042,0.016595,1469.41409,0.371429,0.21386,2.32,3.447514,-0,2878.575525,0.000951,33.079374,24.991617,0.004628,0.025305,1.065566,3.415218,1.606919,1.079967,2.09411,0.001346,0.003895,0.099755,13.8485,0.94455,1.952417,3.5151,10.020781,0.022382,0.132115,0,0.000224,0,0,0,0,9749.320545,0,73.756034,5.500076,52.974491,0,0,0.19644,0,0.007031,0,0,-0.65,0,9.607727,439.185353,0.986564,0.747412,0,448.172986,3.251766,-0,10.326,0.005748,1.681954,0,1790.581167,0.005854,0,0.0054,14.4325,0.005179,0.21995,0.00698,0,55.023341,0.010101,0,0.079608,0,0,0,0,0,0,0,0.001038,0,0.000004,0,0,0.746593,0,0,0,1.353696,0,218.771212,0,0,0,0,0,0.099755,0.005055,0.000005,2.24368,8.43,0.000001,0.006741,0.000001,0.000004,0,135.240396,9896.680473,7522.33285,4.919505,0.006579,0.009915,21259.933937,0.000009,0.035035,C
1651.708815,4,-0.047544,0.203138,0.171146,6842.9655,263,0.22206,0,236.943797,0.618182,0.21386,-5.36,2.67772,-0,397.904206,0,11.62761,9.595897,0.005014,0.010498,0.50499,0.265646,0.123236,0.371368,0.176538,0.000016,0.005003,0.099755,13.8485,0.089965,0.101656,0.51315,5.196499,0.011933,0.061147,0,0.000005,0,0,0,0,3887.301849,0,21.218955,2.184017,11.236836,0,0,0.009849,0,0.003262,0,0,-0.2,0.595536,0.55567,141.097738,0.134677,0.060225,0.000001,125.723434,0.119785,0,10.326,0.00262,0.061642,0,1760.72715,0.000242,23.579962,0.001554,1.5181,0.001674,0.009795,0.001481,0.000001,54.6274,0.010101,662.49593,0.099511,0.006403,0,0.294442,0,0.014127,27.986573,0,0.00037,0,0.000004,0,693.806361,0.066333,0,307.173398,426.505104,0.366211,752.273002,116.092626,0,6.432857,0,378750.14933,1,0.099755,0.050212,0.000002,0.186308,9.74,0.000001,0.001951,0.000001,0.000001,0,13.824173,4749.969227,4930.03179,4.936996,0.004171,0.001196,1784.675751,0.00001,0.011078,C
1553.83725,6,-0.010594,1.411322,2.387976,3502.2312,30,1.367378,0.002954,638.721101,0.619048,0.21386,1.13,3.249708,-0.000434,488.640315,0.00011,30.174041,22.935587,0.004373,0.015154,1.188887,3.985514,2.34977,1.215811,2.131103,0.000082,0.002704,0.099755,25.0605,0.25452,1.050394,1.8078,3.00057,0.022188,0.074225,0.74779,0.000028,5.3369,46.815,0.50904,14,3703.26438,20.38,23.416245,2.559715,26.878969,0,36.151,0.13934,2.4271,0.00371,0.27719,0.19605,-1.75,0,0.563716,285.778175,1.113898,1.01235,0,91.525506,2.523084,0.000032,10.326,0.003313,0.77724,24,1236.248312,0.000636,0,0.001495,1.5181,0.000551,0.085804,0.00165,0,45.992377,0.010101,0,0.090498,0,0,0,0,0.018785,0,0,0.000526,0,0.000002,0,0,0.614838,0,0,0,1.825611,0,97.595903,0,0,0,0,0,0.1512,0.001062,0.000002,0.484619,8.57,0,0.006863,0,0.000002,0,17.688036,4541.246216,3716.416863,4.924671,0.002364,0.004725,3469.093413,0.000004,0.0422,NotAnnotated
836.179314,6,-0.005502,2.506345,2.558329,30482.4135,11,2.505264,0.010476,250.125449,0.535714,0,1.3,3.395186,-0.000423,1272.66253,0.000194,21.644408,16.018346,0.004002,0.01781,0.666203,0.988678,2.559944,1.044044,3.887863,0.00025,0.004784,0,0,0,4.414934,0,3.526342,0.014319,0.170261,0.65721,0.000062,1.2404,41.775,2.2341,20,3533.587398,12.363,48.028604,7.223212,41.914215,1.0104,29.046,0,1.4168,0.005218,0.29018,1.2064,0,0,2.808266,33.115658,1.8357,1.682233,0,199.785472,6.756218,-0,0,0.004404,3.783793,3,727.475944,0.000339,0,0.005668,0,0.009765,0.019233,0.007296,0,17.858567,0.010101,0,0.079608,0,0,0,0,0,0,0,0.000261,0,0.000002,0,0,1.184108,0,0,0,0.984539,0,35.005705,0,0,0,0,0,0,-0.012493,0,1.224635,0,0,0.002229,0,0,0,153.951583,3171.632418,2743.747699,4.684933,0.00196,0.005461,7518.576877,0.000003,0.019652,NotAnnotated
117.51009,6,-0.011095,1.61311,1.308575,1538.09775,2,1.853779,0,9.926633,0.666667,0,-5.36,2.305535,-0.000454,62.488454,0,19.91969,6.581506,0.005292,0.015167,0.381065,2.114954,0.934607,3.317961,1.479504,0.000004,0.005003,0,0,0,0.729737,0,0.750755,0.017751,0.061147,0.65721,0.000001,0.71885,15.385,0.17993,7,481.690055,10.515,3.409798,2.39141,14.75603,0,16.686,0,0.65363,0.003212,0.17613,0,-0,0,0.113705,9.526854,1.001133,0.440002,0,16.902811,1.041331,0.000014,0,0.002252,0.471592,12,117.50445,0.000033,0,0.001176,0,0.001029,0.010599,0.001256,0,18.070865,0.010101,0,0.099511,0,0,0,0,0,0,0,0.000072,0,0,0,0,0.48638,0,0,0,3.030922,0,9.112661,0,0,0,0,0,0,-0.008594,0,0.186308,0,0,0.003023,0,0,0,31.072682,325.784528,469.148745,4.767324,0.000681,0.002348,389.544453,0.000003,0.011317,NotAnnotated
117.51009,6,-0.009868,1.436594,1.282761,1538.09775,11,1.646063,0,9.926633,0.4,0,-1.03,2.305535,-0,62.488454,0,19.91969,6.581506,0.002822,0.015167,0.381065,0.61883,1.937709,0.697689,1.183946,0.000004,0.002834,0,0,0,1.422769,0,0.750755,0.017751,0.061147,0,0.000001,0,0,0,0,481.690055,0,3.409798,1.836121,14.75603,0,0,0,0,0.00246,0,0,0,0,0.113705,9.526854,2.494656,3.196451,0,16.902811,0.775369,0,0,0.00347,2.867207,12,117.50445,0.000033,0,0.003196,0,0.00414,0.027775,0.003976,0,18.070865,0.010101,0,0.039804,0,0,0,0,0,0,0,0.000072,0,0,0,0,3.234728,0,0,0,0.775598,0,9.112661,0,0,0,0,0,0,0.0112,0,0.186308,0,0,0.003023,0,0,0,31.072682,325.784528,469.148745,4.728509,0.000681,0.002348,389.544453,0.000003,0.011317,NotAnnotated
987.59925,6,-0.015765,1.135623,1.101331,41724.4243,50,1.273697,0.056314,122.564824,0.454545,0,-1.68,2.803467,-0,1471.565789,0.000666,114.599135,9.239602,0.00606,0.035979,0.643356,0.522884,1.68657,0.545194,0.922265,0.000385,0.007279,0,0,0,1.370602,0,8.904788,0.057457,0.111324,0,0.000805,0,0,0,0,6228.219883,0,67.890433,7.026485,37.810218,0,0,0,0,0.005328,0,0,0,0.595536,5.868076,89.181987,2.005498,2.486068,0.000093,156.529493,0.61181,0,0,0.008274,2.318646,19,706.352745,0.004412,-12.046939,0.011141,0,0.013211,0.074163,0.009582,0.000001,729429.148101,0.010101,742.106161,0.079608,0.043563,0,0.141602,0,0,12.095093,0.035963,0.003981,0,0.000002,0,847.654521,2.357138,0,365.576814,430.557611,0.644536,804.522189,81.000297,0,7.11257,0,1485549.03188,1,0,0.015907,0.000002,0.4122,0,0,0.017918,0.000001,0,0.000012,168.583533,2286.801435,3644.717687,4.730361,0.12711,0.025072,24124.458408,0.000439,0.030189,NotAnnotated
628.962722,6,-0.015269,1.256684,0.954184,5984.68005,80.5,1.488073,0,66.227929,0.464286,0.21386,-5.36,2.55051,-0.000454,272.970048,0,14.20797,7.48313,0.002889,0.011722,0.4351,1.577446,0.674696,2.69355,1.182747,0.000014,0.00208,0.099755,13.8485,0.089965,0.485196,0.51315,2.9011,0.014378,0.048918,0.65721,0.000005,0.71885,15.385,0.17993,7,2190.865249,10.515,13.147635,2.405163,12.089711,0,16.686,0.009849,0.65363,0.002201,0.17613,0,-0.2,0,0.41817,42.507247,0.757154,0.338738,0.000001,71.448087,0.837395,0.000014,10.326,0.001221,0.359121,10,642.089385,0.000166,0,0.000559,1.5181,0.00043,0.008637,0.000726,0,54.215197,0.010101,0,0.059706,0,0,0,0,0,0,0,0.000257,0,0.000002,0,0,0.393203,0,0,0,2.313113,0,43.475591,0,0,0,0,0,0.099755,-0.020019,0.000001,0.182326,9.74,0,0.002053,0.000001,0.000001,0,24.180525,1852.074655,2322.27021,4.252855,0.002077,0.001899,1372.972677,0.000008,0.00912,NotAnnotated
0,7,-0.008836,1.743486,1.339935,0,0,2.054578,0,0,0.8,0,-5.36,0,-0.000454,0,0,0,0,0.003307,0,0,2.223041,0.944888,3.747248,1.637722,0,0.003682,0,0,0,0.690093,0,0,0,0,0.65721,0,0.71885,15.385,0.17993,7,0,10.515,0,3.107551,0,0,16.686,0,0.65363,0.002798,0.17613,0,-0,0,0,0,1.047548,0.466379,0,0,1.152438,0.000014,0,0.002061,0.49559,7,0,0,0,0.001269,0,0.00143,0.007568,0.001325,0,0,0,0,0.059706,0,0,0,0,0,0,0,0,0,0,0,0,0.535903,0,0,0,3.244393,0,0,0,0,0,0,0,0,0.022589,0,0,0,0,0,0,0,0,0,0,0,4.31512,0,0,0,0,0,NotAnnotated
1170.399616,5,-0.012317,1.661934,1.430782,7270.7008,6.5,1.182098,0.013632,264.075595,0.678571,0,-2.09,6.644097,-0.000459,748.138175,0.000031,58.38632,18.700192,0.010138,0.019263,2.130252,1.304969,1.436739,1.374628,1.273066,0.000116,0.009704,0,0,0,0.837131,0,2.860486,0.027038,0.217761,0.79207,0.000021,1.5537,81.498,1.2778,14,3211.47736,25.56,46.81747,9.638708,36.802291,0.71626,25.824,0,1.5561,0.008502,0.80584,1.7193,-0,0,1.102383,36.525195,1.279724,1.520811,0.000002,95.052048,0.996132,0.000092,0,0.008162,1.219625,19,1150.987005,0.001072,0,0.007358,0,0.005524,0.190816,0.008167,0,15559.44103,0.010101,0,0.139315,0,40.105424,0,12928,0,0,0,0.000517,0.079608,0.000002,11413,0,1.455763,0,0,0,1.389768,0,107.667232,0,0,0,0,0,0,-0.010299,0.000001,0.595079,0,0,0.00693,0,0,0,48.960948,2776.97849,3601.414265,4.742541,0.087569,0.00529,5855.903435,0.000019,0.033013,NotAnnotated
278.763272,7,-0.012593,3.045844,2.623381,1766.5568,2.5,2.157078,0.029859,40.589326,0.5,0.21386,-2.09,5.806551,-0.000459,159.882962,0.000015,67.090141,13.308533,0.003654,0.021558,2.037341,2.437257,2.599808,2.562846,2.337216,0.000006,0.002834,0.46652,21.6565,0.6389,1.516285,3.69765,1.067114,0.033257,0.061147,0.79207,0.000008,1.5537,81.498,1.2778,14,765.57845,25.56,4.090372,2.050633,27.634475,0.71626,25.824,0.1151,1.5561,0.002223,0.80584,1.7193,-0.35,0,0.436449,7.589408,2.307635,2.739445,0.000001,11.866986,1.787692,0.000092,10.326,0.00169,2.179818,17,254.341458,0.000484,0,0.000959,1.5181,0.000396,0.058349,0.00108,0,5672.041503,0.010101,0,0.059706,0,0,0,0,0,0,0,0.000253,0,0,0,0,2.613432,0,0,0,2.581337,0,17.272658,0,0,0,0,0,0.099755,-0.006949,0,0.186308,8.575,0,0.010182,0,0.000002,0,35.688016,658.772402,974.832013,4.944158,0.032912,0.006032,1076.202636,0.000018,0.024459,NotAnnotated
1112.789875,5,-0.020197,0.845793,0.769496,38090.88185,78.5,0.945937,0.066577,91.041584,0.490909,0.21386,-2.53,3.058044,-0,1638.609574,0.000763,102.397876,7.645684,0.002437,0.033808,0.584657,0.410228,1.028475,0.430602,0.678553,0.000122,0.003243,0.8333,13.8485,1.02325,0.574816,6.497,10.040891,0.053861,0.120551,0,0.000729,0,0,0,0,6573.669606,0,105.006579,3.354827,33.85931,0,0,0.084545,0,0.002501,0,0,2.1,0,5.785574,77.937941,1.363028,1.526728,0.000106,142.117406,0.442067,0,10.326,0.003585,1.402968,15,1032.26088,0.011717,0,0.004689,1.5181,0.0058,0.024039,0.003749,0,530861.729178,0.010101,0,0.039804,0,0,0,0,0,0,0,0.0044,0,0.000003,0,0,1.638604,0,0,0,0.501624,0,55.330465,0,0,0,0,0,0.099755,-0.00513,0.000002,0.247809,8.94,0,0.021177,0.000001,0.000001,0.000012,128.252127,2270.768008,4656.409635,4.859651,0.160022,0.020784,20972.894578,0.000603,0.024033,NotAnnotated
1865.239579,6,-0.006937,4.341118,4.462712,10517.9913,22.5,2.652521,0.001243,580.049491,0.5,0.21248,1.41,7.053515,-0.00045,1044.191629,0.000079,55.49616,28.925419,0.002817,0.019842,1.772735,1.690479,4.007463,1.060872,3.338668,0.001154,0.002382,0.099755,21.0085,0.343225,6.785086,2.71165,2.94648,0.018585,0.389488,1.0173,0.000028,3.4977,90.882,0.68645,21,3858.445716,16.201,80.720011,25.611768,42.136632,0,43.323,0.215115,2.1987,0.007041,0.70427,0.19605,-1.95,0,2.03496,113.026818,3.419956,3.723358,0.000001,141.673693,2.596454,0.000349,10.615,0.003879,3.54968,25,966.946342,0.009468,0,0.003624,3.6545,0.002822,0.200943,0.005361,0,32481.244047,0.010101,0,0.039804,0,0,0,0,0,0,0,0.000239,0,0.000002,0,0,2.95626,0.000001,0,0,2.278704,0,283.85961,0,0,0.000001,0,0,0.099755,0.005527,0.000002,1.551525,8.525,0,0.002824,0,0.000007,0,70.828224,4295.424742,3596.657412,4.947078,0.046342,0.006292,9762.629527,0,0.039032,NotAnnotated
1889.939898,6,-0.020324,1.456431,1.238794,17193.02,71.5,1.052646,0.026483,254.222553,0.511111,0,-2.09,5.339625,-0.000459,1389.87845,0.000178,69.426829,12.893306,0.003121,0.021869,1.561417,1.204907,1.203029,1.330507,1.151584,0.000112,0.003435,0,0,0,0.690872,0,6.495088,0.033262,0.141112,0.79207,0.00012,1.5537,81.498,1.2778,14,5444.293855,25.56,89.393406,8.711582,28.982253,0.71626,25.824,0,1.5561,0.003139,0.80584,1.7193,-0,0,3.102885,77.030933,1.043552,1.22387,0.000014,90.596628,0.876658,0.000092,0,0.002945,0.99195,17,1585.286829,0.023066,0,0.00322,0,0.002694,0.068982,0.003324,0,105611.448807,0.010101,0,0.039804,0,0,0,0,0,0,0,0.001693,0,0.000003,0,0,1.16652,0,0,0,1.290582,0,104.273984,0,0,0,0,0,0,-0.003446,0.000002,0.275405,0,0,0.010785,0.000001,0,0.000003,57.888956,3829.311957,6323.636248,4.819106,0.154439,0.008342,9992.199226,0.000133,0.027196,NotAnnotated
118.285186,6,-0.006115,2.109398,1.947832,1219.21775,11.5,2.453172,0,13.337962,0.47619,0,0.88,2.263578,-0.000464,62.374291,0,4.712783,7.629025,0.002246,0.006264,0.343704,0.143041,1.608318,0,2.045013,0.000002,0.002134,0,0,0,4.185772,0,0.310059,0.010183,0,1.3953,0.000001,0.96241,30.326,0.31311,14,485.204778,12.344,1.721427,3.941537,9.123854,0,33.914,0,0.94037,0.004372,0.47507,0,-0,0,0.052711,5.534087,2.688099,1.134699,0,9.560435,6.05256,0.000019,0,0.003067,2.787742,9,116.699625,0.000039,0,0.002047,0,0.001569,0.039467,0.002991,0,0.000009,0.010101,0,0.039804,0,0,0,0,0,0,0,0.000024,0,0,10961,0,1.812783,0,0,0,1.283139,0,3.062693,0,0,0,0,0,0,0.017515,0,0.1664,0,0,0.000569,0,0,0,24.630662,377.636723,431.563913,4.694214,0.000012,0.002147,143.00381,0,0.006209,NotAnnotated
2272.052125,5,-0.007472,3.587668,3.693441,15221.718,23,2.176133,0.002138,536.010305,0.488889,0.21248,1.41,7.270507,-0.00045,1327.618416,0.000091,79.215367,22.662348,0.002875,0.020916,1.636782,1.397466,3.306624,0.865522,2.740523,0.001466,0.002704,0.099755,21.0085,0.343225,5.618334,2.71165,4.141365,0.02431,0.420356,1.0173,0.000072,3.4977,90.882,0.68645,21,5013.351978,16.201,112.905782,25.491336,36.750154,0,43.323,0.215115,2.1987,0.005266,0.70427,0.19605,-1.95,0,2.759408,104.997614,2.84056,3.103978,0.000009,147.380452,2.105236,0.000349,10.615,0.003924,2.927232,18,1106.322265,0.043756,0,0.004441,3.6545,0.004576,0.128923,0.005439,0,167963.015733,0.010101,0,0.039804,0,0,0,0,0,0,0,0.000599,0,0.000002,0,0,2.46645,0,0,0,1.871332,0,352.966926,0,0,0.000001,0,0,0.099755,-0.00202,0.000002,1.006109,8.525,0,0.003858,0,0.000007,0.000002,76.877364,4487.144998,4445.283324,4.999923,0.095408,0.008091,14294.50864,0.000003,0.038876,NotAnnotated
1053.2945,6,-0.006778,2.266971,2.092089,18120.035,25,2.599401,0,221.023512,0.666667,0,0.88,3.756158,-0.000464,1165.017712,0.000007,26.433015,14.552499,0.002363,0.01373,0.803424,0.151605,1.727532,0,2.162076,0.000231,0.00208,0,0,0,4.506482,0,2.71846,0.025895,0,1.3953,0.000288,0.96241,30.326,0.31311,14,5124.424285,12.344,39.5041,3.73632,24.903507,0,33.914,0,0.94037,0.004055,0.47507,0,-0,0,1.728345,44.456723,2.947575,1.257047,0.000003,102.830229,6.290704,0.000019,0,0.004579,3.018919,19,793.207275,0.005004,0,0.003656,0,0.006716,0.047478,0.006772,0,0.172579,0.010101,0,0.039804,0,0,0,0,0,0,0,0.00068,0,0.000002,12416,0,2.017987,0,0,0,1.34488,0,38.676948,0,0,0,0,0,0,0.028339,0.000001,0.475779,0,0,0.002512,0,0,0,91.515328,2881.394827,3213.951633,5.005004,0.002101,0.016225,7503.516811,0.000003,0.016627,NotAnnotated
276.915563,6,-0.009681,2.803464,2.326788,7993.3601,20.5,3.981887,0.006421,24.863915,0.363636,0,-0.27,5.24568,-0,440.725604,0.000014,52.271604,10.416193,0.005591,0.020364,0.944038,0.554987,2.435808,0.622909,1.869232,0.000038,0.004217,0,0,0,1.977197,0,1.008038,0.032223,0.341722,0,0.000011,0,0,0,0,1727.403454,0,31.191631,3.597251,48.165261,0,0,0,0,0.005859,0,0,0,0,0.476786,8.748764,1.086089,1.007142,0.000003,59.998478,3.685232,0,0,0.008439,2.062145,15,362.73846,0.000107,0,0.006696,0,0.007899,0.095249,0.009336,0,6950.324614,0.010101,0,0.06997,0,0,0,0,0,0,0,0.000238,0,0,0,0,0.859249,0,0,0,0.564411,0,8.390191,0,0,0,0,0,0,-0.008384,0,0.42613,0,0,0.00903,0,0,0,161.482022,515.601569,1150.176135,4.832763,0.027329,0.007081,4013.234464,0.000003,0.036009,C
1988.927795,5,-0.015314,0.914099,1.675613,7582.8223,50,0.875623,0.004708,523.366666,0.555556,0.21386,0.53,3.639505,-0.000438,838.990046,0.000272,62.517587,19.225532,0.003447,0.018783,1.402525,2.946737,1.699742,0.875894,1.421357,0.000111,0.003026,0.099755,25.0605,0.25452,1.092129,2.0355,4.648701,0.0283,0.061147,0.74779,0.000102,6.0492,63.045,0.50904,16,6416.185392,20.75,57.467949,3.337682,30.074692,0,38.885,0.13934,2.6986,0.003589,0.27719,0.19605,-1.75,0,1.220236,212.117411,0.719942,0.787819,0.000001,103.573387,1.569551,0.000032,10.326,0.004156,0.653336,17,1870.98808,0.001151,0,0.002941,1.5181,0.001643,0.047122,0.002808,0,35257.351891,0.010101,0,0.060332,0,0,0,0,0,0,0,0.000976,0,0.000003,0,0,0.33756,0,0,0,1.322895,0,121.033736,0,0,0,0,0,0.1512,-0.011737,0.000004,0.233008,8.655,0,0.011212,0,0.000003,0.000001,30.637666,4758.319224,5416.079019,4.995286,0.110465,0.008547,10087.702113,0.000009,0.039483,NotAnnotated
1660.858375,5,-0.022818,0.325759,0.259938,40691.0514,117.5,0.376739,0.054383,213.472647,0.373626,0.21386,-2.53,2.971291,-0,1740.175258,0.000939,90.428743,10.106857,0.002343,0.033451,0.63574,0.126891,0.364313,0.147461,0.259108,0.00016,0.003243,0.8333,13.8485,1.02325,0.173254,6.497,13.246669,0.049226,0.062962,0,0.000752,0,0,0,0,9104.158766,0,57.580084,1.889696,35.540597,0,0,0.084545,0,0.001675,0,0,2.1,0,7.196256,143.390862,0.570538,0.684377,0.000101,242.123308,0.180297,0,10.326,0.002206,0.597397,0,1528.37034,0.001647,0,0.002863,1.5181,0.003002,0.015961,0.001927,0,463116.175879,0.010101,0,0.039804,0,0,0,0,0,0,0,0.004984,0,0.000004,0,0,0.824793,0,0,0,0.161588,0,101.904178,0,0,0,0,0,0.099755,0.02011,0.000004,0.301185,8.94,0.000001,0.018758,0.000001,0.000001,0.00001,102.75518,4002.315214,5915.36502,4.991461,0.16243,0.017905,24835.134697,0.000616,0.026009,C
2883.284841,6,-0.022573,1.746045,1.852929,31162.3821,84,1.085258,0.003485,478.815872,0.466667,0,1.41,6.03634,-0.00045,2012.635983,0.000254,91.149444,17.301502,0.006114,0.022059,1.496441,0.732237,1.646804,0.46863,1.384109,0.001203,0.004784,0,0,0,2.892132,0,6.551664,0.028544,0.246556,1.0173,0.000182,3.4977,90.882,0.68645,21,8003.43497,16.201,140.768745,15.415109,35.535415,0,43.323,0,2.1987,0.006911,0.70427,0.19605,-0,0,4.899678,153.380704,1.30363,1.371709,0.000024,151.745787,1.093127,0.000349,0,0.004369,1.3784,24,1472.169463,0.050615,0,0.003239,0,0.002153,0.154086,0.00421,0,456931.235287,0.010101,0,0.099511,0,0,0,0,0,0,0,0.001243,0,0.000003,0,0,1.051745,0,0,0,0.996264,0,277.970871,0,0,0.000001,0,0,0,-0.004074,0.000002,0.477501,0,0,0.005543,0.000001,0,0.000006,104.923845,5138.54617,6445.029768,4.532852,0.150065,0.010421,22885.957996,0.000008,0.041186,NotAnnotated
743.57967,6,-0.016261,0.986177,0.957622,31008.14325,25,1.093584,0.068787,63.794902,0.619048,0,-1.03,2.470382,-0.000462,1051.949003,0.000664,123.158646,7.720565,0.002881,0.034809,0.677182,0.476827,1.415923,0.49451,0.804361,0.000164,0.003435,0,0,0,1.157117,0,6.892266,0.055302,0.061147,0.92692,0.00059,2.7633,128.18,2.0465,19,5053.368025,13.731,52.672647,3.958466,36.629683,1.4325,26.51,0,1.7141,0.003501,1.2641,3.2426,0,0,4.228843,67.995762,1.668634,2.064963,0.000081,88.063819,0.50286,0.000101,0,0.003443,1.882277,20,628.33071,0.001023,0,0.004047,0,0.003059,0.062064,0.003723,0,613636.860718,0.010101,0,0.039804,0,0,0,0,0,0,0,0.003033,0,0.000002,0,0,1.945351,0,0,0,0.579152,0,38.550082,0,0,0,0,0,0,-0.017065,0.000002,0.186308,0,0,0.021764,0,0,0.000011,156.606784,1528.671893,2984.097077,4.898469,0.126063,0.023254,19320.33976,0.00042,0.030245,NotAnnotated
0,6,-0.013485,2.199724,2.127181,0,0,2.429742,0,0,0.2,0,-1.03,0,-0.000462,0,0,0,0,0.002842,0,0,1.016772,3.217213,1.038134,1.765471,0,0.003026,0,0,0,2.613025,0,0,0,0,0.92692,0,2.7633,128.18,2.0465,19,0,13.731,0,2.725391,0,1.4325,26.51,0,1.7141,0.00303,1.2641,3.2426,0,0,0,0,3.890095,4.868544,0,0,1.130305,0.000101,0,0.004427,4.413445,10,0,0,0,0.00551,0,0.008752,0.031201,0.006454,0,0,0,0,0.039804,0,0,0,0,0,0,0,0,0,0,0,0,4.64046,0,0,0,1.236535,0,0,0,0,0,0,0,0,-0.01036,0,0,0,0,0,0,0,0,0,0,0,5.018993,0,0,0,0,0,C
377.014999,5,-0.01267,1.039041,0.838859,726.54815,59.5,1.164893,0,102.142523,0.666667,0,-5.36,2.958125,-0.000454,72.364768,0,7.804158,13.540064,0.002623,0.008055,0.491619,1.358696,0.59045,2.053974,0.932229,0.000018,0.00208,0,0,0,0.46142,0,0.797452,0.006949,0.155781,0.65721,0,0.71885,15.385,0.17993,7,636.483555,10.515,8.120966,0.897998,11.266952,0,16.686,0,0.65363,0.0021,0.17613,0,-0,0,0.061863,28.700414,0.652785,0.292041,0,51.513164,0.623429,0.000014,0,0.00128,0.298947,20,364.217805,0.000038,0,0.000287,0,0.00013,0.005489,0.000394,0,3.728093,0.010101,0,0.060332,0,0,0,0,0.006307,0,0,0.000025,0,0.000001,0,0,0.32683,0,0,0,1.905807,0,69.210826,0,0,0,0,0,0,-0.010519,0,0.679554,0,0,0.000626,0,0,0,7.33887,1340.466331,933.832822,4.63136,0.000579,0.000625,398.288826,0,0.009663,C
2031.301638,7,-0.008889,2.290703,3.165539,19987.9854,33,2.324212,0.005274,2599.330919,0.5,0.21386,3.65,3.893853,-0.000417,1548.889061,0.000255,26.737961,52.880625,0.001865,0.02301,1.296495,6.613046,5.267107,8.019851,5.764668,0.00194,0.00208,0.18875,13.8485,0.94455,4.98101,3.8754,4.556037,0.023412,0.207986,1.2096,0.000061,5.6523,46.404,1.8891,24,4591.155813,13.891,60.730958,3.071797,61.222804,0.8083,32.061,0.257585,3.233,0.002824,1.3064,1.0043,-0.45,0,3.588651,686.244896,2.777017,1.696284,0,599.988565,7.00782,-0,10.326,0.002387,3.689055,22,984.485667,0.001489,0,0.002294,14.9365,0.004494,0.034758,0.003836,0,1.798359,0.010101,0,0.039804,0,0,0,0,0.02791,0,0,0.000504,0,0.000002,0,0,4.901274,0.000001,0,0,4.02735,0,399.716244,0,0,0,0,0,0.099755,0.002877,0.000001,4.906991,10.47,0,0.00226,0,0.000006,0,100.949421,10470.36375,4757.23191,4.91122,0.001812,0.007908,11239.785354,0.000001,0.062861,NotAnnotated
1019.99709,5,-0.020589,0.551731,0.54762,41338.017,74,0.609892,0.045858,80.526442,0.448718,0.21386,-1.03,3.052985,-0,1542.389467,0.000593,89.521646,7.449436,0.009379,0.028104,0.700883,0.256202,0.843714,0.256988,0.441407,0.000219,0.009103,0.8333,13.8485,1.02325,0.705101,6.7245,8.346972,0.042867,0.10791,0,0.000573,0,0,0,0,6736.360439,0,95.484925,7.736005,33.728775,0,0,0.084545,0,0.008082,0,0,1.9,0.583667,4.744086,62.06386,0.994866,1.231118,0.000084,166.005002,0.292293,0,10.326,0.008509,1.145103,0,1005.63267,0.001256,38.686976,0.009192,1.5181,0.007619,0.139188,0.007683,0.000001,612062.30936,0.010101,546.433505,0.159217,0.012046,18.828978,0.156034,11413,0,111.393418,0.035963,0.003199,0.039804,0.000003,12769,555.348919,1.151992,0,348.632859,426.505104,0.312497,799.187373,55.434206,0,5.912882,0,443247.904304,1,0.099755,0.023437,0.000002,0.226278,8.825,0,0.014638,0.000001,0.000002,0.00001,139.185242,2212.482638,4508.304164,4.798843,0.127425,0.015565,23464.678285,0.000425,0.025287,C
2873.99518,6,-0.013979,2.185331,1.746359,9400.5702,64,2.539661,0.007128,1396.118897,0.439394,0,0.39,6.057029,-0.000437,1557.46602,0.000031,50.053758,24.746553,0.004873,0.023685,1.233312,2.492795,0.96023,3.695879,2.371329,0.00043,0.002704,0,0,0,1.529469,0,9.379409,0.026025,0.090884,1.1032,0.000097,2.5067,57.281,0.68897,17,8080.377861,21.631,89.067581,2.461056,29.483142,0,32.44,0,1.0871,0.003384,0.47841,0.43956,-0,0,2.352098,316.604838,1.360337,1.16798,0.00001,600.726443,2.400286,0.000101,0,0.002852,1.039991,28,2511.987128,0.005889,0,0.001758,0,0.00048,0.100009,0.001698,0,41999.527724,0.010101,0,0.100136,0,0,0,0,0,0,0,0.001329,0,0.000004,0,0,1.012096,0,0,0,3.259222,0,386.683232,0,0,0,0,0,0,-0.005856,0.000006,0.843567,0,0.000001,0.005043,0.000001,0,0.000001,23.738814,9799.634832,8460.166904,4.881627,0.15607,0.006916,15676.657356,0.000035,0.020213,NotAnnotated
0,7,-0.012931,2.633256,2.599807,0,0,2.995145,0,0,1,0,0.88,0,-0.000464,0,0,0,0,0.001096,0,0,0.192139,2.139917,0,2.525993,0,0.001321,0,0,0,6.050233,0,0,0,0,1.3953,0,0.96241,30.326,0.31311,14,0,12.344,0,1.752099,0,0,33.914,0,0.94037,0.001404,0.47507,0,-0,0,0,0,3.345504,1.374457,0,0,7.374008,0.000019,0,0.001799,3.451751,4,0,0,0,0.001841,0,0.002608,0.009743,0.001873,0,0,0,0,0.019902,0,28.899376,0,12416,0,0,0,0,0.079608,0,0,0,2.078262,0,0,0,1.68992,0,0,0,0,0,0,0,0,-0.01341,0,0,0,0,0,0,0,0,0,0,0,0,0,0,0,0,0,NotAnnotated
695.190063,5,-0.020455,0.724298,0.625757,24290.21445,108,0.80242,0.068787,60.741635,0.666667,0.42772,-2.53,2.470382,-0.000462,882.130756,0.000542,107.564444,7.533544,0.002827,0.034809,0.528314,0.335455,0.820701,0.355657,0.573508,0.000083,0.003844,1.6666,27.697,2.0465,0.433515,12.994,6.892266,0.055302,0.061147,0.92692,0.000497,2.051,111.95,2.0465,16,4500.851425,13.361,33.075721,3.373343,33.711678,1.4325,23.777,0.16909,1.4425,0.002166,1.2641,3.2426,4.2,0,3.871566,58.100788,1.178093,1.371145,0.000071,88.063819,0.355891,0.000101,20.652,0.003107,1.178128,15,628.33071,0.000757,0,0.004428,3.0362,0.004459,0.033758,0.00318,0,364425.610636,0.010101,0,0.039804,0,0,0,0,0,0,0,0.003033,0,0.000002,0,0,1.552298,0,0,0,0.406354,0,38.550082,0,0,0,0,0,0.19951,0.004643,0.000002,0.186308,17.88,0,0.021764,0,0.000003,0.000008,122.677851,1491.641757,2653.387315,4.602788,0.126063,0.021333,14407.447261,0.00042,0.025453,NotAnnotated
1582.945295,6,-0.00742,4.086742,3.439627,37211.9968,17,5.679106,0.003905,256.715079,0.607143,0,-0.27,6.571214,-0.000428,2245.63107,0.000049,43.515351,15.826239,0.002768,0.01723,1.410842,0.792225,3.644411,0.84635,2.650652,0.000472,0.00208,0,0,0,3.025807,0,3.411604,0.023787,0.539438,0.65721,0.000031,1.7688,46.225,0.70182,17,7171.123862,22.306,185.6677,1.754008,54.62977,0,36.624,0,2.4713,0.003226,0.38425,0.19605,0,0,2.010538,41.310242,1.652116,1.545693,0.000006,267.754604,5.178281,0.000044,0,0.003757,3.10235,15,1596.877394,0.001851,0,0.002151,0,0.003316,0.020836,0.004218,0,24027.90597,0.010101,0,0.039804,0,0,0,0,0,0,0,0.000586,0,0.000002,0,0,1.313943,0,0,0,0.793486,0,50.904844,0,0,0,0,0,0,0.000746,0.000001,0.944045,0,0,0.005636,0,0,0,187.939378,3133.595374,5292.037803,4.991962,0.07822,0.0055,16174.792891,0.000005,0.042262,NotAnnotated
1143.099606,6,-0.01252,0.858933,0.721588,25403.1085,43.5,0.994657,0.041801,126.532242,0.527273,0.21386,-1.73,2.716459,-0,1132.744704,0.000329,67.095536,8.065145,0.001975,0.027131,0.505384,0.387394,0.638145,0.419993,0.688061,0.000067,0.002834,0.46652,13.8485,0.6389,0.364983,3.6372,9.400818,0.039483,0.061147,0,0.000241,0,0,0,0,5488.63944,0,38.307909,1.328456,24.61977,0,0,0.030113,0,0.001926,0,0,0.9,0.595536,3.938635,89.502593,1.031589,0.917658,0.00003,136.731102,0.462286,0,10.326,0.001424,0.84963,0,1135.0332,0.00073,19.174678,0.000937,1.5181,0.00119,0.014554,0.001168,0.000001,205198.493453,0.010101,617.572201,0.073704,0.00738,0,0.141602,0,0,12.095093,0.035963,0.002686,0,0.000003,0,702.7801,1.071877,0,401.309609,426.505104,0.396103,504.676225,81.673466,0.000001,7.635827,0,553040.789788,1,0.099755,0.008813,0.000004,0.219665,9.6,0.000001,0.014042,0.000001,0.000001,0.00001,73.313444,2794.572775,4110.168744,4.904856,0.219215,0.011457,10763.357535,0.000287,0.015343,NotAnnotated
0,7,-0.013271,5.124356,4.460972,0,0,5.847162,0,0,0.666667,0,0.39,0,-0.000437,0,0,0,0,0.0025,0,0,6.564905,2.423993,9.128584,5.569112,0,0.001513,0,0,0,4.283871,0,0,0,0,1.1032,0,2.5067,57.281,0.68897,17,0,21.631,0,1.682116,0,0,32.44,0,1.0871,0.001458,0.47841,0.43956,-0,0,0,0,3.095523,2.546091,0,0,5.550848,0.000101,0,0.001161,2.364765,10,0,0,0,0.000827,0,0.000205,0.051415,0.000905,0,0,0,0,0.039804,0,0,0,0,0,0,0,0,0,0,0,0,2.049777,0,0,0,8.424255,0,0,0,0,0,0,0,0,0.0046,0,0,0,0,0,0,0,0,0,0,0,5.022513,0,0,0,0,0,NotAnnotated
1094.332392,6,-0.014394,1.204838,1.203368,40489.2855,30,1.353731,0,120.291782,0.388889,0,0.88,2.618617,-0,1651.519206,0.000022,31.898612,8.829971,0.004079,0.01559,0.643433,0.090657,0.97489,0,1.151369,0.000109,0.003682,0,0,0,2.802364,0,4.630347,0.03484,0,0,0.000876,0,0,0,0,7832.709417,0,37.624351,5.453284,24.088839,0,0,0,0,0.004884,0,0,-0,0,3.353448,51.464274,1.509247,0.618636,0.000008,81.087239,3.252414,0,0,0.0054,1.5341,17,912.419025,0.002146,0,0.004933,0,0.006358,0.045225,0.005405,0,0.49396,0.010101,0,0.079608,0,0,0,0,0,0,0,0.001764,0,0.000002,15132,0,0.92595,0,0,0,0.787718,0,19.82223,0,0,0,0,0,0,-0.01515,0.000001,0.1664,0,0,0.004485,0.000001,0,0,136.327561,2622.50151,4205.719875,4.983921,0.00303,0.023512,11673.195959,0.000011,0.01673,C
801.80409,6,-0.009972,1.306191,1.209748,35636.328,11,1.490019,0.068787,61.19123,0.6,0.21386,-1.03,3.243242,-0.000462,1268.253211,0.000645,138.777508,7.909743,0.004212,0.036345,0.822545,0.599449,1.805025,0.662454,1.084589,0.000305,0.004756,0.8333,13.8485,1.02325,1.388361,6.7245,7.196218,0.056863,0.091989,0.92692,0.00061,2.7633,128.18,2.0465,19,5212.441332,13.731,61.377477,4.125746,39.945571,1.4325,26.51,0.084545,1.7141,0.003788,1.2641,3.2426,1.9,0,5.167097,48.793683,2.203024,2.760077,0.000088,94.19333,0.702113,0.000101,10.326,0.004774,2.530975,17,570.651585,0.004438,0,0.005219,1.5181,0.005439,0.039522,0.004064,0,728989.8518,0.010101,0,0.06997,0,0,0,0,0,0,0,0.003148,0,0.000002,0,0,2.701575,0,0,0,0.745606,0,54.552962,0,0,0,0,0,0.099755,0.021985,0.000002,0.2277,8.825,0,0.020207,0,0.000002,0.000011,179.981455,1566.12915,3191.899529,4.685847,0.126063,0.024051,22377.516774,0.00042,0.031092,NotAnnotated
0,7,-0.005952,5.090724,4.397663,0,0,5.781206,0,0,0.6,0,0.39,0,-0.000437,0,0,0,0,0.006599,0,0,6.550932,2.362182,9.103802,5.524287,0,0.004066,0,0,0,4.145246,0,0,0,0,1.1032,0,2.5067,57.281,0.68897,17,0,21.631,0,4.869262,0,0,32.44,0,1.0871,0.00487,0.47841,0.43956,-0,0,0,0,3.048915,2.522401,0,0,5.380945,0.000101,0,0.004311,2.303766,13,0,0,0,0.003283,0,0.001157,0.11492,0.003505,0,0,0,0,0.119413,0,0,0,0,0,0,0,0,0,0,0,0,2.044856,0.000001,0,0,8.360762,0,0,0,0,0,0,0,0,0.006721,0,0,0,0,0,0,0,0,0,0,0,4.751857,0,0,0,0,0,NotAnnotated
974.04072,5,-0.02773,0.448735,0.453124,67252.61025,145.5,0.487077,0.075862,61.381757,0.333333,0,-1.03,2.358164,-0,1993.945082,0.001243,123.996301,6.174115,0.002763,0.035905,0.521398,0.223065,0.673136,0.219441,0.359588,0.000293,0.003844,0,0,0,0.576294,0,12.441016,0.058689,0.052412,0,0.001452,0,0,0,0,8734.45766,0,83.037757,3.156523,36.149204,0,0,0,0,0.002074,0,0,0,0.58668,8.625695,73.003613,0.773952,0.949647,0.000185,167.892852,0.22251,0,0,0.002637,0.866743,21,821.726325,0.00196,46.803817,0.003374,0,0.003329,0.024554,0.002788,0.000001,1287348.852729,0.010101,553.254842,0.039804,0.000773,0,0.119114,0,0,43.392457,0.035963,0.006146,0,0.000003,12769,602.17806,0.868966,0,355.477316,426.505104,0.266827,554.437218,53.883494,0.000001,6.469567,0,310772.043724,1,0,0.003504,0.000002,0.183464,0,0.000001,0.021142,0.000001,0,0.00002,194.091227,2139.33096,4648.735832,4.900077,0.16584,0.028155,37482.119756,0.000907,0.02447,C
1440.60018,5,-0.027165,0.454623,0.44848,68601.62925,148,0.496463,0.069978,190.147174,0.4,0.21386,-1.03,2.82735,-0,2366.135987,0.001247,123.789026,8.914149,0.003394,0.037258,0.634121,0.226208,0.654698,0.228535,0.36796,0.000545,0.003026,0.8333,13.8485,1.02325,0.547567,6.7245,14.754091,0.058141,0.077162,0,0.001476,0,0,0,0,10579.247782,0,114.20776,3.077381,39.469942,0,0,0.084545,0,0.003463,0,0,1.9,0,9.352941,113.752692,0.764108,0.94434,0.000186,283.671943,0.222664,0,10.326,0.003937,0.848173,20,1222.62882,0.002329,0,0.002499,1.5181,0.001324,0.047122,0.002447,0,1231378.085806,0.010101,0,0.060332,0,0,0,0,0,0,0,0.00667,0,0.000004,0,0,0.879838,0,0,0,0.271043,0,138.072305,0.000001,0,0,0,0,0.099755,-0.011145,0.000004,0.336318,8.825,0.000001,0.020291,0.000001,0.000002,0.00002,173.236437,3530.00307,5982.059031,4.956946,0.193873,0.026792,44298.306878,0.000917,0.026094,C
135.66775,6,-0.011852,2.347399,2.122073,7396.66925,3,2.605603,0,10.456015,0.285714,0.21386,-2.53,2.330931,-0.000462,276.986534,0.000004,34.292886,6.75472,0.002437,0.018019,0.404799,1.101955,2.868503,1.138923,1.854952,0.000013,0.003243,0.8333,13.8485,1.02325,1.590848,6.497,0.891934,0.040457,0,0.92692,0.00018,2.051,111.95,2.0465,16,1255.361789,13.361,4.918082,3.354827,24.48245,1.4325,23.777,0.084545,1.4425,0.002501,1.2641,3.2426,2.1,0,0.671603,5.79672,3.905492,4.430513,0.000002,15.344548,1.212882,0.000101,10.326,0.003585,4.007479,8,116.699625,0.000287,0,0.004689,1.5181,0.005898,0.024039,0.003749,0,0.078513,0.010101,0,0.039804,0,0,0,0,0,0,0,0.000375,0,0,0,0,4.814317,0,0,0,1.343382,0,2.819876,0,0,0,0,0,0.099755,-0.001677,0,0.1664,8.94,0,0.00526,0,0.000001,0,149.427662,334.358655,588.504175,4.969096,0.000602,0.028011,1986.04651,0.000003,0.013702,NotAnnotated
2780.537314,5,-0.016678,0.933898,0.741554,12934.7384,85.5,0.681826,0.016665,733.341417,0.469697,0.21386,-2.09,5.52892,-0.000459,1269.702469,0.000165,51.239604,19.315761,0.003089,0.021245,1.711675,0.659377,0.754695,0.751285,0.721293,0.000086,0.003844,0.46652,21.6565,0.6389,0.399442,3.69765,8.413031,0.027635,0.062962,0.79207,0.000082,1.5537,81.498,1.2778,14,7236.604375,25.56,44.076826,4.116365,28.810281,0.71626,25.824,0.1151,1.5561,0.002383,0.80584,1.7193,-0.35,0.610911,2.845245,159.091017,0.731702,0.899684,0.000008,212.751293,0.578884,0.000092,10.326,0.002967,0.702963,23,2702.284956,0.002473,9.953754,0.003649,1.5181,0.003187,0.038925,0.00311,0.000002,49247.943776,0.010101,1428.858888,0.039804,1.368605,0,9.127803,0,0,124.756281,3.466922,0.001534,0,0.000004,5757,1043.846863,0.919649,0,372.389432,852.989556,0.720575,7335.720302,215.446794,0,8.855175,0,846207.130041,1,0.099755,-0.008652,0.000005,0.35956,8.575,0.000001,0.008437,0.000001,0.000002,0.000001,32.663481,7649.041242,8367.129648,4.962741,0.125321,0.005776,9855.798021,0.000086,0.025593,C
2081.664938,6,-0.027971,0.689827,0.560424,47967.4152,146.5,0.784033,0.044397,292.899701,0.428571,0,-2.53,3.232208,-0,2301.742022,0.000949,88.674829,11.140862,0.003872,0.032054,0.682749,0.288457,0.755814,0.325202,0.548664,0.000334,0.005165,0,0,0,0.366939,0,14.279854,0.046119,0.114965,0,0.00076,0,0,0,0,11263.719344,0,108.454186,4.90151,38.977356,0,0,0,0,0.003457,0,0,0,0,7.71867,167.468082,1.161169,1.384669,0.000099,349.955164,0.358972,0,0,0.004711,1.185936,0,1964.945745,0.001759,0,0.005886,0,0.006452,0.043501,0.00475,0,428354.901934,0.010101,0,0.059706,0,0,0,0,0,0,0,0.005006,0,0.000005,0,0,1.643688,0,0,0,0.358865,0,152.867052,0.000001,0,0,0,0,0,-0.008633,0.000005,0.424678,0,0.000001,0.016752,0.000001,0,0.00001,107.670966,4963.253803,7248.03732,5.016476,0.23653,0.01711,32314.270513,0.000564,0.028721,C
1740.972615,5,-0.012783,1.668941,1.76884,23729.8464,13,1.027998,0.004159,199.393675,0.466667,0.21248,1.41,6.16345,-0.00045,1442.622006,0.000175,98.39583,14.278201,0.003546,0.022867,1.51144,0.71254,1.544783,0.45171,1.319436,0.000886,0.002704,0.099755,21.0085,0.343225,2.714284,2.71165,4.52763,0.030624,0.277577,1.0173,0.000127,3.4977,90.882,0.68645,21,5136.670224,16.201,88.561103,8.472672,36.448199,0,43.323,0.215115,2.1987,0.003888,0.70427,0.19605,-1.95,0,3.824349,66.942523,1.228345,1.297282,0.000017,76.358602,1.009083,0.000349,10.615,0.002683,1.278539,21,790.462257,0.046375,0,0.002326,3.6545,0.001494,0.109047,0.002883,0,334717.112405,0.010101,0,0.059706,0,0,0,0,0,0,0,0.000913,0,0.000002,0,0,0.99584,0,0,0,0.959669,0,167.324035,0,0,0.000001,0,0,0.099755,0.002007,0.000001,0.430058,8.525,0,0.005843,0,0.000007,0.000004,119.847709,2827.08372,4061.101884,5.035943,0.104679,0.010967,15649.729961,0.000006,0.039882,NotAnnotated
2568.700925,6,-0.024614,0.877458,1.512253,8811.8572,161,0.842194,0.002445,637.18952,0.555556,0.42772,0.53,3.371731,-0.000438,1051.621816,0.00017,38.435252,18.248284,0.003793,0.013945,1.2065,2.61331,1.534579,0.798836,1.34993,0.000092,0.002704,0.19951,50.121,0.50904,0.912964,4.071,4.83184,0.022146,0.043677,0.74779,0.000119,6.0492,63.045,0.50904,16,8227.854192,20.75,55.179869,2.548434,23.912827,0,38.885,0.27868,2.6986,0.004088,0.27719,0.19605,-3.5,0,1.191139,241.957995,0.710767,0.808687,0.000001,116.322759,1.474534,0.000032,20.652,0.004731,0.637396,15,2418.84448,0.001472,0,0.002496,3.0362,0.001347,0.066592,0.003408,0,17140.661597,0.010101,0,0.060332,0,0,0,0,0.003621,0,0,0.000903,0,0.000003,14577,0,0.366924,0,0,0,1.177119,0,131.179322,0,0,0,0,0,0.3024,-0.002376,0.000004,0.213977,17.31,0.000001,0.006956,0.000001,0.000006,0,25.431045,6323.030352,6819.186234,4.948019,0.084701,0.007509,8707.873084,0.000006,0.030339,NotAnnotated
906.413516,6,-0.015223,1.423936,2.460367,3972.85305,64.5,1.371729,0.00214,139.998953,0.535714,0,0.53,2.749642,-0.000438,420.710085,0.000074,33.46713,14.234223,0.003468,0.012506,0.898367,4.19828,2.523192,1.286292,2.191108,0.000038,0.002766,0,0,0,1.503654,0,1.857176,0.020611,0.040765,0.74779,0.000056,6.0492,63.045,0.50904,16,3250.99992,20.75,21.708667,3.196328,21.347941,0,38.885,0,2.6986,0.003421,0.27719,0.19605,-0,0,0.493946,80.73677,1.163825,1.320414,0,36.994559,2.435991,0.000032,0,0.003202,1.052413,18,825.56292,0.000531,0,0.001892,0,0.000927,0.04879,0.001924,0,7652.813105,0.010101,0,0.060332,0,0,0,0,0.003621,0,0,0.000366,0,0.000001,16641,0,0.59734,0,0,0,1.900619,0,32.407858,0,0,0,0,0,0,-0.004674,0.000001,0.179672,0,0,0.006182,0,0,0,26.753219,2113.782048,2500.50756,4.902198,0.028394,0.007633,3451.233472,0.000003,0.02759,NotAnnotated
1136.002615,5,-0.028779,0.368541,0.317371,29021.7455,144,0.416845,0.046921,121.648079,0.484848,0.21386,-1.73,2.782631,-0,1254.709904,0.00036,66.262324,7.37168,0.002462,0.028395,0.453662,0.186465,0.263172,0.19685,0.297693,0.00006,0.003435,0.46652,13.8485,0.6389,0.156345,3.6372,11.244547,0.041528,0.061147,0,0.000273,0,0,0,0,5888.865888,0,34.742082,4.648901,24.250365,0,0,0.030113,0,0.002324,0,0,0.9,0,4.703161,76.936592,0.407439,0.357324,0.000035,154.28182,0.180395,0,10.326,0.002291,0.321578,0,1149.5967,0.000808,0,0.002734,1.5181,0.002851,0.018047,0.002636,0,214794.134027,0.010101,0,0.039804,0,0,0,0,0,0,0,0.003296,0,0.000004,0,0,0.405282,0,0,0,0.184875,0,101.069938,0.000001,0,0,0,0,0.099755,0.005827,0.000004,0.215495,9.6,0.000001,0.014588,0.000001,0.000001,0.000011,73.287236,2919.185197,4349.19562,5.011294,0.231766,0.011473,11400.412702,0.00036,0.013161,C
3595.97175,4,-0.030036,0.420324,0.731375,8116.5851,237,0.390196,0.004139,991.394999,0.439394,0.21386,1.13,3.439213,-0.000434,1110.515092,0.000325,44.537616,19.428053,0.003067,0.017685,1.214111,1.18081,0.721405,0.326985,0.6064,0.000143,0.003026,0.099755,25.0605,0.25452,0.338071,1.8078,7.878836,0.026197,0.082177,0.74779,0.000104,5.3369,46.815,0.50904,14,10046.705832,20.38,81.83517,2.042138,27.021392,0,36.151,0.13934,2.4271,0.002699,0.27719,0.19605,-1.75,0.595617,1.267093,373.331105,0.349197,0.321993,0,188.892172,0.68992,0.000032,10.326,0.002725,0.236814,24,3277.548664,0.001403,16.455056,0.001374,1.5181,0.000598,0.031953,0.00145,0.000001,308.765367,0.010101,942.156035,0.060332,0.850602,0,1.826563,0,0.007,127.64373,0.178903,0.001593,0,0.000004,0,781.251706,0.19456,0,369.481047,710.825777,0.521596,3640.360288,249.410362,0,6.32656,0,1027866.46105,1,0.1512,-0.00655,0.000007,0.321862,8.57,0.000001,0.010066,0.000001,0.000002,0,18.219046,8655.197582,8727.180948,4.786215,0.007938,0.00627,11765.963064,0.000014,0.037041,NotAnnotated
708.066552,6,-0.01669,2.932123,2.661511,14133.6569,4.5,4.05081,0.004913,84.30876,0.392857,0,-0.27,6.724673,-0.000428,890.889636,0.000022,48.951341,13.305166,0.008165,0.01734,1.743623,0.616969,2.842304,0.630809,1.910957,0.000101,0.00573,0,0,0,2.576088,0,1.716618,0.027175,0.341722,0.65721,0.000016,1.7688,46.225,0.70182,17,3374.040522,22.306,75.178092,4.872124,47.13883,0,36.624,0,2.4713,0.007095,0.38425,0.19605,0,0,0.794289,18.492611,1.171403,1.051762,0.000003,99.680407,3.820345,0.000044,0,0.00979,2.234532,22,896.411208,0.00032,0,0.008232,0,0.00893,0.156739,0.011643,0,13368.311001,0.010101,0,0.099511,0,0,0,0,0,0,0,0.00035,0,0.000001,7467,0,0.837295,0,0,0,0.615155,0,20.428501,0,0,0,0,0,0,-0.002497,0,0.42613,0,0,0.007241,0,0,0,142.764211,1317.21141,2799.193855,4.905405,0.054658,0.005499,7454.52766,0.000003,0.040816,NotAnnotated
812.929639,6,-0.008905,2.578003,2.112167,2237.5521,18,3.018797,0.007344,248.413284,0.714286,0.21386,0.39,5.456177,-0.000437,362.695311,0.000009,43.406847,18.716924,0.00435,0.020997,1.127002,3.006664,1.173628,4.454596,2.821684,0.000045,0.002704,0.19951,28.7605,0.344485,1.925802,1.6658,3.118051,0.02235,0.061147,1.1032,0.000026,2.5067,57.281,0.68897,17,2281.678674,21.631,21.813829,3.106925,22.381011,0,32.44,0.22335,1.0871,0.00359,0.47841,0.43956,-1.75,0,0.576662,65.219696,1.597579,1.347505,0.000004,152.841876,2.936643,0.000101,20.6515,0.003199,1.241286,11,943.111722,0.000504,0,0.002642,3.9797,0.000986,0.125516,0.002893,0,14769.782962,0.010101,0,0.079608,0,0,0,0,0,0,0,0.000421,0,0.000002,0,0,1.143421,0,0,0,3.960367,0,92.751505,0,0,0,0,0,0.19951,-0.009931,0.000002,0.419809,9.275,0,0.00503,0,0.000003,0,15.067691,2779.46318,2747.566692,4.904736,0.055223,0.004829,4212.773479,0.000014,0.014362,NotAnnotated
1020.94797,6,-0.007614,1.859881,1.687061,37715.0814,48,2.07099,0.028157,83.335107,0.454545,0.21386,-1.68,3.045784,-0.000462,1541.784906,0.000341,68.405609,7.607852,0.002436,0.023836,0.691483,0.808731,2.525564,0.862721,1.494,0.000188,0.003243,0.8333,13.8485,1.02325,1.902523,6.7245,7.079241,0.037856,0.097718,0.92692,0.000532,2.7633,128.18,2.0465,19,6746.570332,13.731,87.803341,2.196604,30.991904,1.4325,26.51,0.084545,1.7141,0.001867,1.2641,3.2426,2.25,0,3.895245,57.169341,3.293408,4.256934,0.000049,154.220451,0.937761,0.000101,10.326,0.002477,3.69153,9,1004.827845,0.001319,0,0.003307,1.5181,0.003719,0.015961,0.002298,0,331835.024142,0.010101,0,0.039804,0,0,0,0,0,0,0,0.002435,0,0.000003,0,0,4.282671,0,0,0,0.988741,0,49.863891,0,0,0,0,0,0.099755,0.019789,0.000002,0.22296,10.38,0,0.010858,0.000001,0.000002,0.000005,126.986806,2259.532163,4450.663451,4.818245,0.095115,0.015089,18873.141693,0.000247,0.023054,NotAnnotated
623.290306,7,-0.005071,4.137386,5.593809,3500.9184,9,2.946758,0.004459,434.960245,0.6,0,2.52,4.334603,-0.000426,392.274155,0.000045,33.528529,43.566138,0.002457,0.023376,1.605333,9.316327,4.711051,14.013353,6.371267,0.000428,0.002231,0,0,0,5.34879,0,1.157116,0.016719,0.309873,1.5077,0.000013,3.2881,85.052,0.68645,24,1419.97599,13.907,21.228842,8.220354,66.648064,0,50.037,0,2.2736,0.006727,0.79659,0.43956,-0,0,0.774955,69.976647,4.463743,3.901812,0,102.029939,3.170034,0.000101,0,0.003905,3.545632,22,377.199453,0.000366,0,0.003136,0,0.002103,0.137428,0.004631,0,3.788335,0.010101,0,0.039804,0,0,0,0,0,0,0,0.000064,0,0.000001,0,0,3.732554,0,0,0,10.369887,0,75.459581,0,0,0,0,0,0,0.017552,0.000001,5.488105,0,0,0.003653,0,0,0,70.725624,2156.523809,1188.775608,4.670394,0.000956,0.007522,3878.457845,0,0.043906,NotAnnotated
658.597786,4,-0.022877,0.593366,0.505933,11713.5525,115,0.650586,0.030065,93.002118,0.555556,0.21386,-1.73,2.670897,-0,576.101204,0.000134,55.035036,8.784274,0.005619,0.023478,0.467957,0.271044,0.436959,0.266632,0.453023,0.000073,0.00687,0.46652,13.8485,0.6389,0.25718,3.6372,4.648708,0.032205,0.108464,0,0.000102,0,0,0,0,2673.496848,0,24.518971,4.087582,23.311287,0,0,0.030113,0,0.004124,0,0,0.9,0,1.840815,43.979821,0.734524,0.669604,0.000013,85.318785,0.277463,0,10.326,0.003845,0.574128,24,599.226705,0.000355,0,0.002687,1.5181,0.001728,0.030647,0.002865,0,88908.032613,0.010101,0,0.100136,0,0,0,0,0,0,0,0.001152,0,0.000002,0,0,0.784677,0,0,0,0.26438,0,80.504036,0,0,0,0,0,0.099755,-0.01085,0.000002,0.432931,9.6,0,0.010179,0,0.000001,0.000004,59.159356,1739.286186,2111.3785,4.732961,0.093833,0.008985,5597.920717,0.000115,0.013811,C
1792.65501,5,-0.02759,0.479112,0.411817,52381.7595,126,0.54427,0.05538,258.971113,0.417582,0.21386,-1.03,3.095449,-0,2188.189245,0.001091,107.100378,10.957561,0.002639,0.034685,0.809095,0.192624,0.626289,0.217108,0.386978,0.000547,0.003243,0.8333,13.8485,1.02325,0.439772,6.7245,13.735069,0.049675,0.08662,0,0.000888,0,0,0,0,10139.085011,0,109.183997,2.652058,40.730375,0,0,0.084545,0,0.001962,0,0,1.9,0,8.267129,157.601111,0.86481,1.141857,0.000117,290.996579,0.250681,0,10.326,0.002174,0.980461,0,1499.266335,0.002293,0,0.002283,1.5181,0.00216,0.021128,0.001977,0,723741.717124,0.010101,0,0.039804,0,0,0,0,0,0,0,0.005043,0,0.000004,0,0,1.196252,0,0,0,0.24032,0,143.135662,0.000001,0,0,0,0,0.099755,0.011236,0.000005,0.424496,8.825,0.000001,0.018038,0.000001,0.000002,0.000013,132.27717,4339.194112,6599.624551,5.005655,0.188607,0.019941,36657.90151,0.000616,0.029985,NotAnnotated
358.786402,6,-0.006417,1.667307,1.286388,3578.6308,7.5,1.897398,0,67.844106,0.666667,0,-5.36,2.368144,-0.000454,155.317547,0,9.600862,9.32707,0.003311,0.010631,0.344037,2.0828,0.904181,3.295031,1.508347,0.000011,0.003269,0,0,0,0.668461,0,1.578731,0.009858,0.067197,0.65721,0.000002,0.71885,15.385,0.17993,7,1043.153396,10.515,6.433635,1.179175,13.209801,0,16.686,0,0.65363,0.002318,0.17613,0,-0,0,0.258883,24.998801,1.044858,0.475496,0,55.358102,1.013766,0.000014,0,0.001885,0.479288,3,354.52158,0.000057,0,0.000905,0,0.001061,0.004901,0.001173,0,18.073136,0.010101,0,0.059706,0,0,0,0,0.003263,0,0,0.000089,0,0.000001,0,0,0.550879,0,0,0,2.956066,0,28.122665,0,0,0,0,0,0,0.022673,0,0.433033,0,0,0.001325,0,0,0,24.098524,1385.069937,1211.211112,4.949219,0.000717,0.001211,628.774695,0.000003,0.008329,NotAnnotated
145.489671,6,-0.005949,1.656942,1.290154,1887.5703,2,1.878551,0,45.860848,0.733333,0,-5.36,2.559984,-0.000454,81.029011,0,6.492004,14.14638,0.003689,0.011454,0.398622,2.101227,0.903473,3.294805,1.497972,0.000007,0.004177,0,0,0,0.675791,0,0.566994,0.007354,0.079297,0.65721,0,0.71885,15.385,0.17993,7,395.64308,10.515,2.274382,1.445276,19.812327,0,16.686,0,0.65363,0.002583,0.17613,0,-0,0,0.137008,7.700294,1.033585,0.468634,0,27.923979,0.999522,0.000014,0,0.001733,0.472832,0,119.51268,0.000021,0,0.000974,0,0.001332,0.002647,0.00113,0,0.001105,0.010101,0,0.079608,0,0,0,0,0,0,0,0.000012,0,0,0,0,0.538973,0,0,0,2.971258,0,9.112661,0,0,0,0,0,0,0.038787,0,0.926484,0,0,0.000627,0,0,0,38.132733,700.245805,436.152255,4.782686,0.000022,0.00112,218.313815,0,0.009354,C
596.91492,5,-0.012485,0.895915,0.806565,26213.49425,23,1.032178,0.067182,44.094911,0.423077,0.21386,-1.68,2.691675,-0,900.911657,0.000528,109.086683,6.823919,0.004358,0.033274,0.621931,0.379127,1.243386,0.427495,0.737388,0.00011,0.004948,0.8333,13.8485,1.02325,0.923254,6.7245,6.58818,0.051806,0.061147,0,0.000518,0,0,0,0,4162.22423,0,36.631028,5.210073,32.963748,0,0,0.084545,0,0.004602,0,0,2.25,0,3.975905,40.598776,1.587899,2.026086,0.000076,89.103713,0.498888,0,10.326,0.005947,1.851,11,525.38976,0.000994,0,0.006855,1.5181,0.007931,0.071073,0.006016,0,486534.519907,0.010101,0,0.06997,0,0,0,0,0,0,0,0.002889,0,0.000002,0,0,2.041185,0,0,0,0.479113,0,37.931353,0,0,0,0,0,0.099755,0.000606,0.000001,0.186308,10.38,0,0.018943,0,0.000002,0.000009,132.391385,1351.13592,2665.887718,4.926926,0.099415,0.020142,15848.600521,0.00042,0.023228,NotAnnotated
145.11108,7,-0.008579,2.541559,2.447074,9442.36125,2,2.808835,0,10.981602,0.4,0.21386,-1.03,2.330931,-0.000462,330.308977,0.000005,39.264512,6.922407,0.006073,0.018019,0.518863,1.189785,3.660182,1.224238,2.050202,0.000027,0.006269,0.8333,13.8485,1.02325,2.959639,6.7245,0.891934,0.040457,0,0.92692,0.000214,2.7633,128.18,2.0465,19,1409.467793,13.731,7.83198,7.062292,26.601594,1.4325,26.51,0.084545,1.7141,0.006468,1.2641,3.2426,1.9,0,0.73358,6.783942,4.419479,5.528778,0.000002,15.344548,1.292717,0.000101,10.326,0.007335,4.98712,13,116.699625,0.000388,0,0.008689,1.5181,0.008592,0.104406,0.007579,0,0.132203,0.010101,0,0.099511,0,0,0,0,0,0,0,0.000375,0,0,0,0,5.274683,0,0,0,1.444873,0,2.819876,0,0,0,0,0,0.099755,-0.033796,0,0.1664,8.825,0,0.00526,0,0.000002,0,190.754773,342.659137,661.853465,4.828983,0.000602,0.030533,2663.281889,0.000003,0.016282,C
1985.283125,5,-0.024555,0.635383,1.18614,4567.004,129,0.581705,0.002743,531.861989,0.511111,0.21386,1.13,3.09961,-0.000434,641.270692,0.000137,36.612451,18.98058,0.004442,0.014811,1.121722,2.054743,1.130219,0.551223,0.931759,0.000106,0.004066,0.099755,25.0605,0.25452,0.572468,1.8078,3.66578,0.022741,0.086771,0.74779,0.00006,5.3369,46.815,0.50904,14,5613.91884,20.38,50.222769,2.687938,25.377386,0,36.151,0.13934,2.4271,0.003921,0.27719,0.19605,-1.75,0,0.621847,191.107673,0.493782,0.436478,0,94.879221,1.012969,0.000032,10.326,0.003568,0.331433,20,1680.488784,0.000805,0,0.001656,1.5181,0.000772,0.034697,0.001815,0,137.826516,0.010101,0,0.090498,0,0,0,0,0.007,0,0,0.000703,0,0.000002,0,0,0.24601,0,0,0,0.893908,0,132.873372,0,0,0,0,0,0.1512,-0.013301,0.000003,0.379625,8.57,0,0.007445,0,0.000002,0,18.452541,4697.693451,4597.423005,4.766624,0.003304,0.006396,6200.380419,0.000005,0.035773,C
212.293258,7,-0.00548,2.32693,1.761209,1316.9744,9.5,2.730164,0,58.212804,0.7,0,-5.36,2.639086,-0.000454,76.428485,0,6.064953,15.937989,0.002009,0.011372,0.554485,2.858743,1.251982,4.802256,2.160731,0.000006,0.002361,0,0,0,0.897957,0,0.562913,0.007921,0.075666,0.65721,0,0.71885,15.385,0.17993,7,500.274381,10.515,2.158318,1.287373,19.30473,0,16.686,0,0.65363,0.001701,0.17613,0,-0,0,0.117923,25.985018,1.433742,0.647489,0,26.219147,1.521807,0.000014,0,0.001298,0.675351,10,179.65227,0.000036,0,0.000866,0,0.001172,0.006739,0.001033,0,0.001185,0.010101,0,0.039804,0,0,0,0,0,0,0,0.000014,0,0,0,0,0.756007,0,0,0,4.168385,0,12.59156,0,0,0,0,0,0,-0.003315,0,0.871824,0,0,0.001292,0,0,0,26.605543,788.930477,579.14529,4.683321,0.000024,0.001145,214.9693,0,0.012622,C
1575.377563,5,-0.021928,0.8469,1.507481,837.8994,87,0.786299,0.00058,711.265263,0.666667,0.21386,1.13,4.205577,-0.000434,256.71699,0.000012,22.302225,30.151506,0.005013,0.012546,1.370433,2.495234,1.472106,0.689203,1.233933,0.000073,0.004066,0.099755,25.0605,0.25452,0.705452,1.8078,1.86315,0.01438,0.124236,0.74779,0.000005,5.3369,46.815,0.50904,14,2744.590716,20.38,28.992288,3.56117,22.684768,0,36.151,0.13934,2.4271,0.0043,0.27719,0.19605,-1.75,0,0.142201,179.929379,0.685934,0.622177,0,93.198898,1.393716,0.000032,10.326,0.00339,0.465786,24,1492.670296,0.000297,0,0.001284,1.5181,0.000452,0.066897,0.001647,0,12.901012,0.010101,0,0.090498,0,199.911321,0,13225,0.007,0,0,0.000154,0.091446,0.000002,8165,0,0.367167,0,0,0,1.101303,0,163.315799,0,0,0,0,0,0.1512,-0.001988,0.000003,0.592972,8.57,0,0.003478,0,0.000002,0,5.64242,4477.498617,3059.790236,4.713156,0.001029,0.002288,2380.262261,0,0.030586,C
1257.817372,6,-0.015105,1.384582,1.277587,26540.162,80.5,1.578506,0,164.395617,0.5,0,0.88,2.915375,-0.000464,1397.656612,0.000014,28.004192,11.351267,0.002027,0.012995,0.790144,0.095176,1.03393,0,1.323648,0.000152,0.002229,0,0,0,2.700005,0,3.216334,0.028313,0,1.3953,0.000493,0.96241,30.326,0.31311,14,6974.788717,12.344,40.256055,3.978571,23.489359,0,33.914,0,0.94037,0.003406,0.47507,0,-0,0,2.263763,63.555325,1.761076,0.751548,0.000004,62.249151,3.730068,0.000019,0,0.003834,1.779856,14,942.907087,0.005352,0,0.003216,0,0.005247,0.016383,0.004101,0,0.283574,0.010101,0,0.039804,0,0,0,0,0,0,0,0.001032,0,0.000002,5529,0,1.205944,0,0,0,0.837087,0,23.282326,0,0,0,0,0,0,0.007962,0.000001,0.195976,0,0,0.003485,0.000001,0,0,107.232978,2809.438523,3961.664245,4.073326,0.002703,0.018896,8684.122379,0.000005,0.020427,C
0,7,-0.0074,4.582912,4.893975,0,0,4.57244,0,0,1,0,1.3,0,-0.000423,0,0,0,0,0.001114,0,0,1.897044,4.927045,1.95709,7.139867,0,0.001513,0,0,0,8.951498,0,0,0,0,0.65721,0,1.2404,41.775,2.2341,20,0,12.363,0,1.483146,0,1.0104,29.046,0,1.4168,0.00134,0.29018,1.2064,0,0,0,0,3.329464,2.973076,0,0,12.622942,-0,0,0.001647,6.941015,4,0,0,0,0.002773,0,0.005154,0.005092,0.002901,0,0,0,0,0.019902,0,0,0,0,0,0,0,0,0,0,0,0,2.010345,0,0,0,1.887429,0,0,0,0,0,0,0,0,-0.005252,0,0,0,0,0,0,0,0,0,0,0,5.064222,0,0,0,0,0,NotAnnotated
852.403409,6,-0.011344,1.365384,2.314054,7862.4524,14,1.518266,0.003405,423.455041,0.642857,0.205045,1.74,2.631005,-0.000421,408.387369,0.000028,33.058746,28.443994,0.004834,0.025688,0.900253,4.146,2.544952,2.306073,3.268027,0.000144,0.005408,0.27237,20.5605,0.5648,2.477435,2.88245,2.543084,0.045869,0.188665,1.2297,0.00022,3.1145,34.23,1.1296,17,2536.789209,12.39,18.073142,15.209297,33.415744,0,41.199,0.23181,2.2306,0.007905,1.3877,0.19605,-1.6,0,0.982383,167.030064,2.249941,0.770402,0.000005,102.86257,3.624255,0.000038,10.326,0.005847,1.256,13,639.577696,0.000464,0,0.003616,11.686,0.004951,0.200086,0.006624,0,10.540135,0.010101,0,0.242954,0,0,0,0,0.005494,0,0,0.001083,0,0.000001,0,0,3.023197,0,0,0,1.937694,0,78.087492,0,0,0,0,0,0.26967,-0.000104,0,1.150199,6.985,0,0.006623,0,0.000004,0,79.418711,2815.955417,1836.104817,4.63952,0.001916,0.019833,3785.664154,0.00002,0.049712,NotAnnotated
770.44203,5,-0.007913,1.381067,1.2555,42151.2688,15,1.531635,0.064587,80.345309,0.436364,0,-1.68,2.974059,-0,1413.913823,0.000718,120.666257,8.853853,0.002518,0.036915,0.670723,0.593152,1.89306,0.625622,1.101095,0.00036,0.002834,0,0,0,1.432121,0,7.309173,0.052061,0.096526,0,0.000582,0,0,0,0,5173.74425,0,57.987453,6.616412,44.909844,0,0,0,0,0.002769,0,0,0,0,6.109086,47.119083,2.483771,3.219761,0.000077,121.068755,0.694298,0,0,0.002667,2.784198,10,517.287855,0.004163,0,0.002975,0,0.00324,0.038039,0.002967,0,575332.50322,0.010101,0,0.039804,0,0,0,0,0,0,0,0.002806,0,0.000002,0,0,3.242226,0,0,0,0.723678,0,50.904844,0,0,0,0,0,0,0.007807,0.000001,0.412745,0,0,0.017438,0,0,0.000009,212.885196,1753.06287,2943.564598,5.005778,0.094199,0.023794,21804.343995,0.000366,0.029313,C
201.788152,7,-0.009058,4.479848,3.836156,3636.242,2.5,3.174478,0,24.472736,0.5,0,-2.09,3.645321,-0.000459,229.595939,0.000001,24.964731,10.333931,0.006289,0.012666,0.976452,3.630295,3.755683,3.851299,3.45611,0.000008,0.004539,0,0,0,2.176949,0,0.626967,0.027782,0,0.79207,0.000039,1.5537,81.498,1.2778,14,1042.560155,25.56,4.021584,5.767666,21.319835,0.71626,25.824,0,1.5561,0.004358,0.80584,1.7193,-0,0,0.385259,5.468815,3.332911,3.956856,0,10.148612,2.598857,0.000092,0,0.003628,3.129266,17,171.692325,0.000473,0,0.003273,0,0.002287,0.162126,0.004056,0,0.018809,0.010101,0,0.099511,0,0,0,0,0,0,0,0.000177,0,0,0,0,3.781671,0,0,0,3.838907,0,4.04598,0,0,0,0,0,0,0.015304,0,0.1664,0,0,0.003175,0,0,0,73.459434,511.529565,770.394363,4.888261,0.000602,0.012977,1025.772109,0.000001,0.014781,NotAnnotated
1196.34288,5,-0.020986,0.366092,0.357298,47079.837,88,0.410284,0.062524,99.23816,0.375,0.21386,-1.03,2.610584,-0,1621.959985,0.000956,109.00294,7.458003,0.00902,0.032672,0.66017,0.162792,0.561061,0.167003,0.29362,0.000223,0.010113,0.8333,13.8485,1.02325,0.460231,6.7245,11.320781,0.05113,0.061147,0,0.00088,0,0,0,0,7816.334354,0,73.79011,9.801021,33.621558,0,0,0.084545,0,0.008214,0,0,1.9,0.605758,6.622345,96.916802,0.673937,0.840101,0.000125,150.038433,0.201676,0,10.326,0.009713,0.787044,0,1036.21602,0.001701,-13.522245,0.012577,1.5181,0.012283,0.130087,0.009921,0.000001,920928.115308,0.010101,808.871854,0.139315,0.091731,23.356922,1.574573,12769,0,27.422617,0.581996,0.004783,0.039804,0.000003,0,764.718857,0.801373,0,371.243485,426.505104,0.201367,1458.26978,68.091245,0.000001,10.919745,0,173505.762962,1,0.099755,0.007497,0.000003,0.186308,8.825,0.000001,0.01927,0.000001,0.000002,0.000016,135.872545,2584.1982,4930.490617,4.623184,0.16639,0.020027,28629.595013,0.000659,0.026317,NotAnnotated
0,7,-0.004003,2.367719,2.205173,0,0,2.611496,0,0,0.833333,0,-1.68,0,-0.000462,0,0,0,0,0.003304,0,0,1.060273,3.295852,1.100773,1.893033,0,0.004155,0,0,0,2.567735,0,0,0,0,0.92692,0,2.7633,128.18,2.0465,19,0,13.731,0,2.670898,0,1.4325,26.51,0,1.7141,0.00288,1.2641,3.2426,0,0,0,0,4.187264,5.358906,0,0,1.179188,0.000101,0,0.003028,4.679837,0,0,0,0,0.003691,0,0.006054,0.008422,0.003746,0,0,0,0,0.059706,0,0,0,0,0,0,0,0,0,0,6441,0,5.283427,0,0,0,1.285849,0,0,0,0,0,0,0,0,0.019312,0,0,0,0,0,0,0,0,0,0,0,4.647105,0,0,0,0,0,C
1346.327,6,-0.013923,1.318009,1.097255,55900.3203,64,1.480989,0.041433,103.55754,0.450549,0.21386,-2.53,2.980912,-0,2150.428999,0.00067,82.18911,7.275913,0.003511,0.028739,0.515419,0.559049,1.486313,0.609923,1.037593,0.000226,0.003435,0.8333,13.8485,1.02325,0.746386,6.497,11.380449,0.047554,0.096353,0,0.001028,0,0,0,0,9497.84486,0,82.82598,2.912609,32.808974,0,0,0.084545,0,0.00244,0,0,2.1,0,7.220133,70.658075,2.244132,2.659344,0.000106,210.970109,0.676511,0,10.326,0.003184,2.285727,0,1228.921785,0.003874,0,0.004139,1.5181,0.003609,0.052062,0.002967,0,515049.498371,0.010101,0,0.059706,0,0,0,0,0,0,0,0.00481,0,0.000004,0,0,3.104806,0,0,0,0.689377,0,74.047448,0,0,0,0,0,0.099755,-0.002361,0.000002,0.232005,8.94,0.000001,0.01431,0.000001,0.000001,0.000011,141.162425,2881.261714,5406.68289,4.854902,0.155277,0.021074,26913.682735,0.000554,0.021993,C
0,7,-0.003126,2.855196,2.220754,0,0,3.254595,0,0,0.833333,0,-5.36,0,-0.000454,0,0,0,0,0.001735,0,0,3.643381,1.552144,5.777783,2.59905,0,0.001948,0,0,0,1.157524,0,0,0,0,0.65721,0,0.71885,15.385,0.17993,7,0,10.515,0,0.66209,0,0,16.686,0,0.65363,0.001328,0.17613,0,-0,0,0,0,1.763199,0.796483,0,0,1.741346,0.000014,0,0.000805,0.80944,0,0,0,0,0.000451,0,0.000736,0.000787,0.000628,0,0,0,0,0.039804,0,15.543306,0,3249,0,0,0,0,0.039804,0,0,0,0.914331,0,0,0,5.172828,0,0,0,0,0,0,0,0,0.011022,0,0,0,0,0,0,0,0,0,0,0,4.533778,0,0,0,0,0,C
95.78664,6,-0.003478,2.777385,2.14917,198.60245,2,3.170532,0,12.056625,0.619048,0,-5.36,2.238915,-0.000454,11.800082,0,2.390891,7.253325,0.003909,0.005272,0.252424,3.51201,1.505401,5.590392,2.527199,0,0.004458,0,0,0,1.115488,0,0.260981,0.004468,0.061147,0.65721,0,0.71885,15.385,0.17993,7,165.82026,10.515,0.749455,1.566371,5.061045,0,16.686,0,0.65363,0.002509,0.17613,0,-0,0,0.00817,7.771653,1.721451,0.779635,0,10.531313,1.698933,0.000014,0,0.001856,0.791098,0,117.50445,0.000003,0,0.001046,0,0.001192,0.003719,0.001004,0,0.001165,0.010101,0,0.079608,0,0,0,0,0.003263,0,0,0.000005,0,0,0,0,0.898991,0,0,0,4.994226,0,9.897342,0,0,0,0,0,0,0.055531,0,0.186308,0,0,0.000327,0,0,0,4.012171,359.039604,305.910112,4.548845,0.000014,0.000165,20.916427,0,0.004315,C
0,7,-0.009294,6.382286,5.420169,0,0,7.249172,0,0,0.666667,0.21386,1.45,0,-0.000425,0,0,0,0,0.002441,0,0,6.549868,2.26099,6.339359,7.419499,0,0.001513,0.19951,28.7605,0.344485,5.960756,1.4381,0,0,0,1.1032,0,1.9749,41.051,0.68897,14,0,21.261,0,1.394548,0,0,32.776,0.24362,0.81558,0.001473,0.47841,0.43956,-1.75,0,0,0,3.661921,2.316492,0,0,7.620597,0.000101,20.6515,0.001179,2.528022,7,0,0,0,0.000704,3.9797,0.000187,0.056081,0.000787,0,0,0,0,0.039804,0,0,0,0,0,0,0,0,0,0,0,0,2.62054,0,0,0,6.941224,0,0,0,0,0,0,0,0.19951,-0.001893,0,0,10.86,0,0,0,0.000004,0,0,0,0,5.023586,0,0,0,0,0,NotAnnotated
0,7,-0.005033,3.742388,5.520656,0,0,3.707144,0,0,0.666667,0.21386,3.65,0,-0.000417,0,0,0,0,0.002405,0,0,11.859639,9.02833,13.500897,9.359212,0,0.002704,0.18875,13.8485,0.94455,9.267571,3.8754,0,0,0,1.2096,0,5.6523,46.404,1.8891,24,0,13.891,0,4.622483,0,0.8083,32.061,0.257585,3.233,0.004234,1.3064,1.0043,-0.45,0,0,0,4.436157,2.636094,0,0,10.988122,-0,10.326,0.003033,5.81765,13,0,0,0,0.003591,14.9365,0.003551,0.189091,0.005378,0,0,0,0,0.039804,0,292.926064,0,23808,0,0,0,0,0.079608,0,21018,0,7.213231,0,0,0,7.055212,0,0,0,0,0,0,0,0.099755,0.020534,0,0,10.47,0,0,0,0.000006,0,0,0,0,4.79083,0,0,0,0,0,NotAnnotated
2966.525213,6,-0.020866,0.98694,1.809766,9892.9611,84,0.961427,0.002902,728.036351,0.533333,0,0.53,3.633674,-0.000438,1159.887451,0.000254,56.616957,20.97752,0.006309,0.016879,1.423367,3.053877,1.901863,0.922925,1.539081,0.000349,0.004935,0,0,0,1.217128,0,5.013021,0.02604,0.123522,0.74779,0.000112,6.0492,63.045,0.50904,16,7882.513392,20.75,93.394638,14.834831,30.103133,0,38.885,0,2.6986,0.007453,0.27719,0.19605,-0,0,1.514375,323.085851,0.803663,0.875678,0.000001,111.228255,1.811456,0.000032,0,0.006022,0.751461,15,2040.076896,0.006262,0,0.003014,0,0.00181,0.140393,0.005158,0,39454.947219,0.010101,0,0.172046,0,0,0,0,0.005494,0,0,0.000995,0,0.000003,0,0,0.375642,0,0,0,1.397614,0,170.205424,0,0,0,0,0,0,-0.005571,0.000003,0.402147,0,0,0.008334,0.000001,0,0.000001,33.309633,6230.32344,6439.422988,4.946826,0.128242,0.008447,11907.286447,0.000006,0.049596,C
1005.987838,6,-0.02054,2.935971,2.316149,12958.8606,82.5,1.291343,0.015274,98.872977,0.666667,0,-0.97,7.237787,-0.000419,1447.213743,0.00003,37.523267,11.745555,0.003004,0.018001,1.479979,0.540642,1.159023,0.57523,1.603165,0.000038,0.002382,0,0,0,1.477439,0,2.673087,0.028153,0.417572,0.79248,0.000042,1.4637,34.65,0.97295,11,2441.00379,17.958,212.077432,22.23248,28.305689,0.17637,25.713,0,1.1952,0.003585,0.50687,0.5529,0,0,1.240398,30.695811,1.049911,0.650019,0.000005,71.656356,2.938818,0.000044,0,0.002562,1.002186,15,994.250376,0.042882,0,0.001336,0,0.001627,0.131814,0.005352,0,44.256204,0.010101,0,0.083968,0,0,0,0,0,0,0,0.00056,0,0.000001,0,0,0.911668,0,0,0,0.544995,0,28.818692,0,0,0,0,0,0,0.005785,0.000001,0.555318,0,0,0.010469,0,0,0,87.265055,1744.214859,4681.056523,4.655064,0.003141,0.007438,3301.619079,0.000006,0.018965,NotAnnotated
330.978034,6,-0.012081,1.212106,1.141343,1846.87325,23.5,1.370734,0,53.587042,0.7,0,0.88,2.742657,-0.000464,207.319406,0.000002,19.312148,15.291644,0.002732,0.008801,1.036819,0.086167,0.915606,0,1.157454,0.000017,0.001948,0,0,0,2.457158,0,0.435645,0.019433,0,1.3953,0.000028,0.96241,30.326,0.31311,14,1460.490096,12.344,8.102644,3.606437,21.045109,0,33.914,0,0.94037,0.003937,0.47507,0,-0,0,0.157817,20.833715,1.524287,0.64512,0,9.560435,3.208028,0.000019,0,0.00364,1.530625,11,273.9282,0.000311,0,0.002196,0,0.003024,0.034715,0.003358,0,0.006079,0.010101,0,0.059706,0,11.593439,0,9603,0,0,0,0.000087,0.039804,0,9797,0,1.018694,0,0,0,0.751611,0,4.496746,0,0,0,0,0,0,0.014394,0,0.1664,0,0,0.002693,0,0,0,37.310571,756.93636,934.610233,4.374911,0.0005,0.011007,1086.113086,0,0.025633,C
1659.49785,4,-0.042393,0.143047,0.138918,60366.2962,254,0.151292,0.067401,143.672451,0.423077,0.21386,-1.68,2.608438,-0,2173.679781,0.001289,114.194138,7.80506,0.002436,0.034349,0.680073,0.071597,0.196244,0.069833,0.112987,0.000274,0.003243,0.8333,13.8485,1.02325,0.164523,6.7245,15.302627,0.054538,0.061147,0,0.00116,0,0,0,0,10682.775039,0,95.995713,2.196604,35.248466,0,0,0.084545,0,0.001867,0,0,2.25,0,8.887697,140.308994,0.241473,0.30847,0.000163,194.070343,0.062256,0,10.326,0.002477,0.255239,23,1429.53783,0.002207,0,0.003307,1.5181,0.003719,0.015961,0.002298,0,1127690.764955,0.010101,0,0.039804,0,0,0,0,0,0,0,0.006604,0,0.000004,0,0,0.29788,0,0,0,0.08329,0,89.138474,0.000001,0,0,0,0,0.099755,0.019789,0.000004,0.186308,10.38,0.000001,0.02122,0.000001,0.000002,0.000021,135.502348,3477.154417,6566.470235,4.771489,0.232684,0.021327,37331.447069,0.000896,0.028311,C
1803.65805,4,-0.042645,0.055976,0.06524,71924.79595,237,0.056609,0.071282,151.845388,0.320261,0.21386,-1.68,2.585008,-0,2504.593319,0.001546,119.370797,7.621746,0.007137,0.035277,0.669592,0.032157,0.097031,0.026952,0.042881,0.000332,0.006461,0.8333,13.8485,1.02325,0.097129,6.7245,17.462292,0.056137,0.061147,0,0.001415,0,0,0,0,12082.03294,0,111.509277,6.287952,36.025901,0,0,0.084545,0,0.006557,0,0,2.25,0.605758,10.470118,151.987456,0.099716,0.117724,0.000201,221.199442,0.025479,0,10.326,0.007153,0.109087,0,1547.04228,0.002532,-358.438646,0.008052,1.5181,0.006418,0.139285,0.006668,0.000001,1407918.182376,0.010101,821.850013,0.119413,0.010393,0,1.574573,0,0,27.422617,0.581996,0.007744,0,0.000005,0,801.892335,0.096498,0,305.638125,426.505104,0.036647,1454.812979,97.528666,0.000001,11.02936,0,264068.978714,1,0.099755,0.0117,0.000005,0.186308,10.38,0.000001,0.021892,0.000001,0.000002,0.000025,145.302618,3772.76403,7285.964413,5.014929,0.265595,0.022534,44586.26555,0.001077,0.028448,C
117.51009,6,-0.010872,1.53648,1.231131,1492.45805,27.5,1.791219,0,9.926633,0.9,0,-5.36,2.305535,-0.000454,62.488454,0,19.91969,6.581506,0.003565,0.015167,0.381065,2.035748,0.871628,3.304705,1.434838,0.000004,0.003401,0,0,0,0.669917,0,0.750755,0.017751,0.061147,0.65721,0.000001,0.71885,15.385,0.17993,7,481.690055,10.515,3.409798,3.045649,14.75603,0,16.686,0,0.65363,0.003158,0.17613,0,-0,0,0.113705,9.526854,0.9263,0.405027,0,16.902811,1.012127,0.000014,0,0.002086,0.439004,15,117.50445,0.000033,0,0.001015,0,0.000993,0.008647,0.001168,0,18.070865,0.010101,0,0.06997,0,66.939707,0,7809,0,0,0,0.000072,0.107604,0,0,0,0.449357,0,0,0,2.944578,0,9.112661,0,0,0,0,0,0,0.00043,0,0.186308,0,0,0.003023,0,0,0,30.150668,325.784528,469.148745,4.594998,0.000681,0.002348,389.544453,0.000003,0.011317,C
345.00813,6,-0.009564,2.663648,3.847011,4088.7315,7.5,1.843281,0.014397,74.170807,0.5,0,2.52,3.786757,-0.000426,320.726042,0.00005,110.120862,17.990398,0.003789,0.031177,1.103252,6.630236,3.164255,9.309057,4.067265,0.000273,0.004217,0,0,0,3.908237,0,1.543242,0.037467,0.250414,1.5077,0.000055,3.2881,85.052,0.68645,24,1367.226345,13.907,33.538174,6.019616,50.944034,0,50.037,0,2.2736,0.007411,0.79659,0.43956,-0,0,0.747233,25.65545,2.798774,2.383471,0.000005,65.776082,1.927187,0.000101,0,0.005645,2.179488,13,246.713355,0.000338,0,0.006416,0,0.004557,0.214997,0.007469,0,57793.980953,0.010101,0,0.059706,0,0,0,0,0,0,0,0.000322,0,0.000001,19968,0,2.157815,0,0,0,7.175072,0,54.610992,0,0,0,0,0,0,-0.009555,0.000001,1.1728,0,0,0.008543,0,0,0.000001,82.600636,890.524717,962.992524,4.712037,0.027329,0.015428,7028.127932,0.000003,0.039365,NotAnnotated
2521.120654,6,-0.008043,3.694837,3.805589,33372.666,42.5,2.236098,0.0012,302.418951,0.436364,0,1.41,6.049289,-0.00045,2224.924416,0.000096,52.222572,14.396945,0.002502,0.014958,1.304992,1.458067,3.377405,0.902028,2.826548,0.001052,0.002382,0,0,0,5.742884,0,4.44263,0.021487,0.326158,1.0173,0.000156,3.4977,90.882,0.68645,21,7901.699372,16.201,153.875811,10.937472,30.806081,0,43.323,0,2.1987,0.005964,0.70427,0.19605,-0,0,3.593557,83.735921,2.895631,3.163053,0.00001,127.039807,2.142105,0.000349,0,0.003554,2.968057,14,1376.760607,0.048804,0,0.003821,0,0.004392,0.12135,0.005766,0,193126.656454,0.010101,0,0.039804,0,0,0,0,0,0,0,0.000734,0,0.000003,0,0,2.510853,0,0,0,1.945659,0,175.648694,0,0,0.000001,0,0,0,0.005529,0.000001,0.466957,0,0,0.002824,0.000001,0,0.000002,112.365879,4275.892802,6006.985704,4.837818,0.07428,0.0091,16383.213055,0.000003,0.033012,NotAnnotated
3389.003889,6,-0.013086,2.16645,2.883635,21251.8674,57,1.53642,0.004999,1706.28127,0.424242,0.203065,2.52,4.799422,-0.000426,2163.311241,0.000154,63.084406,29.062518,0.002605,0.021436,1.314988,4.79815,2.417043,7.221396,3.316833,0.003425,0.002382,0.099755,16.756,0.343225,2.694324,2.40565,7.427579,0.024536,0.389591,1.5077,0.00019,3.2881,85.052,0.68645,24,8331.833565,13.907,206.443231,8.120236,44.78937,0,50.037,0.251945,2.2736,0.007001,0.79659,0.43956,-2.25,0,3.844635,304.86397,2.350369,2.078403,0.000011,522.285521,1.626358,0.000101,10.326,0.003966,1.849966,24,1918.055517,0.008545,0,0.003413,7.89,0.002194,0.207378,0.005118,0,145194.231914,0.010101,0,0.039804,0,0,0,0,0.01579,0,0,0.001106,0,0.000004,0,0,2.016106,0,0,0,5.319373,0,727.969213,0,0,0,0,0,0.099755,0.007811,0.000004,2.525752,8.9,0.000001,0.003761,0.000001,0.000005,0.000001,61.332951,10070.162646,7000.874922,4.869506,0.101978,0.009782,30059.986906,0.000005,0.04062,C
843.633148,5,-0.020665,1.391046,1.209906,6754.1672,92.5,0.967646,0.021316,205.626527,0.428571,0.21386,-2.09,4.413521,-0.000459,496.386438,0.000073,62.733429,15.19884,0.004745,0.021082,1.29198,1.122875,1.191653,1.141661,1.051216,0.000106,0.005357,0.46652,21.6565,0.6389,0.705698,3.69765,3.130614,0.028783,0.124236,0.79207,0.000056,1.5537,81.498,1.2778,14,2402.62113,25.56,26.938079,4.82766,29.045301,0.71626,25.824,0.1151,1.5561,0.003676,0.80584,1.7193,-0.35,0.577548,1.283196,37.776395,1.064745,1.271207,0.000007,72.625057,0.782161,0.000092,10.326,0.003712,0.990312,19,708.725619,0.000849,-9.3437,0.003254,1.5181,0.00247,0.05847,0.003137,0,48092.992261,0.010101,468.466201,0.06997,0.0002,0,0.078602,0,0,50.83848,0,0.000723,0,0.000001,11615,442.34586,1.210034,0,343.822,426.505104,1.17169,596.53561,103.469489,0,1.986398,0,70256.675249,1,0.099755,-0.006095,0.000001,0.515138,8.575,0,0.00795,0,0.000002,0.000001,45.482607,2257.027789,2504.493678,4.672831,0.060921,0.007249,5651.159932,0.000058,0.024318,C
2431.521196,5,-0.020537,1.037185,0.873881,1744.6481,103.5,1.180466,0.00316,1431.905075,0.469697,0,1.45,6.48454,-0.000425,517.740974,0.000001,22.757182,31.059475,0.012142,0.017584,1.329628,0.999327,0.376467,0.958363,1.187302,0.000021,0.00677,0,0,0,0.985956,0,5.222349,0.017735,0.061147,1.1032,0.000007,1.9749,41.051,0.68897,14,4960.407225,21.261,23.050103,5.353248,20.451681,0,32.776,0,0.81558,0.007301,0.47841,0.43956,-0,0.610745,0.366518,273.969199,0.627753,0.40234,0.000001,378.561068,1.273871,0.000101,0,0.006163,0.43883,27,2974.840996,0.000649,2.84393,0.003997,0,0.00127,0.252093,0.003922,0.000001,19.792072,0.010101,1017.182469,0.238825,0.679079,52.639947,4.176349,12882,0,84.974263,0.610915,0.000468,0.079608,0.000003,17784,822.440242,0.463676,0,294.036775,426.505104,1.066475,2869.839559,397.923206,0,6.966573,0,396977.307142,1,0,0.00907,0.000006,0.507501,0,0,0.0039,0.000001,0,0,5.874236,9224.664188,6378.153184,4.725046,0.004047,0.00204,3502.533333,0.000008,0.013328,NotAnnotated
1966.020991,6,-0.010908,2.301693,2.490071,32573.5515,22.5,1.418064,0.005215,236.482593,0.533333,0,1.41,4.671194,-0.00045,1741.894706,0.000303,105.710454,13.386794,0.003963,0.024642,1.268099,0.954372,2.252039,0.593209,1.798676,0.000785,0.004066,0,0,0,4.04796,0,6.098843,0.034032,0.184513,1.0173,0.000219,3.4977,90.882,0.68645,21,6944.50372,16.201,112.695609,13.96487,37.616081,0,43.323,0,2.1987,0.005257,0.70427,0.19605,-0,0.595536,4.936782,113.294027,1.775202,1.865054,0.000029,101.672116,1.443441,0.000349,0,0.004633,1.883289,16,1033.12522,0.016291,19.7136,0.005384,0,0.005789,0.076985,0.00557,0.000001,520583.921527,0.010101,617.572201,0.059706,0.0081,0,0.141602,0,0,12.095093,0.035963,0.001399,0,0.000002,17536,702.7801,1.413562,0,430.9776,426.505104,1.293877,504.676225,143.97451,0,7.635827,0.000001,536024.589419,1,0,-0.012632,0.000002,0.351879,0,0,0.00729,0.000001,0,0.000007,131.610309,3313.231512,4954.371996,4.689997,0.132008,0.013279,22363.737033,0.00001,0.042442,NotAnnotated
1419.98646,5,-0.021319,0.598859,0.554465,56735.12255,114,0.694148,0.048472,105.203113,0.395604,0.21386,-1.68,2.887106,-0,2052.960526,0.000972,106.518227,7.298184,0.002788,0.030849,0.626339,0.266218,0.851258,0.299836,0.499813,0.000533,0.003844,0.8333,13.8485,1.02325,0.653842,6.7245,12.216185,0.046165,0.091989,0,0.000922,0,0,0,0,8723.930361,0,103.724922,3.726058,32.94117,0,0,0.084545,0,0.002447,0,0,2.25,0,8.040653,94.907524,1.034252,1.290577,0.000134,176.080585,0.341128,0,10.326,0.004011,1.218542,0,1030.55925,0.007937,0,0.00658,1.5181,0.007909,0.028591,0.004474,0,1138349.595759,0.010101,0,0.039804,0,0,0,0,0,0,0,0.004716,0,0.000004,0,0,1.26631,0,0,0,0.337033,0,103.254627,0.000001,0,0,0,0,0.099755,0.016296,0.000003,0.2277,10.38,0.000001,0.015362,0.000001,0.000002,0.000018,143.270511,2890.0809,5456.730032,4.942559,0.187665,0.01869,34542.982785,0.000608,0.025338,NotAnnotated
1376.05071,5,-0.024238,0.64072,0.621518,56040.18975,125,0.728803,0.063441,103.172251,0.406593,0,-1.68,3.171238,-0,2104.579745,0.000986,128.116002,7.713258,0.005076,0.035304,0.743531,0.303831,0.942021,0.326059,0.53134,0.000514,0.006269,0,0,0,0.76524,0,12.23277,0.054606,0.096394,0,0.000925,0,0,0,0,8642.568623,0,99.099428,10.13892,37.867231,0,0,0,0,0.005894,0,0,0,0.595536,8.510603,83.568815,1.090764,1.333851,0.000134,160.217668,0.353532,0,0,0.006458,1.271708,0,968.42676,0.008183,-12.313753,0.007796,0,0.009501,0.091532,0.0069,0.000001,1064375.068229,0.010101,817.636632,0.113508,0.043976,0,0.141602,0,0,12.095093,0.035963,0.005109,0,0.000003,0,952.023765,1.253615,0,377.598629,432.5559,0.377476,903.694121,97.067615,0.000001,8.007801,0,457721.187693,1,0,0.016311,0.000003,0.233614,0,0.000001,0.019103,0.000001,0,0.000018,161.732149,2672.644012,5276.183159,4.806727,0.219215,0.022322,34713.312985,0.000659,0.028902,NotAnnotated
2425.888069,5,-0.04067,0.579603,0.468723,5471.16855,192.5,0.661295,0.0086,1029.900162,0.397436,0.21386,1.45,5.22754,-0,893.813798,0.000005,37.732563,23.679689,0.006444,0.023622,1.107492,0.611934,0.184724,0.62108,0.687426,0.000051,0.004066,0.19951,28.7605,0.344485,0.463303,1.4381,8.184895,0.026208,0.061147,0,0.000038,0,0,0,0,6982.675825,0,37.959566,4.036833,25.326505,0,0,0.24362,0,0.004921,0,0,-1.75,0,0.984277,277.78031,0.310299,0.200249,0.000006,370.024984,0.653597,0,20.6515,0.004379,0.207152,22,2761.987766,0.000881,0,0.002795,3.9797,0.001045,0.12535,0.003047,0,177.602627,0.010101,0,0.119413,0,0,0,0,0,0,0,0.001197,0,0.000004,11286,0,0.235993,0,0,0,0.644104,0,333.671694,0,0,0,0,0,0.19951,-0.004562,0.000007,0.419809,10.86,0.000001,0.006587,0.000001,0.000004,0,15.789808,8205.012188,6997.789656,4.731615,0.009227,0.004443,8497.694827,0.000038,0.014928,C
[truncated: 889,353 more chars]
