# Supplementary material for: Systematic Identification of Machine-Learning Models Aimed to Classify Critical Residues for Protein Function from Protein Structure
Source: Molecules. 2017 Oct 9;22(10):1673. doi: 10.3390/molecules22101673 (PMC6151554; doi:10.3390/molecules22101673)
Supplement: Supplementary file 1 [file molecules-22-01673-s001.zip › SupplementalFileS23.txt]

JAMMING3SET with centralities attributes selected using removeCorrelatedAttributes.py

@relation 'all_jamming2-weka.filters.unsupervised.attribute.Remove-R1-weka.filters.unsupervised.attribute.Remove-R2-5,7,10,12'

@attribute Excentricity numeric
@attribute ClosenessCentrality numeric
@attribute TraversityB numeric
@attribute ExcentricityInverted numeric
@attribute SDA numeric
@attribute Class {C,NC}

@data
7,0.225624,199,0.142857,20,NC
6,0.305684,483,0.166667,49,NC
7,0.252538,367,0.142857,33,NC
6,0.307099,290,0.166667,50,NC
7,0.234393,251,0.142857,24,NC
6,0.26498,405,0.166667,33,NC
6,0.279102,322,0.166667,45,NC
6,0.277933,454,0.166667,47,NC
7,0.257106,267,0.142857,38,NC
8,0.201213,199,0.125,12,NC
7,0.285509,566,0.142857,44,NC
7,0.259115,223,0.142857,30,C
6,0.276006,609,0.166667,47,NC
6,0.254476,235,0.166667,31,NC
7,0.227169,208,0.142857,20,C
6,0.293078,393,0.166667,47,NC
7,0.266043,303,0.142857,39,NC
7,0.271117,622,0.142857,44,NC
7,0.242387,202,0.142857,23,NC
7,0.277159,290,0.142857,47,NC
6,0.275623,391,0.166667,43,NC
7,0.247205,288,0.142857,38,NC
7,0.242979,199,0.142857,18,C
5,0.361818,1545,0.2,78,NC
6,0.292647,511,0.166667,47,NC
6,0.269283,380,0.166667,39,NC
6,0.258778,535,0.166667,35,NC
5,0.319936,957,0.2,55,NC
8,0.216776,199,0.125,22,NC
5,0.350352,618,0.2,70,C
7,0.224352,199,0.142857,19,NC
7,0.259115,271,0.142857,32,NC
7,0.208595,199,0.142857,15,C
6,0.267114,445,0.166667,36,NC
6,0.309969,559,0.166667,54,NC
8,0.228999,238,0.125,28,NC
8,0.247512,203,0.125,23,NC
6,0.253503,349,0.166667,26,NC
7,0.230858,206,0.142857,23,NC
6,0.289665,372,0.166667,46,NC
6,0.299248,697,0.166667,55,C
5,0.352212,959,0.2,72,NC
5,0.296572,199,0.2,49,NC
6,0.263228,362,0.166667,38,NC
7,0.235782,229,0.142857,28,NC
6,0.326765,496,0.166667,64,NC
6,0.306626,632,0.166667,47,NC
6,0.296131,465,0.166667,51,NC
6,0.295252,338,0.166667,46,NC
7,0.28227,814,0.142857,53,NC
7,0.246898,415,0.142857,34,NC
7,0.24813,260,0.142857,36,NC
6,0.301059,474,0.166667,56,NC
6,0.305684,967,0.166667,53,NC
6,0.287157,849,0.166667,49,NC
7,0.235782,378,0.142857,27,NC
6,0.305215,445,0.166667,60,NC
6,0.32623,794,0.166667,60,NC
7,0.253503,327,0.142857,33,NC
7,0.232477,209,0.142857,22,C
5,0.309487,578,0.2,57,NC
7,0.231665,226,0.142857,25,NC
5,0.34669,591,0.2,63,NC
4,0.367837,501,0.25,76,NC
7,0.262187,280,0.142857,34,NC
7,0.266399,282,0.142857,36,C
6,0.267114,258,0.166667,39,NC
6,0.30805,612,0.166667,43,NC
7,0.26498,275,0.142857,33,NC
6,0.2851,234,0.166667,35,NC
5,0.35097,867,0.2,78,C
7,0.231395,199,0.142857,26,NC
7,0.276773,423,0.142857,36,NC
6,0.292217,516,0.166667,47,NC
5,0.333893,549,0.2,55,NC
7,0.261498,475,0.142857,31,C
6,0.267473,356,0.166667,26,NC
5,0.328926,890,0.2,68,NC
7,0.261498,284,0.142857,38,NC
7,0.239759,248,0.142857,26,C
6,0.303354,370,0.166667,53,NC
7,0.235782,220,0.142857,28,NC
6,0.261498,406,0.166667,31,NC
7,0.224352,200,0.142857,20,NC
5,0.341924,1044,0.2,68,NC
7,0.25063,239,0.142857,24,NC
7,0.28592,827,0.142857,55,NC
6,0.295252,490,0.166667,53,C
6,0.30805,643,0.166667,48,NC
7,0.259452,508,0.142857,37,NC
7,0.297015,699,0.142857,48,NC
7,0.249686,283,0.142857,29,NC
6,0.292647,803,0.166667,55,NC
8,0.231665,265,0.125,31,NC
6,0.272977,455,0.166667,30,NC
8,0.230324,199,0.125,29,NC
7,0.233843,199,0.142857,19,NC
7,0.28187,366,0.142857,45,NC
7,0.263926,301,0.142857,38,NC
7,0.214209,255,0.142857,16,NC
6,0.294815,432,0.166667,46,NC
7,0.283476,309,0.142857,45,NC
7,0.208595,199,0.142857,15,NC
7,0.254476,208,0.142857,32,NC
8,0.213978,199,0.125,19,C
6,0.300604,697,0.166667,55,NC
6,0.330017,1146,0.166667,64,NC
6,0.290511,545,0.166667,44,C
7,0.271117,213,0.142857,32,C
6,0.28592,277,0.166667,42,C
6,0.315873,858,0.166667,60,NC
6,0.302432,439,0.166667,45,NC
7,0.242092,199,0.142857,31,NC
7,0.24875,311,0.142857,33,C
6,0.292647,289,0.166667,53,NC
7,0.232477,209,0.142857,28,NC
8,0.242683,451,0.125,32,C
6,0.291362,489,0.166667,47,NC
6,0.294815,977,0.166667,52,NC
6,0.310452,661,0.166667,51,C
5,0.341338,1050,0.2,65,NC
7,0.263926,542,0.142857,42,NC
7,0.279494,363,0.142857,41,NC
7,0.263926,389,0.142857,39,NC
8,0.206861,199,0.125,11,NC
7,0.234118,233,0.142857,17,NC
7,0.232477,199,0.142857,25,NC
7,0.254151,222,0.142857,39,NC
6,0.297459,222,0.166667,49,NC
6,0.314873,1167,0.166667,59,NC
6,0.297015,741,0.166667,56,NC
6,0.291362,619,0.166667,43,NC
6,0.27223,210,0.166667,34,NC
6,0.250946,233,0.166667,28,NC
6,0.292217,713,0.166667,46,NC
6,0.314376,490,0.166667,52,NC
6,0.279887,464,0.166667,38,NC
7,0.219405,199,0.142857,16,NC
7,0.253181,201,0.142857,30,NC
7,0.270014,310,0.142857,33,C
7,0.26288,237,0.142857,39,NC
7,0.238323,309,0.142857,27,NC
6,0.320968,681,0.166667,64,NC
7,0.272977,284,0.142857,41,NC
6,0.267114,379,0.166667,37,C
6,0.260471,401,0.166667,39,NC
6,0.310937,405,0.166667,55,NC
5,0.349736,1921,0.2,79,NC
5,0.315372,842,0.2,58,NC
7,0.249373,319,0.142857,36,NC
6,0.297015,295,0.166667,50,NC
6,0.323052,784,0.166667,60,NC
7,0.253827,289,0.142857,35,NC
7,0.238323,285,0.142857,24,NC
6,0.261498,302,0.166667,35,NC
6,0.276773,609,0.166667,41,NC
7,0.246898,287,0.142857,28,NC
6,0.310452,510,0.166667,57,C
7,0.243276,281,0.142857,29,NC
6,0.294379,444,0.166667,51,NC
7,0.261155,262,0.142857,30,NC
6,0.285509,545,0.166667,45,C
5,0.384921,511,0.2,48,NC
6,0.368821,386,0.166667,46,C
5,0.354015,156,0.2,34,NC
5,0.412766,560,0.2,55,NC
7,0.306962,122,0.142857,31,NC
5,0.34767,181,0.2,35,NC
6,0.36194,327,0.166667,42,NC
5,0.355311,110,0.2,35,C
6,0.315961,97,0.166667,31,NC
7,0.254593,169,0.142857,19,NC
7,0.28869,216,0.142857,22,NC
6,0.342756,214,0.166667,41,NC
6,0.333333,160,0.166667,33,NC
6,0.304075,97,0.166667,26,C
7,0.279539,97,0.142857,17,C
6,0.318033,97,0.166667,28,NC
8,0.229858,136,0.125,10,NC
6,0.342756,290,0.166667,34,NC
7,0.282799,128,0.142857,26,C
6,0.332192,202,0.166667,30,C
6,0.295732,128,0.166667,25,NC
7,0.28869,144,0.142857,29,NC
7,0.286136,171,0.142857,27,C
6,0.366038,330,0.166667,49,NC
5,0.333333,126,0.2,29,NC
5,0.397541,227,0.2,57,C
6,0.321192,198,0.166667,29,NC
6,0.306962,198,0.166667,25,NC
6,0.280347,110,0.166667,15,C
7,0.246193,252,0.142857,14,C
7,0.281159,132,0.142857,24,C
6,0.357934,360,0.166667,39,NC
6,0.329932,200,0.166667,36,C
8,0.249357,167,0.125,14,NC
5,0.33564,110,0.2,30,NC
7,0.258667,135,0.142857,22,C
6,0.342756,152,0.166667,37,NC
8,0.226107,112,0.125,9,NC
6,0.304075,339,0.166667,25,NC
6,0.310897,99,0.166667,24,C
7,0.237745,97,0.142857,12,C
6,0.348921,477,0.166667,45,NC
5,0.352727,400,0.2,36,NC
5,0.377432,200,0.2,46,C
6,0.364662,155,0.166667,46,C
5,0.357934,223,0.2,37,C
6,0.342756,136,0.166667,32,C
6,0.333333,168,0.166667,33,NC
5,0.367424,175,0.2,39,C
4,0.386454,426,0.25,42,C
6,0.316993,108,0.166667,31,C
7,0.275568,119,0.142857,21,NC
6,0.297546,134,0.166667,28,NC
5,0.345196,191,0.2,28,NC
5,0.38189,236,0.2,51,C
7,0.249357,190,0.142857,17,NC
7,0.244332,117,0.142857,13,C
5,0.359259,279,0.2,41,NC
7,0.238916,110,0.142857,13,C
5,0.354015,319,0.2,36,C
7,0.276353,99,0.142857,21,NC
5,0.306962,113,0.2,21,C
7,0.281977,129,0.142857,21,NC
6,0.307937,114,0.166667,30,NC
8,0.198364,97,0.125,5,NC
7,0.305994,203,0.142857,27,NC
6,0.313916,581,0.166667,31,C
8,0.216036,119,0.125,9,NC
5,0.399177,257,0.2,49,NC
8,0.201663,97,0.125,8,C
6,0.326599,233,0.166667,37,C
8,0.205074,97,0.125,9,C
7,0.248082,102,0.142857,16,NC
8,0.203354,97,0.125,6,NC
7,0.220455,108,0.142857,9,C
6,0.324415,151,0.166667,30,C
6,0.305994,97,0.166667,20,NC
4,0.394309,340,0.25,44,C
5,0.418103,549,0.2,59,C
7,0.280347,97,0.142857,18,NC
6,0.274011,215,0.166667,18,C
7,0.293939,147,0.142857,30,NC
6,0.346429,314,0.166667,39,NC
6,0.306962,312,0.166667,29,C
5,0.354015,166,0.2,35,NC
6,0.322259,129,0.166667,29,NC
6,0.368821,335,0.166667,49,NC
6,0.370229,277,0.166667,47,NC
5,0.38189,333,0.2,42,NC
6,0.332192,161,0.166667,33,NC
5,0.345196,128,0.2,35,NC
6,0.327703,162,0.166667,32,NC
6,0.345196,117,0.166667,36,NC
5,0.380392,784,0.2,46,NC
6,0.324415,97,0.166667,28,NC
5,0.357934,166,0.2,39,NC
5,0.394309,200,0.2,47,C
6,0.301496,387,0.166667,51,NC
9,0.200153,341,0.111111,31,NC
6,0.271784,683,0.166667,46,NC
6,0.253876,958,0.166667,38,NC
7,0.215107,262,0.142857,20,NC
7,0.244175,766,0.142857,38,NC
7,0.254616,424,0.142857,40,NC
7,0.238833,381,0.142857,28,NC
7,0.293722,1215,0.142857,57,NC
6,0.284473,679,0.166667,56,NC
9,0.193787,390,0.111111,26,NC
7,0.273486,1155,0.142857,52,NC
8,0.204528,262,0.125,20,NC
8,0.211632,415,0.125,25,NC
7,0.25144,396,0.142857,41,NC
8,0.208931,262,0.125,30,NC
7,0.250718,763,0.142857,50,NC
7,0.234138,490,0.142857,35,NC
7,0.26626,571,0.142857,56,NC
6,0.286026,757,0.166667,60,NC
6,0.257874,287,0.166667,38,NC
6,0.317961,1721,0.166667,75,NC
6,0.295045,1247,0.166667,66,NC
7,0.253385,612,0.142857,43,NC
7,0.25144,484,0.142857,38,NC
7,0.247637,453,0.142857,38,NC
7,0.255361,725,0.142857,40,NC
7,0.249524,359,0.142857,41,NC
6,0.284165,503,0.166667,59,NC
8,0.230634,977,0.125,45,NC
6,0.297389,664,0.166667,63,NC
7,0.246241,262,0.142857,43,NC
5,0.312649,901,0.2,60,NC
7,0.252408,562,0.142857,49,NC
8,0.239488,262,0.125,30,C
7,0.295045,1791,0.142857,67,NC
8,0.249286,496,0.125,47,NC
7,0.259663,748,0.142857,40,NC
9,0.233304,309,0.111111,42,NC
7,0.268994,742,0.142857,47,C
9,0.198635,323,0.111111,27,NC
7,0.247637,1093,0.142857,45,NC
7,0.235189,308,0.142857,29,NC
7,0.234978,279,0.142857,32,NC
5,0.3275,2824,0.2,82,NC
7,0.231858,354,0.142857,34,NC
7,0.258638,282,0.142857,49,NC
8,0.202005,423,0.125,30,NC
8,0.227233,511,0.125,37,NC
6,0.270661,579,0.166667,46,NC
9,0.198786,381,0.111111,27,NC
8,0.235612,262,0.125,25,NC
7,0.239269,262,0.142857,31,NC
6,0.283243,927,0.166667,47,NC
7,0.254864,880,0.142857,46,NC
7,0.242144,271,0.142857,30,NC
8,0.231653,611,0.125,39,NC
7,0.244403,289,0.142857,29,NC
7,0.288864,635,0.142857,52,NC
7,0.294052,518,0.142857,61,NC
8,0.219064,838,0.125,41,NC
6,0.285092,702,0.166667,58,NC
8,0.259406,512,0.125,43,NC
7,0.269825,1119,0.142857,56,NC
7,0.26927,1108,0.142857,49,NC
6,0.28355,656,0.166667,60,NC
8,0.25144,1029,0.125,54,NC
7,0.233929,262,0.142857,33,NC
7,0.292085,1225,0.142857,56,C
7,0.263317,397,0.142857,44,NC
6,0.280214,448,0.166667,54,NC
7,0.288864,457,0.142857,57,NC
6,0.298746,517,0.166667,64,NC
6,0.262,726,0.166667,43,NC
6,0.275499,583,0.166667,50,NC
7,0.270941,478,0.142857,49,NC
6,0.274059,863,0.166667,51,NC
7,0.274921,318,0.142857,49,NC
9,0.2247,322,0.111111,37,NC
7,0.291111,527,0.142857,59,NC
8,0.241252,297,0.125,32,NC
8,0.246009,285,0.125,37,NC
8,0.251198,376,0.125,39,NC
8,0.199695,262,0.125,17,NC
6,0.25314,306,0.166667,29,NC
8,0.25762,473,0.125,48,NC
7,0.265182,916,0.142857,45,NC
7,0.268168,593,0.142857,45,NC
7,0.239707,296,0.142857,30,NC
7,0.23775,704,0.142857,36,NC
7,0.239051,334,0.142857,33,NC
8,0.215993,352,0.125,21,NC
9,0.183602,262,0.111111,22,NC
7,0.242368,321,0.142857,29,NC
6,0.331646,2340,0.166667,85,NC
7,0.221658,341,0.142857,25,C
8,0.213703,291,0.125,27,NC
7,0.233096,262,0.142857,28,NC
7,0.275789,553,0.142857,46,NC
9,0.203101,262,0.111111,25,NC
8,0.214754,486,0.125,37,NC
6,0.294382,790,0.166667,61,NC
6,0.288864,1112,0.166667,59,NC
8,0.242368,608,0.125,51,NC
6,0.263847,827,0.166667,39,NC
7,0.254616,307,0.142857,31,NC
7,0.264914,1419,0.142857,59,NC
7,0.274059,610,0.142857,59,NC
7,0.226644,262,0.142857,25,C
7,0.257874,742,0.142857,51,NC
9,0.222979,535,0.111111,36,NC
6,0.292085,704,0.166667,53,NC
7,0.243948,324,0.142857,32,NC
8,0.218333,533,0.125,40,NC
8,0.228621,329,0.125,36,NC
9,0.19393,265,0.111111,21,NC
9,0.212835,332,0.111111,30,C
7,0.236249,632,0.142857,44,C
5,0.314526,2376,0.2,67,NC
6,0.316808,2342,0.166667,74,C
7,0.245548,1232,0.142857,39,C
9,0.21078,533,0.111111,30,NC
9,0.197289,306,0.111111,29,NC
7,0.268994,1027,0.142857,52,NC
8,0.237965,937,0.125,45,NC
7,0.263052,1414,0.142857,44,C
6,0.266531,534,0.166667,49,NC
7,0.260179,262,0.142857,36,NC
8,0.211803,262,0.125,22,NC
5,0.334184,2217,0.2,82,NC
8,0.216708,272,0.125,21,NC
7,0.256109,410,0.142857,46,NC
6,0.272917,593,0.166667,42,NC
6,0.280514,1151,0.166667,46,NC
5,0.325871,1483,0.2,69,NC
7,0.245548,336,0.142857,34,NC
8,0.202473,263,0.125,14,NC
6,0.306075,489,0.166667,58,NC
9,0.188218,265,0.111111,23,NC
8,0.201849,262,0.125,26,NC
6,0.277249,706,0.166667,51,NC
8,0.230634,303,0.125,38,NC
7,0.230634,294,0.142857,30,NC
8,0.21493,352,0.125,25,NC
7,0.263847,959,0.142857,56,NC
8,0.273201,1699,0.125,68,NC
6,0.274346,726,0.166667,54,NC
8,0.217789,685,0.125,32,NC
5,0.335897,1396,0.2,75,NC
7,0.256863,763,0.142857,58,NC
7,0.274059,642,0.142857,63,NC
8,0.221658,262,0.125,34,C
6,0.289823,2028,0.166667,63,NC
7,0.234347,262,0.142857,28,NC
8,0.226644,615,0.125,45,NC
9,0.1749,262,0.111111,18,NC
7,0.255859,742,0.142857,43,NC
7,0.254864,643,0.142857,47,NC
8,0.222034,363,0.125,35,NC
8,0.243268,371,0.125,37,C
7,0.259406,334,0.142857,37,NC
6,0.319902,1405,0.166667,74,NC
8,0.210442,262,0.125,20,NC
6,0.299771,1100,0.166667,61,NC
6,0.308235,1517,0.166667,70,NC
5,0.32266,2130,0.2,81,NC
7,0.275789,496,0.142857,58,NC
6,0.296716,1014,0.166667,63,NC
6,0.323857,2091,0.166667,78,NC
6,0.297052,972,0.166667,59,NC
6,0.282937,611,0.166667,42,NC
7,0.276663,1795,0.142857,66,NC
8,0.227233,324,0.125,32,NC
6,0.267894,494,0.166667,46,NC
7,0.273772,318,0.142857,42,NC
6,0.317961,1917,0.166667,69,NC
8,0.26762,647,0.125,52,NC
7,0.279915,667,0.142857,52,NC
8,0.237319,679,0.125,48,NC
9,0.180814,262,0.111111,14,C
7,0.246937,452,0.142857,41,NC
7,0.264113,956,0.142857,54,NC
8,0.241697,269,0.125,30,NC
7,0.235189,388,0.142857,31,NC
8,0.240147,345,0.125,40,NC
9,0.201849,262,0.111111,26,NC
7,0.249049,708,0.142857,37,NC
7,0.266531,642,0.142857,51,NC
6,0.295045,906,0.166667,62,NC
8,0.26572,893,0.125,50,NC
6,0.321867,1828,0.166667,73,NC
6,0.283857,1062,0.166667,54,NC
8,0.231244,270,0.125,36,NC
6,0.287281,1264,0.166667,60,NC
8,0.214052,418,0.125,33,NC
7,0.274921,669,0.142857,51,NC
7,0.255361,517,0.142857,42,NC
6,0.282024,831,0.166667,48,NC
7,0.252896,389,0.142857,45,NC
7,0.254369,282,0.142857,38,NC
7,0.250478,770,0.142857,46,NC
9,0.218881,262,0.111111,24,NC
6,0.285403,1186,0.166667,52,NC
6,0.294382,640,0.166667,57,NC
8,0.23372,958,0.125,47,NC
6,0.305006,1487,0.166667,71,NC
8,0.220168,319,0.125,26,NC
9,0.183989,280,0.111111,23,NC
8,0.23227,546,0.125,42,NC
7,0.247871,589,0.142857,41,NC
6,0.293393,811,0.166667,63,NC
8,0.201849,262,0.125,17,NC
7,0.258383,262,0.142857,41,NC
8,0.235189,651,0.125,45,NC
7,0.269068,168,0.142857,26,NC
6,0.326478,221,0.166667,39,C
8,0.264033,128,0.125,27,NC
8,0.309002,365,0.125,48,C
7,0.356742,1223,0.142857,61,C
7,0.272532,208,0.142857,24,C
10,0.242366,157,0.1,23,C
8,0.271368,183,0.125,25,C
7,0.299528,234,0.142857,34,C
7,0.319899,316,0.142857,46,NC
7,0.331593,290,0.142857,46,C
6,0.354749,668,0.166667,58,C
6,0.296729,380,0.166667,27,C
9,0.254509,155,0.111111,29,C
8,0.270789,127,0.125,25,C
7,0.251984,220,0.142857,16,C
6,0.344173,434,0.166667,50,C
8,0.309002,467,0.125,47,C
7,0.266807,129,0.142857,24,C
8,0.2,361,0.125,18,C
9,0.270789,205,0.111111,32,C
7,0.23694,466,0.142857,20,C
9,0.295349,405,0.111111,41,C
8,0.284753,186,0.125,35,C
7,0.256566,339,0.142857,21,C
7,0.292627,261,0.142857,28,C
8,0.307506,210,0.125,41,NC
8,0.284116,186,0.125,33,C
7,0.299528,382,0.142857,35,NC
8,0.237383,127,0.125,15,C
8,0.277899,210,0.125,34,C
10,0.223592,181,0.1,22,C
8,0.309756,262,0.125,38,C
10,0.20418,127,0.1,13,C
8,0.277293,348,0.125,29,C
7,0.302381,339,0.142857,43,C
8,0.274892,150,0.125,31,C
8,0.288636,145,0.125,33,C
8,0.301663,515,0.125,43,C
9,0.272532,155,0.111111,34,C
7,0.252988,133,0.142857,17,NC
7,0.300948,577,0.142857,33,C
8,0.21489,242,0.125,18,C
8,0.230072,332,0.125,17,C
7,0.298122,259,0.142857,37,C
9,0.283482,478,0.111111,43,C
10,0.196899,127,0.1,11,C
9,0.229242,273,0.111111,22,C
8,0.199372,127,0.125,17,C
8,0.281596,224,0.125,33,C
10,0.233886,127,0.1,18,C
7,0.314356,413,0.142857,40,C
7,0.332461,650,0.142857,49,C
9,0.262397,393,0.111111,34,C
7,0.284753,181,0.142857,29,NC
9,0.251984,197,0.111111,30,NC
8,0.302381,290,0.125,41,C
9,0.255533,210,0.111111,29,C
7,0.32398,270,0.142857,39,C
7,0.238274,583,0.142857,22,NC
6,0.310513,510,0.166667,34,C
6,0.28733,928,0.166667,29,NC
6,0.335092,214,0.166667,43,C
8,0.283482,131,0.125,31,C
8,0.291954,191,0.125,38,NC
7,0.238274,604,0.142857,20,C
7,0.276087,127,0.142857,26,NC
9,0.248532,137,0.111111,24,NC
7,0.265136,170,0.142857,22,NC
7,0.277293,588,0.142857,25,C
7,0.261317,163,0.142857,24,C
7,0.262397,507,0.142857,24,C
9,0.282222,153,0.111111,29,C
10,0.217466,154,0.1,18,NC
9,0.258656,127,0.111111,28,C
6,0.326478,389,0.166667,47,NC
7,0.319095,279,0.142857,51,C
8,0.298824,426,0.125,42,C
6,0.357746,555,0.166667,56,C
8,0.273707,418,0.125,33,C
9,0.262397,143,0.111111,28,C
8,0.285393,169,0.125,38,C
9,0.243762,127,0.111111,19,NC
7,0.300948,194,0.142857,32,NC
9,0.273118,167,0.111111,32,C
7,0.274298,349,0.142857,28,C
8,0.271368,127,0.125,24,C
8,0.293981,279,0.125,29,C
7,0.328165,680,0.142857,47,C
7,0.311275,242,0.142857,42,C
9,0.267368,196,0.111111,31,C
7,0.318296,302,0.142857,42,C
6,0.280973,397,0.166667,28,C
8,0.272532,149,0.125,25,C
8,0.31592,615,0.125,45,NC
8,0.32732,560,0.125,53,C
6,0.329016,309,0.166667,43,C
7,0.311275,427,0.142857,37,NC
6,0.350829,448,0.166667,48,C
10,0.21562,137,0.1,19,C
6,0.298824,453,0.166667,30,C
9,0.24053,127,0.111111,19,NC
8,0.306763,361,0.125,43,C
9,0.276087,241,0.111111,39,C
9,0.267932,254,0.111111,35,C
5,0.339572,1078,0.2,44,C
7,0.295349,276,0.142857,33,NC
6,0.316708,239,0.166667,39,NC
8,0.266807,127,0.125,24,C
7,0.349862,438,0.142857,54,C
7,0.265136,375,0.142857,25,C
7,0.333333,577,0.142857,51,C
8,0.305288,329,0.125,41,C
6,0.32398,149,0.166667,41,NC
9,0.292627,249,0.111111,38,C
9,0.282851,215,0.111111,38,C
9,0.259714,244,0.111111,21,C
9,0.187097,127,0.111111,16,C
9,0.187399,116,0.111111,15,NC
9,0.173653,136,0.111111,14,C
9,0.173393,116,0.111111,14,C
8,0.218045,116,0.125,17,NC
7,0.253275,135,0.142857,20,C
9,0.191736,116,0.111111,14,NC
10,0.197279,116,0.1,16,NC
8,0.220952,122,0.125,19,NC
6,0.334294,225,0.166667,42,NC
8,0.277512,195,0.125,29,NC
7,0.31016,488,0.142857,37,C
9,0.216015,120,0.111111,18,NC
7,0.274232,125,0.142857,23,NC
7,0.309333,311,0.142857,34,C
7,0.284314,217,0.142857,28,NC
8,0.204586,146,0.125,18,NC
8,0.268519,255,0.125,28,NC
9,0.247335,146,0.111111,35,NC
9,0.240166,334,0.111111,34,NC
7,0.277512,270,0.142857,30,NC
7,0.295918,634,0.142857,37,NC
7,0.314363,477,0.142857,45,NC
7,0.255507,142,0.142857,21,NC
9,0.221374,116,0.111111,20,NC
9,0.222649,144,0.111111,25,NC
7,0.244211,144,0.142857,20,C
10,0.197279,116,0.1,16,NC
6,0.331429,359,0.166667,38,C
7,0.254945,118,0.142857,20,NC
6,0.351515,1043,0.166667,51,NC
6,0.296675,1510,0.166667,30,NC
8,0.200345,717,0.125,15,C
7,0.248394,116,0.142857,20,NC
6,0.292191,345,0.166667,26,NC
8,0.223507,293,0.125,24,NC
7,0.253275,116,0.142857,20,NC
10,0.208633,149,0.1,25,NC
6,0.299742,341,0.166667,33,C
8,0.229703,312,0.125,21,NC
7,0.244726,269,0.142857,19,C
8,0.225681,258,0.125,27,NC
7,0.296675,429,0.142857,35,NC
6,0.328612,595,0.166667,45,NC
7,0.253829,116,0.142857,20,NC
8,0.274882,223,0.125,38,NC
10,0.1491,121,0.1,10,NC
7,0.293671,313,0.142857,28,NC
9,0.231076,201,0.111111,32,C
7,0.31694,389,0.142857,37,NC
7,0.268519,132,0.142857,23,NC
6,0.319559,1129,0.166667,39,NC
9,0.186495,193,0.111111,14,NC
6,0.295918,227,0.166667,31,C
7,0.281553,539,0.142857,28,C
6,0.298201,418,0.166667,28,NC
8,0.252174,209,0.125,24,C
7,0.241164,1054,0.142857,18,NC
8,0.266055,193,0.125,24,NC
7,0.309333,239,0.142857,47,C
8,0.232932,190,0.125,28,NC
8,0.260674,210,0.125,34,C
6,0.298201,206,0.166667,29,NC
8,0.279518,157,0.125,30,C
10,0.149292,118,0.1,10,C
8,0.203866,232,0.125,17,NC
7,0.279518,142,0.142857,26,NC
10,0.148148,116,0.1,9,C
9,0.192691,123,0.111111,14,NC
9,0.243697,159,0.111111,30,C
8,0.257206,192,0.125,29,C
9,0.235772,116,0.111111,28,NC
9,0.225243,146,0.111111,29,NC
9,0.172107,425,0.111111,12,C
8,0.292191,453,0.125,47,NC
8,0.263636,296,0.125,40,NC
7,0.258929,394,0.142857,27,NC
9,0.232932,159,0.111111,34,C
8,0.273585,367,0.125,44,NC
8,0.265446,180,0.125,38,NC
8,0.287841,192,0.125,27,C
8,0.288557,301,0.125,26,NC
7,0.245243,276,0.142857,21,NC
7,0.318681,442,0.142857,41,C
8,0.205674,179,0.125,16,NC
8,0.282927,192,0.125,26,NC
9,0.212844,151,0.111111,25,NC
9,0.172876,128,0.111111,13,NC
6,0.322222,668,0.166667,39,C
10,0.165007,120,0.1,11,NC
7,0.269142,120,0.142857,22,NC
8,0.280872,236,0.125,39,C
8,0.223938,289,0.125,25,NC
9,0.192691,173,0.111111,16,C
6,0.326761,570,0.166667,33,C
8,0.254945,506,0.125,30,NC
7,0.279518,116,0.142857,25,C
7,0.285012,285,0.142857,32,NC
7,0.310992,249,0.142857,35,NC
7,0.315217,296,0.142857,40,NC
7,0.296675,386,0.142857,36,C
7,0.301299,336,0.142857,34,C
7,0.244726,129,0.142857,20,NC
