# Supplementary material for: Systematic Identification of Machine-Learning Models Aimed to Classify Critical Residues for Protein Function from Protein Structure
Source: Molecules. 2017 Oct 9;22(10):1673. doi: 10.3390/molecules22101673 (PMC6151554; doi:10.3390/molecules22101673)
Supplement: Supplementary file 1 [file molecules-22-01673-s001.zip › SupplementalFileS24.txt]

JAMMING3SET with ProtDCal attributes selected using removeCorrelatedAttributes.py

@relation '1BNK_1HIV_1ZG4_2PR6_4UXZ-ProtDCal_RemoveUseless_corrSpearman98-weka.filters.unsupervised.attribute.Remove-R1-weka.filters.unsupervised.attribute.Remove-V-R616,396,426,105,701,113,427,1,1254,389,938,400,1253,441,422,469,828,467,447,433,766,781,751,404,743,808,397,933,793,423,412,464,489,737,392,403,940,488,443,807,453,452,410,490,818,932,937,394,405-406,415,401,809,774,435,395,450-451,459,752,477,934,419,440,407,470,408,782,742,463,402,481,824,418,424,449,855,854,420,471,773,431,487,417,444,486,749,387,437,825,744,821,428,741,474,768,465,755,790,442,462,438,801,466,829,445-446,797,416,409,869,888,430,810,388,413,485,864,472,883,930,826,777,411,22,853,746,468,754,735,439,851,788,842,478,771,479,775,204,454,868,289,398,740,841,756,436,480,787,476,850,429,745,49,393,739,769,917,861,776,432,822,475,839,852,843,849,44,844,618,838,82,46,84,52,865,886,796,904,893,887,1112,15,31,920,926,877,47,51,916,90,772,867,882,879,892,96,98,48,344,87,45,59,81,37,10,880,38,99,1035,252,1257-weka.filters.unsupervised.attribute.Remove-V-R162,194,67,199,7-8,73,75,78,207,17,113,49,177,114,179,84,118,123,28,125,128,160,212'

@attribute wCTP(PIP8)_NO numeric
@attribute wCLQ(Del(K)NA1)_NO numeric
@attribute wFLC(Del(G)NA9)_NO numeric
@attribute wSp(Del(Rho)NA3)_NO numeric
@attribute wFLC(EP1)_NO numeric
@attribute DGc(F)_NO numeric
@attribute wCTP(PIPAvg)_NO numeric
@attribute wFLC(Del(Rho)NA5)_NO numeric
@attribute wCTP(SIKA7)_NO numeric
@attribute wCLQ(Del(K)Max)_NO numeric
@attribute wCTP(SIEPA1)_NO numeric
@attribute wFLC(EP5)_NO numeric
@attribute wFLC(Del(G)NA4)_NO numeric
@attribute wCLQ(Del(K)NA9)_NO numeric
@attribute wCTP(PIP13)_NO numeric
@attribute wCLQ(Lapl2)_NO numeric
@attribute wFLC(Del(K)NA7)_NO numeric
@attribute wCLQ(IP)_NO numeric
@attribute wCTP(Del(Rho)NA8)_NO numeric
@attribute L1-9_NO numeric
@attribute wSp(Mw)_NO numeric
@attribute wFLC(SIEP)_NO numeric
@attribute wCTP(Del(Rho)NA5)_NO numeric
@attribute Class {C,NC}

@data
1208.4556,0.052172,0.001644,44.473,0.000992,0,0.000001,0.001381,0.006325,0.000003,51.680473,0.001419,0.00191,61.156576,59.470398,1.583797,0.001186,81.311062,2547.145858,17.05,128,0.001073,48.342577,C
27.707272,0.060332,0.000672,22.817,0.001448,4.958279,0,0.000961,0.000426,0.000003,8.064188,0.000745,0.001074,56.037958,4.92978,1.127443,0.000473,60.794,163.775088,19.48,57,-0.000063,4.472402,NC
42.490028,0,0.003376,30.34,0.001462,4.937149,0.000001,0.002387,0.004032,0,14.736044,0.004068,0.002957,0,30.324881,0,0.001411,0,1489.710675,13.97,137,-0.000039,28.285911,NC
0,0,0.001127,34.292,0.000965,4.912415,0,0.001145,0,0,0,0.000545,0.000884,0,0,0,0.001239,0,0,17.65,113,0.001903,0,NC
227.315263,0.052172,0.001623,35.708,0.001944,4.937161,0.000001,0.001973,0.002952,0.000001,28.108145,0.001243,0.002218,81.894505,17.326583,1.277482,0.001998,87.665995,721.948606,17.15,101,0.002676,22.002237,NC
1249.990539,0.050122,0.003187,46.915,0.001931,4.918809,0.000001,0.002839,0.009694,0.000001,50.949721,0.00386,0.002922,70.530574,91.262791,1.033818,0.001792,66.796068,5962.729689,17.8,156,0.001894,104.063789,NC
290.415747,0.039804,0.002648,0,0.001931,4.851601,0.000001,0.002276,0.007955,0.000001,18.313453,0.001056,0.001628,60.950081,21.552809,0.860949,0.004326,35.671401,2236.831062,17.65,0,0.006755,30.786405,NC
16.058107,0,0.001411,22.817,0.001931,4.828463,0,0.001353,0.000322,0,15.329042,0.002218,0.001606,0,2.776132,0,0.000596,0,124.122677,19.48,57,-0.000022,2.52014,NC
35.485449,0.05524,0.003364,34.292,0.001931,4.803857,0.000001,0.002215,0.002302,0.000001,10.673921,0.001576,0.001568,29.183167,9.608566,0.779007,0.00456,26.76015,387.71029,17.65,113,0.004135,10.428175,NC
0,0,0.00232,39.522,0.001931,4.781516,0,0.003007,0,0,0,0.002912,0.003311,0,0,0,0.00156,0,0,17.31,129,0.000886,0,NC
20.185952,0,0.005042,0,0.002896,4.779905,0,0.00259,0.000859,0,2.55484,0.005209,0.002316,0,2.614262,0,0.003725,0,356.127576,16.81,0,-0.000073,3.161731,NC
93.9535,0.051177,0.004095,0,0.002414,4.73618,0.000001,0.002151,0.002068,0.000001,29.703422,0.004566,0.001997,44.164269,17.173715,1.155599,0.002615,33.619175,1302.405465,16.81,0,-0.000047,15.627318,NC
45.191577,0.051177,0.002117,37.102,0.001931,4.709369,0.000001,0.003007,0.003426,0.000001,29.531747,0.00297,0.003373,70.649898,25.721813,1.157497,0.001396,34.349112,687.306075,17.14,115,-0.000077,31.413285,NC
259.917479,0.059706,0.003289,51.169,0.003862,4.679998,0.000001,0.002168,0.001341,0.000001,90.064927,0.003085,0.002113,50.771582,21.495989,1.291412,0.001933,32.124095,957.644922,18.55,128,0.000334,21.407473,NC
35.600755,0.053072,0.001615,26.69,0.001931,4.625201,0.000001,0.001485,0.000915,0.000001,25.071072,0.000657,0.00143,49.438538,18.65721,0.772242,0.002777,33.060251,409.329196,18.55,97,0.000005,8.585171,NC
48.393106,0.04917,0.000883,0,0.002414,4.60517,0.000001,0.001333,0.003743,0.000001,34.614771,0.000412,0.001122,132.543238,9.712182,0.742855,0.001841,32.423972,414.598144,19.2,0,0.002579,13.347426,NC
115.526417,0.048654,0.001729,31.871,0.001931,4.570952,0.000001,0.001856,0.007254,0.000001,18.283549,0.000715,0.001359,69.645448,17.848103,0.739516,0.003677,34.553559,1311.37045,17.88,99,0.006029,23.134296,NC
12.202653,0,0.002399,26.69,0.003379,4.806161,0,0.002181,0.000242,0,12.774201,0.001327,0.00216,0,7.189697,0,0.003134,0,140.541797,18.55,97,0.000005,3.561798,NC
195.798086,0.056797,0.003549,0,0.002896,4.988805,0.000001,0.002923,0.005577,0.000001,28.080473,0.001433,0.002019,27.935187,19.643728,0.956167,0.006041,29.849207,1562.467337,17.65,0,0.008429,23.824867,NC
252.14911,0.039804,0.005496,46.915,0.002414,4.94835,0.000001,0.004091,0.004954,0,24.329531,0.005976,0.003415,31.063783,29.157309,0.568345,0.004474,32.443914,2204.364429,17.8,156,0.005353,34.644316,NC
15.335926,0,0.001237,26.905,0.003379,4.982452,0,0.001877,0.000403,0,12.774201,0.000572,0.001561,0,3.54833,0,0.002657,0,102.121071,19.2,71,0.004184,3.421841,NC
60.87334,0,0.005575,0,0.002896,4.982162,0.000001,0.002628,0.003058,0,12.296871,0.007319,0.002335,0,9.812259,0,0.003511,0,1141.70517,16.81,0,-0.000068,11.841106,NC
328.962161,0.048654,0.002013,0,0.002414,4.945285,0.000002,0.00224,0.010125,0.000001,25.470739,0.000768,0.001627,63.679088,25.579342,0.721579,0.003149,33.985315,2212.975483,17.65,0,0.006088,35.116103,NC
604.349339,0,0.002661,0,0.003862,4.958528,0.000001,0.002338,0.003526,0,83.133982,0.001826,0.001994,0,38.467465,0,0.002285,0,2444.056399,18.55,0,0.002173,54.987428,NC
213.733164,0,0.000487,0,0.000965,4.888582,0.000001,0.000609,0.008672,0,25.838283,0.00016,0.000451,0,26.689728,0,0.001323,0,1918.260187,17.88,0,0.002507,33.840325,NC
481.018958,0,0.001495,0,0.001448,4.936895,0.000002,0.001519,0.011225,0,25.92308,0.000618,0.001144,0,30.356761,0,0.001717,0,2988.252453,17.65,0,0.002853,42.339037,NC
140.094913,0,0.001064,0,0.000965,4.860271,0.000001,0.001161,0.009999,0,23.877694,0.000535,0.000857,0,21.948337,0,0.002029,0,1692.293621,17.88,0,0.004026,30.439765,C
935.475497,0.039804,0.001863,0,0.000965,4.843848,0.000002,0.001777,0.010699,0.000001,41.28821,0.00092,0.001319,148.864401,81.469002,0.859181,0.002054,35.7604,6000.906412,17.8,0,0.003874,103.204311,NC
527.312384,0,0.001886,46.915,0.001448,4.785839,0.000001,0.00188,0.007763,0,41.2926,0.001625,0.001817,0,61.851768,0,0.001697,0,3143.006137,17.8,156,0.001479,80.944938,NC
129.802629,0,0.00196,0,0.002414,4.746103,0.000001,0.002212,0.004398,0,12.751431,0.000826,0.001742,0,10.061671,0,0.00267,0,737.205543,17.65,0,0.003449,15.384481,NC
0,0,0.001313,26.69,0.001448,4.696782,0,0.001208,0,0,0,0.000936,0.001275,0,0,0,0.001347,0,0,18.55,97,0.000002,0,NC
0,0,0.000776,48.749,0.001931,4.662828,0,0.00113,0,0,0,0.000418,0.001135,0,0,0,0.000912,0,0,21.72,114,-0.000086,0,NC
22.20287,0,0.0009,22.817,0.001931,4.678948,0,0.001287,0.000242,0,5.054787,0.000966,0.0015,0,3.073576,0,0.000587,0,119.19522,19.48,57,-0.000057,2.553961,NC
129.189022,0,0.001394,35.708,0.002414,4.737805,0,0.001929,0.002152,0,18.429869,0.00068,0.001812,0,10.246954,0,0.002558,0,544.342527,17.15,101,0.003195,13.656366,NC
630.639063,0.039804,0.00057,0,0.000965,4.993022,0.000002,0.000756,0.013415,0.000001,36.416941,0.000208,0.000608,160.324284,35.683294,1.029563,0.001056,48.840546,3267.244867,17.65,0,0.001575,51.493302,NC
916.926794,0,0.00253,0,0.000965,4.986769,0.000002,0.002922,0.009862,0,46.283831,0.004142,0.003082,0,88.09958,0,0.001153,0,5114.392179,17.8,0,0.001295,96.605453,NC
957.23915,0,0.002344,46.915,0.000965,4.961991,0.000002,0.002342,0.010579,0,61.5568,0.003286,0.002194,0,81.353128,0,0.001583,0,5010.687804,17.8,156,0.002372,93.565987,NC
371.566887,0,0.0011,0,0.001448,4.976536,0.000002,0.001526,0.01115,0,33.667484,0.000423,0.001236,0,23.018028,0,0.001735,0,2260.795979,20.76,0,0.002489,33.214681,NC
169.827042,0.042506,0.001026,0,0.000965,4.933632,0.000002,0.001213,0.01308,0.000001,35.720004,0.000584,0.000975,85.564267,27.464935,0.950063,0.001619,39.321902,2280.837126,17.88,0,0.002733,35.684843,NC
435.106892,0.039804,0.000849,0,0.001448,4.964069,0.000002,0.001294,0.009669,0.000001,69.186658,0.000371,0.001077,59.020809,41.095801,0.774944,0.001971,41.017611,2353.197748,17.15,0,0.003459,55.21827,NC
62.785049,0.039804,0.00044,0,0.000965,4.929709,0.000001,0.000718,0.004706,0.000001,27.372687,0.000199,0.000578,92.682166,10.95064,0.715281,0.001113,35.263378,490.380741,19.2,0,0.002228,15.118303,NC
96.9563,0.039804,0.001675,34.292,0.001931,4.906186,0.000001,0.002207,0.006725,0.000001,25.327301,0.000609,0.001758,83.063071,16.536258,0.794203,0.002854,36.251857,866.333099,17.65,113,0.002471,20.491788,NC
40.146251,0.039804,0.00079,0,0.001448,4.890919,0.000001,0.00107,0.000982,0.000001,29.904757,0.001263,0.001415,23.214224,8.120764,0.699427,0.000325,42.946414,235.930157,19.48,0,-0.000007,7.1072,NC
55.437966,0.039804,0.001297,26.69,0.001448,4.878085,0.000001,0.001455,0.001036,0.000001,27.516126,0.000706,0.001524,25.06893,36.263155,0.880247,0.00173,46.635331,687.555963,18.55,97,0.000004,14.904007,C
101.761566,0,0.001246,39.522,0.001448,4.861794,0,0.002337,0.001514,0,8.963541,0.001071,0.002574,0,18.548023,0,0.001078,0,709.043297,17.31,129,0.001103,24.998325,NC
159.57521,0,0.001241,39.522,0.001448,4.857339,0.000001,0.002292,0.004918,0,21.571804,0.001129,0.002617,0,39.773675,0,0.001063,0,1648.876672,17.31,129,0.000544,60.813778,NC
48.513357,0.078773,0.001088,0,0.001448,4.916096,0.000001,0.001565,0.003886,0.000001,22.234791,0.001059,0.001549,48.461868,12.724813,0.805508,0.001041,39.729601,618.495212,19.2,0,0.000701,15.569357,NC
19.996844,0.039804,0.001066,0,0.001931,4.952441,0.000001,0.001984,0.001808,0.000001,15.329042,0.001016,0.00199,47.331569,6.683567,0.777769,0.001233,36.475428,249.855032,19.2,0,0.001038,6.71996,NC
72.474149,0,0.002016,30.34,0.000965,5.044578,0,0.001473,0.001962,0,26.161369,0.002744,0.001624,0,26.777295,0,0.000811,0,1168.532296,13.97,137,-0.000021,19.382826,NC
312.006875,0.039804,0.004427,46.915,0.002414,4.98642,0.000001,0.004335,0.005355,0,38.081571,0.006626,0.00446,16.408698,70.688377,0.761683,0.002282,37.225611,2449.62041,17.8,156,0.002322,81.083901,NC
12.210445,0,0.000461,22.817,0.000965,4.887432,0,0.00066,0.000411,0,8.573641,0.000664,0.00084,0,5.124358,0,0.000204,0,107.169964,19.48,57,-0.000015,4.28053,NC
3.740955,0.039804,0.000667,22.817,0.001931,5.072088,0,0.00098,0.000109,0,7.664521,0.000842,0.001235,16.408698,2.095541,0.761683,0.0003,37.225611,34.004207,19.48,57,-0.000023,0.868228,NC
206.802895,0.039804,0.003177,46.915,0.001931,5.094353,0.000001,0.003621,0.00215,0,22.877732,0.004883,0.003919,32.616025,37.807367,1.285239,0.001701,36.8064,1471.413493,17.8,156,0.001572,25.66797,NC
348.462987,0.06634,0.002153,51.169,0.004827,5.105214,0.000001,0.002602,0.001576,0.000001,100.064715,0.001698,0.002878,17.509211,24.486974,0.759878,0.001274,31.837306,1517.290645,18.55,128,0.000396,31.270836,C
90.855053,0,0.002262,35.708,0.002414,5.087814,0,0.003204,0.001036,0,9.165169,0.002537,0.003411,0,7.361842,0,0.002035,0,374.318786,17.15,101,0.002168,9.717927,C
0,0,0.001708,26.69,0.002413,5.067618,0,0.001532,0,0,0,0.001086,0.001629,0,0,0,0.001489,0,0,18.55,97,0.000002,0,NC
51.812197,0,0.003575,46.915,0.002414,5.092148,0,0.004007,0.001373,0,5.054787,0.005073,0.004192,0,15.161784,0,0.001873,0,1125.3411,17.8,156,0.002011,15.41149,NC
753.879857,0.079608,0.007694,0,0.004587,5.101406,0.000001,0.006842,0.005069,0.000003,70.424882,0.011508,0.006684,28.6893,60.565145,0.934797,0.004502,18.2252,3901.086402,17.8,0,0.002388,81.626568,NC
72.335074,0.058583,0.001463,0,0.003755,5.102875,0.000001,0.00173,0.001372,0.000002,37.596039,0.001969,0.002151,78.153295,10.139235,0.834306,0.000743,33.386324,357.824002,19.48,0,-0.000045,8.488302,NC
509.476899,0.039804,0.002884,0,0.00764,5.119272,0.000002,0.003647,0.007705,0.000001,120.857681,0.003213,0.003493,141.314727,46.068645,0.744893,0.002395,33.225423,2405.935413,17.88,0,0.000561,85.566079,C
349.782138,0.039804,0.003677,46.794,0.008968,5.091494,0.000001,0.004545,0.003189,0,54.051361,0.003776,0.004336,25.26054,29.894415,0.729592,0.003603,33.3416,1449.017949,17.88,131,0.000896,55.362925,NC
594.803157,0.039804,0.002522,44.473,0.001985,5.083706,0.000001,0.001911,0.001893,0,64.163146,0.002617,0.002548,7.596596,20.567665,0.605369,0.00195,33.9096,798.690251,17.05,128,0.001021,15.969601,C
57.097206,0.088412,0.000967,26.69,0.001811,5.084457,0.000001,0.000963,0.001582,0.000002,44.811362,0.000553,0.000955,148.979083,37.915624,0.823484,0.001363,24.189083,772.315278,18.55,97,0.000002,18.077559,NC
46.603962,0.048654,0.000447,0,0.000979,5.088576,0.000001,0.000579,0.001354,0.000001,28.057702,0.000321,0.000712,97.76731,8.698591,0.708319,0.000374,30.315731,308.723137,19.48,0,-0.000057,8.02485,NC
351.499403,0.049755,0.002164,0,0.00279,5.129327,0.000002,0.002425,0.00643,0.000001,88.977701,0.002101,0.002697,140.690936,29.910308,0.672374,0.002542,33.033303,1414.799737,17.15,0,0.001407,47.689193,NC
600.637434,0.052806,0.000619,0,0.000965,5.129215,0.000002,0.000697,0.012015,0.000001,62.30187,0.00016,0.000482,148.381045,40.381023,0.661641,0.001529,31.793755,3242.645434,17.65,0,0.003253,60.404457,NC
266.22702,0.059806,0.003619,0,0.000965,5.139624,0.000002,0.001409,0.011001,0.000002,76.445796,0.007461,0.001591,134.500209,92.417652,0.943494,0.001554,31.540422,6219.082934,16.86,0,-0.000013,106.569687,NC
171.296726,0.093644,0.000846,0,0.000965,5.134561,0.000002,0.000881,0.008384,0.000002,58.618163,0.00015,0.000515,29.701314,25.112715,0.745179,0.002633,40.327606,1583.650643,17.88,0,0.006574,32.4522,C
173.554046,0.093644,0.003991,0,0.000965,5.140164,0.000001,0.001415,0.00728,0.000002,40.679388,0.007014,0.001397,29.701314,58.182962,0.745179,0.002077,40.327606,3676.48731,16.86,0,-0.000034,62.639315,C
309.186015,0.039804,0.002571,34.292,0.002776,5.118444,0.000001,0.002137,0.00657,0,24.950679,0.001119,0.001546,37.450831,18.891001,0.66858,0.003966,53.3752,1639.095553,20.76,113,0.00409,25.00005,C
53.33056,0,0.003369,34.292,0.002776,5.107297,0.000001,0.002326,0.003625,0,9.543699,0.001733,0.001786,0,8.918837,0,0.003822,0,910.486869,20.76,113,0.000768,11.673752,NC
78.261808,0,0.004763,46.794,0.005313,5.085615,0,0.003442,0.001182,0,7.968924,0.005358,0.002855,0,4.15631,0,0.004572,0,347.103267,17.88,131,0.001729,8.24919,C
86.40622,0.079608,0.005392,28.093,0.001931,5.107871,0.000001,0.002398,0.004694,0.000001,24.39541,0.010213,0.002847,25.586811,22.384278,1.01618,0.002762,18.2896,1722.104697,16.86,163,-0.000034,26.493928,NC
212.57314,0.085893,0.003279,23.409,0.002656,5.159911,0.000002,0.001615,0.006988,0.000002,52.272188,0.004653,0.001402,158.714429,38.832805,0.986073,0.002133,41.01647,3481.458809,16.81,147,-0.000014,38.116123,NC
432.7871,0.039804,0.002371,0,0.002656,5.172413,0.000002,0.001619,0.009177,0,77.581753,0.002598,0.001267,202.557908,46.926421,1.153762,0.002331,35.592358,3044.155459,17.88,0,0.000865,78.605762,NC
342.688451,0.039804,0.001065,0,0.001811,5.172218,0.000002,0.001222,0.011634,0.000001,37.474015,0.000398,0.000937,219.851311,26.101677,0.700695,0.001701,34.064517,2217.531227,20.76,0,0.000821,35.257431,C
436.050828,0.052096,0.000713,0,0.001448,5.114946,0.000002,0.001195,0.003,0.000001,97.019772,0.000633,0.001495,177.336676,29.679136,0.943863,0.000634,31.737217,1031.809235,18.91,0,-0.00005,29.466777,NC
461.176967,0.052806,0.001056,51.169,0.002896,5.080883,0.000002,0.001846,0.003338,0.000001,151.50015,0.000875,0.002151,125.675359,40.702348,1.081112,0.000738,32.192079,1818.084056,18.55,128,0.000323,46.369443,NC
13.734351,0.039804,0.000288,22.817,0.001448,5.07527,0,0.000522,0.000429,0,10.219361,0.000324,0.000682,110.747257,3.652188,1.293331,0.00019,38.7504,133.869911,19.48,57,-0.000012,2.294493,NC
35.137447,0,0.000892,37.102,0.001931,5.095221,0.000001,0.001963,0.002575,0,24.79233,0.001028,0.002431,0,21.924068,0,0.000576,0,695.304884,17.14,115,-0.000037,40.186182,NC
119.586355,0.051177,0.000575,0,0.000965,5.173061,0.000001,0.000802,0.009042,0.000001,96.419859,0.000561,0.001049,103.192857,27.871507,1.024831,0.000771,33.806791,1025.905805,18.83,0,-0.00004,42.984946,NC
129.193508,0.043458,0.000627,0,0.000965,5.178235,0.000002,0.000756,0.009089,0.000001,42.454853,0.00015,0.000483,36.443819,20.646923,0.678999,0.001937,34.991943,1312.454892,17.88,0,0.004534,26.771696,C
291.420675,0.045445,0.001353,0,0.000965,5.197372,0.000002,0.00142,0.009861,0.000001,43.038255,0.000724,0.001237,148.105085,28.54754,0.827328,0.001704,35.148176,1998.299553,17.65,0,0.001896,39.536539,NC
287.827818,0.039804,0.00122,0,0.001448,5.202947,0.000001,0.001306,0.008507,0,38.383135,0.000225,0.000775,183.495794,26.712606,1.020182,0.003554,35.158945,1682.276075,17.65,0,0.00917,38.747447,NC
212.86096,0.039804,0.000786,39.522,0.000965,5.211791,0.000001,0.001321,0.00709,0,28.706435,0.000429,0.00118,102.718586,42.111955,1.06995,0.001,32.975616,1937.695277,17.31,129,0.001261,64.073727,NC
342.985872,0,0.001264,34.292,0.001448,5.208156,0.000001,0.001531,0.005006,0,15.219255,0.000374,0.001128,0,18.556758,0,0.002413,0,1687.959584,17.65,113,0.005146,23.808263,NC
160.733913,0,0.000994,39.522,0.000965,5.209295,0.000001,0.001336,0.003776,0,15.517778,0.000515,0.001261,0,33.313934,0,0.001119,0,1214.791277,17.31,129,0.000915,49.770351,NC
53.271002,0.039804,0.000964,22.817,0.003259,5.211698,0.000001,0.001501,0.000972,0,23.220302,0.000892,0.001736,209.430165,8.257809,0.609181,0.000738,34.3252,295.187445,19.48,57,-0.000062,8.231388,NC
210.755825,0.060332,0.003576,34.292,0.003742,5.213377,0.000001,0.003844,0.004572,0.000002,13.173868,0.001249,0.00279,38.290671,17.549472,1.087044,0.00632,25.349035,1226.801892,17.65,113,0.009601,21.062802,NC
49.166784,0,0.001832,39.522,0.002294,5.208675,0,0.002987,0.000535,0,12.037602,0.002335,0.003307,0,7.015891,0,0.001119,0,281.406853,17.31,129,0.000595,11.602004,NC
85.898528,0.039804,0.001159,35.708,0.001448,5.21629,0,0.001634,0.001807,0.000001,27.7941,0.001022,0.001612,73.234062,6.235133,0.734186,0.001531,35.9398,340.882837,17.15,101,0.002327,9.615804,NC
774.085735,0.054279,0.001719,0,0.003985,5.257154,0.000002,0.002462,0.007689,0.000002,127.331567,0.001353,0.002318,104.245186,47.68735,1.114997,0.002007,45.050034,3194.308679,17.88,0,0.001052,90.691704,NC
1334.024177,0.043944,0.002497,0,0.001448,5.24838,0.000002,0.003126,0.011262,0.000001,70.613362,0.002536,0.00308,99.228411,95.122439,1.088302,0.002056,52.269938,6178.125182,17.8,0,0.003083,116.810743,NC
584.710245,0.051177,0,34.292,0,5.337387,0.000002,0,0.009279,0.000001,45.22708,0,0,133.703643,31.23094,0.970592,0,47.798542,2672.711343,17.65,113,0,44.716393,NC
2113.606113,0.046438,0.000975,46.915,0.000965,5.339603,0.000002,0.00111,0.011672,0.000001,95.03354,0.000968,0.00116,125.600086,128.344459,1.063306,0.000466,53.364502,8025.114176,17.8,156,0.000416,149.685867,NC
364.881638,0,0.000596,31.84,0.000965,5.333341,0.000001,0.00077,0.001347,0,41.492089,0.000253,0.000717,0,17.213361,0,0.000814,0,798.605752,18.91,87,-0.00009,18.552226,NC
728.207478,0,0,46.915,0,5.312276,0.000001,0,0.004063,0,35.274903,0,0,0,47.014335,0,0,0,3216.794305,17.8,156,0,56.069283,NC
0,0,0.000803,31.871,0.000979,5.304008,0,0.000915,0,0,0,0.000336,0.000906,0,0,0,0.001385,0,0,17.88,99,0.002188,0,C
369.996445,0.039804,0.00221,34.292,0.001931,5.319718,0.000001,0.002776,0.006025,0.000002,15.673815,0.001016,0.002269,105.515468,22.379351,1.397517,0.002619,64.3448,1899.049396,17.65,113,0.002737,30.420768,NC
177.593646,0,0.003098,44.473,0.001985,5.312061,0,0.003285,0.001763,0,7.438056,0.002304,0.003953,0,5.815853,0,0.003476,0,381.505416,17.05,128,0.00705,5.077108,C
40.912397,0.039804,0.001564,37.102,0.001931,5.314979,0.000001,0.003237,0.003666,0.000001,17.195866,0.001797,0.003894,155.052045,28.914179,1.277049,0.001375,49.439243,746.153754,17.14,115,-0.00014,36.008923,NC
235.498323,0.039804,0.004361,46.915,0.002427,5.319615,0.000001,0.004559,0.002881,0,19.33391,0.004602,0.005021,21.474639,30.417144,1.114187,0.003592,33.4552,2104.072953,17.8,156,0.005145,28.892107,NC
155.819297,0,0.002361,39.522,0.002427,5.322812,0,0.00426,0.002685,0,11.770844,0.002544,0.005549,0,17.198241,0,0.00191,0,625.806916,17.31,129,0.001501,19.273514,NC
837.556451,0.039804,0.002368,0,0.001944,5.324192,0.000002,0.002642,0.01195,0.000001,43.173972,0.001011,0.002239,100.837771,40.3559,1.218995,0.003102,69.662749,3190.913412,17.65,0,0.004713,47.92688,C
122.950297,0.047552,0.002254,0,0.002896,5.322499,0.000001,0.003589,0.012299,0.000001,65.74589,0.004238,0.005814,87.237198,29.876514,0.934956,0.001698,39.35325,1074.871139,18.83,0,-0.000026,45.897407,NC
633.21833,0.04229,0.001958,0,0.002427,5.319555,0.000001,0.002582,0.003418,0.000001,68.888506,0.001799,0.003282,90.733058,31.404692,1.180746,0.001542,48.498712,1446.926175,18.91,0,-0.00012,33.399689,NC
56.647496,0.039804,0.002101,26.69,0.002427,5.309168,0.000001,0.00192,0.001903,0,32.111109,0.001314,0.002416,336.049763,39.464205,0.633051,0.002893,30.557499,870.277535,18.55,97,0.000005,19.633261,NC
1027.363402,0.039804,0.002871,44.473,0.003474,5.318124,0.000001,0.00323,0.007989,0.000001,64.749305,0.00227,0.004727,102.45695,52.320685,1.090704,0.002841,53.946004,2161.824394,17.05,128,0.001633,44.286395,C
617.857581,0.053072,0.003032,51.169,0.005819,5.30465,0.000002,0.003648,0.003851,0.000001,152.379134,0.001337,0.003583,103.094211,42.31341,0.769146,0.003119,41.477448,2905.686465,18.55,128,0.003706,60.557797,NC
132.229756,0.039804,0.001179,0,0.002427,5.296367,0.000001,0.001814,0.005034,0.000001,39.692604,0.000698,0.001727,159.526962,17.655678,1.151859,0.002636,66.312748,749.441869,19.2,0,0.004929,23.601145,NC
12.632909,0,0.000821,26.905,0.002896,5.304216,0,0.001494,0.001292,0,6.988859,0.000654,0.001561,0,2.197356,0,0.001257,0,99.475638,19.2,71,0.000922,3.442647,NC
205.216314,0.059706,0.003588,0,0.003392,5.324135,0.000001,0.003044,0.005034,0,27.731984,0.001287,0.002312,318.643773,14.694455,0.604631,0.005808,25.898088,1469.34492,20.76,0,0.009605,23.095595,NC
97.84069,0.057464,0.001884,48.749,0.003862,5.309633,0.000001,0.002229,0.002588,0.000001,101.309203,0.002229,0.002695,49.288408,27.485992,0.631261,0.001123,25.710906,1085.798248,21.72,114,-0.000021,32.11734,C
378.404404,0.039804,0.002761,44.473,0.001489,5.308998,0.000001,0.002161,0.00587,0,29.752225,0.002607,0.002664,35.729515,28.842083,0.592777,0.002507,32.264284,1768.415988,17.05,128,0.002824,21.89173,C
0,0,0.000875,31.84,0.001931,5.314597,0,0.001449,0,0,0,0.000756,0.001831,0,0,0,0.000741,0,0,18.91,87,-0.00005,0,NC
55.308212,0,0.007122,0,0.003392,5.329343,0.000001,0.003213,0.003236,0,10.219361,0.0091,0.003086,0,12.440599,0,0.004204,0,1530.580332,16.81,0,-0.000078,13.659744,NC
381.930292,0.039804,0.001697,51.169,0.001931,5.297471,0.000001,0.00151,0.003026,0.000002,79.625993,0.001804,0.001674,25.861607,28.260299,0.871857,0.000797,44.448469,1922.016585,18.55,128,-0.000021,38.135639,NC
509.531898,0,0.004712,46.915,0.002414,5.32343,0.000001,0.004128,0.005951,0,45.448033,0.006696,0.004096,0,56.326117,0,0.00268,0,3375.985712,17.8,156,0.002309,69.89313,NC
19.528412,0,0.001389,0,0.002896,5.331473,0.000001,0.003259,0.002882,0,15.02018,0.00173,0.004036,0,17.027528,0,0.000803,0,397.061474,17.14,0,-0.000051,26.286947,NC
254.403968,0,0.002529,51.169,0.003862,5.303988,0.000001,0.003584,0.001674,0,40.777488,0.002027,0.003823,0,17.678574,0,0.001679,0,1459.963625,18.55,128,0.001515,25.268544,C
34.867206,0,0.002639,0,0.002896,5.290261,0.000001,0.004249,0.003588,0,12.543603,0.003624,0.004657,0,27.881021,0,0.001905,0,924.0796,17.14,0,-0.00016,42.43103,NC
110.858618,0,0.002476,39.522,0.001931,5.261293,0,0.002644,0.002436,0,11.108604,0.002818,0.002776,0,28.00786,0,0.0015,0,1008.114032,17.31,129,0.000906,33.418227,NC
64.197285,0,0.000936,0,0.000965,5.277007,0,0.000977,0.002056,0,12.664415,0.000967,0.000952,0,9.199317,0,0.000859,0,424.247637,19.2,0,-0.000016,11.74757,NC
151.823095,0,0.001166,0,0.001448,5.311829,0.000001,0.001731,0.007111,0,17.774095,0.000504,0.001416,0,17.394872,0,0.002317,0,1379.028757,17.88,0,0.003943,21.838612,C
353.209293,0.039804,0.004921,0,0.001931,5.308803,0.000002,0.003415,0.017462,0.000001,40.96235,0.007211,0.003635,64.388324,54.853824,1.019064,0.002263,54.40522,7297.842511,20.94,0,0.000017,84.251727,NC
417.459684,0.039804,0.001354,0,0.000965,5.347508,0.000002,0.001329,0.010327,0.000001,30.60319,0.000535,0.000917,64.388324,22.187988,1.019064,0.002344,54.40522,2198.977958,17.65,0,0.005224,30.938667,NC
405.24884,0.039804,0.001504,0,0.000483,5.281818,0.000002,0.001009,0.010177,0.000001,52.411195,0.002153,0.001083,77.536683,70.747677,1.19612,0.000603,81.245427,2697.534227,17.31,0,0.000005,92.298806,NC
1381.145329,0.039804,0.000931,46.915,0.000483,5.170567,0.000001,0.000889,0.008722,0.000001,69.265945,0.00046,0.000659,84.049919,84.410114,1.283047,0.001027,87.990621,5150.84324,17.8,156,0.001937,91.657076,NC
30.851746,0,0.000204,26.905,0.000483,5.24419,0,0.000315,0.001305,0,7.609627,0.000075,0.000226,0,4.944349,0,0.00062,0,223.245265,19.2,71,0.001246,6.302997,NC
127.798936,0.039804,0.000204,31.871,0.000483,5.276667,0.000001,0.000315,0.006277,0.000001,17.774095,0.000075,0.000226,30.528658,19.417836,0.990876,0.00062,58.9648,1550.56794,17.88,99,0.001246,23.173745,C
91.660957,0.060332,0.000408,0,0.000965,5.278847,0.000001,0.00063,0.00653,0.000003,18.283549,0.00015,0.000452,56.037958,17.856717,1.127443,0.00124,60.794,1311.223246,17.88,0,0.002493,22.537613,NC
47.909315,0,0.000329,26.905,0.000965,5.31033,0.000001,0.000573,0.002683,0,17.828988,0.00015,0.000438,0,11.179209,0,0.000957,0,495.754413,19.2,71,0.00186,12.553777,NC
107.361306,0,0.000653,0,0.000965,5.317049,0.000001,0.00095,0.004078,0,30.776392,0.000535,0.000804,0,18.129279,0,0.001104,0,703.114362,19.2,0,0.001981,20.867518,NC
101.609062,0,0.000329,26.905,0.000965,5.3426,0.000001,0.000573,0.003218,0,25.212151,0.00015,0.000438,0,14.664639,0,0.000957,0,567.461408,19.2,71,0.00186,16.054134,NC
0,0,0.000411,22.817,0.000965,5.341825,0,0.000581,0,0,0,0.000616,0.00072,0,0,0,0.000173,0,0,19.48,57,-0.000015,0,NC
7.408067,0.039804,0.001984,0,0.001931,5.355298,0,0.001996,0.00121,0.000001,5.109681,0.000994,0.001547,36.027605,1.821586,0.627375,0.003261,36.1201,91.04479,17.88,0,0.005253,2.488173,NC
8.236188,0.039804,0.001048,30.34,0.000965,5.121877,0,0.000822,0.001167,0.000001,8.751797,0.000819,0.000869,36.027605,5.469012,0.627375,0.000711,36.1201,183.83125,13.97,137,-0.00002,4.53215,NC
10.526631,0.039804,0.001415,0,0.002414,5.15376,0,0.001779,0.0011,0.000001,8.119081,0.001201,0.001603,36.027605,3.61325,0.627375,0.002012,36.1201,102.02666,19.2,0,0.002202,5.465949,NC
5.504402,0,0.001055,22.817,0.001931,5.10256,0,0.000951,0.000185,0,3.0094,0.001466,0.001172,0,1.856204,0,0.000416,0,44.579868,19.48,57,-0.000013,1.918441,NC
144.573941,0,0.002107,39.522,0.001944,5.131154,0,0.00343,0.002457,0,12.30628,0.002345,0.00397,0,22.593483,0,0.001619,0,617.087122,17.31,129,0.001729,29.174992,NC
42.216764,0.078773,0.000807,0,0.001944,5.183012,0.000001,0.001446,0.002833,0.000001,22.204887,0.000583,0.001485,48.461868,9.893342,0.805508,0.001305,39.729601,380.420135,19.2,0,0.002043,11.488403,NC
442.563856,0,0.004374,46.915,0.001448,5.19603,0.000001,0.003173,0.003136,0,20.110541,0.00658,0.003304,0,35.706091,0,0.002035,0,2132.051813,17.8,156,0.000426,40.843363,NC
675.703732,0,0.00365,44.473,0.001985,5.210776,0.000001,0.002897,0.004838,0,38.353855,0.00312,0.003518,0,39.27973,0,0.003263,0,1551.206656,17.05,128,0.004621,32.787806,NC
254.553592,0.052172,0.001893,0,0.000979,5.240018,0.000001,0.001139,0.008191,0.000002,23.393229,0.000853,0.000939,56.984402,22.980001,0.870456,0.002445,44.232858,1832.042199,17.65,0,0.002857,31.251686,NC
122.44548,0.046694,0.002153,0,0.000965,5.261291,0.000001,0.000941,0.005562,0.000001,28.480139,0.001287,0.00066,63.517646,31.327048,1.081912,0.002392,53.466883,2549.179205,16.81,0,-0.000059,37.337645,NC
92.699798,0.048654,0.004983,0,0.001448,5.288668,0.000002,0.00273,0.008778,0.000001,27.603142,0.009619,0.003052,90.551446,36.853859,0.789596,0.00192,34.666505,2539.183902,16.86,0,-0.000031,42.407395,NC
65.071408,0.052172,0.001364,31.871,0.001448,5.276308,0.000001,0.001022,0.008347,0.000001,18.338442,0.000855,0.000875,97.016615,12.068659,0.785041,0.001671,34.741101,858.134542,17.88,99,-0.000091,16.786784,NC
229.355554,0.060332,0.002691,46.915,0.000965,5.22825,0.000001,0.001833,0.00503,0.000001,21.118502,0.005006,0.002078,65.050712,33.207359,0.693142,0.001087,33.7305,1752.315234,17.8,156,-0.000039,43.250832,NC
0,0,0.000326,22.817,0.000965,5.239968,0,0.000412,0,0,0,0.000203,0.000436,0,0,0,0.000321,0,0,19.48,57,-0.000026,0,NC
34.246191,0.039804,0.002806,0,0.002414,5.160641,0,0.002492,0.000667,0.000001,9.2647,0.003468,0.002889,40.447131,4.934994,0.785426,0.001773,33.7902,252.757817,18.91,0,-0.000102,4.909261,NC
196.770769,0.047888,0.001893,24.659,0.000965,5.013916,0.000001,0.001076,0.011134,0.000001,25.085302,0.002544,0.001278,153.715314,31.216618,0.848718,0.000774,37.780615,3800.911936,20.94,186,-0.000001,51.912888,NC
131.002615,0.048654,0.001297,0,0.001931,5.066028,0.000001,0.001452,0.008998,0.000001,28.025579,0.000382,0.001087,71.73152,21.047817,0.934187,0.003508,45.670898,1471.634465,17.88,0,0.005029,26.659598,NC
215.949333,0.048654,0.001209,0,0.000965,5.087603,0.000001,0.000897,0.001024,0.000002,32.285633,0.001399,0.000986,36.847996,13.329871,0.997423,0.000765,52.265467,483.335119,18.91,0,-0.00004,14.531839,NC
0,0,0.000659,31.871,0.000965,5.10897,0,0.001002,0,0,0,0.000289,0.000812,0,0,0,0.001551,0,0,17.88,99,0.002484,0,NC
0,0,0.001327,31.871,0.001448,5.135339,0,0.00152,0,0,0,0.000662,0.001204,0,0,0,0.002407,0,0,17.88,99,0.003987,0,NC
8.55787,0,0.001261,37.102,0.001931,5.186371,0,0.002818,0.001419,0,6.554237,0.001257,0.003069,0,10.818337,0,0.001259,0,206.747636,17.14,115,-0.000136,17.785028,NC
198.321965,0,0.003074,46.915,0.002414,5.213525,0,0.003878,0.000699,0,20.219149,0.003205,0.003858,0,11.617192,0,0.002298,0,752.410295,17.8,156,0.003059,15.445391,NC
3.673729,0,0.001512,31.871,0.002414,5.243604,0,0.002458,0.00105,0,3.0094,0.000801,0.002182,0,3.257705,0,0.002008,0,111.71341,17.88,99,0.001313,4.775755,C
7.500367,0,0.001121,26.905,0.002414,5.220824,0,0.002096,0.00117,0,7.664521,0.001047,0.002074,0,2.088085,0,0.001256,0,81.079426,19.2,71,0.001034,2.909969,NC
116.065724,0.039804,0.002152,0,0.001931,5.245085,0.000001,0.004187,0.003407,0.000002,12.508378,0.002759,0.004876,86.818276,29.17378,1.397517,0.001472,64.2372,997.779399,17.31,0,0.001093,43.343245,NC
198.321965,0,0.00169,51.169,0.002896,5.265988,0,0.002111,0.000699,0,20.219149,0.001283,0.002038,0,11.617192,0,0.001387,0,752.410295,18.55,128,0.00147,15.445391,NC
3.673729,0,0.000935,37.102,0.001448,4.893269,0,0.002201,0.00105,0,3.0094,0.001043,0.002498,0,3.257705,0,0.000848,0,111.71341,17.14,115,-0.000087,4.775755,NC
0,0,0.001117,26.69,0.001247,0,0,0.000913,0,0,0,0.000446,0.000772,0,0,0,0.00188,0,0,18.55,97,0.000003,0,NC
0,0,0.001184,51.169,0.002495,5.003785,0,0.001761,0,0,0,0.001104,0.002007,0,0,0,0.000845,0,0,18.55,128,0.00051,0,NC
13.294083,0,0.005574,35.708,0.006237,4.868894,0,0.005369,0.000484,0,12.524044,0.007477,0.005982,0,9.143347,0,0.003343,0,152.913281,17.15,101,0.001031,4.563953,NC
20.721679,0,0.007211,0,0.006237,4.829531,0,0.006573,0.000759,0,6.907278,0.003387,0.005001,0,9.635575,0,0.008873,0,280.964741,17.65,0,0.009062,4.648688,C
0,0,0.011185,24.659,0.002495,4.771236,0,0.005131,0,0,0,0.024882,0.005352,0,0,0,0.003666,0,0,20.94,186,0.000026,0,C
0,0,0.004373,51.169,0.007484,4.732262,0,0.004844,0,0,0,0.00271,0.004904,0,0,0,0.003353,0,0,18.55,128,0.001862,0,C
382.876619,0,0.013603,46.915,0.003742,4.692441,0.000001,0.008298,0.004399,0,13.666147,0.023521,0.007314,0,20.975008,0,0.006552,0,1859.479734,17.8,156,0.005729,26.76123,C
87.150378,0,0.004025,0,0.00499,5.016131,0.000003,0.003263,0.004029,0,48.289387,0.001829,0.003052,0,63.719716,0,0.005037,0,1359.873203,18.55,0,0.000009,31.17909,NC
400.992116,0,0.003942,34.292,0.002495,4.881641,0.000002,0.003917,0.013388,0,28.858065,0.002479,0.003105,0,27.503549,0,0.004132,0,2321.193585,17.65,113,0.00523,41.750701,NC
202.240604,0,0.002394,31.871,0.002495,4.842861,0.000002,0.002156,0.016148,0,35.765343,0.000764,0.00154,0,26.861246,0,0.004788,0,2012.09684,17.88,99,0.004852,38.451986,NC
565.296081,0,0.002576,35.708,0.00253,4.802346,0.000002,0.003189,0.011563,0,88.786451,0.001992,0.003619,0,41.019075,0,0.003288,0,1824.649529,17.15,101,0.003981,54.465974,C
1333.168528,0,0.002901,0,0.002495,4.766331,0.000005,0.002666,0.028029,0,98.547529,0.000636,0.001588,0,72.930932,0,0.006268,0,5680.216523,20.76,0,0.01114,99.877484,NC
4089.996265,0,0.005137,44.473,0.006412,4.514067,0.000003,0.005846,0.025752,0,223.000589,0.005347,0.008518,0,146.539016,0,0.003307,0,6697.042928,17.05,128,0.002455,116.459178,NC
994.014904,0,0.005542,0,0.006237,4.417559,0.000003,0.005346,0.020504,0,48.967629,0.001665,0.003754,0,46.053894,0,0.008711,0,3886.481158,20.76,0,0.013884,59.692233,C
47.037853,0,0.001378,22.817,0.003777,4.232154,0.000001,0.001815,0.001337,0,20.721835,0.001762,0.002629,0,8.482382,0,0.000571,0,298.20322,19.48,57,-0.000045,5.64833,C
0,0,0.001942,22.817,0.003777,4.278912,0,0.002358,0,0,0,0.001725,0.00279,0,0,0,0.001296,0,0,19.48,57,-0.000135,0,C
867.964978,0,0.006674,51.169,0.010119,4.479733,0.000001,0.007166,0.00382,0,108.067372,0.005166,0.00889,0,32.361208,0,0.004066,0,1915.875195,18.55,128,0.003172,34.8714,NC
849.03734,0,0.003817,34.292,0.003742,4.749926,0.000002,0.004319,0.01564,0,46.448165,0.001588,0.003361,0,33.085835,0,0.00533,0,2862.94125,17.65,113,0.00759,39.433047,C
2919.140665,0,0.003178,44.473,0.003847,5.0254,0.000002,0.003526,0.018081,0,135.227267,0.002759,0.004698,0,88.360811,0,0.002375,0,4102.114777,17.05,128,0.002532,62.784227,C
346.235223,0,0.003201,39.522,0.002495,4.98488,0.000003,0.004346,0.01326,0,71.705943,0.001821,0.003744,0,66.90804,0,0.003003,0,2717.756855,17.31,129,0.002698,100.763326,NC
187.976206,0.059706,0.001785,0,0.00253,5.012525,0.000003,0.002301,0.013945,0.000001,88.504106,0.001207,0.002283,123.347279,27.813766,0.92014,0.002792,34.76284,1408.027653,19.2,0,0.004003,38.668547,C
1015.289074,0,0.002854,0,0.002495,4.947297,0.000004,0.004166,0.026697,0,82.738931,0.001821,0.00369,0,66.745668,0,0.002552,0,5757.934299,17.65,0,0.001255,81.362899,NC
653.457782,0.039804,0.001913,0,0.002495,4.89044,0.000003,0.002427,0.021667,0.000001,48.350949,0.000843,0.001861,130.688988,40.254771,0.755463,0.003445,35.850723,3761.455366,17.65,0,0.004759,47.939176,NC
134.002179,0,0.002314,0,0.003742,4.756227,0.000002,0.00443,0.010462,0,48.642562,0.002851,0.004896,0,83.158497,0,0.001691,0,2349.385551,17.14,0,-0.000129,99.817275,C
349.276061,0.039804,0.002547,0,0.003742,4.662098,0.000001,0.004393,0.005818,0,49.827083,0.002552,0.004671,25.794134,27.703715,0.609181,0.003323,35.7006,1471.687073,17.15,0,0.003238,36.921417,C
63.460436,0,0.000914,22.817,0.002495,4.620849,0,0.002025,0.000744,0,20.573425,0.002059,0.002965,0,9.233814,0,0.000293,0,343.877469,19.48,57,0.000002,7.478849,C
131.135259,0,0.002298,0,0.00499,4.724164,0.000001,0.004866,0.005704,0,34.387982,0.002871,0.005192,0,18.23991,0,0.002743,0,884.755656,19.2,0,0.001729,23.626564,NC
93.739832,0,0.0022,37.102,0.003742,4.70484,0.000001,0.004962,0.004907,0,56.778791,0.004034,0.00654,0,60.07887,0,0.001311,0,1578.692776,17.14,115,-0.00007,78.306365,C
200.361572,0.06634,0.001589,37.102,0.002495,4.761604,0.000004,0.003166,0.018937,0.000001,104.076045,0.001821,0.003295,125.437935,112.121677,0.866558,0.001403,34.010995,3498.605773,17.14,115,-0.000108,158.567177,C
822.296944,0.06634,0.002547,0,0.003742,5.020914,0.000004,0.004393,0.019782,0.000001,222.823781,0.002552,0.004671,125.437935,71.340035,0.866558,0.003323,34.010995,3669.506827,17.15,0,0.003238,98.540399,C
278.712894,0,0.002243,0,0.002495,5.017615,0.000004,0.00364,0.023412,0,88.504106,0.001821,0.00345,0,37.315609,0,0.002209,0,2817.798372,17.88,0,0.000967,47.989435,NC
683.26029,0.059706,0.00494,0,0.005927,5.011077,0.000005,0.005871,0.026989,0.000001,95.411385,0.002586,0.004699,60.680876,55.599682,0.786277,0.006159,34.937235,4357.433852,17.65,0,0.005008,67.656275,NC
234.952416,0,0.003435,39.522,0.00468,4.945865,0.000003,0.005393,0.011371,0,87.978402,0.004203,0.005596,0,98.244201,0,0.002549,0,2450.393129,17.31,129,0.001315,102.769665,C
64.47358,0,0.002593,39.522,0.002495,4.900389,0.000001,0.003943,0.004225,0,24.408688,0.002451,0.004391,0,35.939645,0,0.001932,0,852.113308,17.31,129,0.001333,31.371124,NC
79.150049,0,0.006596,0,0.010297,4.812805,0,0.008072,0.002947,0,21.544822,0.005593,0.007218,0,9.039529,0,0.006838,0,620.907061,17.88,0,0.002847,17.024904,NC
0,0,0.001874,31.84,0.002495,4.697305,0,0.002621,0,0,0,0.002294,0.003631,0,0,0,0.001054,0,0,18.91,87,-0.000016,0,NC
72.987234,0,0.002801,0,0.00468,4.727519,0.000001,0.003011,0.004092,0,13.814557,0.00151,0.002355,0,13.838674,0,0.003263,0,1302.590427,17.65,0,0.001235,15.647489,NC
3.248766,0,0.00334,26.69,0.002495,4.693797,0,0.002692,0.000113,0,6.907278,0.00349,0.003089,0,3.817356,0,0.00209,0,48.692539,18.55,97,0.000002,1.199449,NC
8.010364,0,0.002272,22.817,0.002495,4.68375,0,0.00167,0.000517,0,6.907278,0.003971,0.001822,0,4.558432,0,0.000884,0,204.124478,19.48,57,-0.000051,3.463399,NC
140.079705,0,0.006056,46.915,0.00253,4.67168,0.000001,0.005004,0.003713,0,13.666147,0.008196,0.006242,0,40.991472,0,0.003202,0,3042.477607,17.8,156,0.001938,41.666577,NC
405.802687,0,0.005711,24.659,0.002495,4.916013,0.000002,0.002316,0.017041,0,56.998211,0.008085,0.002577,0,76.416614,0,0.002343,0,9657.79442,20.94,186,-0,121.077849,C
2164.460377,0,0.006255,44.473,0.002601,4.953302,0.000002,0.005429,0.011157,0,140.334878,0.007944,0.008134,0,110.290968,0,0.003701,0,5480.329948,17.05,128,0.004825,85.399141,C
164.827271,0,0.005963,26.69,0.00468,5.012923,0.000002,0.003049,0.002715,0,68.312104,0.006085,0.003121,0,82.240387,0,0.003734,0,1621.604725,18.55,97,0.000001,32.63398,C
3819.220674,0,0.004736,44.473,0.002601,5.008928,0.000002,0.004061,0.017041,0,198.881033,0.003374,0.005651,0,134.203598,0,0.004535,0,5953.01665,17.05,128,0.007152,96.360552,NC
1100.907613,0,0.002738,46.794,0.006865,5.002066,0.000002,0.002843,0.011638,0,127.359169,0.002912,0.003072,0,63.776505,0,0.002196,0,4159.118976,17.88,131,-0.000009,96.950259,C
726.608022,0,0.00267,0,0.00253,4.992352,0.000002,0.002518,0.015016,0,40.8314,0.001249,0.002451,0,33.415551,0,0.003038,0,3190.42088,20.76,0,0.004213,37.476914,C
33.883491,0,0.001829,22.817,0.007175,4.930699,0.000001,0.00262,0.001048,0,20.721835,0.002474,0.003134,0,6.056716,0,0.000989,0,313.238796,19.48,57,-0.00006,5.003952,NC
8.556299,0,0.002351,22.817,0.00499,4.78611,0,0.002177,0.000345,0,6.907278,0.004263,0.002588,0,2.800124,0,0.000994,0,166.862756,19.48,57,-0.000049,2.205564,C
0,0,0.001184,34.292,0.002495,4.658849,0,0.001446,0,0,0,0.00072,0.001338,0,0,0,0.000937,0,0,20.76,113,-0.000101,0,C
0,0,0.001758,22.817,0.003742,4.580518,0,0.001454,0,0,0,0.003903,0.001919,0,0,0,0.000526,0,0,19.48,57,0.000001,0,C
3.432649,0,0.001616,22.817,0.00499,4.59574,0,0.00218,0.000091,0,6.907278,0.001533,0.002429,0,0.924079,0,0.001068,0,21.6207,19.48,57,-0.0001,0.573948,NC
154.375559,0,0.007309,23.409,0.003777,4.725204,0.000002,0.003227,0.004814,0,42.266657,0.013814,0.003863,0,26.157944,0,0.002956,0,2551.722662,16.81,147,-0.000033,35.072488,NC
415.750237,0,0.001869,0,0.002495,4.867917,0.000002,0.001966,0.009303,0,49.173936,0.000678,0.001436,0,31.425232,0,0.003377,0,2188.766319,20.76,0,0.004798,40.021352,NC
3076.207138,0,0.008252,44.473,0.002565,4.887692,0.000003,0.004951,0.016435,0,201.709117,0.013094,0.006471,0,145.422609,0,0.003901,0,4837.83742,17.05,128,0.001903,89.435681,NC
406.473299,0,0.002614,0,0.003742,4.904952,0.000004,0.002796,0.020418,0,83.098057,0.000987,0.002117,0,52.349789,0,0.004227,0,3025.414577,17.88,0,0.00589,54.484487,C
3512.552154,0,0.009978,46.915,0.00253,4.919707,0.000004,0.006292,0.025981,0,148.064805,0.02341,0.007813,0,223.197963,0,0.003485,0,13661.084996,17.8,156,0.001913,199.668471,NC
1962.124501,0,0.00265,51.169,0.00499,4.931953,0.000004,0.004043,0.012962,0,349.441658,0.002584,0.004549,0,105.77958,0,0.001795,0,6598.77276,18.55,128,0.001021,120.376663,C
528.546586,0,0.013928,0,0.00499,4.970221,0.000005,0.007122,0.028505,0,87.824275,0.027022,0.007639,0,145.550912,0,0.005514,0,12146.525511,16.86,0,-0.000085,150.055767,NC
47.55216,0,0.002565,37.102,0.003742,4.975441,0.000002,0.004483,0.009375,0,39.256259,0.002826,0.005017,0,39.548259,0,0.001526,0,1659.312319,17.14,115,-0.000114,62.909893,NC
424.853644,0,0.005562,51.169,0.00499,4.9553,0.000002,0.003995,0.004797,0,132.983516,0.006818,0.004052,0,27.766883,0,0.002698,0,1873.633741,18.55,128,0.001341,40.400135,C
330.148775,0,0.006563,0,0.003742,4.977719,0.000002,0.005192,0.012938,0,40.153157,0.004152,0.004122,0,21.604244,0,0.007,0,1898.700959,20.76,0,0.006147,30.297071,NC
808.109235,0,0.003302,34.292,0.003742,4.949312,0.000002,0.00395,0.0154,0,47.738678,0.00158,0.003315,0,32.892538,0,0.003025,0,2781.93003,17.65,113,0.002701,37.599593,NC
1427.90274,0,0.003249,0,0.002495,4.993513,0.000003,0.002846,0.02429,0,74.755521,0.000636,0.001641,0,54.503917,0,0.006719,0,4533.230743,20.76,0,0.012583,59.947319,NC
900.220223,0,0.004894,39.522,0.003742,4.997824,0.000003,0.005839,0.018962,0,85.719284,0.00661,0.006771,0,130.174465,0,0.002409,0,4492.672203,17.31,129,0.00133,142.440601,C
1268.540302,0,0.007045,0,0.005025,4.812441,0.000003,0.005619,0.02186,0,73.465008,0.003199,0.004751,0,50.719269,0,0.00796,0,3836.825373,20.76,0,0.010467,55.525616,NC
21.894543,0,0.001933,22.817,0.003777,4.642369,0,0.002739,0.000612,0,6.907278,0.002395,0.003647,0,2.332513,0,0.001037,0,124.75534,19.48,57,-0.000096,2.224441,NC
97.555926,0,0.006787,30.34,0.003742,4.68735,0.000001,0.00544,0.006663,0,25.766331,0.007933,0.00615,0,44.813885,0,0.002997,0,1890.790688,13.97,137,-0.00006,39.938147,NC
2246.925482,0,0.004913,44.473,0.003847,4.732272,0.000003,0.004503,0.02296,0,104.125741,0.002783,0.005016,0,96.725031,0,0.005498,0,5122.235322,17.05,128,0.008492,86.911897,NC
216.310342,0.039804,0.001612,0,0.002495,4.955421,0.000003,0.001716,0.012856,0.000001,77.209014,0.001991,0.001884,148.864401,29.535714,0.859181,0.000956,35.9996,1499.279751,19.2,0,-0.000033,43.586464,NC
754.169784,0,0.003208,34.292,0.00253,4.972655,0.000003,0.003205,0.018265,0,55.258227,0.001414,0.002923,0,32.366639,0,0.004433,0,3666.951456,20.76,113,0.006636,47.937507,NC
114.345261,0,0.000751,0,0.002495,4.994685,0.000002,0.001148,0.002788,0,84.116292,0.00072,0.001212,0,18.393306,0,0.000626,0,677.430493,19.48,0,-0.000058,17.327944,NC
521.478288,0.104344,0.00226,35.708,0.002495,5.013904,0.000004,0.00282,0.013688,0.000002,227.549458,0.00105,0.002282,35.487722,67.857016,0.850089,0.003726,26.379886,2875.119366,17.15,101,0.004746,100.306947,C
342.826509,0,0.001469,0,0.002495,5.042919,0.000004,0.001718,0.025685,0,111.683844,0.000678,0.001343,0,58.832168,0,0.002923,0,3952.405353,17.88,0,0.003698,81.255653,C
989.8121,0,0.001722,0,0.002495,5.04327,0.000004,0.002133,0.027083,0,89.584647,0.000885,0.00181,0,73.192945,0,0.002332,0,6345.529534,17.65,0,0.002323,100.798747,C
476.981256,0,0.00212,0,0.002495,5.068192,0.000004,0.001999,0.028871,0,106.741655,0.000764,0.00149,0,74.997362,0,0.004398,0,5178.436702,17.88,0,0.00374,105.288098,C
225.238023,0,0.001004,0,0.002495,4.641818,0.000002,0.001439,0.004713,0,77.677284,0.000953,0.001599,0,32.993721,0,0.000729,0,1156.660988,19.48,0,-0.00007,28.664992,NC
148.608673,0,0.002359,26.69,0.002495,4.283129,0.000003,0.00168,0.004337,0,57.103859,0.00107,0.001604,0,94.217901,0,0.003284,0,1693.284635,18.55,97,0.000003,41.926113,NC
184.004591,0,0.002262,0,0.00499,4.532519,0.000001,0.003535,0.007192,0,39.800424,0.002222,0.003964,0,22.101329,0,0.002592,0,1029.497606,17.15,0,0.001775,34.660873,NC
14.084531,0,0.002452,26.69,0.003742,4.401639,0,0.001944,0.00062,0,8.136229,0.001562,0.002255,0,20.731102,0,0.002242,0,271.440512,18.55,97,-0,10.839298,NC
150.000924,0.039804,0.002165,31.871,0.002495,4.630792,0.000002,0.002475,0.012345,0.000001,28.858065,0.000843,0.001834,73.234062,22.125006,0.734186,0.004521,35.9398,1535.804899,17.88,99,0.006677,31.87087,NC
403.059389,0.039804,0.003554,0,0.007484,4.759901,0.000003,0.004366,0.008791,0.000001,225.702465,0.00271,0.004805,73.234062,77.184767,0.734186,0.002854,35.9398,2726.974405,21.72,0,-0.000127,97.464924,NC
640.87758,0.039804,0.001869,0,0.002495,4.799165,0.000004,0.001966,0.025424,0.000001,62.103944,0.000678,0.001436,73.234062,45.056628,0.734186,0.003377,35.9398,3856.162613,20.76,0,0.004798,66.635631,C
807.079741,0.048654,0.005819,0,0.00499,5.044117,0.000005,0.005532,0.032625,0.000001,77.147452,0.002941,0.004199,112.393826,61.89288,0.768712,0.006925,31.859329,5032.505631,20.76,0,0.009057,92.171206,C
100.190548,0.039804,0.002281,0,0.006237,4.964406,0.000003,0.002982,0.004293,0.000001,83.993168,0.001836,0.00316,125.800758,26.117565,0.801586,0.001587,35.434553,759.038304,19.48,0,-0.000151,25.318207,C
1088.72151,0,0.010392,0,0.00499,5.021836,0.000004,0.010005,0.020802,0,149.962212,0.009084,0.008623,0,195.941229,0,0.008066,0,7376.21047,17.8,0,0.00965,256.914282,NC
284.246551,0.052172,0.004297,48.749,0.012474,4.667453,0.000002,0.006004,0.005229,0.000001,303.427754,0.003937,0.007022,42.165287,67.59399,0.610343,0.002784,28.622908,1831.300236,21.72,114,-0.000146,84.202153,NC
583.761727,0.048654,0.009484,0,0.008732,4.644567,0.000003,0.009263,0.02046,0.000001,55.196665,0.004144,0.006859,73.199687,39.591866,0.721024,0.012844,32.154566,3318.612872,17.65,0,0.019115,57.872763,NC
540.793988,0.039804,0.008705,0,0.009979,4.864627,0.000003,0.008755,0.01872,0.000001,64.665035,0.00433,0.006981,121.606001,33.152858,0.693981,0.009386,35.585845,2793.725119,17.65,0,0.010307,48.209614,NC
327.826066,0,0.006476,35.708,0.008732,4.763396,0.000001,0.009094,0.00702,0,69.223103,0.007816,0.010305,0,30.460924,0,0.006793,0,1399.89964,17.15,101,0.005748,43.998528,NC
161.090168,0,0.006804,51.169,0.014969,4.710928,0.000001,0.008334,0.001434,0,138.145568,0.005855,0.009581,0,18.060035,0,0.004525,0,756.303349,18.55,128,0.002659,23.926001,NC
704.643588,0.039804,0.005652,0,0.00499,4.749408,0.000002,0.005757,0.014332,0.000001,45.754821,0.00228,0.004505,73.234062,38.892197,0.734186,0.010078,35.9398,2899.009118,20.76,0,0.014896,38.741274,NC
21.894543,0,0.002036,22.817,0.006237,4.790461,0,0.003058,0.000612,0,6.907278,0.002303,0.003706,0,2.332513,0,0.001201,0,124.75534,19.48,57,-0.000099,2.224441,NC
63.228129,0,0.004764,0,0.006237,4.942548,0.000001,0.006363,0.006542,0,33.723768,0.006435,0.008868,0,10.794888,0,0.004499,0,495.599315,18.83,0,-0.000156,19.005376,NC
147.072377,0,0.001374,0,0.003742,4.981841,0.000001,0.002303,0.004299,0,35.232217,0.001697,0.002897,0,10.88829,0,0.000979,0,605.003322,17.15,0,-0.000054,16.773895,NC
0,0,0.004912,0,0.002495,5.027995,0,0.002918,0,0,0,0.003851,0.002738,0,0,0,0.004327,0,0,17.65,0,-0.000109,0,C
0,0,0.000962,0,0.002495,5.04175,0,0.001587,0,0,0,0.001104,0.001967,0,0,0,0.000719,0,0,21.72,0,-0.000035,0,NC
0,0,0.003639,23.409,0.001247,5.030213,0,0.001417,0,0,0,0.002732,0.001016,0,0,0,0.002832,0,0,16.81,147,-0.000049,0,NC
64.785183,0.052172,0.002241,30.34,0.001115,0,0.000001,0.001695,0.005246,0.000001,19.322602,0.002307,0.001889,76.112598,30.381118,0.957669,0.001121,34.519524,1719.848418,13.97,137,-0.000028,23.934964,NC
5.166863,0,0.001071,26.69,0.001115,5.105969,0,0.000859,0.000312,0,3.559617,0.000417,0.000751,0,6.739539,0,0.001884,0,108.216305,18.55,97,0.000004,3.404493,NC
106.688091,0.089296,0.002314,39.522,0.001497,5.084989,0,0.002691,0.001827,0,12.393157,0.002318,0.003023,33.003276,17.706285,1.044125,0.001666,49.974725,523.61521,17.31,129,0.001525,17.343021,NC
78.141907,0.078773,0.001861,0,0.001868,5.067302,0.000001,0.001993,0.002523,0.000001,19.33939,0.001525,0.002137,127.437667,7.98613,0.967848,0.002409,38.645628,408.888545,17.15,0,0.002431,9.648024,NC
192.337244,0.163096,0.003405,34.292,0.00225,5.048575,0.000001,0.002793,0.003584,0.000001,14.080829,0.001304,0.002326,45.601592,12.899453,0.919557,0.00476,42.8835,934.374028,17.65,113,0.006798,14.217195,NC
4.184358,0,0.002092,31.871,0.00224,5.02804,0,0.002423,0.000837,0,3.559617,0.001026,0.002097,0,3.918169,0,0.003743,0,115.454178,17.88,99,0.004544,3.89488,NC
391.634921,0.05524,0.003292,44.473,0.002302,5.009321,0.000001,0.003554,0.003735,0.000001,29.354335,0.002775,0.00484,53.818098,24.721004,0.704582,0.003269,33.565752,879.528795,17.05,128,0.005195,22.209589,NC
42.67011,0.046694,0.001831,0,0.002229,5.009181,0.000001,0.002322,0.004303,0.000001,11.426307,0.000847,0.001825,65.075455,9.03242,0.655781,0.003805,33.274253,692.626911,17.88,0,0.006117,11.874392,NC
177.712616,0,0.003349,44.473,0.002302,5.018615,0,0.003494,0.00301,0,15.121678,0.002627,0.004618,0,13.632394,0,0.003555,0,560.307592,17.05,128,0.005971,12.099717,C
11.148555,0,0.002153,37.102,0.002611,5.016295,0,0.004112,0.000984,0,9.626034,0.002948,0.005119,0,5.963384,0,0.001396,0,189.630353,17.14,115,-0.000114,9.300384,NC
52.023327,0.06634,0.001467,0,0.002622,5.081554,0.000001,0.002058,0.002312,0.000001,17.83364,0.001025,0.002018,112.346926,5.774542,0.98438,0.002359,48.882772,272.382798,19.2,0,0.003672,7.210554,NC
86.209202,0.039804,0.002553,0,0.002611,5.034298,0.000001,0.003926,0.00278,0.000001,11.509876,0.002544,0.004552,100.781521,18.246498,0.859181,0.001903,35.6409,713.88076,17.31,0,0.001648,25.685195,NC
22.80542,0,0.001667,37.102,0.00224,5.084104,0,0.003204,0.001155,0,7.530174,0.002286,0.003955,0,8.265746,0,0.001189,0,182.676085,17.14,115,-0.000105,8.417867,NC
73.603125,0,0.001346,51.169,0.002972,5.062715,0,0.002118,0.000493,0,33.851396,0.001348,0.002442,0,7.00309,0,0.000748,0,322.016171,18.55,128,0.000357,11.212203,NC
201.610137,0.052172,0.001343,0,0.001486,5.068289,0.000001,0.00178,0.003338,0.000002,17.928832,0.00063,0.001402,46.33381,12.639594,0.994648,0.002048,54.093699,949.293193,17.65,0,0.002789,17.710739,NC
16.230749,0,0.000816,22.817,0.001858,5.070967,0,0.001232,0.000238,0,13.060718,0.001289,0.001582,0,2.685961,0,0.000317,0,78.124192,19.48,57,-0.00002,2.533644,NC
20.306863,0,0.000609,0,0.001115,5.092012,0,0.000956,0.001357,0,14.375198,0.000397,0.000817,0,5.161825,0,0.001235,0,144.154419,19.2,0,0.001938,7.484503,NC
192.02815,0,0.000623,46.915,0.000743,5.086467,0,0.000731,0.002331,0,18.769239,0.001133,0.000875,0,22.063734,0,0.000227,0,980.257423,17.8,156,-0.000021,28.832485,NC
129.359349,0.052172,0.001067,0,0.000743,5.07753,0.000001,0.000701,0.007264,0.000001,24.016235,0.000831,0.000563,54.607705,17.664076,0.653868,0.001294,33.230801,1235.686124,17.88,0,0.000833,21.512326,NC
40.291741,0.043074,0.000491,0,0.000743,5.067567,0.000001,0.000573,0.001018,0.000001,22.526701,0.000659,0.000621,75.884382,9.337048,1.424814,0.000281,43.128765,332.394939,19.48,0,-0.000034,7.086182,NC
90.588154,0.039804,0.001984,0,0.000743,5.05815,0.000001,0.001224,0.006318,0.000001,21.197653,0.002896,0.001303,83.059825,44.587566,1.581519,0.001218,46.593639,2982.546177,16.86,0,-0.000023,41.342117,NC
250.383477,0.039804,0.000674,0,0.000743,5.046332,0.000002,0.000616,0.008969,0.000001,22.867181,0.000174,0.000407,82.187502,20.03307,1.275032,0.001372,38.258115,1659.175644,20.76,0,0.002888,24.206882,NC
181.15404,0,0.001479,0,0.000743,5.033796,0.000001,0.001652,0.005557,0,19.193544,0.002814,0.002058,0,33.403756,0,0.000583,0,1363.486276,17.31,0,-0.000014,50.543445,NC
370.878129,0.039804,0.000987,0,0.000743,5.00168,0.000001,0.000817,0.007978,0.000001,22.687188,0.000163,0.000449,62.115476,19.579373,0.678273,0.002408,35.70774,1638.55679,17.65,0,0.005822,25.585717,NC
64.288737,0,0.001074,37.102,0.001858,4.93937,0.000001,0.002275,0.004092,0,20.605563,0.001819,0.003065,0,27.074828,0,0.000474,0,821.158548,17.14,115,-0.000008,34.490976,NC
368.69632,0.039804,0.001611,0,0.001497,4.914044,0.000001,0.001464,0.005027,0.000001,19.092453,0.00054,0.001196,73.766274,19.188671,1.099066,0.002638,51.816138,1475.247216,17.65,0,0.004826,21.44861,NC
75.970528,0,0.000477,48.749,0.001486,4.888289,0,0.000878,0.000486,0,24.788649,0.000685,0.001172,0,9.335932,0,0.00021,0,358.260696,21.72,114,0.000001,9.741424,C
0,0,0.000934,31.84,0.001125,4.868238,0,0.001219,0,0,0,0.000919,0.001627,0,0,0,0.000717,0,0,18.91,87,-0.000058,0,NC
23.693306,0.039804,0.000652,22.817,0.001858,4.941337,0,0.000939,0.0005,0.000001,9.75678,0.000643,0.001086,85.77181,4.068272,0.734186,0.000453,35.1026,140.557895,19.48,57,-0.000046,3.709623,NC
248.825367,0,0.001654,44.473,0.001146,4.956564,0,0.001451,0.003098,0,15.121678,0.000842,0.00163,0,14.359984,0,0.002106,0,642.88693,17.05,128,0.003922,12.868315,NC
94.831529,0,0.000972,34.292,0.001115,5.058168,0.000001,0.001164,0.003476,0,7.119235,0.000464,0.000996,0,8.374308,0,0.001051,0,613.243093,20.76,113,0.000566,12.83881,C
108.574356,0,0.000937,34.292,0.000753,5.090567,0.000001,0.000848,0.004344,0,9.918633,0.000366,0.000789,0,11.739015,0,0.001266,0,840.800868,17.65,113,0.001938,15.675276,NC
103.537911,0.107604,0.001576,0,0.000743,5.080252,0.000001,0.001245,0.004568,0,15.191246,0.002239,0.001145,85.864537,33.443297,1.139834,0.000992,45.3882,1205.989883,17.31,0,0.000619,41.945023,NC
94.816403,0,0.00141,31.84,0.001486,5.076498,0,0.001496,0.000921,0,15.344552,0.001317,0.00163,0,7.440793,0,0.001147,0,336.054778,18.91,87,-0.000086,8.319618,NC
42.237624,0.039804,0.002057,23.409,0.000743,5.057654,0.000001,0.00092,0.002659,0.000001,9.806463,0.002987,0.000913,83.502074,9.966575,0.823957,0.00111,34.740215,1169.38275,16.81,147,-0.000005,10.804464,NC
94.682683,0.039804,0.002214,46.915,0.001115,5.038748,0,0.002784,0.002185,0.000001,12.934817,0.003716,0.003172,30.589172,23.780879,1.06642,0.00096,37.707972,1259.018434,17.8,156,0.000551,19.741329,NC
17.456511,0.039804,0.00166,26.69,0.001115,5.057353,0.000001,0.001001,0.000696,0.000001,13.270021,0.001502,0.001099,100.256259,17.55608,1.093565,0.001227,37.622913,343.386313,18.55,97,0,7.374815,NC
50.070295,0,0.001684,39.522,0.000743,5.047463,0,0.002198,0.001842,0,11.780625,0.002868,0.002449,0,14.595692,0,0.000727,0,430.157403,17.31,129,0.000567,20.931757,NC
40.884256,0.039804,0.002357,39.522,0.001115,5.002789,0,0.002178,0.000882,0,9.855418,0.003767,0.002373,19.189474,11.813608,0.917005,0.001165,38.6856,307.273301,17.31,129,0.000279,16.097037,NC
328.533505,0,0.001589,46.915,0.000743,5.017857,0.000001,0.001628,0.003175,0,28.85564,0.002136,0.001765,0,37.692653,0,0.000889,0,1649.322256,17.8,156,0.000284,46.99428,NC
61.370171,0.039804,0.002594,0,0.001394,4.994292,0.000001,0.001275,0.002473,0,21.855032,0.00454,0.001204,25.260187,16.207981,0.887651,0.001298,36.142457,1294.144069,16.81,0,-0.00001,17.937393,NC
34.038269,0.074665,0.001334,0,0.001394,4.989541,0.000001,0.001011,0.001011,0.000002,26.819206,0.001115,0.001004,29.027876,29.852233,0.744297,0.001173,31.887622,522.528445,18.55,0,0.000001,13.211172,NC
158.98439,0.088522,0.003892,0,0.004089,5.03049,0.000001,0.002495,0.003103,0.000002,65.275675,0.006054,0.002403,19.33881,24.550227,0.649058,0.002531,31.233387,1275.673949,17.88,0,0.000208,43.576839,C
306.501048,0.06612,0.002558,0,0.003067,4.980175,0.000001,0.001788,0.003263,0.000002,71.216581,0.003434,0.001676,33.391503,27.867208,0.823322,0.002047,45.480663,1356.886036,17.88,0,0.00022,48.984319,NC
165.176723,0,0.001494,0,0.001776,5.008202,0,0.001286,0.000539,0,25.301089,0.00207,0.00165,0,5.984723,0,0.000842,0,189.347905,18.91,0,-0.00003,4.992124,NC
162.130383,0.039804,0.001987,0,0.00317,5.05401,0.000001,0.002571,0.002921,0,28.818221,0.001619,0.002563,99.101018,9.629804,0.793975,0.002867,44.397753,481.368904,17.15,0,0.003137,11.55949,NC
32.479368,0,0.006775,0,0.003531,5.055602,0,0.002809,0.000976,0,6.732379,0.008356,0.00233,0,4.864393,0,0.004887,0,524.825808,16.81,0,-0.000072,7.255137,NC
290.305276,0.039804,0.002588,0,0.00191,5.03093,0.000001,0.002505,0.003471,0.000001,31.161054,0.00202,0.003329,30.612887,14.14582,0.682333,0.003026,35.156444,579.828198,17.05,0,0.004647,12.336003,NC
87.888054,0.039804,0.001973,0,0.001858,5.043411,0.000001,0.001624,0.00367,0,14.759555,0.001296,0.001372,182.893579,7.817321,0.712246,0.003108,46.597052,553.334905,17.88,0,0.003033,10.024106,NC
93.62285,0.039804,0.002885,0,0.00224,5.083009,0,0.002257,0.002993,0.000001,7.86669,0.001524,0.001927,73.234062,4.832545,0.734186,0.003874,35.9398,477.387307,17.65,0,0.004101,7.125323,NC
130.742048,0.039804,0.002931,0,0.00224,5.042943,0.000001,0.002136,0.004796,0.000001,9.806463,0.001266,0.001564,123.414265,7.696833,0.821763,0.004755,35.800555,895.545126,17.65,0,0.007518,10.742398,NC
52.077322,0,0.002063,0,0.00224,5.016741,0,0.002466,0.003902,0,18.854444,0.002236,0.003257,0,7.354494,0,0.002662,0,294.544352,18.83,0,-0.000128,10.675674,NC
22.122177,0.039804,0.000934,0,0.002229,5.062014,0,0.001154,0.000604,0.000001,9.5011,0.000617,0.001137,124.005327,2.553133,0.857396,0.000843,35.162163,120.286291,19.48,0,-0.000106,2.330079,NC
38.846323,0.039804,0.00146,0,0.002229,5.06768,0,0.001937,0.001944,0.000001,9.771346,0.001171,0.001739,148.864401,5.622823,0.859181,0.002498,35.880399,304.609506,19.2,0,0.00379,7.397895,NC
57.845921,0.048654,0.002134,0,0.002229,5.054556,0.000001,0.002191,0.004334,0.000001,8.462849,0.001182,0.001815,134.217641,6.893982,0.811456,0.003697,35.279907,559.684193,17.88,0,0.00544,9.859919,NC
78.049461,0.05524,0.002533,0,0.002229,5.051031,0,0.002631,0.002891,0.000001,9.359654,0.001277,0.002109,44.076876,6.438834,0.75316,0.003664,25.287234,424.656832,17.65,0,0.005243,9.665001,NC
96.064678,0.039804,0.00119,31.84,0.002229,5.066726,0,0.001734,0.000683,0,17.227074,0.001103,0.002029,37.156728,4.277182,0.751944,0.001126,34.855084,200.187911,18.91,87,-0.000087,4.646072,NC
220.022506,0,0.003321,46.915,0.002229,5.043966,0,0.003751,0.0019,0,23.211273,0.004005,0.003608,0,22.656806,0,0.00265,0,1096.365784,17.8,156,0.003313,29.516004,NC
26.495894,0.039804,0.002189,37.102,0.002601,5.045117,0.000001,0.003925,0.002695,0.000001,13.099595,0.003487,0.004769,109.934619,15.341719,0.855604,0.00113,34.585092,423.787498,17.14,115,-0.000081,23.921565,NC
5.675881,0,0.001281,26.905,0.002229,5.0549,0,0.001855,0.000104,0,2.963458,0.001126,0.001728,0,0.59498,0,0.001623,0,18.18347,19.2,71,0.002066,0.691762,NC
14.203865,0,0.000996,22.817,0.002229,5.040089,0,0.00144,0.000155,0,3.233704,0.001381,0.001765,0,1.966262,0,0.000485,0,76.252879,19.48,57,-0.000044,1.633848,NC
173.148284,0,0.001706,51.169,0.003715,5.100066,0,0.002227,0.000866,0,19.472459,0.001196,0.002309,0,9.51798,0,0.001221,0,667.681555,18.55,128,0.000987,13.064064,NC
158.289759,0.039804,0.002115,0,0.001858,5.100906,0.000001,0.003359,0.003826,0.000001,13.736253,0.002834,0.003736,122.485839,32.339001,0.859181,0.001398,35.9394,1227.948796,17.31,0,0.00113,47.249512,NC
63.586081,0,0.001813,51.169,0.003715,5.101052,0,0.002055,0.000806,0,13.075285,0.001803,0.002282,0,3.764249,0,0.000769,0,309.633073,18.55,128,0.000408,5.613076,NC
157.20189,0,0.001341,34.292,0.000743,5.100525,0.000001,0.001343,0.003538,0,9.465983,0.000735,0.001049,0,8.798937,0,0.001351,0,815.731842,17.65,113,0.001946,11.93227,NC
19.465553,0,0.0005,22.817,0.001115,5.099344,0,0.000625,0.00038,0,7.831573,0.000761,0.000759,0,2.93398,0,0.00019,0,111.850451,19.48,57,-0.000016,2.5524,NC
153.591457,0,0.003446,46.915,0.001858,5.09753,0,0.003437,0.002473,0,12.905996,0.00349,0.003243,0,19.380429,0,0.002358,0,955.660061,17.8,156,0.003212,25.815597,NC
243.482866,0,0.001758,46.915,0.000743,5.0951,0,0.001214,0.002584,0,22.417052,0.003137,0.001405,0,20.141,0,0.000492,0,1180.421697,17.8,156,-0.000019,29.065716,NC
88.807973,0,0.001974,0,0.000743,5.092069,0,0.001229,0.002422,0,11.330247,0.001251,0.000942,0,5.653507,0,0.001741,0,456.976935,20.76,0,0.001299,9.363632,NC
39.332566,0,0.001965,30.34,0.000743,5.088453,0,0.001241,0.002317,0,17.628001,0.003278,0.001512,0,17.376581,0,0.000539,0,707.94531,13.97,137,-0.000008,16.471049,NC
16.28365,0,0.00411,0,0.002229,5.07716,0,0.002434,0.00156,0,5.194028,0.00605,0.002715,0,8.864203,0,0.001997,0,503.732846,16.86,0,-0.000028,10.227174,NC
59.216904,0,0.001321,31.84,0.001858,5.053424,0,0.001566,0.000483,0,5.926916,0.001531,0.002035,0,2.288774,0,0.000747,0,140.738102,18.91,87,-0.000034,2.707026,NC
77.729087,0,0.002089,51.169,0.002229,5.047062,0,0.001862,0.000762,0,14.238469,0.00224,0.001982,0,6.574385,0,0.001137,0,366.366042,18.55,128,0.000611,10.60533,NC
0,0,0.001634,48.749,0.002229,5.055687,0,0.001408,0,0,0,0.002039,0.001605,0,0,0,0.000956,0,0,21.72,114,-0.000042,0,C
6.329291,0,0.001798,37.102,0.001858,5.058337,0,0.002395,0.001078,0,5.415927,0.003266,0.002906,0,7.521316,0,0.000894,0,235.517165,17.14,115,-0.000042,10.160822,NC
124.076557,0.048654,0.002036,34.292,0.002601,5.052082,0.000001,0.002259,0.002523,0.000001,13.779039,0.000853,0.001897,36.978108,7.930063,0.684512,0.002239,33.324858,490.705598,17.65,113,0.001137,11.469172,NC
25.978482,0.094155,0.00142,31.871,0.001115,5.042398,0,0.001236,0.001815,0.000002,13.060718,0.001121,0.001126,46.724108,7.021849,1.15026,0.001428,33.032495,293.318031,17.88,99,-0.000079,7.973244,C
31.937161,0.079608,0.000788,39.522,0.000743,5.026302,0,0.001132,0.000956,0.000001,13.116754,0.000629,0.0012,53.704387,12.331401,1.539295,0.000692,35.0568,269.306823,17.31,129,0.000617,13.263444,NC
17.695475,0,0.00186,28.093,0.000743,5.029835,0,0.00082,0.001451,0,11.426307,0.0018,0.000787,0,11.808258,0,0.001404,0,524.053681,16.86,163,-0.000018,13.375443,NC
125.276664,0.052172,0.001604,0,0.002229,5.117613,0.000001,0.00226,0.001029,0.000001,35.508672,0.001432,0.002664,82.552573,10.104929,0.714254,0.001444,34.457362,317.925181,18.91,0,-0.000117,11.799174,NC
25.219285,0,0.002257,26.69,0.001497,5.10585,0,0.001508,0.000481,0,11.78153,0.001885,0.001727,0,14.680473,0,0.001975,0,224.084235,18.55,97,0.000003,6.755024,NC
28.589228,0.052172,0.001776,31.871,0.001497,5.112157,0,0.001707,0.002556,0.000001,11.456983,0.001018,0.001594,87.530356,7.512375,0.558742,0.002047,28.687333,398.070923,17.88,99,0.001961,10.044786,C
100.279168,0.048654,0.001877,0,0.001868,5.120971,0.000001,0.00202,0.003119,0.000001,29.961257,0.001618,0.002285,63.137682,10.254414,0.656878,0.002112,32.024437,463.406197,17.15,0,0.001823,17.129456,NC
74.03861,0.039804,0.002419,39.522,0.001858,5.117147,0,0.00287,0.001336,0,13.116754,0.002387,0.003116,43.841853,9.947805,0.853805,0.001756,33.9664,412.568849,17.31,129,0.001095,15.33471,C
16.858052,0,0.002119,44.473,0.001528,5.109245,0,0.001855,0.000208,0,4.758355,0.001152,0.00211,0,6.089049,0,0.002824,0,95.257986,17.05,128,0.004238,1.751357,NC
28.117662,0,0.003593,30.34,0.002229,5.113443,0,0.00303,0.001602,0,14.330531,0.004668,0.00365,0,10.461554,0,0.001609,0,486.649669,13.97,137,-0.00003,10.234856,NC
122.916194,0,0.002022,34.292,0.001868,5.108607,0.000001,0.002324,0.002974,0,16.898367,0.000922,0.001991,0,10.639768,0,0.002671,0,855.672777,17.65,113,0.003628,12.552114,NC
0,0,0.000707,35.708,0.000743,5.09644,0,0.000683,0,0,0,0.000843,0.000817,0,0,0,0.000404,0,0,17.15,101,-0.000015,0,NC
2.612919,0,0.001543,37.102,0.001765,5.091925,0,0.002167,0.000648,0,3.29747,0.002276,0.002414,0,6.257031,0,0.000864,0,144.300209,17.14,115,-0.000052,5.564976,NC
25.589238,0,0.000735,0,0.001486,5.118181,0,0.000863,0.000679,0,12.101321,0.00087,0.001021,0,6.26282,0,0.000432,0,232.946625,19.48,0,-0.000041,4.443437,NC
345.194266,0,0.001707,0,0.003067,5.126656,0.000001,0.002498,0.004763,0,52.994276,0.001984,0.002504,0,35.877902,0,0.001627,0,1946.369325,17.88,0,0.000577,59.097219,NC
183.168453,0,0.001401,0,0.001486,5.117227,0.000001,0.001942,0.003282,0,23.580318,0.001499,0.002024,0,13.908829,0,0.00151,0,773.103138,17.15,0,0.001823,18.958831,NC
127.520831,0.039804,0.001602,0,0.002137,5.113714,0.000001,0.001852,0.006011,0,22.379272,0.000897,0.001559,274.998339,14.523662,0.734566,0.002839,30.3186,1113.408887,17.88,0,0.003162,18.903278,NC
185.977545,0,0.002648,46.915,0.001486,5.109865,0,0.002778,0.001453,0,12.330651,0.003937,0.003133,0,11.006355,0,0.001859,0,698.01676,17.8,156,0.001792,12.16758,NC
38.335797,0,0.002299,39.522,0.00288,5.119627,0,0.003778,0.00096,0,7.930211,0.002913,0.004453,0,7.27907,0,0.001859,0,257.048199,17.31,129,0.001067,14.73596,NC
123.314107,0.039804,0.002368,0,0.002229,5.121888,0.000001,0.002398,0.003613,0.000001,14.599068,0.001019,0.001754,54.781777,7.546943,0.666802,0.004002,36.0602,617.1349,17.65,0,0.006837,12.447818,NC
33.282524,0.039804,0.002114,0,0.002229,5.113865,0.000001,0.00284,0.00576,0.000001,21.975663,0.003731,0.003937,95.604473,8.188369,0.933598,0.002106,35.700485,446.531756,18.83,0,-0.000089,15.008823,NC
163.346362,0.039804,0.001804,31.84,0.002229,5.118141,0,0.002327,0.000923,0,23.478093,0.001884,0.0027,42.012791,9.020861,0.958088,0.001432,34.5743,470.542846,18.91,87,-0.000119,11.354598,NC
28.431336,0.052172,0.001386,0,0.00288,5.129059,0.000001,0.002097,0.001921,0.000001,18.144119,0.001113,0.001933,118.920085,6.529209,0.632818,0.002425,28.890237,210.446053,19.2,0,0.003076,10.217772,NC
41.42611,0.045445,0.001209,0,0.00288,5.124957,0.000001,0.001835,0.001843,0.000001,21.087894,0.001074,0.001817,61.660269,6.460905,0.777237,0.00193,46.187386,206.818834,19.2,0,0.001709,7.82705,NC
331.769764,0.048654,0.002289,0,0.00288,5.111939,0.000001,0.002618,0.00762,0.000001,24.589623,0.001173,0.002229,142.537852,19.750418,0.830422,0.003171,43.195495,1499.083792,20.76,0,0.001558,27.105212,NC
226.029883,0.052172,0.000757,0,0.001486,5.117301,0.000001,0.001238,0.004208,0.000001,44.287864,0.000725,0.001387,132.224429,16.812697,0.894799,0.001012,39.492626,778.004115,17.15,0,0.000807,22.806382,NC
281.001219,0.039804,0.001836,46.794,0.004089,5.113071,0.000001,0.002517,0.003485,0.000001,50.482353,0.00173,0.002291,60.25709,24.241613,0.734186,0.002257,35.8797,988.595446,17.88,131,0.001037,35.857062,NC
177.286328,0.039804,0.000927,0,0.001858,5.123597,0,0.001275,0.00083,0.000001,28.264547,0.000794,0.001507,63.678401,7.04692,0.805773,0.000833,58.5374,241.895374,18.91,0,-0.000061,6.367874,NC
25.13702,0.039804,0.001531,0,0.002509,5.126867,0.000001,0.002878,0.003732,0.000001,20.457887,0.00193,0.003082,48.450018,22.604816,0.666802,0.001252,35.763002,585.510699,17.14,0,-0.000102,28.16848,NC
82.856997,0.08332,0.001023,0,0.003715,5.125154,0.000001,0.00155,0.001717,0.000002,79.556625,0.000995,0.001865,68.938954,24.635184,1.017524,0.00075,35.166631,716.686771,21.72,0,-0.000031,25.765184,NC
123.531659,0.048654,0.001066,0,0.001858,5.124107,0.000001,0.001717,0.004369,0.000001,33.072476,0.000938,0.001815,69.404104,16.778078,0.766486,0.001448,34.276971,725.083949,17.15,0,0.001482,25.216919,NC
26.584648,0.039804,0.001065,0,0.002601,5.124277,0.000001,0.001651,0.001979,0.000001,15.301137,0.00074,0.001508,194.566799,4.165459,0.747945,0.001748,34.481907,172.537491,19.2,0,0.002159,6.026043,NC
49.254221,0.046694,0.001266,0,0.002601,5.124213,0.000001,0.001903,0.002988,0.000001,17.98299,0.000785,0.001639,103.468252,8.07056,0.761276,0.002411,42.715292,296.539768,19.2,0,0.003696,10.956965,NC
53.709585,0.120664,0.001985,0,0.005201,5.121584,0,0.002678,0.001173,0.000003,52.319393,0.001442,0.002854,38.338385,12.972427,0.824962,0.001843,30.5665,534.255476,21.72,0,-0.000133,16.281601,NC
42.399433,0,0.002,0,0.002229,5.116738,0,0.002207,0.001243,0,5.926916,0.000649,0.001554,0,2.643935,0,0.004341,0,185.407,17.65,0,0.008413,4.00557,NC
139.303505,0.039804,0.002076,0,0.002601,5.123988,0.000001,0.002262,0.006092,0.000001,12.643043,0.000686,0.001628,154.273015,8.455732,0.773041,0.004138,33.878957,856.359915,17.65,0,0.007273,12.546196,NC
87.687768,0.039804,0.002169,0,0.002601,5.128236,0.000001,0.002181,0.00284,0.000001,9.806463,0.000643,0.001527,105.428978,6.894407,0.718214,0.004275,35.775619,510.205696,17.65,0,0.007959,7.275219,NC
16.722072,0,0.001573,35.708,0.002601,5.114642,0,0.002081,0.000328,0,14.81729,0.000992,0.001982,0,2.544481,0,0.002447,0,81.141388,17.15,101,0.003261,3.055203,NC
21.199716,0,0.001281,35.708,0.001858,5.111468,0,0.001625,0.000621,0,2.963458,0.000708,0.001444,0,1.321968,0,0.002189,0,92.7035,17.15,101,0.003277,2.002785,NC
107.244386,0.039804,0.001511,0,0.001486,5.126843,0.000001,0.001429,0.004068,0.000001,8.462849,0.00039,0.000944,104.056912,7.628627,0.801586,0.003243,35.820599,661.945216,20.76,0,0.006897,11.436347,NC
13.882776,0.039804,0.000995,22.817,0.00224,5.123203,0,0.00135,0.000408,0.000001,5.194028,0.001048,0.00169,148.864401,2.291317,0.859181,0.000666,35.7604,87.558716,19.48,57,-0.000062,2.279987,NC
13.685152,0.039804,0.001018,0,0.00224,5.124527,0,0.001405,0.000382,0.000001,6.232279,0.001011,0.001689,148.864401,1.627574,0.859181,0.000726,35.7604,75.105553,19.48,0,-0.000085,1.569457,NC
30.359993,0.052172,0.001315,0,0.001486,5.130559,0.000001,0.001208,0.00104,0.000001,13.044731,0.000759,0.001239,71.286108,22.420728,0.670832,0.001666,29.13754,533.007558,18.55,0,0.000003,10.740188,NC
156.992428,0,0.001835,44.473,0.00191,5.120811,0,0.001918,0.002455,0,15.121678,0.001348,0.002386,0,12.573774,0,0.002122,0,461.891777,17.05,128,0.003433,11.280331,NC
34.758921,0,0.002442,39.522,0.002229,5.131879,0,0.002777,0.001364,0,5.77562,0.00348,0.003143,0,7.783074,0,0.001503,0,413.182568,17.31,129,0.000458,10.700071,NC
214.961787,0.039804,0.00308,0,0.00224,5.130487,0.000001,0.00213,0.006564,0.000001,14.709695,0.001299,0.001595,98.632717,10.186963,0.721521,0.004653,35.857266,1125.061596,17.65,0,0.005944,14.335115,NC
108.916412,0.052172,0.002772,35.708,0.00224,5.128095,0.000001,0.002711,0.002811,0.000001,25.729894,0.002931,0.002963,92.043538,15.100677,1.181728,0.002782,32.165461,601.43524,17.15,101,0.002063,17.979961,NC
25.782688,0,0.00162,26.905,0.002611,5.127986,0,0.002072,0.000644,0,11.295998,0.001215,0.001963,0,3.041543,0,0.002303,0,93.962867,19.2,71,0.00317,2.981452,NC
30.818659,0,0.007283,23.409,0.003252,5.131569,0,0.003023,0.001112,0,8.657585,0.011465,0.002848,0,7.65973,0,0.003739,0,575.973447,16.81,147,-0.00004,10.982442,NC
191.246823,0.052172,0.002346,0,0.003252,5.130699,0.000001,0.00243,0.005,0.000001,17.154046,0.000857,0.001764,25.262811,15.507522,0.558742,0.004072,29.090619,1160.825497,17.65,0,0.005642,19.742935,NC
22.286047,0,0.004943,30.34,0.00288,5.124057,0,0.002995,0.002773,0,15.967415,0.007888,0.003474,0,20.283018,0,0.001765,0,722.714347,13.97,137,-0.000016,14.458939,NC
4.003462,0,0.002041,48.749,0.003715,5.106301,0,0.002124,0.000159,0,6.537642,0.002503,0.002376,0,1.107171,0,0.001285,0,30.897171,21.72,114,-0.000057,1.321452,C
101.752679,0,0.00383,0,0.004089,5.097455,0,0.003006,0.001664,0,19.439399,0.005187,0.002884,0,8.37398,0,0.002624,0,639.903469,17.88,0,0.000578,15.690813,NC
8.504433,0.039804,0.000942,22.817,0.001858,5.094734,0,0.00093,0.000237,0.000001,4.597869,0.001233,0.001157,85.77181,1.075651,0.734186,0.000389,35.1026,45.585757,19.48,57,-0.000023,1.043107,NC
14.130695,0.039804,0.002051,0,0.00288,5.116943,0,0.003306,0.002153,0.000001,10.638604,0.003152,0.00393,71.403115,12.652981,0.68497,0.001168,35.19087,339.010222,17.14,0,-0.000058,15.542136,NC
19.458344,0,0.000886,30.34,0.000743,5.11254,0,0.000722,0.00164,0,7.594171,0.001164,0.000892,0,11.49116,0,0.000389,0,531.562691,13.97,137,-0.000006,6.780417,NC
34.169303,0.039804,0.000971,31.871,0.000743,5.118545,0,0.001129,0.002458,0.000001,12.495234,0.000735,0.000967,42.195569,6.491766,0.627375,0.00103,35.2787,387.941148,17.88,99,0.000985,8.518436,NC
134.337433,0.039804,0.00119,0,0.001115,5.125895,0.000001,0.001449,0.003503,0.000001,44.024288,0.00121,0.001565,225.469183,13.277103,0.538744,0.001187,34.001175,568.505347,17.15,0,0.001075,23.216704,NC
530.577729,0,0.001331,46.915,0.000743,5.126461,0.000001,0.001637,0.004918,0,31.030411,0.001935,0.001692,0,46.002933,0,0.000958,0,2573.943659,17.8,156,0.000999,57.0625,NC
323.882939,0.048654,0.001198,0,0.000743,5.126503,0.000001,0.001124,0.006271,0.000001,20.747414,0.000636,0.000849,80.991221,18.984594,1.143649,0.001481,49.278235,1384.625623,17.65,0,0.00242,22.76805,NC
51.266347,0.048654,0.001739,37.102,0.000743,5.126021,0.000001,0.001758,0.003488,0.000001,19.022891,0.003779,0.002047,80.991221,30.254859,1.143649,0.000588,49.278235,711.22739,17.14,115,-0.00002,36.737907,NC
431.231018,0.052172,0.002538,0,0.001115,5.126253,0.000001,0.002918,0.00397,0.000002,20.483434,0.00337,0.002986,87.921386,50.675008,1.163987,0.00154,54.562749,2452.362599,17.8,0,0.001889,56.591294,NC
36.388464,0,0.005086,24.659,0.001486,5.109425,0,0.002495,0.002042,0,9.921248,0.006656,0.002515,0,8.487147,0,0.00257,0,803.940518,20.94,186,0.000018,9.825973,NC
69.701847,0.119413,0.002221,0,0.001858,5.101418,0.000001,0.003378,0.002491,0.000003,30.443615,0.002827,0.003785,59.002353,20.559011,1.030968,0.00135,32.376025,587.515698,17.31,0,0.001032,28.818158,NC
11.598417,0.104344,0.002449,26.69,0.001858,5.097806,0,0.001489,0.000527,0.000002,12.022466,0.001829,0.001519,51.136221,15.130136,0.934339,0.002117,31.455938,219.113796,18.55,97,0.000002,7.363481,NC
61.578694,0,0.003594,39.522,0.002229,5.10784,0,0.004523,0.00085,0,3.809049,0.005607,0.005323,0,10.678275,0,0.001529,0,425.077867,17.31,129,0.000545,14.764918,NC
297.308381,0.063269,0.003043,0,0.001858,5.127123,0.000001,0.002375,0.006577,0.000002,18.703742,0.001482,0.001833,70.254917,21.197342,1.394803,0.00349,71.131103,1872.641757,17.65,0,0.002369,31.487324,NC
106.022,0.054061,0.001398,0,0.002972,5.117779,0.000001,0.002071,0.001736,0.000001,83.499153,0.001395,0.002492,74.843993,26.688423,0.681238,0.000934,26.934686,716.895463,21.72,0,-0.000034,33.890439,NC
83.698951,0,0.001877,39.522,0.001486,5.112871,0,0.002658,0.001766,0,9.927204,0.001463,0.002706,0,23.220028,0,0.001664,0,676.807826,17.31,129,0.001383,29.647873,NC
34.550085,0.039804,0.000832,0,0.001858,5.133106,0.000001,0.001244,0.001615,0.000001,16.279855,0.000601,0.00117,50.123343,8.2403,1.056625,0.001329,44.103037,251.073653,19.2,0,0.001072,10.259434,NC
90.596839,0,0.001287,34.292,0.001486,5.102893,0,0.001656,0.001041,0,3.233704,0.000639,0.001395,0,4.963138,0,0.001379,0,439.99288,20.76,113,0.000538,6.332282,C
0.768728,0,0.000541,26.69,0.000743,5.082053,0,0.000635,0.000027,0,1.634411,0.000441,0.000698,0,0.903269,0,0.00061,0,11.521702,18.55,97,0.000001,0.283815,NC
0,0,0.000834,48.749,0.001486,5.073215,0,0.001162,0,0,0,0.000663,0.001268,0,0,0,0.000672,0,0,21.72,114,-0.000052,0,NC
1.204381,0,0.001556,37.102,0.001486,5.083135,0,0.00241,0.000313,0,1.925207,0.002228,0.002623,0,1.346926,0,0.001051,0,27.910853,17.14,115,-0.00008,2.045519,NC
61.578694,0,0.001127,39.522,0.001486,5.109418,0,0.002194,0.00085,0,3.809049,0.001545,0.002727,0,10.678275,0,0.000674,0,425.077867,17.31,129,0.000217,14.764918,NC
708.636523,0.048654,0.001254,46.915,0.000743,5.100803,0.000001,0.001721,0.005272,0.000001,26.306019,0.002261,0.001936,117.466535,62.641384,1.075208,0.000705,48.799651,3603.827628,17.8,156,0.000479,67.81474,NC
76.182113,0.065474,0.00064,0,0.000743,5.122036,0.000001,0.001441,0.005556,0.000001,38.863016,0.001054,0.001825,133.765772,49.005411,1.063403,0.000377,40.414764,1300.927685,17.14,0,-0.000026,72.571504,NC
194.596891,0,0.0014,0,0.001765,5.125722,0.000001,0.001982,0.003289,0,35.233565,0.001699,0.002099,0,18.269194,0,0.001305,0,903.109609,17.15,0,0.000959,24.649573,NC
217.511776,0.039804,0.000731,0,0.001115,5.130698,0.000001,0.001154,0.00399,0.000001,47.440487,0.000709,0.001279,89.512933,21.22107,0.639496,0.000955,34.975057,1016.548384,17.15,0,0.000401,30.380303,NC
359.027842,0.039804,0.002231,0,0.00588,5.130888,0.000001,0.002752,0.004372,0,62.535093,0.002144,0.002423,120.668233,38.194347,0.520556,0.002727,33.6938,1943.550419,17.88,0,0.00103,71.930576,NC
53.132053,0.041485,0.001304,0,0.002137,5.128715,0.000001,0.001209,0.001744,0.000001,25.027517,0.000831,0.001174,82.34741,49.918787,0.876846,0.001812,40.209498,1009.998739,18.55,0,0.000003,20.953221,NC
20.071376,0.048654,0.001143,0,0.00288,5.123735,0,0.001761,0.001845,0.000001,14.375198,0.000895,0.001596,55.499931,5.549863,0.656878,0.002048,31.246681,171.419803,19.2,0,0.001894,8.343207,NC
208.893282,0.039804,0.003633,0,0.007925,5.126313,0.000001,0.004072,0.003003,0.000001,44.584178,0.003044,0.003585,99.966701,14.918833,0.578936,0.004459,34.079622,900.148209,17.88,0,0.001624,33.319787,NC
48.384445,0.039804,0.001325,0,0.002229,5.115125,0.000001,0.001774,0.002979,0.000001,14.674578,0.000995,0.001496,126.753933,7.828331,1.031901,0.002388,40.840108,365.176968,19.2,0,0.003292,9.560688,NC
105.34208,0.039804,0.00228,35.708,0.00289,5.115709,0,0.002923,0.002005,0,17.518063,0.002094,0.002942,25.794134,6.43966,0.609181,0.003077,35.7006,302.934791,17.15,101,0.003828,7.23717,NC
85.938168,0.05524,0.002175,0,0.00289,5.127193,0.000001,0.002858,0.002548,0.000001,24.588015,0.002094,0.002924,39.394923,8.836401,0.634621,0.002813,26.498155,405.06414,17.15,0,0.003398,14.656338,NC
149.199417,0,0.002871,0,0.00289,5.130048,0.000001,0.002686,0.003683,0,10.0012,0.000903,0.001906,0,6.838326,0,0.005565,0,733.056375,17.65,0,0.010592,11.39717,NC
285.091437,0.039804,0.003904,46.915,0.002229,5.119263,0.000001,0.004093,0.003502,0.000001,22.031764,0.003984,0.003785,123.926286,21.148789,0.801586,0.003362,36.090126,1385.649691,17.8,156,0.004642,25.385463,C
281.534989,0,0.002811,44.473,0.002292,5.1299,0,0.002825,0.002935,0,23.749367,0.001843,0.003403,0,16.729989,0,0.003502,0,654.973937,17.05,128,0.006162,14.848094,C
183.065882,0.039804,0.002215,0,0.001858,5.143977,0.000001,0.002145,0.003759,0.000001,11.100394,0.000944,0.001568,89.855206,9.623299,1.158199,0.00352,54.123289,902.885274,17.65,0,0.006406,12.941356,NC
236.00532,0.039804,0.002159,0,0.001497,5.139871,0.000001,0.001851,0.004387,0.000002,14.674578,0.000903,0.001431,105.515468,11.228645,1.397517,0.003106,64.7752,1137.337878,17.65,0,0.006183,15.635358,NC
116.245591,0,0.001715,35.708,0.001497,5.126816,0,0.002247,0.001326,0,11.726486,0.001723,0.002448,0,9.419198,0,0.001928,0,478.926677,17.15,101,0.002576,12.433719,NC
32.016096,0,0.00095,22.817,0.001868,5.140144,0,0.001092,0.000322,0,7.992059,0.000627,0.001129,0,3.440256,0,0.0008,0,118.549797,19.48,57,-0.000109,2.471889,NC
77.222216,0,0.001163,39.522,0.001115,5.133413,0,0.00186,0.000921,0,5.604967,0.001004,0.001935,0,8.004894,0,0.001135,0,235.7876,17.31,129,0.001095,7.57329,NC
226.331426,0,0.000523,34.292,0.000743,5.138961,0,0.000612,0.003102,0,14.454192,0.000227,0.000495,0,8.917025,0,0.000836,0,706.817176,17.65,113,0.001075,11.918728,NC
227.36577,0.047552,0.001704,0,0.001858,5.14839,0.000001,0.001865,0.004349,0.000001,15.989059,0.000627,0.001418,64.283115,13.180789,0.894337,0.002822,39.92205,1058.933374,17.65,0,0.004581,17.647894,NC
62.15349,0,0.001655,35.708,0.001858,5.113291,0,0.002355,0.001127,0,9.353963,0.001709,0.002464,0,7.167939,0,0.001923,0,298.249001,17.15,101,0.002235,10.146204,NC
46.275571,0,0.002171,34.292,0.001858,5.1125,0,0.001971,0.000419,0,6.537642,0.000892,0.001458,0,2.086102,0,0.002908,0,186.341349,17.65,113,0.004824,3.183168,NC
8.870935,0,0.001314,26.905,0.002601,5.099461,0,0.001826,0.00018,0,6.537642,0.001061,0.001634,0,1.084588,0,0.001778,0,48.150889,19.2,71,0.002496,1.626874,NC
120.984649,0.052172,0.001773,0,0.002972,5.111896,0,0.002159,0.000966,0.000001,17.754336,0.001222,0.002388,99.417928,6.501324,0.783431,0.001541,28.98513,284.801014,18.91,0,-0.000133,7.614103,NC
478.632948,0.039804,0.004465,46.915,0.002601,5.109568,0.000001,0.004286,0.00549,0.000001,24.661303,0.003885,0.003773,148.864401,29.271749,0.859181,0.003642,35.880399,2238.898198,17.8,156,0.00525,37.762848,NC
101.349498,0,0.00252,51.169,0.004458,5.113763,0,0.003026,0.001151,0,20.776112,0.001468,0.002936,0,8.051533,0,0.002222,0,490.846518,18.55,128,0.002096,12.611523,NC
37.4932,0,0.003847,51.169,0.004458,5.104775,0,0.003573,0.000742,0,13.151807,0.003902,0.003771,0,4.135784,0,0.001983,0,468.500852,18.55,128,0.001133,7.089732,NC
139.375017,0.039804,0.00413,0,0.003252,5.117822,0.000001,0.003327,0.003964,0,15.801237,0.002159,0.002578,155.750611,8.179689,0.609181,0.00415,34.967835,680.916769,17.65,0,0.002479,13.023551,NC
152.435891,0.052172,0.004447,0,0.003623,5.125501,0,0.003556,0.003233,0.000002,8.427732,0.002192,0.002686,87.572237,10.077934,1.157832,0.004513,53.847682,818.902634,20.76,0,0.003807,14.171427,NC
11.20712,0.039804,0.002255,37.102,0.003623,5.125687,0,0.004205,0.000939,0.000001,11.551241,0.002963,0.004837,36.027605,6.573181,0.627375,0.001376,36.1201,173.985525,17.14,115,-0.000097,10.336223,NC
93.927669,0.054061,0.007403,0,0.002601,5.126513,0.000001,0.003688,0.005826,0.000001,20.73506,0.00887,0.003532,197.037703,15.461776,0.67446,0.003935,25.235067,1686.70323,20.94,0,0.000041,27.276043,NC
342.236287,0.039804,0.002702,0,0.005112,5.136112,0.000001,0.003624,0.004455,0.000001,50.482353,0.002574,0.003369,114.610424,23.407885,0.885248,0.0031,51.524465,1228.228611,17.88,0,0.001398,41.217179,NC
53.496376,0.039804,0.002617,39.522,0.001486,5.139223,0,0.003188,0.002531,0.000001,8.043362,0.003915,0.003661,73.234062,13.126966,0.734186,0.001352,36.1802,475.9957,17.31,129,0.000609,21.276285,NC
6.482641,0.060332,0.001487,26.905,0.002147,5.137708,0,0.00163,0.000761,0.000001,6.523075,0.001576,0.001607,25.917931,2.410806,0.592302,0.001585,16.6477,63.239047,19.2,71,0.000963,3.601973,NC
48.70344,0.039804,0.002595,0,0.00288,5.133649,0.000001,0.003743,0.004538,0.000001,25.091795,0.004589,0.004318,86.482102,27.892545,0.967675,0.00137,47.064825,821.155458,17.14,0,-0.000068,42.456738,NC
245.025888,0,0.000839,44.473,0.001146,5.116435,0,0.000999,0.001593,0,23.469702,0.000714,0.001252,0,10.631574,0,0.000996,0,450.992897,17.05,128,0.00148,11.591095,NC
48.81041,0,0.000441,31.871,0.000743,5.094194,0,0.000681,0.001716,0,13.988342,0.000326,0.000636,0,5.043579,0,0.000471,0,301.375303,17.88,99,-0.000052,7.623746,NC
52.361249,0,0.001172,0,0.001868,5.12005,0,0.001576,0.00177,0,14.515135,0.000739,0.001455,0,7.180975,0,0.002111,0,266.86956,19.2,0,0.00294,8.676223,NC
19.830917,0,0.001182,22.817,0.00224,5.122041,0,0.001514,0.000298,0,8.122369,0.001365,0.001777,0,3.445997,0,0.000776,0,107.167432,19.48,57,-0.000091,3.015748,NC
21.87514,0.06634,0.001655,26.69,0.001486,5.098714,0,0.001287,0.000382,0.000001,14.369215,0.001124,0.001268,30.244059,14.666046,0.808188,0.001894,33.345203,263.044386,18.55,97,0.000004,6.100649,NC
195.419435,0.055726,0.001816,0,0.001858,5.126558,0.000001,0.001844,0.004347,0.000001,17.943399,0.000895,0.001415,30.770773,11.879484,0.683876,0.00246,35.177683,1017.781579,17.65,0,0.003472,15.609346,NC
90.272908,0.039804,0.001887,0,0.002229,5.143581,0.000001,0.001833,0.003356,0.000001,9.806463,0.000589,0.001329,49.685385,5.511113,0.649179,0.003629,35.925593,502.233018,17.65,0,0.005063,7.734089,NC
139.535171,0,0.00318,46.915,0.001858,5.152917,0,0.002848,0.002091,0,12.934817,0.002772,0.002523,0,12.090181,0,0.002648,0,743.635425,17.8,156,0.003136,14.438815,NC
14.711299,0.039804,0.001186,31.84,0.001486,5.149263,0,0.001243,0.000184,0,8.890374,0.000607,0.00121,54.482277,2.921242,1.105175,0.001259,38.9448,57.844104,18.91,87,-0.000105,1.770827,NC
20.3964,0.039804,0.001096,26.905,0.001486,5.135865,0,0.001313,0.001606,0.000001,10.09726,0.000779,0.001063,49.685385,4.047072,0.649179,0.001883,35.925593,160.926996,19.2,71,0.00271,5.850948,NC
98.042344,0.039804,0.003293,34.292,0.001858,5.105295,0.000001,0.002288,0.003822,0.000001,8.191184,0.001622,0.001647,53.627444,6.100142,0.656185,0.003997,35.860287,798.445327,17.65,113,0.005317,9.149823,NC
0,0,0.00159,26.69,0.001115,5.083069,0,0.00076,0,0,0,0.001391,0.000771,0,0,0,0.001166,0,0,18.55,97,0.000001,0,NC
0,0,0.000913,26.905,0.000743,5.083966,0,0.000675,0,0,0,0.000901,0.000536,0,0,0,0.00107,0,0,19.2,71,0.00111,0,NC
2.565975,0,0.000561,22.817,0.000743,5.083071,0,0.000359,0.000156,0,5.194028,0.000922,0.00041,0,2.148285,0,0.00025,0,35.356882,19.48,57,0,1.452292,NC
124.475542,0.039804,0.004701,24.659,0.001486,5.105108,0.000001,0.001846,0.005726,0.000001,15.029499,0.003605,0.001502,113.636544,18.255629,0.829125,0.00333,58.196541,1845.847977,20.94,186,0.000035,23.138947,NC
70.125021,0.039804,0.000936,0,0.000743,5.115795,0.000001,0.000497,0.002198,0,16.490026,0.001493,0.00047,94.696867,16.917723,1.289143,0.000619,47.501568,1014.412297,16.81,0,-0.000008,13.470221,C
168.854333,0.039804,0.001781,0,0.000743,5.126273,0.000001,0.001107,0.003977,0,13.330964,0.001053,0.000884,84.598163,13.634147,1.126528,0.001444,38.793913,958.919436,20.76,0,-0.000029,16.840357,NC
36.542013,0.060332,0.000838,0,0.000753,5.129867,0.000001,0.000659,0.003238,0.000001,20.699183,0.000929,0.000671,58.020725,9.272343,0.753177,0.000911,25.385498,377.161622,19.2,0,0.000739,14.692249,NC
31.162553,0,0.000617,0,0.000743,5.138567,0.000001,0.001038,0.004099,0,20.166522,0.000629,0.001166,0,24.558247,0,0.000484,0,613.41502,17.14,0,-0.000043,41.679205,NC
868.20876,0.046694,0.000535,0,0.000764,5.148323,0.000001,0.00063,0.008827,0.000001,74.88018,0.000486,0.000824,138.182047,42.160655,0.683998,0.000562,32.367822,1859.209202,17.05,0,0.000732,38.850585,NC
207.312716,0.039804,0.000384,0,0.000743,5.154024,0.000001,0.000704,0.001318,0.000001,31.427017,0.000533,0.000934,80.11824,10.360657,0.678273,0.000271,35.24011,466.816115,18.91,0,-0.000013,11.209583,NC
48.503579,0.039804,0.000296,0,0.000753,5.155298,0,0.000367,0.000709,0.000001,25.588835,0.000362,0.000546,94.047135,6.274106,0.681438,0.000152,41.593063,228.310756,19.48,0,-0.000016,6.234494,NC
44.306375,0.055726,0.000382,26.905,0.000743,5.127845,0,0.000684,0.001265,0.000001,24.065052,0.000372,0.000714,107.684622,6.833826,0.748415,0.000416,43.936997,253.593629,19.2,71,0.000224,9.176476,NC
35.296343,0.055726,0.00062,22.817,0.001486,5.06771,0,0.000893,0.00056,0.000001,23.0268,0.001039,0.001153,109.885646,6.009775,0.788721,0.000235,43.916909,188.916108,19.48,57,-0.000015,5.643945,NC
266.42302,0.039804,0.001092,0,0.000743,5.141835,0.000001,0.001012,0.006539,0,20.782531,0.000583,0.000734,55.981081,15.959115,0.706522,0.00138,44.668779,1276.737807,20.76,0,0.002426,19.946282,NC
41.606147,0,0.000476,0,0.000743,5.159645,0.000001,0.000584,0.002593,0,14.855615,0.000163,0.000394,0,6.271811,0,0.001134,0,248.623609,19.2,0,0.002208,7.915338,NC
519.274932,0.039804,0.005644,0,0.003252,5.112075,0.000001,0.005766,0.004458,0.000001,25.195989,0.008705,0.005806,57.003541,36.86404,0.608904,0.003112,35.625827,2445.946826,17.8,0,0.002956,43.407696,NC
433.432642,0.039804,0.001728,34.292,0.000772,0,0.000001,0.001073,0.005974,0.000001,32.588364,0.000854,0.000872,42.743661,21.496272,0.862009,0.001251,55.1284,1787.145184,17.65,113,-0.000048,24.213256,C
105.618549,0,0.000619,37.102,0.000772,5.016807,0.000001,0.001114,0.007284,0,52.899511,0.000476,0.001002,0,52.081337,0,0.000728,0,1280.867113,17.14,115,-0.000092,71.579838,C
0,0,0.004719,30.34,0.001543,4.986402,0,0.002964,0,0,0,0.006095,0.002957,0,0,0,0.002097,0,0,13.97,137,-0.00007,0,C
58.008927,0.052172,0.001249,31.871,0.001543,4.955511,0.000001,0.001809,0.003786,0.000001,21.819616,0.000643,0.001425,61.68454,11.762167,0.463609,0.002744,28.446363,599.622353,17.88,99,0.004681,18.865503,C
615.285122,0.039804,0.003635,46.915,0.001543,4.924121,0.000001,0.002705,0.004896,0,74.319857,0.006397,0.003029,36.288527,62.965884,0.431925,0.001099,34.2678,3899.396598,17.8,156,-0.000051,81.45444,C
117.452037,0.079608,0.001261,0,0.001543,4.900801,0.000002,0.00139,0.007408,0.000001,50.163132,0.000333,0.000845,25.136783,21.133498,0.725034,0.004032,17.6456,1403.406707,17.88,0,0.009548,27.62711,NC
104.879274,0.06255,0.000936,0,0.001543,4.867783,0.000002,0.001218,0.002225,0.000001,103.470462,0.001344,0.001312,65.707109,17.474238,0.785985,0.000578,31.91618,662.364501,19.48,0,-0.000079,16.286018,C
151.118288,0.06634,0.001433,0,0.001543,4.840928,0.000002,0.00149,0.012148,0.000001,61.787802,0.000333,0.000875,31.163735,27.064198,0.672137,0.004345,27.435361,2113.125079,17.88,0,0.010969,33.04229,NC
145.413594,0.039804,0.00085,0,0.001543,4.806184,0.000002,0.001192,0.015196,0,49.430242,0.000463,0.000997,35.438674,26.812405,0.609181,0.001617,32.7156,2225.140619,17.88,0,0.002287,32.826206,C
283.282879,0,0.001589,0,0.001543,4.770856,0.000002,0.00207,0.015163,0,32.953495,0.000643,0.001524,0,31.314038,0,0.00317,0,3334.808844,20.76,0,0.006075,39.349374,C
195.073786,0,0.001179,0,0.001543,4.739057,0.000002,0.00145,0.008863,0,82.156474,0.000659,0.001306,0,36.259799,0,0.002256,0,1875.070782,17.15,0,0.002339,42.595963,C
56.253844,0,0.001954,0,0.002315,4.698387,0.000002,0.003461,0.008313,0,52.466319,0.001429,0.003083,0,59.242133,0,0.002078,0,1707.365121,17.14,0,-0.000286,71.620279,C
29.271505,0,0.003081,26.69,0.003087,4.63602,0.000002,0.003287,0.001519,0,41.155155,0.001952,0.003353,0,52.454237,0,0.004025,0,878.717561,18.55,97,0.000009,20.234419,C
20.332193,0,0.001283,26.905,0.003087,4.531622,0,0.002638,0.001075,0,23.945518,0.001303,0.002639,0,4.522601,0,0.001451,0,138.242628,19.2,71,0.000564,5.910198,C
12.357467,0,0.004228,34.292,0.00463,4.501593,0,0.004911,0.000453,0,4.119187,0.001769,0.00395,0,5.746219,0,0.006199,0,167.554598,17.65,113,-0.000346,2.772266,C
0,0,0.003099,39.522,0.003858,4.471033,0,0.004599,0,0,0,0.002812,0.005089,0,0,0,0.002585,0,0,17.31,129,0.000631,0,C
12.356852,0,0.002164,37.102,0.002315,4.468789,0.000001,0.003147,0.001034,0,24.260387,0.001811,0.003229,0,20.666322,0,0.001928,0,297.345628,17.14,115,-0.00012,18.223799,C
94.940142,0,0.003012,0,0.006173,4.612531,0.000001,0.004347,0.002216,0,148.143874,0.002052,0.004299,0,34.851582,0,0.00303,0,762.133726,21.72,0,-0.000304,34.285829,C
92.468985,0,0.003162,0,0.003087,4.702625,0.000002,0.003209,0.002817,0,64.415771,0.001801,0.003131,0,68.847203,0,0.004566,0,1059.382607,18.55,0,0.000011,26.926898,C
725.257145,0,0.003986,0,0.003087,5.046142,0.000003,0.002956,0.01957,0,68.534958,0.002046,0.002159,0,42.656962,0,0.005442,0,3260.024763,20.76,0,0.006012,56.231057,C
104.754436,0,0.001332,31.871,0.001543,5.000831,0.000002,0.001279,0.010099,0,28.797595,0.0004,0.000878,0,16.972679,0,0.003522,0,1139.938422,17.88,99,0.004778,23.411069,C
103.282084,0,0.004286,0,0.002315,4.991472,0.000002,0.002414,0.009299,0,23.945518,0.004745,0.002379,0,31.274485,0,0.002875,0,2716.583127,16.86,0,-0.000064,36.090031,C
165.466601,0.039804,0.00407,0,0.003858,4.981804,0.000002,0.003275,0.016134,0.000001,40.422265,0.002112,0.00223,60.003047,22.479712,0.637882,0.007365,34.037806,1999.634092,17.88,0,0.012251,29.519032,C
101.087186,0.039804,0.004916,0,0.006173,4.918449,0.000001,0.003715,0.003312,0.000001,95.78207,0.006968,0.003996,59.163473,20.171616,0.677499,0.00272,35.344921,814.398111,21.72,0,-0.000088,23.002067,C
256.434841,0,0.005194,51.169,0.007716,4.893559,0.000001,0.004539,0.001284,0,112.258818,0.004442,0.00414,0,14.94469,0,0.003694,0,850.752004,18.55,128,0.003019,22.464548,C
72.280643,0.039804,0.001505,0,0.005981,4.860093,0.000001,0.002246,0.001736,0.000001,37.474968,0.00166,0.002551,148.568181,11.518429,0.757632,0.000952,47.300483,449.736569,19.48,0,-0.000076,10.929678,C
209.489222,0.06634,0.013232,0,0.008296,4.875247,0.000002,0.006432,0.008272,0.000001,52.69132,0.017973,0.005761,81.959583,40.560193,0.87578,0.008039,29.888522,4042.970579,16.81,0,-0.000111,45.663725,C
93.670671,0.06634,0.003757,0,0.007525,4.894745,0.000002,0.004764,0.008833,0.000001,45.274342,0.001953,0.003869,50.15456,23.104562,0.747516,0.005834,33.768778,1379.51185,17.88,0,0.004743,29.110495,NC
205.99633,0,0.007462,51.169,0.010803,4.801015,0.000001,0.006253,0.001346,0,82.383736,0.008328,0.006656,0,18.14767,0,0.003539,0,1282.181238,18.55,128,0.000967,25.009161,C
890.545182,0.046694,0.005212,0,0.008493,4.788678,0.000002,0.004224,0.007982,0.000001,116.506209,0.00713,0.003779,30.733292,64.932521,0.741229,0.004448,45.643967,3166.606498,17.88,0,0.001227,105.572134,NC
461.256692,0.039804,0.004503,0,0.003858,5.03206,0.000001,0.003938,0.007391,0.000001,65.894849,0.005733,0.003859,107.343229,31.638486,0.87137,0.004376,49.277996,1597.950703,17.15,0,0.00294,33.98464,C
97.1507,0,0.001554,22.817,0.00521,5.049102,0.000001,0.002431,0.001453,0,32.956124,0.001803,0.002771,0,11.135489,0,0.000975,0,309.60414,19.48,57,-0.000091,7.839473,C
314.764879,0,0.01021,0,0.00463,5.117156,0.000002,0.007138,0.011373,0,53.552059,0.017014,0.007952,0,74.070419,0,0.005095,0,4627.026267,16.86,0,-0.000091,70.761654,C
77.7812,0,0.003353,39.522,0.003087,5.082616,0.000001,0.00634,0.003859,0,9.704155,0.003741,0.007034,0,13.631111,0,0.002445,0,689.150418,17.31,129,0.002449,21.139076,NC
201.99338,0.059706,0.00373,35.708,0.003087,5.055408,0.000001,0.004306,0.005721,0.000001,82.156474,0.003858,0.004094,101.490315,18.774004,0.92014,0.004801,34.619604,962.416529,17.15,101,0.00669,27.027769,C
0,0,0.005283,39.522,0.003087,4.974849,0,0.006636,0,0,0,0.006692,0.006715,0,0,0,0.003869,0,0,17.31,129,0.003803,0,NC
215.332325,0,0.006263,39.522,0.00388,5.058132,0.000001,0.008377,0.004016,0,18.978215,0.008332,0.009541,0,34.93782,0,0.004254,0,1272.849751,17.31,129,0.003897,37.751812,C
201.510165,0,0.004398,0,0.00388,5.075183,0.000001,0.005292,0.00881,0,17.209638,0.00188,0.004323,0,20.751531,0,0.00633,0,1830.478427,20.76,0,0.011862,29.058829,C
241.844166,0.039804,0.004026,34.292,0.003108,4.963835,0.000002,0.00483,0.011088,0.000001,28.064704,0.001692,0.003929,70.573166,25.099771,0.734186,0.005955,35.0439,2100.971493,17.65,113,0.011926,28.815427,C
19.878584,0,0.000689,22.817,0.002315,4.927603,0,0.000983,0.000769,0,12.35756,0.000584,0.001074,0,4.786485,0,0.00052,0,152.661729,19.48,57,-0.000064,3.054493,C
635.343678,0,0.007844,44.473,0.003966,5.000157,0.000001,0.006406,0.007289,0,50.103428,0.00789,0.007999,0,56.154535,0,0.007686,0,2272.148035,17.05,128,0.011967,39.803051,C
103.71678,0,0.003766,48.749,0.00463,5.036439,0.000001,0.003346,0.002154,0,118.268793,0.005551,0.003706,0,32.335364,0,0.001721,0,821.606976,21.72,114,-0.000051,31.074167,C
0,0,0.00512,46.915,0.003858,5.035727,0,0.005412,0,0,0,0.005321,0.005188,0,0,0,0.003343,0,0,17.8,156,0.004381,0,C
111.898744,0,0.009056,23.409,0.004651,5.075914,0,0.004252,0.001602,0,11.99243,0.015031,0.004642,0,11.256786,0,0.004647,0,822.713668,16.81,147,-0.000055,8.11639,NC
422.868501,0.039804,0.002938,0,0.002315,5.072628,0.000001,0.003026,0.007417,0.000001,40.057135,0.001795,0.002566,61.848387,24.937488,0.744601,0.00339,48.371544,1852.502673,17.65,0,0.003509,27.754746,C
354.52894,0.079608,0.006355,51.169,0.006216,5.052264,0.000001,0.005696,0.002419,0.000002,178.165807,0.006711,0.006119,46.216349,31.173378,0.873812,0.003462,26.960169,1867.447369,18.55,128,0.002592,43.053621,C
31.314096,0,0.001261,22.817,0.002315,4.996733,0.000001,0.001466,0.000603,0,37.072681,0.001464,0.001653,0,6.927636,0,0.000758,0,255.346128,19.48,57,-0.000089,5.816724,C
0,0,0.002275,44.473,0.00238,4.845101,0,0.002573,0,0,0,0.001745,0.003307,0,0,0,0.002074,0,0,17.05,128,0.003224,0,C
70.39456,0,0.001963,30.34,0.001543,4.822447,0.000001,0.002048,0.001769,0,56.442331,0.003408,0.002642,0,25.660664,0,0.000566,0,1029.995672,13.97,137,0.000001,20.215549,C
293.14586,0.133608,0.003231,0,0.004651,5.016115,0.000002,0.004762,0.006229,0.000003,113.360407,0.002826,0.005402,86.959434,28.251108,1.048825,0.003657,29.255806,1289.145143,17.15,0,0.003334,42.820332,C
43.931802,0.039804,0.003107,37.102,0.003087,4.952952,0.000001,0.005475,0.004316,0.000001,29.112464,0.004758,0.006317,122.485839,21.558723,0.859181,0.001891,35.9394,750.148496,17.14,115,-0.000163,33.526599,NC
2.349521,0,0.00289,26.69,0.003087,4.997989,0,0.003203,0.000338,0,4.852077,0.001952,0.003321,0,10.685709,0,0.003791,0,106.250659,18.55,97,0.000007,5.439019,NC
10.089882,0,0.001565,26.905,0.003858,4.971047,0,0.003124,0.000401,0,16.476747,0.001469,0.003008,0,2.790392,0,0.002378,0,77.869797,19.2,71,0.002214,3.330441,NC
249.975379,0.039804,0.004991,39.522,0.005401,5.097126,0.000002,0.009246,0.008009,0.000001,42.762164,0.005657,0.010537,107.365008,39.665375,0.801586,0.003862,35.640942,1783.324265,17.31,129,0.002298,63.602442,C
142.475636,0.052172,0.00458,31.871,0.005401,5.104851,0.000001,0.005358,0.007823,0.000001,24.589903,0.002414,0.004167,73.181505,20.819484,0.714254,0.008131,29.354328,1352.445146,17.88,99,0.011178,27.660423,NC
12.508034,0,0.004541,37.102,0.00463,5.079514,0.000001,0.008579,0.001507,0,13.6497,0.006693,0.009589,0,16.881437,0,0.003191,0,254.407512,17.14,115,-0.000291,15.342102,C
59.55803,0.039804,0.004484,48.749,0.009259,5.06624,0.000001,0.006746,0.002522,0.000001,65.906989,0.004779,0.007296,60.25709,14.215751,0.734186,0.003618,35.8797,554.515261,21.72,114,-0.000302,16.609612,NC
255.623587,0.060332,0.004817,0,0.00463,5.078179,0.000002,0.005923,0.010568,0.000001,24.678408,0.001726,0.004207,65.050712,20.045998,0.693142,0.009822,33.7305,1645.749592,20.76,0,0.021917,30.026209,C
405.1684,0,0.008723,46.915,0.006173,5.085643,0.000001,0.010206,0.003547,0,40.749343,0.01029,0.00985,0,28.792874,0,0.006339,0,1946.820004,17.8,156,0.008524,37.085333,C
43.926249,0,0.00392,35.708,0.006945,5.043896,0.000001,0.006224,0.001763,0,38.672704,0.003067,0.006336,0,11.28861,0,0.005279,0,312.165728,17.15,101,0.006581,16.300701,C
84.172068,0.079608,0.003326,0,0.006966,5.023511,0.000001,0.004896,0.003659,0.000002,41.559628,0.002704,0.004569,59.396747,16.049081,1.022578,0.004644,32.2977,460.675461,19.2,0,0.007064,17.063708,C
152.244905,0,0.006676,34.292,0.005423,4.980473,0.000001,0.006979,0.00492,0,13.090451,0.002754,0.0053,0,16.81152,0,0.010299,0,1011.586868,17.65,113,0.021774,19.901521,C
319.755891,0,0.005529,51.169,0.007759,4.907542,0,0.007113,0.001127,0,32.599475,0.005057,0.007753,0,18.73048,0,0.003553,0,1213.11638,18.55,128,0.00363,24.902712,C
33.767735,0,0.002747,48.749,0.006173,4.902952,0,0.004337,0.000594,0,29.875081,0.002279,0.004624,0,5.092882,0,0.002567,0,164.008876,21.72,114,-0.000231,6.397618,NC
97.377101,0,0.004443,44.473,0.003966,4.944842,0.000001,0.004247,0.001747,0,23.98486,0.00256,0.004875,0,20.221338,0,0.00529,0,399.02142,17.05,128,0.008686,8.597605,C
86.619449,0,0.003705,39.522,0.00463,4.992615,0.000001,0.005905,0.00474,0,20.271597,0.002956,0.005976,0,37.892636,0,0.003253,0,946.78147,17.31,129,0.003397,48.098507,NC
39.076989,0,0.001762,26.69,0.001565,5.005341,0.000002,0.001506,0.001694,0,37.805572,0.001036,0.001734,0,43.353489,0,0.002295,0,667.672425,18.55,97,0.000006,17.408993,C
113.580223,0.079608,0.001421,0,0.001543,5.016253,0.000002,0.001909,0.008923,0.000002,50.163132,0.000643,0.001454,35.513208,21.004822,0.873812,0.003057,32.5141,1220.365774,17.88,0,0.006102,27.503919,C
230.371948,0,0.001364,35.708,0.002315,5.033756,0.000001,0.001789,0.006571,0,61.079015,0.000962,0.00186,0,22.256399,0,0.001641,0,1090.647297,17.15,101,0.000653,33.309841,C
163.724045,0.060332,0.001433,0,0.001543,5.048057,0.000002,0.00149,0.010818,0.000001,67.37277,0.000333,0.000875,79.06004,30.755234,0.693142,0.004345,34.013,1715.062067,17.88,0,0.010969,41.074717,C
421.017619,0,0.001863,51.169,0.00463,5.042234,0.000002,0.002547,0.004597,0,137.869962,0.001314,0.002679,0,43.607727,0,0.00123,0,2766.136638,18.55,128,0.001022,69.370657,C
401.055843,0.05524,0.001671,0,0.002315,5.054848,0.000002,0.00182,0.016368,0.000001,50.907525,0.000516,0.001286,56.025915,41.807492,0.678489,0.003367,30.697439,3318.428026,20.76,0,0.006077,63.51618,C
695.243889,0.079608,0.003545,51.169,0.00463,5.053694,0.000003,0.002839,0.006241,0.000002,310.335045,0.003953,0.003033,50.057809,69.492601,0.873812,0.001494,18.9014,4405.411371,18.55,128,0.000357,102.003348,NC
356.391246,0.079608,0.00198,0,0.00313,5.033038,0.000002,0.002318,0.005745,0.000002,307.403483,0.001328,0.002643,50.057809,66.326049,0.873812,0.001833,18.9014,2937.094635,21.72,0,-0.000197,76.585334,C
179.860904,0.039804,0.008017,28.093,0.00388,4.889802,0.000002,0.005019,0.009004,0.000001,60.739387,0.013595,0.006082,85.77181,56.929586,0.734186,0.003465,35.1026,4334.005206,16.86,163,-0.000057,68.989627,C
1782.957292,0.039804,0.003502,44.473,0.003966,4.796295,0.000002,0.004623,0.015293,0.000001,166.270581,0.003602,0.006453,85.77181,96.263259,0.734186,0.002866,35.1026,4824.114646,17.05,128,0.00185,89.585345,C
333.350782,0,0.004346,44.473,0.00238,4.712961,0.000001,0.003154,0.004632,0,45.729129,0.005566,0.004213,0,30.93818,0,0.003015,0,1447.79871,17.05,128,0.001967,22.89393,C
2.482505,0,0.003341,37.102,0.002337,4.672736,0,0.004463,0.000272,0,4.852077,0.006493,0.005753,0,2.586722,0,0.001758,0,47.177938,17.14,115,-0.000126,2.602622,C
4.777017,0,0.002302,22.817,0.004481,4.739731,0,0.002487,0.000308,0,4.119187,0.003461,0.003234,0,2.718442,0,0.001176,0,121.730558,19.48,57,-0.0001,2.065414,C
203.247517,0,0.003954,35.708,0.00313,4.736493,0.000001,0.004437,0.003132,0,29.213039,0.004678,0.005243,0,15.409148,0,0.004006,0,717.047098,17.15,101,0.00404,15.895632,NC
736.455877,0,0.004444,46.794,0.004247,4.808617,0.000001,0.002661,0.005353,0,153.041332,0.006722,0.002523,0,51.271012,0,0.002298,0,2722.621333,17.88,131,-0.000005,79.495548,NC
249.566872,0,0.003537,0,0.002315,4.902405,0.000002,0.001918,0.007194,0,65.505146,0.005364,0.001865,0,48.301653,0,0.002133,0,4044.197805,16.81,0,-0.000023,50.572666,C
499.794175,0.039804,0.006791,24.659,0.002895,4.92035,0.000003,0.003739,0.019021,0.000001,82.941487,0.010823,0.003614,129.440409,61.638728,0.942956,0.003053,58.6348,7264.086558,20.94,186,0.000017,96.387708,C
456.3917,0,0.002815,0,0.003086,4.962554,0.000003,0.002045,0.005923,0,428.248578,0.003356,0.001865,0,70.643325,0,0.001914,0,2569.290165,21.72,0,-0.000116,84.21264,C
375.78537,0,0.003709,0,0.002315,4.967498,0.000002,0.003385,0.011132,0,87.294148,0.005783,0.003802,0,76.572293,0,0.001531,0,2791.172352,17.31,0,-0.000016,121.022276,C
550.091942,0,0.001889,0,0.002315,4.987723,0.000002,0.001935,0.012162,0,73.375759,0.000516,0.001317,0,30.451644,0,0.003729,0,2691.281421,17.65,0,0.007921,43.142859,C
215.551844,0,0.001526,0,0.003086,4.987543,0.000002,0.003,0.003957,0,178.165807,0.002004,0.003748,0,38.041539,0,0.000789,0,1363.651917,21.72,0,-0.000023,38.226017,NC
256.97767,0,0.001913,0,0.001543,5.013194,0.000002,0.001579,0.010764,0,32.183891,0.0004,0.00097,0,23.844017,0,0.00443,0,2047.149589,20.76,0,0.008044,27.234768,C
33.628858,0,0.001741,0,0.003666,5.017092,0.000002,0.003486,0.006528,0,29.975751,0.002724,0.004048,0,45.66334,0,0.001024,0,1140.76513,17.14,0,-0.000023,56.962579,C
74.621132,0,0.001772,26.69,0.001543,5.005599,0.000002,0.001689,0.00232,0,40.790025,0.0009,0.001597,0,65.316633,0,0.002517,0,1167.661965,18.55,97,0.000007,24.2759,C
223.630699,0,0.002458,0,0.004247,4.738796,0.000001,0.003514,0.005653,0,61.841255,0.002324,0.003195,0,32.890619,0,0.002937,0,2339.062488,17.88,0,0.001618,57.106161,C
251.648309,0,0.003932,39.522,0.003108,3.836185,0.000001,0.006843,0.005295,0,27.775837,0.004724,0.008465,0,42.106116,0,0.00261,0,1498.569367,17.31,129,0.001513,49.521243,C
83.898768,0,0.00419,0,0.00446,3.655639,0.000001,0.004789,0.003641,0,11.587957,0.001818,0.003788,0,10.193492,0,0.006629,0,936.0469,20.76,0,0.010002,13.052493,NC
0,0,0.002277,39.522,0.001565,3.636563,0,0.003876,0,0,0,0.002694,0.004911,0,0,0,0.001457,0,0,17.31,129,0.001538,0,C
0,0,0.00211,37.102,0.002315,3.679012,0,0.004485,0,0,0,0.002625,0.005006,0,0,0,0.001683,0,0,17.14,115,-0.000191,0,C
194.622295,0,0.006839,44.473,0.003173,3.74151,0,0.006089,0.002321,0,14.126137,0.0074,0.007737,0,20.174647,0,0.005484,0,594.252872,17.05,128,0.007739,19.086878,C
206.954841,0,0.002848,35.708,0.002315,3.809361,0.000002,0.003063,0.006478,0,70.766525,0.003418,0.002995,0,35.692245,0,0.003216,0,1154.848864,17.15,101,0.002963,47.801132,NC
162.19698,0,0.004782,0,0.001565,3.916026,0.000002,0.002425,0.011088,0,46.498025,0.005802,0.002714,0,83.313992,0,0.003382,0,4375.088903,16.86,0,-0.000094,87.579662,C
157.317735,0,0.002424,0,0.001543,4.001883,0.000002,0.001358,0.007306,0,46.498025,0.003974,0.001321,0,49.947186,0,0.001574,0,3385.825828,16.81,0,-0.000023,53.887656,C
163.347965,0,0.002622,0,0.001543,4.042631,0.000002,0.001788,0.014029,0,45.765134,0.001696,0.001269,0,28.139089,0,0.004125,0,1759.78818,17.88,0,0.006145,37.663495,C
61.720878,0,0.001223,0,0.002315,4.071436,0.000001,0.001038,0.002233,0,46.043946,0.002012,0.001182,0,11.675063,0,0.000487,0,433.943114,19.48,0,-0.000013,10.631199,C
325.713658,0,0.001671,0,0.002315,4.097317,0.000002,0.00182,0.013018,0,41.191868,0.000516,0.001286,0,22.253701,0,0.003367,0,2086.451467,20.76,0,0.006077,29.89961,C
494.436503,0.039804,0.001214,0,0.003086,4.129727,0.000002,0.00217,0.005421,0,233.606024,0.001398,0.002578,32.773608,49.496108,0.562788,0.000551,32.7156,2913.686084,18.55,0,-0.00004,69.337392,C
293.922331,0,0.001737,48.749,0.003086,4.22941,0.000002,0.002049,0.00404,0,167.345015,0.0007,0.001667,0,50.682679,0,0.002077,0,1834.068414,21.72,114,-0.000235,56.853184,NC
75.599414,0.039804,0.001372,0,0.002315,4.181987,0.000002,0.002856,0.011862,0,65.438488,0.001788,0.003375,172.319435,76.525003,0.609181,0.000848,34.2678,2320.023971,17.14,0,-0.000071,124.900856,NC
495.467055,0.039804,0.004548,0,0.004673,4.971622,0.000002,0.004459,0.012296,0,46.459921,0.00163,0.003784,63.402567,38.177906,1.230526,0.006374,57.3686,3146.008125,20.76,0,0.012503,50.698188,C
134.169272,0,0.002899,35.708,0.00388,4.924905,0.000001,0.004905,0.006021,0,62.495289,0.002916,0.005667,0,27.329684,0,0.002951,0,1377.428623,17.15,101,0.003311,41.73743,C
445.53538,0.039804,0.007223,44.473,0.003195,4.976061,0.000001,0.005784,0.007363,0.000001,38.110998,0.007369,0.007622,49.157829,45.139729,0.785426,0.006138,33.8468,2011.588831,17.05,128,0.010262,36.991193,C
218.074158,0,0.006344,51.169,0.007716,4.960329,0.000001,0.007154,0.002708,0,55.293366,0.006147,0.007451,0,26.346381,0,0.003928,0,1221.155236,18.55,128,0.003104,42.468168,C
1447.911132,0.039804,0.0098,44.473,0.004804,4.960515,0.000001,0.008372,0.009935,0,59.039496,0.009436,0.011362,72.916836,48.134506,1.121202,0.008853,35.4578,2883.999583,17.05,128,0.016007,35.267477,NC
92.92223,0,0.006321,39.522,0.005445,4.789494,0.000001,0.010133,0.003287,0,13.6497,0.006289,0.011883,0,14.722494,0,0.004791,0,640.45961,17.31,129,0.00545,23.757375,C
165.697761,0.039804,0.015942,28.093,0.005466,4.91033,0.000001,0.007989,0.00655,0.000001,20.230804,0.019094,0.008975,129.440409,32.048865,0.942956,0.009849,58.2452,2411.246479,16.86,163,-0.000276,28.754969,C
117.747229,0,0.006332,39.522,0.005423,4.834687,0.000001,0.010514,0.002502,0,25.123674,0.006012,0.011573,0,27.564754,0,0.004945,0,854.395248,17.31,129,0.005725,46.658158,C
1038.912914,0,0.009516,44.473,0.004782,4.820054,0.000001,0.009147,0.005408,0,49.040402,0.010031,0.012344,0,42.479989,0,0.007701,0,1271.393779,17.05,128,0.011348,29.093458,NC
131.228099,0,0.006752,34.292,0.00463,4.789884,0.000001,0.007321,0.002617,0,12.320848,0.003716,0.005905,0,10.438384,0,0.007295,0,592.090332,17.65,113,0.00489,15.399188,C
113.750549,0,0.007067,34.292,0.004651,4.781756,0.000001,0.0066,0.004534,0,8.238374,0.003395,0.005233,0,10.372855,0,0.009638,0,1131.699573,17.65,113,0.014928,13.146207,C
74.791263,0,0.005611,39.522,0.004651,4.702291,0.000001,0.009165,0.002918,0,14.512987,0.005238,0.010135,0,23.42128,0,0.004874,0,626.400626,17.31,129,0.005614,39.721597,C
108.111974,0,0.004521,35.708,0.003521,0,0,0.004842,0.001233,0,10.905993,0.006391,0.005446,0,8.760143,0,0.003441,0,445.416534,17.15,101,0.001835,11.563741,C
9.636457,0,0.001739,22.817,0.003521,5.087903,0,0.002485,0.000269,0,3.040104,0.002351,0.003041,0,1.02661,0,0.000931,0,54.908635,19.48,57,-0.000087,0.979044,NC
24.020053,0,0.013808,23.409,0.004695,5.043274,0,0.006169,0.001023,0,3.040104,0.019888,0.005585,0,3.110812,0,0.00815,0,423.770103,16.81,147,-0.000131,3.762268,C
135.576863,0,0.004203,35.708,0.005902,5.008777,0,0.006149,0.001336,0,16.048032,0.002956,0.006916,0,6.566981,0,0.005743,0,247.069311,17.15,101,0.006789,5.931327,C
140.416096,0,0.01461,46.915,0.007076,4.964231,0,0.012566,0.002066,0,16.920881,0.023477,0.013984,0,13.559829,0,0.007628,0,656.895914,17.8,156,0.006487,17.583537,NC
21.419067,0,0.007718,34.292,0.007076,4.919683,0,0.006761,0.00105,0,6.080208,0.003823,0.005747,0,2.373865,0,0.00971,0,136.778698,20.76,113,0.010618,2.918345,C
33.65651,0,0.008348,34.292,0.007043,4.875132,0,0.007412,0.001292,0,6.080208,0.004615,0.00592,0,4.137422,0,0.009442,0,478.678738,20.76,113,0.009298,4.741312,C
212.892708,0,0.011651,44.473,0.00724,4.933063,0,0.010236,0.003107,0,24.898866,0.013292,0.014026,0,20.09174,0,0.008269,0,989.851293,17.05,128,0.008784,15.337715,C
42.86161,0,0.004689,26.905,0.007043,4.979004,0,0.005901,0.001027,0,11.527103,0.004767,0.005719,0,5.906384,0,0.005459,0,245.301753,19.2,71,0.005435,7.306515,NC
42.768302,0,0.003805,22.817,0.007109,4.923917,0,0.004213,0.000581,0,11.890938,0.005167,0.005905,0,3.768331,0,0.001743,0,133.583502,19.48,57,-0.000129,2.537852,NC
80.841451,0,0.021243,28.093,0.007109,4.912164,0,0.009388,0.001998,0,11.890938,0.04077,0.012167,0,15.531064,0,0.008074,0,832.623398,16.86,163,-0.000101,10.930735,NC
65.631029,0,0.00343,0,0.007076,5.020055,0,0.004999,0.000643,0,11.024428,0.003223,0.006881,0,3.235329,0,0.002564,0,164.713134,18.91,0,-0.000171,3.804337,NC
111.517714,0,0.024536,24.659,0.007043,5.028787,0,0.009803,0.003638,0,9.160981,0.046521,0.010361,0,15.473164,0,0.00849,0,2030.865907,20.94,186,0.000054,23.541966,NC
73.642544,0,0.011516,44.473,0.00724,5.019154,0,0.009947,0.001214,0,17.701667,0.01332,0.01395,0,6.339772,0,0.007656,0,195.98094,17.05,128,0.007226,4.646509,C
5.372896,0,0.004274,0,0.007043,5.043155,0,0.004346,0.000343,0,6.080208,0.007773,0.005736,0,2.540051,0,0.001488,0,104.029891,19.48,0,-0.000057,2.024724,NC
93.090391,0,0.011887,34.292,0.007076,4.995615,0,0.007986,0.002879,0,8.587903,0.006284,0.0068,0,5.91877,0,0.01128,0,845.603997,17.65,113,0.008472,9.02957,C
272.745652,0,0.02121,46.915,0.007076,5.047487,0.000001,0.014021,0.004529,0,12.100181,0.037771,0.015512,0,22.73437,0,0.008391,0,2664.596727,17.8,156,0.005523,31.992231,NC
47.957385,0,0.004922,26.905,0.00825,5.058629,0,0.005783,0.001199,0,21.01125,0.004274,0.005769,0,5.657458,0,0.005889,0,174.776711,19.2,71,0.005959,5.545683,NC
46.764651,0.060332,0.003982,0,0.008217,5.070388,0.000001,0.006451,0.002027,0.000003,15.6761,0.003368,0.006302,56.037958,9.849419,1.127443,0.005142,60.794,414.265504,19.2,0,0.005927,12.964862,C
164.391395,0,0.021852,24.659,0.008217,5.073695,0.000001,0.011688,0.007437,0,15.312358,0.033498,0.012302,0,23.813274,0,0.009164,0,3701.522348,20.94,186,0.000072,36.510609,C
337.031384,0,0.005795,34.292,0.005869,5.062792,0.000001,0.007083,0.003873,0,12.029777,0.002839,0.005697,0,18.463483,0,0.007589,0,1636.827626,20.76,113,0.01067,23.556869,NC
7.446686,0,0.005076,48.749,0.00939,4.985821,0,0.00507,0.000296,0,12.160417,0.006487,0.005853,0,2.059407,0,0.002657,0,57.470638,21.72,114,-0.000099,2.457982,C
122.548801,0.039804,0.012035,39.522,0.007043,4.973485,0,0.012933,0.002219,0.000002,10.666068,0.018798,0.014425,51.908491,22.760889,1.194204,0.005817,64.6676,869.765777,17.31,129,0.002799,31.985503,NC
23.788238,0,0.006516,26.905,0.00939,4.688572,0,0.006936,0.001381,0,15.236105,0.00709,0.00673,0,3.987936,0,0.005984,0,274.246608,19.2,71,0.0037,6.354254,NC
8.008643,0,0.003188,26.905,0.005869,4.983594,0,0.005652,0.000638,0,3.581003,0.003304,0.005961,0,2.898641,0,0.002851,0,79.094807,19.2,71,0.002459,4.521847,NC
23.227315,0,0.012055,0,0.007043,5.075134,0.000001,0.007173,0.001961,0,9.155897,0.020228,0.007737,0,7.399735,0,0.00494,0,1138.887443,16.81,0,-0.000047,9.35027,C
482.627355,0.060332,0.009846,46.915,0.007043,5.077412,0.000001,0.013471,0.008728,0.000001,31.215023,0.014314,0.015055,38.893704,54.822703,0.592302,0.005744,33.9565,4208.246051,17.8,156,0.005231,74.466884,NC
33.000968,0,0.007054,51.169,0.014086,5.051939,0,0.007364,0.000671,0,24.320833,0.006825,0.007709,0,4.034799,0,0.004426,0,179.12723,18.55,128,0.002401,6.05217,NC
23.6365,0,0.008927,0,0.007043,5.031199,0,0.011813,0.002004,0,7.162006,0.012679,0.012906,0,7.383616,0,0.005608,0,281.619311,17.31,0,0.003478,11.275703,NC
28.002857,0,0.003698,0,0.008217,5.054954,0,0.004367,0.00063,0,15.562742,0.005304,0.005214,0,4.218406,0,0.001799,0,199.930411,19.48,0,-0.000133,4.482502,NC
86.029701,0,0.007168,31.871,0.008217,5.025036,0,0.008441,0.003459,0,9.054993,0.003337,0.006831,0,9.510963,0,0.01151,0,751.129601,17.88,99,0.016635,11.887751,C
19.750266,0,0.003478,26.905,0.008217,5.03084,0,0.005907,0.001092,0,17.436628,0.002747,0.006125,0,3.284864,0,0.004912,0,126.063496,19.2,71,0.005403,5.183325,C
102.502214,0.039804,0.005149,0,0.007043,5.045761,0.000001,0.006648,0.007047,0.000001,28.626279,0.002486,0.00588,145.920041,15.795942,0.755463,0.009752,34.967835,1026.486711,17.88,0,0.012465,26.162445,C
32.628735,0,0.005553,34.292,0.007043,5.061383,0,0.006386,0.001943,0,6.080208,0.002045,0.005144,0,3.111174,0,0.010935,0,264.539263,17.65,113,0.015794,3.875594,NC
84.456714,0,0.006441,34.292,0.007043,5.032985,0,0.006791,0.003488,0,6.080208,0.001419,0.00438,0,4.675881,0,0.014769,0,526.463364,17.65,113,0.026357,6.691018,NC
67.59378,0.039804,0.005198,31.871,0.007043,5.072637,0.000001,0.00604,0.007154,0.000001,15.200521,0.001419,0.004148,112.688643,8.606737,0.859181,0.012459,35.670775,750.832021,17.88,99,0.020618,11.695715,C
37.213412,0,0.007206,31.871,0.007043,5.068536,0,0.0066,0.003914,0,6.115793,0.004153,0.005524,0,5.133511,0,0.011077,0,682.516687,17.88,99,0.012537,7.867522,C
122.928872,0,0.009591,34.292,0.007043,5.073375,0,0.007761,0.00363,0,6.080208,0.004153,0.005954,0,5.182634,0,0.013977,0,633.665472,20.76,113,0.018581,7.588936,C
59.119124,0.039804,0.004157,0,0.005869,5.096745,0.000001,0.004764,0.003152,0.000001,17.371308,0.003916,0.004578,247.717282,8.761659,1.057761,0.005728,48.135894,411.719387,19.2,0,0.005683,12.055636,NC
14.221134,0,0.012007,24.659,0.004695,5.062551,0,0.006813,0.002241,0,3.075688,0.01392,0.006759,0,3.048947,0,0.007037,0,472.886059,20.94,186,0.000064,4.970972,NC
229.980128,0,0.003829,0,0.004695,5.098181,0.000001,0.004306,0.003751,0,9.054993,0.000946,0.002877,0,11.823059,0,0.008404,0,1135.246549,17.65,0,0.01494,15.572902,C
0,0,0.003875,37.102,0.002348,4.621056,0,0.004949,0,0,0,0.008734,0.006808,0,0,0,0.001123,0,0,17.14,115,0.000001,0,NC
87.350499,0,0.002383,0,0.003521,5.005607,0.000001,0.003082,0.00434,0,16.734155,0.000863,0.002383,0,14.439123,0,0.005249,0,935.644331,17.88,0,0.007996,15.862449,C
4.407574,0,0.002684,26.905,0.004695,5.052971,0,0.004194,0.00072,0,3.040104,0.002316,0.003867,0,1.083788,0,0.004174,0,54.168875,19.2,71,0.005315,1.480387,NC
93.616348,0.039804,0.004674,0,0.007043,5.082265,0.000001,0.007573,0.003378,0.000001,16.536642,0.003068,0.007551,148.864401,6.895958,0.859181,0.007495,35.7604,458.958561,17.15,0,0.008702,10.29436,NC
496.716877,0.039804,0.012145,46.915,0.007043,5.090104,0.000001,0.013756,0.00877,0.000001,37.159507,0.01142,0.013117,73.234062,52.656666,0.734186,0.0094,36.1802,3120.262507,17.8,156,0.011093,67.696243,NC
25.009181,0,0.005016,0,0.007043,5.093667,0,0.006143,0.001135,0,8.552318,0.001737,0.004775,0,2.796147,0,0.010827,0,140.772023,17.88,0,0.016002,3.402239,C
117.498595,0.039804,0.007592,0,0.007043,5.080089,0.000001,0.008154,0.003279,0,14.064532,0.003116,0.006559,25.26054,6.672135,0.729592,0.010985,33.3416,512.955599,17.65,0,0.015229,9.139471,NC
264.849224,0.039804,0.007294,0,0.007043,5.018454,0.000002,0.00799,0.013224,0.000001,34.576849,0.003116,0.006508,136.009534,20.600825,0.78163,0.010583,34.136006,2100.668346,17.65,0,0.013874,31.64962,NC
75.675148,0,0.005122,31.84,0.009099,5.106205,0,0.006749,0.000864,0,11.024428,0.003447,0.007268,0,3.840989,0,0.004777,0,217.49391,18.91,87,-0.000336,4.43947,NC
142.593905,0.045445,0.005306,0,0.009099,5.087324,0.000001,0.006883,0.001873,0.000001,38.53637,0.003447,0.007336,61.752808,12.032692,0.690048,0.004893,33.759588,439.376306,18.91,0,-0.000352,14.424051,NC
108.771673,0.039804,0.00631,0,0.009099,5.011923,0.000001,0.007171,0.010073,0.000001,29.959266,0.002202,0.005348,182.626367,14.546417,0.770778,0.012917,34.503141,1117.571163,17.88,0,0.018041,22.410961,C
221.089915,0,0.010199,0,0.025037,5.10633,0.000001,0.012813,0.00411,0,28.447602,0.008552,0.012308,0,13.870085,0,0.010636,0,1099.343611,17.88,0,0.003563,27.125247,C
89.848429,0.039804,0.007201,0,0.009099,5.092978,0.000001,0.007802,0.002904,0.000001,11.592422,0.002365,0.00594,60.25709,5.560449,0.734186,0.012384,35.8797,422.391452,17.65,0,0.016078,7.353468,NC
76.637715,0.045445,0.00606,0,0.009099,5.075663,0.000001,0.007628,0.006438,0.000001,21.253634,0.002642,0.006235,80.475081,12.126384,0.735623,0.011136,34.84181,745.796975,17.88,0,0.013421,16.744146,NC
177.399999,0.039804,0.011205,0,0.025037,5.076087,0.000001,0.014431,0.004209,0.000001,37.930136,0.008962,0.013148,100.781521,14.862277,0.859181,0.012476,35.6409,1031.172424,17.88,0,0.004781,27.335116,NC
154.591217,0,0.008536,0,0.009099,5.093404,0,0.009137,0.003221,0,12.522638,0.002478,0.00645,0,7.537073,0,0.015401,0,729.864462,20.76,0,0.024749,13.610501,C
54.939521,0.06634,0.006563,0,0.010273,5.079583,0.000001,0.007526,0.005291,0.000001,24.320833,0.002299,0.005624,56.082122,9.115505,0.841585,0.013174,34.314171,603.824527,17.88,0,0.01803,11.739694,C
122.928872,0,0.006785,0,0.007043,5.076229,0,0.00773,0.00363,0,6.080208,0.002023,0.005801,0,5.182634,0,0.012185,0,633.665472,17.65,0,0.019803,7.588936,NC
237.369115,0.045445,0.006208,0,0.014086,5.105178,0.000001,0.009748,0.003195,0.000001,120.417869,0.004838,0.011255,70.616807,32.356378,0.796112,0.004888,45.591963,1015.750129,21.72,0,-0.000309,33.103513,NC
47.990988,0,0.004708,0,0.007043,5.104899,0,0.007187,0.000561,0,12.005168,0.00389,0.008857,0,5.686482,0,0.003748,0,160.276159,18.91,0,-0.000269,7.157023,NC
16.190184,0,0.003426,0,0.008217,5.045287,0,0.005817,0.001501,0,6.080208,0.002121,0.005347,0,2.431043,0,0.005877,0,136.038938,19.2,0,0.007504,3.419687,NC
317.201393,0.039804,0.0063,0,0.008217,5.070175,0.000001,0.007043,0.006637,0.000001,21.01125,0.001844,0.005316,51.982434,13.970257,0.645557,0.011601,35.8797,1117.210248,20.76,0,0.017095,15.650811,NC
42.86161,0,0.003619,0,0.007043,5.069835,0,0.006119,0.001027,0,11.527103,0.003239,0.005997,0,5.906384,0,0.005091,0,245.301753,19.2,0,0.005773,7.306515,NC
27.399852,0,0.006533,0,0.007043,5.048951,0,0.008433,0.002394,0,6.080208,0.003516,0.007121,0,3.168352,0,0.010122,0,263.799502,17.88,0,0.013807,4.376937,C
51.606212,0.039804,0.006088,0,0.007043,5.094212,0.000001,0.007416,0.003057,0.000001,14.632527,0.003107,0.0061,73.234062,5.70656,0.734186,0.009673,36.1802,386.732645,17.88,0,0.013838,7.046153,NC
18.414232,0,0.004551,37.102,0.007043,5.085001,0,0.009929,0.001442,0,10.711093,0.005879,0.012535,0,14.326213,0,0.003003,0,277.102362,17.14,115,-0.000207,22.297722,NC
32.304122,0,0.007324,46.915,0.005869,5.060128,0,0.008693,0.000833,0,6.014889,0.008457,0.00916,0,4.799686,0,0.005315,0,211.47938,17.8,156,0.005099,6.019796,NC
22.992278,0,0.004126,34.292,0.004695,5.062581,0,0.005166,0.001674,0,3.040104,0.00155,0.004236,0,2.084564,0,0.006978,0,209.630628,20.76,113,0.008946,2.89655,NC
3.604753,0,0.002169,22.817,0.004695,5.067286,0,0.003684,0.000248,0,3.040104,0.003441,0.004974,0,0.825848,0,0.000961,0,36.329995,19.48,57,-0.000068,0.747364,NC
10.471112,0,0.004983,31.84,0.004695,5.085255,0,0.005745,0.000336,0,6.492954,0.007678,0.007783,0,3.958416,0,0.002369,0,83.001182,18.91,87,-0.000101,4.939415,NC
0,0,0.002823,39.522,0.002348,4.982444,0,0.003358,0,0,0,0.004237,0.004656,0,0,0,0.000809,0,0,17.31,129,-0.000018,0,C
23.674878,0,0.007031,28.093,0.003521,5.035325,0,0.005134,0.000607,0,8.552318,0.013572,0.007006,0,6.166288,0,0.002356,0,304.004659,16.86,163,-0.000009,5.444217,NC
4.007715,0,0.007001,30.34,0.004695,5.069552,0,0.005917,0.00024,0,5.207052,0.008109,0.007649,0,2.479474,0,0.002608,0,73.354976,13.97,137,-0.000042,1.361308,C
114.540158,0,0.006838,39.522,0.004695,5.075623,0,0.008623,0.001581,0,7.085065,0.012288,0.011315,0,19.862248,0,0.002506,0,790.67097,17.31,129,0.00054,27.463656,NC
11.78261,0,0.005946,34.292,0.004695,5.090974,0,0.005428,0.000781,0,3.040104,0.00317,0.004592,0,1.347255,0,0.005242,0,81.870063,17.65,113,0.00484,1.9393,NC
230.103462,0,0.007287,0,0.007076,5.059386,0.000001,0.008168,0.001314,0,27.07246,0.010847,0.011893,0,11.557177,0,0.003087,0,488.310907,18.91,0,-0.000121,9.850203,NC
9.365497,0,0.003152,22.817,0.007076,5.071495,0,0.00469,0.000668,0,11.828159,0.004185,0.006578,0,6.39487,0,0.001445,0,198.015363,19.48,57,-0.000107,4.806482,NC
283.05585,0,0.013631,46.915,0.007076,5.075737,0.000001,0.016086,0.003517,0,13.099953,0.017735,0.01869,0,29.093989,0,0.007706,0,1609.084783,17.8,156,0.007686,39.24209,NC
29.820083,0.039804,0.002766,0,0.007043,5.046794,0.000001,0.004875,0.002398,0.000001,12.160417,0.002085,0.00492,105.665774,4.312044,0.755463,0.004057,35.9394,232.097476,19.2,0,0.004384,5.859364,NC
21.178803,0.06634,0.002174,0,0.007076,5.035831,0,0.003762,0.000736,0.000001,21.280729,0.002583,0.005056,67.037225,3.955476,0.902053,0.001401,34.349013,143.971527,19.48,0,-0.000122,3.467682,NC
279.23296,0.079608,0.004592,31.84,0.007076,5.079966,0.000001,0.006638,0.00114,0.000001,43.609103,0.003863,0.008606,62.769209,11.067278,1.122285,0.003791,52.6934,410.317159,18.91,87,-0.00027,9.717075,NC
14.022833,0,0.003304,26.905,0.007043,5.069098,0,0.005389,0.001364,0,6.621107,0.001891,0.004765,0,3.852619,0,0.006086,0,133.785966,19.2,71,0.008395,5.744091,NC
25.895573,0.06634,0.002998,0,0.007043,5.026278,0.000001,0.004694,0.002133,0.000001,21.280729,0.001614,0.00413,59.830012,5.190903,0.902053,0.005493,34.182798,214.664925,19.2,0,0.007525,6.868819,NC
73.957808,0.069015,0.004321,0,0.007043,5.068196,0.000001,0.005413,0.007009,0.000001,27.901836,0.001614,0.004313,88.338987,13.935662,0.845464,0.008729,33.632442,873.042222,17.88,0,0.012467,18.491255,C
116.537977,0,0.005661,34.292,0.007043,5.06041,0,0.006465,0.002264,0,8.552318,0.001583,0.004662,0,4.719947,0,0.011075,0,447.723497,17.65,113,0.018465,6.312086,NC
23.46882,0,0.006295,0,0.007043,5.064914,0,0.007436,0.002135,0,6.621107,0.00186,0.005385,0,6.166086,0,0.012334,0,282.781811,20.76,0,0.020759,9.383819,C
35.672652,0.039804,0.003035,0,0.007043,5.052821,0.000001,0.005316,0.003086,0.000001,20.712735,0.00186,0.004724,79.932709,6.022435,0.786902,0.005807,35.123623,266.340884,19.2,0,0.007872,8.169093,NC
91.969113,0.039804,0.006718,34.292,0.007043,5.048294,0.000001,0.007643,0.006694,0.000001,12.160417,0.00186,0.00543,100.781521,8.338256,0.859181,0.013516,35.6409,838.52251,20.76,113,0.023072,11.5862,C
122.928872,0,0.006613,34.292,0.007043,5.043155,0,0.006913,0.00363,0,6.080208,0.001419,0.004437,0,5.182634,0,0.014392,0,633.665472,20.76,113,0.026755,7.588936,NC
40.701703,0.039804,0.004709,0,0.007043,5.038189,0.000001,0.005606,0.003796,0.000001,20.748319,0.003711,0.004783,82.08406,7.292518,0.883116,0.006925,34.988331,429.868527,19.2,0,0.008426,10.506113,NC
27.399852,0,0.007427,31.871,0.007043,5.022595,0,0.007308,0.002394,0,6.080208,0.004152,0.005984,0,3.168352,0,0.01095,0,263.799502,17.88,99,0.012503,4.376937,NC
122.928872,0,0.009151,34.292,0.007043,5.020824,0,0.008005,0.00363,0,6.080208,0.003998,0.006,0,5.182634,0,0.012399,0,633.665472,20.76,113,0.016237,7.588936,C
161.128336,0.048654,0.00438,0,0.007043,5.009607,0.000001,0.007368,0.004617,0.000001,33.024156,0.003068,0.007488,116.814965,13.969378,0.808408,0.00684,31.360358,697.884044,17.15,0,0.00783,20.95646,NC
83.321454,0.039804,0.02081,0,0.007043,4.995965,0.000001,0.009544,0.005905,0.000001,9.227065,0.014248,0.007813,73.234062,9.550816,0.734186,0.014175,35.9398,1614.109462,20.94,0,0.000153,16.352074,NC
116.537977,0,0.012517,34.292,0.007043,4.957305,0,0.008376,0.002264,0,8.552318,0.006013,0.006382,0,4.719947,0,0.013819,0,447.723497,20.76,113,0.014032,6.312086,C
165.892491,0.039804,0.012761,0,0.007043,5.00844,0.000001,0.008238,0.005741,0.000001,19.271585,0.00699,0.006912,85.77181,13.76776,0.734186,0.010633,35.1026,1084.972608,17.65,0,0.004422,16.521076,NC
71.673359,0,0.012354,34.292,0.007043,5.062512,0.000001,0.00784,0.003722,0,9.155897,0.006492,0.006229,0,7.927562,0,0.011834,0,1193.391973,17.65,113,0.008025,11.253264,NC
13.248075,0,0.026784,24.659,0.007043,5.043228,0,0.009218,0.001406,0,6.151377,0.042382,0.00905,0,3.472088,0,0.010408,0,308.546229,20.94,186,0.00007,5.008376,NC
55.073541,0,0.004839,31.84,0.005869,5.008777,0,0.004782,0.00045,0,5.512214,0.005088,0.005304,0,2.12863,0,0.00342,0,130.890762,18.91,87,-0.000211,2.517618,NC
35.124783,0,0.012263,30.34,0.004695,5.053322,0,0.005869,0.003103,0,10.414104,0.015977,0.006379,0,11.293209,0,0.004214,0,703.326669,13.97,137,-0.000071,9.303496,NC
24.020053,0,0.013904,23.409,0.003521,5.097864,0,0.004056,0.001023,0,3.040104,0.02586,0.003929,0,3.110812,0,0.005486,0,423.770103,16.81,147,-0.000046,3.762268,NC
15.596778,0,0.002614,22.817,0.003521,5.150762,0,0.002188,0.00063,0,6.115793,0.004509,0.003097,0,2.528162,0,0.000685,0,178.771871,19.48,57,0.000001,2.659251,NC
