# Supplementary material for: Systematic Identification of Machine-Learning Models Aimed to Classify Critical Residues for Protein Function from Protein Structure
Source: Molecules. 2017 Oct 9;22(10):1673. doi: 10.3390/molecules22101673 (PMC6151554; doi:10.3390/molecules22101673)
Supplement: Supplementary file 1 [file molecules-22-01673-s001.zip › SupplementalFileS25.txt]

JAMMING3SET with union attributes selected using removeCorrelatedAttributes.py

@relation '1BNK_1HIV_1ZG4_2PR6_4UXZ-jamming2-ProtDCal_RemoveUseless_corrSpearman98-weka.filters.unsupervised.attribute.Remove-R1-weka.filters.unsupervised.attribute.Remove-V-R616,396,426,105,701,113,427,1,1254,389,938,400,1253,441,422,469,828,467,447,433,766,781,751,404,743,808,397,933,793,423,412,464,489,737,392,403,940,488,443,807,453,452,410,490,818,932,937,394,405-406,415,401,809,774,435,395,450-451,459,752,477,934,419,440,1262,407,470,408,782,742,463,402,481,824,424,418,449,855,854,420,471,773,431,487,417,444,486,749,387,437,825,744,821,428,741,474,768,465,755,790,442,462,438,1259,801,466,829,445-446,797,416,409,869,888,430,810,388,413,485,864,472,883,930,826,777,411,22,853,746,468,754,735,439,851,788,842,478,771,479,775,204,454,868,289,398,740,841,756,436,480,787,476,850,429,745,49,393,739,769,917,861,776,432,822,475,839,852,843,849,44,844,618,838,46,52,84,82,865,886,796,904,893,887,1112,15,31,920,926,877,51,47,916,90,772,892,882,867,879,96,1257,98,48,344,87,81,37,45,59,10,880,38,99,1035,252,1264-weka.filters.unsupervised.attribute.Remove-V-R1-2,131,7-8,136,74,13,207,143,18,83,21,213,25,91,93,160,162,34-35,104,110,117,53,120,57,122,186,127,215'

@attribute wLCO(None)_NO numeric
@attribute wFLC(TopDist)_NO numeric
@attribute wCTP(Del(G)NA5)_NO numeric
@attribute wFLC(EP1)_NO numeric
@attribute DGc(F)_NO numeric
@attribute wCTP(SIGA7)_NO numeric
@attribute wCTP(PIPAvg)_NO numeric
@attribute Pb_NO numeric
@attribute wSp(Del(Rho)NA1)_NO numeric
@attribute wCLQ(TopDist)_NO numeric
@attribute wFLC(PIPAvg)_NO numeric
@attribute wFLC(EP6)_NO numeric
@attribute wCTP(Del(K)NA3)_NO numeric
@attribute wPsiS(PIPMin)_NO numeric
@attribute wCTP(None)_NO numeric
@attribute wCTP(PIPMin)_NO numeric
@attribute wCTP(PIP7)_NO numeric
@attribute wCLQ(SIEP)_NO numeric
@attribute wCTP(Del(Rho)NA5)_NO numeric
@attribute wCTP(DHf)_NO numeric
@attribute wFLC(IP)_NO numeric
@attribute SphereDegree numeric
@attribute wCTP(Fuk9)_NO numeric
@attribute wFLC(Xi)_NO numeric
@attribute wCTP(PIP12)_NO numeric
@attribute wCLQ(IP)_NO numeric
@attribute wFLC(PIP11)_NO numeric
@attribute wCLQ(Del(K)NA10)_NO numeric
@attribute wSp(Del(G)NA2)_NO numeric
@attribute wSp(Mw)_NO numeric
@attribute Class {NC,C}

@data
0.005,0.000198,13.193358,0.001931,4.678948,0,0,0.92,0.61532,0,0.001959,0.000895,2.029759,0,0.000004,0,7.728006,0,2.553961,126968.164255,0.002598,20,0.000005,-0.069075,3.906948,0,0.000851,0,24.402,57,NC
0.005,0.000198,417.255275,0.00279,5.129327,0.000016,0.000002,1.21,0,61.385996,0.002472,0.002398,92.755204,0.182944,0.000044,0.000001,46.842532,95860.721286,47.689193,2099666.720747,0.002444,49,0.000183,0.036652,170.237239,33.033303,0.002752,17.693477,0,0,NC
0.005,0.000162,19.082518,0.001448,4.958279,0,0,0.92,0.61532,160,0.001469,0.000514,7.08602,0.175404,0.000009,0,9.713911,10660.64648,4.472402,347742.829984,0.002035,33,0.000007,-0.002411,8.300737,60.794,0.000576,7.848516,24.402,57,NC
0.005,0.00027,179.489957,0.002427,5.319555,0.000004,0.000001,0.95,0,99.579613,0.002938,0.005548,76.521555,0,0.000044,0.000001,46.345695,72562.966282,33.399689,1978834.138319,0.003306,50,0.0001,0.017775,82.337096,48.498712,0.001803,17.712155,0,0,NC
0.005,0.000252,41.711422,0.002414,5.15376,0.000004,0,0.9,0,137,0.00251,0.000571,8.824828,0,0.000013,0,5.957714,15742.7209,5.465949,546285.88794,0.002671,24,0.00005,0.019895,19.832921,36.1201,0.001939,6.973825,0,0,NC
0.005,0.000198,723.603003,0.001931,4.918809,0.000027,0.000001,0.99,1.9689,13.560888,0.002414,0.002567,23.433832,0.17371,0.000031,0.000001,114.543078,34142.859062,104.063789,963977.380266,0.004137,33,0.000142,-0.124425,172.256244,66.796068,0.001514,9.781045,29.796,156,NC
0.005,0.00027,328.957326,0.008968,5.091494,0.000001,0.000001,0.97,1.2871,16,0.003007,0.005476,35.249398,0,0.000018,0,49.446404,-494.59488,55.362925,747732.322043,0.003013,45,0.000026,0.026312,176.041769,33.3416,0.004738,3.81514,38.51,131,NC
0.005,0.000072,162.995245,0.000965,5.3426,0.000015,0.000001,0.9,1.138,0,0.00099,0.000122,15.263258,0.17371,0.000026,0.000001,25.016011,0,16.054134,905622.555674,0.001085,47,0.000125,0.036523,59.721564,0,0.000693,0,27.157,71,NC
0.005,0.000126,197.57249,0.001931,5.095221,0.000004,0.000001,0.72,1.4594,0,0.001706,0.000811,31.772785,0.182944,0.000018,0.000001,21.349965,0,40.186182,826255.930965,0.000623,38,0.000022,0.010612,137.511209,0,0.001313,0,37.235,115,NC
0.005,0.000162,34.294165,0.001448,4.893269,0.000002,0,0.72,1.4594,0,0.001757,0.000581,5.372065,0,0.000004,0,3.187387,0,4.775755,223235.774327,0.000736,12,0.00002,-0.015975,23.532682,0,0.001764,0,37.235,115,NC
0.005,0.000072,242.354429,0.001931,5.297471,0.000003,0.000001,0.75,1.5776,8.492988,0.001274,0.001006,65.994609,0,0.000026,0.000001,91.598027,-650.563534,38.135639,1178296.596118,0.0004,44,0.00015,0.032753,94.979385,44.448469,0.001523,5.430892,50.288,128,NC
0.005,0.000198,153.185117,0.003862,5.303988,0.000002,0.000001,0.75,1.5776,0,0.002656,0.001329,23.50277,0,0.000013,0,77.944718,0,25.268544,479875.748636,0.001221,30,0.000051,0.021086,39.095195,0,0.002334,0,50.288,128,C
0.005,0.000072,232.730399,0.000965,5.317049,0.000024,0.000001,0.9,0,0,0.001113,0.00032,22.210951,0,0.000035,0.000001,32.26758,0,20.867518,1245909.509983,0.001516,47,0.000158,-0.000468,77.247872,0,0.000801,0,0,0,NC
0.005,0.000198,25.499393,0.001931,4.828463,0,0,0.92,0.61532,0,0.001954,0.001139,10.771041,0,0.000013,0,15.112308,0,2.52014,437321.748786,0.002463,31,0.000016,-0.096994,6.620468,0,0.001094,0,24.402,57,NC
0.005,0.000198,72.03878,0.002414,5.087814,0.000002,0,1.21,2.1325,0,0.002574,0.002008,5.647653,0,0.000004,0,8.203448,0,9.717927,167486.159522,0.003335,20,0.000021,0.031771,18.038055,0,0.001876,0,34.433,101,C
0.005,0.000072,839.515934,0.000965,5.013916,0.000092,0.000001,1.14,2.2541,45.744366,0.001192,0.004288,18.743331,0,0.000031,0.000001,117.296714,65119.458039,51.912888,844769.606073,0.001009,47,0.00019,0.027503,130.88272,37.780615,0.001119,16.458942,25.942,186,NC
0.005,0.000126,35.482879,0.001448,4.890919,0,0.000001,0.92,0,38.928634,0.00144,0.00054,21.922552,0,0.00004,0.000001,24.914863,17091.782011,7.1072,1366588.868656,0.001267,39,0.000025,-0.05661,14.58331,42.946414,0.000765,4.538635,0,0,NC
0.005,0.000144,228.456755,0.001448,4.916096,0.000026,0.000001,0.9,0,5.321519,0.00164,0.000452,14.34964,0,0.000031,0.000001,37.255135,26774.248695,15.569357,998084.508435,0.001913,44,0.000175,-0.03015,57.789743,39.729601,0.001128,9.885528,0,0,NC
0.005,0.000036,67.93035,0.000483,5.24419,0.000006,0,0.9,1.138,0,0.000532,0.000094,3.95581,0.182944,0.000009,0,10.915393,0,6.302997,291208.300829,0.000541,23,0.000061,0.0211,19.97527,0,0.000427,0,27.157,71,NC
0.005,0.00018,111.952654,0.001931,4.952441,0.000014,0.000001,0.9,0,48.054645,0.00214,0.000562,12.162255,0.175404,0.000026,0.000001,15.892108,43110.114755,6.71996,929262.048776,0.002252,47,0.0001,-0.0476,41.83826,36.475428,0.001463,8.122985,0,0,NC
0.005,0.000072,201.642215,0.000965,5.31033,0.000024,0.000001,0.9,1.138,0,0.00099,0.000122,12.515113,0.182944,0.000026,0.000001,24.91397,0,12.553777,888040.917525,0.001085,43,0.000134,0.036523,57.749345,0,0.000693,0,27.157,71,NC
0.005,0.000324,263.210165,0.003742,5.213377,0.000035,0.000001,1.02,1.9303,21,0.003947,0.003227,11.33672,0,0.000018,0.000001,23.600193,-741.18013,21.062802,717823.223788,0.003649,38,0.000158,-0.104218,132.201656,25.349035,0.004847,5.863021,31.076,113,NC
0.005,0.000198,118.358851,0.005313,5.085615,0.000001,0,0.97,1.2871,0,0.00257,0.004924,3.899055,0,0.000004,0,11.313999,0,8.24919,168666.53952,0.002006,18,0.000018,-0.013313,66.340236,0,0.005774,0,38.51,131,C
0.005,0.000072,1086.333099,0.002656,5.172413,0.000007,0.000002,0.97,0,10.311099,0.001276,0.00256,40.347424,0.161678,0.00004,0.000001,109.297886,-1231.483694,78.605762,1463305.839665,0.000995,78,0.000117,-0.006742,557.595795,35.592358,0.00289,15.843168,0,0,NC
0.005,0.000324,385.924998,0.005819,5.30465,0.000005,0.000002,0.75,1.5776,37.642376,0.003815,0.001848,113.259131,0,0.000035,0.000001,163.59768,11134.004955,60.557797,1565716.939164,0.001913,47,0.000186,-0.137715,159.705344,41.477448,0.003133,5.425756,50.288,128,NC
0.005,0.000036,925.543792,0.000965,5.339603,0.000025,0.000002,0.99,1.9689,14.687434,0.0007,0.000626,36.645139,0,0.00004,0.000001,168.960347,63683.74624,149.685867,1264878.818662,0.000522,39,0.000203,0.037311,264.988694,53.364502,0.00051,16.373136,29.796,156,NC
0.005,0.000198,40.628178,0.001931,5.186371,0.000001,0,0.72,1.4594,0,0.002364,0.000853,20.294181,0,0.000009,0,3.971809,0,17.785028,557159.20242,0.000985,35,0.000014,-0.028955,41.668533,0,0.00242,0,37.235,115,NC
0.005,0.000198,246.043175,0.003862,4.958528,0.000003,0.000001,0.75,0,0,0.002528,0.001383,62.956649,0,0.000026,0.000001,102.133535,0,54.987428,1215395.53077,0.001138,55,0.000153,-0.112139,112.354567,0,0.002618,0,0,0,NC
0.005,0.000072,15.375683,0.000965,4.887432,0,0,0.92,0.61532,0,0.000946,0.000526,11.802429,0,0.000013,0,5.774634,0,4.28053,580738.996094,0.001479,22,0.000006,-0.052402,12.939672,0,0.000292,0,24.402,57,NC
0.005,0.000072,477.963891,0.000965,5.178235,0.000085,0.000002,1.49,0,24.572652,0.001174,0.000416,40.826286,0.182944,0.000049,0.000002,53.683502,15364.069833,26.771696,1963374.528845,0.001079,70,0.000467,0.061348,189.270899,34.991943,0.001185,6.495844,0,0,C
0.005,0,328.80928,0,5.312276,0.000009,0.000001,0.99,1.9689,0,0,0,13.442142,0,0.000013,0,73.065977,0,56.069283,425429.650761,0,19,0.000084,0,84.630396,0,0,0,29.796,156,NC
0.005,0.000198,131.921096,0.001931,4.709369,0.000005,0.000001,0.72,1.4594,22.127087,0.002469,0.002143,56.539196,0,0.000026,0.000001,20.132324,-1195.697883,31.413285,1440799.764199,0.000985,32,0.000059,0.014889,119.790122,34.349112,0.003192,7.132317,37.235,115,NC
0.005,0.000198,34.294165,0.002414,5.243604,0.000002,0,1.49,1.6606,0,0.00249,0.001077,5.372065,0,0.000004,0,3.187387,0,4.775755,223235.774327,0.001297,15,0.00002,-0.076899,23.532682,0,0.002624,0,29.896,99,C
0.005,0.000252,303.611069,0.002427,5.319615,0.00001,0.000001,0.99,1.9689,68,0.003339,0.00537,9.599312,0,0.000013,0,54.046606,-6.608469,28.892107,388503.732945,0.005263,36,0.000042,-0.016351,68.67933,33.4552,0.002581,3.072371,29.796,156,NC
0.005,0.000324,487.871944,0.002896,4.988805,0.000097,0.000001,1.02,0,22.533981,0.003734,0.003222,25.582417,0,0.000031,0.000001,44.099548,-871.533107,23.824867,1222068.426949,0.003669,54,0.000267,-0.024209,169.936322,29.849207,0.004408,4.29587,0,0,NC
0.005,0.000126,5.811157,0.001931,5.072088,0,0,0.92,0.61532,46.52381,0.001435,0.000626,5.066195,0,0.000013,0,5.774634,7.776434,0.868228,415844.043664,0.001769,28,0.000004,-0.103138,5.121982,37.225611,0.00047,2.284673,24.402,57,NC
0,0.000126,0,0.001931,5.314597,0,0,0.95,1.7668,0,0.001693,0.001636,0,0,0,0,0,0,0,0,0.001216,23,0,-0.008645,0,0,0.001059,0,31.453,87,NC
0,0.000072,0,0.000965,5.341825,0,0,0.92,0.61532,0,0.000876,0.000342,0,0,0,0,0,0,0,0,0.001505,26,0,0.014756,0,0,0.000246,0,24.402,57,NC
0.005,0.00018,5.889161,0.001931,5.10256,0,0,0.92,0.61532,0,0.001741,0.000712,5.05626,0,0.000004,0,1.985905,0,1.918441,220774.665729,0.002291,23,0.000002,0.019499,4.393789,0,0.000684,0,24.402,57,NC
0.005,0.000252,60.700033,0.003755,5.102875,0,0.000001,0.92,0,60.778448,0.002434,0.001251,33.928868,0,0.000035,0.000001,27.965644,80596.700369,8.488302,1377597.936625,0.003341,46,0.000044,-0.073494,26.029986,33.386324,0.001215,14.317226,0,0,NC
0.005,0.000126,777.289067,0.00764,5.119272,0.000004,0.000002,0.97,0,11.690114,0.001921,0.003353,76.345708,0,0.000049,0.000001,102.485715,94057.609303,85.566079,1956161.300136,0.001896,55,0.000085,0.011778,414.770389,33.225423,0.003419,15.858678,0,0,C
0.005,0.000126,725.746072,0.001448,4.964069,0.000054,0.000002,1.21,0,151.253938,0.001752,0.000571,64.940361,0,0.000053,0.000002,58.788027,39423.199852,55.21827,2202978.161121,0.001593,72,0.000334,-0.033879,184.157012,41.017611,0.001466,12.024828,0,0,NC
0,0.000072,0,0.000965,5.10897,0,0,1.49,1.6606,0,0.001223,0.000593,0,0.182944,0,0,0,0,0,0,0.000786,49,0,0.015885,0,0,0.001341,0,29.896,99,NC
0,0.000126,0,0.001448,5.135339,0,0,1.49,1.6606,0,0.001854,0.001697,0,0,0,0,0,0,0,0,0.002017,38,0,-0.008836,0,0,0.001646,0,29.896,99,NC
0.005,0.000198,128.413255,0.001944,5.183012,0.000013,0.000001,0.9,0,131.375,0.001982,0.000323,12.892891,0,0.000031,0.000001,26.30504,26774.248695,11.488403,1024950.076971,0.002479,28,0.000152,0.024765,41.733322,39.729601,0.001237,9.885528,0,0,NC
0.005,0.000072,333.068282,0.000965,5.173061,0.000006,0.000001,0.74,0,33.767601,0.000987,0.000519,41.362599,0,0.000053,0.000002,73.379064,29241.551055,42.984946,1942570.258193,0.000913,64,0.000094,-0.120839,130.993725,33.806791,0.000634,8.59742,0,0,NC
0.005,0.000252,464.215739,0.002414,4.94835,0.000023,0.000001,0.99,1.9689,38.6,0.003425,0.006974,12.00595,0,0.000018,0.000001,53.501385,-549.113513,34.644316,539659.017517,0.004848,47,0.000129,-0.051556,92.586289,32.443914,0.003544,2.948572,29.796,156,NC
0.005,0.00018,484.932945,0.001931,5.066028,0.000087,0.000001,1.49,0,56.607025,0.002403,0.002221,25.258218,0.182944,0.00004,0.000001,48.631889,53865.455238,26.659598,1511923.564817,0.002169,51,0.000422,0.003532,176.295228,45.670898,0.002442,15.326327,0,0,NC
0.005,0.000072,62.57373,0.000979,5.088576,0,0.000001,0.92,0,83.503204,0.000994,0.000358,28.152013,0,0.00004,0.000001,25.001703,91776.116594,8.02485,1507989.152374,0.001415,46,0.000049,0.038007,25.817676,30.315731,0.000419,19.167909,0,0,NC
0.005,0.000162,823.379411,0.003985,5.257154,0.000005,0.000002,0.97,0,68.142309,0.001768,0.001423,58.961563,0,0.00004,0.000001,142.591038,76539.14928,90.691704,1497001.006167,0.001523,53,0.00011,-0.028706,439.751209,45.050034,0.002589,19.217121,0,0,NC
0.005,0.000162,790.037042,0.001448,5.24838,0.000033,0.000002,0.99,0,12.936993,0.002061,0.002022,33.66589,0,0.00004,0.000001,133.935907,67064.105364,116.810743,1349779.52817,0.002838,34,0.00025,-0.013627,232.417003,52.269938,0.001773,17.981787,0,0,NC
0.005,0.000126,97.989631,0.001448,5.21629,0.000008,0,1.21,2.1325,24,0.00175,0.000942,30.310964,0,0.000013,0,13.835909,41514.2589,9.615804,637650.711212,0.002009,36,0.000081,-0.021989,36.713238,35.9398,0.001228,13.937878,34.433,101,NC
0.005,0.000198,1478.253354,0.001931,5.308803,0.000181,0.000002,1.14,0,151.501587,0.002557,0.003229,27.146183,0,0.000044,0.000001,238.573151,34437.039852,84.251727,1146550.774171,0.001783,56,0.000357,0.034824,222.311948,54.40522,0.003935,11.985238,0,0,NC
0.005,0.000198,180.477127,0.002414,4.60517,0.000022,0.000001,0.9,0,23.879929,0.002087,0.000483,26.481679,0,0.00004,0.000001,30.408838,30683.281657,13.347426,1487802.661177,0.001965,53,0.000201,-0.015465,59.531091,32.423972,0.001545,11.947809,0,0,NC
0.005,0.000072,113.523411,0.000965,5.044578,0.000002,0,1.08,1.7194,0,0.001214,0.001351,9.596072,0,0.000009,0,58.449046,0,19.382826,240935.991167,0.001919,49,0.000052,-0.000361,43.431608,0,0.000831,0,25.965,137,NC
0.005,0.00018,48.390653,0.002414,5.220824,0.000008,0,0.9,1.138,0,0.002179,0.000461,5.46142,0,0.000013,0,7.159197,0,2.909969,468277.25321,0.001768,27,0.000081,-0.067226,16.628371,0,0.001555,0,27.157,71,NC
0.005,0.000072,487.681526,0.000979,5.240018,0.000083,0.000001,1.02,0,32.706539,0.001333,0.001581,20.396704,0,0.000035,0.000001,41.391636,24390.259254,31.251686,1404614.771835,0.001372,60,0.000353,-0.036008,180.394593,44.232858,0.001942,10.765901,0,0,NC
0.005,0.000072,842.862481,0.000965,5.129215,0.000103,0.000002,1.02,0,67.270241,0.001134,0.000445,48.952598,0.182944,0.000053,0.000002,91.893147,95653.742742,60.404457,2195935.042354,0.001076,60,0.000437,0.096191,374.496725,31.793755,0.000988,17.785725,0,0,NC
0.005,0.000252,91.742378,0.002427,5.322812,0.000008,0,0.8,1.7291,0,0.003119,0.00185,21.816236,0,0.000009,0,5.771269,0,19.273514,499486.565215,0.00249,33,0.000027,0.018623,73.083015,0,0.003029,0,38.415,129,NC
0.005,0.000198,170.982315,0.004827,5.105214,0.000002,0.000001,0.75,1.5776,28.360324,0.002447,0.001742,75.338349,0.182944,0.000022,0.000001,98.752381,13.884988,31.270836,942771.588217,0.001389,22,0.000078,0.025754,56.501493,31.837306,0.001798,1.432163,50.288,128,C
0.005,0.000072,882.921594,0.000965,5.261291,0.000115,0.000001,1.32,0,30.722335,0.001269,0.001934,25.67054,0.182944,0.00004,0.000001,69.311736,26266.052583,37.337645,1191118.75832,0.000987,57,0.000233,-0.030935,145.10334,53.466883,0.002389,11.805099,0,0,NC
0.005,0.000072,45.434827,0.000965,5.121877,0.000004,0,1.08,1.7194,137,0.001095,0.000694,3.580259,0,0.000009,0,14.892056,15742.7209,4.53215,238111.698887,0.001366,25,0.000051,0.00296,18.117914,36.1201,0.000723,6.973825,25.965,137,NC
0.005,0.000072,608.514715,0.000965,5.197372,0.000079,0.000002,1.02,0,27.615927,0.001272,0.001147,34.910086,0.182944,0.000044,0.000001,57.898111,14193.950043,39.536539,1825590.117657,0.001427,63,0.00036,-0.101655,288.987182,35.148176,0.001161,7.065843,0,0,NC
0.005,0.000126,461.268741,0.001448,5.202947,0.000044,0.000001,1.02,0,50.518519,0.001866,0.000737,33.209715,0.17371,0.000035,0.000001,46.775286,16.154021,38.747447,1566319.038649,0.001619,76,0.000252,0.125789,265.961829,35.158945,0.002069,7.267643,0,0,NC
0.005,0.000126,313.705148,0.001448,5.208156,0.000039,0.000001,1.02,1.9303,0,0.001825,0.000716,8.10777,0,0.000018,0.000001,33.11014,0,23.808263,623061.705017,0.001586,34,0.000176,0.091932,104.560207,0,0.001876,0,31.076,113,NC
0.005,0.000198,73.564683,0.001985,5.083706,0.000002,0.000001,0.77,6.24,23,0.002313,0.002794,59.130232,0.200003,0.000018,0.000001,18.297267,10.529957,15.969601,764071.598518,0.003419,36,0.000033,-0.024517,44.135779,33.9096,0.001892,1.785286,31.718,128,C
0.005,0.000198,185.34548,0.001985,5.210776,0.000017,0.000001,0.77,6.24,0,0.00263,0.003495,34.279302,0.200003,0.000018,0.000001,17.806637,0,32.787806,723544.950873,0.003454,39,0.000057,0.00068,90.218402,0,0.002695,0,31.718,128,NC
0.005,0.000072,1231.790999,0.002656,5.159911,0.000209,0.000002,1.32,1.5367,11.348155,0.001255,0.003842,38.508829,0,0.000049,0.000002,114.209803,61609.515859,38.116123,1396206.204172,0.000948,43,0.000307,0.011251,205.806681,41.01647,0.003464,13.727402,24.842,147,NC
0.005,0.000198,99.494991,0.001931,4.625201,0,0.000001,0.64,2.1102,18.272915,0.002435,0.005721,19.018211,0,0.000026,0.000001,18.442535,37820.355954,8.585171,964373.330096,0.002071,33,0.000047,-0.016146,117.527551,33.060251,0.002918,9.136842,25.398,97,NC
0.005,0.000324,27.743374,0.003379,4.806161,0,0,0.64,2.1102,0,0.003462,0.006933,9.092394,0,0.000009,0,8.938885,0,3.561798,328494.679288,0.003759,35,0.000014,0.077629,33.047047,0,0.003297,0,25.398,97,NC
0.005,0.000072,705.818979,0.001811,5.172218,0.000132,0.000002,1.45,0,51.664173,0.001235,0.001243,27.333663,0.182944,0.000049,0.000002,57.441516,79638.544631,35.257431,1893403.804468,0.001036,78,0.000485,-0.020432,311.877693,34.064517,0.001557,14.474147,0,0,C
0.005,0.00009,79.278926,0.000965,5.333341,0.000001,0.000001,0.95,1.7668,0,0.001149,0.001208,36.038804,0,0.000018,0.000001,28.134724,0,18.552226,767262.327905,0.001023,26,0.000042,-0.019624,35.592046,0,0.000761,0,31.453,87,NC
0.005,0.000198,106.884499,0.003862,4.679998,0.000001,0.000001,0.75,1.5776,21.669854,0.00247,0.002437,74.496539,0.201302,0.000022,0.000001,66.347886,-1326.903219,21.407473,1031690.537885,0.001138,36,0.000083,0.064169,83.180291,32.124095,0.002899,5.171016,50.288,128,NC
0.005,0.000198,414.446042,0.001931,4.570952,0.000076,0.000001,1.49,1.6606,148.977778,0.002456,0.002161,16.639554,0,0.000026,0.000001,36.945248,35494.323285,23.134296,1026601.868364,0.00263,47,0.000313,-0.014159,148.964072,34.553559,0.002496,12.070107,29.896,99,NC
0.005,0.000252,248.126531,0.002427,5.309168,0,0.000001,0.64,2.1102,16.139001,0.00291,0.006941,16.129222,0,0.000035,0.000001,31.528476,23628.01868,19.633261,1136657.557532,0.003081,55,0.000059,0.107817,236.892127,30.557499,0.00274,18.218431,25.398,97,NC
0.005,0.000198,508.117861,0.002776,5.118444,0.000085,0.000001,1.45,1.9303,63,0.002448,0.001952,16.784302,0.182944,0.000022,0.000001,36.925188,-580.16234,25.00005,811354.265269,0.002118,31,0.000161,0.042419,175.607167,53.3752,0.003397,2.109207,31.076,113,C
0.005,0.000198,323.164265,0.002776,5.107297,0.000066,0.000001,1.45,1.9303,0,0.002472,0.002498,7.014511,0.182944,0.000013,0,21.464046,0,11.673752,464889.043195,0.00209,26,0.00011,0.000917,75.732304,0,0.003891,0,31.076,113,NC
0.005,0.000072,560.188549,0.000965,5.347508,0.00013,0.000002,1.02,0,151.501577,0.001346,0.001093,21.609132,0.182944,0.000035,0.000001,53.786267,34437.039852,30.938667,1382760.82747,0.001508,68,0.000535,-0.000892,223.918241,54.40522,0.001421,11.985238,0,0,NC
0.005,0.000198,134.02809,0.001931,5.314979,0.000003,0.000001,0.72,1.4594,6.545825,0.00243,0.001091,21.570464,0,0.000018,0.000001,15.881566,49642.274815,36.008923,855658.907049,0.000947,38,0.000037,-0.010189,101.135234,49.439243,0.002581,13.59296,37.235,115,NC
0.005,0.000198,66.594745,0.001985,5.312061,0.000018,0,0.77,6.24,0,0.002743,0.003223,5.870736,0.181764,0.000004,0,4.147144,0,5.077108,177008.063072,0.004164,26,0.000033,-0.011252,33.534627,0,0.002512,0,31.718,128,C
0.005,0.000126,167.582474,0.001448,5.114946,0.000003,0.000002,0.95,0,23.438234,0.00157,0.001346,101.045163,0,0.000057,0.000002,46.544417,55961.09152,29.466777,2547307.206745,0.001264,53,0.000093,-0.015772,101.882863,31.737217,0.000856,12.342,0,0,NC
0.005,0.000126,241.950591,0.001448,5.19603,0.000005,0.000001,0.99,1.9689,0,0.002077,0.00573,6.63362,0,0.000013,0,45.528997,0,40.843363,386159.525697,0.002923,28,0.000063,0.111282,53.296571,0,0.00219,0,29.796,156,NC
0.005,0.000198,146.970185,0.001944,4.937161,0.000007,0.000001,1.21,2.1325,165.501548,0.002341,0.001209,34.944547,0,0.000013,0,13.054377,27985.154558,22.002237,664527.421826,0.002591,31,0.000047,-0.0297,56.671677,87.665995,0.001679,8.927484,34.433,101,NC
0.005,0.000198,73.012721,0.001944,5.131154,0.000004,0,0.8,1.7291,0,0.002477,0.001331,31.536843,0,0.000009,0,4.569786,0,29.174992,601381.470209,0.002769,20,0.000012,0.000104,75.815921,0,0.002208,0,38.415,129,NC
0.005,0.000252,503.153656,0.002896,4.982162,0.00011,0.000001,1.32,0,0,0.002983,0.004726,10.118793,0,0.000018,0.000001,30.943875,0,11.841106,516405.908877,0.002638,68,0.000164,-0.015873,77.818796,0,0.004266,0,0,0,NC
0,0.00018,0,0.001931,4.781516,0,0,0.8,1.7291,0,0.002422,0.001423,0,0,0,0,0,0,0,0,0.00172,24,0,-0.027245,0,0,0.002934,0,38.415,129,NC
0.005,0.000198,290.310635,0.001931,4.906186,0.000042,0.000001,1.02,1.9303,78.194537,0.002483,0.001612,20.201202,0,0.00004,0.000001,32.210829,16110.145483,20.491788,1537141.911107,0.001885,55,0.000275,-0.072953,149.750348,36.251857,0.002792,7.578312,31.076,113,NC
0.005,0.000072,522.678396,0.000965,4.860271,0.000096,0.000001,1.49,0,0,0.001291,0.001093,22.327915,0.17371,0.000035,0.000001,53.327266,0,30.439765,1354896.26068,0.001505,53,0.00039,-0.00064,185.993598,0,0.001285,0,0,0,C
0.005,0.000072,470.867253,0.000965,4.888582,0.00006,0.000001,1.49,0,0,0.001088,0.000445,17.545805,0.182944,0.000031,0.000001,53.816789,0,33.840325,1123001.485853,0.001074,48,0.00032,0.068985,165.904119,0,0.000893,0,0,0,NC
0.005,0.000198,211.631151,0.002414,4.746103,0.000042,0.000001,1.02,0,0,0.002455,0.001421,14.27502,0,0.000018,0.000001,14.874029,0,15.384481,802142.913987,0.002525,37,0.000183,0.018348,101.928327,0,0.002145,0,0,0,NC
0.005,0.000252,657.332822,0.003392,5.329343,0.000142,0.000001,1.32,0,0,0.003246,0.006755,8.575696,0,0.000018,0.000001,38.46385,0,13.659744,494846.544532,0.002903,48,0.000167,0.015884,90.201163,0,0.005223,0,0,0,NC
0.005,0.000072,302.535603,0.000965,5.22825,0.000014,0.000001,0.99,1.9689,36,0.001315,0.003534,12.504551,0.17371,0.000018,0.000001,40.262992,18090.32104,43.250832,607868.115549,0.001839,29,0.000115,0.021983,98.615097,33.7305,0.001307,11.609008,29.796,156,NC
0.005,0.000072,789.842178,0.000965,4.993022,0.000141,0.000002,1.02,0,26.455446,0.00112,0.000372,25.188609,0.17371,0.000044,0.000001,68.074617,41333.888544,51.493302,1742679.652935,0.001067,55,0.000543,0.038544,338.963816,48.840546,0.000825,14.511059,0,0,NC
0.005,0.000126,237.143752,0.001448,4.857339,0.00001,0.000001,0.8,1.7291,0,0.001837,0.001133,41.615209,0,0.000026,0.000001,25.649347,0,60.813778,1397470.355705,0.001545,31,0.000042,0.019677,125.031725,0,0.001988,0,38.415,129,NC
0.005,0.000198,449.618612,0.001931,5.107871,0.00006,0.000001,1.25,2.0085,4,0.002383,0.004561,32.254406,0,0.000022,0.000001,48.565208,-281.66148,26.493928,917853.354773,0.001938,30,0.000135,-0.005448,124.584752,18.2896,0.004205,1.413035,28.841,163,NC
0.005,0.000126,76.083326,0.001448,4.861794,0.000001,0,0.8,1.7291,0,0.001811,0.000606,11.135715,0,0.000009,0,9.713911,0,24.998325,423419.959977,0.001499,29,0.000012,-0.032978,39.792276,0,0.001804,0,38.415,129,NC
0,0.000126,0,0.001448,4.696782,0,0,0.64,2.1102,0,0.001723,0.003465,0,0,0,0,0,0,0,0,0.002207,19,0,0.002967,0,0,0.001397,0,25.398,97,NC
0.005,0.000198,91.751068,0.002896,5.331473,0.000003,0.000001,0.72,0,0,0.002378,0.000751,39.497149,0.182944,0.000018,0.000001,9.267278,0,26.286947,1041687.66453,0.000635,45,0.000036,0.029177,74.895549,0,0.002154,0,0,0,NC
0.005,0.000324,162.129858,0.002896,5.290261,0.000005,0.000001,0.72,0,0,0.003525,0.001898,26.132169,0.182944,0.000013,0,19.691633,0,42.43103,668215.329654,0.001362,38,0.000027,-0.022439,76.822922,0,0.003845,0,0,0,NC
0.005,0.000198,59.401035,0.002414,5.213525,0,0,0.99,1.9689,0,0.002654,0.002277,8.824372,0,0.000004,0,30.589503,0,15.445391,164842.509202,0.003382,16,0.000021,0.000997,20.185746,0,0.002123,0,29.796,156,NC
0.005,0.000036,399.022611,0.000483,5.281818,0.000025,0.000002,0.8,0,4.333312,0.000675,0.000965,90.399965,0,0.000044,0.000001,42.46219,31303.647098,92.298806,2400400.959671,0.000502,46,0.00013,0.024224,281.155187,81.245427,0.001129,8.551038,0,0,NC
0.005,0.000144,242.190476,0.002896,5.080883,0.000003,0.000002,0.75,1.5776,64.098695,0.001764,0.000787,122.177133,0.182944,0.00004,0.000001,112.561192,16114.815629,46.369443,1778339.519671,0.000702,45,0.000132,0.000096,132.102231,32.192079,0.001229,7.746424,50.288,128,NC
0.005,0.000162,59.401035,0.002896,5.265988,0,0,0.75,1.5776,0,0.00189,0.000964,8.824372,0,0.000004,0,30.589503,0,15.445391,164842.509202,0.001104,15,0.000021,-0.025874,20.185746,0,0.001457,0,50.288,128,NC
0.005,0.000126,107.849475,0.001931,5.261293,0.000003,0,0.8,1.7291,0,0.001974,0.001458,11.270349,0,0.000009,0,15.174034,0,33.418227,381610.659637,0.001284,32,0.000022,0.028044,64.790673,0,0.002478,0,38.415,129,NC
0,0.000072,0,0.000979,5.304008,0,0,1.49,1.6606,0,0.00122,0.001218,0,0.182944,0,0,0,0,0,0,0.001388,19,0,-0.0211,0,0,0.000982,0,29.896,99,C
0.005,0.000144,857.364847,0.001448,5.288668,0.000135,0.000002,1.25,0,24.719112,0.001981,0.0058,46.92095,0,0.00004,0.000001,60.062268,60238.772309,42.407395,1659989.862594,0.002321,55,0.000297,0.03099,239.036467,34.666505,0.002578,19.405328,0,0,NC
0.005,0.000072,1566.712386,0.000965,5.139624,0.000093,0.000002,1.25,0,73.82467,0.001287,0.003018,93.102349,0.182944,0.000057,0.000002,176.348255,19390.802435,106.569687,2258046.889145,0.000984,64,0.000245,0.011892,410.185204,31.540422,0.002755,7.561842,0,0,NC
0.005,0.000072,962.968734,0.000965,5.140164,0.000074,0.000001,1.25,0,13.471547,0.001328,0.003214,50.218391,0,0.000031,0.000001,88.722555,-620.303295,62.639315,1195807.884634,0.000996,44,0.000122,-0.00696,240.33588,40.327606,0.003119,2.097105,0,0,C
0.005,0.000126,357.034535,0.001489,5.308998,0.000078,0.000001,0.77,6.24,7.009524,0.001996,0.002982,27.404902,0,0.000018,0.000001,21.578428,-774.293577,21.89173,644462.431395,0.002095,32,0.000102,-0.00112,118.933,32.264284,0.002309,3.249,31.718,128,C
0.005,0.000324,277.045158,0.003474,5.318124,0.000032,0.000001,0.77,6.24,15.598291,0.003583,0.004647,54.930681,0,0.000026,0.000001,26.228611,41488.269012,44.286395,1097261.863987,0.004761,42,0.000087,0.03258,137.220701,53.946004,0.002483,13.926275,31.718,128,C
0.005,0.000324,334.523611,0.002896,5.322499,0.000009,0.000001,0.74,0,94.752156,0.003155,0.003525,32.529259,0,0.000049,0.000001,54.085728,80555.909296,45.897407,1799416.155568,0.002851,60,0.000088,0.106752,122.860768,39.35325,0.002143,16.330127,0,0,NC
0.005,0.000324,27.54331,0.003379,4.982452,0,0,0.9,1.138,0,0.003048,0.000613,9.326251,0,0.000009,0,9.663564,0,3.421841,338465.11557,0.003047,45,0.000027,0.043283,18.591417,0,0.002147,0,27.157,71,NC
0.005,0.000198,129.460729,0.002414,4.737805,0.000008,0,1.21,2.1325,0,0.002445,0.001467,15.383265,0.182944,0.000013,0,13.695011,0,13.656366,556968.307136,0.00211,31,0.000066,-0.021405,39.170156,0,0.002211,0,34.433,101,NC
0.005,0.000108,271.20441,0.000992,0,0.000017,0.000001,0.77,6.24,160.945955,0.001306,0.001435,44.781823,0.181764,0.000018,0.000001,25.436712,17313.887059,48.342577,741253.042456,0.001976,33,0.000057,0.005025,118.388046,81.311062,0.000989,9.287091,31.718,128,C
0.005,0.000252,250.22055,0.002427,5.296367,0.000022,0.000001,0.9,0,11.858578,0.002605,0.000505,23.946271,0,0.000035,0.000001,36.735295,49534.718122,23.601145,1269668.955486,0.002973,53,0.000176,0.02445,89.005104,66.312748,0.001878,14.671501,0,0,NC
0.005,0.000126,26.515028,0.002294,5.208675,0,0,0.8,1.7291,0,0.001829,0.001297,21.982079,0,0.000004,0,7.860739,0,11.602004,286631.299118,0.001914,28,0.00001,0.000976,22.701075,0,0.001974,0,38.415,129,NC
0.005,0.000126,126.634666,0.001448,4.878085,0,0.000001,0.64,2.1102,37.540821,0.001858,0.002621,17.235009,0,0.000035,0.000001,24.958992,17847.629158,14.904007,1149526.632372,0.001406,32,0.000036,-0.020448,112.802618,46.635331,0.002225,4.534249,25.398,97,C
0.005,0.000126,365.286069,0.001448,5.276308,0.000091,0.000001,1.49,1.6606,24.212794,0.001655,0.001694,16.858611,0.17371,0.000031,0.000001,31.953639,64011.819354,16.786784,1186061.077093,0.001541,47,0.000472,0.019005,152.791845,34.741101,0.001704,21.394482,29.896,99,NC
0.005,0.000072,824.185503,0.000965,4.843848,0.000034,0.000002,0.99,0,108,0.001406,0.001543,19.165074,0.164942,0.000031,0.000001,121.56706,109474.9569,103.204311,973050.484312,0.00194,52,0.000205,-0.08228,195.454052,35.7604,0.001327,27.856228,0,0,NC
0.005,0.000072,572.429083,0.000965,5.134561,0.000077,0.000002,1.49,0,14.461636,0.001285,0.000643,43.923395,0.182944,0.00004,0.000001,78.478134,-620.303295,32.4522,1487660.550801,0.00108,51,0.000304,0.068652,203.159414,40.327606,0.001516,2.097105,0,0,C
0.005,0.000126,663.940397,0.001448,4.976536,0.000169,0.000002,1.45,0,0,0.001785,0.000644,28.488813,0.182944,0.000044,0.000001,56.208971,0,33.214681,1790776.735698,0.001587,65,0.000569,0.012994,262.552959,0,0.001631,0,0,0,NC
0.005,0,595.095311,0,5.337387,0.00006,0.000002,1.02,1.9303,30.289954,0,0,31.788223,0,0.00004,0.000001,66.995014,17197.688651,44.716393,1581971.905917,0,42,0.000364,0,239.805134,47.798542,0,8.547543,31.076,113,NC
0.005,0.000198,492.31939,0.002414,5.32343,0.000017,0.000001,0.99,1.9689,0,0.002747,0.004372,26.499307,0,0.000022,0.000001,78.164378,0,69.89313,811587.104731,0.00283,41,0.000117,0.022645,135.075948,0,0.002742,0,29.796,156,NC
0.005,0.000144,475.119026,0.001448,4.785839,0.000018,0.000001,0.99,1.9689,0,0.001855,0.003405,26.274412,0.17371,0.000031,0.000001,63.922452,0,80.944938,1113805.959641,0.002987,39,0.000151,-0.023493,162.773753,0,0.001405,0,29.796,156,NC
0,0.000072,0,0.001931,4.662828,0,0,0.76,1.3079,0,0.001225,0.000492,0,0,0,0,0,0,0,0,0.000966,11,0,0.014451,0,0,0.001121,0,49.108,114,NC
0,0.000072,0,0.000965,5.239968,0,0,0.92,0.61532,0,0.000936,0.000496,0,0,0,0,0,0,0,0,0.00112,17,0,-0.02382,0,0,0.000425,0,24.402,57,NC
0.005,0.000216,354.3581,0.001931,5.319718,0.000044,0.000001,1.02,1.9303,17.565217,0.002586,0.001919,11.720653,0.181764,0.000018,0.000001,33.11014,49716.5262,30.420768,716598.269508,0.002241,25,0.000186,-0.090798,137.544607,64.3448,0.002596,17.870442,31.076,113,NC
0.005,0.000072,157.478566,0.000965,5.209295,0.000007,0.000001,0.8,1.7291,0,0.001292,0.001095,31.703734,0.182944,0.000018,0.000001,14.887203,0,49.770351,1026252.060555,0.001061,39,0.000037,0.002878,116.678295,0,0.001564,0,38.415,129,NC
0.005,0.000072,311.260794,0.000965,5.211791,0.000017,0.000001,0.8,1.7291,116,0.001214,0.000351,45.884838,0.201302,0.000031,0.000001,31.337836,437.563343,64.073727,1589365.497994,0.001021,49,0.000072,-0.030685,162.207316,32.975616,0.001261,9.947737,38.415,129,NC
0.005,0.000198,375.577607,0.002414,4.73618,0.00004,0.000001,1.32,0,19.625621,0.00241,0.002939,23.427539,0,0.000031,0.000001,55.78511,-1348.043424,15.627318,891102.399139,0.00172,59,0.000109,-0.013172,80.354916,33.619175,0.003772,4.121858,0,0,NC
0.005,0.000072,697.820647,0.000965,4.986769,0.000028,0.000002,0.99,0,0,0.001436,0.002505,21.264667,0.17371,0.000035,0.000001,102.15852,0,96.605453,1132419.661002,0.002661,56,0.000212,0.044916,222.476196,0,0.001164,0,0,0,NC
0.005,0.000252,144.197254,0.002896,4.779905,0.000036,0,1.32,0,0,0.003027,0.003906,1.810823,0,0.000004,0,8.451419,0,3.161731,125773.437393,0.001976,43,0.000047,-0.03184,23.296156,0,0.004907,0,0,0,NC
0.005,0.000036,602.412728,0.000483,5.170567,0.000021,0.000001,0.99,1.9689,4.498452,0.000703,0.000772,29.864355,0,0.000031,0.000001,111.455912,31098.402981,91.657076,998301.951741,0.00097,34,0.000169,-0.04114,164.745489,87.990621,0.000664,9.514815,29.796,156,NC
0.005,0.000198,110.680442,0.001931,4.803857,0.000009,0.000001,1.02,1.9303,81.912531,0.002597,0.002527,10.898277,0,0.000018,0.000001,12.455705,-346.36529,10.428175,719293.849164,0.001777,28,0.000084,0.001992,80.22151,26.76015,0.004074,3.508652,31.076,113,NC
0.005,0.000198,584.266371,0.001931,4.851601,0.000115,0.000001,1.02,0,6.501587,0.00261,0.001809,15.035451,0.182944,0.000026,0.000001,48.359751,41307.135943,30.786405,983304.693137,0.002071,46,0.000283,0.000574,166.091446,35.671401,0.003494,11.55145,0,0,NC
0.005,0.000072,729.278162,0.000965,4.961991,0.000035,0.000002,0.99,1.9689,0,0.001413,0.002624,29.838794,0.17371,0.00004,0.000001,115.078529,0,93.565987,1333603.719804,0.002713,52,0.000253,0.000654,250.969244,0,0.001125,0,29.796,156,NC
0.005,0.00018,51.164552,0.001931,5.355298,0.000009,0,1.49,0,137,0.002443,0.001689,3.718505,0,0.000009,0,6.374774,15742.7209,2.488173,312798.984973,0.002729,38,0.000081,0.021699,18.130225,36.1201,0.002266,6.973825,0,0,NC
0,0.000072,0,0.000965,4.912415,0,0,1.02,1.9303,0,0.001194,0.000895,0,0,0,0,0,0,0,0,0.001508,16,0,0.014803,0,0,0.000894,0,31.076,113,NC
0.005,0.000126,31.076587,0.001448,5.07527,0,0,0.92,0.61532,34,0.001197,0.000314,6.877018,0.182944,0.000018,0.000001,12.241781,75.193516,2.294493,545311.44205,0.001589,30,0.000019,0.073701,11.489926,38.7504,0.000303,10.325156,24.402,57,NC
0.005,0.000198,229.662316,0.003862,5.309633,0.000001,0.000001,0.76,1.3079,14.614042,0.002284,0.001671,89.798551,0,0.000026,0.000001,104.526815,-990.894761,32.11734,1162473.766433,0.001626,33,0.000125,-0.006763,97.260352,25.710906,0.002233,6.340742,49.108,114,C
0.005,0.000072,114.898776,0.000965,5.277007,0.000009,0,0.9,0,0,0.001086,0.000414,6.063532,0,0.000013,0,18.6434,0,11.74757,436240.64793,0.000785,39,0.000082,-0.04489,33.247669,0,0.00107,0,0,0,NC
0.005,0.000198,137.938497,0.001931,5.245085,0.000006,0.000001,0.8,0,23,0.00259,0.001384,26.560975,0,0.000013,0,12.901298,38313.2948,43.343245,772326.695723,0.001897,27,0.000034,0.013304,96.662215,64.2372,0.002764,16.957264,0,0,NC
0.005,0.000072,204.013306,0.000965,4.929709,0.000028,0.000001,0.9,0,110.305862,0.001074,0.000167,16.712112,0.182944,0.00004,0.000001,29.598617,51521.068802,15.118303,1398930.217528,0.001073,64,0.000252,0.020299,68.266423,35.263378,0.000807,15.972052,0,0,NC
0.005,0.000072,194.229708,0.001811,5.084457,0,0.000001,0.64,2.1102,49.171026,0.001207,0.002689,35.972381,0.201302,0.00004,0.000002,33.341454,21168.102924,18.077559,1504578.157497,0.001134,41,0.000062,0.039916,202.635646,24.189083,0.001644,12.726391,25.398,97,NC
0.005,0.000036,485.478522,0.000483,5.276667,0.000077,0.000001,1.49,1.6606,177,0.000532,0.000094,11.410903,0.182944,0.000022,0.000001,46.309609,-388.827802,23.173745,710996.240663,0.000541,37,0.000259,0.0211,122.064785,58.9648,0.000427,2.361394,29.896,99,C
0.005,0.000072,458.468086,0.000965,5.278847,0.00008,0.000001,1.49,0,13,0.001063,0.000188,16.49722,0.182944,0.000026,0.000001,40.280893,10660.64648,22.537613,967289.248402,0.001082,39,0.000278,0.042199,134.388829,60.794,0.000854,7.848516,0,0,NC
0.005,0.000324,491.181997,0.003392,5.324135,0.000077,0.000001,1.45,0,55.590047,0.003809,0.002862,17.213694,0.182944,0.000022,0.000001,45.910551,-204.100587,23.095595,787263.439719,0.003277,55,0.00017,-0.009028,149.264149,25.898088,0.004297,8.483098,0,0,NC
0.005,0.000072,679.169427,0.001448,4.936895,0.000125,0.000002,1.02,0,0,0.001369,0.001033,19.215541,0.182944,0.000035,0.000001,62.543368,0,42.339037,1337835.124335,0.00126,79,0.000412,-0.092037,230.352774,0,0.001309,0,0,0,NC
0.005,0.000198,596.191308,0.002414,4.945285,0.000117,0.000002,1.02,0,154.939133,0.002477,0.001221,23.697176,0.182944,0.000035,0.000001,45.444502,49202.241325,35.116103,1457707.390413,0.002344,58,0.000436,-0.033196,226.929968,33.985315,0.002253,15.151643,0,0,NC
0.005,0.000252,48.459232,0.003259,5.211698,0,0.000001,0.92,0.61532,76,0.002381,0.000939,17.228876,0,0.000022,0.000001,22.058577,22372.43679,8.231388,835154.366396,0.002674,36,0.000024,-0.062878,22.49355,34.3252,0.00115,12.625792,24.402,57,NC
0.005,0.000072,50.340226,0.000965,5.087603,0.000001,0.000001,0.95,0,47.761397,0.001159,0.002748,41.260613,0,0.000022,0.000001,16.765467,10924.237527,14.531839,1056033.589228,0.001015,50,0.000026,0.005556,28.000161,52.265467,0.000921,5.48315,0,0,NC
0.005,0.000072,816.836195,0.000965,4.933632,0.000164,0.000002,1.49,0,53.071797,0.001278,0.001021,30.789072,0,0.000053,0.000002,78.213376,69073.559289,35.684843,1908188.319488,0.001496,60,0.000603,-0.041983,243.422054,39.321902,0.001137,18.886904,0,0,NC
0.005,0.000252,308.770283,0.002414,4.98642,0.000005,0.000001,0.99,1.9689,46.529412,0.003097,0.003804,26.404593,0.17371,0.000031,0.000001,53.383602,7.776434,81.083901,1114213.995844,0.005894,35,0.000068,-0.055252,151.294638,37.225611,0.001941,2.284673,29.796,156,NC
0,0.000126,0,0.002413,5.067618,0,0,0.64,2.1102,0,0.001891,0.003969,0,0,0,0,0,0,0,0,0.001894,24,0,0.081257,0,0,0.001844,0,25.398,97,NC
0.005,0.000324,548.751906,0.004587,5.101406,0.00001,0.000001,0.99,0,76,0.004105,0.010175,31.459156,0,0.000022,0.000001,116.053835,-190.384995,81.626568,775821.257236,0.006499,35,0.000095,0.128833,157.308658,18.2252,0.004444,1.793858,0,0,NC
0.005,0.00018,191.956318,0.002414,5.092148,0.000008,0,0.99,1.9689,0,0.002614,0.003372,3.792291,0,0.000004,0,19.239931,0,15.41149,142794.748402,0.004188,41,0.000024,0.039214,35.561408,0,0.001689,0,29.796,156,NC
0.005,0.000126,201.420549,0.001462,4.937149,0.000016,0.000001,1.08,1.7194,0,0.001949,0.002552,12.114883,0,0.000013,0,52.302916,0,28.285911,442498.13591,0.003017,28,0.000057,-0.002355,80.023326,0,0.001422,0,25.965,137,NC
0.005,0.000126,382.88361,0.001448,5.311829,0.000066,0.000001,1.49,0,0,0.001887,0.000865,10.109487,0.182944,0.000022,0.000001,40.154298,0,21.838612,761505.882538,0.001296,57,0.000331,0.012831,128.822888,0,0.002143,0,0,0,C
0.005,0.000198,152.884899,0.001931,5.094353,0.000003,0.000001,0.99,1.9689,7,0.00253,0.004195,9.653358,0.17371,0.000013,0,44.1947,-0.900654,25.66797,395670.243585,0.004587,29,0.000042,0.010281,69.235658,36.8064,0.001495,2.607357,29.796,156,NC
0.005,0.000198,46.085486,0.002896,5.304216,0.000006,0,0.9,1.138,0,0.002004,0.000295,3.623381,0,0.000009,0,6.350735,0,3.442647,316882.751881,0.001786,51,0.000049,-0.032004,16.453799,0,0.001279,0,27.157,71,NC
0.005,0.000252,46.803176,0.002414,5.160641,0.000001,0,0.95,0,156,0.00292,0.006433,13.51584,0.201302,0.000009,0,8.631839,-683.040424,4.909261,393563.591604,0.002932,30,0.000026,0.009517,18.918383,33.7902,0.002195,8.473874,0,0,NC
0.005,0.000198,696.615031,0.001944,5.324192,0.000107,0.000002,1.02,0,19.198925,0.002607,0.002262,27.563024,0,0.00004,0.000001,60.727742,35641.999179,47.92688,1490635.074085,0.002609,45,0.000386,-0.088659,314.873187,69.662749,0.002476,12.435308,0,0,C
0.005102,0.00031,1321.145411,0.002495,4.766331,0.000298,0.000005,1.45,0,0,0.003298,0.002103,92.190732,0.181764,0.000107,0.000004,121.285164,0,99.877484,4727872.20147,0.002926,48,0.001108,0.018114,670.341776,0,0.004101,0,0,0,NC
0.005102,0.000854,964.163142,0.006237,4.417559,0.000266,0.000003,1.45,0,0,0.006276,0.00336,46.290299,0.182944,0.00006,0.000002,61.322757,0,59.692233,2613542.564094,0.00517,46,0.000808,0.022859,470.981412,0,0.006557,0,0,0,C
0.005102,0.000854,1194.901765,0.00499,5.021836,0.000024,0.000004,0.99,0,0,0.006962,0.009529,106.096088,0,0.000095,0.000003,171.004018,0,256.914282,3626861.018812,0.010401,34,0.000319,-0.031679,416.080209,0,0.006324,0,0,0,NC
0.005102,0.000543,1415.542863,0.005927,5.011077,0.000331,0.000005,1.02,0,61.013333,0.004882,0.003793,75.86027,0,0.000119,0.000004,137.470706,37685.840319,67.656275,4703867.981914,0.004183,55,0.001507,-0.017696,655.649524,34.937235,0.006573,12.488806,0,0,NC
0,0.00031,0,0.002495,4.697305,0,0,0.95,1.7668,0,0.002855,0.007656,0,0.182944,0,0,0,0,0,0,0.002793,31,0,0.005516,0,0,0.001952,0,31.453,87,NC
0.005102,0.000543,343.499752,0.00499,4.532519,0.000032,0.000001,1.21,0,0,0.004168,0.001829,65.198924,0.201302,0.000036,0.000001,23.994612,0,34.660873,1872383.087214,0.004128,35,0.000246,-0.011673,146.444829,0,0.002994,0,0,0,NC
0.005102,0.000543,3251.529443,0.00499,4.970221,0.000469,0.000005,1.25,0,0,0.005097,0.011965,115.158095,0.182944,0.000107,0.000004,249.943014,0,150.055767,4003213.180035,0.004588,42,0.000769,0.005573,700.274501,0,0.008233,0,0,0,NC
0.005102,0.000854,156.336658,0.006237,4.964406,0,0.000003,0.92,0,65.016393,0.004871,0.001555,90.198572,0,0.000119,0.000004,64.096651,90801.001765,25.318207,4704819.787075,0.00566,35,0.000143,0.055363,76.495844,35.434553,0.00224,23.373422,0,0,C
0.005102,0.00031,405.350674,0.003742,4.975441,0.000017,0.000002,0.72,1.4594,0,0.003171,0.001611,79.666658,0,0.000048,0.000002,46.661773,0,62.909893,2345378.967874,0.001037,31,0.000119,0.001171,179.235268,0,0.0033,0,37.235,115,NC
0.005102,0.000621,1058.441183,0.003777,4.725204,0.000102,0.000002,1.32,1.5367,0,0.004057,0.008466,23.851232,0.182944,0.000048,0.000002,101.855153,0,35.072488,1261725.666933,0.004815,19,0.000185,-0.009688,198.9133,0,0.004413,0,24.842,147,NC
0.005102,0.000854,25.439561,0.006237,4.790461,0,0,0.92,0.61532,0,0.004784,0.001353,4.89575,0,0.000012,0,8.617435,0,2.224441,424282.19951,0.005067,22,0.000027,-0.009476,11.063576,0,0.001887,0,24.402,57,NC
0.005102,0.00031,395.571618,0.00468,4.727519,0.000076,0.000001,1.02,0,0,0.002866,0.002492,14.042702,0.201302,0.000024,0.000001,30.071723,0,15.647489,901451.18345,0.002838,41,0.000152,0.012349,111.765287,0,0.003565,0,0,0,NC
0.005102,0.000854,640.618533,0.00499,4.749408,0.000157,0.000002,1.45,0,18,0.006378,0.004147,31.206657,0,0.000048,0.000002,65.971248,41514.2589,38.741274,1762159.718842,0.005588,33,0.00056,0.007786,288.927943,35.9398,0.007112,13.937878,0,0,NC
0.005102,0.00031,60.604965,0.003777,4.232154,0,0.000001,0.92,0.61532,0,0.002494,0.001096,14.360343,0,0.000036,0.000001,22.108997,0,5.64833,1226773.332862,0.003136,26,0.000058,-0.022073,33.35277,0,0.00094,0,24.402,57,C
0,0.000543,0,0.003777,4.278912,0,0,0.92,0.61532,0,0.003735,0.001574,0,0,0,0,0,0,0,0,0.00526,17,0,0.024906,0,0,0.001669,0,24.402,57,C
0.005102,0.001397,357.033964,0.008732,4.763396,0.000009,0.000001,1.21,2.1325,0,0.008817,0.005551,63.370234,0,0.000036,0.000001,37.307544,0,43.998528,1608288.775697,0.009329,28,0.000133,-0.007071,99.18297,0,0.006782,0,34.433,101,NC
0.005102,0.00031,228.128095,0.003742,4.981841,0.00002,0.000001,1.21,0,0,0.002652,0.001015,48.956602,0,0.000024,0.000001,15.197655,0,16.773895,1210435.973145,0.002708,10,0.000164,-0.007662,79.026896,0,0.001615,0,0,0,NC
0.005102,0.00031,733.32855,0.002495,4.842861,0.000184,0.000002,1.49,1.6606,0,0.003141,0.004238,35.263278,0,0.00006,0.000002,58.727955,0,38.451986,2415919.769815,0.003025,34,0.00083,-0.005656,326.207066,0,0.003774,0,29.896,99,NC
0.005102,0.00031,655.964094,0.002601,4.953302,0.000069,0.000002,0.77,6.24,0,0.003574,0.008666,109.766013,0.200003,0.000036,0.000001,72.228454,0,85.399141,1409245.657086,0.008093,26,0.000138,0.006094,239.867817,0,0.002842,0,31.718,128,C
0.005102,0.00031,532.846044,0.00253,4.802346,0.000051,0.000002,1.21,2.1325,0,0.003199,0.002371,119.568453,0.182944,0.00006,0.000002,37.109606,0,54.465974,2989451.986674,0.00374,30,0.000344,-0.0038,223.512941,0,0.002777,0,34.433,101,C
0.005102,0.00031,9.725842,0.002495,4.693797,0,0,0.64,2.1102,0,0.003063,0.013632,4.568844,0,0.000012,0,4.874126,0,1.199449,376313.846312,0.004318,25,0.000005,0.019312,11.225619,0,0.002564,0,25.398,97,NC
0.005102,0.00031,650.208909,0.002601,5.008928,0.000088,0.000002,0.77,6.24,0,0.003488,0.005851,145.869569,0,0.000048,0.000002,75.137888,0,96.360552,1859825.179208,0.006222,29,0.000211,-0.002227,302.042585,0,0.003209,0,31.718,128,NC
0.005102,0.00031,298.576501,0.00468,5.012923,0,0.000002,0.64,2.1102,0,0.003158,0.017639,45.040371,0.200003,0.000048,0.000002,52.425177,0,32.63398,1659167.03475,0.003055,27,0.000091,0.031247,315.574532,0,0.00562,0,25.398,97,C
0.005102,0.000543,271.043117,0.010297,4.812805,0.000002,0,0.97,0,0,0.004879,0.005946,10.478585,0,0.000012,0,30.588581,0,17.024904,426124.950911,0.004097,49,0.000048,-0.009245,142.281265,0,0.008807,0,0,0,NC
0.005102,0.00031,537.890652,0.002495,4.98488,0.000039,0.000003,0.8,1.7291,0,0.003341,0.001779,141.19379,0.182944,0.00006,0.000002,52.804056,0,100.763326,3515000.594985,0.002739,29,0.000212,-0.012942,398.179698,0,0.004145,0,38.415,129,NC
0.005102,0.00031,1332.132531,0.002495,5.042919,0.000237,0.000004,1.49,0,0,0.002735,0.001454,109.624834,0.182944,0.000107,0.000004,157.55004,0,81.255653,4544141.422174,0.002889,57,0.001229,0.022174,545.211881,0,0.002295,0,0,0,C
0.005102,0.000854,898.081767,0.006412,4.514067,0.00019,0.000003,0.77,6.24,0,0.005862,0.004727,204.236368,0.181764,0.000072,0.000002,77.363435,0,116.459178,3136643.368184,0.008302,29,0.000364,-0.004492,512.899608,0,0.003577,0,31.718,128,NC
0.005102,0.00031,649.517176,0.002495,4.881641,0.000166,0.000002,1.02,1.9303,0,0.003348,0.003339,30.223485,0.182944,0.000048,0.000002,44.896927,0,41.750701,2090346.2425,0.004031,25,0.000608,-0.018816,317.853191,0,0.003232,0,31.076,113,NC
0.005102,0.00031,38.66224,0.002495,4.620849,0,0,0.92,0.61532,0,0.002333,0.000681,10.051739,0,0.000024,0.000001,26.262576,0,7.478849,717253.793568,0.001341,15,0.000017,-0.011598,11.873941,0,0.001025,0,24.402,57,C
0,0.00031,0,0.002495,5.027995,0,0,1.02,0,0,0.003059,0.004392,0,0.182944,0,0,0,0,0,0,0.002557,13,0,-0.025242,0,0,0.004502,0,0,0,C
0.005102,0.00031,1880.93256,0.002495,4.916013,0.000147,0.000002,1.14,2.2541,0,0.002873,0.012738,47.478496,0,0.000048,0.000002,305.887743,0,121.077849,1369725.256903,0.002972,24,0.000253,0.003172,253.863382,0,0.003658,0,25.942,186,C
0.005102,0.001397,874.92703,0.009979,4.864627,0.000174,0.000003,1.02,0,61.009412,0.009184,0.006142,52.460438,0,0.000083,0.000003,76.918834,110707.365683,48.209614,3366844.014486,0.009053,39,0.000765,0.025842,352.069076,35.585845,0.008386,21.688504,0,0,NC
0.005102,0.00031,856.728407,0.00499,4.931953,0.000015,0.000004,0.75,1.5776,0,0.003189,0.001576,287.172201,0.182944,0.000095,0.000003,306.26393,0,120.376663,4175484.401977,0.001141,36,0.000561,-0.006457,392.497867,0,0.002932,0,50.288,128,C
0,0.000155,0,0.001247,0,0,0,0.64,2.1102,0,0.001526,0.003186,0,0,0,0,0,0,0,0,0.001568,13,0,-0.014786,0,0,0.001827,0,25.398,97,NC
0.005102,0.00031,550.155014,0.002495,4.630792,0.00013,0.000002,1.49,1.6606,11,0.003132,0.001866,30.043092,0,0.000048,0.000002,44.896927,41514.2589,31.87087,1962088.247967,0.002877,30,0.000608,0.005119,252.147156,35.9398,0.003327,13.937878,29.896,99,NC
0.005102,0.00031,1434.320982,0.006865,5.002066,0.000011,0.000002,0.97,1.2871,0,0.002737,0.007129,62.707913,0.161678,0.000048,0.000001,136.507354,0,96.950259,1654191.35528,0.002896,22,0.000144,0.000823,616.822076,0,0.003608,0,38.51,131,C
0.005102,0.00031,584.290383,0.002495,4.955421,0.000101,0.000003,0.9,0,4,0.002367,0.000598,64.956505,0.182944,0.000095,0.000003,78.326044,109474.9569,43.586464,3860215.986559,0.003303,37,0.00074,0.009718,237.458913,35.9996,0.001221,27.856228,0,0,NC
0,0.000155,0,0.002495,5.003785,0,0,0.75,1.5776,0,0.001573,0.000661,0,0.182944,0,0,0,0,0,0,0.000766,9,0,0.005072,0,0,0.001174,0,50.288,128,NC
0.005102,0.000621,413.015545,0.00499,5.016131,0,0.000003,0.64,0,0,0.004699,0.008958,45.922202,0,0.000072,0.000003,41.340109,0,31.17909,2748216.507889,0.003984,25,0.00018,-0.016705,492.52826,0,0.005404,0,0,0,NC
0.005102,0.000621,751.463884,0.003742,4.749926,0.000201,0.000002,1.02,1.9303,0,0.004589,0.002343,39.997268,0.181764,0.000048,0.000002,48.02189,0,39.433047,2005233.958691,0.004276,24,0.000643,0.024241,328.461778,0,0.004819,0,31.076,113,C
0,0.000543,0,0.007484,4.732262,0,0,0.75,1.5776,0,0.00483,0.004101,0,0,0,0,0,0,0,0,0.002392,12,0,0.007411,0,0,0.004386,0,50.288,128,C
0.005102,0.00031,1156.314575,0.002495,4.89044,0.000327,0.000003,1.02,0,4.495935,0.002974,0.001122,36.022926,0.182944,0.000083,0.000003,85.595574,110368.312089,47.939176,3232713.846248,0.002879,45,0.001177,0.003864,553.285328,35.850723,0.00274,23.64861,0,0,NC
0.005102,0.00031,1505.843536,0.002495,4.947297,0.000332,0.000004,1.02,0,0,0.00326,0.001779,58.203404,0.182944,0.000095,0.000003,144.622373,0,81.362899,3690549.652797,0.002041,36,0.001374,-0.012288,671.043768,0,0.003938,0,0,0,NC
0.005102,0.00031,820.968653,0.002495,5.013904,0.000042,0.000004,1.21,2.1325,57.505747,0.003162,0.001629,313.948697,0.182944,0.000095,0.000003,108.465422,-628.845814,100.306947,5151178.588523,0.002855,46,0.000442,-0.009539,316.710063,26.379886,0.003053,3.091557,34.433,101,C
0.005102,0.00031,1661.166814,0.002495,5.068192,0.000237,0.000004,1.49,0,0,0.003076,0.004238,91.329807,0.182944,0.000107,0.000003,178.415059,0,105.288098,4327842.909172,0.003013,46,0.001171,-0.005508,688.81755,0,0.003587,0,0,0,C
0.005102,0.00031,625.637816,0.003847,5.0254,0.000142,0.000002,0.77,6.24,0,0.003141,0.00222,120.887166,0,0.000048,0.000002,38.929342,0,62.784227,1993620.314098,0.003644,37,0.000254,0.002213,318.98176,0,0.002351,0,31.718,128,C
0.005102,0.00031,501.249111,0.00468,4.945865,0.000023,0.000003,0.8,1.7291,0,0.003221,0.002656,167.481686,0,0.000083,0.000003,59.303974,0,102.769665,4591364.237523,0.002682,32,0.000183,-0.00262,492.513968,0,0.004734,0,38.415,129,C
0.005102,0.00031,182.311078,0.002495,4.900389,0.00001,0.000001,0.8,1.7291,0,0.003133,0.00256,41.930588,0.161678,0.000036,0.000001,18.860663,0,31.371124,1833115.410561,0.00267,33,0.000069,-0.005153,193.106453,0,0.00306,0,38.415,129,NC
0.005102,0.00031,638.641205,0.00253,5.012525,0.00011,0.000003,0.9,0,50.010929,0.002819,0.000896,68.889304,0.182944,0.000107,0.000004,87.273797,99379.245926,38.668547,4116652.3903,0.003829,39,0.000878,0.006425,239.916481,34.76284,0.002208,24.960114,0,0,C
0.005102,0.00031,710.840937,0.002495,4.761604,0.00003,0.000004,0.72,1.4594,8.402277,0.00284,0.00115,185.299278,0,0.000095,0.000003,87.684067,110084.645303,158.567177,5067591.749237,0.001345,42,0.000298,-0.007222,484.86301,34.010995,0.002737,25.133117,37.235,115,C
0.005102,0.00031,298.597283,0.00499,4.9553,0.000006,0.000002,0.75,1.5776,0,0.00334,0.00316,117.493467,0,0.000048,0.000002,112.032346,0,40.400135,2196377.000833,0.001519,31,0.000288,-0.010949,140.555231,0,0.004129,0,50.288,128,C
0.005102,0.00031,518.974024,0.00253,4.67168,0.000021,0.000001,0.99,1.9689,0,0.00348,0.012472,10.252857,0.17371,0.000012,0,52.017171,0,41.666577,386060.568109,0.007074,21,0.000064,0.019353,96.143993,0,0.002997,0,29.796,156,NC
0.005102,0.00031,669.807967,0.002495,4.867917,0.000071,0.000002,1.45,0,0,0.00285,0.001454,30.485401,0,0.00006,0.000002,69.477478,0,40.021352,2222853.966043,0.002913,28,0.000363,0.02182,389.570099,0,0.002539,0,0,0,NC
0.005102,0.000776,287.410105,0.00499,4.724164,0.000037,0.000001,0.9,0,0,0.005246,0.000997,20.496271,0.182944,0.000048,0.000002,43.497447,0,23.626564,1666536.134062,0.004209,28,0.000289,-0.011963,94.948099,0,0.003822,0,0,0,NC
0.005102,0.00031,1618.861712,0.002495,5.04327,0.000296,0.000004,1.02,0,0,0.002816,0.001217,80.242783,0.182944,0.000095,0.000003,148.356639,0,100.798747,4005102.181009,0.00287,51,0.001179,0.012389,619.757285,0,0.002119,0,0,0,C
0.005102,0.000854,74.292967,0.007175,4.930699,0,0.000001,0.92,0.61532,0,0.004244,0.00151,14.023894,0.182944,0.000036,0.000001,28.222813,0,5.003952,1099887.876933,0.005735,17,0.000045,0.042924,19.8386,0,0.001735,0,24.402,57,NC
0.005102,0.000854,45.86079,0.00499,4.78611,0,0,0.92,0.61532,0,0.004243,0.001921,4.564072,0,0.000012,0,14.236276,0,2.205564,299728.535466,0.005672,13,0.000015,0.042767,7.463926,0,0.001804,0,24.402,57,C
0.005102,0.000543,645.431016,0.003742,4.977719,0.000154,0.000002,1.45,0,0,0.004947,0.004782,34.04639,0.182944,0.00006,0.000002,54.044524,0,30.297071,2380339.655025,0.003526,41,0.000691,0.000669,260.457044,0,0.007234,0,0,0,NC
0.005102,0.000854,82.677223,0.006237,4.829531,0,0,1.02,0,0,0.006648,0.007616,4.900868,0,0.000012,0,7.822998,0,4.648688,426927.614653,0.006406,13,0.000038,-0.037264,94.726276,0,0.007331,0,0,0,C
0.005102,0.000543,427.135023,0.003742,4.756227,0.000016,0.000002,0.72,0,0,0.004071,0.00149,72.856783,0.182944,0.00006,0.000002,48.371573,0,99.817275,2949017.560996,0.002016,36,0.000149,-0.014666,327.858644,0,0.003429,0,0,0,C
0.005102,0.00031,43.540963,0.002495,4.68375,0,0,0.92,0.61532,0,0.002491,0.001831,8.527264,0,0.000012,0,13.367114,0,3.463399,420598.924793,0.002872,21,0.000015,-0.003656,11.933743,0,0.001421,0,24.402,57,NC
0.005102,0.000543,219.422122,0.003742,4.70484,0.000002,0.000001,0.72,1.4594,0,0.004152,0.001718,89.041718,0,0.000036,0.000001,47.514907,0,78.306365,1784567.445077,0.001988,21,0.00006,-0.002192,136.751604,0,0.003157,0,37.235,115,C
0.005102,0.000854,186.771374,0.006237,4.942548,0.000006,0.000001,0.74,0,0,0.005631,0.004408,17.688431,0.168894,0.000024,0.000001,22.805318,0,19.005376,938791.898097,0.004334,21,0.00007,-0.009507,63.532828,0,0.004443,0,0,0,NC
0.005102,0.00031,407.708547,0.002495,4.283129,0,0.000003,0.64,2.1102,0,0.003029,0.012837,56.854511,0,0.000072,0.000003,39.559023,0,41.926113,2882167.741024,0.00327,30,0.000147,0.008779,560.006546,0,0.003725,0,25.398,97,NC
0,0.000155,0,0.001247,5.030213,0,0,1.32,1.5367,0,0.001628,0.003163,0,0,0,0,0,0,0,0,0.001328,5,0,-0.005791,0,0,0.003224,0,24.842,147,NC
0.005102,0.000698,264.465702,0.003742,4.68735,0.000028,0.000001,1.08,1.7194,0,0.004585,0.00351,19.060237,0.174272,0.000024,0.000001,52.441665,0,39.938147,829321.396138,0.005439,26,0.000172,0.000484,153.474476,0,0.003978,0,25.965,137,NC
0.005102,0.00031,969.327863,0.00253,4.992352,0.000269,0.000002,1.45,0,0,0.002958,0.002412,31.239616,0,0.000048,0.000002,61.72359,0,37.476914,1761746.592376,0.003833,31,0.00066,0.008609,321.066781,0,0.002356,0,0,0,C
0.005102,0.000543,53.105344,0.006237,4.868894,0,0,1.21,2.1325,0,0.004753,0.004214,12.712467,0,0.000012,0,5.173992,0,4.563953,496402.868102,0.002934,9,0.000019,0.016874,51.827755,0,0.004485,0,34.433,101,NC
0.005102,0.001397,1004.233026,0.008732,4.644567,0.000244,0.000003,1.02,0,50.17037,0.009625,0.006699,53.940414,0,0.000083,0.000003,76.492987,42270.356345,57.872763,3527930.431091,0.009176,49,0.000967,0.008266,453.317275,32.154566,0.009789,13.533208,0,0,NC
0,0.00031,0,0.002495,4.658849,0,0,1.45,1.9303,0,0.00247,0.000805,0,0,0,0,0,0,0,0,0.002913,8,0,0.02538,0,0,0.001184,0,31.076,113,C
0.005102,0.00031,1106.651465,0.003742,4.904952,0.00019,0.000004,1.49,0,0,0.003222,0.001905,56.495163,0,0.000095,0.000003,107.557334,0,54.484487,3404772.430652,0.002236,37,0.000906,-0.002603,580.139668,0,0.003444,0,0,0,C
0,0.000543,0,0.003742,4.580518,0,0,0.92,0.61532,0,0.003008,0.001518,0,0,0,0,0,0,0,0,0.004215,9,0,0.030077,0,0,0.001212,0,24.402,57,C
0.005102,0.000854,2.992616,0.00499,4.59574,0,0,0.92,0.61532,0,0.004283,0.001113,4.564072,0,0.000012,0,5.369101,0,0.573948,373982.054427,0.005802,16,0.000003,0.061229,1.311099,0,0.00151,0,24.402,57,NC
0,0.000155,0,0.002495,5.04175,0,0,0.76,0,0,0.001492,0.000703,0,0.182944,0,0,0,0,0,0,0.001287,6,0,-0.002087,0,0,0.001195,0,0,0,NC
0,0.00031,0,0.002495,4.771236,0,0,1.14,2.2541,0,0.003404,0.011854,0,0,0,0,0,0,0,0,0.00397,9,0,0.022641,0,0,0.004523,0,25.942,186,C
0.005102,0.000698,648.981706,0.003742,4.997824,0.000051,0.000003,0.8,1.7291,0,0.004509,0.002618,146.119098,0.182944,0.000072,0.000002,56.70668,0,142.440601,3824476.360257,0.004475,30,0.000208,-0.01312,507.812356,0,0.004157,0,38.415,129,C
0.005102,0.00031,51.745536,0.003742,4.401639,0,0,0.64,2.1102,0,0.003004,0.0124,13.684422,0,0.000012,0,4.874126,0,10.839298,600609.06262,0.003123,20,0.000009,0.01587,101.708531,0,0.00348,0,25.398,97,NC
0.005102,0.00031,1243.622972,0.002495,4.799165,0.000314,0.000004,1.45,0,11,0.00285,0.001454,59.321718,0.182944,0.000095,0.000003,90.324015,41514.2589,66.635631,4017358.635586,0.002913,44,0.001272,0.02182,547.208661,35.9398,0.002539,13.937878,0,0,C
0.005102,0.000621,1569.342454,0.00499,5.044117,0.000389,0.000005,1.45,0,61.589744,0.005039,0.004484,79.184397,0.182944,0.000119,0.000004,112.772479,91814.115772,92.171206,5146721.908752,0.005405,59,0.001548,0.008149,720.769911,31.859329,0.005545,20.847862,0,0,C
0.005102,0.000543,25.439561,0.003777,4.642369,0,0,0.92,0.61532,0,0.003725,0.001512,4.89575,0,0.000012,0,8.617435,0,2.224441,426177.28704,0.005181,18,0.000027,0.000475,11.063576,0,0.001647,0,24.402,57,NC
0.005102,0.000543,303.21956,0.003742,4.692441,0.000019,0.000001,0.99,1.9689,0,0.005332,0.014011,5.886463,0.191141,0.000012,0,33.534135,0,26.76123,389441.383051,0.007785,18,0.000114,-0.010535,89.133506,0,0.005797,0,29.796,156,C
0.005102,0.00031,755.206948,0.002565,4.887692,0.000085,0.000003,0.77,6.24,0,0.003477,0.01087,140.125864,0.181764,0.000072,0.000002,64.767768,0,89.435681,2678571.080717,0.006411,30,0.000183,0.006096,547.622057,0,0.004037,0,31.718,128,NC
0.005102,0.00031,1852.118917,0.00253,4.919707,0.000087,0.000004,0.99,1.9689,0,0.003567,0.011643,63.788847,0.17371,0.000083,0.000003,266.272973,0,199.668471,2476932.31193,0.006716,39,0.000422,0.008613,503.121117,0,0.003942,0,29.796,156,NC
0.005102,0.000543,350.010648,0.003742,4.662098,0.000021,0.000001,1.21,0,4,0.004381,0.001742,41.590268,0,0.000036,0.000001,37.025897,-879.12159,36.921417,1505822.19219,0.003512,28,0.000179,-0.006721,105.900622,35.7006,0.003709,7.069747,0,0,C
0.005102,0.000854,308.652007,0.012474,4.667453,0,0.000002,0.76,1.3079,43.504348,0.005826,0.002695,333.969062,0,0.000072,0.000002,192.998996,16242.385356,84.202153,3667451.142447,0.004614,35,0.00023,0.00525,209.004276,28.622908,0.004641,7.221791,49.108,114,NC
0.005102,0.000621,832.86955,0.003847,4.732272,0.000203,0.000003,0.77,6.24,0,0.004711,0.004789,107.807524,0.181764,0.00006,0.000002,51.834745,0,86.911897,2593898.141882,0.00711,29,0.000373,-0.013928,460.004754,0,0.004013,0,31.718,128,NC
0.005102,0.00031,1115.955471,0.002495,4.993513,0.000318,0.000003,1.45,0,0,0.003366,0.002103,57.451508,0.182944,0.000083,0.000003,81.15243,0,59.947319,3297038.595927,0.002938,49,0.00098,0.017968,503.364061,0,0.004308,0,0,0,NC
0.005102,0.000854,980.083201,0.005025,4.812441,0.000251,0.000003,1.45,0,0,0.006268,0.005106,60.894941,0,0.000072,0.000002,67.851563,0,55.525616,2915557.113439,0.007154,47,0.000841,0.017984,430.722228,0,0.006085,0,0,0,NC
0.005102,0.000543,536.59889,0.007484,4.759901,0.000002,0.000003,0.76,0,11,0.004581,0.00436,257.52609,0.182944,0.000083,0.000003,188.647107,41514.2589,97.464924,4099818.758035,0.004028,42,0.000492,-0.005031,343.23411,35.9398,0.004463,13.937878,0,0,NC
0.005102,0.001086,98.771043,0.014969,4.710928,0.000001,0.000001,0.75,1.5776,0,0.007583,0.003769,106.503666,0,0.000024,0.000001,105.374705,0,23.926001,1113131.325473,0.003708,33,0.000109,-0.037492,55.032897,0,0.006048,0,50.288,128,NC
0.005102,0.00031,979.561913,0.00253,4.972655,0.000276,0.000003,1.45,1.9303,0,0.003304,0.002825,42.290381,0.182944,0.00006,0.000002,89.434213,0,47.937507,2491614.776742,0.003809,35,0.001,-0.008028,430.596947,0,0.003291,0,31.076,113,NC
0.005102,0.00031,719.653534,0.003742,4.949312,0.000201,0.000002,1.02,1.9303,0,0.003345,0.001743,36.327828,0.182944,0.00006,0.000002,56.109165,0,37.599593,2320320.136394,0.00215,32,0.00067,-0.022831,319.340789,0,0.003729,0,31.076,113,NC
0.005102,0.00031,182.668315,0.002495,4.641818,0,0.000002,0.92,0,0,0.002395,0.000714,67.149327,0,0.000095,0.000003,73.087214,0,28.664992,3605829.800815,0.002867,36,0.000145,0.012407,84.745461,0,0.001012,0,0,0,NC
0.005102,0.00031,1109.37096,0.002495,5.017615,0.000258,0.000004,1.49,0,0,0.003128,0.001779,70.406873,0.182944,0.000107,0.000004,129.647708,0,47.989435,4019665.950129,0.002037,46,0.001386,-0.008813,444.547793,0,0.003559,0,0,0,NC
0.005102,0.000854,209.896985,0.010119,4.479733,0.000005,0.000001,0.75,1.5776,0,0.006333,0.004444,85.613497,0.182944,0.000024,0.000001,61.761735,0,34.8714,1100959.511829,0.004107,28,0.000154,-0.017363,112.672978,0,0.004826,0,50.288,128,NC
0.005102,0.00031,115.001328,0.002495,4.994685,0,0.000002,0.92,0,0,0.002207,0.00052,67.934235,0,0.000072,0.000002,73.726069,0,17.327944,2787347.221523,0.002899,39,0.000114,0.022322,56.459498,0,0.000869,0,0,0,NC
0.005102,0.000543,1108.277783,0.003742,5.020914,0.000086,0.000004,1.21,0,8.390113,0.004381,0.001742,241.423513,0.182944,0.000119,0.000004,124.785971,110084.645303,98.540399,5580337.622155,0.003512,47,0.000782,-0.006721,392.155139,34.010995,0.003709,25.133117,0,0,C
0.003802,0.000052,39.601937,0.000753,5.155298,0,0,0.92,0,175.216407,0.000673,0.000259,17.085286,0,0.000023,0.000001,21.318357,35817.279979,6.234494,806644.354537,0.001147,51,0.000019,0.030505,18.45095,41.593063,0.000203,9.259522,0,0,NC
0.003802,0.000142,33.817882,0.001486,5.118181,0,0,0.92,0,0,0.001471,0.000464,6.692101,0,0.000014,0,19.672773,0,4.443437,425058.819924,0.001847,31,0.000021,0.018527,12.091668,0,0.000583,0,0,0,NC
0.003802,0.000142,28.390521,0.001486,5.06771,0,0,0.92,0.61532,110.269863,0.001343,0.000453,16.681529,0,0.00002,0.000001,19.642134,11430.505426,5.643945,723504.100502,0.002069,46,0.000015,0.040685,13.93643,43.916909,0.000427,5.454182,24.402,57,NC
0.003802,0.000052,143.042231,0.000743,5.029835,0.000006,0,1.25,2.0085,0,0.000988,0.00321,20.382099,0,0.000008,0,19.040267,0,13.375443,404601.297396,0.000862,38,0.000036,0.006372,48.562883,0,0.001854,0,28.841,163,NC
0.003802,0.000052,2.301343,0.000743,5.082053,0,0,0.64,2.1102,0,0.000873,0.001017,1.081087,0.201302,0.000003,0,1.153323,0,0.283815,89043.946078,0.000696,20,0.000001,-0.010435,2.656223,0,0.000904,0,25.398,97,NC
0.003802,0.000233,118.437645,0.002229,5.043966,0.000002,0,0.99,1.9689,0,0.002899,0.0027,12.174173,0,0.000011,0,34.40059,0,29.516004,402560.196793,0.004303,38,0.000036,-0.114119,45.03792,0,0.002226,0,29.796,156,NC
0.003802,0.000142,260.852189,0.004089,5.097455,0.000002,0,0.97,0,0,0.001959,0.003759,11.289844,0,0.000008,0,23.982211,0,15.690813,308210.274827,0.001531,40,0.000024,-0.005472,94.291767,0,0.003809,0,0,0,NC
0.003802,0.000142,9.78009,0.001486,5.083135,0,0,0.72,1.4594,0,0.001883,0.001677,3.329156,0.182944,0.000003,0,1.270445,0,2.045519,142390.257312,0.000991,28,0.000006,0.009429,6.280216,0,0.001922,0,37.235,115,NC
0.003802,0.000142,254.446853,0.002137,5.128715,0,0.000001,0.64,0,107.380964,0.001756,0.00299,20.948545,0,0.000037,0.000001,28.990478,82982.687275,20.953221,1290299.436535,0.001872,57,0.000063,-0.022044,249.834086,40.209498,0.002035,15.340426,0,0,NC
0.003802,0.000052,253.29604,0.000743,5.122036,0.000005,0.000001,0.72,0,91.459908,0.000951,0.000404,64.329512,0,0.000028,0.000001,31.786144,83446.779203,72.571504,1517627.888044,0.00039,56,0.000061,0.00976,205.043494,40.414764,0.000975,18.011873,0,0,NC
0.003802,0.000052,119.451309,0.000743,5.088453,0.000006,0,1.08,1.7194,0,0.00097,0.00197,7.994184,0.175404,0.000011,0,34.080715,0,16.471049,338582.78048,0.001526,26,0.000052,-0.001305,68.275882,0,0.000625,0,25.965,137,NC
0.003802,0.000233,174.26716,0.003623,5.125501,0.000027,0,1.45,0,16.315789,0.003139,0.00307,7.301765,0,0.000011,0,15.285757,43518.367283,14.171427,474985.985535,0.002538,52,0.000118,-0.1412,74.211081,53.847682,0.004093,14.872734,0,0,NC
0.003802,0.000181,8.4402,0.002229,5.040089,0,0,0.92,0.61532,0,0.001907,0.000666,1.2985,0,0.000003,0,4.943845,0,1.633848,81225.473178,0.002074,20,0.000003,-0.072876,2.499396,0,0.000813,0,24.402,57,NC
0.003802,0.000052,17.405369,0.001115,5.099344,0,0,0.92,0.61532,0,0.000783,0.000363,5.454926,0,0.000008,0,8.331521,0,2.5524,292191.604114,0.00102,25,0.000013,-0.073982,6.008437,0,0.000289,0,24.402,57,NC
0.003802,0.000142,200.259295,0.001486,5.109425,0.000023,0,1.14,2.2541,0,0.002058,0.00599,6.920709,0,0.000008,0,41.305291,0,9.825973,225013.971133,0.001504,41,0.000055,0.04488,45.359373,0,0.003554,0,25.942,186,NC
0.003802,0.000142,28.072708,0.002972,5.062715,0,0,0.75,1.5776,0,0.001815,0.000567,34.424349,0,0.000006,0,24.933921,0,11.212203,323273.469666,0.000803,30,0.000019,-0.03447,19.900928,0,0.001382,0,50.288,128,NC
0.003802,0.000181,32.868118,0.001858,5.111468,0.000004,0,1.21,2.1325,0,0.002188,0.00086,3.223272,0,0.000003,0,2.164518,0,2.002785,132432.04794,0.002144,50,0.000026,-0.070063,12.086535,0,0.001696,0,34.433,101,NC
0.003802,0.000233,45.234674,0.002229,5.117613,0.000001,0.000001,0.95,0,28.032258,0.002668,0.003029,52.830033,0,0.00002,0.000001,14.411618,34834.516344,11.799174,1052977.820745,0.002437,35,0.000034,-0.012965,30.615643,34.457362,0.001748,13.822108,0,0,NC
0.003802,0.000181,80.22446,0.002601,5.124277,0.000011,0.000001,0.9,0,13.104116,0.002085,0.000395,11.966111,0,0.00002,0.000001,11.339932,84264.299454,6.026043,754862.639358,0.001877,56,0.000101,0.057505,28.814219,34.481907,0.001683,21.639979,0,0,NC
0.003802,0.000233,113.380331,0.002601,5.124213,0.000016,0.000001,0.9,0,47.613516,0.002515,0.000473,16.150056,0,0.000023,0.000001,13.605227,81232.055358,10.956965,913991.481098,0.002351,60,0.000119,0.06502,48.795038,42.715292,0.002035,19.265835,0,0,NC
0.003802,0.000142,10.269316,0.001486,5.149263,0,0,0.95,1.7668,61,0.001802,0.003341,8.939198,0,0.000008,0,3.921488,28.514312,1.770827,352787.562956,0.001696,38,0.000008,-0.017113,9.465769,38.9448,0.001266,5.166197,31.453,87,NC
0.003802,0.000233,229.230329,0.00289,5.130048,0.000049,0.000001,1.02,0,0,0.003004,0.002054,6.222221,0,0.000011,0,17.056072,0,11.39717,449621.75146,0.002875,75,0.000169,0.071562,108.712069,0,0.003688,0,0,0,NC
0.003802,0.000181,212.977599,0.001858,5.143977,0.000041,0.000001,1.02,0,110.873016,0.002432,0.001573,8.259825,0,0.000014,0,18.683923,50627.297906,12.941356,552770.947476,0.002519,66,0.000164,0.02913,79.97676,54.123289,0.002349,14.80879,0,0,NC
0.003802,0.000233,153.990647,0.00224,5.128095,0.000007,0.000001,1.21,2.1325,17.518519,0.002887,0.002594,30.258115,0,0.000017,0.000001,16.473487,76.350236,17.979961,782551.823841,0.002937,43,0.000079,0.015609,62.467294,32.165461,0.002842,8.558715,34.433,101,NC
0.003802,0.000142,50.542059,0.001858,5.097806,0,0,0.64,2.1102,28.503937,0.001948,0.005592,12.314863,0,0.000011,0,8.722895,-1038.450061,7.363481,488652.142219,0.001817,38,0.000018,0.009767,80.075826,31.455938,0.002622,5.094018,25.398,97,NC
0.003802,0.000052,181.193814,0.000743,5.138961,0.000029,0,1.02,1.9303,0,0.000873,0.000341,10.653165,0,0.000011,0,15.328209,0,11.918728,465012.048868,0.000866,38,0.000096,0.031081,92.449104,0,0.000663,0,31.076,113,NC
0.003802,0.000181,229.415735,0.001858,5.14839,0.000039,0.000001,1.02,0,12.172844,0.00231,0.001298,14.81487,0.182944,0.00002,0.000001,22.887511,53918.958758,17.647894,833396.794581,0.002141,40,0.000172,0.08864,99.798497,39.92205,0.002209,11.19638,0,0,NC
0.003802,0.000052,123.433083,0.000743,5.126021,0.000004,0.000001,0.72,1.4594,6.342466,0.001018,0.001484,39.595566,0,0.000017,0.000001,12.408278,51431.866416,36.737907,941597.083623,0.000564,41,0.000035,0.028259,101.468164,49.278235,0.001279,13.639695,37.235,115,NC
0.003802,0.000142,252.36284,0.001497,5.139871,0.000054,0.000001,1.02,0,4,0.001986,0.00168,10.157052,0,0.000014,0,25.824236,49716.5262,15.635358,564692.245178,0.002373,59,0.000211,0.042682,100.888678,64.7752,0.001945,17.870442,0,0,NC
0.003802,0.000052,157.94829,0.000743,5.092069,0.000017,0,1.45,0,0,0.001066,0.001505,8.111266,0.175404,0.000011,0,14.714223,0,9.363632,449153.785407,0.001209,45,0.000096,-0.033974,74.668489,0,0.00154,0,0,0,NC
0.003802,0.000052,104.536703,0.000743,5.159645,0.000018,0.000001,0.9,0,0,0.000863,0.000173,12.869812,0.182944,0.00002,0.000001,12.350161,0,7.915338,762373.037621,0.000882,63,0.000133,0.040467,42.018216,0,0.00076,0,0,0,NC
0.003802,0.000233,19.799511,0.002601,5.114642,0,0,1.21,2.1325,0,0.002651,0.001057,16.029942,0,0.000006,0,6.686742,0,3.055203,260406.396254,0.002536,43,0.000016,-0.07117,9.069031,0,0.00207,0,34.433,101,NC
0.003802,0.000052,65.713739,0.000743,5.154024,0.000002,0.000001,0.95,0,175.060606,0.000809,0.000631,35.231536,0,0.000023,0.000001,17.301912,41460.377959,11.209583,1028263.869147,0.00061,60,0.000052,-0.001859,32.567571,35.24011,0.000459,13.838489,0,0,NC
0.003802,0.000142,236.239756,0.001858,5.124107,0.000018,0.000001,1.21,0,27.586931,0.00182,0.000686,58.792097,0,0.000025,0.000001,16.760054,35026.675065,25.216919,1375642.022633,0.001448,49,0.000129,-0.022097,93.286688,34.276971,0.001535,12.22181,0,0,NC
0.003802,0.000052,40.45325,0.001486,4.888289,0,0,0.76,1.3079,0,0.000826,0.000313,18.399869,0,0.000006,0,24.907191,0,9.741424,241503.839592,0.000578,30,0.000019,0.011389,17.411018,0,0.000602,0,49.108,114,C
0.003802,0.000052,577.513856,0.001394,4.994292,0.000049,0.000001,1.32,0,119.125265,0.000989,0.002513,18.523743,0.201302,0.000023,0.000001,41.073957,-337.763423,17.937393,672155.194559,0.000763,67,0.000091,0.009747,94.210976,36.142457,0.002363,3.130345,0,0,NC
0.003802,0.000052,509.503424,0.000743,5.057654,0.000109,0.000001,1.32,1.5367,11.933333,0.000977,0.003437,7.717622,0.17371,0.000017,0.000001,33.381762,65712.345144,10.804464,463015.189088,0.000813,47,0.000141,0.021815,71.293103,34.740215,0.001918,20.888004,24.842,147,NC
0.003802,0.000233,379.163951,0.002601,5.109568,0.00002,0.000001,0.99,1.9689,9.368421,0.003156,0.003455,12.797412,0,0.000017,0.000001,42.235589,109474.9569,37.762848,583304.592794,0.004352,40,0.000134,-0.066779,107.442621,35.880399,0.00269,27.856228,29.796,156,NC
0.003802,0.000129,52.134968,0.001486,5.076498,0.000001,0,0.95,1.7668,0,0.001824,0.004117,23.597148,0,0.000014,0,10.383783,0,8.319618,689335.284534,0.002031,42,0.000031,0.001569,27.612587,0,0.001199,0,31.453,87,NC
0.003802,0.000233,101.642933,0.002292,5.1299,0.000016,0,0.77,6.24,0,0.002964,0.002653,27.485723,0,0.000011,0,7.713719,0,14.848094,504019.952191,0.004232,47,0.000039,-0.029986,58.767608,0,0.00243,0,31.718,128,C
0.003802,0.000142,58.07746,0.001497,5.084989,0.000003,0,0.8,1.7291,7.758491,0.002044,0.001365,22.632481,0,0.000008,0,7.76505,-896.530623,17.343021,457321.78226,0.002023,27,0.000015,-0.023171,48.779435,49.974725,0.00224,3.3717,38.415,129,NC
0.003802,0.000052,199.130015,0.000743,5.100525,0.000037,0.000001,1.02,1.9303,0,0.001065,0.000957,7.093968,0,0.000011,0,16.644852,0,11.93227,445896.963519,0.0012,45,0.000158,-0.049408,72.792327,0,0.001182,0,31.076,113,NC
0.003802,0.000233,15.806573,0.00224,5.123203,0,0,0.92,0.61532,9,0.002235,0.000941,5.551526,0,0.000008,0,5.348586,109474.9569,2.279987,342024.981362,0.00289,29,0.000014,-0.065066,8.046603,35.7604,0.000952,27.856228,24.402,57,NC
0.003802,0.000233,15.905578,0.00224,5.124527,0,0,0.92,0,9,0.002256,0.000712,5.321781,0,0.000008,0,5.426746,109474.9569,1.569457,317520.342825,0.002856,32,0.000016,0.01833,6.668085,35.7604,0.000963,27.856228,0,0,NC
0.003802,0.000233,228.746641,0.003531,5.055602,0.000024,0,1.32,0,0,0.002913,0.007853,3.483799,0,0.000006,0,17.363901,0,7.255137,156347.601637,0.002351,82,0.000037,-0.027442,43.534913,0,0.006196,0,0,0,NC
0.003802,0.000233,90.574309,0.002601,5.045117,0.000004,0.000001,0.72,1.4594,11.488178,0.002781,0.001825,34.329634,0,0.000014,0,8.045796,112194.048577,23.921565,869504.888526,0.001262,34,0.000037,0.002999,74.269104,34.585092,0.002495,20.869043,37.235,115,NC
0.003802,0.000233,65.770578,0.002229,5.118141,0.000001,0,0.95,1.7668,82,0.002653,0.003498,21.031238,0,0.000011,0,18.24236,208.104,11.354598,466994.455647,0.002798,49,0.00002,-0.007632,27.147328,34.5743,0.001615,6.598635,31.453,87,NC
0.003802,0.000233,94.081148,0.002229,5.113443,0.000005,0,1.08,1.7194,0,0.002775,0.002128,4.678178,0,0.000008,0,29.317259,0,10.234856,224877.617671,0.002979,30,0.000044,0.000575,49.611414,0,0.002181,0,25.965,137,NC
0.003802,0.000142,151.763151,0.001858,5.09753,0.000005,0,0.99,1.9689,0,0.002184,0.00259,8.886744,0.164942,0.000008,0,18.126743,0,25.815597,323280.688429,0.002746,37,0.000047,-0.014599,50.916044,0,0.001991,0,29.796,156,NC
0.003802,0.000142,236.663399,0.001486,5.117301,0.000015,0.000001,1.21,0,17.438523,0.001668,0.000992,52.432892,0,0.000023,0.000001,21.365456,16459.293079,22.806382,1053106.789285,0.001678,46,0.000093,-0.008996,83.581612,39.492626,0.000994,5.769525,0,0,NC
0.003802,0.000052,221.464361,0.000743,5.0951,0.000005,0,0.99,1.9689,0,0.000931,0.001376,9.091952,0.17371,0.000011,0,35.675492,0,29.065716,361778.550259,0.001784,27,0.000049,-0.03409,71.289023,0,0.000537,0,29.796,156,NC
0,0.000091,0,0.001125,4.868238,0,0,0.95,1.7668,0,0.001355,0.002082,0,0,0,0,0,0,0,0,0.001284,25,0,-0.003289,0,0,0.000863,0,31.453,87,NC
0.003802,0.000233,25.452579,0.002611,5.127986,0.000003,0,0.9,1.138,0,0.002557,0.00062,8.451715,0,0.000006,0,6.681748,0,2.981452,221619.589728,0.002965,31,0.000023,0.040916,11.718434,0,0.002011,0,27.157,71,NC
0.003802,0.000181,134.37122,0.001858,5.152917,0.000007,0,0.99,1.9689,0,0.002468,0.004039,5.373829,0,0.000011,0,22.766433,0,14.438815,346270.025131,0.004002,47,0.000057,-0.078892,37.549431,0,0.002015,0,29.796,156,NC
0.003802,0.000233,67.041851,0.004458,5.104775,0.000001,0,0.75,1.5776,0,0.002966,0.002387,9.54474,0,0.000006,0,30.2946,0,7.089732,208631.27146,0.001462,46,0.000029,0.050586,14.970097,0,0.002643,0,50.288,128,NC
0.003802,0.000233,67.922537,0.004458,5.113763,0.000001,0,0.75,1.5776,0,0.002931,0.001441,24.084984,0,0.000008,0,21.171124,0,12.611523,434796.413158,0.001277,30,0.000058,-0.110972,38.670748,0,0.002544,0,50.288,128,NC
0.003802,0.000233,115.019998,0.002611,5.034298,0.000006,0.000001,0.8,0,11,0.002928,0.001484,17.362967,0,0.000014,0,11.562876,65014.8004,25.685195,721635.225917,0.002324,39,0.000039,-0.018895,70.937377,35.6409,0.003005,25.082067,0,0,NC
0.003802,0.000142,9.886031,0.001858,5.094734,0,0,0.92,0.61532,37,0.001483,0.000563,4.163341,0,0.000006,0,3.387675,41292.576,1.043107,217126.053151,0.001939,29,0.00001,0.064723,4.050205,35.1026,0.000601,15.107989,24.402,57,NC
0.003802,0.000233,75.470677,0.00288,5.123735,0.000007,0,0.9,0,25.227848,0.002399,0.000659,17.17105,0,0.000017,0.000001,8.625775,26839.879571,8.343207,764222.856729,0.002634,52,0.000077,-0.044152,31.928044,31.246681,0.001902,10.813811,0,0,NC
0.003802,0.000233,144.496018,0.002229,5.115125,0.000022,0.000001,0.9,0,170.852183,0.002469,0.000733,9.622995,0,0.000023,0.000001,18.331591,92505.234524,9.560688,808695.267557,0.003018,61,0.000174,0.001313,55.237272,40.840108,0.001863,25.000701,0,0,NC
0.003802,0.000142,142.215347,0.002229,5.07716,0.00002,0,1.25,0,0,0.002014,0.002805,10.203938,0,0.000008,0,11.402439,0,10.227174,363256.502416,0.001205,41,0.00004,0.002252,47.12219,0,0.003439,0,0,0,NC
0.003802,0.000052,129.857747,0.001394,4.989541,0,0.000001,0.64,0,40.7414,0.000995,0.00392,24.322492,0.177902,0.000025,0.000001,19.128346,16711.863847,13.211172,989044.500916,0.001307,58,0.000036,0.054068,129.76292,31.887622,0.001374,4.856341,0,0,NC
0.003802,0.000091,108.345383,0.001115,5.057353,0,0.000001,0.64,2.1102,137.031684,0.001397,0.005121,8.823318,0,0.000017,0.000001,12.86771,84291.383485,7.374815,570356.346587,0.001332,43,0.000028,0.045691,132.832591,37.622913,0.001857,19.28212,25.398,97,NC
0.003802,0.000052,145.516469,0.000743,5.086467,0.000003,0,0.99,1.9689,0,0.000804,0.000542,12.413673,0.17371,0.000011,0,20.383691,0,28.832485,425156.137096,0.001571,56,0.000036,-0.066138,48.223912,0,0.000293,0,29.796,156,NC
0.003802,0.000194,153.975032,0.002509,5.126867,0.000006,0.000001,0.72,0,15.993103,0.002247,0.001084,43.891102,0.182944,0.000025,0.000001,14.902955,23922.506613,28.16848,1359748.344343,0.001004,49,0.000062,-0.016519,108.536076,35.763002,0.002461,10.111941,0,0,NC
0.003802,0.000052,327.893501,0.000743,5.126503,0.000058,0.000001,1.02,0,6.818584,0.001038,0.000936,18.697311,0.182944,0.000023,0.000001,25.352587,51431.866416,22.76805,951212.630598,0.001216,60,0.000226,-0.047204,152.290432,49.278235,0.001011,13.639695,0,0,NC
0.003802,0.000052,222.607965,0.000743,5.033796,0.000015,0.000001,0.8,0,0,0.001003,0.000885,39.709543,0.182944,0.000023,0.000001,17.758247,0,50.543445,1321515.079995,0.000582,54,0.000075,0.010604,163.843562,0,0.00153,0,0,0,NC
0.003802,0.000052,48.34046,0.000743,5.026302,0.000001,0,0.8,1.7291,35,0.000971,0.000718,26.259085,0.182944,0.000008,0,7.530686,-1.098075,13.263444,502259.873147,0.000805,33,0.000015,-0.012928,52.030385,35.0568,0.000958,2.39725,38.415,129,NC
0.003802,0.000233,233.553752,0.002229,5.119263,0.000011,0.000001,0.99,1.9689,205.222222,0.003092,0.003269,10.336939,0,0.000017,0.000001,35.94933,90789.264701,25.385463,540550.416986,0.004681,56,0.000087,-0.052884,65.699668,36.090126,0.002503,23.214611,29.796,156,C
0.003802,0.000142,92.170884,0.001497,5.126816,0.000002,0,1.21,2.1325,0,0.001992,0.001407,7.225957,0,0.000006,0,10.496,0,12.433719,214292.183207,0.002306,44,0.000027,0.005786,23.079007,0,0.001707,0,34.433,101,NC
0.003802,0.000181,429.446696,0.001858,5.127123,0.000052,0.000001,1.02,0,85.95231,0.00249,0.002526,14.595762,0,0.00002,0.000001,40.703411,43350.785541,31.487324,785626.755495,0.00217,54,0.000176,-0.114921,161.807135,71.131103,0.003253,11.178046,0,0,NC
0.003802,0.000233,91.939243,0.00289,5.115709,0.00001,0,1.21,2.1325,5,0.002856,0.001963,19.174175,0,0.000011,0,7.432325,-879.12159,7.23717,505135.232704,0.003172,57,0.000065,-0.012283,34.844584,35.7006,0.002608,7.069747,34.433,101,NC
0.003802,0.000233,147.285566,0.00289,5.127193,0.000009,0.000001,1.21,0,5.680221,0.002791,0.001801,27.993369,0,0.000017,0.000001,13.16188,-1221.878637,14.656338,807343.905619,0.003175,64,0.00008,-0.009576,63.208636,26.498155,0.002445,8.420573,0,0,NC
0.003802,0.000142,75.453465,0.001858,5.133106,0.000003,0.000001,0.9,0,102.791846,0.001654,0.000495,16.390791,0,0.00002,0.000001,12.605713,19233.867382,10.259434,813120.397835,0.001517,43,0.000051,-0.002189,35.53223,44.103037,0.001362,6.376105,0,0,NC
0.003802,0.000233,259.065283,0.003252,5.130699,0.000036,0.000001,1.02,0,32.444444,0.002823,0.001563,14.887069,0,0.00002,0.000001,27.260163,-516.87312,19.742935,804833.993142,0.002557,50,0.000183,0.102817,106.462444,29.090619,0.003175,5.061038,0,0,NC
0.003802,0.000091,266.604448,0.001765,5.125722,0.000012,0.000001,1.21,0,0,0.001475,0.001196,31.293224,0,0.00002,0.000001,23.679251,0,24.649573,836624.242432,0.00159,49,0.00009,0.019699,85.416306,0,0.001497,0,0,0,NC
0.003802,0.000233,229.066132,0.003252,5.131569,0.000011,0,1.32,1.5367,0,0.002931,0.006237,6.675505,0,0.000008,0,18.694484,0,10.982442,264382.442988,0.002428,51,0.000029,-0.006144,49.565337,0,0.005615,0,24.842,147,NC
0.003802,0.000142,92.356882,0.001486,5.139223,0.000007,0,0.8,1.7291,24,0.002021,0.001557,19.934184,0,0.000011,0,6.619031,41514.2589,21.276285,685896.361154,0.001205,49,0.000034,0.018548,75.663768,36.1802,0.002679,13.937878,38.415,129,NC
0.003802,0.000052,207.272249,0.000743,5.080252,0.000014,0.000001,0.8,0,4,0.001018,0.001,32.699668,0.182944,0.00002,0.000001,16.467381,-656.479167,41.945023,1122279.381734,0.000794,37,0.000058,-0.006245,165.078498,45.3882,0.001619,8.381305,0,0,NC
0.003802,0.000104,322.622158,0.001115,5.130698,0.000013,0.000001,1.21,0,25.696751,0.001331,0.000952,40.847915,0,0.000025,0.000001,29.814885,23888.803,30.380303,1077341.281613,0.001095,59,0.000109,0.013205,110.137791,34.975057,0.001131,10.095006,0,0,NC
0.003802,0.000052,98.853936,0.000743,5.047463,0.000003,0,0.8,1.7291,0,0.001087,0.001197,16.992954,0,0.000011,0,8.972429,0,20.931757,593598.540232,0.001487,32,0.000024,0.0238,96.299723,0,0.001027,0,38.415,129,NC
0.003802,0.000091,63.401415,0.001115,5.002789,0,0,0.8,1.7291,138,0.001533,0.002104,13.4375,0.17371,0.000008,0,6.933358,-0.60383,16.097037,434475.695533,0.001569,37,0.000006,0.035666,72.445412,38.6856,0.002093,2.620464,38.415,129,NC
0.003802,0.000142,144.556231,0.001858,4.93937,0.000007,0.000001,0.72,1.4594,0,0.001746,0.00099,36.713022,0.182944,0.00002,0.000001,15.333096,0,34.490976,1040532.720926,0.000769,39,0.000053,-0.011787,101.284533,0,0.001457,0,37.235,115,NC
0.003802,0.000142,65.102757,0.003715,5.100066,0.000001,0,0.75,1.5776,0,0.001955,0.000706,10.681538,0,0.000006,0,27.640237,0,13.064064,236378.749177,0.000709,17,0.000039,-0.000022,26.43906,0,0.001658,0,50.288,128,NC
0.003802,0.000233,12.863775,0.00224,5.122041,0,0,0.92,0.61532,0,0.002288,0.000921,7.46797,0,0.000008,0,7.562895,0,3.015748,330324.02199,0.003007,29,0.000006,0.060494,5.514533,0,0.000997,0,24.402,57,NC
0.003802,0.000091,219.443137,0.001115,5.038748,0.000008,0,0.99,1.9689,137.516129,0.001567,0.002527,6.408954,0,0.000011,0,29.675198,-0.606317,19.741329,340803.73628,0.002234,48,0.00005,0.030556,63.379974,37.707972,0.001281,3.005355,29.796,156,NC
0.003802,0.000052,270.672865,0.000743,5.017857,0.000003,0.000001,0.99,1.9689,0,0.001061,0.002743,15.210954,0.17371,0.000014,0,37.476669,0,46.99428,512573.450275,0.001596,45,0.000043,0.049817,107.643423,0,0.001014,0,29.796,156,NC
0.003802,0.000181,71.80068,0.00288,5.116943,0.000003,0,0.72,0,9,0.002353,0.001543,19.063372,0.175404,0.000011,0,9.421576,34244.568062,15.542136,580153.494955,0.001036,45,0.000033,-0.00728,50.685431,35.19087,0.00263,12.59058,0,0,NC
0.003802,0.000233,105.755635,0.00288,5.124057,0.000008,0,1.08,1.7194,0,0.002711,0.003356,8.714244,0,0.000011,0,35.325622,0,14.458939,337875.402518,0.002955,30,0.000078,0.000356,52.400775,0,0.002607,0,25.965,137,NC
0.003802,0.000142,424.349547,0.001486,5.105108,0.000064,0.000001,1.14,2.2541,5.488372,0.002,0.005573,12.282218,0,0.00002,0.000001,53.738531,74786.398194,23.138947,528483.734975,0.001764,36,0.000101,-0.059192,87.100725,58.196541,0.003304,13.550937,25.942,186,NC
0.003802,0.000233,43.707026,0.002972,5.111896,0.000001,0,0.95,0,14.242677,0.002708,0.002991,26.313307,0,0.000014,0,9.273733,114322.627019,7.614103,715055.106902,0.002101,33,0.000037,-0.008074,26.84244,28.98513,0.001686,18.742822,0,0,NC
0.003802,0.000052,6.056405,0.000743,5.083071,0,0,0.92,0.61532,0,0.000732,0.000681,5.38413,0,0.000008,0,3.694213,0,1.452292,311644.807008,0.000873,21,0.000003,-0.066041,5.215414,0,0.000451,0,24.402,57,NC
0.003802,0.000091,44.064558,0.002229,5.047062,0.000001,0,0.75,1.5776,0,0.001525,0.001089,19.098931,0,0.000006,0,13.099941,0,10.60533,313708.635167,0.000567,22,0.000032,-0.014234,28.048193,0,0.001741,0,50.288,128,NC
0.003802,0.000052,67.439148,0.000743,5.11254,0.000008,0,1.08,1.7194,0,0.000843,0.000533,2.327521,0,0.000006,0,25.505654,0,6.780417,139531.374188,0.001099,29,0.000054,0.000956,31.394997,0,0.000485,0,25.965,137,NC
0.003802,0.000233,349.162991,0.007925,5.126313,0.000001,0.000001,0.97,0,21.444444,0.002906,0.005019,22.921033,0,0.000014,0,40.057202,13067.23375,33.319787,559370.408416,0.00252,85,0.000037,0.00506,204.081194,34.079622,0.005248,7.581034,0,0,NC
0.003802,0.000091,71.748267,0.001486,5.102893,0.000004,0,1.45,1.9303,0,0.001502,0.000753,1.392864,0.201302,0.000003,0,7.934897,0,6.332282,92561.799123,0.001018,25,0.000027,-0.009837,21.090904,0,0.00176,0,31.076,113,C
0.003802,0.000129,50.05811,0.003715,5.101052,0.000001,0,0.75,1.5776,0,0.001823,0.000952,10.042567,0.182944,0.000006,0,16.142366,0,5.613076,253268.170142,0.00102,27,0.000052,-0.014516,24.255233,0,0.001094,0,50.288,128,NC
0.003802,0.000181,80.253492,0.00191,5.120811,0.000015,0,0.77,6.24,0,0.002261,0.001597,17.821498,0,0.000008,0,5.959035,0,11.280331,370479.058928,0.003549,28,0.000036,-0.046542,46.982455,0,0.001558,0,31.718,128,NC
0.003802,0.000142,591.203037,0.00588,5.130888,0.000002,0.000001,0.97,0,26,0.001867,0.002376,35.335271,0.177902,0.000023,0.000001,70.651307,8438.6016,71.930576,887365.02033,0.001656,46,0.000039,-0.008749,341.769591,33.6938,0.003309,6.847672,0,0,NC
0.003802,0.000233,31.344525,0.00224,5.084104,0.000002,0,0.72,1.4594,0,0.002638,0.001178,13.778486,0,0.000006,0,2.923434,0,8.417867,293655.202251,0.001235,25,0.000011,-0.035058,24.710089,0,0.002385,0,37.235,115,NC
0.003802,0.000233,35.657433,0.002611,5.016295,0.000001,0,0.72,1.4594,0,0.002893,0.0016,17.449034,0,0.000006,0,7.067829,0,9.300384,316923.85883,0.001128,37,0.000019,0.006924,26.674111,0,0.003049,0,37.235,115,NC
0.003802,0.000091,222.521821,0.001115,5.125895,0.000008,0.000001,1.21,0,4.332319,0.001426,0.000778,53.318074,0.17371,0.000023,0.000001,18.730508,11765.443652,23.216704,1145031.901257,0.001173,61,0.000095,-0.009937,92.748779,34.001175,0.001241,6.795067,0,0,NC
0.003802,0.000233,408.687269,0.002601,5.126513,0.000039,0.000001,1.14,0,7.707077,0.003054,0.005022,17.229119,0,0.00002,0.000001,71.995887,-1081.912299,27.276043,577743.595548,0.002135,59,0.000104,-0.03495,69.962456,25.235067,0.004869,15.049686,0,0,NC
0.003802,0.000142,302.420727,0.002137,5.113714,0.000046,0.000001,1.49,0,15,0.001908,0.001475,13.790148,0,0.000023,0.000001,39.046239,-1044.126459,18.903278,807184.479744,0.001638,51,0.000255,-0.024318,106.549093,30.3186,0.002398,23.37793,0,0,NC
0.003802,0.000142,48.774423,0.001486,5.098714,0,0,0.64,2.1102,7.47541,0.00185,0.004978,10.052064,0,0.000011,0,11.430834,-557.13098,6.100649,401577.614839,0.002252,39,0.000015,-0.03039,49.539488,33.345203,0.001792,3.383801,25.398,97,NC
0.003802,0.000091,90.404177,0.001146,5.116435,0.000003,0,0.77,6.24,0,0.001276,0.000546,17.280846,0,0.000006,0,7.622161,0,11.591095,238464.3086,0.002142,31,0.000015,-0.029675,52.952707,0,0.000774,0,31.718,128,NC
0.003802,0.000233,217.721455,0.002229,5.121888,0.000032,0.000001,1.02,0,5.547945,0.002858,0.001958,10.549933,0,0.000017,0.000001,18.792364,30398.757713,12.447818,673532.427838,0.002946,59,0.000168,0.023483,98.548462,36.0602,0.002702,10.454631,0,0,NC
0.003802,0.000233,167.48952,0.002229,5.113865,0.000005,0.000001,0.74,0,53.549738,0.002509,0.00201,7.906847,0,0.00002,0.000001,27.182602,69929.173815,15.008823,655448.632283,0.002506,59,0.000053,-0.067322,45.386067,35.700485,0.001913,19.814176,0,0,NC
0.003802,0.000181,9.366247,0.003715,5.106301,0,0,0.76,1.3079,0,0.002201,0.001407,4.835239,0,0.000003,0,5.028758,0,1.321452,115643.024409,0.001734,25,0.000013,0.03171,4.618993,0,0.002216,0,49.108,114,C
0.003802,0.000233,325.714097,0.003252,5.112075,0.000012,0.000001,0.99,0,189.33288,0.00323,0.005536,10.599705,0,0.000017,0.000001,50.244106,42195.46339,43.407696,533880.418089,0.004523,51,0.000097,0.062336,83.33661,35.625827,0.002943,10.39343,0,0,NC
0.003802,0.000233,217.068111,0.00225,5.048575,0.000044,0.000001,1.02,1.9303,32,0.003083,0.003026,12.733632,0,0.000014,0,19.90865,-140.767927,14.217195,565769.211272,0.003303,36,0.000107,-0.063127,84.053041,42.8835,0.003488,3.680984,31.076,113,NC
0.003802,0.000233,182.658681,0.00288,5.133649,0.000006,0.000001,0.72,0,101.130682,0.002708,0.00201,49.209056,0.181764,0.000023,0.000001,19.744648,60953.10248,42.456738,1205372.554531,0.001193,53,0.000045,-0.005312,123.806314,47.064825,0.003201,11.286334,0,0,NC
0.003802,0.000233,93.529278,0.002229,5.131879,0.000007,0,0.8,1.7291,0,0.002664,0.001963,9.939006,0,0.000008,0,6.678124,0,10.700071,415378.771567,0.002472,32,0.000021,-0.012076,42.531658,0,0.002761,0,38.415,129,NC
0.003802,0.000233,121.759901,0.002302,5.009321,0.000019,0.000001,0.77,6.24,11.661032,0.003058,0.003196,37.898044,0,0.000014,0,9.366709,42088.190108,22.209589,668029.262651,0.004289,40,0.000045,-0.003082,80.900212,33.565752,0.002716,10.605775,31.718,128,NC
0.003802,0.000194,165.175421,0.001858,5.100906,0.000007,0.000001,0.8,0,4,0.002358,0.001227,24.350808,0,0.000014,0,15.236276,84365.2326,47.249512,784668.047036,0.002175,36,0.000041,-0.023791,108.202351,35.9394,0.002267,26.432779,0,0,NC
0.003802,0.000116,28.814564,0.001115,5.105969,0,0,0.64,2.1102,0,0.001429,0.002479,4.390758,0,0.000006,0,3.004412,0,3.404493,236938.938394,0.001412,21,0.000011,-0.072782,41.84726,0,0.001653,0,25.398,97,NC
0.003802,0.000233,100.252583,0.002302,5.018615,0.000022,0,0.77,6.24,0,0.003069,0.003323,17.938297,0,0.000008,0,6.959102,0,12.099717,370792.092412,0.004301,30,0.000047,-0.017985,56.901402,0,0.002824,0,31.718,128,C
0.003802,0.000142,135.040456,0.001497,5.112157,0.000009,0,1.49,1.6606,5.045455,0.001931,0.001828,8.287744,0,0.000011,0,18.961427,9201.448179,10.044786,420083.472878,0.002092,44,0.000083,-0.027658,68.41279,28.687333,0.001821,5.898403,29.896,99,C
0.003802,0.000091,329.543286,0.003067,4.980175,0.000001,0.000001,0.97,0,14.266135,0.001441,0.003992,38.031804,0,0.000025,0.000001,69.971805,23867.359858,48.984319,961999.351317,0.001251,67,0.000038,0.025068,187.786796,45.480663,0.002926,6.002649,0,0,NC
0.003802,0.000142,456.209529,0.004089,5.03049,0.000002,0.000001,0.97,0,13.579802,0.001894,0.00508,41.28036,0,0.000023,0.000001,64.137498,17.616598,43.576839,881589.009427,0.00158,74,0.000036,0.016331,194.182854,31.233387,0.003889,2.230534,0,0,C
0.003802,0.000091,92.54829,0.001115,5.042398,0.000005,0,1.49,1.6606,33.993899,0.001409,0.0016,12.797166,0,0.000011,0,14.125861,9225.920859,7.973244,485514.004849,0.00103,39,0.000074,-0.027809,57.25713,33.032495,0.001727,4.871724,29.896,99,C
0.003802,0.000116,249.182852,0.001115,0,0.000028,0.000001,1.08,1.7194,4.044672,0.001477,0.001206,9.135583,0.193005,0.000017,0.000001,69.492737,22948.178051,23.934964,470885.615167,0.001624,30,0.000148,0.000461,98.809842,34.519524,0.001316,12.200487,25.965,137,NC
0.003802,0.000181,197.74282,0.001868,5.108607,0.000028,0.000001,1.02,1.9303,0,0.002417,0.001404,14.773738,0,0.000014,0,25.122135,0,12.552114,587520.151512,0.002193,29,0.000125,-0.014256,73.417939,0,0.002447,0,31.076,113,NC
0.003802,0.000104,281.001579,0.001115,5.126253,0.000007,0.000001,0.99,0,9.517241,0.001635,0.001905,12.018519,0,0.000014,0,41.549283,51462.187717,56.591294,501172.129924,0.002273,52,0.000058,-0.009374,103.391247,54.562749,0.00156,15.209439,0,0,NC
0.003802,0.000142,181.222385,0.001486,5.068289,0.000016,0.000001,1.02,0,4.501066,0.001873,0.000671,15.452519,0,0.000017,0.000001,24.28781,15661.451125,17.710739,726368.165519,0.001494,45,0.000128,0.016621,79.42174,54.093699,0.001992,7.795424,0,0,NC
0.003802,0.000052,342.811753,0.000743,5.115795,0.000048,0.000001,1.32,0,6.129878,0.000788,0.000599,13.320364,0.182944,0.000023,0.000001,29.38012,74681.793396,13.470221,627813.07576,0.000803,44,0.000081,-0.022097,80.886719,47.501568,0.000846,10.154646,0,0,C
0.003802,0.000052,346.922319,0.000743,5.126461,0.000009,0.000001,0.99,1.9689,0,0.001043,0.001307,17.668382,0.17371,0.000017,0.000001,47.861364,0,57.0625,611240.007028,0.00115,49,0.000087,-0.013093,93.964435,0,0.000944,0,29.796,156,NC
0.003802,0.000233,33.278573,0.003623,5.125687,0.000001,0,0.72,1.4594,19,0.002846,0.001434,20.670671,0,0.000008,0,7.569648,15742.7209,10.336223,458893.523928,0.00101,36,0.000019,0.014019,24.179956,36.1201,0.003178,6.973825,37.235,115,NC
0.003802,0.000181,4.418711,0.002229,5.0549,0,0,0.9,1.138,0,0.00212,0.000599,3.043349,0,0.000003,0,1.348605,0,0.691762,122090.833064,0.002302,22,0.000005,-0.035506,2.139559,0,0.001519,0,27.157,71,NC
0.003802,0.000181,192.004331,0.001858,5.043411,0.000035,0.000001,1.49,0,38.340766,0.002248,0.001868,9.834676,0,0.000014,0,18.47548,50556.609842,10.024106,515649.363829,0.002071,82,0.000144,0.00933,87.810244,46.597052,0.002482,12.174928,0,0,NC
0.003802,0.000181,10.233452,0.002601,5.099461,0,0,0.9,1.138,0,0.002149,0.000501,4.849627,0,0.000003,0,5.028758,0,1.626874,121983.971309,0.002135,21,0.000013,-0.044055,4.476001,0,0.001534,0,27.157,71,NC
0.003802,0.000142,197.032524,0.001486,5.126843,0.000052,0.000001,1.45,0,64.642173,0.001916,0.000931,8.386735,0,0.000014,0,13.896297,70233.252918,11.436347,604216.414396,0.001752,46,0.000196,0.085808,92.735065,35.820599,0.002011,22.118943,0,0,NC
0.003802,0.000142,138.783,0.002972,5.117779,0,0.000001,0.76,0,158.841906,0.001849,0.001276,76.374068,0,0.000023,0.000001,65.409267,9460.584879,33.890439,1079970.502569,0.001574,42,0.000051,-0.022566,116.029096,26.934686,0.001808,4.897501,0,0,NC
0.003802,0.000052,111.799047,0.000743,5.094194,0.000004,0,1.49,1.6606,0,0.00084,0.000362,11.966768,0,0.000011,0,13.73147,0,7.623746,470039.629472,0.000638,46,0.000059,0.021886,53.5125,0,0.000695,0,29.896,99,NC
0.003802,0.000052,345.14247,0.000764,5.148323,0.000056,0.000001,0.77,0,85.336487,0.000834,0.000381,69.257704,0.181764,0.000031,0.000001,26.702723,53582.199707,38.850585,1310567.35466,0.001427,69,0.000138,-0.022069,184.975701,32.367822,0.000463,15.807699,0,0,NC
0.003802,0.000052,408.445006,0.000743,5.100803,0.000012,0.000001,0.99,1.9689,6.044444,0.001032,0.001147,11.083433,0.17371,0.000017,0.000001,63.778956,91771.074864,67.81474,538239.326983,0.001137,34,0.000092,0.020983,121.972979,48.799651,0.00084,21.440569,29.796,156,NC
0,0.000052,0,0.001486,5.073215,0,0,0.76,1.3079,0,0.000981,0.00047,0,0,0,0,0,0,0,0,0.000772,14,0,0.00586,0,0,0.001035,0,49.108,114,NC
0.003802,0.000052,148.791197,0.000743,5.138567,0.000005,0.000001,0.72,0,0,0.000924,0.000718,43.114844,0,0.000023,0.000001,14.939955,0,41.679205,1293599.352274,0.000396,58,0.000052,-0.007327,129.934581,0,0.000862,0,0,0,NC
0.003802,0.000091,19.482171,0.001765,5.091925,0.000001,0,0.72,1.4594,0,0.001445,0.001134,3.308908,0,0.000003,0,4.763455,0,5.564976,108711.778598,0.000654,23,0.000008,-0.010486,15.044364,0,0.001816,0,37.235,115,NC
0.003802,0.000142,16.28752,0.001528,5.109245,0,0,0.77,6.24,0,0.002053,0.003272,3.504912,0,0.000003,0,1.500601,0,1.751357,100435.176249,0.002894,26,0.000004,-0.003833,21.767356,0,0.001961,0,31.718,128,NC
0.003802,0.000233,338.385655,0.00224,5.130487,0.000101,0.000001,1.02,0,14.14466,0.002867,0.002839,10.969193,0,0.000025,0.000001,25.753523,80909.908776,14.335115,991274.450343,0.0029,51,0.000354,0.03333,145.090518,35.857266,0.003433,18.096955,0,0,NC
0.003802,0.000233,59.482694,0.00288,5.119627,0.000001,0,0.8,1.7291,0,0.002806,0.001771,10.305922,0,0.000006,0,5.780035,0,14.73596,301080.427569,0.002372,38,0.000009,0.01076,53.417428,0,0.003,0,38.415,129,NC
0.003802,0.000142,55.137739,0.001497,5.10585,0,0,0.64,2.1102,0,0.001947,0.005569,9.059158,0,0.000008,0,6.747777,0,6.755024,330656.613788,0.002133,30,0.000008,0.068279,84.084418,0,0.00252,0,25.398,97,NC
0,0.000091,0,0.001115,5.083069,0,0,0.64,2.1102,0,0.001271,0.003775,0,0,0,0,0,0,0,0,0.001416,25,0,-0.016437,0,0,0.001416,0,25.398,97,NC
0.003802,0.000233,200.498321,0.002229,5.054556,0.000053,0.000001,1.49,0,7.491718,0.002758,0.00231,8.389836,0,0.000014,0,15.129945,101147.325191,9.859919,578991.243073,0.002882,56,0.000223,0.022314,88.912538,35.279907,0.00252,25.043389,0,0,NC
0.003802,0.000052,882.526678,0.000743,5.05815,0.000114,0.000001,1.25,0,81.781854,0.001012,0.00147,32.420301,0.182944,0.000031,0.000001,61.138963,-903.564174,41.342117,1202847.410497,0.000804,68,0.00019,-0.005365,225.975872,46.593639,0.001877,7.605815,0,0,NC
0.003802,0.000233,119.887702,0.002229,5.06768,0.000018,0,0.9,0,10,0.002493,0.000729,6.046422,0,0.000014,0,14.429666,109474.9569,7.397895,481801.113922,0.002899,54,0.000106,0.023368,33.842773,35.880399,0.001846,27.856228,0,0,NC
0.003802,0.000142,60.968438,0.001858,5.058337,0.000002,0,0.72,1.4594,0,0.001884,0.001594,14.989834,0,0.000006,0,4.511552,0,10.160822,327730.649514,0.000695,32,0.000013,0.010568,30.853469,0,0.002126,0,37.235,115,NC
0.003802,0.000181,141.218679,0.00317,5.05401,0.000014,0.000001,1.21,0,10.999671,0.00241,0.001801,33.619681,0,0.00002,0.000001,12.377022,75994.055845,11.55949,915293.127177,0.002381,75,0.0001,-0.010832,54.399341,44.397753,0.00262,11.739016,0,0,NC
0.003802,0.000233,65.736236,0.002229,5.116738,0.000008,0,1.02,0,0,0.002854,0.001153,6.446543,0,0.000006,0,4.329036,0,4.00557,264864.09588,0.002604,58,0.000052,0.050611,24.17307,0,0.002867,0,0,0,NC
0.003802,0.000233,286.429199,0.002601,5.123988,0.000079,0.000001,1.02,0,7.395799,0.002857,0.001179,8.55945,0,0.00002,0.000001,21.650699,76343.795164,12.546196,765323.681681,0.002573,63,0.0003,0.068213,118.34777,33.878957,0.002917,22.054876,0,0,NC
0.003802,0.000181,56.313234,0.001858,5.117147,0.000003,0,0.8,1.7291,4,0.002456,0.002112,26.357226,0,0.000008,0,8.416434,-1311.270897,15.33471,527127.033068,0.00219,34,0.000021,-0.006515,45.183499,33.9664,0.002627,7.034385,38.415,129,C
0.003802,0.000233,153.265529,0.002601,5.128236,0.000036,0.000001,1.02,0,62.28,0.00284,0.001272,7.158343,0,0.000017,0.000001,14.513738,91869.304,7.275219,636197.159162,0.002578,63,0.000153,0.148884,79.141908,35.775619,0.002919,19.133339,0,0,NC
0.003802,0.000091,26.663943,0.001115,5.133413,0.000002,0,0.8,1.7291,0,0.00149,0.000636,10.48681,0,0.000003,0,1.652989,0,7.57329,159304.518203,0.001224,28,0.000005,-0.006168,23.034448,0,0.001568,0,38.415,129,NC
0.003802,0.000104,467.531926,0.003067,5.126656,0.000002,0.000001,0.97,0,0,0.001463,0.001577,25.994133,0.161678,0.00002,0,75.138069,0,59.097219,731768.166385,0.00101,45,0.000052,-0.000508,261.475162,0,0.002542,0,0,0,NC
0,0.000052,0,0.000743,5.09644,0,0,1.21,2.1325,0,0.000833,0.000444,0,0,0,0,0,0,0,0,0.000973,18,0,-0.014418,0,0,0.000481,0,34.433,101,NC
0.003802,0.000142,67.600124,0.001486,5.135865,0.00001,0,0.9,1.138,7.511742,0.001724,0.000641,9.154142,0,0.000017,0.000001,9.15992,35546.983284,5.850948,657096.818836,0.002146,43,0.000087,0.002941,28.17493,35.925593,0.001417,9.78173,27.157,71,NC
0.003802,0.000233,31.876464,0.002229,5.066726,0.000001,0,0.95,1.7668,7.744,0.002417,0.002113,20.349183,0,0.000014,0,8.45782,-1137.82628,4.646072,647414.398804,0.002274,47,0.00003,-0.028989,17.728631,34.855084,0.001341,7.05211,31.453,87,NC
0.003802,0.000142,194.641722,0.001486,5.117227,0.000014,0.000001,1.21,0,0,0.00185,0.001058,19.900673,0,0.000017,0.000001,18.338159,0,18.958831,728911.607949,0.002035,35,0.000108,-0.012698,60.770937,0,0.001447,0,0,0,NC
0.003802,0.000091,160.269567,0.001115,5.058168,0.000037,0.000001,1.45,1.9303,0,0.001357,0.000916,9.412275,0.182944,0.000011,0,10.623578,0,12.83881,543096.787283,0.001273,37,0.00013,0.013876,86.878067,0,0.001155,0,31.076,113,C
0.003802,0.000052,140.941418,0.000743,5.118545,0.000011,0,1.49,1.6606,4,0.000998,0.000957,8.0551,0,0.000011,0,19.086875,15658.656,8.518436,401578.998839,0.000988,37,0.000096,-0.034258,62.946231,35.2787,0.00101,7.55929,29.896,99,NC
0.003802,0.000052,352.359881,0.000743,5.141835,0.00008,0.000001,1.45,0,163.939394,0.000979,0.000794,20.640041,0.182944,0.000025,0.000001,25.954935,28844.544212,19.946282,1081595.795815,0.001234,74,0.000264,-0.006669,147.134292,44.668779,0.000913,6.390203,0,0,NC
0.003802,0.000142,27.102072,0.001858,5.1125,0.000001,0,1.02,1.9303,0,0.002045,0.001797,5.036313,0,0.000003,0,8.071183,0,3.183168,130341.701927,0.001875,20,0.000026,-0.038178,13.525612,0,0.002048,0,31.076,113,NC
0.003802,0.000233,308.424313,0.00224,5.042943,0.000088,0.000001,1.02,0,8.243265,0.002854,0.00224,7.318086,0,0.000017,0.000001,20.53658,88486.504052,10.742398,635655.479278,0.002862,61,0.000267,0.104709,106.010036,35.800555,0.003345,24.461408,0,0,NC
0.003802,0.000233,390.23712,0.00288,5.111939,0.000064,0.000001,1.45,0,54.706474,0.002786,0.002375,20.478597,0,0.000023,0.000001,33.387765,42922.228655,27.105212,927649.875777,0.002278,70,0.000175,-0.050974,167.681897,43.195495,0.002937,10.636634,0,0,NC
0.003802,0.000233,154.531344,0.00224,5.083009,0.00004,0,1.02,0,69,0.002786,0.002223,6.905085,0,0.000011,0,10.749026,41514.2589,7.125323,466820.375985,0.002789,81,0.000157,-0.023029,63.57841,35.9398,0.003004,13.937878,0,0,NC
0.003802,0.000052,65.177738,0.000743,5.067567,0,0.000001,0.92,0,93.612159,0.000785,0.000384,19.13422,0.182944,0.000031,0.000001,25.196452,-858.193606,7.086182,1068715.666156,0.001225,58,0.000035,-0.001233,23.871817,43.128765,0.000332,6.980631,0,0,NC
0.003802,0.000233,214.86298,0.003252,5.117822,0.000031,0.000001,1.02,0,8,0.003051,0.003384,10.455716,0,0.000017,0.000001,21.234977,17973.885373,13.023551,661789.431417,0.00249,63,0.000145,-0.166611,100.85485,34.967835,0.003831,10.088175,0,0,NC
0.003802,0.000181,106.922125,0.00191,5.03093,0.000018,0.000001,0.77,0,6.605042,0.002491,0.003282,24.060755,0,0.000014,0,10.346766,16272.407933,12.336003,557513.781641,0.003403,78,0.00005,-0.00592,51.36715,35.156444,0.002086,5.81525,0,0,NC
0.003802,0.000142,33.845122,0.001858,5.123597,0.000001,0,0.95,0,53,0.001694,0.001624,34.857483,0,0.000017,0.000001,9.47956,28130.374,6.367874,795177.285914,0.001619,59,0.00003,-0.011917,19.471129,58.5374,0.000982,7.986571,0,0,NC
0.003802,0.000181,76.698068,0.001868,5.12005,0.000008,0,0.9,0,0,0.00212,0.000672,12.526778,0,0.000014,0,11.254955,0,8.676223,563292.95378,0.002274,42,0.000061,0.005076,29.809214,0,0.001756,0,0,0,NC
0.003802,0.000052,428.404481,0.000743,5.07753,0.000079,0.000001,1.49,0,20,0.000912,0.000883,21.930333,0.182944,0.000028,0.000001,36.023748,18800.085605,21.512326,1081093.581519,0.000852,66,0.000303,0.006281,139.691313,33.230801,0.001253,9.731859,0,0,NC
0.003802,0.000142,9.040414,0.001858,5.070967,0,0,0.92,0.61532,0,0.001524,0.000553,11.956102,0,0.000011,0,8.918253,0,2.533644,459607.713199,0.001635,32,0.000007,-0.104712,5.490122,0,0.000628,0,24.402,57,NC
0.003802,0.000142,304.489482,0.004089,5.113071,0.000002,0.000001,0.97,1.2871,17,0.001819,0.001425,30.511542,0,0.00002,0.000001,38.243372,31992.3406,35.857062,770804.138943,0.00146,46,0.00004,-0.020231,214.534738,35.8797,0.002785,13.225655,38.51,131,NC
0.003802,0.000142,29.486353,0.002147,5.137708,0.000002,0,0.9,1.138,23,0.001706,0.000716,7.585157,0,0.000008,0,3.889495,-619.834347,3.601973,366089.477041,0.001774,42,0.000032,-0.051212,12.699211,16.6477,0.001696,5.409151,27.157,71,NC
0.003802,0.000091,20.890834,0.001776,5.008202,0,0,0.95,0,0,0.001352,0.003827,31.618881,0,0.000014,0,7.315042,0,4.992124,665624.869865,0.001456,69,0.000015,0.00879,12.968917,0,0.001188,0,0,0,NC
0.003802,0.000052,529.136085,0.000743,5.046332,0.000133,0.000002,1.45,0,69.248271,0.000904,0.000408,19.980644,0.182944,0.000037,0.000001,38.260503,35665.122652,24.206882,1464135.941201,0.00088,52,0.000466,0.063773,238.161996,38.258115,0.000859,11.147525,0,0,NC
0.003802,0.000052,219.171474,0.000743,5.126273,0.000031,0.000001,1.45,0,6.964912,0.001023,0.001297,10.816419,0.182944,0.00002,0.000001,21.214987,62.727882,16.840357,784370.191017,0.000637,52,0.000159,-0.048729,106.553667,38.793913,0.001527,7.738885,0,0,NC
0.003802,0.000181,176.941625,0.001868,5.120971,0.000011,0.000001,1.21,0,11.869565,0.002356,0.002143,36.453173,0,0.00002,0.000001,14.593454,34623.385155,17.129456,968535.548344,0.002546,48,0.000102,0.008929,72.389008,32.024437,0.001895,11.136185,0,0,NC
0,0.000091,0,0.002229,5.055687,0,0,0.76,1.3079,0,0.001413,0.00142,0,0,0,0,0,0,0,0,0.001146,14,0,0.007864,0,0,0.001567,0,49.108,114,C
0.003802,0.000142,96.596816,0.001486,5.109865,0.000005,0,0.99,1.9689,0,0.002007,0.003414,6.233984,0,0.000008,0,18.126743,0,12.16758,278922.9249,0.002973,41,0.000036,0.019639,29.763016,0,0.001483,0,29.796,156,NC
0.003802,0.000233,115.684206,0.002229,5.051031,0.000019,0,1.02,0,11.003907,0.00282,0.001796,9.025034,0,0.000011,0,10.724343,-1500.741699,9.665001,499211.075762,0.002676,54,0.000087,0.004205,57.250499,25.287234,0.002756,8.447454,0,0,NC
0.003802,0.000142,21.373175,0.001858,4.941337,0,0,0.92,0.61532,139,0.001488,0.000419,8.684927,0,0.000011,0,9.601966,41292.576,3.709623,432460.19327,0.001473,30,0.000014,0.079234,8.798558,35.1026,0.000676,15.107989,24.402,57,NC
0.003802,0.000091,44.905385,0.001486,5.109418,0.000001,0,0.8,1.7291,0,0.001463,0.000619,3.889216,0,0.000003,0,4.943845,0,14.764918,129638.480711,0.000971,31,0.000006,0.00421,22.64551,0,0.001529,0,38.415,129,NC
0.003802,0.000104,53.38588,0.001115,5.092012,0.000003,0,0.9,0,0,0.001253,0.000246,17.036684,0,0.000017,0.000001,7.857149,0,7.484503,756276.640036,0.001082,40,0.000047,0.033088,25.134928,0,0.001052,0,0,0,NC
0.003802,0.000233,38.509499,0.00224,5.02804,0.000001,0,1.49,1.6606,0,0.002905,0.00248,4.589406,0,0.000006,0,3.89016,0,3.89488,237632.771737,0.002663,26,0.000022,-0.056395,32.835422,0,0.003167,0,29.896,99,NC
0.003802,0.000142,80.961529,0.001486,5.112871,0.000001,0,0.8,1.7291,0,0.002038,0.001465,20.050178,0,0.000011,0,8.638058,0,29.647873,638409.761821,0.001667,37,0.000013,-0.003312,74.990126,0,0.00253,0,38.415,129,NC
0.003802,0.000233,90.953943,0.00288,5.129059,0.000006,0.000001,0.9,0,23.136585,0.002482,0.000585,17.560911,0,0.00002,0.000001,13.057205,17548.373727,10.217772,838725.436029,0.002523,51,0.000075,-0.008389,42.531832,28.890237,0.002144,9.542191,0,0,NC
0.003802,0.000233,73.564166,0.00288,5.124957,0.000009,0.000001,0.9,0,53.229426,0.002378,0.00075,18.325202,0,0.00002,0.000001,13.880758,38662.457751,7.82705,792212.479639,0.0025,62,0.000086,-0.026283,32.287093,46.187386,0.001761,10.988863,0,0,NC
0.003802,0.000052,401.442014,0.000743,5.00168,0.000088,0.000001,1.02,0,74.213005,0.001043,0.00059,19.159626,0.182944,0.000028,0.000001,31.960557,37540.871635,25.585717,1154658.391559,0.000877,50,0.000329,0.077191,172.074246,35.70774,0.001348,12.384226,0,0,NC
0.003802,0.000181,394.161714,0.005112,5.136112,0.000003,0.000001,0.97,0,83.790739,0.002383,0.002335,30.818984,0,0.00002,0.000001,41.387434,72513.700219,41.217179,791883.650572,0.001653,73,0.000053,-0.022397,233.485491,51.524465,0.003997,21.121713,0,0,NC
0.003802,0.000181,243.557982,0.001858,5.126558,0.000045,0.000001,1.02,0,7.479984,0.00225,0.001548,12.451051,0,0.00002,0.000001,28.668729,17888.90791,15.609346,758110.508395,0.002517,54,0.000217,0.05017,96.4688,35.177683,0.0018,5.841407,0,0,NC
0.003802,0.000052,198.758568,0.000753,5.090567,0.000043,0.000001,1.02,1.9303,0,0.000991,0.001118,10.601561,0,0.000014,0,18.268948,0,15.675276,622063.868937,0.001127,36,0.000163,-0.023724,104.390335,0,0.000873,0,31.076,113,NC
0.003802,0.000233,166.32589,0.002229,5.143581,0.000044,0.000001,1.02,0,7.488033,0.002717,0.002028,7.23338,0,0.000017,0.000001,14.701719,35546.983284,7.734089,648479.191265,0.002642,60,0.00019,0.076874,68.730621,35.925593,0.002573,9.78173,0,0,NC
0.003802,0.000194,121.167593,0.002601,5.052082,0.000012,0.000001,1.02,1.9303,23.281501,0.002442,0.001852,16.23726,0.182944,0.000014,0,10.697143,16413.345783,11.469172,686008.397956,0.001875,33,0.000086,-0.058818,60.822764,33.324858,0.002337,6.042992,31.076,113,NC
0.003802,0.000142,131.063357,0.003715,5.125154,0,0.000001,0.76,0,61.885788,0.00171,0.000847,84.363011,0,0.000023,0.000001,65.4857,18369.906575,25.765184,1086974.759321,0.001529,51,0.000089,0.020571,87.786101,35.166631,0.001259,9.012409,0,0,NC
0.003802,0.000142,287.857286,0.001497,4.914044,0.000041,0.000001,1.02,0,18.497727,0.001895,0.001526,13.30076,0,0.00002,0.000001,27.850247,41516.652271,21.44861,750013.947789,0.002001,42,0.000173,0.066641,121.915711,51.816138,0.001733,12.797338,0,0,NC
0.003802,0.000065,78.431119,0.000743,5.127845,0.000001,0,0.9,1.138,118.681818,0.000806,0.000235,16.896052,0,0.00002,0.000001,19.720294,11020.820535,9.176476,734513.11152,0.000833,48,0.000049,-0.013341,31.65488,43.936997,0.000546,5.431203,27.157,71,NC
0.003802,0.000233,95.476975,0.005201,5.121584,0,0,0.76,0,34,0.00278,0.001198,52.018165,0,0.000011,0,55.5379,-342.806546,16.281601,533709.287551,0.002323,45,0.000048,0.038462,42.271561,30.5665,0.002513,2.840477,0,0,NC
0.003802,0.000181,44.905385,0.002229,5.10784,0.000001,0,0.8,1.7291,0,0.002585,0.002121,3.889216,0,0.000003,0,4.943845,0,14.764918,129638.480711,0.002304,38,0.000006,0.037022,22.64551,0,0.003177,0,38.415,129,NC
0.003802,0.000194,234.941477,0.001858,5.105295,0.000059,0.000001,1.02,1.9303,10.737205,0.002488,0.002691,5.998693,0.201302,0.000014,0,20.86842,43389.141752,9.149823,511006.832721,0.002509,46,0.000171,-0.027866,71.24925,35.860287,0.002852,10.479154,31.076,113,NC
0.003802,0.000104,106.769884,0.001146,4.956564,0.000024,0,0.77,6.24,0,0.001536,0.002187,17.960714,0.181764,0.000008,0,6.959102,0,12.868315,377740.042279,0.002101,24,0.000047,-0.026063,61.336156,0,0.001367,0,31.718,128,NC
0.003802,0.000142,106.366449,0.001858,5.101418,0.000004,0.000001,0.8,0,24.531196,0.002063,0.001274,57.852947,0.201302,0.000017,0.000001,19.744395,33127.491112,28.818158,1008172.482151,0.00192,52,0.000044,-0.004568,84.60217,32.376025,0.002294,11.169168,0,0,NC
0.003802,0.000052,161.272978,0.000753,5.129867,0.000017,0.000001,0.9,0,4,0.000859,0.000425,19.36655,0.182944,0.000028,0.000001,22.593459,24136.722344,14.692249,1119073.283167,0.001118,57,0.000131,-0.015222,62.004737,25.385498,0.00088,8.997458,0,0,NC
0.003802,0.000181,125.815264,0.001868,5.067302,0.000012,0.000001,1.21,0,5.869933,0.002378,0.001942,20.933584,0,0.000014,0,12.98164,98542.432885,9.648024,636072.998467,0.002566,47,0.0001,-0.000022,46.880007,38.645628,0.002053,26.223346,0,0,NC
0.003802,0.000233,90.373973,0.00224,5.016741,0.000003,0,0.74,0,0,0.002559,0.002139,6.94051,0,0.000011,0,12.352656,0,10.675674,400165.701047,0.002458,71,0.000029,-0.177527,33.144133,0,0.002075,0,0,0,NC
0.003802,0.000181,62.722463,0.001858,5.113291,0.000001,0,1.21,2.1325,0,0.002324,0.001466,12.580974,0,0.000006,0,6.596605,0,10.146204,284051.426231,0.002446,26,0.000019,-0.00321,21.922752,0,0.001813,0,34.433,101,NC
0.003802,0.000142,23.404855,0.001858,5.053424,0.000001,0,0.95,1.7668,0,0.00176,0.002366,6.321004,0,0.000006,0,4.329036,0,2.707026,260911.770628,0.00151,23,0.000021,-0.009966,12.93067,0,0.001086,0,31.453,87,NC
0.003802,0.000233,100.650234,0.002622,5.081554,0.000017,0.000001,0.9,0,8,0.002566,0.000646,13.245215,0,0.000017,0.000001,14.83803,61985.92302,7.210554,648748.12756,0.00275,42,0.000127,-0.003641,39.305974,48.882772,0.001966,13.271201,0,0,NC
0.003802,0.000142,130.03115,0.001486,5.130559,0,0.000001,0.64,0,13.514286,0.001806,0.002683,10.934744,0,0.000017,0.000001,16.362461,41927.789729,10.740188,603332.119439,0.001859,41,0.000035,-0.068693,115.138008,29.13754,0.001864,12.523295,0,0,NC
0.003802,0.000233,24.533958,0.002229,5.062014,0,0,0.92,0,13.995709,0.002218,0.000776,7.573229,0,0.000014,0,9.504887,99226.538174,2.330079,510407.118353,0.002596,63,0.000027,0.190851,10.696536,35.162163,0.000979,24.8542,0,0,NC
0,0.000052,0,0.000743,5.083966,0,0,0.9,1.138,0,0.00087,0.000393,0,0.182944,0,0,0,0,0,0,0.000872,17,0,-0.004823,0,0,0.000911,0,27.157,71,NC
0.003802,0.000181,13.451827,0.001868,5.140144,0,0,0.92,0.61532,0,0.001923,0.000667,4.799751,0,0.000006,0,6.596835,0,2.471889,181038.312696,0.002457,41,0.000006,0.16598,5.041719,0,0.000893,0,24.402,57,NC
0.003802,0.000233,287.340955,0.002229,5.009181,0.00006,0.000001,1.49,0,155.190758,0.002834,0.001404,12.419053,0,0.000017,0.000001,21.232206,34612.146287,11.874392,663947.884318,0.002354,45,0.000203,0.040574,90.554634,33.274253,0.003049,11.997912,0,0,NC
0.003953,0.000714,155.14604,0.003087,4.952952,0.000008,0.000001,0.72,1.4594,17,0.004191,0.002109,52.690033,0.201302,0.000021,0.000001,22.952017,84365.2326,33.526599,1183904.592788,0.002266,26,0.000079,-0.007018,115.055508,35.9394,0.003707,26.432779,37.235,115,NC
0.003953,0.00026,514.06823,0.001543,5.048057,0.000077,0.000002,1.49,0,4,0.002228,0.001349,61.350443,0,0.00005,0.000002,87.799625,23474.56476,41.074717,2175138.109324,0.002322,39,0.000526,0.02431,266.891697,34.013,0.002331,12.234172,0,0,C
0.003953,0.000714,182.908673,0.00463,4.992615,0.00001,0.000001,0.8,1.7291,0,0.004584,0.002095,49.655991,0.201302,0.000028,0.000001,14.44953,0,48.098507,1679393.165485,0.003772,27,0.00006,-0.010113,191.570108,0,0.004504,0,38.415,129,NC
0.003953,0.000974,1030.29054,0.00463,5.117156,0.000155,0.000002,1.25,0,0,0.005724,0.00738,81.189691,0.182944,0.000043,0.000001,85.857444,0,70.761654,1844735.959333,0.004821,48,0.000263,0.017682,325.58496,0,0.008313,0,0,0,C
0.003953,0.001169,1413.4976,0.008296,4.875247,0.000217,0.000002,1.32,0,93.17698,0.006649,0.01267,37.009367,0,0.000057,0.000002,138.650043,55083.238729,45.663725,1572031.957523,0.005231,61,0.000425,0.010292,203.044135,29.888522,0.010776,19.758875,0,0,C
0.003953,0.001169,66.887026,0.00463,5.079514,0.000001,0.000001,0.72,1.4594,0,0.006438,0.004756,30.73354,0,0.000014,0.000001,6.305582,0,15.342102,785952.534362,0.003665,24,0.000021,0.010101,74.698358,0,0.005824,0,37.235,115,C
0.003953,0.000909,49.304937,0.00463,4.501593,0,0,1.02,1.9303,0,0.005595,0.005807,2.922655,0,0.000007,0,4.66528,0,2.772266,254600.219936,0.004638,23,0.000023,-0.060931,56.490444,0,0.00595,0,31.076,113,C
0.003953,0.001169,82.085931,0.006945,5.043896,0.000001,0.000001,1.21,2.1325,0,0.006484,0.002812,55.428804,0,0.000014,0,16.852522,0,16.300701,807954.135725,0.005486,25,0.000048,-0.009031,45.415492,0,0.004993,0,34.433,101,C
0.003953,0.00026,420.917979,0.001543,5.016253,0.000075,0.000002,1.49,0,4,0.002219,0.001244,43.044807,0.182944,0.000043,0.000001,67.457912,-606.245946,27.503919,1738007.024692,0.00225,34,0.000494,0.006124,196.700855,32.5141,0.002285,3.236036,0,0,C
0.003953,0.000714,729.576672,0.008493,4.788678,0.000003,0.000002,0.97,0,91.411972,0.003896,0.006394,61.507421,0,0.000043,0.000001,111.353706,-946.676634,105.572134,1581250.791779,0.004355,46,0.000069,-0.017777,408.082057,45.643967,0.005517,7.470053,0,0,NC
0.003953,0.00026,88.031394,0.002315,4.071436,0,0.000001,0.92,0,0,0.001706,0.000985,37.206006,0.182944,0.000057,0.000002,44.772933,0,10.631199,2071844.797091,0.001685,46,0.000094,-0.02916,40.879928,0,0.000844,0,0,0,C
0.003953,0.00026,1326.820828,0.002315,4.902405,0.000188,0.000002,1.32,0,0,0.002158,0.003321,56.156341,0.182944,0.00005,0.000002,130.521585,0,50.572666,1565061.138111,0.002005,58,0.000279,-0.000483,214.099247,0,0.003024,0,0,0,C
0.003953,0.00026,340.512925,0.002315,5.033756,0.000031,0.000001,1.21,2.1325,0,0.002159,0.002006,79.880601,0.182944,0.000036,0.000001,33.218154,0,33.309841,1835933.385397,0.001847,27,0.000245,0.01514,143.338262,0,0.00164,0,34.433,101,C
0.003953,0.000714,272.648648,0.003087,4.63602,0,0.000002,0.64,2.1102,0,0.00434,0.007079,38.065745,0,0.000043,0.000002,35.080337,0,20.234419,1570410.7921,0.004261,29,0.000057,-0.000238,271.491999,0,0.004497,0,25.398,97,C
0.003953,0.001169,248.936519,0.006173,5.085643,0.000009,0.000001,0.99,1.9689,0,0.007055,0.00779,17.717064,0,0.000014,0,69.317903,0,37.085333,483771.932185,0.010247,25,0.000101,-0.02419,74.712649,0,0.005239,0,29.796,156,C
0,0.00026,0,0.001543,4.986402,0,0,1.08,1.7194,0,0.002346,0.003579,0,0,0,0,0,0,0,0,0.004121,16,0,0.000196,0,0,0.001775,0,25.965,137,C
0.003953,0.00026,880.589544,0.002315,5.054848,0.00016,0.000002,1.45,0,4.331854,0.002255,0.001256,56.146121,0.182944,0.000057,0.000002,83.530417,27719.413079,63.51618,2595166.261704,0.002222,50,0.000575,0.018332,376.063085,30.697439,0.002285,11.360384,0,0,C
0.003953,0.00026,1371.460292,0.001543,4.001883,0.000146,0.000002,1.32,0,0,0.001918,0.002347,40.968519,0.182944,0.000057,0.000002,98.794626,0,53.887656,1735910.651204,0.002105,47,0.000267,-0.005252,308.587783,0,0.001995,0,0,0,C
0.003953,0.000714,25.965851,0.004481,4.739731,0,0,0.92,0.61532,0,0.003487,0.002196,5.085273,0,0.000007,0,7.971539,0,2.065414,250826.077026,0.00598,24,0.000009,-0.030496,7.116742,0,0.00168,0,24.402,57,C
0.003953,0.001169,102.363712,0.004651,4.702291,0.000003,0.000001,0.8,1.7291,0,0.006856,0.004225,47.100291,0,0.000014,0,6.600762,0,39.721597,1037667.287692,0.007129,18,0.000023,-0.006896,96.891951,0,0.006474,0,38.415,129,C
0.003953,0.000714,270.764769,0.003087,4.702625,0,0.000002,0.64,0,0,0.004362,0.007539,50.392984,0,0.000064,0.000003,40.78581,0,26.926898,2354501.483842,0.004282,32,0.000093,-0.028208,371.831098,0,0.004745,0,0,0,C
0.003953,0.001169,93.268445,0.005423,4.834687,0.000002,0.000001,0.8,1.7291,0,0.007059,0.003657,59.859142,0,0.000014,0,15.875812,0,46.658158,1030255.787187,0.006638,20,0.000023,-0.00047,100.786177,0,0.007185,0,38.415,129,C
0.003953,0.000454,897.12712,0.003087,5.046142,0.0002,0.000003,1.45,0,0,0.003433,0.003077,57.320856,0.182944,0.000071,0.000002,83.940259,0,56.231057,2972303.372753,0.003327,41,0.00079,0.012772,409.814192,0,0.004307,0,0,0,C
0.003953,0.001169,153.084216,0.010803,4.801015,0.000002,0.000001,0.75,1.5776,0,0.006324,0.004412,73.552326,0,0.000014,0,81.720231,0,25.009161,701574.438877,0.00336,35,0.00007,-0.0027,57.641087,0,0.005228,0,50.288,128,C
0.003953,0.001169,132.561668,0.005445,4.789494,0.000009,0.000001,0.8,1.7291,0,0.007024,0.004136,31.427688,0,0.000014,0,8.537921,0,23.757375,873381.419885,0.007367,21,0.000047,0.010399,92.485668,0,0.006619,0,38.415,129,C
0.003953,0.00026,702.480468,0.001543,4.924121,0.000017,0.000001,0.99,1.9689,4,0.002115,0.003145,27.777108,0,0.000028,0.000001,139.045221,-179.658369,81.45444,839779.832688,0.004733,28,0.000095,-0.017946,177.864941,34.2678,0.001079,3.204352,29.796,156,C
0.003953,0.000714,193.56178,0.004651,5.075914,0.000042,0,1.32,1.5367,0,0.00437,0.009642,8.824165,0,0.000007,0,11.046258,0,8.11639,201610.927374,0.004167,41,0.00003,0.01478,36.476488,0,0.00601,0,24.842,147,NC
0.003953,0.000714,88.085968,0.007716,4.893559,0,0.000001,0.75,1.5776,0,0.004577,0.003185,96.201709,0,0.000021,0.000001,76.294331,0,22.464548,1047437.883125,0.002156,33,0.000073,-0.004459,43.562083,0,0.004244,0,50.288,128,C
0.003953,0.001169,387.857757,0.005401,5.104851,0.000052,0.000001,1.49,1.6606,21.555556,0.006493,0.005685,23.339055,0,0.000028,0.000001,38.840687,43061.843292,27.660423,1161852.268139,0.007252,35,0.000298,-0.010172,148.439503,29.354328,0.006052,13.315594,29.896,99,NC
0.003953,0.000454,7.67918,0.002337,4.672736,0,0,0.72,1.4594,0,0.003309,0.003071,8.123108,0,0.000007,0,3.201888,0,2.602622,337992.585652,0.001911,15,0.000004,0.007386,5.668022,0,0.003543,0,37.235,115,C
0.003953,0.00026,337.461124,0.001543,5.005599,0,0.000002,0.64,2.1102,0,0.002231,0.00377,38.023245,0,0.00005,0.000002,32.022045,0,24.2759,1804376.992953,0.002453,34,0.000078,-0.009448,347.596954,0,0.002495,0,25.398,97,C
0.003953,0.000714,67.200841,0.003173,3.74151,0.000005,0,0.77,6.24,0,0.004827,0.006949,26.429791,0.181764,0.000007,0,4.166011,0,19.086878,401493.410097,0.00726,22,0.000013,0.002615,58.053465,0,0.004901,0,31.718,128,C
0.003953,0.00026,125.017338,0.001543,4.867783,0,0.000002,0.92,0,45.874926,0.001747,0.000877,70.011896,0.182944,0.000078,0.000003,92.37195,67383.421005,16.286018,2720694.503455,0.00324,38,0.000096,-0.000377,52.172886,31.91618,0.000631,17.844406,0,0,C
0,0.000454,0,0.002315,3.679012,0,0,0.72,1.4594,0,0.00328,0.001494,0,0,0,0,0,0,0,0,0.001576,13,0,-0.000284,0,0,0.003133,0,37.235,115,C
0.003953,0.001169,154.488861,0.006966,5.023511,0.000016,0.000001,0.9,0,11,0.00584,0.001549,35.533298,0,0.000036,0.000001,28.087576,-1232.012364,17.063708,1426922.074276,0.007907,29,0.000151,-0.00635,82.626304,32.2977,0.003775,6.137048,0,0,C
0.003953,0.000714,953.023623,0.003966,4.796295,0.000118,0.000002,0.77,6.24,15,0.00432,0.003693,130.705794,0,0.000057,0.000002,70.690687,41292.576,89.585345,2223471.162005,0.006325,43,0.000193,-0.005633,422.184886,35.1026,0.002921,15.107989,31.718,128,C
0.003953,0.000454,265.368173,0.00238,4.712961,0.000039,0.000001,0.77,6.24,0,0.003236,0.004972,49.863331,0,0.000021,0.000001,18.960177,0,22.89393,866304.947776,0.005529,31,0.000062,-0.00272,94.310426,0,0.002748,0,31.718,128,C
0.003953,0.000714,206.369124,0.006173,4.918449,0.000001,0.000001,0.76,0,15.5,0.004087,0.004126,82.364107,0,0.000036,0.000001,87.152711,32528.460645,23.002067,1513548.288924,0.00405,33,0.000238,0.009444,107.132352,35.344921,0.00442,11.904506,0,0,C
0.003953,0.00026,1145.795494,0.001543,4.770856,0.000286,0.000002,1.45,0,0,0.002256,0.001244,29.219877,0.182944,0.000057,0.000002,77.346837,0,39.349374,2131067.056879,0.001707,43,0.000771,0.006635,352.439104,0,0.002398,0,0,0,C
0.003953,0.00026,957.165402,0.002315,4.991472,0.000172,0.000002,1.25,0,0,0.00229,0.003393,35.903581,0.182944,0.000036,0.000001,59.63941,0,36.090031,1435468.200109,0.002098,34,0.000335,-0.0085,248.244623,0,0.003605,0,0,0,C
0.003953,0.000714,23.605649,0.003858,4.971047,0,0,0.9,1.138,0,0.003718,0.000701,12.186198,0,0.000007,0,12.673924,0,3.330441,291453.831614,0.003298,17,0.000032,0.005562,11.641198,0,0.002609,0,27.157,71,NC
0.003953,0.000714,456.899184,0.00388,4.924905,0.00003,0.000001,1.21,2.1325,0,0.004402,0.002305,93.258253,0,0.000036,0.000001,46.340441,0,41.73743,1735166.994852,0.004071,33,0.000142,0.014098,122.307108,0,0.00328,0,34.433,101,C
0.003953,0.001169,110.209535,0.00463,4.789884,0.000009,0.000001,1.02,1.9303,0,0.006862,0.005368,16.710057,0,0.000014,0,10.594257,0,15.399188,732618.792221,0.006025,18,0.000059,-0.046049,76.073304,0,0.007752,0,31.076,113,C
0.003953,0.00013,396.406157,0.000772,0,0.000076,0.000001,1.02,1.9303,4,0.001145,0.001052,27.61322,0,0.000021,0.000001,39.822543,-600.58696,24.213256,898451.971759,0.001472,17,0.000193,0.000733,148.210486,55.1284,0.000991,5.117116,31.076,113,C
0.003953,0.000974,332.751052,0.004651,5.016115,0.00002,0.000002,1.21,0,22.34715,0.005219,0.003646,137.557642,0.182944,0.000043,0.000001,54.67024,68363.84808,42.820332,2244109.255277,0.005914,37,0.000244,0.012795,143.88149,29.255806,0.003614,20.718302,0,0,C
0.003953,0.000714,149.612151,0.006173,4.612531,0,0.000001,0.76,0,0,0.004271,0.001826,143.173042,0,0.000036,0.000001,100.473775,0,34.285829,1683634.632657,0.004152,43,0.000124,0.016636,119.027067,0,0.003738,0,0,0,C
0,0.00026,0,0.001565,3.636563,0,0,0.8,1.7291,0,0.002371,0.001572,0,0,0,0,0,0,0,0,0.002821,11,0,0.005805,0,0,0.002322,0,38.415,129,C
0.003953,0.000714,257.195628,0.003108,3.836185,0.000016,0.000001,0.8,1.7291,0,0.004592,0.003781,64.344009,0.182944,0.000021,0.000001,15.536424,0,49.521243,1271369.084991,0.004516,22,0.000046,0.018329,155.240826,0,0.004674,0,38.415,129,C
0.003953,0.001169,349.695216,0.004651,4.781756,0.000086,0.000001,1.02,1.9303,0,0.006909,0.006191,8.5866,0,0.000014,0,21.042558,0,13.146207,571615.746206,0.006882,17,0.000207,-0.012773,115.728921,0,0.007609,0,31.076,113,C
0.003953,0.00026,301.758748,0.003666,5.017092,0.000013,0.000002,0.72,0,0,0.00214,0.001625,66.030665,0.201302,0.000043,0.000001,28.078444,0,56.962579,2208273.575471,0.001002,33,0.000098,-0.000468,213.703279,0,0.002537,0,0,0,C
0,0.000649,0,0.003858,4.471033,0,0,0.8,1.7291,0,0.004305,0.004113,0,0.182944,0,0,0,0,0,0,0.004468,18,0,0.011866,0,0,0.004201,0,38.415,129,C
0.003953,0.000714,1397.661071,0.00388,4.889802,0.000135,0.000002,1.25,2.0085,15,0.004356,0.007196,82.067219,0.181764,0.000057,0.000002,126.647428,41292.576,68.989627,2243007.761554,0.003984,40,0.000262,0.004358,332.659991,35.1026,0.005518,15.107989,28.841,163,C
0.003953,0.000714,230.069313,0.006216,5.052264,0.000002,0.000001,0.75,1.5776,23.509091,0.004693,0.00443,157.76836,0,0.000028,0.000001,145.340639,9560.642035,43.053621,1439916.8694,0.003327,49,0.000135,0.036399,97.830263,26.960169,0.003976,3.288355,50.288,128,C
0.003953,0.000454,448.511898,0.002315,4.698387,0.000019,0.000002,0.72,0,0,0.003164,0.001307,106.618673,0.201302,0.00005,0.000002,45.719006,0,71.620279,2598054.811599,0.001618,34,0.000136,-0.017132,274.547636,0,0.003007,0,0,0,C
0.003953,0.001169,153.117334,0.009259,5.06624,0.000001,0.000001,0.76,1.3079,7,0.006257,0.003262,49.531936,0,0.000028,0.000001,66.031273,31992.3406,16.609612,1167537.118587,0.007067,29,0.000196,0.003235,79.093671,35.8797,0.004764,13.225655,49.108,114,NC
0.003953,0.000519,393.805226,0.002315,3.809361,0.000015,0.000002,1.21,2.1325,0,0.00324,0.002535,92.699867,0.182944,0.00005,0.000002,33.887597,0,47.801132,2469879.247871,0.002717,30,0.000166,-0.00046,219.7549,0,0.003229,0,34.433,101,NC
0.003953,0.000909,539.647622,0.00388,5.075183,0.000126,0.000001,1.45,0,0,0.005547,0.003209,20.444361,0,0.000028,0.000001,34.429801,0,29.058829,1251737.288774,0.00642,41,0.000371,-0.005905,219.673677,0,0.005049,0,0,0,C
0.003953,0.00026,954.845437,0.004247,4.738796,0.000006,0.000001,0.97,0,0,0.002232,0.002472,39.36573,0,0.000028,0.000001,88.738,0,57.106161,1028550.199753,0.001637,29,0.000076,-0.002851,330.905205,0,0.003489,0,0,0,C
0.003953,0.00026,663.327409,0.002315,4.097317,0.000178,0.000002,1.45,0,0,0.002255,0.001256,31.1777,0.182944,0.00005,0.000002,66.721742,0,29.89961,1956859.88417,0.002222,39,0.000745,0.018332,285.62316,0,0.002285,0,0,0,C
0.003953,0.001169,143.741414,0.004782,4.820054,0.000023,0.000001,0.77,6.24,0,0.007215,0.010501,54.943505,0,0.000014,0,9.586452,0,29.093458,664969.809372,0.0112,22,0.000033,0.00528,98.956213,0,0.006771,0,31.718,128,NC
0.003953,0.000714,818.696115,0.004673,4.971622,0.000157,0.000002,1.45,0,27,0.004723,0.003706,45.418042,0,0.000043,0.000001,76.752517,373.8535,50.698188,1785649.143047,0.005489,34,0.000341,-0.019753,277.61044,57.3686,0.004322,6.971616,0,0,C
0.003953,0.001169,421.82369,0.004804,4.960515,0.00009,0.000001,0.77,6.24,23,0.007247,0.011783,46.897768,0,0.000021,0.000001,33.038074,551.725725,35.267477,760124.208155,0.013484,29,0.000106,0.007141,148.525472,35.4578,0.006438,12.166615,31.718,128,NC
0.003953,0.00026,447.130703,0.002315,4.967498,0.000025,0.000002,0.8,0,0,0.002305,0.002516,179.415291,0.182944,0.000057,0.000002,60.039674,0,121.022276,3561712.686044,0.002071,43,0.000165,0.007094,362.012983,0,0.002844,0,0,0,C
0.003953,0.000714,84.055515,0.005981,4.860093,0,0.000001,0.92,0,24.741935,0.003362,0.001203,20.561507,0,0.000043,0.000001,42.444417,14713.10092,10.929678,1378867.691964,0.003939,31,0.000062,-0.003059,35.45834,47.300483,0.001428,9.422875,0,0,C
0.003953,0.001169,496.674961,0.007525,4.894745,0.000074,0.000002,1.49,0,15.222222,0.006042,0.003507,43.668466,0,0.00005,0.000002,62.256622,33168.678576,29.110495,1979663.361342,0.006232,38,0.000402,0.014311,192.635259,33.768778,0.005131,10.136914,0,0,NC
0.003953,0.001169,625.230494,0.005466,4.91033,0.000122,0.000001,1.25,2.0085,108,0.007148,0.015563,27.396241,0,0.000021,0.000001,35.960578,74181.054,28.754969,852037.578048,0.008152,20,0.000179,-0.001034,178.4285,58.2452,0.010568,15.961953,28.841,163,C
0.003953,0.000714,210.746339,0.00313,4.736493,0.000017,0.000001,1.21,2.1325,0,0.004406,0.004009,38.701968,0.161678,0.000014,0,12.884275,0,15.895632,662703.480594,0.00528,26,0.000063,0.009489,62.439792,0,0.003842,0,34.433,101,NC
0.003953,0.000714,149.084255,0.003087,5.082616,0.000014,0.000001,0.8,1.7291,0,0.004372,0.001752,17.437164,0,0.000014,0,10.278093,0,21.139076,784690.233106,0.004268,24,0.000063,-0.008418,107.20022,0,0.00417,0,38.415,129,NC
0.003953,0.000714,24.956928,0.003087,4.997989,0,0,0.64,2.1102,0,0.004294,0.007079,8.1316,0,0.000007,0,2.906707,0,5.439019,340099.981874,0.004258,22,0.000005,0.007463,48.52957,0,0.004375,0,25.398,97,NC
0.003953,0.00013,229.174626,0.000772,5.016807,0.000009,0.000001,0.72,1.4594,0,0.001074,0.00057,117.208941,0.175404,0.000036,0.000001,28.579743,0,71.579838,2163286.885747,0.000536,25,0.000083,-0.00551,190.819761,0,0.00106,0,37.235,115,C
0.003953,0.00026,98.3998,0.001543,4.822447,0.000001,0.000001,1.08,1.7194,0,0.001921,0.001293,24.2602,0,0.000014,0,95.040206,0,20.215549,457238.121219,0.002152,24,0.000082,0.000494,54.910072,0,0.00113,0,25.965,137,C
0.003953,0.000714,345.490411,0.003195,4.976061,0.000064,0.000001,0.77,6.24,112,0.004865,0.008322,52.287347,0,0.000021,0.000001,21.224334,-886.334556,36.991193,949536.501717,0.008552,24,0.000095,0.002324,158.837374,33.8468,0.004742,8.930207,31.718,128,C
0.003953,0.000454,148.367404,0.00463,5.036439,0,0.000001,0.76,1.3079,0,0.003076,0.003369,110.815283,0.168894,0.000028,0.000001,94.687916,0,31.074167,1342892.998583,0.003897,29,0.000125,-0.000509,123.316622,0,0.002718,0,49.108,114,C
0.003953,0.000714,303.567085,0.00446,3.655639,0.000055,0.000001,1.45,0,0,0.004593,0.003721,13.578402,0.182944,0.000014,0,18.249572,0,13.052493,621090.721214,0.00471,18,0.00014,-0.021274,90.515483,0,0.005113,0,0,0,NC
0.003953,0.00026,33.821209,0.002315,4.927603,0,0,0.92,0.61532,0,0.00169,0.000481,8.54643,0,0.000021,0.000001,13.184801,0,3.054493,716067.059202,0.002213,28,0.000035,0.025621,18.526188,0,0.000664,0,24.402,57,C
0.003953,0.00026,567.234152,0.002315,4.181987,0.00002,0.000002,0.72,0,26,0.002164,0.000904,134.843166,0.182944,0.000057,0.000002,65.298283,17240.98266,124.900856,3074966.778442,0.000817,47,0.000139,0.009349,359.811054,34.2678,0.001734,11.980616,0,0,NC
0.003953,0.000714,511.883729,0.003858,5.03206,0.000048,0.000001,1.21,0,30.505495,0.004358,0.003928,78.951341,0,0.000036,0.000001,31.773979,75088.824996,33.98464,1564089.744142,0.003871,51,0.000192,0.006215,143.034308,49.277996,0.004477,13.439273,0,0,C
0.003953,0.001169,258.986258,0.005423,4.980473,0.000048,0.000001,1.02,1.9303,0,0.007049,0.005256,14.799108,0,0.000021,0.000001,18.052523,0,19.901521,946768.496362,0.008428,42,0.000187,-0.01533,171.944235,0,0.006861,0,31.076,113,C
0.003953,0.00026,409.731404,0.003086,4.962554,0.000001,0.000003,0.76,0,0,0.0022,0.002332,362.080703,0.182944,0.000071,0.000002,337.986508,0,84.21264,3440927.709161,0.002011,56,0.000408,0.006037,256.795022,0,0.002647,0,0,0,C
0.003953,0.000714,81.59146,0.003966,4.944842,0.000007,0.000001,0.77,6.24,0,0.00457,0.006615,17.947955,0,0.000014,0.000001,7.947959,0,8.597605,520217.222592,0.006853,33,0.000035,0.004015,72.752666,0,0.00363,0,31.718,128,C
0.003953,0.000714,307.196478,0.003087,5.055408,0.000025,0.000001,1.21,2.1325,7.157895,0.004437,0.002897,90.02517,0,0.000036,0.000001,43.272928,76585.124448,27.027769,1704400.927223,0.004438,28,0.000262,-0.007506,116.688342,34.619604,0.004278,23.684655,34.433,101,C
0.003953,0.000714,45.790835,0.00521,5.049102,0,0.000001,0.92,0.61532,0,0.003405,0.001198,28.673613,0,0.000028,0.000001,16.672956,0,7.839473,1078604.801106,0.003985,38,0.000033,-0.02044,23.716724,0,0.001495,0,24.402,57,C
0,0.000649,0,0.003087,4.974849,0,0,0.8,1.7291,0,0.004688,0.003162,0,0,0,0,0,0,0,0,0.004272,19,0,-0.008685,0,0,0.005807,0,38.415,129,NC
0.003953,0.00026,272.945023,0.003086,4.987543,0.000001,0.000002,0.76,0,0,0.002165,0.000984,145.541392,0.182944,0.00005,0.000002,148.82499,0,38.226017,2166647.464398,0.001478,32,0.000281,-0.006056,171.635161,0,0.001938,0,0,0,NC
0.003953,0.000974,205.349996,0.00388,5.058132,0.000014,0.000001,0.8,1.7291,0,0.00582,0.004123,41.661,0,0.000014,0,12.13755,0,37.751812,801819.93669,0.00603,32,0.00003,0.002735,122.53395,0,0.006494,0,38.415,129,C
0.003953,0.00026,184.934551,0.001565,5.005341,0,0.000002,0.64,2.1102,0,0.002198,0.005486,31.328995,0,0.000043,0.000002,29.288234,0,17.408993,1590742.205534,0.003281,28,0.000077,0.017171,273.215236,0,0.001943,0,25.398,97,C
0.003953,0.000909,95.772703,0.007759,4.907542,0,0,0.75,1.5776,0,0.005698,0.003407,14.227597,0,0.000007,0,49.319669,0,24.902712,265776.730224,0.003972,24,0.000034,0.025887,32.545619,0,0.004006,0,50.288,128,C
0,0.000454,0,0.003858,5.035727,0,0,0.99,1.9689,0,0.003656,0.004329,0,0,0,0,0,0,0,0,0.005099,29,0,-0.008143,0,0,0.002737,0,29.796,156,C
0.003953,0.001169,510.991213,0.00463,5.078179,0.000122,0.000002,1.45,0,16,0.00671,0.003208,26.226192,0,0.000036,0.000001,35.338847,18090.32104,30.026209,1570518.813199,0.006297,47,0.000495,0.021018,234.247278,33.7305,0.006779,11.609008,0,0,C
0.003953,0.00026,556.714782,0.00313,5.033038,0.000001,0.000002,0.76,0,4,0.002263,0.001694,220.822079,0,0.000064,0.000002,336.592837,8869.6608,76.585334,2585533.452552,0.002766,42,0.000306,0.003424,248.851133,18.9014,0.001929,3.034822,0,0,C
0.003953,0.000714,700.310045,0.003108,4.963835,0.00016,0.000002,1.02,1.9303,12,0.004678,0.002951,25.858994,0.182944,0.000043,0.000001,47.659442,31821.504,28.815427,1700147.152703,0.00522,31,0.000561,-0.032115,291.012853,35.0439,0.004677,14.335973,31.076,113,C
0.003953,0.00026,727.241353,0.001543,5.013194,0.000173,0.000002,1.45,0,0,0.002305,0.002717,26.243373,0.182944,0.00005,0.000002,53.630408,0,27.234768,1879751.986585,0.002433,42,0.000578,-0.002404,275.1173,0,0.002626,0,0,0,C
0.003953,0.00026,229.780676,0.001543,4.955511,0.000005,0.000001,1.49,1.6606,63.225806,0.002165,0.001244,17.812546,0,0.000021,0.000001,28.519733,-280.043347,18.865503,851543.978648,0.001692,28,0.000077,0.006743,128.025911,28.446363,0.002167,4.229525,29.896,99,C
0.003953,0.000454,41.355241,0.002315,4.996733,0,0.000001,0.92,0.61532,0,0.002526,0.000861,28.716247,0,0.000021,0.000001,33.319387,0,5.816724,814882.665023,0.003765,25,0.000025,0.017116,15.325158,0,0.000909,0,24.402,57,C
0.003953,0.00026,814.683896,0.001543,4.840928,0.000165,0.000002,1.49,0,67.135135,0.002228,0.001349,48.627856,0.182944,0.000064,0.000002,102.126752,-556.077107,33.04229,2309560.470788,0.002322,45,0.000712,0.02431,257.0891,27.435361,0.002331,3.011774,0,0,NC
0.003953,0.00026,945.739809,0.001543,4.806184,0.000221,0.000002,1.49,0,4,0.001902,0.00078,39.316057,0.182944,0.000064,0.000002,93.142385,-659.811746,32.826206,2287273.013444,0.002293,53,0.000895,0.011734,304.015448,32.7156,0.001204,3.492819,0,0,C
0.003953,0.00026,1493.558345,0.002895,4.92035,0.000181,0.000003,1.14,2.2541,4,0.002362,0.00678,65.823712,0.182944,0.000057,0.000002,296.766765,74181.054,96.387708,1693637.333282,0.002176,43,0.000386,0.019234,269.275321,58.6348,0.004442,15.961953,25.942,186,C
0.003953,0.00026,485.112352,0.001543,4.900801,0.000083,0.000002,1.49,0,77,0.002182,0.001349,42.775827,0.182944,0.000043,0.000001,72.835997,-183.910427,27.62711,1659067.62521,0.002312,37,0.000387,0.024506,172.085287,17.6456,0.002213,0.739405,0,0,NC
0.003953,0.00026,664.301928,0.002315,4.987723,0.000127,0.000002,1.02,0,0,0.002303,0.001256,58.461042,0.182944,0.000057,0.000002,96.363986,0,43.142859,2401322.933828,0.002217,48,0.000677,0.025703,295.92969,0,0.002415,0,0,0,C
0.003953,0.000519,54.88407,0.003087,4.531622,0.000002,0,0.9,1.138,0,0.002824,0.000504,20.008649,0,0.000014,0,16.072798,0,5.910198,603819.146462,0.002696,19,0.000065,-0.003847,21.721775,0,0.001993,0,27.157,71,C
0.003953,0.001169,324.396289,0.005401,5.097126,0.000023,0.000002,0.8,1.7291,17.294118,0.006721,0.004195,84.306713,0,0.000036,0.000001,31.489938,70211.070865,63.602442,2122013.047214,0.005373,30,0.000126,0.008709,236.28699,35.640942,0.006728,22.314059,38.415,129,C
0.003953,0.000714,40.155832,0.006173,4.902952,0,0,0.76,1.3079,0,0.004203,0.001695,32.826865,0,0.000007,0,13.453648,0,6.397618,362101.583237,0.004126,19,0.000032,0.007606,19.246705,0,0.003429,0,49.108,114,NC
0.003953,0.000714,885.225012,0.003858,4.981804,0.000225,0.000002,1.49,0,12.296875,0.004459,0.003924,32.502189,0.182944,0.000064,0.000002,73.709717,38229.29545,29.519032,2310585.333802,0.004007,43,0.000953,0.003331,296.800691,34.037806,0.005106,11.436838,0,0,C
0.003953,0.00026,449.306025,0.001543,5.000831,0.0001,0.000002,1.49,1.6606,0,0.002165,0.002717,28.959347,0,0.000043,0.000001,40.477893,0,23.411069,1703704.743329,0.002411,39,0.000511,-0.007275,190.708419,0,0.002256,0,29.896,99,C
0.003953,0.00026,1328.507381,0.001565,3.916026,0.000116,0.000002,1.25,0,0,0.002337,0.005302,76.597787,0,0.000057,0.000002,92.762957,0,87.579662,2456147.912029,0.002884,35,0.000263,-0.003124,506.277076,0,0.003484,0,0,0,C
0.003953,0.00026,330.090666,0.00463,5.042234,0.000005,0.000002,0.75,1.5776,0,0.002281,0.000868,146.701209,0.182944,0.000036,0.000001,159.533541,0,69.370657,1827536.336905,0.000949,44,0.000171,0.026293,155.277111,0,0.00154,0,50.288,128,C
0.003953,0.00026,679.0713,0.004247,4.808617,0.000003,0.000001,0.97,1.2871,0,0.002009,0.005268,80.831823,0.161678,0.000028,0.000001,133.058745,0,79.495548,1141085.567002,0.002208,33,0.000056,0.001536,352.318392,0,0.003131,0,38.51,131,NC
0.003953,0.00026,574.529312,0.00463,5.053694,0.000006,0.000003,0.75,1.5776,4,0.002346,0.001923,244.10143,0.182944,0.000064,0.000002,328.925048,8869.6608,102.003348,2837619.955224,0.000927,39,0.000256,0.02674,236.343416,18.9014,0.002357,3.034822,50.288,128,NC
0,0.00026,0,0.00238,4.845101,0,0,0.77,6.24,0,0.002346,0.002044,0,0,0,0,0,0,0,0,0.002872,24,0,0.009295,0,0,0.00164,0,31.718,128,C
0.003953,0.00026,424.160787,0.003086,4.129727,0.000007,0.000002,0.75,0,20.006873,0.001979,0.000672,199.618281,0.182944,0.000057,0.000002,220.311659,-663.303521,69.337392,2641712.076617,0.000913,54,0.000324,-0.01457,194.886746,32.7156,0.001189,3.191013,0,0,C
0.003953,0.000909,145.629729,0.007716,4.960329,0.000002,0.000001,0.75,1.5776,0,0.005799,0.003376,83.450015,0,0.000021,0.000001,45.68956,0,42.468168,1229451.479261,0.003013,25,0.000097,0.014097,99.97411,0,0.005341,0,50.288,128,C
0.003953,0.000454,473.454993,0.002315,5.072628,0.000084,0.000001,1.02,0,45.508197,0.003121,0.002664,35.699135,0,0.000028,0.000001,45.277754,28322.559796,27.754746,1215143.035704,0.004229,51,0.000258,-0.019405,179.761055,48.371544,0.002248,7.288869,0,0,C
0.003953,0.00026,732.381552,0.001543,4.042631,0.000126,0.000002,1.49,0,0,0.002268,0.002495,38.305834,0.182944,0.000057,0.000002,66.493963,0,37.663495,2213419.413953,0.002262,41,0.000679,0.006407,350.173469,0,0.003052,0,0,0,C
0.003953,0.00026,279.913695,0.003086,4.22941,0.000001,0.000002,0.76,1.3079,0,0.002236,0.001164,137.694397,0.182944,0.000043,0.000001,165.517702,0,56.853184,1906176.589523,0.002113,41,0.000221,0.012549,160.833929,0,0.002121,0,49.108,114,NC
0.003953,0.000974,409.18305,0.003966,5.000157,0.000076,0.000001,0.77,6.24,0,0.005835,0.009048,53.552775,0,0.000028,0.000001,25.680685,0,39.803051,1142896.057178,0.008909,38,0.000104,0.0004,203.458092,0,0.005606,0,31.718,128,C
0.003953,0.00026,727.884828,0.001543,4.739057,0.00006,0.000002,1.21,0,0,0.002119,0.002104,100.553757,0,0.000057,0.000002,58.840922,0,42.595963,2517491.800639,0.002371,38,0.000351,0.003145,215.210576,0,0.001769,0,0,0,C
0.003953,0.000519,56.601338,0.002315,4.468789,0,0.000001,0.72,1.4594,0,0.003234,0.004024,43.342011,0,0.000014,0.000001,15.580631,0,18.223799,756104.667991,0.001702,21,0.000021,0.009879,78.749671,0,0.003375,0,37.235,115,C
0,0.000801,0,0.002348,4.982444,0,0,0.8,1.7291,0,0.002559,0.001586,0,0.182944,0,0,0,0,0,0,0.002684,16,0,-0.014512,0,0,0.001881,0,38.415,129,C
0.001647,0.002202,9.483869,0.004695,5.067286,0,0,0.92,0.61532,0,0.004394,0.001881,2.141908,0,0.000005,0,3.792796,0,0.747364,175281.718009,0.00526,15,0.000012,-0.027356,3.86282,0,0.001882,0,24.402,57,NC
0.001647,0.003603,47.136014,0.007076,4.919683,0.000007,0,1.45,1.9303,0,0.008071,0.006431,4.38045,0,0.00001,0,7.585593,0,2.918345,386730.479899,0.008241,14,0.00006,0.030385,18.467273,0,0.008601,0,31.076,113,C
0.001647,0.003603,182.782669,0.007043,4.875132,0.000043,0,1.45,1.9303,0,0.008111,0.006903,4.309538,0,0.00001,0,13.84947,0,4.741312,337904.840107,0.008456,14,0.000068,0.018926,32.590423,0,0.008548,0,31.076,113,C
0.001647,0.002802,50.391626,0.005869,5.060128,0.000002,0,0.99,1.9689,0,0.006941,0.010553,2.494776,0,0.000005,0,9.195856,0,6.019796,160414.263172,0.011157,17,0.000025,-0.079413,12.982422,0,0.004803,0,29.796,156,NC
0.001647,0.002202,17.421796,0.00939,4.985821,0,0,0.76,1.3079,0,0.00501,0.003689,8.993841,0,0.000005,0,9.3538,0,2.457982,215103.136368,0.004533,20,0.000024,0.005428,8.591612,0,0.004699,0,49.108,114,C
0.001647,0.002202,83.526777,0.004695,5.075623,0.000002,0,0.8,1.7291,0,0.005502,0.00601,7.23418,0,0.000005,0,9.195856,0,27.463656,241135.54568,0.005556,14,0.000012,0.003821,42.122041,0,0.005675,0,38.415,129,NC
0.001647,0.001801,34.666084,0.003521,5.150762,0,0,0.92,0.61532,0,0.003183,0.002582,4.163557,0,0.00001,0,15.665678,0,2.659251,310878.471443,0.004007,16,0.000019,-0.054004,8.647445,0,0.001393,0,24.402,57,NC
0.001647,0.003603,33.253018,0.007076,5.071495,0,0,0.92,0.61532,0,0.006407,0.002385,11.810523,0,0.000016,0.000001,17.1067,0,4.806482,567998.346904,0.007893,19,0.000017,0.021709,13.2958,0,0.002639,0,24.402,57,NC
0.001647,0.003603,395.996395,0.025037,5.076087,0.000003,0.000001,0.97,0,24,0.008644,0.013105,18.188839,0,0.000021,0.000001,48.777022,65014.8004,27.335116,751033.840416,0.007096,42,0.000067,-0.033969,213.540447,35.6409,0.016495,25.082067,0,0,NC
0.001647,0.003603,111.061615,0.007043,5.022595,0.000029,0,1.49,1.6606,0,0.00834,0.007204,4.509961,0,0.00001,0,9.880254,0,4.376937,385850.972207,0.006813,29,0.000146,0.00282,43.38296,0,0.009725,0,29.896,99,NC
0.001647,0.003603,400.973985,0.025037,5.10633,0.000003,0.000001,0.97,0,0,0.008349,0.016771,13.89122,0,0.000016,0,40.388906,0,27.125247,588956.401475,0.00706,37,0.000064,-0.017322,220.504002,0,0.014048,0,0,0,C
0.001647,0.002202,30.441349,0.004695,5.052971,0.000006,0,0.9,1.138,0,0.004907,0.001462,2.212397,0,0.000005,0,3.792796,0,1.480387,186105.861006,0.006015,18,0.000048,0.008075,10.786931,0,0.003622,0,27.157,71,NC
0.001647,0.003603,38.0697,0.014086,5.051939,0.000001,0,0.75,1.5776,0,0.007766,0.004129,18.04121,0,0.00001,0,18.707599,0,6.05217,453795.375023,0.003999,23,0.000048,-0.105887,16.651273,0,0.006524,0,50.288,128,NC
0.001647,0.003603,316.217656,0.007043,5.068196,0.000065,0.000001,1.49,0,7.216547,0.007665,0.004679,24.70684,0,0.000031,0.000001,40.860863,73553.304185,18.491255,1243831.785411,0.007468,34,0.000377,0.091846,143.768534,33.632442,0.006811,19.070571,0,0,C
0.001647,0.003603,91.816994,0.007043,5.061383,0.000024,0,1.02,1.9303,0,0.008028,0.004676,4.452332,0,0.00001,0,9.880254,0,3.875594,385596.454385,0.007323,28,0.00011,0.10213,37.465446,0,0.00805,0,31.076,113,NC
0.001647,0.003603,20.518661,0.007109,4.923917,0,0,0.92,0.61532,0,0.006422,0.003895,8.667311,0,0.00001,0,6.867458,0,2.537852,373231.65706,0.009009,18,0.000017,-0.032108,9.598295,0,0.002712,0,24.402,57,NC
0.001647,0.003603,175.801164,0.007043,5.032985,0.000054,0,1.02,1.9303,0,0.008598,0.005109,4.608922,0,0.00001,0,12.174916,0,6.691018,411658.973281,0.007522,28,0.000196,0.161353,73.686127,0,0.010063,0,31.076,113,NC
0.001647,0.003603,289.046247,0.007043,5.00844,0.000055,0.000001,1.02,0,7.015385,0.008561,0.011205,16.51447,0,0.000021,0.000001,28.36059,41292.576,16.521076,855894.973072,0.007736,35,0.000256,-0.093114,118.62739,35.1026,0.010258,15.107989,0,0,NC
0.001647,0.003603,382.290455,0.007043,5.062512,0.000086,0.000001,1.02,1.9303,0,0.008578,0.010899,6.464307,0,0.000016,0.000001,32.905505,0,11.253264,477237.732223,0.007682,34,0.000129,-0.018393,64.470939,0,0.011013,0,31.076,113,NC
0.001647,0.003603,30.336046,0.007076,5.035831,0,0,0.92,0,23.851064,0.006024,0.001712,15.07886,0,0.000021,0.000001,19.302498,42821.632228,3.467682,740213.328456,0.007635,30,0.000035,0.064625,13.420336,34.349013,0.002285,11.553109,0,0,NC
0.001647,0.003603,40.204551,0.009099,5.106205,0.000001,0,0.95,1.7668,0,0.007823,0.012671,11.722369,0,0.00001,0,8.052273,0,4.43947,470423.222762,0.007087,37,0.00004,-0.033045,21.565865,0,0.005732,0,31.453,87,NC
0.001647,0.003603,81.64229,0.009099,5.087324,0.000002,0.000001,0.95,0,8.784266,0.007876,0.012671,54.649139,0,0.000031,0.000001,18.240553,33224.212349,14.424051,1530904.878579,0.007097,45,0.000074,-0.032954,46.436227,33.759588,0.005821,12.153368,0,0,NC
0.001647,0.003603,413.192451,0.007076,5.047487,0.00002,0.000001,0.99,1.9689,0,0.008953,0.024764,5.006102,0,0.00001,0,60.961866,0,31.992231,286115.631489,0.014896,21,0.000081,0.014441,69.667994,0,0.008393,0,29.796,156,NC
0.001647,0.002802,21.767235,0.005869,5.008777,0.000001,0,0.95,1.7668,0,0.006246,0.011589,5.878728,0,0.000005,0,4.026137,0,2.517618,243739.809166,0.005856,20,0.00002,-0.027109,12.025921,0,0.00442,0,31.453,87,NC
0.001647,0.002202,168.987384,0.004695,5.062551,0.000033,0,1.14,2.2541,0,0.005757,0.010755,2.141908,0,0.000005,0,19.056035,0,4.970972,132194.174574,0.004285,25,0.000062,-0.076961,25.290233,0,0.009064,0,25.942,186,NC
0.001647,0.003603,39.2435,0.00724,5.019154,0.000005,0,0.77,6.24,0,0.008516,0.015969,13.23941,0,0.00001,0,6.149324,0,4.646509,382780.947126,0.013668,20,0.000024,-0.015823,17.934273,0,0.00732,0,31.718,128,C
0.001647,0.001801,171.585942,0.003521,5.097864,0.000043,0,1.32,1.5367,0,0.004246,0.018665,2.154769,0,0.000005,0,10.056673,0,3.762268,149662.722593,0.003369,16,0.000056,0.005143,27.721005,0,0.008365,0,24.842,147,NC
0.001647,0.003603,248.871245,0.010273,5.079583,0.000053,0.000001,1.49,0,11.426735,0.00855,0.006613,18.290519,0,0.000026,0.000001,34.773405,35604.436351,11.739694,973462.712439,0.007332,38,0.000341,0.106668,100.623065,34.314171,0.010654,9.609906,0,0,C
0.001647,0.003603,106.020247,0.007043,4.973485,0.000003,0,0.8,1.7291,8,0.008566,0.008606,13.448827,0.182944,0.00001,0,11.558962,18853.1222,31.985503,520066.926138,0.00795,20,0.000023,0.007106,56.722192,64.6676,0.01087,8.941485,38.415,129,NC
0.001647,0.003603,278.685519,0.009099,5.075663,0.000058,0.000001,1.49,0,8.879354,0.008381,0.007444,21.265207,0,0.000031,0.000001,27.579442,65638.500249,16.744146,1266134.955521,0.007326,51,0.000336,0.035728,124.566346,34.84181,0.009881,17.421426,0,0,NC
0.001647,0.003603,23.391472,0.007043,5.043155,0,0,0.92,0,0,0.006227,0.004106,5.828005,0,0.00001,0,8.246381,0,2.024724,359883.926274,0.008367,30,0.000012,-0.055812,6.86383,0,0.002824,0,0,0,NC
0.001647,0.003603,186.529073,0.00724,4.933063,0.000029,0,0.77,6.24,0,0.008615,0.013932,30.288342,0,0.00001,0,10.918613,0,15.337715,453705.376114,0.013747,15,0.000041,-0.010766,64.875521,0,0.007689,0,31.718,128,C
0.001647,0.003603,58.610701,0.007043,5.069835,0.000002,0,0.9,0,0,0.007103,0.002095,8.155592,0,0.00001,0,11.704344,0,7.306515,387510.720118,0.007834,20,0.000035,0.014198,16.962133,0,0.005038,0,0,0,NC
0.001647,0.003603,66.380635,0.008217,5.045287,0.000013,0,0.9,0,0,0.007186,0.001413,4.438079,0,0.00001,0,7.585593,0,3.419687,384377.109847,0.007369,26,0.000097,0.067195,24.384787,0,0.005706,0,0,0,NC
0.001647,0.003603,41.171516,0.007043,5.085001,0.000001,0,0.72,1.4594,0,0.007722,0.004408,34.312582,0,0.00001,0,4.871594,0,22.297722,722275.464695,0.003425,24,0.00001,-0.030236,48.232604,0,0.007034,0,37.235,115,NC
0.001647,0.002802,266.912376,0.005869,5.062792,0.000017,0.000001,1.45,1.9303,0,0.006866,0.003981,5.181624,0,0.00001,0,29.518793,0,23.556869,344341.276114,0.007263,20,0.0001,0.013362,78.460755,0,0.006692,0,31.076,113,NC
0.001647,0.002202,132.231793,0.004695,5.053322,0.000019,0,1.08,1.7194,0,0.005497,0.008939,4.411085,0,0.00001,0,28.441717,0,9.303496,293463.33136,0.006333,25,0.000123,0.002173,58.414172,0,0.00522,0,25.965,137,NC
0.001647,0.003603,221.275021,0.007076,4.995615,0.000043,0,1.02,1.9303,0,0.008479,0.011078,8.033497,0,0.00001,0,23.082172,0,9.02957,383491.426027,0.008216,33,0.000082,-0.074104,43.906436,0,0.010146,0,31.076,113,C
0.001647,0.003603,216.982964,0.007076,5.075737,0.00001,0.000001,0.99,1.9689,0,0.009299,0.017336,9.824992,0,0.00001,0,23.955253,0,39.24209,412540.590546,0.013494,21,0.000062,-0.02293,81.352419,0,0.007881,0,29.796,156,NC
0.001647,0.003603,111.061615,0.007043,5.048951,0.000029,0,1.49,0,0,0.008466,0.006163,4.509961,0,0.00001,0,9.880254,0,4.376937,385850.972207,0.007786,19,0.000146,0.014721,43.38296,0,0.009102,0,0,0,C
0.001647,0.003603,138.9828,0.007043,5.094212,0.00003,0.000001,1.49,0,18,0.00816,0.005716,12.495509,0,0.000021,0.000001,17.699187,41514.2589,7.046153,788899.944474,0.008455,27,0.000178,0.05197,56.785724,36.1802,0.008064,13.937878,0,0,NC
0.001647,0.003603,47.949336,0.008217,5.054954,0,0,0.92,0,0,0.006458,0.003145,8.488868,0,0.000016,0,18.446732,0,4.482502,494781.435936,0.007826,35,0.000021,0.011004,17.509471,0,0.002951,0,0,0,NC
0.001647,0.003603,72.95161,0.007043,5.031199,0.000006,0,0.8,0,0,0.00842,0.006525,12.630006,0,0.00001,0,6.155902,0,11.275703,558686.668178,0.007956,45,0.000035,-0.020177,49.598826,0,0.009764,0,0,0,NC
0.001647,0.003603,47.343362,0.00825,5.058629,0.000005,0,0.9,1.138,0,0.00718,0.00246,15.720709,0,0.00001,0,12.428461,0,5.545683,412226.064432,0.008213,20,0.000043,0.032027,21.797008,0,0.005776,0,27.157,71,NC
0.001647,0.003603,228.337603,0.007043,5.009607,0.000022,0.000001,1.21,0,10.309769,0.007922,0.003313,49.916432,0,0.000026,0.000001,17.249713,110797.969549,20.95646,1350194.184011,0.006736,38,0.000166,-0.038433,93.338341,31.360358,0.006743,22.139601,0,0,NC
0.001647,0.001801,11.196728,0.003521,5.087903,0,0,0.92,0.61532,0,0.003329,0.001542,2.154769,0,0.000005,0,3.792796,0,0.979044,187573.637998,0.004737,10,0.000012,-0.01324,4.869418,0,0.001335,0,24.402,57,NC
0.001647,0.003603,97.37272,0.007043,5.026278,0.000014,0.000001,0.9,0,8,0.006827,0.001569,15.5751,0,0.000021,0.000001,19.302498,33323.042058,6.868819,785038.006873,0.007503,28,0.000145,0.08303,37.476307,34.182798,0.004724,10.978906,0,0,NC
0.001647,0.001601,225.464263,0.003521,5.005607,0.00002,0.000001,1.49,0,0,0.004029,0.001996,10.733988,0,0.000016,0,33.006392,0,15.862449,534193.261607,0.003735,32,0.00016,0.034281,74.795345,0,0.00399,0,0,0,C
0.001647,0.003603,132.181637,0.007043,5.052821,0.000022,0.000001,0.9,0,8.879354,0.00698,0.001252,16.597652,0,0.000031,0.000001,18.613089,62419.274209,8.169093,1168694.949117,0.006897,37,0.000203,0.064987,48.151245,35.123623,0.005361,17.525263,0,0,NC
0.001647,0.003603,94.366851,0.00939,4.688572,0.00001,0,0.9,1.138,0,0.007499,0.003286,11.095501,0,0.00001,0,21.226681,0,6.354254,358702.53704,0.007743,23,0.000054,-0.043038,18.875785,0,0.006831,0,27.157,71,NC
0.001647,0.003603,178.85507,0.014086,5.105178,0.000001,0.000001,0.76,0,8.793552,0.008264,0.004152,114.334309,0,0.000037,0.000001,80.186785,49437.051281,33.103513,1664282.352152,0.006686,39,0.000168,0.032758,113.546111,45.591963,0.008199,16.312298,0,0,NC
0.001647,0.002202,11.018031,0.004695,5.085255,0,0,0.95,1.7668,0,0.0053,0.012599,16.35618,0,0.000005,0,2.508488,0,4.939415,324144.615863,0.005016,14,0.000005,0.005456,10.331177,0,0.003844,0,31.453,87,NC
0.001647,0.003603,141.901873,0.008217,5.070388,0.000014,0.000001,0.9,0,4,0.007182,0.001834,12.859215,0,0.000021,0.000001,20.187887,10660.64648,12.964862,754177.234891,0.008377,31,0.00007,0.040945,38.367649,60.794,0.005267,7.848516,0,0,C
0.001647,0.003603,914.235731,0.008217,5.073695,0.000126,0.000001,1.14,2.2541,0,0.008703,0.019515,8.653742,0,0.000021,0.000001,108.612559,0,36.510609,486076.642504,0.008216,28,0.000159,-0.062998,94.376137,0,0.012681,0,25.942,186,C
0.001647,0.003603,190.361795,0.007043,5.076229,0.00006,0,1.02,0,0,0.008581,0.005809,4.622718,0,0.00001,0,12.174916,0,7.588936,425604.142006,0.007405,28,0.000196,0.082298,82.180198,0,0.009533,0,0,0,NC
0.001647,0.003603,249.607651,0.007043,5.068536,0.000057,0,1.49,1.6606,0,0.008041,0.007051,4.439471,0,0.00001,0,25.143493,0,7.867522,331051.076852,0.007307,24,0.00016,0.021651,57.886262,0,0.008991,0,29.896,99,C
0.001647,0.003603,154.79287,0.007109,4.912164,0.000024,0,1.25,2.0085,0,0.008229,0.021747,15.920789,0,0.00001,0,13.538068,0,10.930735,393918.725183,0.008597,18,0.000028,-0.002614,48.295091,0,0.012875,0,28.841,163,NC
0.001647,0.003603,54.130856,0.007043,5.069098,0.000008,0,0.9,1.138,0,0.007079,0.001477,8.418117,0,0.00001,0,6.155902,0,5.744091,464011.476174,0.006882,24,0.00006,0.084559,25.279443,0,0.005523,0,27.157,71,NC
0.001647,0.003603,489.946748,0.009099,5.011923,0.000092,0.000001,1.49,0,17.874459,0.008451,0.007593,18.140458,0,0.000037,0.000001,47.647142,64542.556456,22.410961,1324897.684241,0.007397,47,0.000482,0.082074,204.654703,34.503141,0.010117,21.943272,0,0,C
0.001647,0.003603,106.547686,0.007043,5.046794,0.00002,0.000001,0.9,0,8,0.006639,0.001551,8.738656,0,0.000021,0.000001,13.741495,85262.868761,5.859364,758299.447592,0.006811,28,0.000151,0.071563,39.594067,35.9394,0.004261,22.346766,0,0,NC
0.001647,0.003603,190.361795,0.007043,5.073375,0.00006,0,1.45,1.9303,0,0.00858,0.007734,4.622718,0,0.00001,0,12.174916,0,7.588936,425604.142006,0.00736,34,0.000196,0.026666,82.180198,0,0.010609,0,31.076,113,C
0.001647,0.003603,21.842624,0.007043,5.104899,0,0,0.95,0,0,0.007722,0.009038,22.075663,0,0.00001,0,5.016977,0,7.157023,568469.019368,0.007022,29,0.000015,-0.020142,16.89206,0,0.005083,0,0,0,NC
0.001647,0.003603,190.361795,0.007043,5.020824,0.00006,0,1.45,1.9303,0,0.008522,0.006739,4.622718,0,0.00001,0,12.174916,0,7.588936,427505.134089,0.0069,30,0.000196,0.025953,82.180198,0,0.010478,0,31.076,113,C
0.001647,0.002202,171.585942,0.004695,5.043274,0.000043,0,1.32,1.5367,0,0.005856,0.015025,2.154769,0,0.000005,0,10.056673,0,3.762268,150331.202109,0.005504,10,0.000056,-0.004655,27.721005,0,0.010181,0,24.842,147,C
0.001647,0.003603,58.610701,0.007043,4.979004,0.000002,0,0.9,1.138,0,0.007099,0.002645,8.155592,0,0.00001,0,11.704344,0,7.306515,387510.720118,0.008444,17,0.000035,0.023545,16.962133,0,0.005513,0,27.157,71,NC
0.001647,0.003603,660.151114,0.007043,5.077412,0.00003,0.000001,0.99,1.9689,4,0.008498,0.008479,17.310406,0,0.000026,0.000001,94.112975,8901.84556,74.466884,848553.535019,0.01329,26,0.000168,-0.059018,155.893202,33.9565,0.006506,6.121374,29.796,156,NC
0.001647,0.001801,85.721756,0.003521,0,0.000002,0,1.21,2.1325,0,0.004213,0.004623,6.720362,0,0.000005,0,9.761603,0,11.563741,199298.318868,0.004546,9,0.000025,0.016649,21.464186,0,0.004128,0,34.433,101,C
0.001647,0.002202,35.939287,0.004695,5.090974,0.000007,0,1.02,1.9303,0,0.005428,0.004476,2.225682,0,0.000005,0,3.792796,0,1.9393,198271.248841,0.006354,14,0.000048,0.032234,13.597855,0,0.004588,0,31.076,113,NC
0.001647,0.003603,116.948132,0.007043,4.957305,0.000031,0,1.45,1.9303,0,0.008874,0.011346,8.190087,0,0.00001,0,10.113594,0,6.312086,457492.376211,0.00745,30,0.000118,-0.033743,53.11602,0,0.011629,0,31.076,113,C
0.001647,0.003603,48.878665,0.007043,5.093667,0.000006,0,1.49,0,0,0.008157,0.00574,8.056038,0,0.00001,0,7.818933,0,3.402239,413873.115263,0.00743,29,0.000068,0.068705,20.326875,0,0.008171,0,0,0,C
0.001647,0.003603,98.801358,0.007043,5.043228,0.00001,0,1.14,2.2541,0,0.008477,0.024825,4.083684,0,0.00001,0,23.745762,0,5.008376,255943.768864,0.007644,28,0.000038,-0.139108,14.328176,0,0.013777,0,25.942,186,NC
0.001647,0.003603,174.057559,0.007043,5.082265,0.00002,0.000001,1.21,0,57,0.00811,0.003842,17.950665,0,0.000016,0.000001,12.07841,109474.9569,10.29436,723881.007098,0.00672,29,0.000145,-0.044379,62.79772,35.7604,0.007212,27.856228,0,0,NC
0.001647,0.002802,50.899911,0.005902,5.008777,0.000005,0,1.21,2.1325,0,0.006693,0.00379,18.120662,0,0.000005,0,3.263821,0,5.931327,244905.081361,0.006913,12,0.000019,-0.021697,21.832835,0,0.005237,0,34.433,101,C
0.001647,0.003603,474.347573,0.007043,4.995965,0.000095,0.000001,1.14,0,50,0.008928,0.018138,6.384434,0,0.000016,0.000001,49.984952,41514.2589,16.352074,413475.764573,0.007424,47,0.000154,-0.22041,74.31118,35.9398,0.014868,13.937878,0,0,NC
0.001647,0.002802,141.169831,0.005869,5.096745,0.000017,0.000001,0.9,0,9.887097,0.00601,0.002181,9.03206,0,0.000021,0.000001,20.54564,51942.117718,12.055636,736642.260733,0.00608,40,0.000132,0.003152,46.159295,48.135894,0.005255,21.855001,0,0,NC
0.001647,0.003603,302.180865,0.008217,5.070175,0.000082,0.000001,1.45,0,5.538462,0.008446,0.005825,15.975191,0,0.000026,0.000001,24.695357,32332.735345,15.650811,1010847.254667,0.007385,27,0.000295,0.086908,132.057562,35.8797,0.008997,11.181216,0,0,NC
0.001647,0.002202,228.637085,0.004695,5.098181,0.000038,0.000001,1.02,0,0,0.005485,0.002496,4.902171,0.182944,0.00001,0,20.846854,0,15.572902,384207.115869,0.00503,34,0.000148,0.097292,80.320477,0,0.005889,0,0,0,C
0.001647,0.003603,700.134642,0.007043,5.018454,0.00015,0.000002,1.02,0,7.625961,0.008588,0.008623,27.669803,0,0.000047,0.000002,58.997821,48496.02897,31.64962,1830661.447025,0.008365,44,0.000569,-0.000631,228.3957,34.136006,0.00828,17.757225,0,0,NC
0.001647,0.003603,163.524222,0.007043,5.080089,0.000032,0.000001,1.02,0,50,0.008649,0.008623,14.171775,0,0.000016,0.000001,14.139731,-494.59488,9.139471,687844.623287,0.008375,38,0.000166,-0.001082,67.103647,33.3416,0.008467,3.81514,0,0,NC
0.001647,0.003603,84.11748,0.007043,5.064914,0.00001,0,1.45,0,0,0.008435,0.004277,8.656494,0,0.00001,0,7.585593,0,9.383819,483422.034244,0.006917,27,0.000072,0.079308,48.897362,0,0.009514,0,0,0,C
0.001647,0.003603,116.948132,0.007043,5.06041,0.000031,0,1.02,1.9303,0,0.00813,0.004592,8.190087,0,0.00001,0,10.113594,0,6.312086,455458.039507,0.007489,26,0.000118,0.109463,53.11602,0,0.008097,0,31.076,113,NC
0.001647,0.003603,29.98631,0.007076,5.020055,0.000001,0,0.95,0,0,0.006838,0.007729,11.539544,0,0.00001,0,6.534625,0,3.804337,469752.425451,0.007895,21,0.00003,-0.029834,16.005632,0,0.003238,0,0,0,NC
0.001647,0.003603,322.481066,0.007043,5.048294,0.000094,0.000001,1.45,1.9303,36,0.008636,0.00496,9.190253,0,0.000021,0.000001,24.349831,65014.8004,11.5862,798980.444806,0.0069,41,0.000392,0.092844,130.384113,35.6409,0.010176,25.082067,31.076,113,C
0.001647,0.002202,80.620267,0.004695,5.062581,0.000024,0,1.45,1.9303,0,0.005674,0.004561,2.297563,0,0.000005,0,6.087458,0,2.89655,199745.111202,0.0043,16,0.000098,0.025233,32.596028,0,0.006121,0,31.076,113,NC
0.001647,0.003603,190.361795,0.007043,5.043155,0.00006,0,1.45,1.9303,0,0.00852,0.004427,4.622718,0,0.00001,0,12.174916,0,7.588936,426554.638048,0.007594,26,0.000196,0.116051,82.180198,0,0.009775,0,31.076,113,NC
0,0.000801,0,0.002348,4.621056,0,0,0.72,1.4594,0,0.00281,0.003588,0,0,0,0,0,0,0,0,0.00084,25,0,0.019371,0,0,0.003811,0,37.235,115,NC
0.001647,0.003603,136.113382,0.007076,4.964231,0.000004,0,0.99,1.9689,0,0.00875,0.017075,9.215138,0,0.00001,0,18.957459,0,17.583537,359712.58204,0.014734,13,0.000049,-0.036799,34.446608,0,0.00748,0,29.796,156,NC
0.001647,0.002802,444.633428,0.007043,5.075134,0.000072,0.000001,1.32,0,0,0.006666,0.009228,6.092471,0,0.000016,0.000001,44.012813,0,9.35027,371477.118563,0.005087,39,0.00007,0.001305,33.966609,0,0.010271,0,0,0,C
0.001647,0.001601,56.419317,0.003521,5.035325,0.000001,0,1.25,2.0085,0,0.00414,0.012002,13.992495,0.175404,0.00001,0,12.128501,0,5.444217,425667.856179,0.003373,11,0.000018,0.009973,18.224182,0,0.005556,0,28.841,163,NC
0.001647,0.002202,22.49347,0.005869,4.983594,0.000001,0,0.9,1.138,0,0.00506,0.001385,6.214647,0,0.000005,0,2.363105,0,4.521847,278931.380458,0.005322,22,0.000012,-0.048653,14.600151,0,0.003815,0,27.157,71,NC
0.001647,0.003603,328.25608,0.007043,5.072637,0.00009,0.000001,1.49,1.6606,8,0.008175,0.004427,11.375224,0,0.000026,0.000001,28.142628,75943.32733,11.695715,958019.035147,0.007522,39,0.00044,0.126241,127.694661,35.670775,0.008835,25.775131,29.896,99,C
0.001647,0.003603,73.815427,0.007076,5.059386,0.000002,0.000001,0.95,0,0,0.007778,0.017613,33.85081,0,0.000016,0.000001,13.535183,0,9.850203,709567.266278,0.009035,25,0.000039,0.009524,34.190552,0,0.004965,0,0,0,NC
0.001647,0.002202,8.421807,0.004695,5.069552,0,0,1.08,1.7194,0,0.005279,0.006188,2.062276,0.175404,0.000005,0,8.86032,0,1.361308,133429.549532,0.00619,16,0.000007,0.001738,3.860197,0,0.003855,0,25.965,137,C
0.001647,0.003603,236.020714,0.009099,5.093404,0.000031,0,1.45,0,0,0.008984,0.006596,6.950996,0,0.00001,0,19.550427,0,13.610501,413504.970106,0.007444,33,0.000119,0.084631,120.030935,0,0.012137,0,0,0,C
0.001647,0.003603,548.288078,0.007043,5.090104,0.000028,0.000001,0.99,1.9689,14,0.009133,0.011907,19.954849,0,0.000031,0.000001,71.865758,41514.2589,67.696243,1054258.53448,0.012337,30,0.000211,-0.104603,169.24821,36.1802,0.008203,13.937878,29.796,156,NC
0.001647,0.003603,37.934481,0.008217,5.03084,0.000001,0,0.9,1.138,0,0.006996,0.001472,11.106526,0,0.00001,0,13.11799,0,5.183325,405697.594331,0.00671,25,0.000034,0.013474,14.306799,0,0.005035,0,27.157,71,C
0.001647,0.003603,50.441541,0.007076,5.079966,0.000001,0.000001,0.95,1.7668,22,0.007646,0.010971,47.402089,0,0.000016,0.000001,17.219221,-1083.28956,9.717075,747162.373201,0.007252,32,0.000038,-0.02083,31.303158,52.6934,0.004773,3.705977,31.453,87,NC
0.001647,0.003603,138.326788,0.009099,5.092978,0.000032,0.000001,1.02,0,36,0.008557,0.008441,10.401973,0,0.000016,0.000001,13.906391,31992.3406,7.353468,639784.119623,0.007344,35,0.000166,0.055923,58.219804,35.8797,0.00999,13.225655,0,0,NC
0.001647,0.003603,193.943349,0.007043,5.038189,0.00003,0.000001,0.9,0,8.784266,0.007262,0.002152,16.529368,0,0.000031,0.000001,28.122864,70558.636349,10.506113,1114942.037986,0.007543,40,0.000209,0.023281,54.201485,34.988331,0.006209,17.390927,0,0,NC
0.001647,0.003603,425.621044,0.007043,5.045761,0.000043,0.000001,1.49,0,6,0.008002,0.00521,20.206949,0,0.000026,0.000001,42.89365,55001.309158,26.162445,1028167.654921,0.007238,36,0.000262,0.056301,211.959007,34.967835,0.008144,20.846986,0,0,C
0.001647,0.003603,193.660527,0.008217,5.025036,0.00003,0,1.49,1.6606,0,0.008732,0.006813,4.872912,0,0.00001,0,20.846854,0,11.887751,359744.996956,0.007855,34,0.000148,0.020284,63.716773,0,0.00953,0,29.896,99,C
0.001647,0.003603,355.068264,0.007043,5.028787,0.000022,0,1.14,2.2541,0,0.008238,0.024536,4.490186,0,0.00001,0,58.07535,0,23.541966,245749.84296,0.008325,20,0.000062,-0.116255,40.987765,0,0.011958,0,25.942,186,NC
