# Supplementary material for: Systematic Identification of Machine-Learning Models Aimed to Classify Critical Residues for Protein Function from Protein Structure
Source: Molecules. 2017 Oct 9;22(10):1673. doi: 10.3390/molecules22101673 (PMC6151554; doi:10.3390/molecules22101673)
Supplement: Supplementary file 1 [file molecules-22-01673-s001.zip › SupplementalFileS3.txt]

@relation JAMMING1SET-Union

@attribute Name {1GVPA.pdb_A_GLU_40,1GVPA.pdb_A_GLU_5,1GVPA.pdb_A_GLN_22,1GVPA.pdb_A_TYR_56,1GVPA.pdb_A_ARG_82,1GVPA.pdb_A_LEU_28,1GVPA.pdb_A_LEU_32,1GVPA.pdb_A_ARG_80,1GVPA.pdb_A_LEU_76,1GVPA.pdb_A_VAL_45,1GVPA.pdb_A_ASN_29,1GVPA.pdb_A_VAL_43,1GVPA.pdb_A_PRO_25,1GVPA.pdb_A_GLU_51,1GVPA.pdb_A_TYR_61,1GVPA.pdb_A_ALA_11,1GVPA.pdb_A_ALA_55,1GVPA.pdb_A_THR_48,1GVPA.pdb_A_VAL_63,1GVPA.pdb_A_PHE_13,1GVPA.pdb_A_GLN_72,1GVPA.pdb_A_HIS_64,1GVPA.pdb_A_GLN_31,1GVPA.pdb_A_SER_75,1GVPA.pdb_A_ILE_47,1GVPA.pdb_A_LYS_3,1GVPA.pdb_A_LEU_37,1GVPA.pdb_A_ALA_57,1GVPA.pdb_A_LYS_46,1GVPA.pdb_A_LYS_7,1GVPA.pdb_A_SER_66,1GVPA.pdb_A_LEU_44,1GVPA.pdb_A_VAL_19,1GVPA.pdb_A_SER_67,1GVPA.pdb_A_GLY_59,1GVPA.pdb_A_SER_27,1GVPA.pdb_A_GLY_18,1GVPA.pdb_A_LEU_83,1GVPA.pdb_A_TYR_26,1GVPA.pdb_A_LEU_81,1GVPA.pdb_A_GLY_52,1GVPA.pdb_A_LYS_87,1GVPA.pdb_A_THR_14,1GVPA.pdb_A_VAL_70,1GVPA.pdb_A_MET_77,1GVPA.pdb_A_THR_15,1GVPA.pdb_A_ASP_50,1GVPA.pdb_A_ALA_86,1GVPA.pdb_A_PHE_68,1GVPA.pdb_A_PRO_42,1GVPA.pdb_A_TYR_34,1GVPA.pdb_A_PRO_85,1GVPA.pdb_A_ILE_78,1GVPA.pdb_A_SER_20,1GVPA.pdb_A_LEU_49,1GVPA.pdb_A_ARG_21,1GVPA.pdb_A_MET_1,1GVPA.pdb_A_ILE_2,1GVPA.pdb_A_SER_17,1GVPA.pdb_A_ILE_6,1GVPA.pdb_A_GLY_23,1GVPA.pdb_A_THR_62,1GVPA.pdb_A_SER_9,1GVPA.pdb_A_PHE_73,1GVPA.pdb_A_GLU_30,1GVPA.pdb_A_ARG_16,1GVPA.pdb_A_PRO_54,1GVPA.pdb_A_GLY_71,1GVPA.pdb_A_TYR_41,1GVPA.pdb_A_CYS_33,1GVPA.pdb_A_GLN_10,1GVPA.pdb_A_GLN_12,1GVPA.pdb_A_VAL_84,1GVPA.pdb_A_GLN_53,1GVPA.pdb_A_PRO_8,1GVPA.pdb_A_LYS_24,1GVPA.pdb_A_LYS_69,1GVPA.pdb_A_LEU_65,1GVPA.pdb_A_GLY_38,1GVPA.pdb_A_ASN_39,1GVPA.pdb_A_VAL_35,1GVPA.pdb_A_LEU_60,1GVPA.pdb_A_ASP_79,1GVPA.pdb_A_VAL_4,1GVPA.pdb_A_ASP_36,1GVPA.pdb_A_PRO_58,1GVPA.pdb_A_GLY_74,1ZG4A.pdb_A_GLY_236,1ZG4A.pdb_A_GLY_116,1ZG4A.pdb_A_GLY_238,1ZG4A.pdb_A_TRP_290,1ZG4A.pdb_A_MET_272,1ZG4A.pdb_A_TYR_105,1ZG4A.pdb_A_PRO_174,1ZG4A.pdb_A_ARG_83,1ZG4A.pdb_A_MET_155,1ZG4A.pdb_A_ASP_176,1ZG4A.pdb_A_PRO_183,1ZG4A.pdb_A_ASP_179,1ZG4A.pdb_A_HIS_96,1ZG4A.pdb_A_ILE_208,1ZG4A.pdb_A_GLY_242,1ZG4A.pdb_A_THR_271,1ZG4A.pdb_A_GLY_245,1ZG4A.pdb_A_GLY_87,1ZG4A.pdb_A_THR_265,1ZG4A.pdb_A_GLY_92,1ZG4A.pdb_A_TRP_165,1ZG4A.pdb_A_THR_141,1ZG4A.pdb_A_SER_106,1ZG4A.pdb_A_ALA_134,1ZG4A.pdb_A_ALA_135,1ZG4A.pdb_A_THR_266,1ZG4A.pdb_A_SER_223,1ZG4A.pdb_A_LEU_190,1ZG4A.pdb_A_LEU_193,1ZG4A.pdb_A_THR_149,1ZG4A.pdb_A_LEU_198,1ZG4A.pdb_A_LEU_199,1ZG4A.pdb_A_ASP_163,1ZG4A.pdb_A_LEU_194,1ZG4A.pdb_A_ILE_95,1ZG4A.pdb_A_ALA_248,1ZG4A.pdb_A_ALA_249,1ZG4A.pdb_A_GLY_251,1ZG4A.pdb_A_GLY_255,1ZG4A.pdb_A_SER_235,1ZG4A.pdb_A_THR_133,1ZG4A.pdb_A_ALA_284,1ZG4A.pdb_A_ASN_52,1ZG4A.pdb_A_PHE_66,1ZG4A.pdb_A_ALA_280,1ZG4A.pdb_A_ARG_204,1ZG4A.pdb_A_LYS_192,1ZG4A.pdb_A_GLU_28,1ZG4A.pdb_A_LEU_91,1ZG4A.pdb_A_GLY_143,1ZG4A.pdb_A_GLY_144,1ZG4A.pdb_A_GLY_267,1ZG4A.pdb_A_PHE_72,1ZG4A.pdb_A_ASP_85,1ZG4A.pdb_A_SER_243,1ZG4A.pdb_A_HIS_112,1ZG4A.pdb_A_ARG_93,1ZG4A.pdb_A_THR_128,1ZG4A.pdb_A_SER_53,1ZG4A.pdb_A_ALA_270,1ZG4A.pdb_A_ALA_150,1ZG4A.pdb_A_ARG_222,1ZG4A.pdb_A_GLN_205,1ZG4A.pdb_A_GLU_37,1ZG4A.pdb_A_GLY_156,1ZG4A.pdb_A_TYR_264,1ZG4A.pdb_A_ALA_185,1ZG4A.pdb_A_ALA_187,1ZG4A.pdb_A_TYR_97,1ZG4A.pdb_A_PRO_67,1ZG4A.pdb_A_ARG_43,1ZG4A.pdb_A_LEU_286,1ZG4A.pdb_A_ASP_131,1ZG4A.pdb_A_GLN_278,1ZG4A.pdb_A_LYS_256,1ZG4A.pdb_A_ASP_254,1ZG4A.pdb_A_LEU_162,1ZG4A.pdb_A_ARG_191,1ZG4A.pdb_A_THR_195,1ZG4A.pdb_A_LEU_169,1ZG4A.pdb_A_THR_188,1ZG4A.pdb_A_THR_189,1ZG4A.pdb_A_ALA_172,1ZG4A.pdb_A_LEU_152,1ZG4A.pdb_A_GLN_269,1ZG4A.pdb_A_THR_180,1ZG4A.pdb_A_PHE_151,1ZG4A.pdb_A_GLU_212,1ZG4A.pdb_A_THR_181,1ZG4A.pdb_A_GLU_64,1ZG4A.pdb_A_GLY_218,1ZG4A.pdb_A_ARG_61,1ZG4A.pdb_A_ARG_65,1ZG4A.pdb_A_ASP_273,1ZG4A.pdb_A_ASP_157,1ZG4A.pdb_A_HIS_153,1ZG4A.pdb_A_TRP_229,1ZG4A.pdb_A_SER_203,1ZG4A.pdb_A_GLY_228,1ZG4A.pdb_A_HIS_158,1ZG4A.pdb_A_MET_186,1ZG4A.pdb_A_ILE_173,1ZG4A.pdb_A_GLN_90,1ZG4A.pdb_A_ASP_35,1ZG4A.pdb_A_THR_160,1ZG4A.pdb_A_TRP_210,1ZG4A.pdb_A_VAL_119,1ZG4A.pdb_A_PRO_219,1ZG4A.pdb_A_HIS_289,1ZG4A.pdb_A_ILE_282,1ZG4A.pdb_A_LEU_122,1ZG4A.pdb_A_ARG_277,1ZG4A.pdb_A_CYS_123,1ZG4A.pdb_A_ARG_275,1ZG4A.pdb_A_ASN_276,1ZG4A.pdb_A_LEU_30,1ZG4A.pdb_A_ASP_214,1ZG4A.pdb_A_GLU_147,1ZG4A.pdb_A_LYS_32,1ZG4A.pdb_A_GLU_89,1ZG4A.pdb_A_MET_69,1ZG4A.pdb_A_VAL_103,1ZG4A.pdb_A_HIS_26,1ZG4A.pdb_A_ILE_279,1ZG4A.pdb_A_ARG_164,1ZG4A.pdb_A_LEU_40,1ZG4A.pdb_A_ARG_161,1ZG4A.pdb_A_ASP_209,1ZG4A.pdb_A_ALA_86,1ZG4A.pdb_A_VAL_74,1ZG4A.pdb_A_ALA_202,1ZG4A.pdb_A_ILE_260,1ZG4A.pdb_A_ILE_263,1ZG4A.pdb_A_ILE_142,1ZG4A.pdb_A_ASN_170,1ZG4A.pdb_A_VAL_216,1ZG4A.pdb_A_LYS_234,1ZG4A.pdb_A_ARG_178,1ZG4A.pdb_A_ASN_175,1ZG4A.pdb_A_ASP_233,1ZG4A.pdb_A_LYS_111,1ZG4A.pdb_A_LEU_148,1ZG4A.pdb_A_GLU_121,1ZG4A.pdb_A_PRO_107,1ZG4A.pdb_A_GLU_240,1ZG4A.pdb_A_PRO_226,1ZG4A.pdb_A_VAL_80,1ZG4A.pdb_A_TYR_46,1ZG4A.pdb_A_ASP_101,1ZG4A.pdb_A_LEU_250,1ZG4A.pdb_A_THR_71,1ZG4A.pdb_A_LEU_137,1ZG4A.pdb_A_LEU_138,1ZG4A.pdb_A_LEU_139,1ZG4A.pdb_A_SER_258,1ZG4A.pdb_A_GLU_197,1ZG4A.pdb_A_MET_117,1ZG4A.pdb_A_THR_114,1ZG4A.pdb_A_ALA_224,1ZG4A.pdb_A_SER_82,1ZG4A.pdb_A_THR_118,1ZG4A.pdb_A_PRO_252,1ZG4A.pdb_A_ILE_56,1ZG4A.pdb_A_PRO_257,1ZG4A.pdb_A_ILE_246,1ZG4A.pdb_A_ILE_247,1ZG4A.pdb_A_LEU_76,1ZG4A.pdb_A_ILE_127,1ZG4A.pdb_A_LEU_75,1ZG4A.pdb_A_GLY_45,1ZG4A.pdb_A_LEU_207,1ZG4A.pdb_A_GLY_283,1ZG4A.pdb_A_LYS_73,1ZG4A.pdb_A_SER_130,1ZG4A.pdb_A_ALA_217,1ZG4A.pdb_A_VAL_44,1ZG4A.pdb_A_GLY_41,1ZG4A.pdb_A_SER_268,1ZG4A.pdb_A_MET_129,1ZG4A.pdb_A_ALA_213,1ZG4A.pdb_A_SER_70,1ZG4A.pdb_A_ILE_231,1ZG4A.pdb_A_ARG_244,1ZG4A.pdb_A_VAL_261,1ZG4A.pdb_A_VAL_262,1ZG4A.pdb_A_ARG_241,1ZG4A.pdb_A_GLY_54,1ZG4A.pdb_A_GLU_177,1ZG4A.pdb_A_ALA_42,1ZG4A.pdb_A_VAL_31,1ZG4A.pdb_A_GLU_171,1ZG4A.pdb_A_ALA_125,1ZG4A.pdb_A_ALA_126,1ZG4A.pdb_A_LEU_49,1ZG4A.pdb_A_MET_211,1ZG4A.pdb_A_LEU_220,1ZG4A.pdb_A_LEU_57,1ZG4A.pdb_A_LEU_221,1ZG4A.pdb_A_LEU_102,1ZG4A.pdb_A_ASN_132,1ZG4A.pdb_A_LEU_51,1ZG4A.pdb_A_ALA_237,1ZG4A.pdb_A_ASN_136,1ZG4A.pdb_A_LEU_225,1ZG4A.pdb_A_LYS_55,1ZG4A.pdb_A_GLU_166,1ZG4A.pdb_A_ALA_232,1ZG4A.pdb_A_THR_29,1ZG4A.pdb_A_CYS_77,1ZG4A.pdb_A_THR_200,1ZG4A.pdb_A_SER_98,1ZG4A.pdb_A_ALA_36,1ZG4A.pdb_A_PRO_145,1ZG4A.pdb_A_ARG_259,1ZG4A.pdb_A_GLY_78,1ZG4A.pdb_A_GLY_196,1ZG4A.pdb_A_SER_285,1ZG4A.pdb_A_VAL_33,2NPHA.pdb_A_ILE_13,2NPHA.pdb_A_ILE_15,2NPHA.pdb_A_ARG_87,2NPHA.pdb_A_LEU_33,2NPHA.pdb_A_SER_37,2NPHA.pdb_A_THR_80,2NPHA.pdb_A_TYR_59,2NPHA.pdb_A_GLY_86,2NPHA.pdb_A_ASP_60,2NPHA.pdb_A_PHE_53,2NPHA.pdb_A_GLY_94,2NPHA.pdb_A_LEU_38,2NPHA.pdb_A_ILE_93,2NPHA.pdb_A_GLY_16,2NPHA.pdb_A_GLY_17,2NPHA.pdb_A_THR_91,2NPHA.pdb_A_THR_96,2NPHA.pdb_A_VAL_11,2NPHA.pdb_A_LYS_43,2NPHA.pdb_A_THR_12,2NPHA.pdb_A_PRO_39,2NPHA.pdb_A_LYS_45,2NPHA.pdb_A_PRO_44,2NPHA.pdb_A_MET_36,2NPHA.pdb_A_GLU_21,2NPHA.pdb_A_VAL_75,2NPHA.pdb_A_LYS_14,2NPHA.pdb_A_LEU_10,2NPHA.pdb_A_LEU_97,2NPHA.pdb_A_GLY_27,2NPHA.pdb_A_TRP_42,2NPHA.pdb_A_LEU_90,2NPHA.pdb_A_GLN_58,2NPHA.pdb_A_PRO_1,2NPHA.pdb_A_VAL_82,2NPHA.pdb_A_MET_46,2NPHA.pdb_A_ALA_71,2NPHA.pdb_A_GLN_2,2NPHA.pdb_A_PRO_9,2NPHA.pdb_A_LEU_19,2NPHA.pdb_A_GLN_7,2NPHA.pdb_A_LEU_24,2NPHA.pdb_A_LEU_23,2NPHA.pdb_A_VAL_3,2NPHA.pdb_A_THR_74,2NPHA.pdb_A_VAL_77,2NPHA.pdb_A_LYS_20,2NPHA.pdb_A_GLU_34,2NPHA.pdb_A_GLU_35,2NPHA.pdb_A_ALA_22,2NPHA.pdb_A_ASP_30,2NPHA.pdb_A_GLN_61,2NPHA.pdb_A_ILE_54,2NPHA.pdb_A_ARG_41,2NPHA.pdb_A_ALA_28,2NPHA.pdb_A_LEU_76,2NPHA.pdb_A_GLY_48,2NPHA.pdb_A_GLY_49,2NPHA.pdb_A_ILE_62,2NPHA.pdb_A_LEU_5,2NPHA.pdb_A_ASP_25,2NPHA.pdb_A_GLY_40,2NPHA.pdb_A_ASP_29,2NPHA.pdb_A_PRO_79,2NPHA.pdb_A_PHE_99,2NPHA.pdb_A_HIS_69,2NPHA.pdb_A_ILE_47,2NPHA.pdb_A_THR_4,2NPHA.pdb_A_LEU_89,2NPHA.pdb_A_ILE_50,2NPHA.pdb_A_VAL_56,2NPHA.pdb_A_GLY_51,2NPHA.pdb_A_GLY_52,2NPHA.pdb_A_ASN_98,2NPHA.pdb_A_TRP_6,2NPHA.pdb_A_GLU_65,2NPHA.pdb_A_CYS_67,2NPHA.pdb_A_PRO_81,2NPHA.pdb_A_ILE_84,2NPHA.pdb_A_ILE_85,2NPHA.pdb_A_GLY_68,2NPHA.pdb_A_ARG_8,2NPHA.pdb_A_LYS_55,2NPHA.pdb_A_ARG_57,2NPHA.pdb_A_THR_26,2NPHA.pdb_A_ASN_88,2NPHA.pdb_A_LYS_70,2NPHA.pdb_A_ILE_64,2NPHA.pdb_A_ILE_66,2NPHA.pdb_A_ASN_83,2NPHA.pdb_A_GLN_92,2NPHA.pdb_A_ILE_72,2NPHA.pdb_A_LEU_63,2NPHA.pdb_A_GLY_78,2NPHA.pdb_A_VAL_32,2NPHA.pdb_A_GLN_18,2NPHA.pdb_A_GLY_73,2NPHA.pdb_A_THR_31,2P9HA.pdb_A_THR_276,2P9HA.pdb_A_THR_154,2P9HA.pdb_A_GLY_236,2P9HA.pdb_A_ALA_145,2P9HA.pdb_A_ALA_266,2P9HA.pdb_A_HIS_202,2P9HA.pdb_A_ASP_292,2P9HA.pdb_A_ARG_86,2P9HA.pdb_A_ARG_303,2P9HA.pdb_A_VAL_192,2P9HA.pdb_A_GLN_117,2P9HA.pdb_A_ALA_138,2P9HA.pdb_A_ALA_139,2P9HA.pdb_A_GLY_121,2P9HA.pdb_A_ASN_316,2P9HA.pdb_A_GLN_231,2P9HA.pdb_A_LYS_290,2P9HA.pdb_A_GLY_91,2P9HA.pdb_A_SER_224,2P9HA.pdb_A_ALA_253,2P9HA.pdb_A_THR_141,2P9HA.pdb_A_ALA_133,2P9HA.pdb_A_SER_221,2P9HA.pdb_A_ALA_135,2P9HA.pdb_A_ALA_256,2P9HA.pdb_A_SER_102,2P9HA.pdb_A_PRO_285,2P9HA.pdb_A_PRO_284,2P9HA.pdb_A_ALA_250,2P9HA.pdb_A_LEU_198,2P9HA.pdb_A_ASP_165,2P9HA.pdb_A_GLN_228,2P9HA.pdb_A_GLN_227,2P9HA.pdb_A_LEU_196,2P9HA.pdb_A_GLY_252,2P9HA.pdb_A_THR_258,2P9HA.pdb_A_TYR_204,2P9HA.pdb_A_ARG_207,2P9HA.pdb_A_MET_254,2P9HA.pdb_A_ARG_326,2P9HA.pdb_A_VAL_171,2P9HA.pdb_A_GLN_211,2P9HA.pdb_A_VAL_175,2P9HA.pdb_A_LEU_305,2P9HA.pdb_A_GLY_261,2P9HA.pdb_A_LEU_307,2P9HA.pdb_A_LEU_90,2P9HA.pdb_A_GLY_265,2P9HA.pdb_A_LEU_304,2P9HA.pdb_A_THR_240,2P9HA.pdb_A_ASP_88,2P9HA.pdb_A_HIS_112,2P9HA.pdb_A_GLN_209,2P9HA.pdb_A_ARG_216,2P9HA.pdb_A_PRO_188,2P9HA.pdb_A_ARG_101,2P9HA.pdb_A_GLY_272,2P9HA.pdb_A_SER_120,2P9HA.pdb_A_ASN_208,2P9HA.pdb_A_ALA_186,2P9HA.pdb_A_GLY_315,2P9HA.pdb_A_VAL_313,2P9HA.pdb_A_ALA_183,2P9HA.pdb_A_LEU_286,2P9HA.pdb_A_ASP_130,2P9HA.pdb_A_ASP_132,2P9HA.pdb_A_ARG_197,2P9HA.pdb_A_GLU_105,2P9HA.pdb_A_ARG_195,2P9HA.pdb_A_LEU_169,2P9HA.pdb_A_PHE_147,2P9HA.pdb_A_GLN_153,2P9HA.pdb_A_GLY_200,2P9HA.pdb_A_GLU_100,2P9HA.pdb_A_PRO_76,2P9HA.pdb_A_ALA_176,2P9HA.pdb_A_PHE_161,2P9HA.pdb_A_GLN_78,2P9HA.pdb_A_SER_300,2P9HA.pdb_A_VAL_301,2P9HA.pdb_A_SER_308,2P9HA.pdb_A_GLU_217,2P9HA.pdb_A_ASP_247,2P9HA.pdb_A_ALA_92,2P9HA.pdb_A_GLU_215,2P9HA.pdb_A_ASP_129,2P9HA.pdb_A_PHE_293,2P9HA.pdb_A_GLY_218,2P9HA.pdb_A_GLN_89,2P9HA.pdb_A_THR_299,2P9HA.pdb_A_ILE_182,2P9HA.pdb_A_TYR_126,2P9HA.pdb_A_ASP_274,2P9HA.pdb_A_ASP_152,2P9HA.pdb_A_LEU_189,2P9HA.pdb_A_ASP_275,2P9HA.pdb_A_ASP_278,2P9HA.pdb_A_LEU_184,2P9HA.pdb_A_LEU_185,2P9HA.pdb_A_GLN_131,2P9HA.pdb_A_GLY_103,2P9HA.pdb_A_THR_287,2P9HA.pdb_A_TRP_220,2P9HA.pdb_A_GLY_225,2P9HA.pdb_A_ALA_199,2P9HA.pdb_A_THR_167,2P9HA.pdb_A_SER_322,2P9HA.pdb_A_THR_288,2P9HA.pdb_A_ALA_194,2P9HA.pdb_A_LEU_177,2P9HA.pdb_A_HIS_163,2P9HA.pdb_A_ASP_267,2P9HA.pdb_A_GLN_248,2P9HA.pdb_A_LEU_174,2P9HA.pdb_A_LEU_295,2P9HA.pdb_A_LEU_296,2P9HA.pdb_A_ASP_149,2P9HA.pdb_A_VAL_119,2P9HA.pdb_A_ALA_67,2P9HA.pdb_A_VAL_96,2P9HA.pdb_A_VAL_94,2P9HA.pdb_A_VAL_95,2P9HA.pdb_A_VAL_111,2P9HA.pdb_A_ILE_160,2P9HA.pdb_A_ILE_283,2P9HA.pdb_A_PRO_212,2P9HA.pdb_A_VAL_238,2P9HA.pdb_A_LEU_122,2P9HA.pdb_A_ILE_289,2P9HA.pdb_A_LEU_243,2P9HA.pdb_A_HIS_173,2P9HA.pdb_A_PHE_226,2P9HA.pdb_A_ASN_157,2P9HA.pdb_A_ASP_219,2P9HA.pdb_A_TRP_201,2P9HA.pdb_A_LEU_128,2P9HA.pdb_A_HIS_179,2P9HA.pdb_A_VAL_104,2P9HA.pdb_A_LYS_325,2P9HA.pdb_A_LYS_327,2P9HA.pdb_A_PRO_320,2P9HA.pdb_A_ILE_156,2P9HA.pdb_A_ARG_168,2P9HA.pdb_A_LEU_233,2P9HA.pdb_A_ASN_142,2P9HA.pdb_A_ILE_159,2P9HA.pdb_A_LYS_203,2P9HA.pdb_A_GLU_259,2P9HA.pdb_A_GLN_181,2P9HA.pdb_A_VAL_99,2P9HA.pdb_A_GLU_137,2P9HA.pdb_A_GLN_180,2P9HA.pdb_A_LEU_114,2P9HA.pdb_A_LEU_115,2P9HA.pdb_A_PRO_239,2P9HA.pdb_A_ALA_87,2P9HA.pdb_A_ALA_82,2P9HA.pdb_A_ILE_268,2P9HA.pdb_A_GLN_298,2P9HA.pdb_A_LEU_146,2P9HA.pdb_A_LEU_262,2P9HA.pdb_A_ALA_81,2P9HA.pdb_A_ARG_294,2P9HA.pdb_A_CYS_107,2P9HA.pdb_A_GLN_291,2P9HA.pdb_A_VAL_66,2P9HA.pdb_A_SER_190,2P9HA.pdb_A_LEU_148,2P9HA.pdb_A_SER_191,2P9HA.pdb_A_SER_193,2P9HA.pdb_A_THR_68,2P9HA.pdb_A_TYR_273,2P9HA.pdb_A_VAL_80,2P9HA.pdb_A_ALA_75,2P9HA.pdb_A_ALA_72,2P9HA.pdb_A_ALA_312,2P9HA.pdb_A_VAL_321,2P9HA.pdb_A_VAL_324,2P9HA.pdb_A_LYS_108,2P9HA.pdb_A_ILE_134,2P9HA.pdb_A_ILE_257,2P9HA.pdb_A_LEU_251,2P9HA.pdb_A_GLU_235,2P9HA.pdb_A_TYR_282,2P9HA.pdb_A_GLY_310,2P9HA.pdb_A_ALA_222,2P9HA.pdb_A_MET_98,2P9HA.pdb_A_GLN_317,2P9HA.pdb_A_MET_230,2P9HA.pdb_A_MET_232,2P9HA.pdb_A_SER_85,2P9HA.pdb_A_CYS_281,2P9HA.pdb_A_ILE_123,2P9HA.pdb_A_ILE_124,2P9HA.pdb_A_GLN_311,2P9HA.pdb_A_SER_77,2P9HA.pdb_A_VAL_270,2P9HA.pdb_A_VAL_150,2P9HA.pdb_A_VAL_271,2P9HA.pdb_A_LEU_73,2P9HA.pdb_A_ASN_113,2P9HA.pdb_A_ASN_234,2P9HA.pdb_A_LEU_71,2P9HA.pdb_A_LEU_323,2P9HA.pdb_A_GLY_166,2P9HA.pdb_A_LEU_205,2P9HA.pdb_A_SER_269,2P9HA.pdb_A_PRO_127,2P9HA.pdb_A_MET_249,2P9HA.pdb_A_ALA_214,2P9HA.pdb_A_THR_229,2P9HA.pdb_A_GLN_309,2P9HA.pdb_A_SER_70,2P9HA.pdb_A_GLN_306,2P9HA.pdb_A_MET_242,2P9HA.pdb_A_ARG_118,2P9HA.pdb_A_SER_69,2P9HA.pdb_A_ILE_237,2P9HA.pdb_A_GLY_170,2P9HA.pdb_A_VAL_143,2P9HA.pdb_A_VAL_264,2P9HA.pdb_A_SER_260,2P9HA.pdb_A_LYS_84,2P9HA.pdb_A_LEU_318,2P9HA.pdb_A_LEU_319,2P9HA.pdb_A_GLY_297,2P9HA.pdb_A_GLY_178,2P9HA.pdb_A_SER_158,2P9HA.pdb_A_SER_279,2P9HA.pdb_A_ALA_241,2P9HA.pdb_A_GLU_172,2P9HA.pdb_A_ALA_245,2P9HA.pdb_A_VAL_136,2P9HA.pdb_A_ILE_79,2P9HA.pdb_A_LYS_314,2P9HA.pdb_A_PRO_155,2P9HA.pdb_A_CYS_140,2P9HA.pdb_A_ARG_255,2P9HA.pdb_A_ILE_83,2P9HA.pdb_A_HIS_74,2P9HA.pdb_A_ALA_116,2P9HA.pdb_A_SER_151,2P9HA.pdb_A_GLY_187,2P9HA.pdb_A_GLY_65,2P9HA.pdb_A_GLU_164,2P9HA.pdb_A_ALA_110,2P9HA.pdb_A_SER_93,2P9HA.pdb_A_ILE_64,2P9HA.pdb_A_THR_328,2P9HA.pdb_A_VAL_244,2P9HA.pdb_A_THR_206,2P9HA.pdb_A_SER_97,2P9HA.pdb_A_PRO_144,2P9HA.pdb_A_THR_329,2P9HA.pdb_A_ILE_210,2P9HA.pdb_A_MET_223,2P9HA.pdb_A_LEU_330,2P9HA.pdb_A_ILE_213,2P9HA.pdb_A_LEU_63,2P9HA.pdb_A_ASP_302,2P9HA.pdb_A_ARG_263,2P9HA.pdb_A_LEU_62,2P9HA.pdb_A_ASN_125,2P9HA.pdb_A_ASN_246,2P9HA.pdb_A_ALA_106,2P9HA.pdb_A_SER_162,2P9HA.pdb_A_GLU_277,2P9HA.pdb_A_ALA_109,2P9HA.pdb_A_SER_280,2ZD1A.pdb_A_GLY_359,2ZD1A.pdb_A_VAL_518,2ZD1A.pdb_A_GLN_23,2ZD1A.pdb_A_TYR_342,2ZD1A.pdb_A_PRO_176,2ZD1A.pdb_A_ARG_83,2ZD1A.pdb_A_ARG_307,2ZD1A.pdb_A_PRO_294,2ZD1A.pdb_A_ASP_177,2ZD1A.pdb_A_GLN_475,2ZD1A.pdb_A_LEU_525,2ZD1A.pdb_A_SER_105,2ZD1A.pdb_A_TYR_457,2ZD1A.pdb_A_ARG_72,2ZD1A.pdb_A_MET_164,2ZD1A.pdb_A_ARG_78,2ZD1A.pdb_A_TYR_339,2ZD1A.pdb_A_GLN_222,2ZD1A.pdb_A_GLN_343,2ZD1A.pdb_A_GLN_464,2ZD1A.pdb_A_PRO_170,2ZD1A.pdb_A_GLY_490,2ZD1A.pdb_A_VAL_10,2ZD1A.pdb_A_LEU_517,2ZD1A.pdb_A_MET_-1,2ZD1A.pdb_A_GLN_340,2ZD1A.pdb_A_TRP_398,2ZD1A.pdb_A_PHE_61,2ZD1A.pdb_A_TRP_153,2ZD1A.pdb_A_SER_117,2ZD1A.pdb_A_TYR_441,2ZD1A.pdb_A_ASP_192,2ZD1A.pdb_A_ARG_206,2ZD1A.pdb_A_LYS_512,2ZD1A.pdb_A_ARG_448,2ZD1A.pdb_A_GLN_334,2ZD1A.pdb_A_GLN_332,2ZD1A.pdb_A_ARG_211,2ZD1A.pdb_A_GLN_336,2ZD1A.pdb_A_GLY_141,2ZD1A.pdb_A_GLY_262,2ZD1A.pdb_A_GLY_384,2ZD1A.pdb_A_LEU_429,2ZD1A.pdb_A_LEU_301,2ZD1A.pdb_A_GLN_330,2ZD1A.pdb_A_LEU_422,2ZD1A.pdb_A_LEU_303,2ZD1A.pdb_A_TRP_266,2ZD1A.pdb_A_LEU_425,2ZD1A.pdb_A_SER_489,2ZD1A.pdb_A_TRP_383,2ZD1A.pdb_A_PHE_77,2ZD1A.pdb_A_GLN_207,2ZD1A.pdb_A_TYR_319,2ZD1A.pdb_A_TYR_318,2ZD1A.pdb_A_ASP_186,2ZD1A.pdb_A_ASP_185,2ZD1A.pdb_A_ARG_463,2ZD1A.pdb_A_PHE_416,2ZD1A.pdb_A_GLY_152,2ZD1A.pdb_A_GLY_273,2ZD1A.pdb_A_GLY_155,2ZD1A.pdb_A_LEU_533,2ZD1A.pdb_A_VAL_317,2ZD1A.pdb_A_TRP_252,2ZD1A.pdb_A_GLY_436,2ZD1A.pdb_A_GLY_316,2ZD1A.pdb_A_TYR_146,2ZD1A.pdb_A_TYR_144,2ZD1A.pdb_A_VAL_552,2ZD1A.pdb_A_VAL_314,2ZD1A.pdb_A_VAL_435,2ZD1A.pdb_A_ASP_250,2ZD1A.pdb_A_GLN_278,2ZD1A.pdb_A_ASP_256,2ZD1A.pdb_A_ASP_498,2ZD1A.pdb_A_TYR_271,2ZD1A.pdb_A_GLN_394,2ZD1A.pdb_A_GLN_151,2ZD1A.pdb_A_GLY_444,2ZD1A.pdb_A_VAL_548,2ZD1A.pdb_A_ALA_98,2ZD1A.pdb_A_ILE_195,2ZD1A.pdb_A_VAL_423,2ZD1A.pdb_A_GLN_145,2ZD1A.pdb_A_ASP_364,2ZD1A.pdb_A_ASP_121,2ZD1A.pdb_A_ASP_123,2ZD1A.pdb_A_GLN_269,2ZD1A.pdb_A_ASP_488,2ZD1A.pdb_A_TRP_239,2ZD1A.pdb_A_MET_16,2ZD1A.pdb_A_GLY_453,2ZD1A.pdb_A_GLY_333,2ZD1A.pdb_A_GLY_213,2ZD1A.pdb_A_VAL_417,2ZD1A.pdb_A_GLY_335,2ZD1A.pdb_A_GLY_456,2ZD1A.pdb_A_TYR_483,2ZD1A.pdb_A_ILE_180,2ZD1A.pdb_A_GLN_85,2ZD1A.pdb_A_TYR_127,2ZD1A.pdb_A_VAL_531,2ZD1A.pdb_A_VAL_536,2ZD1A.pdb_A_ILE_5,2ZD1A.pdb_A_ILE_2,2ZD1A.pdb_A_TRP_88,2ZD1A.pdb_A_GLN_258,2ZD1A.pdb_A_TRP_229,2ZD1A.pdb_A_LEU_503,2ZD1A.pdb_A_GLY_462,2ZD1A.pdb_A_GLN_373,2ZD1A.pdb_A_TYR_354,2ZD1A.pdb_A_TYR_232,2ZD1A.pdb_A_SER_322,2ZD1A.pdb_A_MET_184,2ZD1A.pdb_A_ILE_293,2ZD1A.pdb_A_TYR_115,2ZD1A.pdb_A_GLN_91,2ZD1A.pdb_A_ILE_178,2ZD1A.pdb_A_GLN_367,2ZD1A.pdb_A_GLN_487,2ZD1A.pdb_A_GLN_480,2ZD1A.pdb_A_ALA_502,2ZD1A.pdb_A_TRP_337,2ZD1A.pdb_A_GLN_242,2ZD1A.pdb_A_GLY_231,2ZD1A.pdb_A_GLY_352,2ZD1A.pdb_A_TRP_212,2ZD1A.pdb_A_GLY_112,2ZD1A.pdb_A_ALA_508,2ZD1A.pdb_A_PRO_217,2ZD1A.pdb_A_VAL_90,2ZD1A.pdb_A_ALA_62,2ZD1A.pdb_A_TYR_56,2ZD1A.pdb_A_TYR_188,2ZD1A.pdb_A_VAL_111,2ZD1A.pdb_A_LYS_219,2ZD1A.pdb_A_VAL_118,2ZD1A.pdb_A_LEU_26,2ZD1A.pdb_A_PHE_227,2ZD1A.pdb_A_LYS_454,2ZD1A.pdb_A_LEU_34,2ZD1A.pdb_A_PHE_346,2ZD1A.pdb_A_LYS_451,2ZD1A.pdb_A_LYS_331,2ZD1A.pdb_A_ASP_218,2ZD1A.pdb_A_LYS_30,2ZD1A.pdb_A_PRO_25,2ZD1A.pdb_A_LYS_32,2ZD1A.pdb_A_VAL_108,2ZD1A.pdb_A_GLN_507,2ZD1A.pdb_A_VAL_466,2ZD1A.pdb_A_VAL_467,2ZD1A.pdb_A_PRO_321,2ZD1A.pdb_A_VAL_106,2ZD1A.pdb_A_GLN_509,2ZD1A.pdb_A_LYS_46,2ZD1A.pdb_A_LYS_201,2ZD1A.pdb_A_ASP_320,2ZD1A.pdb_A_LYS_323,2ZD1A.pdb_A_LYS_49,2ZD1A.pdb_A_PHE_116,2ZD1A.pdb_A_GLY_15,2ZD1A.pdb_A_ASP_443,2ZD1A.pdb_A_ASN_265,2ZD1A.pdb_A_ASP_324,2ZD1A.pdb_A_GLY_18,2ZD1A.pdb_A_GLN_500,2ZD1A.pdb_A_ASN_147,2ZD1A.pdb_A_GLU_138,2ZD1A.pdb_A_GLU_378,2ZD1A.pdb_A_TYR_183,2ZD1A.pdb_A_LYS_43,2ZD1A.pdb_A_TYR_181,2ZD1A.pdb_A_GLU_370,2ZD1A.pdb_A_PRO_236,2ZD1A.pdb_A_SER_513,2ZD1A.pdb_A_GLU_492,2ZD1A.pdb_A_VAL_75,2ZD1A.pdb_A_PRO_119,2ZD1A.pdb_A_ILE_31,2ZD1A.pdb_A_LYS_238,2ZD1A.pdb_A_SER_515,2ZD1A.pdb_A_ILE_37,2ZD1A.pdb_A_VAL_458,2ZD1A.pdb_A_LYS_13,2ZD1A.pdb_A_LYS_476,2ZD1A.pdb_A_LEU_12,2ZD1A.pdb_A_ASP_110,2ZD1A.pdb_A_ASN_175,2ZD1A.pdb_A_LYS_350,2ZD1A.pdb_A_ASP_113,2ZD1A.pdb_A_HIS_198,2ZD1A.pdb_A_LYS_353,2ZD1A.pdb_A_GLU_248,2ZD1A.pdb_A_ASP_237,2ZD1A.pdb_A_TRP_426,2ZD1A.pdb_A_PHE_124,2ZD1A.pdb_A_LYS_11,2ZD1A.pdb_A_GLY_541,2ZD1A.pdb_A_GLU_122,2ZD1A.pdb_A_PRO_55,2ZD1A.pdb_A_GLY_543,2ZD1A.pdb_A_GLY_544,2ZD1A.pdb_A_PRO_226,2ZD1A.pdb_A_PRO_468,2ZD1A.pdb_A_PRO_225,2ZD1A.pdb_A_MET_41,2ZD1A.pdb_A_VAL_0,2ZD1A.pdb_A_PRO_52,2ZD1A.pdb_A_VAL_442,2ZD1A.pdb_A_LYS_347,2ZD1A.pdb_A_PRO_345,2ZD1A.pdb_A_LYS_101,2ZD1A.pdb_A_LYS_102,2ZD1A.pdb_A_LYS_223,2ZD1A.pdb_A_LYS_465,2ZD1A.pdb_A_LYS_103,2ZD1A.pdb_A_LYS_104,2ZD1A.pdb_A_LYS_461,2ZD1A.pdb_A_LYS_220,2ZD1A.pdb_A_TRP_414,2ZD1A.pdb_A_TRP_535,2ZD1A.pdb_A_PHE_130,2ZD1A.pdb_A_GLU_478,2ZD1A.pdb_A_LYS_20,2ZD1A.pdb_A_PRO_59,2ZD1A.pdb_A_GLU_233,2ZD1A.pdb_A_LYS_22,2ZD1A.pdb_A_TRP_410,2ZD1A.pdb_A_VAL_8,2ZD1A.pdb_A_MET_357,2ZD1A.pdb_A_GLU_194,2ZD1A.pdb_A_PHE_87,2ZD1A.pdb_A_VAL_276,2ZD1A.pdb_A_MET_230,2ZD1A.pdb_A_PRO_133,2ZD1A.pdb_A_LYS_530,2ZD1A.pdb_A_ASN_471,2ZD1A.pdb_A_ASN_474,2ZD1A.pdb_A_LEU_74,2ZD1A.pdb_A_ILE_63,2ZD1A.pdb_A_TRP_406,2ZD1A.pdb_A_GLY_45,2ZD1A.pdb_A_LYS_73,2ZD1A.pdb_A_TRP_402,2ZD1A.pdb_A_TRP_401,2ZD1A.pdb_A_VAL_60,2ZD1A.pdb_A_PRO_247,2ZD1A.pdb_A_LYS_528,2ZD1A.pdb_A_LYS_527,2ZD1A.pdb_A_GLN_428,2ZD1A.pdb_A_VAL_148,2ZD1A.pdb_A_ILE_47,2ZD1A.pdb_A_PRO_243,2ZD1A.pdb_A_ASN_460,2ZD1A.pdb_A_VAL_381,2ZD1A.pdb_A_VAL_261,2ZD1A.pdb_A_GLN_547,2ZD1A.pdb_A_ILE_50,2ZD1A.pdb_A_LYS_82,2ZD1A.pdb_A_LEU_80,2ZD1A.pdb_A_ASN_348,2ZD1A.pdb_A_GLY_51,2ZD1A.pdb_A_GLU_297,2ZD1A.pdb_A_GLU_298,2ZD1A.pdb_A_GLU_291,2ZD1A.pdb_A_VAL_254,2ZD1A.pdb_A_VAL_496,2ZD1A.pdb_A_PRO_272,2ZD1A.pdb_A_PRO_157,2ZD1A.pdb_A_LYS_431,2ZD1A.pdb_A_LYS_311,2ZD1A.pdb_A_ASN_494,2ZD1A.pdb_A_VAL_372,2ZD1A.pdb_A_VAL_493,2ZD1A.pdb_A_ASN_255,2ZD1A.pdb_A_LYS_550,2ZD1A.pdb_A_ASN_136,2ZD1A.pdb_A_ASN_137,2ZD1A.pdb_A_PHE_440,2ZD1A.pdb_A_VAL_21,2ZD1A.pdb_A_GLU_169,2ZD1A.pdb_A_ALA_33,2ZD1A.pdb_A_GLY_504,2ZD1A.pdb_A_LYS_70,2ZD1A.pdb_A_VAL_365,2ZD1A.pdb_A_GLN_407,2ZD1A.pdb_A_VAL_245,2ZD1A.pdb_A_PRO_140,2ZD1A.pdb_A_LYS_424,2ZD1A.pdb_A_PRO_387,2ZD1A.pdb_A_ASN_81,2ZD1A.pdb_A_GLN_520,2ZD1A.pdb_A_PRO_150,2ZD1A.pdb_A_PRO_392,2ZD1A.pdb_A_ASN_363,2ZD1A.pdb_A_GLN_524,2ZD1A.pdb_A_VAL_241,2ZD1A.pdb_A_LYS_540,2ZD1A.pdb_A_PRO_19,2ZD1A.pdb_A_VAL_35,2ZD1A.pdb_A_LYS_64,2ZD1A.pdb_A_PRO_14,2ZD1A.pdb_A_LYS_65,2ZD1A.pdb_A_GLU_399,2ZD1A.pdb_A_ASP_549,2ZD1A.pdb_A_LYS_66,2ZD1A.pdb_A_GLU_396,2ZD1A.pdb_A_HIS_208,2ZD1A.pdb_A_THR_397,2ZD1A.pdb_A_ALA_267,2ZD1A.pdb_A_GLU_6,2ZD1A.pdb_A_ASP_76,2ZD1A.pdb_A_ILE_202,2ZD1A.pdb_A_GLU_308,2ZD1A.pdb_A_ILE_326,2ZD1A.pdb_A_HIS_96,2ZD1A.pdb_A_GLU_305,2ZD1A.pdb_A_ILE_329,2ZD1A.pdb_A_GLU_546,2ZD1A.pdb_A_CYS_38,2ZD1A.pdb_A_GLU_302,2ZD1A.pdb_A_GLU_300,2ZD1A.pdb_A_THR_386,2ZD1A.pdb_A_GLY_93,2ZD1A.pdb_A_ASP_67,2ZD1A.pdb_A_VAL_189,2ZD1A.pdb_A_LEU_193,2ZD1A.pdb_A_ALA_371,2ZD1A.pdb_A_ILE_434,2ZD1A.pdb_A_ILE_94,2ZD1A.pdb_A_GLU_415,2ZD1A.pdb_A_LYS_166,2ZD1A.pdb_A_HIS_221,2ZD1A.pdb_A_LYS_287,2ZD1A.pdb_A_GLY_99,2ZD1A.pdb_A_GLU_413,2ZD1A.pdb_A_LYS_281,2ZD1A.pdb_A_ALA_129,2ZD1A.pdb_A_ASN_545,2ZD1A.pdb_A_ASN_306,2ZD1A.pdb_A_ASN_54,2ZD1A.pdb_A_THR_253,2ZD1A.pdb_A_THR_131,2ZD1A.pdb_A_ASN_57,2ZD1A.pdb_A_ALA_288,2ZD1A.pdb_A_THR_377,2ZD1A.pdb_A_THR_376,2ZD1A.pdb_A_THR_497,2ZD1A.pdb_A_VAL_179,2ZD1A.pdb_A_THR_139,2ZD1A.pdb_A_PRO_510,2ZD1A.pdb_A_ILE_542,2ZD1A.pdb_A_VAL_292,2ZD1A.pdb_A_GLU_529,2ZD1A.pdb_A_ASP_511,2ZD1A.pdb_A_GLU_404,2ZD1A.pdb_A_GLU_523,2ZD1A.pdb_A_GLU_28,2ZD1A.pdb_A_LEU_92,2ZD1A.pdb_A_ILE_309,2ZD1A.pdb_A_GLU_29,2ZD1A.pdb_A_THR_362,2ZD1A.pdb_A_THR_240,2ZD1A.pdb_A_ASP_86,2ZD1A.pdb_A_ALA_158,2ZD1A.pdb_A_THR_128,2ZD1A.pdb_A_HIS_235,2ZD1A.pdb_A_THR_369,2ZD1A.pdb_A_ILE_411,2ZD1A.pdb_A_HIS_361,2ZD1A.pdb_A_GLU_516,2ZD1A.pdb_A_SER_48,2ZD1A.pdb_A_GLU_514,2ZD1A.pdb_A_ASN_447,2ZD1A.pdb_A_GLU_36,2ZD1A.pdb_A_GLU_40,2ZD1A.pdb_A_GLU_42,2ZD1A.pdb_A_PRO_412,2ZD1A.pdb_A_PRO_537,2ZD1A.pdb_A_LYS_259,2ZD1A.pdb_A_ILE_521,2ZD1A.pdb_A_LEU_168,2ZD1A.pdb_A_LEU_289,2ZD1A.pdb_A_ILE_522,2ZD1A.pdb_A_ARG_199,2ZD1A.pdb_A_LEU_282,2ZD1A.pdb_A_LEU_283,2ZD1A.pdb_A_LYS_374,2ZD1A.pdb_A_ILE_526,2ZD1A.pdb_A_GLU_224,2ZD1A.pdb_A_GLU_44,2ZD1A.pdb_A_GLU_344,2ZD1A.pdb_A_PHE_389,2ZD1A.pdb_A_GLU_53,2ZD1A.pdb_A_PHE_160,2ZD1A.pdb_A_ALA_299,2ZD1A.pdb_A_LEU_391,2ZD1A.pdb_A_LYS_249,2ZD1A.pdb_A_ALA_172,2ZD1A.pdb_A_ALA_173,2ZD1A.pdb_A_LYS_366,2ZD1A.pdb_A_LYS_126,2ZD1A.pdb_A_LEU_279,2ZD1A.pdb_A_ASP_17,2ZD1A.pdb_A_THR_296,2ZD1A.pdb_A_PRO_313,2ZD1A.pdb_A_PHE_171,2ZD1A.pdb_A_PRO_433,2ZD1A.pdb_A_LEU_187,2ZD1A.pdb_A_LYS_395,2ZD1A.pdb_A_LYS_154,2ZD1A.pdb_A_LYS_275,2ZD1A.pdb_A_GLU_328,2ZD1A.pdb_A_GLU_449,2ZD1A.pdb_A_GLU_204,2ZD1A.pdb_A_THR_290,2ZD1A.pdb_A_LYS_390,2ZD1A.pdb_A_ILE_505,2ZD1A.pdb_A_ILE_506,2ZD1A.pdb_A_GLU_203,2ZD1A.pdb_A_ASN_418,2ZD1A.pdb_A_THR_165,2ZD1A.pdb_A_THR_286,2ZD1A.pdb_A_ASN_519,2ZD1A.pdb_A_PRO_95,2ZD1A.pdb_A_PRO_97,2ZD1A.pdb_A_PRO_421,2ZD1A.pdb_A_PRO_420,2ZD1A.pdb_A_LYS_388,2ZD1A.pdb_A_LYS_263,2ZD1A.pdb_A_LEU_295,2ZD1A.pdb_A_LYS_385,2ZD1A.pdb_A_GLU_438,2ZD1A.pdb_A_GLU_312,2ZD1A.pdb_A_GLU_432,2ZD1A.pdb_A_GLU_79,2ZD1A.pdb_A_GLU_430,2ZD1A.pdb_A_TYR_501,2ZD1A.pdb_A_THR_439,2ZD1A.pdb_A_ILE_167,2ZD1A.pdb_A_LEU_484,2ZD1A.pdb_A_LEU_486,2ZD1A.pdb_A_ARG_277,2ZD1A.pdb_A_LEU_120,2ZD1A.pdb_A_ALA_534,2ZD1A.pdb_A_THR_84,2ZD1A.pdb_A_LEU_246,2ZD1A.pdb_A_ALA_538,2ZD1A.pdb_A_GLU_89,2ZD1A.pdb_A_GLN_197,2ZD1A.pdb_A_LEU_368,2ZD1A.pdb_A_ILE_270,2ZD1A.pdb_A_TRP_71,2ZD1A.pdb_A_ILE_393,2ZD1A.pdb_A_ILE_274,2ZD1A.pdb_A_ILE_159,2ZD1A.pdb_A_LEU_234,2ZD1A.pdb_A_ARG_284,2ZD1A.pdb_A_GLN_182,2ZD1A.pdb_A_ALA_408,2ZD1A.pdb_A_LEU_479,2ZD1A.pdb_A_THR_58,2ZD1A.pdb_A_ALA_445,2ZD1A.pdb_A_ILE_380,2ZD1A.pdb_A_ILE_382,2ZD1A.pdb_A_ILE_142,2ZD1A.pdb_A_THR_419,2ZD1A.pdb_A_LEU_264,2ZD1A.pdb_A_LEU_260,2ZD1A.pdb_A_ALA_437,2ZD1A.pdb_A_SER_191,2ZD1A.pdb_A_LEU_149,2ZD1A.pdb_A_GLN_174,2ZD1A.pdb_A_THR_69,2ZD1A.pdb_A_PRO_1,2ZD1A.pdb_A_PRO_4,2ZD1A.pdb_A_THR_400,2ZD1A.pdb_A_PRO_9,2ZD1A.pdb_A_THR_403,2ZD1A.pdb_A_THR_409,2ZD1A.pdb_A_ILE_132,2ZD1A.pdb_A_ILE_495,2ZD1A.pdb_A_ILE_375,2ZD1A.pdb_A_ILE_135,2ZD1A.pdb_A_ILE_257,2ZD1A.pdb_A_LEU_491,2ZD1A.pdb_A_GLN_161,2ZD1A.pdb_A_ALA_304,2ZD1A.pdb_A_SER_499,2ZD1A.pdb_A_SER_379,2ZD1A.pdb_A_THR_473,2ZD1A.pdb_A_THR_351,2ZD1A.pdb_A_THR_472,2ZD1A.pdb_A_THR_39,2ZD1A.pdb_A_THR_477,2ZD1A.pdb_A_SER_134,2ZD1A.pdb_A_ILE_482,2ZD1A.pdb_A_TYR_427,2ZD1A.pdb_A_ILE_244,2ZD1A.pdb_A_ARG_356,2ZD1A.pdb_A_TRP_24,2ZD1A.pdb_A_SER_251,2ZD1A.pdb_A_LEU_209,2ZD1A.pdb_A_GLY_285,2ZD1A.pdb_A_THR_470,2ZD1A.pdb_A_LEU_325,2ZD1A.pdb_A_LEU_205,2ZD1A.pdb_A_SER_268,2ZD1A.pdb_A_HIS_539,2ZD1A.pdb_A_TYR_532,2ZD1A.pdb_A_ALA_455,2ZD1A.pdb_A_THR_107,2ZD1A.pdb_A_ARG_358,2ZD1A.pdb_A_SER_68,2ZD1A.pdb_A_ARG_125,2ZD1A.pdb_A_LEU_551,2ZD1A.pdb_A_LEU_310,2ZD1A.pdb_A_ALA_446,2ZD1A.pdb_A_ALA_327,2ZD1A.pdb_A_THR_7,2ZD1A.pdb_A_THR_450,2ZD1A.pdb_A_ALA_485,2ZD1A.pdb_A_SER_156,2ZD1A.pdb_A_THR_338,2ZD1A.pdb_A_THR_459,2ZD1A.pdb_A_THR_216,2ZD1A.pdb_A_THR_215,2ZD1A.pdb_A_ILE_341,2ZD1A.pdb_A_ALA_360,2ZD1A.pdb_A_TYR_405,2ZD1A.pdb_A_ALA_481,2ZD1A.pdb_A_LEU_100,2ZD1A.pdb_A_SER_3,2ZD1A.pdb_A_LEU_349,2ZD1A.pdb_A_LEU_228,2ZD1A.pdb_A_LEU_109,2ZD1A.pdb_A_LEU_469,2ZD1A.pdb_A_THR_27,2ZD1A.pdb_A_ALA_355,2ZD1A.pdb_A_ALA_114,2ZD1A.pdb_A_THR_200,2ZD1A.pdb_A_HIS_315,2ZD1A.pdb_A_LEU_210,2ZD1A.pdb_A_LEU_452,2ZD1A.pdb_A_GLY_190,2ZD1A.pdb_A_ARG_143,2ZD1A.pdb_A_SER_162,2ZD1A.pdb_A_SER_163,2ZD1A.pdb_A_GLY_196,2ZD1A.pdb_A_LEU_214,2ZD1A.pdb_A_SER_280,3LZMA.pdb_A_ILE_17,3LZMA.pdb_A_THR_155,3LZMA.pdb_A_THR_152,3LZMA.pdb_A_ASP_72,3LZMA.pdb_A_GLU_5,3LZMA.pdb_A_ALA_63,3LZMA.pdb_A_ALA_146,3LZMA.pdb_A_VAL_94,3LZMA.pdb_A_THR_157,3LZMA.pdb_A_VAL_111,3LZMA.pdb_A_ASP_70,3LZMA.pdb_A_LYS_35,3LZMA.pdb_A_LEU_121,3LZMA.pdb_A_SER_36,3LZMA.pdb_A_PHE_104,3LZMA.pdb_A_LEU_33,3LZMA.pdb_A_LEU_32,3LZMA.pdb_A_ARG_80,3LZMA.pdb_A_ARG_154,3LZMA.pdb_A_SER_38,3LZMA.pdb_A_VAL_87,3LZMA.pdb_A_THR_151,3LZMA.pdb_A_ALA_130,3LZMA.pdb_A_THR_142,3LZMA.pdb_A_ASP_61,3LZMA.pdb_A_ALA_134,3LZMA.pdb_A_CYS_54,3LZMA.pdb_A_ILE_150,3LZMA.pdb_A_VAL_103,3LZMA.pdb_A_LEU_39,3LZMA.pdb_A_ARG_76,3LZMA.pdb_A_LEU_46,3LZMA.pdb_A_ASN_140,3LZMA.pdb_A_LYS_48,3LZMA.pdb_A_ASN_144,3LZMA.pdb_A_GLN_105,3LZMA.pdb_A_LEU_118,3LZMA.pdb_A_GLY_12,3LZMA.pdb_A_ALA_129,3LZMA.pdb_A_LYS_162,3LZMA.pdb_A_GLU_11,3LZMA.pdb_A_PRO_37,3LZMA.pdb_A_TRP_158,3LZMA.pdb_A_LYS_43,3LZMA.pdb_A_PHE_114,3LZMA.pdb_A_ASN_53,3LZMA.pdb_A_VAL_71,3LZMA.pdb_A_THR_59,3LZMA.pdb_A_SER_117,3LZMA.pdb_A_VAL_75,3LZMA.pdb_A_ASN_55,3LZMA.pdb_A_PHE_67,3LZMA.pdb_A_ASP_10,3LZMA.pdb_A_ALA_82,3LZMA.pdb_A_ASN_2,3LZMA.pdb_A_HIS_31,3LZMA.pdb_A_ASP_92,3LZMA.pdb_A_ALA_160,3LZMA.pdb_A_LEU_13,3LZMA.pdb_A_LYS_16,3LZMA.pdb_A_LEU_99,3LZMA.pdb_A_GLY_28,3LZMA.pdb_A_LYS_19,3LZMA.pdb_A_GLY_23,3LZMA.pdb_A_GLU_128,3LZMA.pdb_A_LEU_91,3LZMA.pdb_A_GLU_22,3LZMA.pdb_A_ILE_29,3LZMA.pdb_A_ASN_40,3LZMA.pdb_A_ARG_14,3LZMA.pdb_A_ALA_74,3LZMA.pdb_A_ALA_73,3LZMA.pdb_A_ASP_89,3LZMA.pdb_A_ARG_95,3LZMA.pdb_A_ARG_96,3LZMA.pdb_A_LEU_15,3LZMA.pdb_A_ILE_27,3LZMA.pdb_A_LEU_133,3LZMA.pdb_A_SER_44,3LZMA.pdb_A_ASN_163,3LZMA.pdb_A_TRP_138,3LZMA.pdb_A_TYR_161,3LZMA.pdb_A_GLY_30,3LZMA.pdb_A_GLY_156,3LZMA.pdb_A_GLN_69,3LZMA.pdb_A_SER_136,3LZMA.pdb_A_THR_115,3LZMA.pdb_A_ILE_58,3LZMA.pdb_A_LEU_79,3LZMA.pdb_A_LYS_135,3LZMA.pdb_A_LEU_164,3LZMA.pdb_A_GLU_108,3LZMA.pdb_A_LEU_7,3LZMA.pdb_A_ASN_116,3LZMA.pdb_A_TRP_126,3LZMA.pdb_A_TYR_18,3LZMA.pdb_A_GLU_45,3LZMA.pdb_A_PHE_4,3LZMA.pdb_A_CYS_97,3LZMA.pdb_A_ALA_98,3LZMA.pdb_A_ASN_68,3LZMA.pdb_A_ASP_20,3LZMA.pdb_A_TYR_24,3LZMA.pdb_A_ALA_93,3LZMA.pdb_A_TYR_139,3LZMA.pdb_A_MET_120,3LZMA.pdb_A_ARG_119,3LZMA.pdb_A_VAL_149,3LZMA.pdb_A_THR_109,3LZMA.pdb_A_LYS_124,3LZMA.pdb_A_ARG_125,3LZMA.pdb_A_ILE_50,3LZMA.pdb_A_ASN_101,3LZMA.pdb_A_LEU_84,3LZMA.pdb_A_PHE_153,3LZMA.pdb_A_GLY_56,3LZMA.pdb_A_VAL_57,3LZMA.pdb_A_TYR_25,3LZMA.pdb_A_LYS_83,3LZMA.pdb_A_ASP_127,3LZMA.pdb_A_LYS_85,3LZMA.pdb_A_GLY_51,3LZMA.pdb_A_GLN_141,3LZMA.pdb_A_GLU_62,3LZMA.pdb_A_GLU_64,3LZMA.pdb_A_ALA_42,3LZMA.pdb_A_ALA_41,3LZMA.pdb_A_PRO_86,3LZMA.pdb_A_ILE_78,3LZMA.pdb_A_ALA_49,3LZMA.pdb_A_ILE_100,3LZMA.pdb_A_ARG_137,3LZMA.pdb_A_MET_1,3LZMA.pdb_A_ILE_3,3LZMA.pdb_A_ASN_132,3LZMA.pdb_A_ILE_9,3LZMA.pdb_A_VAL_131,3LZMA.pdb_A_ASP_159,3LZMA.pdb_A_ASP_47,3LZMA.pdb_A_ARG_8,3LZMA.pdb_A_THR_21,3LZMA.pdb_A_MET_6,3LZMA.pdb_A_THR_26,3LZMA.pdb_A_MET_106,3LZMA.pdb_A_TYR_88,3LZMA.pdb_A_ALA_112,3LZMA.pdb_A_GLY_107,3LZMA.pdb_A_SER_90,3LZMA.pdb_A_PRO_143,3LZMA.pdb_A_ARG_52,3LZMA.pdb_A_ASN_81,3LZMA.pdb_A_MET_102,3LZMA.pdb_A_ARG_148,3LZMA.pdb_A_GLN_123,3LZMA.pdb_A_LYS_147,3LZMA.pdb_A_ARG_145,3LZMA.pdb_A_LEU_66,3LZMA.pdb_A_GLN_122,3LZMA.pdb_A_LYS_60,3LZMA.pdb_A_GLY_77,3LZMA.pdb_A_GLY_110,3LZMA.pdb_A_LYS_65,3LZMA.pdb_A_THR_34,3LZMA.pdb_A_GLY_113}
@attribute DGc(F)_NO numeric
@attribute Gw(F)_NO numeric
@attribute Gs(F)_NO numeric
@attribute W(F)_NO numeric
@attribute DGs_NO numeric
@attribute HBd_NO numeric
@attribute DGel_NO numeric
@attribute DGw_NO numeric
@attribute Gw(U)_NO numeric
@attribute Gs(U)_NO numeric
@attribute W(U)_NO numeric
@attribute A_NO numeric
@attribute DA_NO numeric
@attribute DAnp_NO numeric
@attribute wSp(Ap)_NO numeric
@attribute wSp(Xi)_NO numeric
@attribute wSp(DHf)_NO numeric
@attribute wSp(ECI)_NO numeric
@attribute wSp(HP)_NO numeric
@attribute wSp(IP)_NO numeric
@attribute wSp(ISA)_NO numeric
@attribute wSp(Mw)_NO numeric
@attribute wSp(None)_NO numeric
@attribute wSp(Num_Atoms)_NO numeric
@attribute wSp(TopDist)_NO numeric
@attribute wSp(L1-9)_NO numeric
@attribute wSp(Z1)_NO numeric
@attribute wSp(Z2)_NO numeric
@attribute wSp(Z3)_NO numeric
@attribute wSp(Del(G)NA1)_NO numeric
@attribute wSp(Del(G)NA10)_NO numeric
@attribute wSp(Del(G)NA2)_NO numeric
@attribute wSp(Del(G)NA3)_NO numeric
@attribute wSp(Del(G)NA4)_NO numeric
@attribute wSp(Del(G)NA5)_NO numeric
@attribute wSp(Del(G)NA6)_NO numeric
@attribute wSp(Del(G)NA7)_NO numeric
@attribute wSp(Del(G)NA8)_NO numeric
@attribute wSp(Del(G)NA9)_NO numeric
@attribute wSp(Del(G)NIA)_NO numeric
@attribute wSp(Del(G)NMax)_NO numeric
@attribute wSp(Del(G)NMin)_NO numeric
@attribute wSp(Del(K)IA)_NO numeric
@attribute wSp(Del(K)Max)_NO numeric
@attribute wSp(Del(K)Min)_NO numeric
@attribute wSp(Del(K)NA1)_NO numeric
@attribute wSp(Del(K)NA10)_NO numeric
@attribute wSp(Del(K)NA2)_NO numeric
@attribute wSp(Del(K)NA3)_NO numeric
@attribute wSp(Del(K)NA4)_NO numeric
@attribute wSp(Del(K)NA5)_NO numeric
@attribute wSp(Del(K)NA6)_NO numeric
@attribute wSp(Del(K)NA7)_NO numeric
@attribute wSp(Del(K)NA8)_NO numeric
@attribute wSp(Del(K)NA9)_NO numeric
@attribute wSp(Del(Rho)NA1)_NO numeric
@attribute wSp(Del(Rho)NA10)_NO numeric
@attribute wSp(Del(Rho)NA2)_NO numeric
@attribute wSp(Del(Rho)NA3)_NO numeric
@attribute wSp(Del(Rho)NA4)_NO numeric
@attribute wSp(Del(Rho)NA5)_NO numeric
@attribute wSp(Del(Rho)NA6)_NO numeric
@attribute wSp(Del(Rho)NA7)_NO numeric
@attribute wSp(Del(Rho)NA8)_NO numeric
@attribute wSp(Del(Rho)NA9)_NO numeric
@attribute wSp(Del(Rho)NIA)_NO numeric
@attribute wSp(Del(Rho)NMax)_NO numeric
@attribute wSp(Del(Rho)NMin)_NO numeric
@attribute wSp(EP1)_NO numeric
@attribute wSp(EP10)_NO numeric
@attribute wSp(EP2)_NO numeric
@attribute wSp(EP3)_NO numeric
@attribute wSp(EP4)_NO numeric
@attribute wSp(EP5)_NO numeric
@attribute wSp(EP6)_NO numeric
@attribute wSp(EP7)_NO numeric
@attribute wSp(EP8)_NO numeric
@attribute wSp(EP9)_NO numeric
@attribute wSp(Energy)_NO numeric
@attribute wSp(Fuk)_NO numeric
@attribute wSp(Fuk1)_NO numeric
@attribute wSp(Fuk10)_NO numeric
@attribute wSp(Fuk2)_NO numeric
@attribute wSp(Fuk3)_NO numeric
@attribute wSp(Fuk4)_NO numeric
@attribute wSp(Fuk5)_NO numeric
@attribute wSp(Fuk6)_NO numeric
@attribute wSp(Fuk7)_NO numeric
@attribute wSp(Fuk8)_NO numeric
@attribute wSp(Fuk9)_NO numeric
@attribute wSp(FukMax)_NO numeric
@attribute wSp(FukMin)_NO numeric
@attribute wSp(Lapl)_NO numeric
@attribute wSp(Lapl1)_NO numeric
@attribute wSp(Lapl10)_NO numeric
@attribute wSp(Lapl2)_NO numeric
@attribute wSp(Lapl3)_NO numeric
@attribute wSp(Lapl4)_NO numeric
@attribute wSp(Lapl5)_NO numeric
@attribute wSp(Lapl6)_NO numeric
@attribute wSp(Lapl7)_NO numeric
@attribute wSp(Lapl8)_NO numeric
@attribute wSp(Lapl9)_NO numeric
@attribute wSp(LaplMax)_NO numeric
@attribute wSp(LaplMin)_NO numeric
@attribute wSp(PIP1)_NO numeric
@attribute wSp(PIP10)_NO numeric
@attribute wSp(PIP11)_NO numeric
@attribute wSp(PIP12)_NO numeric
@attribute wSp(PIP13)_NO numeric
@attribute wSp(PIP14)_NO numeric
@attribute wSp(PIP15)_NO numeric
@attribute wSp(PIP16)_NO numeric
@attribute wSp(PIP17)_NO numeric
@attribute wSp(PIP18)_NO numeric
@attribute wSp(PIP19)_NO numeric
@attribute wSp(PIP2)_NO numeric
@attribute wSp(PIP20)_NO numeric
@attribute wSp(PIP3)_NO numeric
@attribute wSp(PIP4)_NO numeric
@attribute wSp(PIP5)_NO numeric
@attribute wSp(PIP6)_NO numeric
@attribute wSp(PIP7)_NO numeric
@attribute wSp(PIP8)_NO numeric
@attribute wSp(PIP9)_NO numeric
@attribute wSp(PIPAvg)_NO numeric
@attribute wSp(PIPMax)_NO numeric
@attribute wSp(PIPMin)_NO numeric
@attribute wSp(Population)_NO numeric
@attribute wSp(SIDel(G)N)_NO numeric
@attribute wSp(SIDel(K)N)_NO numeric
@attribute wSp(SIDel(Rho)N)_NO numeric
@attribute wSp(SIEP)_NO numeric
@attribute wSp(SIEPA1)_NO numeric
@attribute wSp(SIEPA10)_NO numeric
@attribute wSp(SIEPA2)_NO numeric
@attribute wSp(SIEPA3)_NO numeric
@attribute wSp(SIEPA4)_NO numeric
@attribute wSp(SIEPA5)_NO numeric
@attribute wSp(SIEPA6)_NO numeric
@attribute wSp(SIEPA7)_NO numeric
@attribute wSp(SIEPA8)_NO numeric
@attribute wSp(SIEPA9)_NO numeric
@attribute wSp(SIEPIA)_NO numeric
@attribute wSp(SIEPMax)_NO numeric
@attribute wSp(SIEPMin)_NO numeric
@attribute wSp(SIG)_NO numeric
@attribute wSp(SIGA1)_NO numeric
@attribute wSp(SIGA10)_NO numeric
@attribute wSp(SIGA2)_NO numeric
@attribute wSp(SIGA3)_NO numeric
@attribute wSp(SIGA4)_NO numeric
@attribute wSp(SIGA5)_NO numeric
@attribute wSp(SIGA6)_NO numeric
@attribute wSp(SIGA7)_NO numeric
@attribute wSp(SIGA8)_NO numeric
@attribute wSp(SIGA9)_NO numeric
@attribute wSp(SIGIA)_NO numeric
@attribute wSp(SIGMax)_NO numeric
@attribute wSp(SIGMin)_NO numeric
@attribute wSp(SIK)_NO numeric
@attribute wSp(SIKA1)_NO numeric
@attribute wSp(SIKA10)_NO numeric
@attribute wSp(SIKA2)_NO numeric
@attribute wSp(SIKA3)_NO numeric
@attribute wSp(SIKA4)_NO numeric
@attribute wSp(SIKA5)_NO numeric
@attribute wSp(SIKA6)_NO numeric
@attribute wSp(SIKA7)_NO numeric
@attribute wSp(SIKA8)_NO numeric
@attribute wSp(SIKA9)_NO numeric
@attribute wSp(SIKIA)_NO numeric
@attribute wSp(SIKMax)_NO numeric
@attribute wSp(SIKMin)_NO numeric
@attribute wSp(SurfArea)_NO numeric
@attribute wSp(VOLTAE)_NO numeric
@attribute lnFD_NO numeric
@attribute wR2(Ap)_NO numeric
@attribute wR2(Xi)_NO numeric
@attribute wR2(DHf)_NO numeric
@attribute wR2(ECI)_NO numeric
@attribute wR2(HP)_NO numeric
@attribute wR2(IP)_NO numeric
@attribute wR2(ISA)_NO numeric
@attribute wR2(Mw)_NO numeric
@attribute wR2(None)_NO numeric
@attribute wR2(Num_Atoms)_NO numeric
@attribute wR2(TopDist)_NO numeric
@attribute wR2(L1-9)_NO numeric
@attribute wR2(Z1)_NO numeric
@attribute wR2(Z2)_NO numeric
@attribute wR2(Z3)_NO numeric
@attribute wR2(Del(G)NA1)_NO numeric
@attribute wR2(Del(G)NA10)_NO numeric
@attribute wR2(Del(G)NA2)_NO numeric
@attribute wR2(Del(G)NA3)_NO numeric
@attribute wR2(Del(G)NA4)_NO numeric
@attribute wR2(Del(G)NA5)_NO numeric
@attribute wR2(Del(G)NA6)_NO numeric
@attribute wR2(Del(G)NA7)_NO numeric
@attribute wR2(Del(G)NA8)_NO numeric
@attribute wR2(Del(G)NA9)_NO numeric
@attribute wR2(Del(G)NIA)_NO numeric
@attribute wR2(Del(G)NMax)_NO numeric
@attribute wR2(Del(G)NMin)_NO numeric
@attribute wR2(Del(K)IA)_NO numeric
@attribute wR2(Del(K)Max)_NO numeric
@attribute wR2(Del(K)Min)_NO numeric
@attribute wR2(Del(K)NA1)_NO numeric
@attribute wR2(Del(K)NA10)_NO numeric
@attribute wR2(Del(K)NA2)_NO numeric
@attribute wR2(Del(K)NA3)_NO numeric
@attribute wR2(Del(K)NA4)_NO numeric
@attribute wR2(Del(K)NA5)_NO numeric
@attribute wR2(Del(K)NA6)_NO numeric
@attribute wR2(Del(K)NA7)_NO numeric
@attribute wR2(Del(K)NA8)_NO numeric
@attribute wR2(Del(K)NA9)_NO numeric
@attribute wR2(Del(Rho)NA1)_NO numeric
@attribute wR2(Del(Rho)NA10)_NO numeric
@attribute wR2(Del(Rho)NA2)_NO numeric
@attribute wR2(Del(Rho)NA3)_NO numeric
@attribute wR2(Del(Rho)NA4)_NO numeric
@attribute wR2(Del(Rho)NA5)_NO numeric
@attribute wR2(Del(Rho)NA6)_NO numeric
@attribute wR2(Del(Rho)NA7)_NO numeric
@attribute wR2(Del(Rho)NA8)_NO numeric
@attribute wR2(Del(Rho)NA9)_NO numeric
@attribute wR2(Del(Rho)NIA)_NO numeric
@attribute wR2(Del(Rho)NMax)_NO numeric
@attribute wR2(Del(Rho)NMin)_NO numeric
@attribute wR2(EP1)_NO numeric
@attribute wR2(EP10)_NO numeric
@attribute wR2(EP2)_NO numeric
@attribute wR2(EP3)_NO numeric
@attribute wR2(EP4)_NO numeric
@attribute wR2(EP5)_NO numeric
@attribute wR2(EP6)_NO numeric
@attribute wR2(EP7)_NO numeric
@attribute wR2(EP8)_NO numeric
@attribute wR2(EP9)_NO numeric
@attribute wR2(Energy)_NO numeric
@attribute wR2(Fuk)_NO numeric
@attribute wR2(Fuk1)_NO numeric
@attribute wR2(Fuk10)_NO numeric
@attribute wR2(Fuk2)_NO numeric
@attribute wR2(Fuk3)_NO numeric
@attribute wR2(Fuk4)_NO numeric
@attribute wR2(Fuk5)_NO numeric
@attribute wR2(Fuk6)_NO numeric
@attribute wR2(Fuk7)_NO numeric
@attribute wR2(Fuk8)_NO numeric
@attribute wR2(Fuk9)_NO numeric
@attribute wR2(FukMax)_NO numeric
@attribute wR2(FukMin)_NO numeric
@attribute wR2(Lapl)_NO numeric
@attribute wR2(Lapl1)_NO numeric
@attribute wR2(Lapl10)_NO numeric
@attribute wR2(Lapl2)_NO numeric
@attribute wR2(Lapl3)_NO numeric
@attribute wR2(Lapl4)_NO numeric
@attribute wR2(Lapl5)_NO numeric
@attribute wR2(Lapl6)_NO numeric
@attribute wR2(Lapl7)_NO numeric
@attribute wR2(Lapl8)_NO numeric
@attribute wR2(Lapl9)_NO numeric
@attribute wR2(LaplMax)_NO numeric
@attribute wR2(LaplMin)_NO numeric
@attribute wR2(PIP1)_NO numeric
@attribute wR2(PIP10)_NO numeric
@attribute wR2(PIP11)_NO numeric
@attribute wR2(PIP12)_NO numeric
@attribute wR2(PIP13)_NO numeric
@attribute wR2(PIP14)_NO numeric
@attribute wR2(PIP15)_NO numeric
@attribute wR2(PIP16)_NO numeric
@attribute wR2(PIP17)_NO numeric
@attribute wR2(PIP18)_NO numeric
@attribute wR2(PIP19)_NO numeric
@attribute wR2(PIP2)_NO numeric
@attribute wR2(PIP20)_NO numeric
@attribute wR2(PIP3)_NO numeric
@attribute wR2(PIP4)_NO numeric
@attribute wR2(PIP5)_NO numeric
@attribute wR2(PIP6)_NO numeric
@attribute wR2(PIP7)_NO numeric
@attribute wR2(PIP8)_NO numeric
@attribute wR2(PIP9)_NO numeric
@attribute wR2(PIPAvg)_NO numeric
@attribute wR2(PIPMax)_NO numeric
@attribute wR2(PIPMin)_NO numeric
@attribute wR2(Population)_NO numeric
@attribute wR2(SIDel(G)N)_NO numeric
@attribute wR2(SIDel(K)N)_NO numeric
@attribute wR2(SIDel(Rho)N)_NO numeric
@attribute wR2(SIEP)_NO numeric
@attribute wR2(SIEPA1)_NO numeric
@attribute wR2(SIEPA10)_NO numeric
@attribute wR2(SIEPA2)_NO numeric
@attribute wR2(SIEPA3)_NO numeric
@attribute wR2(SIEPA4)_NO numeric
@attribute wR2(SIEPA5)_NO numeric
@attribute wR2(SIEPA6)_NO numeric
@attribute wR2(SIEPA7)_NO numeric
@attribute wR2(SIEPA8)_NO numeric
@attribute wR2(SIEPA9)_NO numeric
@attribute wR2(SIEPIA)_NO numeric
@attribute wR2(SIEPMax)_NO numeric
@attribute wR2(SIEPMin)_NO numeric
@attribute wR2(SIG)_NO numeric
@attribute wR2(SIGA1)_NO numeric
@attribute wR2(SIGA10)_NO numeric
@attribute wR2(SIGA2)_NO numeric
@attribute wR2(SIGA3)_NO numeric
@attribute wR2(SIGA4)_NO numeric
@attribute wR2(SIGA5)_NO numeric
@attribute wR2(SIGA6)_NO numeric
@attribute wR2(SIGA7)_NO numeric
@attribute wR2(SIGA8)_NO numeric
@attribute wR2(SIGA9)_NO numeric
@attribute wR2(SIGIA)_NO numeric
@attribute wR2(SIGMax)_NO numeric
@attribute wR2(SIGMin)_NO numeric
@attribute wR2(SIK)_NO numeric
@attribute wR2(SIKA1)_NO numeric
@attribute wR2(SIKA10)_NO numeric
@attribute wR2(SIKA2)_NO numeric
@attribute wR2(SIKA3)_NO numeric
@attribute wR2(SIKA4)_NO numeric
@attribute wR2(SIKA5)_NO numeric
@attribute wR2(SIKA6)_NO numeric
@attribute wR2(SIKA7)_NO numeric
@attribute wR2(SIKA8)_NO numeric
@attribute wR2(SIKA9)_NO numeric
@attribute wR2(SIKIA)_NO numeric
@attribute wR2(SIKMax)_NO numeric
@attribute wR2(SIKMin)_NO numeric
@attribute wR2(SurfArea)_NO numeric
@attribute wR2(VOLTAE)_NO numeric
@attribute wDHBd(Ap)_NO numeric
@attribute wDHBd(Xi)_NO numeric
@attribute wDHBd(DHf)_NO numeric
@attribute wDHBd(ECI)_NO numeric
@attribute wDHBd(HP)_NO numeric
@attribute wDHBd(IP)_NO numeric
@attribute wDHBd(ISA)_NO numeric
@attribute wDHBd(Mw)_NO numeric
@attribute wDHBd(None)_NO numeric
@attribute wDHBd(Num_Atoms)_NO numeric
@attribute wDHBd(TopDist)_NO numeric
@attribute wDHBd(L1-9)_NO numeric
@attribute wDHBd(Z1)_NO numeric
@attribute wDHBd(Z2)_NO numeric
@attribute wDHBd(Z3)_NO numeric
@attribute wDHBd(Del(G)NA1)_NO numeric
@attribute wDHBd(Del(G)NA10)_NO numeric
@attribute wDHBd(Del(G)NA2)_NO numeric
@attribute wDHBd(Del(G)NA3)_NO numeric
@attribute wDHBd(Del(G)NA4)_NO numeric
@attribute wDHBd(Del(G)NA5)_NO numeric
@attribute wDHBd(Del(G)NA6)_NO numeric
@attribute wDHBd(Del(G)NA7)_NO numeric
@attribute wDHBd(Del(G)NA8)_NO numeric
@attribute wDHBd(Del(G)NA9)_NO numeric
@attribute wDHBd(Del(G)NIA)_NO numeric
@attribute wDHBd(Del(G)NMax)_NO numeric
@attribute wDHBd(Del(G)NMin)_NO numeric
@attribute wDHBd(Del(K)IA)_NO numeric
@attribute wDHBd(Del(K)Max)_NO numeric
@attribute wDHBd(Del(K)Min)_NO numeric
@attribute wDHBd(Del(K)NA1)_NO numeric
@attribute wDHBd(Del(K)NA10)_NO numeric
@attribute wDHBd(Del(K)NA2)_NO numeric
@attribute wDHBd(Del(K)NA3)_NO numeric
@attribute wDHBd(Del(K)NA4)_NO numeric
@attribute wDHBd(Del(K)NA5)_NO numeric
@attribute wDHBd(Del(K)NA6)_NO numeric
@attribute wDHBd(Del(K)NA7)_NO numeric
@attribute wDHBd(Del(K)NA8)_NO numeric
@attribute wDHBd(Del(K)NA9)_NO numeric
@attribute wDHBd(Del(Rho)NA1)_NO numeric
@attribute wDHBd(Del(Rho)NA10)_NO numeric
@attribute wDHBd(Del(Rho)NA2)_NO numeric
@attribute wDHBd(Del(Rho)NA3)_NO numeric
@attribute wDHBd(Del(Rho)NA4)_NO numeric
@attribute wDHBd(Del(Rho)NA5)_NO numeric
@attribute wDHBd(Del(Rho)NA6)_NO numeric
@attribute wDHBd(Del(Rho)NA7)_NO numeric
@attribute wDHBd(Del(Rho)NA8)_NO numeric
@attribute wDHBd(Del(Rho)NA9)_NO numeric
@attribute wDHBd(Del(Rho)NIA)_NO numeric
@attribute wDHBd(Del(Rho)NMax)_NO numeric
@attribute wDHBd(Del(Rho)NMin)_NO numeric
@attribute wDHBd(EP1)_NO numeric
@attribute wDHBd(EP10)_NO numeric
@attribute wDHBd(EP2)_NO numeric
@attribute wDHBd(EP3)_NO numeric
@attribute wDHBd(EP4)_NO numeric
@attribute wDHBd(EP5)_NO numeric
@attribute wDHBd(EP6)_NO numeric
@attribute wDHBd(EP7)_NO numeric
@attribute wDHBd(EP8)_NO numeric
@attribute wDHBd(EP9)_NO numeric
@attribute wDHBd(Energy)_NO numeric
@attribute wDHBd(Fuk)_NO numeric
@attribute wDHBd(Fuk1)_NO numeric
@attribute wDHBd(Fuk10)_NO numeric
@attribute wDHBd(Fuk2)_NO numeric
@attribute wDHBd(Fuk3)_NO numeric
@attribute wDHBd(Fuk4)_NO numeric
@attribute wDHBd(Fuk5)_NO numeric
@attribute wDHBd(Fuk6)_NO numeric
@attribute wDHBd(Fuk7)_NO numeric
@attribute wDHBd(Fuk8)_NO numeric
@attribute wDHBd(Fuk9)_NO numeric
@attribute wDHBd(FukMax)_NO numeric
@attribute wDHBd(FukMin)_NO numeric
@attribute wDHBd(Lapl)_NO numeric
@attribute wDHBd(Lapl1)_NO numeric
@attribute wDHBd(Lapl10)_NO numeric
@attribute wDHBd(Lapl2)_NO numeric
@attribute wDHBd(Lapl3)_NO numeric
@attribute wDHBd(Lapl4)_NO numeric
@attribute wDHBd(Lapl5)_NO numeric
@attribute wDHBd(Lapl6)_NO numeric
@attribute wDHBd(Lapl7)_NO numeric
@attribute wDHBd(Lapl8)_NO numeric
@attribute wDHBd(Lapl9)_NO numeric
@attribute wDHBd(LaplMax)_NO numeric
@attribute wDHBd(LaplMin)_NO numeric
@attribute wDHBd(PIP1)_NO numeric
@attribute wDHBd(PIP10)_NO numeric
@attribute wDHBd(PIP11)_NO numeric
@attribute wDHBd(PIP12)_NO numeric
@attribute wDHBd(PIP13)_NO numeric
@attribute wDHBd(PIP14)_NO numeric
@attribute wDHBd(PIP15)_NO numeric
@attribute wDHBd(PIP16)_NO numeric
@attribute wDHBd(PIP17)_NO numeric
@attribute wDHBd(PIP18)_NO numeric
@attribute wDHBd(PIP19)_NO numeric
@attribute wDHBd(PIP2)_NO numeric
@attribute wDHBd(PIP20)_NO numeric
@attribute wDHBd(PIP3)_NO numeric
@attribute wDHBd(PIP4)_NO numeric
@attribute wDHBd(PIP5)_NO numeric
@attribute wDHBd(PIP6)_NO numeric
@attribute wDHBd(PIP7)_NO numeric
@attribute wDHBd(PIP8)_NO numeric
@attribute wDHBd(PIP9)_NO numeric
@attribute wDHBd(PIPAvg)_NO numeric
@attribute wDHBd(PIPMax)_NO numeric
@attribute wDHBd(PIPMin)_NO numeric
@attribute wDHBd(Population)_NO numeric
@attribute wDHBd(SIDel(G)N)_NO numeric
@attribute wDHBd(SIDel(K)N)_NO numeric
@attribute wDHBd(SIDel(Rho)N)_NO numeric
@attribute wDHBd(SIEP)_NO numeric
@attribute wDHBd(SIEPA1)_NO numeric
@attribute wDHBd(SIEPA10)_NO numeric
@attribute wDHBd(SIEPA2)_NO numeric
@attribute wDHBd(SIEPA3)_NO numeric
@attribute wDHBd(SIEPA4)_NO numeric
@attribute wDHBd(SIEPA5)_NO numeric
@attribute wDHBd(SIEPA6)_NO numeric
@attribute wDHBd(SIEPA7)_NO numeric
@attribute wDHBd(SIEPA8)_NO numeric
@attribute wDHBd(SIEPA9)_NO numeric
@attribute wDHBd(SIEPIA)_NO numeric
@attribute wDHBd(SIEPMax)_NO numeric
@attribute wDHBd(SIEPMin)_NO numeric
@attribute wDHBd(SIG)_NO numeric
@attribute wDHBd(SIGA1)_NO numeric
@attribute wDHBd(SIGA10)_NO numeric
@attribute wDHBd(SIGA2)_NO numeric
@attribute wDHBd(SIGA3)_NO numeric
@attribute wDHBd(SIGA4)_NO numeric
@attribute wDHBd(SIGA5)_NO numeric
@attribute wDHBd(SIGA6)_NO numeric
@attribute wDHBd(SIGA7)_NO numeric
@attribute wDHBd(SIGA8)_NO numeric
@attribute wDHBd(SIGA9)_NO numeric
@attribute wDHBd(SIGIA)_NO numeric
@attribute wDHBd(SIGMax)_NO numeric
@attribute wDHBd(SIGMin)_NO numeric
@attribute wDHBd(SIK)_NO numeric
@attribute wDHBd(SIKA1)_NO numeric
@attribute wDHBd(SIKA10)_NO numeric
@attribute wDHBd(SIKA2)_NO numeric
@attribute wDHBd(SIKA3)_NO numeric
@attribute wDHBd(SIKA4)_NO numeric
@attribute wDHBd(SIKA5)_NO numeric
@attribute wDHBd(SIKA6)_NO numeric
@attribute wDHBd(SIKA7)_NO numeric
@attribute wDHBd(SIKA8)_NO numeric
@attribute wDHBd(SIKA9)_NO numeric
@attribute wDHBd(SIKIA)_NO numeric
@attribute wDHBd(SIKMax)_NO numeric
@attribute wDHBd(SIKMin)_NO numeric
@attribute wDHBd(SurfArea)_NO numeric
@attribute wDHBd(VOLTAE)_NO numeric
@attribute wNc(Ap)_NO numeric
@attribute wNc(Xi)_NO numeric
@attribute wNc(DHf)_NO numeric
@attribute wNc(ECI)_NO numeric
@attribute wNc(HP)_NO numeric
@attribute wNc(IP)_NO numeric
@attribute wNc(ISA)_NO numeric
@attribute wNc(Mw)_NO numeric
@attribute wNc(None)_NO numeric
@attribute wNc(Num_Atoms)_NO numeric
@attribute wNc(TopDist)_NO numeric
@attribute wNc(L1-9)_NO numeric
@attribute wNc(Z1)_NO numeric
@attribute wNc(Z2)_NO numeric
@attribute wNc(Z3)_NO numeric
@attribute wNc(Del(G)NA1)_NO numeric
@attribute wNc(Del(G)NA10)_NO numeric
@attribute wNc(Del(G)NA2)_NO numeric
@attribute wNc(Del(G)NA3)_NO numeric
@attribute wNc(Del(G)NA4)_NO numeric
@attribute wNc(Del(G)NA5)_NO numeric
@attribute wNc(Del(G)NA6)_NO numeric
@attribute wNc(Del(G)NA7)_NO numeric
@attribute wNc(Del(G)NA8)_NO numeric
@attribute wNc(Del(G)NA9)_NO numeric
@attribute wNc(Del(G)NIA)_NO numeric
@attribute wNc(Del(G)NMax)_NO numeric
@attribute wNc(Del(G)NMin)_NO numeric
@attribute wNc(Del(K)IA)_NO numeric
@attribute wNc(Del(K)Max)_NO numeric
@attribute wNc(Del(K)Min)_NO numeric
@attribute wNc(Del(K)NA1)_NO numeric
@attribute wNc(Del(K)NA10)_NO numeric
@attribute wNc(Del(K)NA2)_NO numeric
@attribute wNc(Del(K)NA3)_NO numeric
@attribute wNc(Del(K)NA4)_NO numeric
@attribute wNc(Del(K)NA5)_NO numeric
@attribute wNc(Del(K)NA6)_NO numeric
@attribute wNc(Del(K)NA7)_NO numeric
@attribute wNc(Del(K)NA8)_NO numeric
@attribute wNc(Del(K)NA9)_NO numeric
@attribute wNc(Del(Rho)NA1)_NO numeric
@attribute wNc(Del(Rho)NA10)_NO numeric
@attribute wNc(Del(Rho)NA2)_NO numeric
@attribute wNc(Del(Rho)NA3)_NO numeric
@attribute wNc(Del(Rho)NA4)_NO numeric
@attribute wNc(Del(Rho)NA5)_NO numeric
@attribute wNc(Del(Rho)NA6)_NO numeric
@attribute wNc(Del(Rho)NA7)_NO numeric
@attribute wNc(Del(Rho)NA8)_NO numeric
@attribute wNc(Del(Rho)NA9)_NO numeric
@attribute wNc(Del(Rho)NIA)_NO numeric
@attribute wNc(Del(Rho)NMax)_NO numeric
@attribute wNc(Del(Rho)NMin)_NO numeric
@attribute wNc(EP1)_NO numeric
@attribute wNc(EP10)_NO numeric
@attribute wNc(EP2)_NO numeric
@attribute wNc(EP3)_NO numeric
@attribute wNc(EP4)_NO numeric
@attribute wNc(EP5)_NO numeric
@attribute wNc(EP6)_NO numeric
@attribute wNc(EP7)_NO numeric
@attribute wNc(EP8)_NO numeric
@attribute wNc(EP9)_NO numeric
@attribute wNc(Energy)_NO numeric
@attribute wNc(Fuk)_NO numeric
@attribute wNc(Fuk1)_NO numeric
@attribute wNc(Fuk10)_NO numeric
@attribute wNc(Fuk2)_NO numeric
@attribute wNc(Fuk3)_NO numeric
@attribute wNc(Fuk4)_NO numeric
@attribute wNc(Fuk5)_NO numeric
@attribute wNc(Fuk6)_NO numeric
@attribute wNc(Fuk7)_NO numeric
@attribute wNc(Fuk8)_NO numeric
@attribute wNc(Fuk9)_NO numeric
@attribute wNc(FukMax)_NO numeric
@attribute wNc(FukMin)_NO numeric
@attribute wNc(Lapl)_NO numeric
@attribute wNc(Lapl1)_NO numeric
@attribute wNc(Lapl10)_NO numeric
@attribute wNc(Lapl2)_NO numeric
@attribute wNc(Lapl3)_NO numeric
@attribute wNc(Lapl4)_NO numeric
@attribute wNc(Lapl5)_NO numeric
@attribute wNc(Lapl6)_NO numeric
@attribute wNc(Lapl7)_NO numeric
@attribute wNc(Lapl8)_NO numeric
@attribute wNc(Lapl9)_NO numeric
@attribute wNc(LaplMax)_NO numeric
@attribute wNc(LaplMin)_NO numeric
@attribute wNc(PIP1)_NO numeric
@attribute wNc(PIP10)_NO numeric
@attribute wNc(PIP11)_NO numeric
@attribute wNc(PIP12)_NO numeric
@attribute wNc(PIP13)_NO numeric
@attribute wNc(PIP14)_NO numeric
@attribute wNc(PIP15)_NO numeric
@attribute wNc(PIP16)_NO numeric
@attribute wNc(PIP17)_NO numeric
@attribute wNc(PIP18)_NO numeric
@attribute wNc(PIP19)_NO numeric
@attribute wNc(PIP2)_NO numeric
@attribute wNc(PIP20)_NO numeric
@attribute wNc(PIP3)_NO numeric
@attribute wNc(PIP4)_NO numeric
@attribute wNc(PIP5)_NO numeric
@attribute wNc(PIP6)_NO numeric
@attribute wNc(PIP7)_NO numeric
@attribute wNc(PIP8)_NO numeric
@attribute wNc(PIP9)_NO numeric
@attribute wNc(PIPAvg)_NO numeric
@attribute wNc(PIPMax)_NO numeric
@attribute wNc(PIPMin)_NO numeric
@attribute wNc(Population)_NO numeric
@attribute wNc(SIDel(G)N)_NO numeric
@attribute wNc(SIDel(K)N)_NO numeric
@attribute wNc(SIDel(Rho)N)_NO numeric
@attribute wNc(SIEP)_NO numeric
@attribute wNc(SIEPA1)_NO numeric
@attribute wNc(SIEPA10)_NO numeric
@attribute wNc(SIEPA2)_NO numeric
@attribute wNc(SIEPA3)_NO numeric
@attribute wNc(SIEPA4)_NO numeric
@attribute wNc(SIEPA5)_NO numeric
@attribute wNc(SIEPA6)_NO numeric
@attribute wNc(SIEPA7)_NO numeric
@attribute wNc(SIEPA8)_NO numeric
@attribute wNc(SIEPA9)_NO numeric
@attribute wNc(SIEPIA)_NO numeric
@attribute wNc(SIEPMax)_NO numeric
@attribute wNc(SIEPMin)_NO numeric
@attribute wNc(SIG)_NO numeric
@attribute wNc(SIGA1)_NO numeric
@attribute wNc(SIGA10)_NO numeric
@attribute wNc(SIGA2)_NO numeric
@attribute wNc(SIGA3)_NO numeric
@attribute wNc(SIGA4)_NO numeric
@attribute wNc(SIGA5)_NO numeric
@attribute wNc(SIGA6)_NO numeric
@attribute wNc(SIGA7)_NO numeric
@attribute wNc(SIGA8)_NO numeric
@attribute wNc(SIGA9)_NO numeric
@attribute wNc(SIGIA)_NO numeric
@attribute wNc(SIGMax)_NO numeric
@attribute wNc(SIGMin)_NO numeric
@attribute wNc(SIK)_NO numeric
@attribute wNc(SIKA1)_NO numeric
@attribute wNc(SIKA10)_NO numeric
@attribute wNc(SIKA2)_NO numeric
@attribute wNc(SIKA3)_NO numeric
@attribute wNc(SIKA4)_NO numeric
@attribute wNc(SIKA5)_NO numeric
@attribute wNc(SIKA6)_NO numeric
@attribute wNc(SIKA7)_NO numeric
@attribute wNc(SIKA8)_NO numeric
@attribute wNc(SIKA9)_NO numeric
@attribute wNc(SIKIA)_NO numeric
@attribute wNc(SIKMax)_NO numeric
@attribute wNc(SIKMin)_NO numeric
@attribute wNc(SurfArea)_NO numeric
@attribute wNc(VOLTAE)_NO numeric
@attribute wFLC(Ap)_NO numeric
@attribute wFLC(Xi)_NO numeric
@attribute wFLC(DHf)_NO numeric
@attribute wFLC(ECI)_NO numeric
@attribute wFLC(HP)_NO numeric
@attribute wFLC(IP)_NO numeric
@attribute wFLC(ISA)_NO numeric
@attribute wFLC(Mw)_NO numeric
@attribute wFLC(None)_NO numeric
@attribute wFLC(Num_Atoms)_NO numeric
@attribute wFLC(TopDist)_NO numeric
@attribute wFLC(L1-9)_NO numeric
@attribute wFLC(Z1)_NO numeric
@attribute wFLC(Z2)_NO numeric
@attribute wFLC(Z3)_NO numeric
@attribute wFLC(Del(G)NA1)_NO numeric
@attribute wFLC(Del(G)NA10)_NO numeric
@attribute wFLC(Del(G)NA2)_NO numeric
@attribute wFLC(Del(G)NA3)_NO numeric
@attribute wFLC(Del(G)NA4)_NO numeric
@attribute wFLC(Del(G)NA5)_NO numeric
@attribute wFLC(Del(G)NA6)_NO numeric
@attribute wFLC(Del(G)NA7)_NO numeric
@attribute wFLC(Del(G)NA8)_NO numeric
@attribute wFLC(Del(G)NA9)_NO numeric
@attribute wFLC(Del(G)NIA)_NO numeric
@attribute wFLC(Del(G)NMax)_NO numeric
@attribute wFLC(Del(G)NMin)_NO numeric
@attribute wFLC(Del(K)IA)_NO numeric
@attribute wFLC(Del(K)Max)_NO numeric
@attribute wFLC(Del(K)Min)_NO numeric
@attribute wFLC(Del(K)NA1)_NO numeric
@attribute wFLC(Del(K)NA10)_NO numeric
@attribute wFLC(Del(K)NA2)_NO numeric
@attribute wFLC(Del(K)NA3)_NO numeric
@attribute wFLC(Del(K)NA4)_NO numeric
@attribute wFLC(Del(K)NA5)_NO numeric
@attribute wFLC(Del(K)NA6)_NO numeric
@attribute wFLC(Del(K)NA7)_NO numeric
@attribute wFLC(Del(K)NA8)_NO numeric
@attribute wFLC(Del(K)NA9)_NO numeric
@attribute wFLC(Del(Rho)NA1)_NO numeric
@attribute wFLC(Del(Rho)NA10)_NO numeric
@attribute wFLC(Del(Rho)NA2)_NO numeric
@attribute wFLC(Del(Rho)NA3)_NO numeric
@attribute wFLC(Del(Rho)NA4)_NO numeric
@attribute wFLC(Del(Rho)NA5)_NO numeric
@attribute wFLC(Del(Rho)NA6)_NO numeric
@attribute wFLC(Del(Rho)NA7)_NO numeric
@attribute wFLC(Del(Rho)NA8)_NO numeric
@attribute wFLC(Del(Rho)NA9)_NO numeric
@attribute wFLC(Del(Rho)NIA)_NO numeric
@attribute wFLC(Del(Rho)NMax)_NO numeric
@attribute wFLC(Del(Rho)NMin)_NO numeric
@attribute wFLC(EP1)_NO numeric
@attribute wFLC(EP10)_NO numeric
@attribute wFLC(EP2)_NO numeric
@attribute wFLC(EP3)_NO numeric
@attribute wFLC(EP4)_NO numeric
@attribute wFLC(EP5)_NO numeric
@attribute wFLC(EP6)_NO numeric
@attribute wFLC(EP7)_NO numeric
@attribute wFLC(EP8)_NO numeric
@attribute wFLC(EP9)_NO numeric
@attribute wFLC(Energy)_NO numeric
@attribute wFLC(Fuk)_NO numeric
@attribute wFLC(Fuk1)_NO numeric
@attribute wFLC(Fuk10)_NO numeric
@attribute wFLC(Fuk2)_NO numeric
@attribute wFLC(Fuk3)_NO numeric
@attribute wFLC(Fuk4)_NO numeric
@attribute wFLC(Fuk5)_NO numeric
@attribute wFLC(Fuk6)_NO numeric
@attribute wFLC(Fuk7)_NO numeric
@attribute wFLC(Fuk8)_NO numeric
@attribute wFLC(Fuk9)_NO numeric
@attribute wFLC(FukMax)_NO numeric
@attribute wFLC(FukMin)_NO numeric
@attribute wFLC(Lapl)_NO numeric
@attribute wFLC(Lapl1)_NO numeric
@attribute wFLC(Lapl10)_NO numeric
@attribute wFLC(Lapl2)_NO numeric
@attribute wFLC(Lapl3)_NO numeric
@attribute wFLC(Lapl4)_NO numeric
@attribute wFLC(Lapl5)_NO numeric
@attribute wFLC(Lapl6)_NO numeric
@attribute wFLC(Lapl7)_NO numeric
@attribute wFLC(Lapl8)_NO numeric
@attribute wFLC(Lapl9)_NO numeric
@attribute wFLC(LaplMax)_NO numeric
@attribute wFLC(LaplMin)_NO numeric
@attribute wFLC(PIP1)_NO numeric
@attribute wFLC(PIP10)_NO numeric
@attribute wFLC(PIP11)_NO numeric
@attribute wFLC(PIP12)_NO numeric
@attribute wFLC(PIP13)_NO numeric
@attribute wFLC(PIP14)_NO numeric
@attribute wFLC(PIP15)_NO numeric
@attribute wFLC(PIP16)_NO numeric
@attribute wFLC(PIP17)_NO numeric
@attribute wFLC(PIP18)_NO numeric
@attribute wFLC(PIP19)_NO numeric
@attribute wFLC(PIP2)_NO numeric
@attribute wFLC(PIP20)_NO numeric
@attribute wFLC(PIP3)_NO numeric
@attribute wFLC(PIP4)_NO numeric
@attribute wFLC(PIP5)_NO numeric
@attribute wFLC(PIP6)_NO numeric
@attribute wFLC(PIP7)_NO numeric
@attribute wFLC(PIP8)_NO numeric
@attribute wFLC(PIP9)_NO numeric
@attribute wFLC(PIPAvg)_NO numeric
@attribute wFLC(PIPMax)_NO numeric
@attribute wFLC(PIPMin)_NO numeric
@attribute wFLC(Population)_NO numeric
@attribute wFLC(SIDel(G)N)_NO numeric
@attribute wFLC(SIDel(K)N)_NO numeric
@attribute wFLC(SIDel(Rho)N)_NO numeric
@attribute wFLC(SIEP)_NO numeric
@attribute wFLC(SIEPA1)_NO numeric
@attribute wFLC(SIEPA10)_NO numeric
@attribute wFLC(SIEPA2)_NO numeric
@attribute wFLC(SIEPA3)_NO numeric
@attribute wFLC(SIEPA4)_NO numeric
@attribute wFLC(SIEPA5)_NO numeric
@attribute wFLC(SIEPA6)_NO numeric
@attribute wFLC(SIEPA7)_NO numeric
@attribute wFLC(SIEPA8)_NO numeric
@attribute wFLC(SIEPA9)_NO numeric
@attribute wFLC(SIEPIA)_NO numeric
@attribute wFLC(SIEPMax)_NO numeric
@attribute wFLC(SIEPMin)_NO numeric
@attribute wFLC(SIG)_NO numeric
@attribute wFLC(SIGA1)_NO numeric
@attribute wFLC(SIGA10)_NO numeric
@attribute wFLC(SIGA2)_NO numeric
@attribute wFLC(SIGA3)_NO numeric
@attribute wFLC(SIGA4)_NO numeric
@attribute wFLC(SIGA5)_NO numeric
@attribute wFLC(SIGA6)_NO numeric
@attribute wFLC(SIGA7)_NO numeric
@attribute wFLC(SIGA8)_NO numeric
@attribute wFLC(SIGA9)_NO numeric
@attribute wFLC(SIGIA)_NO numeric
@attribute wFLC(SIGMax)_NO numeric
@attribute wFLC(SIGMin)_NO numeric
@attribute wFLC(SIK)_NO numeric
@attribute wFLC(SIKA1)_NO numeric
@attribute wFLC(SIKA10)_NO numeric
@attribute wFLC(SIKA2)_NO numeric
@attribute wFLC(SIKA3)_NO numeric
@attribute wFLC(SIKA4)_NO numeric
@attribute wFLC(SIKA5)_NO numeric
@attribute wFLC(SIKA6)_NO numeric
@attribute wFLC(SIKA7)_NO numeric
@attribute wFLC(SIKA8)_NO numeric
@attribute wFLC(SIKA9)_NO numeric
@attribute wFLC(SIKIA)_NO numeric
@attribute wFLC(SIKMax)_NO numeric
@attribute wFLC(SIKMin)_NO numeric
@attribute wFLC(SurfArea)_NO numeric
@attribute wFLC(VOLTAE)_NO numeric
@attribute wNLC(Ap)_NO numeric
@attribute wNLC(Xi)_NO numeric
@attribute wNLC(DHf)_NO numeric
@attribute wNLC(ECI)_NO numeric
@attribute wNLC(HP)_NO numeric
@attribute wNLC(IP)_NO numeric
@attribute wNLC(ISA)_NO numeric
@attribute wNLC(Mw)_NO numeric
@attribute wNLC(None)_NO numeric
@attribute wNLC(Num_Atoms)_NO numeric
@attribute wNLC(TopDist)_NO numeric
@attribute wNLC(L1-9)_NO numeric
@attribute wNLC(Z1)_NO numeric
@attribute wNLC(Z2)_NO numeric
@attribute wNLC(Z3)_NO numeric
@attribute wNLC(Del(G)NA1)_NO numeric
@attribute wNLC(Del(G)NA10)_NO numeric
@attribute wNLC(Del(G)NA2)_NO numeric
@attribute wNLC(Del(G)NA3)_NO numeric
@attribute wNLC(Del(G)NA4)_NO numeric
@attribute wNLC(Del(G)NA5)_NO numeric
@attribute wNLC(Del(G)NA6)_NO numeric
@attribute wNLC(Del(G)NA7)_NO numeric
@attribute wNLC(Del(G)NA8)_NO numeric
@attribute wNLC(Del(G)NA9)_NO numeric
@attribute wNLC(Del(G)NIA)_NO numeric
@attribute wNLC(Del(G)NMax)_NO numeric
@attribute wNLC(Del(G)NMin)_NO numeric
@attribute wNLC(Del(K)IA)_NO numeric
@attribute wNLC(Del(K)Max)_NO numeric
@attribute wNLC(Del(K)Min)_NO numeric
@attribute wNLC(Del(K)NA1)_NO numeric
@attribute wNLC(Del(K)NA10)_NO numeric
@attribute wNLC(Del(K)NA2)_NO numeric
@attribute wNLC(Del(K)NA3)_NO numeric
@attribute wNLC(Del(K)NA4)_NO numeric
@attribute wNLC(Del(K)NA5)_NO numeric
@attribute wNLC(Del(K)NA6)_NO numeric
@attribute wNLC(Del(K)NA7)_NO numeric
@attribute wNLC(Del(K)NA8)_NO numeric
@attribute wNLC(Del(K)NA9)_NO numeric
@attribute wNLC(Del(Rho)NA1)_NO numeric
@attribute wNLC(Del(Rho)NA10)_NO numeric
@attribute wNLC(Del(Rho)NA2)_NO numeric
@attribute wNLC(Del(Rho)NA3)_NO numeric
@attribute wNLC(Del(Rho)NA4)_NO numeric
@attribute wNLC(Del(Rho)NA5)_NO numeric
@attribute wNLC(Del(Rho)NA6)_NO numeric
@attribute wNLC(Del(Rho)NA7)_NO numeric
@attribute wNLC(Del(Rho)NA8)_NO numeric
@attribute wNLC(Del(Rho)NA9)_NO numeric
@attribute wNLC(Del(Rho)NIA)_NO numeric
@attribute wNLC(Del(Rho)NMax)_NO numeric
@attribute wNLC(Del(Rho)NMin)_NO numeric
@attribute wNLC(EP1)_NO numeric
@attribute wNLC(EP10)_NO numeric
@attribute wNLC(EP2)_NO numeric
@attribute wNLC(EP3)_NO numeric
@attribute wNLC(EP4)_NO numeric
@attribute wNLC(EP5)_NO numeric
@attribute wNLC(EP6)_NO numeric
@attribute wNLC(EP7)_NO numeric
@attribute wNLC(EP8)_NO numeric
@attribute wNLC(EP9)_NO numeric
@attribute wNLC(Energy)_NO numeric
@attribute wNLC(Fuk)_NO numeric
@attribute wNLC(Fuk1)_NO numeric
@attribute wNLC(Fuk10)_NO numeric
@attribute wNLC(Fuk2)_NO numeric
@attribute wNLC(Fuk3)_NO numeric
@attribute wNLC(Fuk4)_NO numeric
@attribute wNLC(Fuk5)_NO numeric
@attribute wNLC(Fuk6)_NO numeric
@attribute wNLC(Fuk7)_NO numeric
@attribute wNLC(Fuk8)_NO numeric
@attribute wNLC(Fuk9)_NO numeric
@attribute wNLC(FukMax)_NO numeric
@attribute wNLC(FukMin)_NO numeric
@attribute wNLC(Lapl)_NO numeric
@attribute wNLC(Lapl1)_NO numeric
@attribute wNLC(Lapl10)_NO numeric
@attribute wNLC(Lapl2)_NO numeric
@attribute wNLC(Lapl3)_NO numeric
@attribute wNLC(Lapl4)_NO numeric
@attribute wNLC(Lapl5)_NO numeric
@attribute wNLC(Lapl6)_NO numeric
@attribute wNLC(Lapl7)_NO numeric
@attribute wNLC(Lapl8)_NO numeric
@attribute wNLC(Lapl9)_NO numeric
@attribute wNLC(LaplMax)_NO numeric
@attribute wNLC(LaplMin)_NO numeric
@attribute wNLC(PIP1)_NO numeric
@attribute wNLC(PIP10)_NO numeric
@attribute wNLC(PIP11)_NO numeric
@attribute wNLC(PIP12)_NO numeric
@attribute wNLC(PIP13)_NO numeric
@attribute wNLC(PIP14)_NO numeric
@attribute wNLC(PIP15)_NO numeric
@attribute wNLC(PIP16)_NO numeric
@attribute wNLC(PIP17)_NO numeric
@attribute wNLC(PIP18)_NO numeric
@attribute wNLC(PIP19)_NO numeric
@attribute wNLC(PIP2)_NO numeric
@attribute wNLC(PIP20)_NO numeric
@attribute wNLC(PIP3)_NO numeric
@attribute wNLC(PIP4)_NO numeric
@attribute wNLC(PIP5)_NO numeric
@attribute wNLC(PIP6)_NO numeric
@attribute wNLC(PIP7)_NO numeric
@attribute wNLC(PIP8)_NO numeric
@attribute wNLC(PIP9)_NO numeric
@attribute wNLC(PIPAvg)_NO numeric
@attribute wNLC(PIPMax)_NO numeric
@attribute wNLC(PIPMin)_NO numeric
@attribute wNLC(Population)_NO numeric
@attribute wNLC(SIDel(G)N)_NO numeric
@attribute wNLC(SIDel(K)N)_NO numeric
@attribute wNLC(SIDel(Rho)N)_NO numeric
@attribute wNLC(SIEP)_NO numeric
@attribute wNLC(SIEPA1)_NO numeric
@attribute wNLC(SIEPA10)_NO numeric
@attribute wNLC(SIEPA2)_NO numeric
@attribute wNLC(SIEPA3)_NO numeric
@attribute wNLC(SIEPA4)_NO numeric
@attribute wNLC(SIEPA5)_NO numeric
@attribute wNLC(SIEPA6)_NO numeric
@attribute wNLC(SIEPA7)_NO numeric
@attribute wNLC(SIEPA8)_NO numeric
@attribute wNLC(SIEPA9)_NO numeric
@attribute wNLC(SIEPIA)_NO numeric
@attribute wNLC(SIEPMax)_NO numeric
@attribute wNLC(SIEPMin)_NO numeric
@attribute wNLC(SIG)_NO numeric
@attribute wNLC(SIGA1)_NO numeric
@attribute wNLC(SIGA10)_NO numeric
@attribute wNLC(SIGA2)_NO numeric
@attribute wNLC(SIGA3)_NO numeric
@attribute wNLC(SIGA4)_NO numeric
@attribute wNLC(SIGA5)_NO numeric
@attribute wNLC(SIGA6)_NO numeric
@attribute wNLC(SIGA7)_NO numeric
@attribute wNLC(SIGA8)_NO numeric
@attribute wNLC(SIGA9)_NO numeric
@attribute wNLC(SIGIA)_NO numeric
@attribute wNLC(SIGMax)_NO numeric
@attribute wNLC(SIGMin)_NO numeric
@attribute wNLC(SIK)_NO numeric
@attribute wNLC(SIKA1)_NO numeric
@attribute wNLC(SIKA10)_NO numeric
@attribute wNLC(SIKA2)_NO numeric
@attribute wNLC(SIKA3)_NO numeric
@attribute wNLC(SIKA4)_NO numeric
@attribute wNLC(SIKA5)_NO numeric
@attribute wNLC(SIKA6)_NO numeric
@attribute wNLC(SIKA7)_NO numeric
@attribute wNLC(SIKA8)_NO numeric
@attribute wNLC(SIKA9)_NO numeric
@attribute wNLC(SIKIA)_NO numeric
@attribute wNLC(SIKMax)_NO numeric
@attribute wNLC(SIKMin)_NO numeric
@attribute wNLC(SurfArea)_NO numeric
@attribute wNLC(VOLTAE)_NO numeric
@attribute wCO(Ap)_NO numeric
@attribute wCO(Xi)_NO numeric
@attribute wCO(DHf)_NO numeric
@attribute wCO(ECI)_NO numeric
@attribute wCO(HP)_NO numeric
@attribute wCO(IP)_NO numeric
@attribute wCO(ISA)_NO numeric
@attribute wCO(Mw)_NO numeric
@attribute wCO(None)_NO numeric
@attribute wCO(Num_Atoms)_NO numeric
@attribute wCO(TopDist)_NO numeric
@attribute wCO(L1-9)_NO numeric
@attribute wCO(Z1)_NO numeric
@attribute wCO(Z2)_NO numeric
@attribute wCO(Z3)_NO numeric
@attribute wCO(Del(G)NA1)_NO numeric
@attribute wCO(Del(G)NA10)_NO numeric
@attribute wCO(Del(G)NA2)_NO numeric
@attribute wCO(Del(G)NA3)_NO numeric
@attribute wCO(Del(G)NA4)_NO numeric
@attribute wCO(Del(G)NA5)_NO numeric
@attribute wCO(Del(G)NA6)_NO numeric
@attribute wCO(Del(G)NA7)_NO numeric
@attribute wCO(Del(G)NA8)_NO numeric
@attribute wCO(Del(G)NA9)_NO numeric
@attribute wCO(Del(G)NIA)_NO numeric
@attribute wCO(Del(G)NMax)_NO numeric
@attribute wCO(Del(G)NMin)_NO numeric
@attribute wCO(Del(K)IA)_NO numeric
@attribute wCO(Del(K)Max)_NO numeric
@attribute wCO(Del(K)Min)_NO numeric
@attribute wCO(Del(K)NA1)_NO numeric
@attribute wCO(Del(K)NA10)_NO numeric
@attribute wCO(Del(K)NA2)_NO numeric
@attribute wCO(Del(K)NA3)_NO numeric
@attribute wCO(Del(K)NA4)_NO numeric
@attribute wCO(Del(K)NA5)_NO numeric
@attribute wCO(Del(K)NA6)_NO numeric
@attribute wCO(Del(K)NA7)_NO numeric
@attribute wCO(Del(K)NA8)_NO numeric
@attribute wCO(Del(K)NA9)_NO numeric
@attribute wCO(Del(Rho)NA1)_NO numeric
@attribute wCO(Del(Rho)NA10)_NO numeric
@attribute wCO(Del(Rho)NA2)_NO numeric
@attribute wCO(Del(Rho)NA3)_NO numeric
@attribute wCO(Del(Rho)NA4)_NO numeric
@attribute wCO(Del(Rho)NA5)_NO numeric
@attribute wCO(Del(Rho)NA6)_NO numeric
@attribute wCO(Del(Rho)NA7)_NO numeric
@attribute wCO(Del(Rho)NA8)_NO numeric
@attribute wCO(Del(Rho)NA9)_NO numeric
@attribute wCO(Del(Rho)NIA)_NO numeric
@attribute wCO(Del(Rho)NMax)_NO numeric
@attribute wCO(Del(Rho)NMin)_NO numeric
@attribute wCO(EP1)_NO numeric
@attribute wCO(EP10)_NO numeric
@attribute wCO(EP2)_NO numeric
@attribute wCO(EP3)_NO numeric
@attribute wCO(EP4)_NO numeric
@attribute wCO(EP5)_NO numeric
@attribute wCO(EP6)_NO numeric
@attribute wCO(EP7)_NO numeric
@attribute wCO(EP8)_NO numeric
@attribute wCO(EP9)_NO numeric
@attribute wCO(Energy)_NO numeric
@attribute wCO(Fuk)_NO numeric
@attribute wCO(Fuk1)_NO numeric
@attribute wCO(Fuk10)_NO numeric
@attribute wCO(Fuk2)_NO numeric
@attribute wCO(Fuk3)_NO numeric
@attribute wCO(Fuk4)_NO numeric
@attribute wCO(Fuk5)_NO numeric
@attribute wCO(Fuk6)_NO numeric
@attribute wCO(Fuk7)_NO numeric
@attribute wCO(Fuk8)_NO numeric
@attribute wCO(Fuk9)_NO numeric
@attribute wCO(FukMax)_NO numeric
@attribute wCO(FukMin)_NO numeric
@attribute wCO(Lapl)_NO numeric
@attribute wCO(Lapl1)_NO numeric
@attribute wCO(Lapl10)_NO numeric
@attribute wCO(Lapl2)_NO numeric
@attribute wCO(Lapl3)_NO numeric
@attribute wCO(Lapl4)_NO numeric
@attribute wCO(Lapl5)_NO numeric
@attribute wCO(Lapl6)_NO numeric
@attribute wCO(Lapl7)_NO numeric
@attribute wCO(Lapl8)_NO numeric
@attribute wCO(Lapl9)_NO numeric
@attribute wCO(LaplMax)_NO numeric
@attribute wCO(LaplMin)_NO numeric
@attribute wCO(PIP1)_NO numeric
@attribute wCO(PIP10)_NO numeric
@attribute wCO(PIP11)_NO numeric
@attribute wCO(PIP12)_NO numeric
@attribute wCO(PIP13)_NO numeric
@attribute wCO(PIP14)_NO numeric
@attribute wCO(PIP15)_NO numeric
@attribute wCO(PIP16)_NO numeric
@attribute wCO(PIP17)_NO numeric
@attribute wCO(PIP18)_NO numeric
@attribute wCO(PIP19)_NO numeric
@attribute wCO(PIP2)_NO numeric
@attribute wCO(PIP20)_NO numeric
@attribute wCO(PIP3)_NO numeric
@attribute wCO(PIP4)_NO numeric
@attribute wCO(PIP5)_NO numeric
@attribute wCO(PIP6)_NO numeric
@attribute wCO(PIP7)_NO numeric
@attribute wCO(PIP8)_NO numeric
@attribute wCO(PIP9)_NO numeric
@attribute wCO(PIPAvg)_NO numeric
@attribute wCO(PIPMax)_NO numeric
@attribute wCO(PIPMin)_NO numeric
@attribute wCO(Population)_NO numeric
@attribute wCO(SIDel(G)N)_NO numeric
@attribute wCO(SIDel(K)N)_NO numeric
@attribute wCO(SIDel(Rho)N)_NO numeric
@attribute wCO(SIEP)_NO numeric
@attribute wCO(SIEPA1)_NO numeric
@attribute wCO(SIEPA10)_NO numeric
@attribute wCO(SIEPA2)_NO numeric
@attribute wCO(SIEPA3)_NO numeric
@attribute wCO(SIEPA4)_NO numeric
@attribute wCO(SIEPA5)_NO numeric
@attribute wCO(SIEPA6)_NO numeric
@attribute wCO(SIEPA7)_NO numeric
@attribute wCO(SIEPA8)_NO numeric
@attribute wCO(SIEPA9)_NO numeric
@attribute wCO(SIEPIA)_NO numeric
@attribute wCO(SIEPMax)_NO numeric
@attribute wCO(SIEPMin)_NO numeric
@attribute wCO(SIG)_NO numeric
@attribute wCO(SIGA1)_NO numeric
@attribute wCO(SIGA10)_NO numeric
@attribute wCO(SIGA2)_NO numeric
@attribute wCO(SIGA3)_NO numeric
@attribute wCO(SIGA4)_NO numeric
@attribute wCO(SIGA5)_NO numeric
@attribute wCO(SIGA6)_NO numeric
@attribute wCO(SIGA7)_NO numeric
@attribute wCO(SIGA8)_NO numeric
@attribute wCO(SIGA9)_NO numeric
@attribute wCO(SIGIA)_NO numeric
@attribute wCO(SIGMax)_NO numeric
@attribute wCO(SIGMin)_NO numeric
@attribute wCO(SIK)_NO numeric
@attribute wCO(SIKA1)_NO numeric
@attribute wCO(SIKA10)_NO numeric
@attribute wCO(SIKA2)_NO numeric
@attribute wCO(SIKA3)_NO numeric
@attribute wCO(SIKA4)_NO numeric
@attribute wCO(SIKA5)_NO numeric
@attribute wCO(SIKA6)_NO numeric
@attribute wCO(SIKA7)_NO numeric
@attribute wCO(SIKA8)_NO numeric
@attribute wCO(SIKA9)_NO numeric
@attribute wCO(SIKIA)_NO numeric
@attribute wCO(SIKMax)_NO numeric
@attribute wCO(SIKMin)_NO numeric
@attribute wCO(SurfArea)_NO numeric
@attribute wCO(VOLTAE)_NO numeric
@attribute wLCO(Ap)_NO numeric
@attribute wLCO(Xi)_NO numeric
@attribute wLCO(DHf)_NO numeric
@attribute wLCO(ECI)_NO numeric
@attribute wLCO(HP)_NO numeric
@attribute wLCO(IP)_NO numeric
@attribute wLCO(ISA)_NO numeric
@attribute wLCO(Mw)_NO numeric
@attribute wLCO(None)_NO numeric
@attribute wLCO(Num_Atoms)_NO numeric
@attribute wLCO(TopDist)_NO numeric
@attribute wLCO(L1-9)_NO numeric
@attribute wLCO(Z1)_NO numeric
@attribute wLCO(Z2)_NO numeric
@attribute wLCO(Z3)_NO numeric
@attribute wLCO(Del(G)NA1)_NO numeric
@attribute wLCO(Del(G)NA10)_NO numeric
@attribute wLCO(Del(G)NA2)_NO numeric
@attribute wLCO(Del(G)NA3)_NO numeric
@attribute wLCO(Del(G)NA4)_NO numeric
@attribute wLCO(Del(G)NA5)_NO numeric
@attribute wLCO(Del(G)NA6)_NO numeric
@attribute wLCO(Del(G)NA7)_NO numeric
@attribute wLCO(Del(G)NA8)_NO numeric
@attribute wLCO(Del(G)NA9)_NO numeric
@attribute wLCO(Del(G)NIA)_NO numeric
@attribute wLCO(Del(G)NMax)_NO numeric
@attribute wLCO(Del(G)NMin)_NO numeric
@attribute wLCO(Del(K)IA)_NO numeric
@attribute wLCO(Del(K)Max)_NO numeric
@attribute wLCO(Del(K)Min)_NO numeric
@attribute wLCO(Del(K)NA1)_NO numeric
@attribute wLCO(Del(K)NA10)_NO numeric
@attribute wLCO(Del(K)NA2)_NO numeric
@attribute wLCO(Del(K)NA3)_NO numeric
@attribute wLCO(Del(K)NA4)_NO numeric
@attribute wLCO(Del(K)NA5)_NO numeric
@attribute wLCO(Del(K)NA6)_NO numeric
@attribute wLCO(Del(K)NA7)_NO numeric
@attribute wLCO(Del(K)NA8)_NO numeric
@attribute wLCO(Del(K)NA9)_NO numeric
@attribute wLCO(Del(Rho)NA1)_NO numeric
@attribute wLCO(Del(Rho)NA10)_NO numeric
@attribute wLCO(Del(Rho)NA2)_NO numeric
@attribute wLCO(Del(Rho)NA3)_NO numeric
@attribute wLCO(Del(Rho)NA4)_NO numeric
@attribute wLCO(Del(Rho)NA5)_NO numeric
@attribute wLCO(Del(Rho)NA6)_NO numeric
@attribute wLCO(Del(Rho)NA7)_NO numeric
@attribute wLCO(Del(Rho)NA8)_NO numeric
@attribute wLCO(Del(Rho)NA9)_NO numeric
@attribute wLCO(Del(Rho)NIA)_NO numeric
@attribute wLCO(Del(Rho)NMax)_NO numeric
@attribute wLCO(Del(Rho)NMin)_NO numeric
@attribute wLCO(EP1)_NO numeric
@attribute wLCO(EP10)_NO numeric
@attribute wLCO(EP2)_NO numeric
@attribute wLCO(EP3)_NO numeric
@attribute wLCO(EP4)_NO numeric
@attribute wLCO(EP5)_NO numeric
@attribute wLCO(EP6)_NO numeric
@attribute wLCO(EP7)_NO numeric
@attribute wLCO(EP8)_NO numeric
@attribute wLCO(EP9)_NO numeric
@attribute wLCO(Energy)_NO numeric
@attribute wLCO(Fuk)_NO numeric
@attribute wLCO(Fuk1)_NO numeric
@attribute wLCO(Fuk10)_NO numeric
@attribute wLCO(Fuk2)_NO numeric
@attribute wLCO(Fuk3)_NO numeric
@attribute wLCO(Fuk4)_NO numeric
@attribute wLCO(Fuk5)_NO numeric
@attribute wLCO(Fuk6)_NO numeric
@attribute wLCO(Fuk7)_NO numeric
@attribute wLCO(Fuk8)_NO numeric
@attribute wLCO(Fuk9)_NO numeric
@attribute wLCO(FukMax)_NO numeric
@attribute wLCO(FukMin)_NO numeric
@attribute wLCO(Lapl)_NO numeric
@attribute wLCO(Lapl1)_NO numeric
@attribute wLCO(Lapl10)_NO numeric
@attribute wLCO(Lapl2)_NO numeric
@attribute wLCO(Lapl3)_NO numeric
@attribute wLCO(Lapl4)_NO numeric
@attribute wLCO(Lapl5)_NO numeric
@attribute wLCO(Lapl6)_NO numeric
@attribute wLCO(Lapl7)_NO numeric
@attribute wLCO(Lapl8)_NO numeric
@attribute wLCO(Lapl9)_NO numeric
@attribute wLCO(LaplMax)_NO numeric
@attribute wLCO(LaplMin)_NO numeric
@attribute wLCO(PIP1)_NO numeric
@attribute wLCO(PIP10)_NO numeric
@attribute wLCO(PIP11)_NO numeric
@attribute wLCO(PIP12)_NO numeric
@attribute wLCO(PIP13)_NO numeric
@attribute wLCO(PIP14)_NO numeric
@attribute wLCO(PIP15)_NO numeric
@attribute wLCO(PIP16)_NO numeric
@attribute wLCO(PIP17)_NO numeric
@attribute wLCO(PIP18)_NO numeric
@attribute wLCO(PIP19)_NO numeric
@attribute wLCO(PIP2)_NO numeric
@attribute wLCO(PIP20)_NO numeric
@attribute wLCO(PIP3)_NO numeric
@attribute wLCO(PIP4)_NO numeric
@attribute wLCO(PIP5)_NO numeric
@attribute wLCO(PIP6)_NO numeric
@attribute wLCO(PIP7)_NO numeric
@attribute wLCO(PIP8)_NO numeric
@attribute wLCO(PIP9)_NO numeric
@attribute wLCO(PIPAvg)_NO numeric
@attribute wLCO(PIPMax)_NO numeric
@attribute wLCO(PIPMin)_NO numeric
@attribute wLCO(Population)_NO numeric
@attribute wLCO(SIDel(G)N)_NO numeric
@attribute wLCO(SIDel(K)N)_NO numeric
@attribute wLCO(SIDel(Rho)N)_NO numeric
@attribute wLCO(SIEP)_NO numeric
@attribute wLCO(SIEPA1)_NO numeric
@attribute wLCO(SIEPA10)_NO numeric
@attribute wLCO(SIEPA2)_NO numeric
@attribute wLCO(SIEPA3)_NO numeric
@attribute wLCO(SIEPA4)_NO numeric
@attribute wLCO(SIEPA5)_NO numeric
@attribute wLCO(SIEPA6)_NO numeric
@attribute wLCO(SIEPA7)_NO numeric
@attribute wLCO(SIEPA8)_NO numeric
@attribute wLCO(SIEPA9)_NO numeric
@attribute wLCO(SIEPIA)_NO numeric
@attribute wLCO(SIEPMax)_NO numeric
@attribute wLCO(SIEPMin)_NO numeric
@attribute wLCO(SIG)_NO numeric
@attribute wLCO(SIGA1)_NO numeric
@attribute wLCO(SIGA10)_NO numeric
@attribute wLCO(SIGA2)_NO numeric
@attribute wLCO(SIGA3)_NO numeric
@attribute wLCO(SIGA4)_NO numeric
@attribute wLCO(SIGA5)_NO numeric
@attribute wLCO(SIGA6)_NO numeric
@attribute wLCO(SIGA7)_NO numeric
@attribute wLCO(SIGA8)_NO numeric
@attribute wLCO(SIGA9)_NO numeric
@attribute wLCO(SIGIA)_NO numeric
@attribute wLCO(SIGMax)_NO numeric
@attribute wLCO(SIGMin)_NO numeric
@attribute wLCO(SIK)_NO numeric
@attribute wLCO(SIKA1)_NO numeric
@attribute wLCO(SIKA10)_NO numeric
@attribute wLCO(SIKA2)_NO numeric
@attribute wLCO(SIKA3)_NO numeric
@attribute wLCO(SIKA4)_NO numeric
@attribute wLCO(SIKA5)_NO numeric
@attribute wLCO(SIKA6)_NO numeric
@attribute wLCO(SIKA7)_NO numeric
@attribute wLCO(SIKA8)_NO numeric
@attribute wLCO(SIKA9)_NO numeric
@attribute wLCO(SIKIA)_NO numeric
@attribute wLCO(SIKMax)_NO numeric
@attribute wLCO(SIKMin)_NO numeric
@attribute wLCO(SurfArea)_NO numeric
@attribute wLCO(VOLTAE)_NO numeric
@attribute wRWCO(Ap)_NO numeric
@attribute wRWCO(Xi)_NO numeric
@attribute wRWCO(DHf)_NO numeric
@attribute wRWCO(ECI)_NO numeric
@attribute wRWCO(HP)_NO numeric
@attribute wRWCO(IP)_NO numeric
@attribute wRWCO(ISA)_NO numeric
@attribute wRWCO(Mw)_NO numeric
@attribute wRWCO(None)_NO numeric
@attribute wRWCO(Num_Atoms)_NO numeric
@attribute wRWCO(TopDist)_NO numeric
@attribute wRWCO(L1-9)_NO numeric
@attribute wRWCO(Z1)_NO numeric
@attribute wRWCO(Z2)_NO numeric
@attribute wRWCO(Z3)_NO numeric
@attribute wRWCO(Del(G)NA1)_NO numeric
@attribute wRWCO(Del(G)NA10)_NO numeric
@attribute wRWCO(Del(G)NA2)_NO numeric
@attribute wRWCO(Del(G)NA3)_NO numeric
@attribute wRWCO(Del(G)NA4)_NO numeric
@attribute wRWCO(Del(G)NA5)_NO numeric
@attribute wRWCO(Del(G)NA6)_NO numeric
@attribute wRWCO(Del(G)NA7)_NO numeric
@attribute wRWCO(Del(G)NA8)_NO numeric
@attribute wRWCO(Del(G)NA9)_NO numeric
@attribute wRWCO(Del(G)NIA)_NO numeric
@attribute wRWCO(Del(G)NMax)_NO numeric
@attribute wRWCO(Del(G)NMin)_NO numeric
@attribute wRWCO(Del(K)IA)_NO numeric
@attribute wRWCO(Del(K)Max)_NO numeric
@attribute wRWCO(Del(K)Min)_NO numeric
@attribute wRWCO(Del(K)NA1)_NO numeric
@attribute wRWCO(Del(K)NA10)_NO numeric
@attribute wRWCO(Del(K)NA2)_NO numeric
@attribute wRWCO(Del(K)NA3)_NO numeric
@attribute wRWCO(Del(K)NA4)_NO numeric
@attribute wRWCO(Del(K)NA5)_NO numeric
@attribute wRWCO(Del(K)NA6)_NO numeric
@attribute wRWCO(Del(K)NA7)_NO numeric
@attribute wRWCO(Del(K)NA8)_NO numeric
@attribute wRWCO(Del(K)NA9)_NO numeric
@attribute wRWCO(Del(Rho)NA1)_NO numeric
@attribute wRWCO(Del(Rho)NA10)_NO numeric
@attribute wRWCO(Del(Rho)NA2)_NO numeric
@attribute wRWCO(Del(Rho)NA3)_NO numeric
@attribute wRWCO(Del(Rho)NA4)_NO numeric
@attribute wRWCO(Del(Rho)NA5)_NO numeric
@attribute wRWCO(Del(Rho)NA6)_NO numeric
@attribute wRWCO(Del(Rho)NA7)_NO numeric
@attribute wRWCO(Del(Rho)NA8)_NO numeric
@attribute wRWCO(Del(Rho)NA9)_NO numeric
@attribute wRWCO(Del(Rho)NIA)_NO numeric
@attribute wRWCO(Del(Rho)NMax)_NO numeric
@attribute wRWCO(Del(Rho)NMin)_NO numeric
@attribute wRWCO(EP1)_NO numeric
@attribute wRWCO(EP10)_NO numeric
@attribute wRWCO(EP2)_NO numeric
@attribute wRWCO(EP3)_NO numeric
@attribute wRWCO(EP4)_NO numeric
@attribute wRWCO(EP5)_NO numeric
@attribute wRWCO(EP6)_NO numeric
@attribute wRWCO(EP7)_NO numeric
@attribute wRWCO(EP8)_NO numeric
@attribute wRWCO(EP9)_NO numeric
@attribute wRWCO(Energy)_NO numeric
@attribute wRWCO(Fuk)_NO numeric
@attribute wRWCO(Fuk1)_NO numeric
@attribute wRWCO(Fuk10)_NO numeric
@attribute wRWCO(Fuk2)_NO numeric
@attribute wRWCO(Fuk3)_NO numeric
@attribute wRWCO(Fuk4)_NO numeric
@attribute wRWCO(Fuk5)_NO numeric
@attribute wRWCO(Fuk6)_NO numeric
@attribute wRWCO(Fuk7)_NO numeric
@attribute wRWCO(Fuk8)_NO numeric
@attribute wRWCO(Fuk9)_NO numeric
@attribute wRWCO(FukMax)_NO numeric
@attribute wRWCO(FukMin)_NO numeric
@attribute wRWCO(Lapl)_NO numeric
@attribute wRWCO(Lapl1)_NO numeric
@attribute wRWCO(Lapl10)_NO numeric
@attribute wRWCO(Lapl2)_NO numeric
@attribute wRWCO(Lapl3)_NO numeric
@attribute wRWCO(Lapl4)_NO numeric
@attribute wRWCO(Lapl5)_NO numeric
@attribute wRWCO(Lapl6)_NO numeric
@attribute wRWCO(Lapl7)_NO numeric
@attribute wRWCO(Lapl8)_NO numeric
@attribute wRWCO(Lapl9)_NO numeric
@attribute wRWCO(LaplMax)_NO numeric
@attribute wRWCO(LaplMin)_NO numeric
@attribute wRWCO(PIP1)_NO numeric
@attribute wRWCO(PIP10)_NO numeric
@attribute wRWCO(PIP11)_NO numeric
@attribute wRWCO(PIP12)_NO numeric
@attribute wRWCO(PIP13)_NO numeric
@attribute wRWCO(PIP14)_NO numeric
@attribute wRWCO(PIP15)_NO numeric
@attribute wRWCO(PIP16)_NO numeric
@attribute wRWCO(PIP17)_NO numeric
@attribute wRWCO(PIP18)_NO numeric
@attribute wRWCO(PIP19)_NO numeric
@attribute wRWCO(PIP2)_NO numeric
@attribute wRWCO(PIP20)_NO numeric
@attribute wRWCO(PIP3)_NO numeric
@attribute wRWCO(PIP4)_NO numeric
@attribute wRWCO(PIP5)_NO numeric
@attribute wRWCO(PIP6)_NO numeric
@attribute wRWCO(PIP7)_NO numeric
@attribute wRWCO(PIP8)_NO numeric
@attribute wRWCO(PIP9)_NO numeric
@attribute wRWCO(PIPAvg)_NO numeric
@attribute wRWCO(PIPMax)_NO numeric
@attribute wRWCO(PIPMin)_NO numeric
@attribute wRWCO(Population)_NO numeric
@attribute wRWCO(SIDel(G)N)_NO numeric
@attribute wRWCO(SIDel(K)N)_NO numeric
@attribute wRWCO(SIDel(Rho)N)_NO numeric
@attribute wRWCO(SIEP)_NO numeric
@attribute wRWCO(SIEPA1)_NO numeric
@attribute wRWCO(SIEPA10)_NO numeric
@attribute wRWCO(SIEPA2)_NO numeric
@attribute wRWCO(SIEPA3)_NO numeric
@attribute wRWCO(SIEPA4)_NO numeric
@attribute wRWCO(SIEPA5)_NO numeric
@attribute wRWCO(SIEPA6)_NO numeric
@attribute wRWCO(SIEPA7)_NO numeric
@attribute wRWCO(SIEPA8)_NO numeric
@attribute wRWCO(SIEPA9)_NO numeric
@attribute wRWCO(SIEPIA)_NO numeric
@attribute wRWCO(SIEPMax)_NO numeric
@attribute wRWCO(SIEPMin)_NO numeric
@attribute wRWCO(SIG)_NO numeric
@attribute wRWCO(SIGA1)_NO numeric
@attribute wRWCO(SIGA10)_NO numeric
@attribute wRWCO(SIGA2)_NO numeric
@attribute wRWCO(SIGA3)_NO numeric
@attribute wRWCO(SIGA4)_NO numeric
@attribute wRWCO(SIGA5)_NO numeric
@attribute wRWCO(SIGA6)_NO numeric
@attribute wRWCO(SIGA7)_NO numeric
@attribute wRWCO(SIGA8)_NO numeric
@attribute wRWCO(SIGA9)_NO numeric
@attribute wRWCO(SIGIA)_NO numeric
@attribute wRWCO(SIGMax)_NO numeric
@attribute wRWCO(SIGMin)_NO numeric
@attribute wRWCO(SIK)_NO numeric
@attribute wRWCO(SIKA1)_NO numeric
@attribute wRWCO(SIKA10)_NO numeric
@attribute wRWCO(SIKA2)_NO numeric
@attribute wRWCO(SIKA3)_NO numeric
@attribute wRWCO(SIKA4)_NO numeric
@attribute wRWCO(SIKA5)_NO numeric
@attribute wRWCO(SIKA6)_NO numeric
@attribute wRWCO(SIKA7)_NO numeric
@attribute wRWCO(SIKA8)_NO numeric
@attribute wRWCO(SIKA9)_NO numeric
@attribute wRWCO(SIKIA)_NO numeric
@attribute wRWCO(SIKMax)_NO numeric
@attribute wRWCO(SIKMin)_NO numeric
@attribute wRWCO(SurfArea)_NO numeric
@attribute wRWCO(VOLTAE)_NO numeric
@attribute wCTP(Ap)_NO numeric
@attribute wCTP(Xi)_NO numeric
@attribute wCTP(DHf)_NO numeric
@attribute wCTP(ECI)_NO numeric
@attribute wCTP(HP)_NO numeric
@attribute wCTP(IP)_NO numeric
@attribute wCTP(ISA)_NO numeric
@attribute wCTP(Mw)_NO numeric
@attribute wCTP(None)_NO numeric
@attribute wCTP(Num_Atoms)_NO numeric
@attribute wCTP(TopDist)_NO numeric
@attribute wCTP(L1-9)_NO numeric
@attribute wCTP(Z1)_NO numeric
@attribute wCTP(Z2)_NO numeric
@attribute wCTP(Z3)_NO numeric
@attribute wCTP(Del(G)NA1)_NO numeric
@attribute wCTP(Del(G)NA10)_NO numeric
@attribute wCTP(Del(G)NA2)_NO numeric
@attribute wCTP(Del(G)NA3)_NO numeric
@attribute wCTP(Del(G)NA4)_NO numeric
@attribute wCTP(Del(G)NA5)_NO numeric
@attribute wCTP(Del(G)NA6)_NO numeric
@attribute wCTP(Del(G)NA7)_NO numeric
@attribute wCTP(Del(G)NA8)_NO numeric
@attribute wCTP(Del(G)NA9)_NO numeric
@attribute wCTP(Del(G)NIA)_NO numeric
@attribute wCTP(Del(G)NMax)_NO numeric
@attribute wCTP(Del(G)NMin)_NO numeric
@attribute wCTP(Del(K)IA)_NO numeric
@attribute wCTP(Del(K)Max)_NO numeric
@attribute wCTP(Del(K)Min)_NO numeric
@attribute wCTP(Del(K)NA1)_NO numeric
@attribute wCTP(Del(K)NA10)_NO numeric
@attribute wCTP(Del(K)NA2)_NO numeric
@attribute wCTP(Del(K)NA3)_NO numeric
@attribute wCTP(Del(K)NA4)_NO numeric
@attribute wCTP(Del(K)NA5)_NO numeric
@attribute wCTP(Del(K)NA6)_NO numeric
@attribute wCTP(Del(K)NA7)_NO numeric
@attribute wCTP(Del(K)NA8)_NO numeric
@attribute wCTP(Del(K)NA9)_NO numeric
@attribute wCTP(Del(Rho)NA1)_NO numeric
@attribute wCTP(Del(Rho)NA10)_NO numeric
@attribute wCTP(Del(Rho)NA2)_NO numeric
@attribute wCTP(Del(Rho)NA3)_NO numeric
@attribute wCTP(Del(Rho)NA4)_NO numeric
@attribute wCTP(Del(Rho)NA5)_NO numeric
@attribute wCTP(Del(Rho)NA6)_NO numeric
@attribute wCTP(Del(Rho)NA7)_NO numeric
@attribute wCTP(Del(Rho)NA8)_NO numeric
@attribute wCTP(Del(Rho)NA9)_NO numeric
@attribute wCTP(Del(Rho)NIA)_NO numeric
@attribute wCTP(Del(Rho)NMax)_NO numeric
@attribute wCTP(Del(Rho)NMin)_NO numeric
@attribute wCTP(EP1)_NO numeric
@attribute wCTP(EP10)_NO numeric
@attribute wCTP(EP2)_NO numeric
@attribute wCTP(EP3)_NO numeric
@attribute wCTP(EP4)_NO numeric
@attribute wCTP(EP5)_NO numeric
@attribute wCTP(EP6)_NO numeric
@attribute wCTP(EP7)_NO numeric
@attribute wCTP(EP8)_NO numeric
@attribute wCTP(EP9)_NO numeric
@attribute wCTP(Energy)_NO numeric
@attribute wCTP(Fuk)_NO numeric
@attribute wCTP(Fuk1)_NO numeric
@attribute wCTP(Fuk10)_NO numeric
@attribute wCTP(Fuk2)_NO numeric
@attribute wCTP(Fuk3)_NO numeric
@attribute wCTP(Fuk4)_NO numeric
@attribute wCTP(Fuk5)_NO numeric
@attribute wCTP(Fuk6)_NO numeric
@attribute wCTP(Fuk7)_NO numeric
@attribute wCTP(Fuk8)_NO numeric
@attribute wCTP(Fuk9)_NO numeric
@attribute wCTP(FukMax)_NO numeric
@attribute wCTP(FukMin)_NO numeric
@attribute wCTP(Lapl)_NO numeric
@attribute wCTP(Lapl1)_NO numeric
@attribute wCTP(Lapl10)_NO numeric
@attribute wCTP(Lapl2)_NO numeric
@attribute wCTP(Lapl3)_NO numeric
@attribute wCTP(Lapl4)_NO numeric
@attribute wCTP(Lapl5)_NO numeric
@attribute wCTP(Lapl6)_NO numeric
@attribute wCTP(Lapl7)_NO numeric
@attribute wCTP(Lapl8)_NO numeric
@attribute wCTP(Lapl9)_NO numeric
@attribute wCTP(LaplMax)_NO numeric
@attribute wCTP(LaplMin)_NO numeric
@attribute wCTP(PIP1)_NO numeric
@attribute wCTP(PIP10)_NO numeric
@attribute wCTP(PIP11)_NO numeric
@attribute wCTP(PIP12)_NO numeric
@attribute wCTP(PIP13)_NO numeric
@attribute wCTP(PIP14)_NO numeric
@attribute wCTP(PIP15)_NO numeric
@attribute wCTP(PIP16)_NO numeric
@attribute wCTP(PIP17)_NO numeric
@attribute wCTP(PIP18)_NO numeric
@attribute wCTP(PIP19)_NO numeric
@attribute wCTP(PIP2)_NO numeric
@attribute wCTP(PIP20)_NO numeric
@attribute wCTP(PIP3)_NO numeric
@attribute wCTP(PIP4)_NO numeric
@attribute wCTP(PIP5)_NO numeric
@attribute wCTP(PIP6)_NO numeric
@attribute wCTP(PIP7)_NO numeric
@attribute wCTP(PIP8)_NO numeric
@attribute wCTP(PIP9)_NO numeric
@attribute wCTP(PIPAvg)_NO numeric
@attribute wCTP(PIPMax)_NO numeric
@attribute wCTP(PIPMin)_NO numeric
@attribute wCTP(Population)_NO numeric
@attribute wCTP(SIDel(G)N)_NO numeric
@attribute wCTP(SIDel(K)N)_NO numeric
@attribute wCTP(SIDel(Rho)N)_NO numeric
@attribute wCTP(SIEP)_NO numeric
@attribute wCTP(SIEPA1)_NO numeric
@attribute wCTP(SIEPA10)_NO numeric
@attribute wCTP(SIEPA2)_NO numeric
@attribute wCTP(SIEPA3)_NO numeric
@attribute wCTP(SIEPA4)_NO numeric
@attribute wCTP(SIEPA5)_NO numeric
@attribute wCTP(SIEPA6)_NO numeric
@attribute wCTP(SIEPA7)_NO numeric
@attribute wCTP(SIEPA8)_NO numeric
@attribute wCTP(SIEPA9)_NO numeric
@attribute wCTP(SIEPIA)_NO numeric
@attribute wCTP(SIEPMax)_NO numeric
@attribute wCTP(SIEPMin)_NO numeric
@attribute wCTP(SIG)_NO numeric
@attribute wCTP(SIGA1)_NO numeric
@attribute wCTP(SIGA10)_NO numeric
@attribute wCTP(SIGA2)_NO numeric
@attribute wCTP(SIGA3)_NO numeric
@attribute wCTP(SIGA4)_NO numeric
@attribute wCTP(SIGA5)_NO numeric
@attribute wCTP(SIGA6)_NO numeric
@attribute wCTP(SIGA7)_NO numeric
@attribute wCTP(SIGA8)_NO numeric
@attribute wCTP(SIGA9)_NO numeric
@attribute wCTP(SIGIA)_NO numeric
@attribute wCTP(SIGMax)_NO numeric
@attribute wCTP(SIGMin)_NO numeric
@attribute wCTP(SIK)_NO numeric
@attribute wCTP(SIKA1)_NO numeric
@attribute wCTP(SIKA10)_NO numeric
@attribute wCTP(SIKA2)_NO numeric
@attribute wCTP(SIKA3)_NO numeric
@attribute wCTP(SIKA4)_NO numeric
@attribute wCTP(SIKA5)_NO numeric
@attribute wCTP(SIKA6)_NO numeric
@attribute wCTP(SIKA7)_NO numeric
@attribute wCTP(SIKA8)_NO numeric
@attribute wCTP(SIKA9)_NO numeric
@attribute wCTP(SIKIA)_NO numeric
@attribute wCTP(SIKMax)_NO numeric
@attribute wCTP(SIKMin)_NO numeric
@attribute wCTP(SurfArea)_NO numeric
@attribute wCTP(VOLTAE)_NO numeric
@attribute wCLQ(Ap)_NO numeric
@attribute wCLQ(Xi)_NO numeric
@attribute wCLQ(DHf)_NO numeric
@attribute wCLQ(ECI)_NO numeric
@attribute wCLQ(HP)_NO numeric
@attribute wCLQ(IP)_NO numeric
@attribute wCLQ(ISA)_NO numeric
@attribute wCLQ(Mw)_NO numeric
@attribute wCLQ(None)_NO numeric
@attribute wCLQ(Num_Atoms)_NO numeric
@attribute wCLQ(TopDist)_NO numeric
@attribute wCLQ(L1-9)_NO numeric
@attribute wCLQ(Z1)_NO numeric
@attribute wCLQ(Z2)_NO numeric
@attribute wCLQ(Z3)_NO numeric
@attribute wCLQ(Del(G)NA1)_NO numeric
@attribute wCLQ(Del(G)NA10)_NO numeric
@attribute wCLQ(Del(G)NA2)_NO numeric
@attribute wCLQ(Del(G)NA3)_NO numeric
@attribute wCLQ(Del(G)NA4)_NO numeric
@attribute wCLQ(Del(G)NA5)_NO numeric
@attribute wCLQ(Del(G)NA6)_NO numeric
@attribute wCLQ(Del(G)NA7)_NO numeric
@attribute wCLQ(Del(G)NA8)_NO numeric
@attribute wCLQ(Del(G)NA9)_NO numeric
@attribute wCLQ(Del(G)NIA)_NO numeric
@attribute wCLQ(Del(G)NMax)_NO numeric
@attribute wCLQ(Del(G)NMin)_NO numeric
@attribute wCLQ(Del(K)IA)_NO numeric
@attribute wCLQ(Del(K)Max)_NO numeric
@attribute wCLQ(Del(K)Min)_NO numeric
@attribute wCLQ(Del(K)NA1)_NO numeric
@attribute wCLQ(Del(K)NA10)_NO numeric
@attribute wCLQ(Del(K)NA2)_NO numeric
@attribute wCLQ(Del(K)NA3)_NO numeric
@attribute wCLQ(Del(K)NA4)_NO numeric
@attribute wCLQ(Del(K)NA5)_NO numeric
@attribute wCLQ(Del(K)NA6)_NO numeric
@attribute wCLQ(Del(K)NA7)_NO numeric
@attribute wCLQ(Del(K)NA8)_NO numeric
@attribute wCLQ(Del(K)NA9)_NO numeric
@attribute wCLQ(Del(Rho)NA1)_NO numeric
@attribute wCLQ(Del(Rho)NA10)_NO numeric
@attribute wCLQ(Del(Rho)NA2)_NO numeric
@attribute wCLQ(Del(Rho)NA3)_NO numeric
@attribute wCLQ(Del(Rho)NA4)_NO numeric
@attribute wCLQ(Del(Rho)NA5)_NO numeric
@attribute wCLQ(Del(Rho)NA6)_NO numeric
@attribute wCLQ(Del(Rho)NA7)_NO numeric
@attribute wCLQ(Del(Rho)NA8)_NO numeric
@attribute wCLQ(Del(Rho)NA9)_NO numeric
@attribute wCLQ(Del(Rho)NIA)_NO numeric
@attribute wCLQ(Del(Rho)NMax)_NO numeric
@attribute wCLQ(Del(Rho)NMin)_NO numeric
@attribute wCLQ(EP1)_NO numeric
@attribute wCLQ(EP10)_NO numeric
@attribute wCLQ(EP2)_NO numeric
@attribute wCLQ(EP3)_NO numeric
@attribute wCLQ(EP4)_NO numeric
@attribute wCLQ(EP5)_NO numeric
@attribute wCLQ(EP6)_NO numeric
@attribute wCLQ(EP7)_NO numeric
@attribute wCLQ(EP8)_NO numeric
@attribute wCLQ(EP9)_NO numeric
@attribute wCLQ(Energy)_NO numeric
@attribute wCLQ(Fuk)_NO numeric
@attribute wCLQ(Fuk1)_NO numeric
@attribute wCLQ(Fuk10)_NO numeric
@attribute wCLQ(Fuk2)_NO numeric
@attribute wCLQ(Fuk3)_NO numeric
@attribute wCLQ(Fuk4)_NO numeric
@attribute wCLQ(Fuk5)_NO numeric
@attribute wCLQ(Fuk6)_NO numeric
@attribute wCLQ(Fuk7)_NO numeric
@attribute wCLQ(Fuk8)_NO numeric
@attribute wCLQ(Fuk9)_NO numeric
@attribute wCLQ(FukMax)_NO numeric
@attribute wCLQ(FukMin)_NO numeric
@attribute wCLQ(Lapl)_NO numeric
@attribute wCLQ(Lapl1)_NO numeric
@attribute wCLQ(Lapl10)_NO numeric
@attribute wCLQ(Lapl2)_NO numeric
@attribute wCLQ(Lapl3)_NO numeric
@attribute wCLQ(Lapl4)_NO numeric
@attribute wCLQ(Lapl5)_NO numeric
@attribute wCLQ(Lapl6)_NO numeric
@attribute wCLQ(Lapl7)_NO numeric
@attribute wCLQ(Lapl8)_NO numeric
@attribute wCLQ(Lapl9)_NO numeric
@attribute wCLQ(LaplMax)_NO numeric
@attribute wCLQ(LaplMin)_NO numeric
@attribute wCLQ(PIP1)_NO numeric
@attribute wCLQ(PIP10)_NO numeric
@attribute wCLQ(PIP11)_NO numeric
@attribute wCLQ(PIP12)_NO numeric
@attribute wCLQ(PIP13)_NO numeric
@attribute wCLQ(PIP14)_NO numeric
@attribute wCLQ(PIP15)_NO numeric
@attribute wCLQ(PIP16)_NO numeric
@attribute wCLQ(PIP17)_NO numeric
@attribute wCLQ(PIP18)_NO numeric
@attribute wCLQ(PIP19)_NO numeric
@attribute wCLQ(PIP2)_NO numeric
@attribute wCLQ(PIP20)_NO numeric
@attribute wCLQ(PIP3)_NO numeric
@attribute wCLQ(PIP4)_NO numeric
@attribute wCLQ(PIP5)_NO numeric
@attribute wCLQ(PIP6)_NO numeric
@attribute wCLQ(PIP7)_NO numeric
@attribute wCLQ(PIP8)_NO numeric
@attribute wCLQ(PIP9)_NO numeric
@attribute wCLQ(PIPAvg)_NO numeric
@attribute wCLQ(PIPMax)_NO numeric
@attribute wCLQ(PIPMin)_NO numeric
@attribute wCLQ(Population)_NO numeric
@attribute wCLQ(SIDel(G)N)_NO numeric
@attribute wCLQ(SIDel(K)N)_NO numeric
@attribute wCLQ(SIDel(Rho)N)_NO numeric
@attribute wCLQ(SIEP)_NO numeric
@attribute wCLQ(SIEPA1)_NO numeric
@attribute wCLQ(SIEPA10)_NO numeric
@attribute wCLQ(SIEPA2)_NO numeric
@attribute wCLQ(SIEPA3)_NO numeric
@attribute wCLQ(SIEPA4)_NO numeric
@attribute wCLQ(SIEPA5)_NO numeric
@attribute wCLQ(SIEPA6)_NO numeric
@attribute wCLQ(SIEPA7)_NO numeric
@attribute wCLQ(SIEPA8)_NO numeric
@attribute wCLQ(SIEPA9)_NO numeric
@attribute wCLQ(SIEPIA)_NO numeric
@attribute wCLQ(SIEPMax)_NO numeric
@attribute wCLQ(SIEPMin)_NO numeric
@attribute wCLQ(SIG)_NO numeric
@attribute wCLQ(SIGA1)_NO numeric
@attribute wCLQ(SIGA10)_NO numeric
@attribute wCLQ(SIGA2)_NO numeric
@attribute wCLQ(SIGA3)_NO numeric
@attribute wCLQ(SIGA4)_NO numeric
@attribute wCLQ(SIGA5)_NO numeric
@attribute wCLQ(SIGA6)_NO numeric
@attribute wCLQ(SIGA7)_NO numeric
@attribute wCLQ(SIGA8)_NO numeric
@attribute wCLQ(SIGA9)_NO numeric
@attribute wCLQ(SIGIA)_NO numeric
@attribute wCLQ(SIGMax)_NO numeric
@attribute wCLQ(SIGMin)_NO numeric
@attribute wCLQ(SIK)_NO numeric
@attribute wCLQ(SIKA1)_NO numeric
@attribute wCLQ(SIKA10)_NO numeric
@attribute wCLQ(SIKA2)_NO numeric
@attribute wCLQ(SIKA3)_NO numeric
@attribute wCLQ(SIKA4)_NO numeric
@attribute wCLQ(SIKA5)_NO numeric
@attribute wCLQ(SIKA6)_NO numeric
@attribute wCLQ(SIKA7)_NO numeric
@attribute wCLQ(SIKA8)_NO numeric
@attribute wCLQ(SIKA9)_NO numeric
@attribute wCLQ(SIKIA)_NO numeric
@attribute wCLQ(SIKMax)_NO numeric
@attribute wCLQ(SIKMin)_NO numeric
@attribute wCLQ(SurfArea)_NO numeric
@attribute wCLQ(VOLTAE)_NO numeric
@attribute Mw_NO numeric
@attribute HP_NO numeric
@attribute IP_NO numeric
@attribute ECI_NO numeric
@attribute L1-9_NO numeric
@attribute DHf_NO numeric
@attribute Z1_NO numeric
@attribute Z2_NO numeric
@attribute Z3_NO numeric
@attribute ISA_NO numeric
@attribute Xi_NO numeric
@attribute Ap_NO numeric
@attribute wPsiH(Ap)_NO numeric
@attribute wPsiH(Xi)_NO numeric
@attribute wPsiH(DHf)_NO numeric
@attribute wPsiH(ECI)_NO numeric
@attribute wPsiH(HP)_NO numeric
@attribute wPsiH(IP)_NO numeric
@attribute wPsiH(ISA)_NO numeric
@attribute wPsiH(Mw)_NO numeric
@attribute wPsiH(None)_NO numeric
@attribute wPsiH(Num_Atoms)_NO numeric
@attribute wPsiH(TopDist)_NO numeric
@attribute wPsiH(L1-9)_NO numeric
@attribute wPsiH(Z1)_NO numeric
@attribute wPsiH(Z2)_NO numeric
@attribute wPsiH(Z3)_NO numeric
@attribute wPsiH(Del(G)NA1)_NO numeric
@attribute wPsiH(Del(G)NA10)_NO numeric
@attribute wPsiH(Del(G)NA2)_NO numeric
@attribute wPsiH(Del(G)NA3)_NO numeric
@attribute wPsiH(Del(G)NA4)_NO numeric
@attribute wPsiH(Del(G)NA5)_NO numeric
@attribute wPsiH(Del(G)NA6)_NO numeric
@attribute wPsiH(Del(G)NA7)_NO numeric
@attribute wPsiH(Del(G)NA8)_NO numeric
@attribute wPsiH(Del(G)NA9)_NO numeric
@attribute wPsiH(Del(G)NIA)_NO numeric
@attribute wPsiH(Del(G)NMax)_NO numeric
@attribute wPsiH(Del(G)NMin)_NO numeric
@attribute wPsiH(Del(K)IA)_NO numeric
@attribute wPsiH(Del(K)Max)_NO numeric
@attribute wPsiH(Del(K)Min)_NO numeric
@attribute wPsiH(Del(K)NA1)_NO numeric
@attribute wPsiH(Del(K)NA10)_NO numeric
@attribute wPsiH(Del(K)NA2)_NO numeric
@attribute wPsiH(Del(K)NA3)_NO numeric
@attribute wPsiH(Del(K)NA4)_NO numeric
@attribute wPsiH(Del(K)NA5)_NO numeric
@attribute wPsiH(Del(K)NA6)_NO numeric
@attribute wPsiH(Del(K)NA7)_NO numeric
@attribute wPsiH(Del(K)NA8)_NO numeric
@attribute wPsiH(Del(K)NA9)_NO numeric
@attribute wPsiH(Del(Rho)NA1)_NO numeric
@attribute wPsiH(Del(Rho)NA10)_NO numeric
@attribute wPsiH(Del(Rho)NA2)_NO numeric
@attribute wPsiH(Del(Rho)NA3)_NO numeric
@attribute wPsiH(Del(Rho)NA4)_NO numeric
@attribute wPsiH(Del(Rho)NA5)_NO numeric
@attribute wPsiH(Del(Rho)NA6)_NO numeric
@attribute wPsiH(Del(Rho)NA7)_NO numeric
@attribute wPsiH(Del(Rho)NA8)_NO numeric
@attribute wPsiH(Del(Rho)NA9)_NO numeric
@attribute wPsiH(Del(Rho)NIA)_NO numeric
@attribute wPsiH(Del(Rho)NMax)_NO numeric
@attribute wPsiH(Del(Rho)NMin)_NO numeric
@attribute wPsiH(EP1)_NO numeric
@attribute wPsiH(EP10)_NO numeric
@attribute wPsiH(EP2)_NO numeric
@attribute wPsiH(EP3)_NO numeric
@attribute wPsiH(EP4)_NO numeric
@attribute wPsiH(EP5)_NO numeric
@attribute wPsiH(EP6)_NO numeric
@attribute wPsiH(EP7)_NO numeric
@attribute wPsiH(EP8)_NO numeric
@attribute wPsiH(EP9)_NO numeric
@attribute wPsiH(Energy)_NO numeric
@attribute wPsiH(Fuk)_NO numeric
@attribute wPsiH(Fuk1)_NO numeric
@attribute wPsiH(Fuk10)_NO numeric
@attribute wPsiH(Fuk2)_NO numeric
@attribute wPsiH(Fuk3)_NO numeric
@attribute wPsiH(Fuk4)_NO numeric
@attribute wPsiH(Fuk5)_NO numeric
@attribute wPsiH(Fuk6)_NO numeric
@attribute wPsiH(Fuk7)_NO numeric
@attribute wPsiH(Fuk8)_NO numeric
@attribute wPsiH(Fuk9)_NO numeric
@attribute wPsiH(FukMax)_NO numeric
@attribute wPsiH(FukMin)_NO numeric
@attribute wPsiH(Lapl)_NO numeric
@attribute wPsiH(Lapl1)_NO numeric
@attribute wPsiH(Lapl10)_NO numeric
@attribute wPsiH(Lapl2)_NO numeric
@attribute wPsiH(Lapl3)_NO numeric
@attribute wPsiH(Lapl4)_NO numeric
@attribute wPsiH(Lapl5)_NO numeric
@attribute wPsiH(Lapl6)_NO numeric
@attribute wPsiH(Lapl7)_NO numeric
@attribute wPsiH(Lapl8)_NO numeric
@attribute wPsiH(Lapl9)_NO numeric
@attribute wPsiH(LaplMax)_NO numeric
@attribute wPsiH(LaplMin)_NO numeric
@attribute wPsiH(PIP1)_NO numeric
@attribute wPsiH(PIP10)_NO numeric
@attribute wPsiH(PIP11)_NO numeric
@attribute wPsiH(PIP12)_NO numeric
@attribute wPsiH(PIP13)_NO numeric
@attribute wPsiH(PIP14)_NO numeric
@attribute wPsiH(PIP15)_NO numeric
@attribute wPsiH(PIP16)_NO numeric
@attribute wPsiH(PIP17)_NO numeric
@attribute wPsiH(PIP18)_NO numeric
@attribute wPsiH(PIP19)_NO numeric
@attribute wPsiH(PIP2)_NO numeric
@attribute wPsiH(PIP20)_NO numeric
@attribute wPsiH(PIP3)_NO numeric
@attribute wPsiH(PIP4)_NO numeric
@attribute wPsiH(PIP5)_NO numeric
@attribute wPsiH(PIP6)_NO numeric
@attribute wPsiH(PIP7)_NO numeric
@attribute wPsiH(PIP8)_NO numeric
@attribute wPsiH(PIP9)_NO numeric
@attribute wPsiH(PIPAvg)_NO numeric
@attribute wPsiH(PIPMax)_NO numeric
@attribute wPsiH(PIPMin)_NO numeric
@attribute wPsiH(Population)_NO numeric
@attribute wPsiH(SIDel(G)N)_NO numeric
@attribute wPsiH(SIDel(K)N)_NO numeric
@attribute wPsiH(SIDel(Rho)N)_NO numeric
@attribute wPsiH(SIEP)_NO numeric
@attribute wPsiH(SIEPA1)_NO numeric
@attribute wPsiH(SIEPA10)_NO numeric
@attribute wPsiH(SIEPA2)_NO numeric
@attribute wPsiH(SIEPA3)_NO numeric
@attribute wPsiH(SIEPA4)_NO numeric
@attribute wPsiH(SIEPA5)_NO numeric
@attribute wPsiH(SIEPA6)_NO numeric
@attribute wPsiH(SIEPA7)_NO numeric
@attribute wPsiH(SIEPA8)_NO numeric
@attribute wPsiH(SIEPA9)_NO numeric
@attribute wPsiH(SIEPIA)_NO numeric
@attribute wPsiH(SIEPMax)_NO numeric
@attribute wPsiH(SIEPMin)_NO numeric
@attribute wPsiH(SIG)_NO numeric
@attribute wPsiH(SIGA1)_NO numeric
@attribute wPsiH(SIGA10)_NO numeric
@attribute wPsiH(SIGA2)_NO numeric
@attribute wPsiH(SIGA3)_NO numeric
@attribute wPsiH(SIGA4)_NO numeric
@attribute wPsiH(SIGA5)_NO numeric
@attribute wPsiH(SIGA6)_NO numeric
@attribute wPsiH(SIGA7)_NO numeric
@attribute wPsiH(SIGA8)_NO numeric
@attribute wPsiH(SIGA9)_NO numeric
@attribute wPsiH(SIGIA)_NO numeric
@attribute wPsiH(SIGMax)_NO numeric
@attribute wPsiH(SIGMin)_NO numeric
@attribute wPsiH(SIK)_NO numeric
@attribute wPsiH(SIKA1)_NO numeric
@attribute wPsiH(SIKA10)_NO numeric
@attribute wPsiH(SIKA2)_NO numeric
@attribute wPsiH(SIKA3)_NO numeric
@attribute wPsiH(SIKA4)_NO numeric
@attribute wPsiH(SIKA5)_NO numeric
@attribute wPsiH(SIKA6)_NO numeric
@attribute wPsiH(SIKA7)_NO numeric
@attribute wPsiH(SIKA8)_NO numeric
@attribute wPsiH(SIKA9)_NO numeric
@attribute wPsiH(SIKIA)_NO numeric
@attribute wPsiH(SIKMax)_NO numeric
@attribute wPsiH(SIKMin)_NO numeric
@attribute wPsiH(SurfArea)_NO numeric
@attribute wPsiH(VOLTAE)_NO numeric
@attribute wPsiS(Ap)_NO numeric
@attribute wPsiS(Xi)_NO numeric
@attribute wPsiS(DHf)_NO numeric
@attribute wPsiS(ECI)_NO numeric
@attribute wPsiS(HP)_NO numeric
@attribute wPsiS(IP)_NO numeric
@attribute wPsiS(ISA)_NO numeric
@attribute wPsiS(Mw)_NO numeric
@attribute wPsiS(None)_NO numeric
@attribute wPsiS(Num_Atoms)_NO numeric
@attribute wPsiS(TopDist)_NO numeric
@attribute wPsiS(L1-9)_NO numeric
@attribute wPsiS(Z1)_NO numeric
@attribute wPsiS(Z2)_NO numeric
@attribute wPsiS(Z3)_NO numeric
@attribute wPsiS(Del(G)NA1)_NO numeric
@attribute wPsiS(Del(G)NA10)_NO numeric
@attribute wPsiS(Del(G)NA2)_NO numeric
@attribute wPsiS(Del(G)NA3)_NO numeric
@attribute wPsiS(Del(G)NA4)_NO numeric
@attribute wPsiS(Del(G)NA5)_NO numeric
@attribute wPsiS(Del(G)NA6)_NO numeric
@attribute wPsiS(Del(G)NA7)_NO numeric
@attribute wPsiS(Del(G)NA8)_NO numeric
@attribute wPsiS(Del(G)NA9)_NO numeric
@attribute wPsiS(Del(G)NIA)_NO numeric
@attribute wPsiS(Del(G)NMax)_NO numeric
@attribute wPsiS(Del(G)NMin)_NO numeric
@attribute wPsiS(Del(K)IA)_NO numeric
@attribute wPsiS(Del(K)Max)_NO numeric
@attribute wPsiS(Del(K)Min)_NO numeric
@attribute wPsiS(Del(K)NA1)_NO numeric
@attribute wPsiS(Del(K)NA10)_NO numeric
@attribute wPsiS(Del(K)NA2)_NO numeric
@attribute wPsiS(Del(K)NA3)_NO numeric
@attribute wPsiS(Del(K)NA4)_NO numeric
@attribute wPsiS(Del(K)NA5)_NO numeric
@attribute wPsiS(Del(K)NA6)_NO numeric
@attribute wPsiS(Del(K)NA7)_NO numeric
@attribute wPsiS(Del(K)NA8)_NO numeric
@attribute wPsiS(Del(K)NA9)_NO numeric
@attribute wPsiS(Del(Rho)NA1)_NO numeric
@attribute wPsiS(Del(Rho)NA10)_NO numeric
@attribute wPsiS(Del(Rho)NA2)_NO numeric
@attribute wPsiS(Del(Rho)NA3)_NO numeric
@attribute wPsiS(Del(Rho)NA4)_NO numeric
@attribute wPsiS(Del(Rho)NA5)_NO numeric
@attribute wPsiS(Del(Rho)NA6)_NO numeric
@attribute wPsiS(Del(Rho)NA7)_NO numeric
@attribute wPsiS(Del(Rho)NA8)_NO numeric
@attribute wPsiS(Del(Rho)NA9)_NO numeric
@attribute wPsiS(Del(Rho)NIA)_NO numeric
@attribute wPsiS(Del(Rho)NMax)_NO numeric
@attribute wPsiS(Del(Rho)NMin)_NO numeric
@attribute wPsiS(EP1)_NO numeric
@attribute wPsiS(EP10)_NO numeric
@attribute wPsiS(EP2)_NO numeric
@attribute wPsiS(EP3)_NO numeric
@attribute wPsiS(EP4)_NO numeric
@attribute wPsiS(EP5)_NO numeric
@attribute wPsiS(EP6)_NO numeric
@attribute wPsiS(EP7)_NO numeric
@attribute wPsiS(EP8)_NO numeric
@attribute wPsiS(EP9)_NO numeric
@attribute wPsiS(Energy)_NO numeric
@attribute wPsiS(Fuk)_NO numeric
@attribute wPsiS(Fuk1)_NO numeric
@attribute wPsiS(Fuk10)_NO numeric
@attribute wPsiS(Fuk2)_NO numeric
@attribute wPsiS(Fuk3)_NO numeric
@attribute wPsiS(Fuk4)_NO numeric
@attribute wPsiS(Fuk5)_NO numeric
@attribute wPsiS(Fuk6)_NO numeric
@attribute wPsiS(Fuk7)_NO numeric
@attribute wPsiS(Fuk8)_NO numeric
@attribute wPsiS(Fuk9)_NO numeric
@attribute wPsiS(FukMax)_NO numeric
@attribute wPsiS(FukMin)_NO numeric
@attribute wPsiS(Lapl)_NO numeric
@attribute wPsiS(Lapl1)_NO numeric
@attribute wPsiS(Lapl10)_NO numeric
@attribute wPsiS(Lapl2)_NO numeric
@attribute wPsiS(Lapl3)_NO numeric
@attribute wPsiS(Lapl4)_NO numeric
@attribute wPsiS(Lapl5)_NO numeric
@attribute wPsiS(Lapl6)_NO numeric
@attribute wPsiS(Lapl7)_NO numeric
@attribute wPsiS(Lapl8)_NO numeric
@attribute wPsiS(Lapl9)_NO numeric
@attribute wPsiS(LaplMax)_NO numeric
@attribute wPsiS(LaplMin)_NO numeric
@attribute wPsiS(PIP1)_NO numeric
@attribute wPsiS(PIP10)_NO numeric
@attribute wPsiS(PIP11)_NO numeric
@attribute wPsiS(PIP12)_NO numeric
@attribute wPsiS(PIP13)_NO numeric
@attribute wPsiS(PIP14)_NO numeric
@attribute wPsiS(PIP15)_NO numeric
@attribute wPsiS(PIP16)_NO numeric
@attribute wPsiS(PIP17)_NO numeric
@attribute wPsiS(PIP18)_NO numeric
@attribute wPsiS(PIP19)_NO numeric
@attribute wPsiS(PIP2)_NO numeric
@attribute wPsiS(PIP20)_NO numeric
@attribute wPsiS(PIP3)_NO numeric
@attribute wPsiS(PIP4)_NO numeric
@attribute wPsiS(PIP5)_NO numeric
@attribute wPsiS(PIP6)_NO numeric
@attribute wPsiS(PIP7)_NO numeric
@attribute wPsiS(PIP8)_NO numeric
@attribute wPsiS(PIP9)_NO numeric
@attribute wPsiS(PIPAvg)_NO numeric
@attribute wPsiS(PIPMax)_NO numeric
@attribute wPsiS(PIPMin)_NO numeric
@attribute wPsiS(Population)_NO numeric
@attribute wPsiS(SIDel(G)N)_NO numeric
@attribute wPsiS(SIDel(K)N)_NO numeric
@attribute wPsiS(SIDel(Rho)N)_NO numeric
@attribute wPsiS(SIEP)_NO numeric
@attribute wPsiS(SIEPA1)_NO numeric
@attribute wPsiS(SIEPA10)_NO numeric
@attribute wPsiS(SIEPA2)_NO numeric
@attribute wPsiS(SIEPA3)_NO numeric
@attribute wPsiS(SIEPA4)_NO numeric
@attribute wPsiS(SIEPA5)_NO numeric
@attribute wPsiS(SIEPA6)_NO numeric
@attribute wPsiS(SIEPA7)_NO numeric
@attribute wPsiS(SIEPA8)_NO numeric
@attribute wPsiS(SIEPA9)_NO numeric
@attribute wPsiS(SIEPIA)_NO numeric
@attribute wPsiS(SIEPMax)_NO numeric
@attribute wPsiS(SIEPMin)_NO numeric
@attribute wPsiS(SIG)_NO numeric
@attribute wPsiS(SIGA1)_NO numeric
@attribute wPsiS(SIGA10)_NO numeric
@attribute wPsiS(SIGA2)_NO numeric
@attribute wPsiS(SIGA3)_NO numeric
@attribute wPsiS(SIGA4)_NO numeric
@attribute wPsiS(SIGA5)_NO numeric
@attribute wPsiS(SIGA6)_NO numeric
@attribute wPsiS(SIGA7)_NO numeric
@attribute wPsiS(SIGA8)_NO numeric
@attribute wPsiS(SIGA9)_NO numeric
@attribute wPsiS(SIGIA)_NO numeric
@attribute wPsiS(SIGMax)_NO numeric
@attribute wPsiS(SIGMin)_NO numeric
@attribute wPsiS(SIK)_NO numeric
@attribute wPsiS(SIKA1)_NO numeric
@attribute wPsiS(SIKA10)_NO numeric
@attribute wPsiS(SIKA2)_NO numeric
@attribute wPsiS(SIKA3)_NO numeric
@attribute wPsiS(SIKA4)_NO numeric
@attribute wPsiS(SIKA5)_NO numeric
@attribute wPsiS(SIKA6)_NO numeric
@attribute wPsiS(SIKA7)_NO numeric
@attribute wPsiS(SIKA8)_NO numeric
@attribute wPsiS(SIKA9)_NO numeric
@attribute wPsiS(SIKIA)_NO numeric
@attribute wPsiS(SIKMax)_NO numeric
@attribute wPsiS(SIKMin)_NO numeric
@attribute wPsiS(SurfArea)_NO numeric
@attribute wPsiS(VOLTAE)_NO numeric
@attribute wPsiI(Ap)_NO numeric
@attribute wPsiI(Xi)_NO numeric
@attribute wPsiI(DHf)_NO numeric
@attribute wPsiI(ECI)_NO numeric
@attribute wPsiI(HP)_NO numeric
@attribute wPsiI(IP)_NO numeric
@attribute wPsiI(ISA)_NO numeric
@attribute wPsiI(Mw)_NO numeric
@attribute wPsiI(None)_NO numeric
@attribute wPsiI(Num_Atoms)_NO numeric
@attribute wPsiI(TopDist)_NO numeric
@attribute wPsiI(L1-9)_NO numeric
@attribute wPsiI(Z1)_NO numeric
@attribute wPsiI(Z2)_NO numeric
@attribute wPsiI(Z3)_NO numeric
@attribute wPsiI(Del(G)NA1)_NO numeric
@attribute wPsiI(Del(G)NA10)_NO numeric
@attribute wPsiI(Del(G)NA2)_NO numeric
@attribute wPsiI(Del(G)NA3)_NO numeric
@attribute wPsiI(Del(G)NA4)_NO numeric
@attribute wPsiI(Del(G)NA5)_NO numeric
@attribute wPsiI(Del(G)NA6)_NO numeric
@attribute wPsiI(Del(G)NA7)_NO numeric
@attribute wPsiI(Del(G)NA8)_NO numeric
@attribute wPsiI(Del(G)NA9)_NO numeric
@attribute wPsiI(Del(G)NIA)_NO numeric
@attribute wPsiI(Del(G)NMax)_NO numeric
@attribute wPsiI(Del(G)NMin)_NO numeric
@attribute wPsiI(Del(K)IA)_NO numeric
@attribute wPsiI(Del(K)Max)_NO numeric
@attribute wPsiI(Del(K)Min)_NO numeric
@attribute wPsiI(Del(K)NA1)_NO numeric
@attribute wPsiI(Del(K)NA10)_NO numeric
@attribute wPsiI(Del(K)NA2)_NO numeric
@attribute wPsiI(Del(K)NA3)_NO numeric
@attribute wPsiI(Del(K)NA4)_NO numeric
@attribute wPsiI(Del(K)NA5)_NO numeric
@attribute wPsiI(Del(K)NA6)_NO numeric
@attribute wPsiI(Del(K)NA7)_NO numeric
@attribute wPsiI(Del(K)NA8)_NO numeric
@attribute wPsiI(Del(K)NA9)_NO numeric
@attribute wPsiI(Del(Rho)NA1)_NO numeric
@attribute wPsiI(Del(Rho)NA10)_NO numeric
@attribute wPsiI(Del(Rho)NA2)_NO numeric
@attribute wPsiI(Del(Rho)NA3)_NO numeric
@attribute wPsiI(Del(Rho)NA4)_NO numeric
@attribute wPsiI(Del(Rho)NA5)_NO numeric
@attribute wPsiI(Del(Rho)NA6)_NO numeric
@attribute wPsiI(Del(Rho)NA7)_NO numeric
@attribute wPsiI(Del(Rho)NA8)_NO numeric
@attribute wPsiI(Del(Rho)NA9)_NO numeric
@attribute wPsiI(Del(Rho)NIA)_NO numeric
@attribute wPsiI(Del(Rho)NMax)_NO numeric
@attribute wPsiI(Del(Rho)NMin)_NO numeric
@attribute wPsiI(EP1)_NO numeric
@attribute wPsiI(EP10)_NO numeric
@attribute wPsiI(EP2)_NO numeric
@attribute wPsiI(EP3)_NO numeric
@attribute wPsiI(EP4)_NO numeric
@attribute wPsiI(EP5)_NO numeric
@attribute wPsiI(EP6)_NO numeric
@attribute wPsiI(EP7)_NO numeric
@attribute wPsiI(EP8)_NO numeric
@attribute wPsiI(EP9)_NO numeric
@attribute wPsiI(Energy)_NO numeric
@attribute wPsiI(Fuk)_NO numeric
@attribute wPsiI(Fuk1)_NO numeric
@attribute wPsiI(Fuk10)_NO numeric
@attribute wPsiI(Fuk2)_NO numeric
@attribute wPsiI(Fuk3)_NO numeric
@attribute wPsiI(Fuk4)_NO numeric
@attribute wPsiI(Fuk5)_NO numeric
@attribute wPsiI(Fuk6)_NO numeric
@attribute wPsiI(Fuk7)_NO numeric
@attribute wPsiI(Fuk8)_NO numeric
@attribute wPsiI(Fuk9)_NO numeric
@attribute wPsiI(FukMax)_NO numeric
@attribute wPsiI(FukMin)_NO numeric
@attribute wPsiI(Lapl)_NO numeric
@attribute wPsiI(Lapl1)_NO numeric
@attribute wPsiI(Lapl10)_NO numeric
@attribute wPsiI(Lapl2)_NO numeric
@attribute wPsiI(Lapl3)_NO numeric
@attribute wPsiI(Lapl4)_NO numeric
@attribute wPsiI(Lapl5)_NO numeric
@attribute wPsiI(Lapl6)_NO numeric
@attribute wPsiI(Lapl7)_NO numeric
@attribute wPsiI(Lapl8)_NO numeric
@attribute wPsiI(Lapl9)_NO numeric
@attribute wPsiI(LaplMax)_NO numeric
@attribute wPsiI(LaplMin)_NO numeric
@attribute wPsiI(PIP1)_NO numeric
@attribute wPsiI(PIP10)_NO numeric
@attribute wPsiI(PIP11)_NO numeric
@attribute wPsiI(PIP12)_NO numeric
@attribute wPsiI(PIP13)_NO numeric
@attribute wPsiI(PIP14)_NO numeric
@attribute wPsiI(PIP15)_NO numeric
@attribute wPsiI(PIP16)_NO numeric
@attribute wPsiI(PIP17)_NO numeric
@attribute wPsiI(PIP18)_NO numeric
@attribute wPsiI(PIP19)_NO numeric
@attribute wPsiI(PIP2)_NO numeric
@attribute wPsiI(PIP20)_NO numeric
@attribute wPsiI(PIP3)_NO numeric
@attribute wPsiI(PIP4)_NO numeric
@attribute wPsiI(PIP5)_NO numeric
@attribute wPsiI(PIP6)_NO numeric
@attribute wPsiI(PIP7)_NO numeric
@attribute wPsiI(PIP8)_NO numeric
@attribute wPsiI(PIP9)_NO numeric
@attribute wPsiI(PIPAvg)_NO numeric
@attribute wPsiI(PIPMax)_NO numeric
@attribute wPsiI(PIPMin)_NO numeric
@attribute wPsiI(Population)_NO numeric
@attribute wPsiI(SIDel(G)N)_NO numeric
@attribute wPsiI(SIDel(K)N)_NO numeric
@attribute wPsiI(SIDel(Rho)N)_NO numeric
@attribute wPsiI(SIEP)_NO numeric
@attribute wPsiI(SIEPA1)_NO numeric
@attribute wPsiI(SIEPA10)_NO numeric
@attribute wPsiI(SIEPA2)_NO numeric
@attribute wPsiI(SIEPA3)_NO numeric
@attribute wPsiI(SIEPA4)_NO numeric
@attribute wPsiI(SIEPA5)_NO numeric
@attribute wPsiI(SIEPA6)_NO numeric
@attribute wPsiI(SIEPA7)_NO numeric
@attribute wPsiI(SIEPA8)_NO numeric
@attribute wPsiI(SIEPA9)_NO numeric
@attribute wPsiI(SIEPIA)_NO numeric
@attribute wPsiI(SIEPMax)_NO numeric
@attribute wPsiI(SIEPMin)_NO numeric
@attribute wPsiI(SIG)_NO numeric
@attribute wPsiI(SIGA1)_NO numeric
@attribute wPsiI(SIGA10)_NO numeric
@attribute wPsiI(SIGA2)_NO numeric
@attribute wPsiI(SIGA3)_NO numeric
@attribute wPsiI(SIGA4)_NO numeric
@attribute wPsiI(SIGA5)_NO numeric
@attribute wPsiI(SIGA6)_NO numeric
@attribute wPsiI(SIGA7)_NO numeric
@attribute wPsiI(SIGA8)_NO numeric
@attribute wPsiI(SIGA9)_NO numeric
@attribute wPsiI(SIGIA)_NO numeric
@attribute wPsiI(SIGMax)_NO numeric
@attribute wPsiI(SIGMin)_NO numeric
@attribute wPsiI(SIK)_NO numeric
@attribute wPsiI(SIKA1)_NO numeric
@attribute wPsiI(SIKA10)_NO numeric
@attribute wPsiI(SIKA2)_NO numeric
@attribute wPsiI(SIKA3)_NO numeric
@attribute wPsiI(SIKA4)_NO numeric
@attribute wPsiI(SIKA5)_NO numeric
@attribute wPsiI(SIKA6)_NO numeric
@attribute wPsiI(SIKA7)_NO numeric
@attribute wPsiI(SIKA8)_NO numeric
@attribute wPsiI(SIKA9)_NO numeric
@attribute wPsiI(SIKIA)_NO numeric
@attribute wPsiI(SIKMax)_NO numeric
@attribute wPsiI(SIKMin)_NO numeric
@attribute wPsiI(SurfArea)_NO numeric
@attribute wPsiI(VOLTAE)_NO numeric
@attribute wPhiH(Ap)_NO numeric
@attribute wPhiH(Xi)_NO numeric
@attribute wPhiH(DHf)_NO numeric
@attribute wPhiH(ECI)_NO numeric
@attribute wPhiH(HP)_NO numeric
@attribute wPhiH(IP)_NO numeric
@attribute wPhiH(ISA)_NO numeric
@attribute wPhiH(Mw)_NO numeric
@attribute wPhiH(None)_NO numeric
@attribute wPhiH(Num_Atoms)_NO numeric
@attribute wPhiH(TopDist)_NO numeric
@attribute wPhiH(L1-9)_NO numeric
@attribute wPhiH(Z1)_NO numeric
@attribute wPhiH(Z2)_NO numeric
@attribute wPhiH(Z3)_NO numeric
@attribute wPhiH(Del(G)NA1)_NO numeric
@attribute wPhiH(Del(G)NA10)_NO numeric
@attribute wPhiH(Del(G)NA2)_NO numeric
@attribute wPhiH(Del(G)NA3)_NO numeric
@attribute wPhiH(Del(G)NA4)_NO numeric
@attribute wPhiH(Del(G)NA5)_NO numeric
@attribute wPhiH(Del(G)NA6)_NO numeric
@attribute wPhiH(Del(G)NA7)_NO numeric
@attribute wPhiH(Del(G)NA8)_NO numeric
@attribute wPhiH(Del(G)NA9)_NO numeric
@attribute wPhiH(Del(G)NIA)_NO numeric
@attribute wPhiH(Del(G)NMax)_NO numeric
@attribute wPhiH(Del(G)NMin)_NO numeric
@attribute wPhiH(Del(K)IA)_NO numeric
@attribute wPhiH(Del(K)Max)_NO numeric
@attribute wPhiH(Del(K)Min)_NO numeric
@attribute wPhiH(Del(K)NA1)_NO numeric
@attribute wPhiH(Del(K)NA10)_NO numeric
@attribute wPhiH(Del(K)NA2)_NO numeric
@attribute wPhiH(Del(K)NA3)_NO numeric
@attribute wPhiH(Del(K)NA4)_NO numeric
@attribute wPhiH(Del(K)NA5)_NO numeric
@attribute wPhiH(Del(K)NA6)_NO numeric
@attribute wPhiH(Del(K)NA7)_NO numeric
@attribute wPhiH(Del(K)NA8)_NO numeric
@attribute wPhiH(Del(K)NA9)_NO numeric
@attribute wPhiH(Del(Rho)NA1)_NO numeric
@attribute wPhiH(Del(Rho)NA10)_NO numeric
@attribute wPhiH(Del(Rho)NA2)_NO numeric
@attribute wPhiH(Del(Rho)NA3)_NO numeric
@attribute wPhiH(Del(Rho)NA4)_NO numeric
@attribute wPhiH(Del(Rho)NA5)_NO numeric
@attribute wPhiH(Del(Rho)NA6)_NO numeric
@attribute wPhiH(Del(Rho)NA7)_NO numeric
@attribute wPhiH(Del(Rho)NA8)_NO numeric
@attribute wPhiH(Del(Rho)NA9)_NO numeric
@attribute wPhiH(Del(Rho)NIA)_NO numeric
@attribute wPhiH(Del(Rho)NMax)_NO numeric
@attribute wPhiH(Del(Rho)NMin)_NO numeric
@attribute wPhiH(EP1)_NO numeric
@attribute wPhiH(EP10)_NO numeric
@attribute wPhiH(EP2)_NO numeric
@attribute wPhiH(EP3)_NO numeric
@attribute wPhiH(EP4)_NO numeric
@attribute wPhiH(EP5)_NO numeric
@attribute wPhiH(EP6)_NO numeric
@attribute wPhiH(EP7)_NO numeric
@attribute wPhiH(EP8)_NO numeric
@attribute wPhiH(EP9)_NO numeric
@attribute wPhiH(Energy)_NO numeric
@attribute wPhiH(Fuk)_NO numeric
@attribute wPhiH(Fuk1)_NO numeric
@attribute wPhiH(Fuk10)_NO numeric
@attribute wPhiH(Fuk2)_NO numeric
@attribute wPhiH(Fuk3)_NO numeric
@attribute wPhiH(Fuk4)_NO numeric
@attribute wPhiH(Fuk5)_NO numeric
@attribute wPhiH(Fuk6)_NO numeric
@attribute wPhiH(Fuk7)_NO numeric
@attribute wPhiH(Fuk8)_NO numeric
@attribute wPhiH(Fuk9)_NO numeric
@attribute wPhiH(FukMax)_NO numeric
@attribute wPhiH(FukMin)_NO numeric
@attribute wPhiH(Lapl)_NO numeric
@attribute wPhiH(Lapl1)_NO numeric
@attribute wPhiH(Lapl10)_NO numeric
@attribute wPhiH(Lapl2)_NO numeric
@attribute wPhiH(Lapl3)_NO numeric
@attribute wPhiH(Lapl4)_NO numeric
@attribute wPhiH(Lapl5)_NO numeric
@attribute wPhiH(Lapl6)_NO numeric
@attribute wPhiH(Lapl7)_NO numeric
@attribute wPhiH(Lapl8)_NO numeric
@attribute wPhiH(Lapl9)_NO numeric
@attribute wPhiH(LaplMax)_NO numeric
@attribute wPhiH(LaplMin)_NO numeric
@attribute wPhiH(PIP1)_NO numeric
@attribute wPhiH(PIP10)_NO numeric
@attribute wPhiH(PIP11)_NO numeric
@attribute wPhiH(PIP12)_NO numeric
@attribute wPhiH(PIP13)_NO numeric
@attribute wPhiH(PIP14)_NO numeric
@attribute wPhiH(PIP15)_NO numeric
@attribute wPhiH(PIP16)_NO numeric
@attribute wPhiH(PIP17)_NO numeric
@attribute wPhiH(PIP18)_NO numeric
@attribute wPhiH(PIP19)_NO numeric
@attribute wPhiH(PIP2)_NO numeric
@attribute wPhiH(PIP20)_NO numeric
@attribute wPhiH(PIP3)_NO numeric
@attribute wPhiH(PIP4)_NO numeric
@attribute wPhiH(PIP5)_NO numeric
@attribute wPhiH(PIP6)_NO numeric
@attribute wPhiH(PIP7)_NO numeric
@attribute wPhiH(PIP8)_NO numeric
@attribute wPhiH(PIP9)_NO numeric
@attribute wPhiH(PIPAvg)_NO numeric
@attribute wPhiH(PIPMax)_NO numeric
@attribute wPhiH(PIPMin)_NO numeric
@attribute wPhiH(Population)_NO numeric
@attribute wPhiH(SIDel(G)N)_NO numeric
@attribute wPhiH(SIDel(K)N)_NO numeric
@attribute wPhiH(SIDel(Rho)N)_NO numeric
@attribute wPhiH(SIEP)_NO numeric
@attribute wPhiH(SIEPA1)_NO numeric
@attribute wPhiH(SIEPA10)_NO numeric
@attribute wPhiH(SIEPA2)_NO numeric
@attribute wPhiH(SIEPA3)_NO numeric
@attribute wPhiH(SIEPA4)_NO numeric
@attribute wPhiH(SIEPA5)_NO numeric
@attribute wPhiH(SIEPA6)_NO numeric
@attribute wPhiH(SIEPA7)_NO numeric
@attribute wPhiH(SIEPA8)_NO numeric
@attribute wPhiH(SIEPA9)_NO numeric
@attribute wPhiH(SIEPIA)_NO numeric
@attribute wPhiH(SIEPMax)_NO numeric
@attribute wPhiH(SIEPMin)_NO numeric
@attribute wPhiH(SIG)_NO numeric
@attribute wPhiH(SIGA1)_NO numeric
@attribute wPhiH(SIGA10)_NO numeric
@attribute wPhiH(SIGA2)_NO numeric
@attribute wPhiH(SIGA3)_NO numeric
@attribute wPhiH(SIGA4)_NO numeric
@attribute wPhiH(SIGA5)_NO numeric
@attribute wPhiH(SIGA6)_NO numeric
@attribute wPhiH(SIGA7)_NO numeric
@attribute wPhiH(SIGA8)_NO numeric
@attribute wPhiH(SIGA9)_NO numeric
@attribute wPhiH(SIGIA)_NO numeric
@attribute wPhiH(SIGMax)_NO numeric
@attribute wPhiH(SIGMin)_NO numeric
@attribute wPhiH(SIK)_NO numeric
@attribute wPhiH(SIKA1)_NO numeric
@attribute wPhiH(SIKA10)_NO numeric
@attribute wPhiH(SIKA2)_NO numeric
@attribute wPhiH(SIKA3)_NO numeric
@attribute wPhiH(SIKA4)_NO numeric
@attribute wPhiH(SIKA5)_NO numeric
@attribute wPhiH(SIKA6)_NO numeric
@attribute wPhiH(SIKA7)_NO numeric
@attribute wPhiH(SIKA8)_NO numeric
@attribute wPhiH(SIKA9)_NO numeric
@attribute wPhiH(SIKIA)_NO numeric
@attribute wPhiH(SIKMax)_NO numeric
@attribute wPhiH(SIKMin)_NO numeric
@attribute wPhiH(SurfArea)_NO numeric
@attribute wPhiH(VOLTAE)_NO numeric
@attribute wPhiS(Ap)_NO numeric
@attribute wPhiS(Xi)_NO numeric
@attribute wPhiS(DHf)_NO numeric
@attribute wPhiS(ECI)_NO numeric
@attribute wPhiS(HP)_NO numeric
@attribute wPhiS(IP)_NO numeric
@attribute wPhiS(ISA)_NO numeric
@attribute wPhiS(Mw)_NO numeric
@attribute wPhiS(None)_NO numeric
@attribute wPhiS(Num_Atoms)_NO numeric
@attribute wPhiS(TopDist)_NO numeric
@attribute wPhiS(L1-9)_NO numeric
@attribute wPhiS(Z1)_NO numeric
@attribute wPhiS(Z2)_NO numeric
@attribute wPhiS(Z3)_NO numeric
@attribute wPhiS(Del(G)NA1)_NO numeric
@attribute wPhiS(Del(G)NA10)_NO numeric
@attribute wPhiS(Del(G)NA2)_NO numeric
@attribute wPhiS(Del(G)NA3)_NO numeric
@attribute wPhiS(Del(G)NA4)_NO numeric
@attribute wPhiS(Del(G)NA5)_NO numeric
@attribute wPhiS(Del(G)NA6)_NO numeric
@attribute wPhiS(Del(G)NA7)_NO numeric
@attribute wPhiS(Del(G)NA8)_NO numeric
@attribute wPhiS(Del(G)NA9)_NO numeric
@attribute wPhiS(Del(G)NIA)_NO numeric
@attribute wPhiS(Del(G)NMax)_NO numeric
@attribute wPhiS(Del(G)NMin)_NO numeric
@attribute wPhiS(Del(K)IA)_NO numeric
@attribute wPhiS(Del(K)Max)_NO numeric
@attribute wPhiS(Del(K)Min)_NO numeric
@attribute wPhiS(Del(K)NA1)_NO numeric
@attribute wPhiS(Del(K)NA10)_NO numeric
@attribute wPhiS(Del(K)NA2)_NO numeric
@attribute wPhiS(Del(K)NA3)_NO numeric
@attribute wPhiS(Del(K)NA4)_NO numeric
@attribute wPhiS(Del(K)NA5)_NO numeric
@attribute wPhiS(Del(K)NA6)_NO numeric
@attribute wPhiS(Del(K)NA7)_NO numeric
@attribute wPhiS(Del(K)NA8)_NO numeric
@attribute wPhiS(Del(K)NA9)_NO numeric
@attribute wPhiS(Del(Rho)NA1)_NO numeric
@attribute wPhiS(Del(Rho)NA10)_NO numeric
@attribute wPhiS(Del(Rho)NA2)_NO numeric
@attribute wPhiS(Del(Rho)NA3)_NO numeric
@attribute wPhiS(Del(Rho)NA4)_NO numeric
@attribute wPhiS(Del(Rho)NA5)_NO numeric
@attribute wPhiS(Del(Rho)NA6)_NO numeric
@attribute wPhiS(Del(Rho)NA7)_NO numeric
@attribute wPhiS(Del(Rho)NA8)_NO numeric
@attribute wPhiS(Del(Rho)NA9)_NO numeric
@attribute wPhiS(Del(Rho)NIA)_NO numeric
@attribute wPhiS(Del(Rho)NMax)_NO numeric
@attribute wPhiS(Del(Rho)NMin)_NO numeric
@attribute wPhiS(EP1)_NO numeric
@attribute wPhiS(EP10)_NO numeric
@attribute wPhiS(EP2)_NO numeric
@attribute wPhiS(EP3)_NO numeric
@attribute wPhiS(EP4)_NO numeric
@attribute wPhiS(EP5)_NO numeric
@attribute wPhiS(EP6)_NO numeric
@attribute wPhiS(EP7)_NO numeric
@attribute wPhiS(EP8)_NO numeric
@attribute wPhiS(EP9)_NO numeric
@attribute wPhiS(Energy)_NO numeric
@attribute wPhiS(Fuk)_NO numeric
@attribute wPhiS(Fuk1)_NO numeric
@attribute wPhiS(Fuk10)_NO numeric
@attribute wPhiS(Fuk2)_NO numeric
@attribute wPhiS(Fuk3)_NO numeric
@attribute wPhiS(Fuk4)_NO numeric
@attribute wPhiS(Fuk5)_NO numeric
@attribute wPhiS(Fuk6)_NO numeric
@attribute wPhiS(Fuk7)_NO numeric
@attribute wPhiS(Fuk8)_NO numeric
@attribute wPhiS(Fuk9)_NO numeric
@attribute wPhiS(FukMax)_NO numeric
@attribute wPhiS(FukMin)_NO numeric
@attribute wPhiS(Lapl)_NO numeric
@attribute wPhiS(Lapl1)_NO numeric
@attribute wPhiS(Lapl10)_NO numeric
@attribute wPhiS(Lapl2)_NO numeric
@attribute wPhiS(Lapl3)_NO numeric
@attribute wPhiS(Lapl4)_NO numeric
@attribute wPhiS(Lapl5)_NO numeric
@attribute wPhiS(Lapl6)_NO numeric
@attribute wPhiS(Lapl7)_NO numeric
@attribute wPhiS(Lapl8)_NO numeric
@attribute wPhiS(Lapl9)_NO numeric
@attribute wPhiS(LaplMax)_NO numeric
@attribute wPhiS(LaplMin)_NO numeric
@attribute wPhiS(PIP1)_NO numeric
@attribute wPhiS(PIP10)_NO numeric
@attribute wPhiS(PIP11)_NO numeric
@attribute wPhiS(PIP12)_NO numeric
@attribute wPhiS(PIP13)_NO numeric
@attribute wPhiS(PIP14)_NO numeric
@attribute wPhiS(PIP15)_NO numeric
@attribute wPhiS(PIP16)_NO numeric
@attribute wPhiS(PIP17)_NO numeric
@attribute wPhiS(PIP18)_NO numeric
@attribute wPhiS(PIP19)_NO numeric
@attribute wPhiS(PIP2)_NO numeric
@attribute wPhiS(PIP20)_NO numeric
@attribute wPhiS(PIP3)_NO numeric
@attribute wPhiS(PIP4)_NO numeric
@attribute wPhiS(PIP5)_NO numeric
@attribute wPhiS(PIP6)_NO numeric
@attribute wPhiS(PIP7)_NO numeric
@attribute wPhiS(PIP8)_NO numeric
@attribute wPhiS(PIP9)_NO numeric
@attribute wPhiS(PIPAvg)_NO numeric
@attribute wPhiS(PIPMax)_NO numeric
@attribute wPhiS(PIPMin)_NO numeric
@attribute wPhiS(Population)_NO numeric
@attribute wPhiS(SIDel(G)N)_NO numeric
@attribute wPhiS(SIDel(K)N)_NO numeric
@attribute wPhiS(SIDel(Rho)N)_NO numeric
@attribute wPhiS(SIEP)_NO numeric
@attribute wPhiS(SIEPA1)_NO numeric
@attribute wPhiS(SIEPA10)_NO numeric
@attribute wPhiS(SIEPA2)_NO numeric
@attribute wPhiS(SIEPA3)_NO numeric
@attribute wPhiS(SIEPA4)_NO numeric
@attribute wPhiS(SIEPA5)_NO numeric
@attribute wPhiS(SIEPA6)_NO numeric
@attribute wPhiS(SIEPA7)_NO numeric
@attribute wPhiS(SIEPA8)_NO numeric
@attribute wPhiS(SIEPA9)_NO numeric
@attribute wPhiS(SIEPIA)_NO numeric
@attribute wPhiS(SIEPMax)_NO numeric
@attribute wPhiS(SIEPMin)_NO numeric
@attribute wPhiS(SIG)_NO numeric
@attribute wPhiS(SIGA1)_NO numeric
@attribute wPhiS(SIGA10)_NO numeric
@attribute wPhiS(SIGA2)_NO numeric
@attribute wPhiS(SIGA3)_NO numeric
@attribute wPhiS(SIGA4)_NO numeric
@attribute wPhiS(SIGA5)_NO numeric
@attribute wPhiS(SIGA6)_NO numeric
@attribute wPhiS(SIGA7)_NO numeric
@attribute wPhiS(SIGA8)_NO numeric
@attribute wPhiS(SIGA9)_NO numeric
@attribute wPhiS(SIGIA)_NO numeric
@attribute wPhiS(SIGMax)_NO numeric
@attribute wPhiS(SIGMin)_NO numeric
@attribute wPhiS(SIK)_NO numeric
@attribute wPhiS(SIKA1)_NO numeric
@attribute wPhiS(SIKA10)_NO numeric
@attribute wPhiS(SIKA2)_NO numeric
@attribute wPhiS(SIKA3)_NO numeric
@attribute wPhiS(SIKA4)_NO numeric
@attribute wPhiS(SIKA5)_NO numeric
@attribute wPhiS(SIKA6)_NO numeric
@attribute wPhiS(SIKA7)_NO numeric
@attribute wPhiS(SIKA8)_NO numeric
@attribute wPhiS(SIKA9)_NO numeric
@attribute wPhiS(SIKIA)_NO numeric
@attribute wPhiS(SIKMax)_NO numeric
@attribute wPhiS(SIKMin)_NO numeric
@attribute wPhiS(SurfArea)_NO numeric
@attribute wPhiS(VOLTAE)_NO numeric
@attribute wPhiI(Ap)_NO numeric
@attribute wPhiI(Xi)_NO numeric
@attribute wPhiI(DHf)_NO numeric
@attribute wPhiI(ECI)_NO numeric
@attribute wPhiI(HP)_NO numeric
@attribute wPhiI(IP)_NO numeric
@attribute wPhiI(ISA)_NO numeric
@attribute wPhiI(Mw)_NO numeric
@attribute wPhiI(None)_NO numeric
@attribute wPhiI(Num_Atoms)_NO numeric
@attribute wPhiI(TopDist)_NO numeric
@attribute wPhiI(L1-9)_NO numeric
@attribute wPhiI(Z1)_NO numeric
@attribute wPhiI(Z2)_NO numeric
@attribute wPhiI(Z3)_NO numeric
@attribute wPhiI(Del(G)NA1)_NO numeric
@attribute wPhiI(Del(G)NA10)_NO numeric
@attribute wPhiI(Del(G)NA2)_NO numeric
@attribute wPhiI(Del(G)NA3)_NO numeric
@attribute wPhiI(Del(G)NA4)_NO numeric
@attribute wPhiI(Del(G)NA5)_NO numeric
@attribute wPhiI(Del(G)NA6)_NO numeric
@attribute wPhiI(Del(G)NA7)_NO numeric
@attribute wPhiI(Del(G)NA8)_NO numeric
@attribute wPhiI(Del(G)NA9)_NO numeric
@attribute wPhiI(Del(G)NIA)_NO numeric
@attribute wPhiI(Del(G)NMax)_NO numeric
@attribute wPhiI(Del(G)NMin)_NO numeric
@attribute wPhiI(Del(K)IA)_NO numeric
@attribute wPhiI(Del(K)Max)_NO numeric
@attribute wPhiI(Del(K)Min)_NO numeric
@attribute wPhiI(Del(K)NA1)_NO numeric
@attribute wPhiI(Del(K)NA10)_NO numeric
@attribute wPhiI(Del(K)NA2)_NO numeric
@attribute wPhiI(Del(K)NA3)_NO numeric
@attribute wPhiI(Del(K)NA4)_NO numeric
@attribute wPhiI(Del(K)NA5)_NO numeric
@attribute wPhiI(Del(K)NA6)_NO numeric
@attribute wPhiI(Del(K)NA7)_NO numeric
@attribute wPhiI(Del(K)NA8)_NO numeric
@attribute wPhiI(Del(K)NA9)_NO numeric
@attribute wPhiI(Del(Rho)NA1)_NO numeric
@attribute wPhiI(Del(Rho)NA10)_NO numeric
@attribute wPhiI(Del(Rho)NA2)_NO numeric
@attribute wPhiI(Del(Rho)NA3)_NO numeric
@attribute wPhiI(Del(Rho)NA4)_NO numeric
@attribute wPhiI(Del(Rho)NA5)_NO numeric
@attribute wPhiI(Del(Rho)NA6)_NO numeric
@attribute wPhiI(Del(Rho)NA7)_NO numeric
@attribute wPhiI(Del(Rho)NA8)_NO numeric
@attribute wPhiI(Del(Rho)NA9)_NO numeric
@attribute wPhiI(Del(Rho)NIA)_NO numeric
@attribute wPhiI(Del(Rho)NMax)_NO numeric
@attribute wPhiI(Del(Rho)NMin)_NO numeric
@attribute wPhiI(EP1)_NO numeric
@attribute wPhiI(EP10)_NO numeric
@attribute wPhiI(EP2)_NO numeric
@attribute wPhiI(EP3)_NO numeric
@attribute wPhiI(EP4)_NO numeric
@attribute wPhiI(EP5)_NO numeric
@attribute wPhiI(EP6)_NO numeric
@attribute wPhiI(EP7)_NO numeric
@attribute wPhiI(EP8)_NO numeric
@attribute wPhiI(EP9)_NO numeric
@attribute wPhiI(Energy)_NO numeric
@attribute wPhiI(Fuk)_NO numeric
@attribute wPhiI(Fuk1)_NO numeric
@attribute wPhiI(Fuk10)_NO numeric
@attribute wPhiI(Fuk2)_NO numeric
@attribute wPhiI(Fuk3)_NO numeric
@attribute wPhiI(Fuk4)_NO numeric
@attribute wPhiI(Fuk5)_NO numeric
@attribute wPhiI(Fuk6)_NO numeric
@attribute wPhiI(Fuk7)_NO numeric
@attribute wPhiI(Fuk8)_NO numeric
@attribute wPhiI(Fuk9)_NO numeric
@attribute wPhiI(FukMax)_NO numeric
@attribute wPhiI(FukMin)_NO numeric
@attribute wPhiI(Lapl)_NO numeric
@attribute wPhiI(Lapl1)_NO numeric
@attribute wPhiI(Lapl10)_NO numeric
@attribute wPhiI(Lapl2)_NO numeric
@attribute wPhiI(Lapl3)_NO numeric
@attribute wPhiI(Lapl4)_NO numeric
@attribute wPhiI(Lapl5)_NO numeric
@attribute wPhiI(Lapl6)_NO numeric
@attribute wPhiI(Lapl7)_NO numeric
@attribute wPhiI(Lapl8)_NO numeric
@attribute wPhiI(Lapl9)_NO numeric
@attribute wPhiI(LaplMax)_NO numeric
@attribute wPhiI(LaplMin)_NO numeric
@attribute wPhiI(PIP1)_NO numeric
@attribute wPhiI(PIP10)_NO numeric
@attribute wPhiI(PIP11)_NO numeric
@attribute wPhiI(PIP12)_NO numeric
@attribute wPhiI(PIP13)_NO numeric
@attribute wPhiI(PIP14)_NO numeric
@attribute wPhiI(PIP15)_NO numeric
@attribute wPhiI(PIP16)_NO numeric
@attribute wPhiI(PIP17)_NO numeric
@attribute wPhiI(PIP18)_NO numeric
@attribute wPhiI(PIP19)_NO numeric
@attribute wPhiI(PIP2)_NO numeric
@attribute wPhiI(PIP20)_NO numeric
@attribute wPhiI(PIP3)_NO numeric
@attribute wPhiI(PIP4)_NO numeric
@attribute wPhiI(PIP5)_NO numeric
@attribute wPhiI(PIP6)_NO numeric
@attribute wPhiI(PIP7)_NO numeric
@attribute wPhiI(PIP8)_NO numeric
@attribute wPhiI(PIP9)_NO numeric
@attribute wPhiI(PIPAvg)_NO numeric
@attribute wPhiI(PIPMax)_NO numeric
@attribute wPhiI(PIPMin)_NO numeric
@attribute wPhiI(Population)_NO numeric
@attribute wPhiI(SIDel(G)N)_NO numeric
@attribute wPhiI(SIDel(K)N)_NO numeric
@attribute wPhiI(SIDel(Rho)N)_NO numeric
@attribute wPhiI(SIEP)_NO numeric
@attribute wPhiI(SIEPA1)_NO numeric
@attribute wPhiI(SIEPA10)_NO numeric
@attribute wPhiI(SIEPA2)_NO numeric
@attribute wPhiI(SIEPA3)_NO numeric
@attribute wPhiI(SIEPA4)_NO numeric
@attribute wPhiI(SIEPA5)_NO numeric
@attribute wPhiI(SIEPA6)_NO numeric
@attribute wPhiI(SIEPA7)_NO numeric
@attribute wPhiI(SIEPA8)_NO numeric
@attribute wPhiI(SIEPA9)_NO numeric
@attribute wPhiI(SIEPIA)_NO numeric
@attribute wPhiI(SIEPMax)_NO numeric
@attribute wPhiI(SIEPMin)_NO numeric
@attribute wPhiI(SIG)_NO numeric
@attribute wPhiI(SIGA1)_NO numeric
@attribute wPhiI(SIGA10)_NO numeric
@attribute wPhiI(SIGA2)_NO numeric
@attribute wPhiI(SIGA3)_NO numeric
@attribute wPhiI(SIGA4)_NO numeric
@attribute wPhiI(SIGA5)_NO numeric
@attribute wPhiI(SIGA6)_NO numeric
@attribute wPhiI(SIGA7)_NO numeric
@attribute wPhiI(SIGA8)_NO numeric
@attribute wPhiI(SIGA9)_NO numeric
@attribute wPhiI(SIGIA)_NO numeric
@attribute wPhiI(SIGMax)_NO numeric
@attribute wPhiI(SIGMin)_NO numeric
@attribute wPhiI(SIK)_NO numeric
@attribute wPhiI(SIKA1)_NO numeric
@attribute wPhiI(SIKA10)_NO numeric
@attribute wPhiI(SIKA2)_NO numeric
@attribute wPhiI(SIKA3)_NO numeric
@attribute wPhiI(SIKA4)_NO numeric
@attribute wPhiI(SIKA5)_NO numeric
@attribute wPhiI(SIKA6)_NO numeric
@attribute wPhiI(SIKA7)_NO numeric
@attribute wPhiI(SIKA8)_NO numeric
@attribute wPhiI(SIKA9)_NO numeric
@attribute wPhiI(SIKIA)_NO numeric
@attribute wPhiI(SIKMax)_NO numeric
@attribute wPhiI(SIKMin)_NO numeric
@attribute wPhiI(SurfArea)_NO numeric
@attribute wPhiI(VOLTAE)_NO numeric
@attribute Phi_NO numeric
@attribute Psi_NO numeric
@attribute Pa_NO numeric
@attribute Pb_NO numeric
@attribute Pt_NO numeric
@attribute DGLJ_NO numeric
@attribute DGtor_NO numeric
@attribute Excentricity numeric
@attribute Degree numeric
@attribute SphereDegree numeric
@attribute MeanDistance numeric
@attribute ClusteringCoefficient numeric
@attribute ClosenessCentrality numeric
@attribute TraversityA numeric
@attribute TraversityB numeric
@attribute ExcentricityInverted numeric
@attribute ClusteringCoefficientInverted numeric
@attribute SNN numeric
@attribute CorrelatedMutationIndex numeric
@attribute Class {NC,C}

@data
1GVPA.pdb_A_GLU_40,4.100938,-25.003374,-547.516031,14,57.722883,0,-11.242476,-1.145275,-21.132333,-605.238914,10,156.433152,-16.492252,-26.253738,-531.69,53.27,16,1.36,-3.5,5.65,30.19,129,1,172.925404,93.891764,17.31,2.18,0.53,-1.14,20.75,0.27868,38.415,42.205,38.729,51.631,84.755,83.762,68.136,44.339,-0.010677,0.000109,-0.002307,0.001211,0.001375,-0.000393,0.3024,2.318,0.089661,43.05,159.33,79.093,94.827,71.366,16.147,6.4798,1.7291,0.1133,18.039,39.522,41.042,44.53,92.224,97.613,86.646,51.542,-0.004519,0.000032,-0.000627,20.652,78.826,50.121,75.471,56.094,32.242,33.954,87.089,30.907,7.6043,-472.0296,0.94502,0.000006,4.071,132.29,179.74,100.11,48.742,5.7627,0.99614,0.27719,1.0151,0.000134,0.000095,-1.0039,3.3342,0.000015,0.74779,1.2692,0.52284,2.6986,15.08,99.248,187.74,162.35,-0.000121,-0.000157,0,87.198,66.797,54.816,38.885,26.863,14.773,9.1202,10.07,5.0704,3.391,2.4604,2.5626,3.5391,3.0362,2.9387,4.2947,25.906,48.233,63.045,0.45929,0.81019,0.42772,68.291,-5.0503,0.57302,-2.1374,70.948,29.944,68.684,23.841,35.984,66.119,78.692,95.092,53.712,14.842,6.0492,0.15,0.21304,-0.006351,0.79662,10.015,1.1797,355.43,101.43,1.3206,1.721,0.38272,0.66994,0.85146,0,0.001684,0.001003,0,-0.20728,0.19605,0,0.19951,0.50904,1.0704,0.65548,1.6283,3.897,53.567,411.28,-0.000438,-0,-0.000211,473,849.71,-0.002382,6.449001,-587.918087,5.381683,16.460661,1020.440518,5.104966,1.713644,6.257834,5.461494,5.908723,11.057407,5.208393,-3017.433583,-5.884101,18.284657,6.938567,6.418213,6.541042,7.776465,8.742135,4.984711,4.825275,5.572814,5.563627,5.139416,5.918602,4.206616,5.461494,3.64262,8.01284,5.461494,7.235285,4.128672,31.155885,7.160216,9.931405,5.037061,5.023787,3.615753,3.936036,4.132162,4.238388,1.206009,4.994138,6.225605,8.499864,7.923788,4.693512,5.358553,5.909795,5.617891,5.682753,1.801241,5.43331,4.812,3.338429,7.741717,9.998129,7.738242,6.045562,3.298291,7.668479,5.80958,5.835771,6.482158,5.719138,5.552489,2.986996,5.919833,5.146543,7.761747,5.120147,5.9652,4.984291,2.088143,3.731076,5.461494,5.288157,6.05115,3.140872,5.341588,4.41788,3.963863,2.730647,9.267287,8.381226,6.520505,5.503219,5.515719,6.232283,5.461494,0,6.060938,5.781587,6.348921,7.01776,8.020121,8.320534,7.865537,14.994697,18.687216,21.904716,3.825768,28.819247,2.065979,2.250479,2.473035,3.094234,4.238256,5.389468,4.672016,5.682955,5.716175,5.459477,6.148419,6.256443,3.750487,5.979431,2.870376,4.926996,2.979807,7.099398,8.805071,9.57348,7.516297,4.762872,7.58217,11.963197,12.254585,2.879519,7.552695,5.370666,6.17701,5.595875,3.913914,5.576495,6.670665,2.718874,4.170312,1.868447,3.889251,4.966881,0,5.854819,5.614557,5.47995,5.611544,0.756684,?,1.435123,2.233096,5.40281,3.345231,4.750364,5.969696,6.968687,5.643059,5.339035,5.598807,4.984325,5.72783,5.707734,-0,0,0,0,-0,0,0,0,0,0,0,0,0,0,-0,0,0,0,0,0,0,0,0,0,0,-0,0,-0,0,0,-0,0,0,0,0,0,0,0,0,0,0,0,0,0,0,0,0,0,0,0,0,-0,0,-0,0,0,0,0,0,0,0,0,0,0,-0,0,0,0,0,0,0,0,0,0,0,0,0,0,-0,0,0,0,0,0,0,0,0,0,0,-0,-0,0,0,0,0,0,0,0,0,0,0,0,0,0,0,0,0,0,0,0,0,0,0,0,0,-0,0,-0,0,0,0,0,0,0,0,0,0,0,0,0,0,-0,0,0,0,0,0,0,0,0,0,0,0,0,0,0,-0,0,0,0,0,0,0,0,0,0,0,-0,-0,-0,0,0,0,0,0,0,0,0,0,0,0,0,0,0,0,0,0,0,0,0,0,0,0,0,0,0,0,0,0,0,0,0,0,0,0,0,0,0,0,0,0,0,0,0,0,0,0,0,0,0,0,0,0,0,0,0,0,0,0,0,0,0,0,0,0,0,0,0,0,0,0,0,0,0,0,0,0,0,0,0,0,0,0,0,0,0,0,0,0,0,0,0,0,0,0,0,0,0,0,0,0,0,0,0,0,0,0,0,0,0,0,0,0,0,0,0,0,0,0,0,0,0,0,0,0,0,0,0,0,0,0,0,0,0,0,0,0,0,0,0,0,0,0,0,0,0,0,0,0,0,0,0,0,0,0,0,0,0,0,0,0,0,0,0,0.001085,-0.003924,0.003983,0.001827,0.016798,0.003407,0.000933,0.002847,0.003584,0.002301,0.000473,0.003582,0.004584,0.029449,-0.046827,0.003102,0.001162,0.003302,0.003775,0.003678,0.001877,0.00187,0.002077,0.00205,0.002102,0.004073,0.002006,0.003584,0.00228,0.002273,0.003584,0.004112,0.001477,0.052223,0.003488,0.004391,0.001856,0.001734,0.001457,0.00192,0.001878,0.001694,0.000262,0.00238,0.00286,0.004217,0.003105,0.001649,0.002131,0.002214,0.002463,0.003813,0.000177,0.003541,0.002858,0.000005,0.003883,0.003603,0.002554,0.002206,0.002722,0.006799,0.002397,0.002595,0.002934,0.00229,0.003581,0.000714,0.002421,0.00191,0.003284,0.002526,0.001534,0.001773,0.000599,0.00129,0.003584,0.004156,0.002481,0.00048,0.002405,0.003095,0.001633,0.000899,0.003259,0.003176,0.003225,0.002075,0.002139,0.004863,0.003584,0,0.002925,0.00278,0.003397,0.003916,0.003823,0.004129,0.004291,0.004915,0.001015,0,0.000852,0,0.000386,0.000529,0.000759,0.001044,0.002052,0.001554,0.00094,0.003294,0.003577,0.003765,0.002752,0.002614,0.001517,0.002445,-0.000017,0.002582,0.000005,0.003468,0.003988,0.003634,0.002484,0.00411,0.003396,0.004191,0.002818,-0.000044,0.000157,0.003483,0.002526,0.002614,0.000313,0.002127,0.00325,0.001189,0.001945,0.000546,0,0.00089,0,0.003945,0.002991,0.003718,0.00232,0,-9999,0.000244,0.000292,0.000445,0.001915,0.002577,0.001972,0.003291,0.002241,0.003591,0.003273,0.002601,0.002299,0.002407,268855.773443,577.9795,224115.31035,0.1224,3.5,35.17125,2147.7166,9933,1,168,2,329.14965,1.1009,-1.1872,-1.4421,237.162125,0.018802,956.5335,912.239973,599.002078,1619.587024,4711.02192,3871.772807,2552.067948,1236.17132,0.000111,0,0.000005,0.000002,0.000001,0,0.060332,3.819832,0.003621,1071.148575,9547.85025,3748.256817,5148.110416,4478.394915,246.540469,36.257721,2.356348,0.019449,270.04383,978.307827,809.738139,806.594155,5056.134688,5821.78574,3975.795033,1676.91897,0.00002,0,0,426.505104,21.401259,1388.201337,1743.71972,1026.940905,459.754799,2325.950862,6274.065738,613.442136,55.579829,124861.741822,0.512825,0,10.894607,10059.662325,18666.53822,4519.015455,1976.634326,11.630281,0.585237,0.090253,0.802335,0,0,0.561612,4.428268,0,0.767423,1.383993,0.268021,2.150784,89.014978,6298.77432,19494.54612,15265.7705,0,0,0,4745.533155,2813.823625,1959.617184,983.7905,373.704625,130.949349,62.29279,18.714843,0.529553,0,3.026784,0,6.262614,6.422474,7.766837,17.459029,655.279317,1102.148167,1440.924998,0.178436,0.596324,0.192123,2787.399601,14.039834,0.286395,2.565136,-86.192597,826.15496,22.602187,332.987247,549.74556,1465.527635,1968.913186,12926.235928,1476.596592,50.091008,5.085139,-0.00098,0.001065,0.00004,0.3459,65.757489,0.235362,70449.7803,6382.17846,2.297573,2.800928,0.182278,0,0.209902,0,0.000003,0.000001,0,0.025956,0,0,0.039804,0.125489,0.138049,0.586763,2.404999,6.843522,1597.100105,97666.6616,0,0,0,128651.27,438195.447,-9999,-9999,-9999,-9999,-9999,-9999,-9999,-9999,-9999,-9999,-9999,-9999,-9999,-9999,-9999,-9999,-9999,-9999,-9999,-9999,-9999,-9999,-9999,-9999,-9999,-9999,-9999,-9999,-9999,-9999,-9999,-9999,-9999,-9999,-9999,-9999,-9999,-9999,-9999,-9999,-9999,-9999,-9999,-9999,-9999,-9999,-9999,-9999,-9999,-9999,-9999,-9999,-9999,-9999,-9999,-9999,-9999,-9999,-9999,-9999,-9999,-9999,-9999,-9999,-9999,-9999,-9999,-9999,-9999,-9999,-9999,-9999,-9999,-9999,-9999,-9999,-9999,-9999,-9999,-9999,-9999,-9999,-9999,-9999,-9999,-9999,-9999,-9999,-9999,-9999,-9999,-9999,-9999,-9999,-9999,-9999,-9999,-9999,-9999,-9999,-9999,-9999,-9999,-9999,-9999,-9999,-9999,-9999,-9999,-9999,-9999,-9999,-9999,-9999,-9999,-9999,-9999,-9999,-9999,-9999,-9999,-9999,-9999,-9999,-9999,-9999,-9999,-9999,-9999,-9999,-9999,-9999,-9999,-9999,-9999,-9999,-9999,-9999,-9999,-9999,-9999,-9999,-9999,-9999,-9999,-9999,-9999,-9999,-9999,-9999,-9999,-9999,-9999,-9999,-9999,-9999,-9999,-9999,-9999,-9999,-9999,-9999,0,0,0,0,0,0,0,0,0,0,0,0,0,0,0,0,0,0,0,0,0,0,0,0,0,0,0,0,0,0,0,0,0,0,0,0,0,0,0,0,0,0,0,0,0,0,0,0,0,0,0,0,0,0,0,0,0,0,0,0,0,0,0,0,0,0,0,0,0,0,0,0,0,0,0,0,0,0,0,0,0,0,0,0,0,0,0,0,0,0,0,0,0,0,0,0,0,0,0,0,0,0,0,0,0,0,0,0,0,0,0,0,0,0,0,0,0,0,0,0,0,0,0,0,0,0,0,0,0,0,0,0,0,0,0,0,0,0,0,0,0,0,0,0,0,0,0,0,0,0,0,0,0,0,0,0,0,0,0,0,0,0,-9999,-9999,-9999,-9999,-9999,-9999,-9999,-9999,-9999,-9999,-9999,-9999,-9999,-9999,-9999,-9999,-9999,-9999,-9999,-9999,-9999,-9999,-9999,-9999,-9999,-9999,-9999,-9999,-9999,-9999,-9999,-9999,-9999,-9999,-9999,-9999,-9999,-9999,-9999,-9999,-9999,-9999,-9999,-9999,-9999,-9999,-9999,-9999,-9999,-9999,-9999,-9999,-9999,-9999,-9999,-9999,-9999,-9999,-9999,-9999,-9999,-9999,-9999,-9999,-9999,-9999,-9999,-9999,-9999,-9999,-9999,-9999,-9999,-9999,-9999,-9999,-9999,-9999,-9999,-9999,-9999,-9999,-9999,-9999,-9999,-9999,-9999,-9999,-9999,-9999,-9999,-9999,-9999,-9999,-9999,-9999,-9999,-9999,-9999,-9999,-9999,-9999,-9999,-9999,-9999,-9999,-9999,-9999,-9999,-9999,-9999,-9999,-9999,-9999,-9999,-9999,-9999,-9999,-9999,-9999,-9999,-9999,-9999,-9999,-9999,-9999,-9999,-9999,-9999,-9999,-9999,-9999,-9999,-9999,-9999,-9999,-9999,-9999,-9999,-9999,-9999,-9999,-9999,-9999,-9999,-9999,-9999,-9999,-9999,-9999,-9999,-9999,-9999,-9999,-9999,-9999,-9999,-9999,-9999,-9999,-9999,-9999,0,0,0,0,0,0,0,0,0,0,0,0,0,0,0,0,0,0,0,0,0,0,0,0,0,0,0,0,0,0,0,0,0,0,0,0,0,0,0,0,0,0,0,0,0,0,0,0,0,0,0,0,0,0,0,0,0,0,0,0,0,0,0,0,0,0,0,0,0,0,0,0,0,0,0,0,0,0,0,0,0,0,0,0,0,0,0,0,0,0,0,0,0,0,0,0,0,0,0,0,0,0,0,0,0,0,0,0,0,0,0,0,0,0,0,0,0,0,0,0,0,0,0,0,0,0,0,0,0,0,0,0,0,0,0,0,0,0,0,0,0,0,0,0,0,0,0,0,0,0,0,0,0,0,0,0,0,0,0,0,0,0,0,0,0,0,0,0,0,0,0,0,0,0,0,0,0,0,0,0,0,0,0,0,0,0,0,0,0,0,0,0,0,0,0,0,0,0,0,0,0,0,0,0,0,0,0,0,0,0,0,0,0,0,0,0,0,0,0,0,0,0,0,0,0,0,0,0,0,0,0,0,0,0,0,0,0,0,0,0,0,0,0,0,0,0,0,0,0,0,0,0,0,0,0,0,0,0,0,0,0,0,0,0,0,0,0,0,0,0,0,0,0,0,0,0,0,0,0,0,0,0,0,0,0,0,0,0,0,0,0,0,0,0,0,0,0,0,0,0,0,0,0,0,0,0,0,0,0,0,0,0,0,0,0,0,0,0,0,0,0,0,0,0,129,-3.5,5.65,1.36,17.31,-531.69,2.18,0.53,-1.14,30.19,53.27,93.891764,735865.316872,2616.0897,237303.8808,0.9792,4.55,31.979,3989.9104,21027,1,336,1,291.8466,-3.0302,1.2296,-0.0114,388.25325,0.109488,1107.927015,1419.565175,1188.050804,4408.306411,8356.249715,8512.73206,6420.046464,4527.45529,0.000103,0,0.000005,0.000002,0.000002,0,0.060332,3.922056,0,1463.74305,16135.3491,13946.46869,11578.3767,8785.86826,508.065355,26.107114,3.472897,0,316.566411,1110.291546,1356.02768,1620.35764,13824.3776,11870.71693,9770.20296,4785.468532,0.00002,-0,0,426.505104,844.62059,1388.201337,3785.700831,6113.12412,3337.36942,3682.65084,11113.42729,889.19439,57.825378,259590.412778,1.111249,0,28.619944,25735.6966,45414.9058,8854.52928,2167.702966,20.318128,1.569219,0.10432,1.58183,0,0,1.190625,20.983454,0,0.63364,1.496514,0.550446,5.159183,165.59348,8244.53136,45523.1952,39999.793,0,0,0,8579.41122,6922.17311,3011.700672,1441.0781,640.628824,175.636197,70.159875,98.916603,25.708956,11.498881,7.490934,6.566919,166.840252,87.639913,63.070379,86.310586,1058.933656,1706.821171,2460.457215,0.211402,0.656408,0.182944,5887.230528,28.9564,0.572842,5.517057,-190.055502,826.15496,184.93167,332.987247,843.392992,2915.781781,15888.70172,19328.39992,3162.669984,195.647244,31.127368,-0.000676,0.001913,0.00004,0.741629,199.048125,1.391692,171502.0836,8336.12598,2.441129,2.756526,0.706118,1.090394,0.605507,0,0.000003,0.000001,0,0.052863,0.196893,0,0.039804,0.961627,1.861533,0.581044,2.294926,15.439135,2508.435476,220561.2384,0,0,0,281056.6,951335.316,0,0,0,0,0,0,0,0,0,0,0,0,0,0,0,0,0,0,0,0,0,0,0,0,0,0,0,0,0,0,0,0,0,0,0,0,0,0,0,0,0,0,0,0,0,0,0,0,0,0,0,0,0,0,0,0,0,0,0,0,0,0,0,0,0,0,0,0,0,0,0,0,0,0,0,0,0,0,0,0,0,0,0,0,0,0,0,0,0,0,0,0,0,0,0,0,0,0,0,0,0,0,0,0,0,0,0,0,0,0,0,0,0,0,0,0,0,0,0,0,0,0,0,0,0,0,0,0,0,0,0,0,0,0,0,0,0,0,0,0,0,0,0,0,0,0,0,0,0,0,0,0,0,0,0,0,0,0,0,0,0,0,0,0,0,0,0,0,0,0,0,0,0,0,0,0,0,0,0,0,0,0,0,0,0,0,0,0,0,0,0,0,0,0,0,0,0,0,0,0,0,0,0,0,0,0,0,0,0,0,0,0,0,0,0,0,0,0,0,0,0,0,0,0,0,0,0,0,0,0,0,0,0,0,0,0,0,0,0,0,0,0,0,0,0,0,0,0,0,0,0,0,0,0,0,0,0,0,0,0,0,0,0,0,0,0,0,0,0,0,0,0,0,0,0,0,0,0,0,0,0,0,0,0,0,0,0,0,0,0,0,0,0,0,0,0,0,0,0,0,0,0,0,0,0,0,0,0,0,0,0,0,0,0,0,0,0,0,0,0,0,0,0,0,1344292.610605,-2952.2234,248251.3779,1.7816,12.25,30.5665,539.4953,14706,1,224,1,375.9732,7.0196,0.7685,-0.9576,441.16575,0.135784,1886.48382,1674.77881,1133.326727,2346.061009,5939.12187,5778.405332,4094.087832,1698.272378,0.000109,0,0.000005,0.000001,0.000003,0,0.120664,2.840477,0,2229.51645,20716.0866,5975.555243,7884.390915,4398.072482,210.104764,38.338385,2.26149,0.027602,539.384139,1926.657978,1540.839806,1461.96443,6600.47168,8081.477883,6399.500268,2262.487632,0.00002,0,0,852.989556,42.802518,2883.010041,4314.299715,2212.964394,764.006432,1176.607962,8842.14617,1624.410106,108.155959,195060.095815,0.792541,0,11.70901,14951.4158,25257.0648,8326.94958,3808.553654,14.097869,0.567401,0.13261,1.485396,0,0,0.870652,6.793766,0,0.824962,1.644883,0.246007,2.200924,163.6934,11823.41424,27383.7564,22910.832,0,0,0,5761.433454,3629.615386,2305.0128,1274.49476,571.483462,216.335812,108.402697,55.550148,10.464799,3.649394,6.053568,0,16.078485,24.16633,21.30675,41.5611,1335.221146,2243.31683,2588.060295,0.20059,0.625402,0.182944,4134.473722,21.862749,0.299735,4.026862,-342.806546,1652.30992,102.490265,734.612733,1275.488864,3330.612387,3724.0989,11470.94796,3680.6148,161.659064,11.946565,-0.001715,0.002301,0.00004,0.54762,81.030363,1.183121,103213.3177,12051.9126,2.002954,3.364211,0.097846,0.088921,0.446727,0,0.000003,0.000001,0,0.037277,0.086176,0,0.079608,0.350713,0.142074,0.247306,2.106695,10.348873,2596.071088,151449.7472,0,0,0,199932.37,649620.2892,0,0,0,0,0,0,0,0,0,0,0,0,0,0,0,0,0,0,0,0,0,0,0,0,0,0,0,0,0,0,0,0,0,0,0,0,0,0,0,0,0,0,0,0,0,0,0,0,0,0,0,0,0,0,0,0,0,0,0,0,0,0,0,0,0,0,0,0,0,0,0,0,0,0,0,0,0,0,0,0,0,0,0,0,0,0,0,0,0,0,0,0,0,0,0,0,0,0,0,0,0,0,0,0,0,0,0,0,0,0,0,0,0,0,0,0,0,0,0,0,0,0,0,0,0,0,0,0,0,0,0,0,0,0,0,0,0,0,0,0,0,0,0,0,0,0,0,0,0,0,0,0,0,0,0,0,0,0,0,0,0,0,0,0,0,0,0,0,0,0,0,0,0,0,0,0,0,0,0,0,0,0,0,0,0,0,0,0,0,0,0,0,0,0,0,0,0,0,0,0,0,0,0,0,0,0,0,0,0,0,0,0,0,0,0,0,0,0,0,0,0,0,0,0,0,0,0,0,0,0,0,0,0,0,0,0,0,0,0,0,0,0,0,0,0,0,0,0,0,0,0,0,0,0,0,0,0,0,0,0,0,0,0,0,0,0,0,0,0,0,0,0,0,0,0,0,0,0,0,0,0,0,0,0,0,0,0,0,0,0,0,0,0,0,0,0,0,0,0,0,0,0,0,0,0,0,0,0,0,0,0,0,0,0,0,0,0,0,0,0,0,0,0,0,-47.343257,-55.136842,1.27,0.8,0.97,-2.85467,-1.485705,8,4,10,4.360465,0.666667,0.229333,86,86,0.125,1.5,10,16.089641,NC
1GVPA.pdb_A_GLU_5,4.641768,-31.291289,-177.511177,25,427.727737,1,-10.227228,-3.005598,-21.132333,-605.238914,10,50.717479,-122.207925,-71.222659,-531.69,53.27,16,1.36,-3.5,5.65,30.19,129,1,172.925404,93.891764,17.31,2.18,0.53,-1.14,20.75,0.27868,38.415,42.205,38.729,51.631,84.755,83.762,68.136,44.339,-0.010677,0.000109,-0.002307,0.001211,0.001375,-0.000393,0.3024,2.318,0.089661,43.05,159.33,79.093,94.827,71.366,16.147,6.4798,1.7291,0.1133,18.039,39.522,41.042,44.53,92.224,97.613,86.646,51.542,-0.004519,0.000032,-0.000627,20.652,78.826,50.121,75.471,56.094,32.242,33.954,87.089,30.907,7.6043,-472.0296,0.94502,0.000006,4.071,132.29,179.74,100.11,48.742,5.7627,0.99614,0.27719,1.0151,0.000134,0.000095,-1.0039,3.3342,0.000015,0.74779,1.2692,0.52284,2.6986,15.08,99.248,187.74,162.35,-0.000121,-0.000157,0,87.198,66.797,54.816,38.885,26.863,14.773,9.1202,10.07,5.0704,3.391,2.4604,2.5626,3.5391,3.0362,2.9387,4.2947,25.906,48.233,63.045,0.45929,0.81019,0.42772,68.291,-5.0503,0.57302,-2.1374,70.948,29.944,68.684,23.841,35.984,66.119,78.692,95.092,53.712,14.842,6.0492,0.15,0.21304,-0.006351,0.79662,10.015,1.1797,355.43,101.43,1.3206,1.721,0.38272,0.66994,0.85146,0,0.001684,0.001003,0,-0.20728,0.19605,0,0.19951,0.50904,1.0704,0.65548,1.6283,3.897,53.567,411.28,-0.000438,-0,-0.000211,473,849.71,-0.036458,1.692156,-745.005247,1.407076,4.97997,703.478811,1.350107,0.397762,1.64625,1.439037,1.551426,3.273884,1.375488,-3601.985063,-2.257894,6.772865,1.872401,1.718277,1.741268,2.046116,2.351463,1.29243,1.229339,1.465553,1.486605,1.362159,1.578788,1.073736,1.439037,0.907964,2.101181,1.439037,1.91842,1.001324,10.934781,1.926605,2.74436,1.372813,1.326821,0.882708,0.954321,0.986684,1.000032,0.289272,1.367788,1.66921,2.273696,2.112661,1.176713,1.399653,1.590579,1.492545,1.505742,0.528276,1.428637,1.300613,0.795036,2.108837,2.790234,2.147931,1.692957,0.866489,1.895746,1.647452,2.041635,1.711762,1.49758,1.414529,0.702531,1.596324,1.308004,2.081745,1.385346,1.570393,1.334319,0.502056,0.952078,1.439037,1.343144,1.590802,0.738278,1.416805,1.152616,0.969745,0.63352,2.378272,2.300092,1.745624,1.415222,1.468857,1.64614,1.439037,0,1.480429,1.435008,1.576786,1.833549,2.24264,2.530153,2.531748,4.376525,4.990014,5.085326,1.106331,4.919224,0.589414,0.636805,0.692186,0.911883,1.166842,1.516358,1.178346,1.485618,1.504909,1.427861,1.617668,1.651389,0.949796,1.573622,0.680742,1.346208,0.708031,1.958401,2.409181,2.682083,2.079581,1.247541,2.118766,3.130828,3.001247,0.638596,1.797754,1.410322,1.627331,1.466853,0.924819,1.458955,1.790895,0.642425,1.054948,0.448029,0.957523,1.157035,0,1.556455,1.492565,1.445399,1.464272,0.176463,?,0.338695,0.545635,1.285624,0.741837,1.08941,1.527128,1.832431,1.483919,1.400612,1.494387,1.286849,1.503266,1.497986,-265.845,26.635,8,0.68,-1.75,2.825,15.095,64.5,0.5,86.462702,46.945882,8.655,1.09,0.265,-0.57,10.375,0.13934,19.2075,21.1025,19.3645,25.8155,42.3775,41.881,34.068,22.1695,-0.005339,0.000055,-0.001153,0.000606,0.000687,-0.000197,0.1512,1.159,0.044831,21.525,79.665,39.5465,47.4135,35.683,8.0735,3.2399,0.86455,0.05665,9.0195,19.761,20.521,22.265,46.112,48.8065,43.323,25.771,-0.002259,0.000016,-0.000314,10.326,39.413,25.0605,37.7355,28.047,16.121,16.977,43.5445,15.4535,3.80215,-236.0148,0.47251,0.000003,2.0355,66.145,89.87,50.055,24.371,2.88135,0.49807,0.138595,0.50755,0.000067,0.000048,-0.50195,1.6671,0.000007,0.373895,0.6346,0.26142,1.3493,7.54,49.624,93.87,81.175,-0.00006,-0.000078,0,43.599,33.3985,27.408,19.4425,13.4315,7.3865,4.5601,5.035,2.5352,1.6955,1.2302,1.2813,1.76955,1.5181,1.46935,2.14735,12.953,24.1165,31.5225,0.229645,0.405095,0.21386,34.1455,-2.52515,0.28651,-1.0687,35.474,14.972,34.342,11.9205,17.992,33.0595,39.346,47.546,26.856,7.421,3.0246,0.075,0.10652,-0.003175,0.39831,5.0075,0.58985,177.715,50.715,0.6603,0.8605,0.19136,0.33497,0.42573,0,0.000842,0.000502,0,-0.10364,0.098025,0,0.099755,0.25452,0.5352,0.32774,0.81415,1.9485,26.7835,205.64,-0.000219,-0,-0.000105,236.5,424.855,1418382.505427,667.20675,809213.57085,1.258,-10.325,115.23175,11477.78515,51277.5,3.5,872,152.5,1091.48205,-8.6546,-1.15805,-2.5137,1092.809125,0.224899,3856.520265,4093.399642,3113.250029,10485.042772,26147.722673,22687.607796,15447.725784,8327.085895,0.000362,0,0.000019,0.000008,0.000004,0.000001,0.211161,24.797153,0.003621,4179.186375,41110.724925,25889.788516,32182.197606,26431.040394,1494.986142,207.444317,20.081266,0.159703,1218.020338,4198.916085,3588.938211,4328.338265,34282.934752,32213.754195,23221.517907,9639.204443,0.000068,0,0.000001,1492.767864,22314.970579,4858.70468,9321.310003,10189.082442,4798.883159,8168.704251,24014.965928,2637.309763,153.074559,698190.711296,2.878526,0,100.588711,56585.59231,116273.44652,22615.599825,8011.356975,160.534415,3.597072,0.615219,4.976883,0,0,3.045577,64.646754,0,2.390509,6.981546,1.820759,13.181851,475.826026,26841.12536,117764.23302,91318.628,0,0,0,23451.291714,15525.660109,8674.22088,3902.4986,1596.56211,421.498065,172.824142,136.793649,29.100496,12.463485,37.241106,6.566919,215.29814,127.300275,107.17336,149.702291,2987.959181,5823.797119,12563.134762,0.688506,2.19058,0.642459,14487.457613,73.999268,1.65675,14.050455,20394.249499,3022.652164,18819.658111,1292.873589,2617.098328,7859.929184,21753.380404,44432.783012,7040.273544,347.679787,55.200946,0.090354,0.058505,0.000141,1.876522,379.738254,5.773387,423892.9266,26797.50171,11.362634,12.173838,1.649827,2.203319,2.537227,0,0.000009,0.000003,0,0.140567,0.886803,0,0.432014,2.376502,4.086696,2.480376,9.921704,47.028217,8189.965764,550370.7832,0.000001,0,0,722843.33,2380441.32225,0.004544,-0.017219,0.004223,0.010758,0.065512,0.005331,0.001348,0.004732,0.003584,0.004602,0.000473,0.003211,0.025782,-0.018537,0.116234,0.004397,0.007407,0.004207,0.006851,0.008768,0.003563,0.003735,0.004646,0.004784,0.00434,0.003796,0.009302,0.003584,0.002771,0.003831,0.003584,0.004112,0.002711,0,0.006279,0.005544,0.004698,0.004398,0.002835,0.003679,0.003561,0.007756,0.000754,0.004633,0.005138,0.005449,0.006307,0.003391,0.00411,0.00509,0.005104,0.003668,0.003696,0.003541,0.002938,0.003509,0.00589,0.00651,0.004311,0.004871,0.00305,0.00458,0.005176,0.001235,0.004631,0.004571,0.009134,0.001447,0.004913,0.003906,0.006114,0.004677,0.006107,0.006469,0.001296,0.002134,0.003584,0.003867,0.004767,0.001516,0.006555,0.003068,0.002131,0.001425,0.008989,0.00746,0.005255,0.004313,0.004562,0.004679,0.003584,0,0.004129,0.003753,0.004954,0.006706,0.006919,0.005843,0.003737,0.005843,0.003658,0.004986,0.005143,0,0.001971,0.001829,0.001999,0.002083,0.002397,0.007379,0.003737,0.004018,0.00375,0.003562,0.004721,0.004953,0.003396,0.004739,0.003159,0.004405,0.003116,0.004826,0.005543,0.005958,0.004297,0.003735,0.005422,0.008234,0.011725,0.002791,0.00667,0.00429,0.004832,0.005638,0.000879,0.004455,0.005475,0.001175,0.003091,0.00151,0.003674,0.001736,0,0.00372,0.00364,0.003615,0.004527,0.000066,-9999,0.000244,0.000814,0.003269,0.001774,0.002952,0.005208,0.005328,0.004585,0.003519,0.003766,0.002979,0.004594,0.004611,1126199.417683,2536.1847,237649.4793,0.7208,13.65,55.031,3102.9282,16512,1,336,2,295.1355,6.1912,0.7473,3.5796,336.17075,0.119896,1218.44697,1655.53333,1427.899501,3074.574419,9406.95745,8662.66604,5954.677584,2552.108501,0.000104,0,0.000005,0.000002,0.000001,0,0.060332,7.010327,0,1928.16645,12053.63316,9487.99628,13060.52271,8715.92958,472.509661,68.744198,10.789584,0.05602,525.566265,1757.661906,1046.447874,1638.57041,10401.02272,11225.495,9142.88592,3474.96164,0.000019,0,0,438.44196,16106.51658,2105.934057,3150.15954,1733.360694,1015.042644,2605.765776,4226.42917,1324.797648,26.446235,197109.695541,1.023457,0,22.078254,20411.0241,38162.3968,8414.64594,3659.256908,46.315972,2.135027,0.195217,1.327345,0,0,1.079192,13.976633,0,0.760727,1.806072,0.424713,5.933412,209.11436,10263.23568,40531.1886,32559.2925,0,0,0,6699.771132,3798.344608,2857.667712,1684.614855,676.356614,185.297739,54.245126,22.248658,1.907992,0.643069,18.266748,0,31.999834,22.191586,20.456291,34.83603,765.5223,5232.31584,5729.65569,0.217644,0.625232,0.181764,4782.077275,26.601445,0.641209,4.971379,15906.5416,1409.643744,13628.27928,463.349835,764.12024,2402.632222,3406.18322,11744.81292,2357.527104,98.409881,21.158287,0.061894,0.045386,0.00005,0.661681,141.842445,0.660479,147592.3075,10749.5514,2.269583,4.452399,0.503927,0.872128,0.409459,0,0.000003,0.000001,0,0.050653,0.038436,0,0.039804,0.349431,1.01505,0.543426,2.754269,18.069999,2585.357688,199840.952,0,0,0,257009.28,839428.509,-9999,-9999,-9999,-9999,-9999,-9999,-9999,-9999,-9999,-9999,-9999,-9999,-9999,-9999,-9999,-9999,-9999,-9999,-9999,-9999,-9999,-9999,-9999,-9999,-9999,-9999,-9999,-9999,-9999,-9999,-9999,-9999,-9999,-9999,-9999,-9999,-9999,-9999,-9999,-9999,-9999,-9999,-9999,-9999,-9999,-9999,-9999,-9999,-9999,-9999,-9999,-9999,-9999,-9999,-9999,-9999,-9999,-9999,-9999,-9999,-9999,-9999,-9999,-9999,-9999,-9999,-9999,-9999,-9999,-9999,-9999,-9999,-9999,-9999,-9999,-9999,-9999,-9999,-9999,-9999,-9999,-9999,-9999,-9999,-9999,-9999,-9999,-9999,-9999,-9999,-9999,-9999,-9999,-9999,-9999,-9999,-9999,-9999,-9999,-9999,-9999,-9999,-9999,-9999,-9999,-9999,-9999,-9999,-9999,-9999,-9999,-9999,-9999,-9999,-9999,-9999,-9999,-9999,-9999,-9999,-9999,-9999,-9999,-9999,-9999,-9999,-9999,-9999,-9999,-9999,-9999,-9999,-9999,-9999,-9999,-9999,-9999,-9999,-9999,-9999,-9999,-9999,-9999,-9999,-9999,-9999,-9999,-9999,-9999,-9999,-9999,-9999,-9999,-9999,-9999,-9999,-9999,-9999,-9999,-9999,-9999,-9999,4658.070625,2.191155,2657.515832,0.004131,-0.033908,0.378429,37.693876,168.399015,0.011494,2.863711,0.500821,3.584506,-0.028422,-0.003803,-0.008255,3.588864,0.000739,12.665091,13.44302,10.224138,34.433638,85.87101,74.507743,50.731448,27.346752,0.000001,0,0,0,0,0,0.000693,0.081436,0.000012,13.72475,135.010591,85.023936,105.688662,86.801446,4.909643,0.681262,0.065948,0.000524,4.000067,13.789544,11.786332,14.214576,112.587635,105.792296,76.261143,31.655844,0,0,0,4.902358,73.283976,15.956337,30.611856,33.461683,15.759879,26.826615,78.866883,8.661116,0.502708,2292.90874,0.009453,0,0.330341,185.831173,381.850399,74.271264,26.309875,0.527207,0.011813,0.00202,0.016344,0,0,0.010002,0.212305,0,0.007851,0.022928,0.00598,0.04329,1.562647,88.148195,386.74625,299.896972,0,0,0,77.015736,50.98739,28.486768,12.816087,5.243225,1.38423,0.567567,0.44924,0.095568,0.040931,0.122302,0.021566,0.707055,0.418063,0.351965,0.491633,9.812674,19.125771,41.258242,0.002261,0.007194,0.00211,47.577858,0.243019,0.005441,0.046143,66.976189,9.926608,61.805117,4.24589,8.59474,25.812575,71.439673,145.92047,23.120767,1.141806,0.181284,0.000297,0.000192,0,0.006163,1.247088,0.01896,1392.094997,88.004932,0.037316,0.03998,0.005418,0.007236,0.008332,0,0,0,0,0.000462,0.002912,0,0.001419,0.007805,0.013421,0.008146,0.032584,0.154444,26.896439,1807.457416,0,0,0,2373.869721,7817.541288,-9999,-9999,-9999,-9999,-9999,-9999,-9999,-9999,-9999,-9999,-9999,-9999,-9999,-9999,-9999,-9999,-9999,-9999,-9999,-9999,-9999,-9999,-9999,-9999,-9999,-9999,-9999,-9999,-9999,-9999,-9999,-9999,-9999,-9999,-9999,-9999,-9999,-9999,-9999,-9999,-9999,-9999,-9999,-9999,-9999,-9999,-9999,-9999,-9999,-9999,-9999,-9999,-9999,-9999,-9999,-9999,-9999,-9999,-9999,-9999,-9999,-9999,-9999,-9999,-9999,-9999,-9999,-9999,-9999,-9999,-9999,-9999,-9999,-9999,-9999,-9999,-9999,-9999,-9999,-9999,-9999,-9999,-9999,-9999,-9999,-9999,-9999,-9999,-9999,-9999,-9999,-9999,-9999,-9999,-9999,-9999,-9999,-9999,-9999,-9999,-9999,-9999,-9999,-9999,-9999,-9999,-9999,-9999,-9999,-9999,-9999,-9999,-9999,-9999,-9999,-9999,-9999,-9999,-9999,-9999,-9999,-9999,-9999,-9999,-9999,-9999,-9999,-9999,-9999,-9999,-9999,-9999,-9999,-9999,-9999,-9999,-9999,-9999,-9999,-9999,-9999,-9999,-9999,-9999,-9999,-9999,-9999,-9999,-9999,-9999,-9999,-9999,-9999,-9999,-9999,-9999,-9999,-9999,-9999,-9999,-9999,-9999,48016956.840031,10617.335372,12226897.596843,0.000066,0.017773,0.248935,2824.613489,53782.751274,0.000229,15.590387,0.470579,22.287567,0.005528,0.000446,0.00105,23.236218,0.000001,279.910706,326.062798,204.519405,2334.283416,14394.361131,10632.422442,5018.709841,1745.50815,0,0,0,0,0,0,0.000001,0.014722,0,332.598955,33346.465245,16664.857013,21338.012373,15154.714544,49.058182,1.202402,0.018124,0.000001,32.74989,339.380682,255.787733,373.724139,25997.147315,21311.993021,11322.697583,2153.949456,0,0,0,41.58001,30562.814085,440.495058,1793.20801,3069.425394,803.237436,1655.921541,14761.639634,134.266661,0.690381,10195936.030205,0.000169,0,0.260317,69387.148399,290121.523559,10241.083535,1240.490904,1.455238,0.000283,0.00001,0.000527,0,0,0.000189,0.112894,0,0.000113,0.001098,0.000082,0.003583,4.879242,13887.253326,291112.868258,179082.99057,0,0,0,11630.296383,5324.105864,1516.710156,301.418855,50.879132,3.75428,0.707634,0.696185,0.043559,0.008676,0.063059,0.002816,1.948251,0.585728,0.36887,0.627397,171.930869,698.600002,4460.359108,0.000009,0.00009,0.000008,4286.777954,0.110919,0.000057,0.004021,28685.771641,172.405672,22835.072531,33.007437,145.106995,1276.414539,17481.787552,47066.528979,1065.62691,3.123009,0.081713,0.000001,0,0,0.000072,3.53156,0.001095,3762524.366935,13721.553585,0.0031,0.003099,0.000065,0.000143,0.00017,0,0,0,0,0,0.000029,0,0.000007,0.00014,0.000461,0.00015,0.002266,0.045303,1436.027387,6274142.505377,0,0,0,10657604.489161,116172575.695004,0,0,0,0,0,0,0,0,0,0,0,0,0,0,0,0,0,0,0,0,0,0,0,0,0,0,0,0,0,0,0,0,0,0,0,0,0,0,0,0,0,0,0,0,0,0,0,0,0,0,0,0,0,0,0,0,0,0,0,0,0,0,0,0,0,0,0,0,0,0,0,0,0,0,0,0,0,0,0,0,0,0,0,0,0,0,0,0,0,0,0,0,0,0,0,0,0,0,0,0,0,0,0,0,0,0,0,0,0,0,0,0,0,0,0,0,0,0,0,0,0,0,0,0,0,0,0,0,0,0,0,0,0,0,0,0,0,0,0,0,0,0,0,0,0,0,0,0,0,0,0,0,0,0,0,0,0,0,0,0,0,0,129,-3.5,5.65,1.36,17.31,-531.69,2.18,0.53,-1.14,30.19,53.27,93.891764,0,0,0,0,0,0,0,0,0,0,0,0,0,0,0,0,0,0,0,0,0,0,0,0,0,0,0,0,0,0,0,0,0,0,0,0,0,0,0,0,0,0,0,0,0,0,0,0,0,0,0,0,0,0,0,0,0,0,0,0,0,0,0,0,0,0,0,0,0,0,0,0,0,0,0,0,0,0,0,0,0,0,0,0,0,0,0,0,0,0,0,0,0,0,0,0,0,0,0,0,0,0,0,0,0,0,0,0,0,0,0,0,0,0,0,0,0,0,0,0,0,0,0,0,0,0,0,0,0,0,0,0,0,0,0,0,0,0,0,0,0,0,0,0,0,0,0,0,0,0,0,0,0,0,0,0,0,0,0,0,0,0,278146.46982,-5582.696,238872.3663,0.1224,-15.75,34.013,4521.5563,14577,1,304,1,359.3556,-9.6792,-0.8904,1.1742,284.91825,0.047122,1193.78454,1048.836455,657.61842,3369.593953,11248.6836,8433.15816,5173.634616,1995.210661,0.0001,0,0.000005,0.000003,0.000001,0,0.060332,12.234172,0,1109.09715,10308.96966,6382.567821,12531.38805,11395.72288,415.397722,79.06004,3.337682,0.127564,276.555909,1355.288424,822.563764,1298.58386,13398.30272,11993.70931,7638.104838,2485.045988,0.000019,0,0,426.505104,24133.36816,1388.201337,2233.564245,1145.271198,363.238372,1363.42287,1956.454385,756.448825,26.446235,171170.913774,0.970063,0,54.750879,16362.9501,44613.2654,6431.66706,2273.278138,32.099392,1.25175,0.350396,2.109682,0,0,1.002364,35.755961,0,0.693142,3.353607,0.908434,4.62567,113.802728,7266.44232,43360.4304,28724.5855,0,0,0,8499.62505,4637.648913,2899.821216,1030.84135,384.624434,74.126482,28.667525,12.774802,1.907992,0.643069,6.053568,0,12.525229,9.21851,8.635958,18.444448,850.23492,2821.823432,8081.1081,0.212582,0.625232,0.182944,4236.841931,23.921251,0.661322,4.570189,23474.56476,826.15496,20818.1204,332.987247,551.63472,1841.876983,1958.014344,5869.648792,1306.00728,71.729902,16.715754,0.098005,0.054658,0.00004,0.608849,88.413421,3.816094,144759.5304,7423.6617,5.767456,5.301368,0.680859,1.036732,1.416148,0,0.000003,0.000001,0,0.048541,0.635712,0,0.332503,1.04175,1.949198,1.191794,4.517393,16.806202,2032.010578,185396.7984,0,0,0,239527.2,760779.3514,0,0,0,0,0,0,0,0,0,0,0,0,0,0,0,0,0,0,0,0,0,0,0,0,0,0,0,0,0,0,0,0,0,0,0,0,0,0,0,0,0,0,0,0,0,0,0,0,0,0,0,0,0,0,0,0,0,0,0,0,0,0,0,0,0,0,0,0,0,0,0,0,0,0,0,0,0,0,0,0,0,0,0,0,0,0,0,0,0,0,0,0,0,0,0,0,0,0,0,0,0,0,0,0,0,0,0,0,0,0,0,0,0,0,0,0,0,0,0,0,0,0,0,0,0,0,0,0,0,0,0,0,0,0,0,0,0,0,0,0,0,0,0,0,0,0,0,0,0,0,0,0,0,0,0,0,0,0,0,0,0,0,0,0,0,0,0,0,0,0,0,0,0,0,0,0,0,0,0,0,0,0,0,0,0,0,0,0,0,0,0,0,0,0,0,0,0,0,0,0,0,0,0,0,0,0,0,0,0,0,0,0,0,0,0,0,0,0,0,0,0,0,0,0,0,0,0,0,0,0,0,0,0,0,0,0,0,0,0,0,0,0,0,0,0,0,0,0,0,0,0,0,0,0,0,0,0,0,0,0,0,0,0,0,0,0,0,0,0,0,0,0,0,0,0,0,0,0,0,0,0,0,0,0,0,0,0,0,0,0,0,0,0,0,0,0,0,0,0,0,0,0,0,0,0,0,0,0,0,0,0,0,0,0,0,0,0,0,0,0,0,0,0,0,296489.281951,-5673.255,230912.967,0.0952,-14.7,33.7305,3650.2729,12771,1,256,1,309.5028,-5.8642,-1.3409,1.4706,277.24075,0.047122,1148.45484,1011.14739,614.822875,3101.164384,9713.77055,6977.123314,4203.241704,1568.314769,0.000101,0,0.000005,0.000003,0.000001,0,0.060332,11.609008,0,1105.7823,10300.36584,4995.118415,10407.26325,9864.92218,348.339231,65.050712,2.871343,0.11884,276.555909,1259.605662,810.16908,1134.57987,11812.04992,10325.50314,6212.95143,1937.824574,0.000019,0,0,426.505104,18764.5293,1388.201337,2233.564245,1145.271198,363.238372,1363.42287,1956.454385,756.448825,26.446235,152752.838015,0.839698,0,52.898574,13464.4762,38773.5128,5525.67156,2186.956056,20.156772,0.88778,0.350396,2.109682,0,0,0.876555,34.235566,0,0.693142,3.353607,0.908434,3.89273,88.785008,6892.27736,37690.6824,23569.973,0,0,0,7504.69587,4191.444953,2582.765472,924.568645,335.25024,63.593333,28.667525,12.774802,1.907992,0.643069,6.053568,0,12.525229,9.21851,8.635958,18.444448,850.23492,1725.873206,7057.88775,0.203989,0.625232,0.182944,3691.674878,20.908747,0.54775,3.979625,18090.32104,826.15496,16304.20792,332.987247,551.63472,1841.876983,1958.014344,5832.753096,1274.370912,61.291523,12.406909,0.087264,0.054658,0.00004,0.534126,63.865655,3.816094,123181.3751,6967.32813,5.767456,5.079876,0.623336,0.918555,1.416148,0,0.000003,0.000001,0,0.042007,0.635712,0,0.332503,1.04175,1.76038,1.093341,4.307668,16.138646,1806.81491,159371,0,0,0,207311.17,650979.8252,0,0,0,0,0,0,0,0,0,0,0,0,0,0,0,0,0,0,0,0,0,0,0,0,0,0,0,0,0,0,0,0,0,0,0,0,0,0,0,0,0,0,0,0,0,0,0,0,0,0,0,0,0,0,0,0,0,0,0,0,0,0,0,0,0,0,0,0,0,0,0,0,0,0,0,0,0,0,0,0,0,0,0,0,0,0,0,0,0,0,0,0,0,0,0,0,0,0,0,0,0,0,0,0,0,0,0,0,0,0,0,0,0,0,0,0,0,0,0,0,0,0,0,0,0,0,0,0,0,0,0,0,0,0,0,0,0,0,0,0,0,0,0,0,0,0,0,0,0,0,0,0,0,0,0,0,0,0,0,0,0,0,-127.340131,126.493986,1.27,0.8,0.97,-29.582492,-1.419495,7,12,39,2.988372,0.515152,0.33463,164,159,0.142857,1.941176,39,59.146318,NC
1GVPA.pdb_A_GLN_22,3.477953,-25.772192,-530.017491,15,113.886172,0,-14.521619,0,-25.772192,-643.903663,15,151.433569,-32.538906,7.263833,-479.54,134.68,17,1.31,-3.5,3.22,19.53,128,1,183.972475,113.388722,18.55,3.08,0.39,-0.07,21.631,0.4467,50.288,40.098,29.869,47.496,84.314,85.133,74.029,47.131,-0.010266,0.000336,-0.002307,0.001422,0.001885,-0.000393,0.39902,1.0602,0,51.866,130.08,96.316,106.23,72.403,14.967,7.1207,1.5776,0.32054,29.901,51.169,37.845,36.428,77.189,98.451,92.202,55.352,-0.004438,0.000101,-0.000627,41.303,69.197,57.521,57.165,39.451,23.696,32.599,91.125,43.368,24.969,-452.0852,0.95562,0.000006,3.3316,141.43,157.73,90.636,79.908,4.5188,0.93494,0.47841,1.4633,0.000134,0.000099,-0.98667,2.493,0.000015,1.1032,1.296,0.47052,1.0871,12.514,122.34,165.31,173.82,-0.000118,-0.000157,0,71.581,53.397,41.394,32.44,24.091,19.86,17.674,6.7937,2.1826,1.0762,2.4604,0,4.5431,7.9594,7.2504,9.6773,51.541,69.233,57.281,0.46056,0.77192,0.42772,68.134,-4.9324,0.68338,-2.132,71.071,55.18,67.211,30.813,35.446,50.373,47.325,117.65,63.596,10.294,2.5067,0.14793,0.21304,-0.006351,0.77694,10.098,1.0029,341.3,123.19,1.5167,2.0835,0.40594,0.30915,0.52466,0,0.001617,0.001141,0,-0.20973,0.43956,0,0.39902,0.68897,0.30915,0.52757,1.4226,2.8268,51.441,422.38,-0.000437,-0,-0.000211,480.44,879.36,-0.001723,8.467958,-2970.167737,8.58639,17.971071,232.58495,4.159295,2.038225,9.205851,7.923485,9.431071,15.763903,8.075144,-9015.17286,-4.259639,1.245337,10.125408,14.591217,12.319836,10.770011,9.579798,7.15917,7.584273,8.569872,8.938366,8.188584,8.085856,18.366617,7.923485,6.685647,15.743078,7.923485,13.632502,3.252107,0,12.042322,11.108593,8.808146,8.507374,6.181992,6.117067,7.790939,6.312191,6.097097,11.420217,11.504848,11.202224,9.479098,6.437969,8.237262,9.165238,8.875279,8.024865,6.795864,7.892383,13.873109,5.359562,12.288468,10.348908,7.83627,6.240947,4.523585,12.471379,10.675944,16.590988,9.318586,8.740807,8.953315,4.369825,9.146696,7.218321,10.133651,11.704598,7.541574,6.850239,6.095674,8.453748,7.923485,8.333811,8.903713,4.28706,8.199034,9.194583,6.618127,4.343204,5.916267,9.551813,11.442564,7.587196,8.760807,8.69218,7.923485,0,8.135459,7.598287,7.69502,8.538824,9.599421,12.589981,15.490496,12.565557,11.336839,11.992715,5.439494,0,4.056226,8.597871,8.733748,8.857671,11.853905,10.437484,6.899804,8.391086,7.933713,7.938077,9.110108,9.076026,7.139927,8.933527,5.302597,12.460066,5.36413,12.671508,12.221061,10.009288,6.55493,8.430917,12.014303,12.286941,8.343569,5.402539,12.408835,7.816338,8.987401,8.431739,6.045301,8.171407,11.44273,5.357062,7.754097,3.47895,3.186291,5.579689,0,8.034878,9.187883,7.919584,8.606322,3.279109,?,5.242977,5.322201,2.847801,4.854051,7.082431,6.829395,9.900774,8.719815,7.7455,8.104367,7.468155,8.766875,8.855226,-0,0,0,0,-0,0,0,0,0,0,0,0,0,0,-0,0,0,0,0,0,0,0,0,0,0,-0,0,-0,0,0,-0,0,0,0,0,0,0,0,0,0,0,0,0,0,0,0,0,0,0,0,0,-0,0,-0,0,0,0,0,0,0,0,0,0,0,-0,0,0,0,0,0,0,0,0,0,0,0,0,0,-0,0,0,0,0,0,0,0,0,0,0,-0,-0,0,0,0,0,0,0,0,0,0,0,0,0,0,0,0,0,0,0,0,0,0,0,0,0,-0,0,-0,0,0,0,0,0,0,0,0,0,0,0,0,0,-0,0,0,0,0,0,0,0,0,0,0,0,0,0,0,-0,0,0,0,0,0,0,0,0,0,0,-0,-0,-0,0,0,0,0,0,0,0,0,0,0,0,0,0,0,0,0,0,0,0,0,0,0,0,0,0,0,0,0,0,0,0,0,0,0,0,0,0,0,0,0,0,0,0,0,0,0,0,0,0,0,0,0,0,0,0,0,0,0,0,0,0,0,0,0,0,0,0,0,0,0,0,0,0,0,0,0,0,0,0,0,0,0,0,0,0,0,0,0,0,0,0,0,0,0,0,0,0,0,0,0,0,0,0,0,0,0,0,0,0,0,0,0,0,0,0,0,0,0,0,0,0,0,0,0,0,0,0,0,0,0,0,0,0,0,0,0,0,0,0,0,0,0,0,0,0,0,0,0,0,0,0,0,0,0,0,0,0,0,0,0,0,0,0,0,0.004174,0.013099,0.005799,0.01134,0.004199,0.003336,0.001033,0.005759,0.005376,0.005588,0.000828,0.005434,0.013531,0.013302,0.004387,0.007621,0.010768,0.008079,0.0075,0.006932,0.00415,0.004657,0.005447,0.005712,0.004843,0.005638,0.018229,0.005376,0.004369,0.007512,0.005376,0.008138,0.00192,0,0.009421,0.006897,0.005677,0.005606,0.003605,0.003517,0.00447,0.005482,0.003738,0.00899,0.008091,0.006873,0.006031,0.00368,0.00516,0.006003,0.005616,0.005485,0.013391,0.005309,0.008653,0.003364,0.009092,0.007034,0.004066,0.003514,0.003669,0.005081,0.008189,0.009701,0.005638,0.005522,0.007392,0.002343,0.005905,0.004287,0.006613,0.008701,0.004019,0.004888,0.003549,0.005087,0.005376,0.00523,0.005699,0.00221,0.005661,0.006373,0.00407,0.002361,0.003677,0.007454,0.007931,0.004608,0.005502,0.006113,0.005376,0,0.004476,0.004029,0.004588,0.005884,0.006801,0.009999,0.010972,0.006314,0.00355,0.002374,0.004276,0,0.002256,0.004389,0.004547,0.004831,0.007187,0.009746,0.004578,0.005625,0.005359,0.005366,0.005725,0.005872,0.004486,0.005686,0.003354,0.009641,0.003358,0.008668,0.007601,0.006476,0.003303,0.005445,0.007658,0.006467,0.004871,0.003275,0.007479,0.005628,0.005754,0.005429,0.003033,0.005042,0.008122,0.002947,0.005198,0.002023,0.001908,0.002768,0,0.005543,0.006211,0.005361,0.005503,0.001448,-9999,0.002713,0.002603,0.001485,0.002352,0.004118,0.00445,0.006417,0.005532,0.0053,0.005649,0.004948,0.005557,0.005609,1034339.744805,-1929.291,326331.7654,0.7598,0.875,34.4379,2377.1916,20096,1.5,408,3.5,499.366,3.2494,-0.53625,0.1351,582.576908,0.174298,2340.076648,1812.509796,1128.988462,3581.744604,11730.775448,10155.089905,7110.670522,2847.584324,0.000154,0,0.000008,0.000004,0.000002,0,0.119413,4.964546,0,2893.137346,14995.49232,11463.482162,16647.462645,11083.668449,451.693583,86.307512,7.625645,0.277637,1019.938061,2767.833548,1319.825452,1566.95042,11284.607261,14094.24516,10782.332385,3823.051936,0.000029,0,0.000001,1291.420901,15442.320826,3250.713034,3403.94709,1634.593008,732.230096,3134.964332,4688.700188,2095.888704,207.78203,239945.711781,1.236448,0,35.755064,24533.225665,41890.72205,9101.89371,6807.921876,30.479532,1.613258,0.534791,3.163457,0,0,1.290239,20.37504,0,1.580522,3.449498,0.703644,2.427223,208.931241,15490.0791,43305.43415,39263.3307,0,0,0,7262.823003,4077.181332,2646.483996,1478.07994,664.863418,317.121501,159.263065,24.043244,1.851849,0.306136,15.186942,0,36.617386,53.253958,46.541768,80.809326,2295.146501,6910.872677,7019.671988,0.30472,0.893548,0.273826,5799.395745,31.535793,0.846968,5.965869,16887.07015,3085.03103,14687.213203,832.305349,1047.766037,2611.890423,2618.421263,17122.66335,3329.822964,77.295587,8.789368,0.072613,0.050891,0.000065,0.787903,136.587568,2.278343,167030.5135,15947.06869,5.692099,7.487161,0.675135,0.452977,0.652892,0,0.000004,0.000002,0,0.061565,0.840366,0,0.442806,1.116817,0.461046,0.720616,3.8423,15.441112,3113.955215,241159.9729,0,0,0,310921.5504,1021126.0224,-9999,-9999,-9999,-9999,-9999,-9999,-9999,-9999,-9999,-9999,-9999,-9999,-9999,-9999,-9999,-9999,-9999,-9999,-9999,-9999,-9999,-9999,-9999,-9999,-9999,-9999,-9999,-9999,-9999,-9999,-9999,-9999,-9999,-9999,-9999,-9999,-9999,-9999,-9999,-9999,-9999,-9999,-9999,-9999,-9999,-9999,-9999,-9999,-9999,-9999,-9999,-9999,-9999,-9999,-9999,-9999,-9999,-9999,-9999,-9999,-9999,-9999,-9999,-9999,-9999,-9999,-9999,-9999,-9999,-9999,-9999,-9999,-9999,-9999,-9999,-9999,-9999,-9999,-9999,-9999,-9999,-9999,-9999,-9999,-9999,-9999,-9999,-9999,-9999,-9999,-9999,-9999,-9999,-9999,-9999,-9999,-9999,-9999,-9999,-9999,-9999,-9999,-9999,-9999,-9999,-9999,-9999,-9999,-9999,-9999,-9999,-9999,-9999,-9999,-9999,-9999,-9999,-9999,-9999,-9999,-9999,-9999,-9999,-9999,-9999,-9999,-9999,-9999,-9999,-9999,-9999,-9999,-9999,-9999,-9999,-9999,-9999,-9999,-9999,-9999,-9999,-9999,-9999,-9999,-9999,-9999,-9999,-9999,-9999,-9999,-9999,-9999,-9999,-9999,-9999,-9999,-9999,-9999,-9999,-9999,-9999,-9999,0,0,0,0,0,0,0,0,0,0,0,0,0,0,0,0,0,0,0,0,0,0,0,0,0,0,0,0,0,0,0,0,0,0,0,0,0,0,0,0,0,0,0,0,0,0,0,0,0,0,0,0,0,0,0,0,0,0,0,0,0,0,0,0,0,0,0,0,0,0,0,0,0,0,0,0,0,0,0,0,0,0,0,0,0,0,0,0,0,0,0,0,0,0,0,0,0,0,0,0,0,0,0,0,0,0,0,0,0,0,0,0,0,0,0,0,0,0,0,0,0,0,0,0,0,0,0,0,0,0,0,0,0,0,0,0,0,0,0,0,0,0,0,0,0,0,0,0,0,0,0,0,0,0,0,0,0,0,0,0,0,0,-9999,-9999,-9999,-9999,-9999,-9999,-9999,-9999,-9999,-9999,-9999,-9999,-9999,-9999,-9999,-9999,-9999,-9999,-9999,-9999,-9999,-9999,-9999,-9999,-9999,-9999,-9999,-9999,-9999,-9999,-9999,-9999,-9999,-9999,-9999,-9999,-9999,-9999,-9999,-9999,-9999,-9999,-9999,-9999,-9999,-9999,-9999,-9999,-9999,-9999,-9999,-9999,-9999,-9999,-9999,-9999,-9999,-9999,-9999,-9999,-9999,-9999,-9999,-9999,-9999,-9999,-9999,-9999,-9999,-9999,-9999,-9999,-9999,-9999,-9999,-9999,-9999,-9999,-9999,-9999,-9999,-9999,-9999,-9999,-9999,-9999,-9999,-9999,-9999,-9999,-9999,-9999,-9999,-9999,-9999,-9999,-9999,-9999,-9999,-9999,-9999,-9999,-9999,-9999,-9999,-9999,-9999,-9999,-9999,-9999,-9999,-9999,-9999,-9999,-9999,-9999,-9999,-9999,-9999,-9999,-9999,-9999,-9999,-9999,-9999,-9999,-9999,-9999,-9999,-9999,-9999,-9999,-9999,-9999,-9999,-9999,-9999,-9999,-9999,-9999,-9999,-9999,-9999,-9999,-9999,-9999,-9999,-9999,-9999,-9999,-9999,-9999,-9999,-9999,-9999,-9999,-9999,-9999,-9999,-9999,-9999,-9999,0,0,0,0,0,0,0,0,0,0,0,0,0,0,0,0,0,0,0,0,0,0,0,0,0,0,0,0,0,0,0,0,0,0,0,0,0,0,0,0,0,0,0,0,0,0,0,0,0,0,0,0,0,0,0,0,0,0,0,0,0,0,0,0,0,0,0,0,0,0,0,0,0,0,0,0,0,0,0,0,0,0,0,0,0,0,0,0,0,0,0,0,0,0,0,0,0,0,0,0,0,0,0,0,0,0,0,0,0,0,0,0,0,0,0,0,0,0,0,0,0,0,0,0,0,0,0,0,0,0,0,0,0,0,0,0,0,0,0,0,0,0,0,0,0,0,0,0,0,0,0,0,0,0,0,0,0,0,0,0,0,0,0,0,0,0,0,0,0,0,0,0,0,0,0,0,0,0,0,0,0,0,0,0,0,0,0,0,0,0,0,0,0,0,0,0,0,0,0,0,0,0,0,0,0,0,0,0,0,0,0,0,0,0,0,0,0,0,0,0,0,0,0,0,0,0,0,0,0,0,0,0,0,0,0,0,0,0,0,0,0,0,0,0,0,0,0,0,0,0,0,0,0,0,0,0,0,0,0,0,0,0,0,0,0,0,0,0,0,0,0,0,0,0,0,0,0,0,0,0,0,0,0,0,0,0,0,0,0,0,0,0,0,0,0,0,0,0,0,0,0,0,0,0,0,0,0,0,0,0,0,0,0,0,0,0,0,0,0,0,0,0,0,0,128,-3.5,3.22,1.31,18.55,-479.54,3.08,0.39,-0.07,19.53,134.68,113.388722,0,0,0,0,0,0,0,0,0,0,0,0,0,0,0,0,0,0,0,0,0,0,0,0,0,0,0,0,0,0,0,0,0,0,0,0,0,0,0,0,0,0,0,0,0,0,0,0,0,0,0,0,0,0,0,0,0,0,0,0,0,0,0,0,0,0,0,0,0,0,0,0,0,0,0,0,0,0,0,0,0,0,0,0,0,0,0,0,0,0,0,0,0,0,0,0,0,0,0,0,0,0,0,0,0,0,0,0,0,0,0,0,0,0,0,0,0,0,0,0,0,0,0,0,0,0,0,0,0,0,0,0,0,0,0,0,0,0,0,0,0,0,0,0,0,0,0,0,0,0,0,0,0,0,0,0,0,0,0,0,0,0,0,0,0,0,0,0,0,0,0,0,0,0,0,0,0,0,0,0,0,0,0,0,0,0,0,0,0,0,0,0,0,0,0,0,0,0,0,0,0,0,0,0,0,0,0,0,0,0,0,0,0,0,0,0,0,0,0,0,0,0,0,0,0,0,0,0,0,0,0,0,0,0,0,0,0,0,0,0,0,0,0,0,0,0,0,0,0,0,0,0,0,0,0,0,0,0,0,0,0,0,0,0,0,0,0,0,0,0,0,0,0,0,0,0,0,0,0,0,0,0,0,0,0,0,0,0,0,0,0,0,0,0,0,0,0,0,0,0,0,0,0,0,0,0,0,0,0,0,0,0,0,0,0,0,0,0,0,0,0,0,0,0,321239.575561,-19936.6804,201819.2044,0.0262,1.4,19.2234,389.2329,7296,1,119,1,361.354,6.8684,-2.0904,-0.021,227.449965,0.008799,1227.127776,755.887398,413.416829,1063.150464,2592.992756,2516.446347,1995.673782,773.136924,0.000113,0,0.000005,0.000002,0.000001,0,0.079608,1.420138,0,1290.16675,8321.99808,3223.600204,4302.315,1612.776825,72.709686,15.053872,0.970729,0.025894,445.166088,1167.523073,618.84144,539.607964,2144.156042,3934.791117,3383.628996,1089.105952,0.00002,0,0,852.989556,37.573971,1593.159137,1691.798175,805.471067,301.863344,500.916234,2419.73325,1106.187576,364.996842,93291.397702,0.365534,0,3.419221,8282.56509,9355.91268,3313.470888,2858.868516,5.532367,0.302958,0.084262,1.05719,0,0,0.41302,1.264624,0,0.725034,0.861957,0.083075,0.710561,62.557486,7006.65648,10572.56636,11263.536,0,0,0,1481.225633,1019.028348,753.826134,541.29384,337.924457,205.4517,180.027364,23.924015,0.455901,0,6.053568,0,16.078485,24.16633,21.30675,41.5611,1335.221146,1603.782445,881.268185,0.156429,0.577705,0.182944,2017.243338,10.534127,0.158701,1.889464,-188.835647,1522.4162,29.678361,430.365171,543.38718,1406.162295,1244.505525,5963.4432,1704.182012,40.584095,1.801941,-0.002029,0.001131,0.00004,0.256934,31.764269,0.200089,44747.843,7029.83735,1.234275,2.183508,0.051891,0,0.094402,0,0.000003,0.000001,0,0.018437,0,0,0.079608,0.123966,0,0.067439,0.624237,4.696728,1272.393135,70258.6892,0,0,0,93056.4236,314582.2464,1827254.033786,14661.2648,193355.3234,2.2139,15.75,34.6472,1034.6994,19968,1,408,1,330.19,8.8704,0.9828,0.2408,300.822317,0.225088,1498.381248,1437.152418,1213.786553,3670.443384,11013.93782,11224.78605,8748.00693,3671.410638,0.000099,0,0.000005,0.000002,0.000004,0,0.079608,3.589731,0,1414.697016,19783.8672,16437.28856,17144.4597,7808.66355,373.187178,61.580526,3.106137,0.127437,731.169153,2400.593635,1416.878955,1871.634212,9320.57175,14357.10933,13063.17936,4742.946824,0.000019,0,0,852.989556,9796.21929,1927.643752,3973.024665,2840.86651,1639.28928,3142.152412,4690.0215,2707.984656,992.492781,238493.342868,1.245651,0,16.029327,30202.3765,37274.7536,9930.08016,6011.398932,54.41539,2.540699,0.381097,2.173147,0,0,1.272114,8.31939,0,1.663295,1.819325,0.30214,2.471631,181.115122,12875.0616,42375.5654,47155.6278,0,0,0,5258.912908,2934.752517,2139.65586,1623.20028,969.156839,547.3416,416.187352,72.284968,9.9221,1.422414,24.79099,0,58.465154,125.599332,105.747084,261.625806,2633.951264,6706.669943,4871.863612,0.223841,0.59586,0.17371,5867.563812,31.259578,0.776251,6.010748,10679.12846,2141.42544,8958.55419,712.304121,1140.900402,3528.981261,4765.15425,20138.1505,4658.343404,109.291398,8.24228,0.033858,0.045386,0.00004,0.784243,158.69007,0.80571,180237.117,12937.4138,2.607814,6.251958,0.341014,0.251373,0.266795,0,0.000002,0.000001,0,0.058712,0.193213,0,0.079608,0.472943,0.247159,0.44319,1.793756,12.592263,2611.762452,252186.2028,0,0,0,315413.6644,1045734.912,0,0,0,0,0,0,0,0,0,0,0,0,0,0,0,0,0,0,0,0,0,0,0,0,0,0,0,0,0,0,0,0,0,0,0,0,0,0,0,0,0,0,0,0,0,0,0,0,0,0,0,0,0,0,0,0,0,0,0,0,0,0,0,0,0,0,0,0,0,0,0,0,0,0,0,0,0,0,0,0,0,0,0,0,0,0,0,0,0,0,0,0,0,0,0,0,0,0,0,0,0,0,0,0,0,0,0,0,0,0,0,0,0,0,0,0,0,0,0,0,0,0,0,0,0,0,0,0,0,0,0,0,0,0,0,0,0,0,0,0,0,0,0,0,0,0,0,0,0,0,0,0,0,0,0,0,0,0,0,0,0,0,0,0,0,0,0,0,0,0,0,0,0,0,0,0,0,0,0,0,0,0,0,0,0,0,0,0,0,0,0,0,0,0,0,0,0,0,0,0,0,0,0,0,0,0,0,0,0,0,0,0,0,0,0,0,0,0,0,0,0,0,0,0,0,0,0,0,0,0,0,0,0,0,0,0,0,0,0,0,0,0,0,0,0,0,0,0,0,0,0,0,0,0,0,0,0,0,0,0,0,0,0,0,0,0,0,0,0,0,0,0,0,0,0,0,0,0,0,0,0,0,0,0,0,0,0,0,0,0,0,0,0,0,0,0,0,0,0,0,0,0,0,0,0,0,0,0,0,0,0,0,0,0,0,0,0,0,0,0,0,0,0,0,-84.109415,13.126794,1.44,0.75,1,-8.981422,-0.111896,8,4,8,5.395349,0.833333,0.185345,86,86,0.125,1.2,8,13.122578,NC
1GVPA.pdb_A_TYR_56,4.559939,-13.585512,-30.226333,16,244.71263,0,-4.634903,-3.511031,-1.718186,-274.938963,2,23.251025,-188.240484,-137.014642,-0,0,0,0,-0,0,0,0,0,0,0,0,-0,0,0,0,0,0,0,0,0,0,0,0,0,-0,0,-0,0,0,-0,0,0,0,0,0,0,0,0,0,0,0,0,0,0,0,0,0,0,0,0,-0,-0,-0,0,0,0,0,0,0,0,0,0,0,-0,0,0,0,0,0,0,0,0,0,0,0,0,0,-0,0,0,0,0,0,0,0,0,0,0,-0,-0,0,0,0,0,0,0,0,0,0,0,0,0,0,0,0,0,0,0,0,0,0,0,0,0,-0,0,-0,-0,0,0,0,0,0,0,0,0,0,0,-0,0,-0,0,0,0,0,0,0,0,0,0,0,0,0,0,0,-0,0,0,0,0,0,0,0,0,0,0,-0,-0,-0,0,0,-0.015454,0.997016,-838.146485,1.3531,1.604051,185.665528,0.936703,1.548819,1.505581,1.011837,1.396277,1.173342,0.940277,2711.805819,-7.480886,-0.046961,1.159335,1.671992,0.917744,1.14872,1.303183,1.643142,1.097084,1.327483,1.514363,2.332767,0.988911,1.141727,1.011837,0.92683,1.420867,1.011837,0.87565,0.607611,0,1.036707,1.201666,2.217281,1.280898,1.232414,1.480901,0.499046,0.85094,0,0.915527,0.832319,1.279917,1.24594,1.523635,1.305101,1.506815,1.950778,1.011933,-0.000009,1.005386,0.937318,0.09735,0.798527,1.29095,3.097891,3.948876,1.893942,1.987244,1.032897,1.220933,1.477622,1.380903,1.436851,1.039885,1.692228,1.43111,1.310093,0.868394,0.785048,1.5402,0.546886,1.113854,1.011837,0.958188,1.379576,1.234566,2.531649,0.865312,0.696236,1.05909,1.3101,1.146599,1.018275,1.397693,1.642566,0.984064,1.011837,0,1.284482,1.760517,1.204673,1.223044,1.347352,1.256843,1.290021,2.773658,3.385587,3.968082,1.056621,5.594,6.489212,4.685072,3.778235,2.928147,1.311841,0.773773,0.57766,1.058653,1.063399,0.99668,1.482335,1.367049,1.283407,1.398012,-0.023383,0.845021,0.025189,0.798962,1.109306,1.259471,3.984584,1.816705,1.573917,1.986308,1.978352,-0.01737,0.057048,0.992245,1.392338,2.125667,0.815317,1.487826,1.003268,0.724181,0.714627,1.83321,2.058744,0.84604,1.666707,1.007535,1.047963,1.025667,1.335059,0.87051,?,0.301698,1.755263,1.868248,0.822916,0.725061,1.193206,1.153586,1.432174,0.964373,1.065236,0.924797,1.397183,1.449011,-446.32,49.11,21,0.72,-1.3,5.66,132.16,163,1,211.49151,53.842789,16.86,-1.39,2.32,0.01,18.711,0.39288,28.841,33.635,30.676,85.381,98.593,101.63,94.224,102.11,-0.009649,0.000181,-0.002307,0.001682,0.001375,-0.000393,0.19951,1.692,0,34.001,101.27,176.33,122.1,123.11,31.465,4.029,2.0085,0,17.549,28.093,33.04,36.388,149.9,121.61,112.76,92.846,-0.004344,-0,-0.000627,20.652,10.715,27.697,50.161,108.98,103.51,108.46,127.61,28.77,7.6043,-549.9452,1.1759,0.000009,7.0302,194.54,252.67,88.448,44.473,3.5258,1.5753,0.37635,1.5583,0.000134,0.000095,-1.186,6.2934,0.000036,0.84735,1.1791,1.0528,1.9118,10.981,83.07,242.48,246.38,-0.000105,-0.000157,0,98.39,103.63,54.942,37.06,23.848,11.889,7.6928,9.8229,5.0704,3.391,3.0446,2.5626,47.142,28.865,21.462,20.097,40.876,35.387,39.027,0.46028,0.81019,0.42772,86.208,-5.7336,0.99969,-2.5812,-2.6788,27.59,2.6925,13.967,23.438,44.099,201.91,203.26,58.882,13.182,5.1457,-0.004508,0.008977,-0.006351,0.93097,19.875,1.1797,482.52,82.186,1.8485,1.6017,1.845,1.6276,0.71114,0.8083,0.001567,0.001003,0,-0.25503,1.0043,0,0.19951,1.8891,1.7391,0.88644,1.4094,3.9618,46.828,536.28,-0.000429,-0,-0.000211,594.2,1119.6,747859.971168,-4484.97075,197034.6588,0.0504,-4.095,34.0449,14053.2336,14996,1,304.5,47.5,336.8628,3.03715,-3.9556,-0.0047,239.753398,0.045047,839.748977,774.445875,488.883412,4498.127223,9848.405473,7582.156965,5328.696984,3405.113225,0.000092,0,0.000005,0.000003,0.000001,0,0.039804,6.69922,0,867.773522,6533.23151,10566.663415,11901.6975,14457.17663,627.85261,36.670548,3.08134,0,267.09578,859.603661,632.36908,909.88194,16542.8141,11342.19987,7496.51032,3313.905855,0.000019,-0,0,426.505104,2277.955425,767.123809,1484.514795,2225.04466,1166.14366,2814.86238,2797.2112,704.14575,26.446235,167241.882467,0.946376,0,72.844823,18428.87147,47453.9527,4814.622656,1925.6809,13.361724,1.415848,0.374406,2.757568,0,0,0.941601,51.340299,0,0.728293,2.580225,1.444705,2.461079,70.870276,5648.84307,42933.5088,32695.73471,0,0,0,7370.837655,5624.362805,2289.240843,845.43125,306.470648,54.166878,21.962559,12.461331,1.907992,0.643069,7.490934,0,166.840252,87.639913,63.070379,86.310586,1200.241988,1488.359526,3693.164037,0.194659,0.625232,0.182944,4316.65008,21.718877,0.831842,4.38249,-611.221796,761.2081,568.588687,195.077089,359.30454,1228.465843,5023.92462,9559.41943,1404.688992,55.784906,10.940273,-0.002449,0.002303,0.00004,0.56954,126.178425,3.027169,149865.8868,5567.197454,6.318728,4.11709,2.391544,1.871268,0.948376,0.868421,0.000002,0.000001,0,0.046456,2.491618,0,0.259327,3.139968,2.356194,1.148365,3.084472,14.146399,1541.34362,188403.2082,0,0,0,236542.107,784139.85,0.001965,-0.056593,0.003348,0.001719,0.009983,0.003553,0.007024,0.004531,0.003584,0.004027,0.000473,0.003403,0.007062,-0.050643,0.000724,0.003021,0.002797,0.002529,0.003393,0.003219,0.003992,0.003148,0.003428,0.00363,0.006835,0.003459,0.006457,0.003584,0.004093,0.002682,0.003584,0.002713,0.00128,0,0.002756,0.002602,0.005354,0.002799,0.004133,0.006291,0.001894,0.003047,0,0.002328,0.002192,0.003976,0.002999,0.004002,0.003531,0.003457,0.006191,0.003561,-0,0.003541,0.002858,0,0.002146,0.001722,0.004391,0.007838,0.015441,0.016253,0.001595,0,0.004169,0.003691,0.008746,0.001993,0.004379,0.003837,0.003453,0.002576,0.001307,0.004062,0.001187,0.002151,0.003584,0.004672,0.003668,0.001467,0.00867,0.004768,0.002109,0.002998,0.002724,0.002667,0.002963,0.003708,0.004255,0.004484,0.003584,0,0.005345,0.006673,0.005076,0.005003,0.003366,0.002768,0.001841,0.000504,0,0,0,0,0,0.002842,0.004922,0.004609,0.003159,0.001125,0.000772,0.003716,0.003516,0.003945,0.004428,0.003656,0.004063,0.003725,-0,0.002379,0,0.002032,0.002589,0.001795,0.006048,0.014295,0.003817,0.003096,0.002744,-0,0.000006,0.003483,0.003656,0.007888,0.000313,0.003864,0.002879,0.002551,0.002454,0.00456,0,0.000944,0,0.003475,0.002991,0.003704,0.003705,0,-9999,0.000244,0.001378,0.001445,0.004811,0.003799,0.002113,0.003367,0.003797,0.003556,0.00278,0.002601,0.00372,0.004143,486971.164693,8335.4403,188422.9144,0.1152,2.08,36.6768,16169.776,15811,1,294,2,312.753,1.6958,2.0416,0.0223,230.968584,0.045275,732.503718,819.95403,524.314192,3445.379493,7928.257502,6391.30744,4518.323472,4018.64116,0.000094,0,0.000005,0.000004,0.000001,0,0.039804,3.31006,0,846.216888,5658.35998,10811.14496,8312.4459,12708.6453,807.989735,36.57083,4.238337,0,264.147548,749.80217,763.45528,779.212632,12272.4629,9645.61876,6210.03148,4214.651324,0.000019,-0,0,426.505104,0,767.123809,833.374854,1765.25804,1633.3878,13193.0744,14998.0033,408.21753,0,177458.516917,0.826434,0,30.412645,18193.76988,37493.7013,4751.691904,2015.916617,9.914902,1.340533,0.178793,1.337536,0,0,0.830508,13.524517,0,1.182307,1.78728,0.893501,1.797799,74.744373,5786.49006,34849.2256,30368.7988,0,0,0,8673.27528,6753.15258,2927.694354,1256.85284,329.007008,87.778865,26.727864,1.919886,0,0,0,0,0,34.476356,50.375606,77.088073,1008.942308,797.481432,1183.532802,0.201308,0.586302,0.201302,4485.057408,19.633566,0.767132,3.907937,-0.608784,761.2081,0.583142,195.077089,356.84355,723.885085,4794.15104,44957.0468,1659.58917,37.007147,4.952273,-0.000003,0.000042,0.00004,0.500601,198.475725,0.235362,128017.3812,5652.670894,4.927731,3.534952,1.52159,0,0.222665,0,0.000002,0.000001,0,0.041453,0,0,0.039804,0.591496,0.448583,1.473707,3.544923,7.332103,1634.06306,165496.008,0,0,0,208142.318,754229.736,-9999,-9999,-9999,-9999,-9999,-9999,-9999,-9999,-9999,-9999,-9999,-9999,-9999,-9999,-9999,-9999,-9999,-9999,-9999,-9999,-9999,-9999,-9999,-9999,-9999,-9999,-9999,-9999,-9999,-9999,-9999,-9999,-9999,-9999,-9999,-9999,-9999,-9999,-9999,-9999,-9999,-9999,-9999,-9999,-9999,-9999,-9999,-9999,-9999,-9999,-9999,-9999,-9999,-9999,-9999,-9999,-9999,-9999,-9999,-9999,-9999,-9999,-9999,-9999,-9999,-9999,-9999,-9999,-9999,-9999,-9999,-9999,-9999,-9999,-9999,-9999,-9999,-9999,-9999,-9999,-9999,-9999,-9999,-9999,-9999,-9999,-9999,-9999,-9999,-9999,-9999,-9999,-9999,-9999,-9999,-9999,-9999,-9999,-9999,-9999,-9999,-9999,-9999,-9999,-9999,-9999,-9999,-9999,-9999,-9999,-9999,-9999,-9999,-9999,-9999,-9999,-9999,-9999,-9999,-9999,-9999,-9999,-9999,-9999,-9999,-9999,-9999,-9999,-9999,-9999,-9999,-9999,-9999,-9999,-9999,-9999,-9999,-9999,-9999,-9999,-9999,-9999,-9999,-9999,-9999,-9999,-9999,-9999,-9999,-9999,-9999,-9999,-9999,-9999,-9999,-9999,-9999,-9999,-9999,-9999,-9999,-9999,8596.091623,-51.551388,2264.766193,0.000579,-0.047069,0.391321,161.531421,172.367816,0.011494,3.5,0.545977,3.871986,0.03491,-0.045467,-0.000054,2.755786,0.000518,9.652287,8.901677,5.61935,51.702612,113.200063,87.151229,61.249391,39.139232,0.000001,0,0,0,0,0,0.000458,0.077003,0,9.974408,75.094615,121.455901,136.801121,166.174444,7.216697,0.421501,0.035418,0,3.070066,9.880502,7.26861,10.458413,190.147289,130.370113,86.166785,38.090872,0,-0,0,4.902358,26.183396,8.817515,17.063388,25.575226,13.40395,32.35474,32.151853,8.093629,0.30398,1922.320488,0.010878,0,0.837297,211.826109,545.447732,55.34049,22.134263,0.153583,0.016274,0.004304,0.031696,0,0,0.010823,0.590118,0,0.008371,0.029658,0.016606,0.028288,0.814601,64.929231,493.488607,375.813043,0,0,0,84.722272,64.647848,26.313113,9.717601,3.522651,0.622608,0.252443,0.143234,0.021931,0.007392,0.086103,0,1.917704,1.007355,0.724947,0.992076,13.795885,17.107581,42.450161,0.002237,0.007187,0.002103,49.616668,0.249642,0.009561,0.050373,-7.025538,8.749518,6.535502,2.242265,4.129937,14.120297,57.74626,109.878384,16.14585,0.641206,0.12575,-0.000028,0.000026,0,0.006546,1.450327,0.034795,1722.5964,63.990775,0.072629,0.047323,0.027489,0.021509,0.010901,0.009982,0,0,0,0.000534,0.028639,0,0.002981,0.036092,0.027083,0.0132,0.035454,0.162602,17.716593,2165.554117,0,0,0,2718.874793,9013.101724,-9999,-9999,-9999,-9999,-9999,-9999,-9999,-9999,-9999,-9999,-9999,-9999,-9999,-9999,-9999,-9999,-9999,-9999,-9999,-9999,-9999,-9999,-9999,-9999,-9999,-9999,-9999,-9999,-9999,-9999,-9999,-9999,-9999,-9999,-9999,-9999,-9999,-9999,-9999,-9999,-9999,-9999,-9999,-9999,-9999,-9999,-9999,-9999,-9999,-9999,-9999,-9999,-9999,-9999,-9999,-9999,-9999,-9999,-9999,-9999,-9999,-9999,-9999,-9999,-9999,-9999,-9999,-9999,-9999,-9999,-9999,-9999,-9999,-9999,-9999,-9999,-9999,-9999,-9999,-9999,-9999,-9999,-9999,-9999,-9999,-9999,-9999,-9999,-9999,-9999,-9999,-9999,-9999,-9999,-9999,-9999,-9999,-9999,-9999,-9999,-9999,-9999,-9999,-9999,-9999,-9999,-9999,-9999,-9999,-9999,-9999,-9999,-9999,-9999,-9999,-9999,-9999,-9999,-9999,-9999,-9999,-9999,-9999,-9999,-9999,-9999,-9999,-9999,-9999,-9999,-9999,-9999,-9999,-9999,-9999,-9999,-9999,-9999,-9999,-9999,-9999,-9999,-9999,-9999,-9999,-9999,-9999,-9999,-9999,-9999,-9999,-9999,-9999,-9999,-9999,-9999,-9999,-9999,-9999,-9999,-9999,-9999,36840221.844089,1342.273073,2536232.479949,0,0.001296,0.075696,15049.975037,15451.733608,0.000065,6.638617,0.14776,7.42225,0.001244,0.001022,0,3.773276,0,46.26255,39.416048,15.675985,1396.736171,7018.569538,4213.123488,2072.142798,849.677681,0,0,0,0,0,0,0,0.003256,0,49.183518,2787.583614,8168.05755,10421.604885,15416.709126,27.898594,0.098006,0.000661,0,4.659349,48.960613,26.17423,55.562057,19662.117403,9248.017755,4060.145981,805.482222,0,0,0,11.880003,404.531437,38.432533,143.925299,323.329659,88.81211,672.421958,511.313176,32.38122,0.045677,1894306.203676,0.000063,0,0.377315,24253.056,162276.902287,1563.066958,243.61924,0.014234,0.000152,0.00001,0.000512,0,0,0.000062,0.189175,0,0.000035,0.000454,0.000146,0.000439,0.33742,2096.200824,131537.519858,77569.223976,0,0,0,3869.934583,2227.019965,367.13794,47.905632,6.213964,0.193585,0.031823,0.010141,0.000238,0.000027,0.003665,0,1.817899,0.501617,0.259788,0.486515,95.385898,166.787274,1002.728001,0.000002,0.000026,0.000002,1286.444541,0.032738,0.000052,0.001339,29.341635,37.84207,25.114507,2.48531,8.43128,98.558538,1648.368508,6550.725746,128.910764,0.207335,0.008519,0,0,0,0.000023,1.198375,0.000639,1608964.202978,2037.251032,0.002808,0.001151,0.000425,0.000256,0.000062,0.000055,0,0,0,0,0.000444,0,0.000005,0.000678,0.000405,0.0001,0.000666,0.013634,158.763005,2503986.465764,0,0,0,3924665.457495,43268200.838936,645516.52935,8158.68,194830.4282,0.0045,8.1,36.1802,9420.533,8023,1,190,5,398.592,-0.3108,2.9064,-0.0927,163.343976,0.010183,843.930932,526.816349,252.90012,2617.242089,8900.07048,4886.10108,2822.810856,976.298304,0.000092,0,0.000005,0.000004,0.000001,0,0.039804,13.937878,0,651.314403,4161.891448,3159.610338,8299.02,12005.70048,364.846132,73.234062,2.196681,0,231.636079,922.62626,365.505954,607.969376,10959.63264,7822.39568,3950.224083,1117.166594,0.000018,0,0,426.505104,36442.2248,767.123809,875.864025,416.853889,126.922756,471.861405,480.189375,599.025625,12.095093,89056.019639,0.598573,0,97.833406,8135.21499,31624.4361,2866.849258,1863.741079,11.191646,0.67977,0.917193,3.036188,0,0,0.588488,59.964318,0,0.734186,4.582541,1.749662,1.475017,40.458832,4596.950205,28445.0336,15654.58947,0,0,0,5103.20615,2715.923622,1609.883232,506.73865,162.996112,20.544471,8.067594,1.609346,0.141602,0.035963,6.053568,0,12.525229,9.21851,8.635958,18.444448,850.23492,1498.57996,7829.49076,0.177262,0.595536,0.182944,2364.010264,13.449102,0.588706,2.688786,41514.2589,761.2081,36144.675,195.077089,235.0089,776.012449,619.113924,1995.91021,568.898055,17.547777,4.114277,0.282896,0.065823,0.00004,0.351,34.156802,6.137386,87117.192,4558.85872,10.784174,6.347164,1.447145,1.163596,1.669853,1.026042,0.000002,0.000001,0,0.030476,5.575002,0,1.555004,2.615018,1.618268,1.405032,4.446371,12.199483,1058.206864,113528.943,0,0,0,146739.528,452513.7894,163,-1.3,5.66,0.72,16.86,-446.32,-1.39,2.32,0.01,132.16,49.11,53.842789,0,0,0,0,0,0,0,0,0,0,0,0,0,0,0,0,0,0,0,0,0,0,0,0,0,0,0,0,0,0,0,0,0,0,0,0,0,0,0,0,0,0,0,0,0,0,0,0,0,0,0,0,0,0,0,0,0,0,0,0,0,0,0,0,0,0,0,0,0,0,0,0,0,0,0,0,0,0,0,0,0,0,0,0,0,0,0,0,0,0,0,0,0,0,0,0,0,0,0,0,0,0,0,0,0,0,0,0,0,0,0,0,0,0,0,0,0,0,0,0,0,0,0,0,0,0,0,0,0,0,0,0,0,0,0,0,0,0,0,0,0,0,0,0,0,0,0,0,0,0,0,0,0,0,0,0,0,0,0,0,0,0,817163.220744,-3823.2135,193551.1312,0.036,-2.34,34.0166,8312.864,11573,1,210,1,323.712,-0.0973,-4.0136,0.0009,222.586056,0.023661,783.235037,713.028365,456.888344,3424.034243,6611.547987,4932.20553,3502.871424,2215.37856,0.000095,0,0.000005,0.000003,0.000001,0,0.039804,4.468234,0,859.579281,6514.09148,6904.02482,7667.88,9256.14846,446.23663,24.183267,2.285673,0,265.147841,755.842165,602.55048,758.617024,11308.1562,7742.17904,5052.88836,2151.334666,0.000019,-0,0,426.505104,1275.40645,767.123809,1484.514795,2225.04466,1166.14366,1274.51346,2727.66375,704.14575,26.446235,135058.51192,0.685691,0,51.140487,12795.09034,32192.6847,3946.815104,1777.185553,7.084037,0.852174,0.273068,2.27652,0,0,0.699017,35.190175,0,0.671161,2.044913,1.06017,1.645142,58.871337,5215.71609,29863.8368,21799.45602,0,0,0,5151.11006,4053.79834,1671.994944,708.4019,271.485632,48.678322,19.74434,12.461331,1.907992,0.643069,7.490934,0,166.840252,87.639913,63.070379,86.310586,1058.933656,906.438005,2383.847214,0.176278,0.625232,0.182944,3284.869632,16.279984,0.509942,3.245859,-336.109036,761.2081,321.080625,195.077089,359.30454,1228.465843,5023.92462,6572.4121,1377.662154,47.862524,7.661433,-0.001952,0.002303,0.00004,0.427548,76.898363,2.238245,103211.028,5119.201568,4.564501,3.300303,1.500834,1.223825,0.713985,0.578953,0.000002,0.000001,0,0.03319,1.726693,0,0.186151,2.413892,1.545486,0.685005,2.258845,11.20714,1306.313888,135062.118,0,0,0,172181.334,565857.036,0,0,0,0,0,0,0,0,0,0,0,0,0,0,0,0,0,0,0,0,0,0,0,0,0,0,0,0,0,0,0,0,0,0,0,0,0,0,0,0,0,0,0,0,0,0,0,0,0,0,0,0,0,0,0,0,0,0,0,0,0,0,0,0,0,0,0,0,0,0,0,0,0,0,0,0,0,0,0,0,0,0,0,0,0,0,0,0,0,0,0,0,0,0,0,0,0,0,0,0,0,0,0,0,0,0,0,0,0,0,0,0,0,0,0,0,0,0,0,0,0,0,0,0,0,0,0,0,0,0,0,0,0,0,0,0,0,0,0,0,0,0,0,0,0,0,0,0,0,0,0,0,0,0,0,0,0,0,0,0,0,0,817163.220744,-3823.2135,193551.1312,0.036,-2.34,34.0166,8312.864,11573,1,210,1,323.712,-0.0973,-4.0136,0.0009,222.586056,0.023661,783.235037,713.028365,456.888344,3424.034243,6611.547987,4932.20553,3502.871424,2215.37856,0.000095,0,0.000005,0.000003,0.000001,0,0.039804,4.468234,0,859.579281,6514.09148,6904.02482,7667.88,9256.14846,446.23663,24.183267,2.285673,0,265.147841,755.842165,602.55048,758.617024,11308.1562,7742.17904,5052.88836,2151.334666,0.000019,-0,0,426.505104,1275.40645,767.123809,1484.514795,2225.04466,1166.14366,1274.51346,2727.66375,704.14575,26.446235,135058.51192,0.685691,0,51.140487,12795.09034,32192.6847,3946.815104,1777.185553,7.084037,0.852174,0.273068,2.27652,0,0,0.699017,35.190175,0,0.671161,2.044913,1.06017,1.645142,58.871337,5215.71609,29863.8368,21799.45602,0,0,0,5151.11006,4053.79834,1671.994944,708.4019,271.485632,48.678322,19.74434,12.461331,1.907992,0.643069,7.490934,0,166.840252,87.639913,63.070379,86.310586,1058.933656,906.438005,2383.847214,0.176278,0.625232,0.182944,3284.869632,16.279984,0.509942,3.245859,-336.109036,761.2081,321.080625,195.077089,359.30454,1228.465843,5023.92462,6572.4121,1377.662154,47.862524,7.661433,-0.001952,0.002303,0.00004,0.427548,76.898363,2.238245,103211.028,5119.201568,4.564501,3.300303,1.500834,1.223825,0.713985,0.578953,0.000002,0.000001,0,0.03319,1.726693,0,0.186151,2.413892,1.545486,0.685005,2.258845,11.20714,1306.313888,135062.118,0,0,0,172181.334,565857.036,0,0,0,0,0,0,0,0,0,0,0,0,0,0,0,0,0,0,0,0,0,0,0,0,0,0,0,0,0,0,0,0,0,0,0,0,0,0,0,0,0,0,0,0,0,0,0,0,0,0,0,0,0,0,0,0,0,0,0,0,0,0,0,0,0,0,0,0,0,0,0,0,0,0,0,0,0,0,0,0,0,0,0,0,0,0,0,0,0,0,0,0,0,0,0,0,0,0,0,0,0,0,0,0,0,0,0,0,0,0,0,0,0,0,0,0,0,0,0,0,0,0,0,0,0,0,0,0,0,0,0,0,0,0,0,0,0,0,0,0,0,0,0,0,0,0,0,0,0,0,0,0,0,0,0,0,0,0,0,0,0,0,0,0,0,0,0,0,0,0,0,0,0,0,0,0,0,0,0,0,0,0,0,0,0,0,0,0,0,0,0,0,0,0,0,0,0,0,0,0,0,0,0,0,0,0,0,0,0,0,0,0,0,0,0,0,0,0,0,0,0,0,0,0,0,0,0,0,0,0,0,0,0,0,0,0,0,0,0,0,0,0,0,0,0,0,0,0,0,0,0,0,0,0,0,0,0,0,0,0,0,0,0,0,0,0,0,0,0,0,0,0,0,0,0,0,0,0,0,0,0,0,0,0,0,0,0,0,0,0,0,0,0,0,0,0,0,0,0,0,0,0,0,0,0,0,0,0,0,0,0,0,0,0,0,0,0,0,0,0,0,0,0,0,-63.327826,131.844444,0.72,1.25,1.05,-9.30656,-1.093005,6,16,52,2.523256,0.333333,0.396313,246,215,0.166667,3,52,71.221934,NC
1GVPA.pdb_A_ARG_82,4.775911,-40.831876,-270.751634,29,744.957641,0.5,-6.775125,-4.514214,-25.57378,-1015.709275,10,60.16703,-165.546142,-61.311275,-403.21,108.86,24,1.69,-4.5,10.76,52.98,156,1,225.713172,140.715304,17.8,2.88,2.52,-3.44,13.907,0.50389,29.796,35.841,40.637,77.279,130.63,131.85,118.17,77.898,-0.009654,0.000336,-0.002307,0.00173,0.001885,-0.000393,0.19951,3.3859,0.075363,27.276,152.09,170.66,161.39,107.85,24.934,8.6481,1.9689,0.39757,24.453,46.915,37.439,51.379,120.75,145.83,141.68,85.687,-0.004294,0.000101,-0.000627,20.652,141.57,33.512,69.501,72.01,69.18,96.388,51.468,62.442,39.749,-527.5407,1.3035,0.000009,4.8113,213.55,236.32,109.56,75.229,12.042,2.7175,0.79659,1.4851,0.000134,0.000089,-1.2893,3.3371,0.000025,1.5077,1.4038,0.64214,2.2736,14.473,105.24,256.34,271.29,-0.0001,-0.000157,5.1364,73.468,54.961,51.69,50.037,40.229,27.56,23.548,10.64,4.546,1.3217,10.076,0,12.869,15.78,14.585,27.035,51.104,96.871,85.052,0.48602,0.77192,0.40613,86.118,-6.3376,1.1359,-2.8193,150.26,38.808,133.29,23.117,32.187,70.057,100.69,171.17,73.249,10.617,3.2881,0.22888,0.21304,-0.006351,1.0094,15.715,0.80338,528.09,105.02,1.7194,3.0007,0.84006,0.81311,0.50851,0,0.001538,0.001141,0,-0.27994,0.43956,0,0.19951,0.68645,0.79948,0.84006,1.2609,4.4546,50.772,597.06,-0.000426,-0,-0.000211,656.51,1189.2,-0.019712,0.336109,-1467.446625,0.546255,1.882957,744.364623,0.628262,0.200986,0.522039,0.366119,0.518061,1.296376,0.364478,-5413.926403,-1.825513,3.995326,0.334802,0.874839,0.360762,0.471054,0.642209,0.504301,0.500928,0.590433,0.644168,0.60426,0.360472,0.978324,0.366119,0.345301,0.903457,0.366119,0.325991,0.42313,1.726674,0.324009,0.677913,0.728787,0.56991,0.372328,0.419008,0.384231,0.36331,0.285088,0.4703,0.514419,0.558729,0.630687,0.420473,0.538468,0.648531,0.628739,0.362901,0.342949,0.356609,0.3224,0.406879,0.359924,0.656861,0.698116,0.902369,0.621431,0.338745,0.812929,2.745277,0.496862,0.536356,0.594031,0.250505,0.64486,0.459893,0.592269,0.5448,0.88648,0.859357,0.394609,0.371219,0.366119,0.332343,0.531451,0.2277,0.583156,0.617314,0.295299,0.234595,0.519558,0.574173,0.486264,0.509949,0.617783,0.350985,0.366119,1.928153,0.366401,0.334762,0.41315,0.617671,0.837554,1.193372,1.685241,1.292764,1.338456,0.809412,0.917538,0,0.52462,0.760165,0.779213,1.289662,0.564515,0.697843,0.428676,0.40753,0.365956,0.350274,0.532797,0.538068,0.493315,0.538213,0.410876,0.436022,0.392213,0.473643,0.56152,0.719103,0.671088,0.595019,0.740093,0.639518,0.507201,0.308231,0.522845,0.356838,0.536242,0.586979,0.200936,0.558876,0.488214,0.239857,0.484649,0.280419,0.321064,0.223205,0,0.359928,0.435682,0.365673,0.515003,0.129616,?,0.101715,0.212879,0.296601,0.307355,0.265388,0.460944,0.467045,0.554331,0.347944,0.348356,0.335022,0.540287,0.544052,-201.605,54.43,12,0.845,-2.25,5.38,26.49,78,0.5,112.856586,70.357652,8.9,1.44,1.26,-1.72,6.9535,0.251945,14.898,17.9205,20.3185,38.6395,65.315,65.925,59.085,38.949,-0.004827,0.000168,-0.001153,0.000865,0.000943,-0.000197,0.099755,1.69295,0.037681,13.638,76.045,85.33,80.695,53.925,12.467,4.32405,0.98445,0.198785,12.2265,23.4575,18.7195,25.6895,60.375,72.915,70.84,42.8435,-0.002147,0.000051,-0.000313,10.326,70.785,16.756,34.7505,36.005,34.59,48.194,25.734,31.221,19.8745,-263.77035,0.65175,0.000005,2.40565,106.775,118.16,54.78,37.6145,6.021,1.35875,0.398295,0.74255,0.000067,0.000044,-0.64465,1.66855,0.000012,0.75385,0.7019,0.32107,1.1368,7.2365,52.62,128.17,135.645,-0.00005,-0.000078,2.5682,36.734,27.4805,25.845,25.0185,20.1145,13.78,11.774,5.32,2.273,0.66085,5.038,0,6.4345,7.89,7.2925,13.5175,25.552,48.4355,42.526,0.24301,0.38596,0.203065,43.059,-3.1688,0.56795,-1.40965,75.13,19.404,66.645,11.5585,16.0935,35.0285,50.345,85.585,36.6245,5.3085,1.64405,0.11444,0.10652,-0.003175,0.5047,7.8575,0.40169,264.045,52.51,0.8597,1.50035,0.42003,0.406555,0.254255,0,0.000769,0.000571,0,-0.13997,0.21978,0,0.099755,0.343225,0.39974,0.42003,0.63045,2.2273,25.386,298.53,-0.000213,-0,-0.000105,328.255,594.6,2360868.603367,-18919.3237,538136.1623,1.49565,-15.75,198.4144,14741.4201,49608,3,1116,59,934.233,-6.8256,-7.6986,1.72,707.998417,0.335845,2695.331262,2761.262322,2562.995909,11963.214234,36980.0467,31160.9016,22853.664405,10024.654671,0.000286,0,0.000016,0.000009,0.000004,0,0.153312,33.550206,0.004618,2517.43842,37891.55051,39109.04291,49267.20252,33620.673675,1391.020485,210.430326,10.606661,0.811448,1334.082321,4561.897313,2576.533261,4256.698771,36803.151,42830.271,32814.57564,11779.991699,0.000056,0,0.000001,1279.515312,61330.318335,3532.801528,8170.57231,6972.980335,4485.76956,16097.374328,6244.329366,5570.232273,833.965819,569417.355553,3.34437,0,124.494071,74239.8033,129129.9744,20944.09218,10972.939554,130.883896,7.857597,2.276121,7.243397,0,0,3.318594,65.471232,0,4.412058,8.959613,2.365515,9.946886,406.204284,23900.68806,134865.6008,124842.2322,0,0,4.775568,15407.855896,8754.380444,6648.83301,4154.321925,2013.099389,789.554038,414.925179,103.852252,24.280732,2.560794,100.222949,0,174.813139,304.18317,302.357989,648.671031,5161.63176,14592.502133,20713.053768,0.638489,1.799079,0.51755,14758.084719,78.942096,2.748651,15.512071,68128.612761,3748.46472,56562.291279,1219.768505,1867.264431,7108.718819,13871.85992,46482.9252,8011.060008,208.56778,22.392125,0.212746,0.084594,0.000121,2.015989,417.0761,4.724658,521953.5942,23968.60958,17.142074,23.083935,2.880293,2.396292,1.576523,0,0.000007,0.000003,0,0.161448,2.350303,0,0.623594,2.844367,2.630201,3.092034,7.862216,47.056167,5784.987066,673564.2831,0.000001,0,0,839328.3397,2741367.624,0.006286,-0.000872,0.003,0.022196,0.00324,0.008719,0.002001,0.0057,0.003584,0.006575,0.000473,0.003455,0.001139,0.000313,0.264173,0.00248,0.010475,0.00307,0.004434,0.007051,0.006149,0.006359,0.007608,0.008537,0.007503,0.003381,0.013823,0.003584,0.003758,0.010399,0.003584,0.002713,0.005495,0.040951,0.002352,0.00758,0.00988,0.007368,0.004316,0.004514,0.004185,0.002568,0.003872,0.004288,0.005402,0.005574,0.0076,0.004899,0.006717,0.008416,0.007759,0.003478,0.003356,0.003539,0.002858,0.005854,0.002869,0.007116,0.008277,0.013352,0.007702,0.002062,0.010603,0.040109,0.005275,0.006381,0.006438,0.002807,0.008104,0.005467,0.006558,0.005774,0.012337,0.014857,0.005447,0.004255,0.003584,0.003203,0.006157,0.002462,0.006728,0.007401,0.003351,0.002563,0.0064,0.005257,0.004706,0.006234,0.007916,0.003061,0.003584,0.367101,0.003611,0.003196,0.004427,0.007351,0.010845,0.013845,0.02165,0.016638,0.021449,0.007744,0.017784,0,0.006504,0.012237,0.012485,0.02532,0.006715,0.009061,0.005464,0.004173,0.003573,0.003318,0.005958,0.006182,0.006292,0.00629,0.006046,0.004027,0.005648,0.004464,0.005548,0.008505,0.007975,0.006327,0.008168,0.00655,0.004864,0.004184,0.007352,0.003483,0.006192,0.006899,0.002159,0.006972,0.004646,0.002709,0.0062,0.003108,0.003741,0.002341,0,0.003407,0.004484,0.003569,0.006038,0.001394,-9999,0.001141,0.002186,0.003147,0.003439,0.002639,0.005518,0.00442,0.006743,0.003383,0.003333,0.003381,0.006423,0.006386,1557921.817471,128.4548,168846.20355,1.4872,0.675,90.0074,4606.3461,19890,1,480,2,317.552,0.2736,-0.0126,8.1356,189.608038,0.169554,889.291416,1071.62798,1148.239072,5306.864848,16017.8506,14183.565975,10626.969015,4411.714281,0.000092,0,0.000005,0.000003,0.000003,0,0.039804,14.210792,0.00284,722.295756,16481.84121,19951.43395,21879.6423,13269.864,579.802769,80.803955,3.573061,0.287537,486.419076,1848.122595,1070.36229,1974.443591,15023.11125,18346.14315,15116.1934,5281.918054,0.000018,0,0,426.505104,26871.4017,1025.618004,3443.635548,3327.834135,2782.62714,6580.553342,1902.591822,2713.635657,859.111037,224507.948763,1.428669,0,42.83332,33669.36075,53413.0464,9025.33368,4517.388607,93.565136,4.903348,0.820763,2.646003,0,0,1.394023,22.70079,0,1.835338,2.839958,0.764031,4.224462,147.339482,9191.9247,58586.507,56492.07315,0,0,13.191302,5860.285222,3234.729655,2553.666915,1846.715559,1060.215181,439.095566,314.263366,63.353752,11.188388,0.998769,63.158383,0,105.577919,148.459818,127.791582,423.49922,2144.426048,6425.114381,8377.707052,0.226038,0.595779,0.169326,6035.838384,33.201736,1.188038,6.598854,30445.6812,1288.386792,24703.30215,428.635414,764.714839,3429.780549,6321.92234,19899.19718,3551.660887,78.282326,8.777747,0.09277,0.050022,0.00004,0.84784,173.58789,1.622097,230949.5997,9121.56461,5.232736,8.930683,1.036953,0.888001,0.552168,0,0.000002,0.000001,0,0.06755,0.809265,0,0.186154,0.938017,0.976997,1.05346,2.46279,19.145648,2145.167772,293920.6968,0,0,0,359373.574,1162633.272,-9999,-9999,-9999,-9999,-9999,-9999,-9999,-9999,-9999,-9999,-9999,-9999,-9999,-9999,-9999,-9999,-9999,-9999,-9999,-9999,-9999,-9999,-9999,-9999,-9999,-9999,-9999,-9999,-9999,-9999,-9999,-9999,-9999,-9999,-9999,-9999,-9999,-9999,-9999,-9999,-9999,-9999,-9999,-9999,-9999,-9999,-9999,-9999,-9999,-9999,-9999,-9999,-9999,-9999,-9999,-9999,-9999,-9999,-9999,-9999,-9999,-9999,-9999,-9999,-9999,-9999,-9999,-9999,-9999,-9999,-9999,-9999,-9999,-9999,-9999,-9999,-9999,-9999,-9999,-9999,-9999,-9999,-9999,-9999,-9999,-9999,-9999,-9999,-9999,-9999,-9999,-9999,-9999,-9999,-9999,-9999,-9999,-9999,-9999,-9999,-9999,-9999,-9999,-9999,-9999,-9999,-9999,-9999,-9999,-9999,-9999,-9999,-9999,-9999,-9999,-9999,-9999,-9999,-9999,-9999,-9999,-9999,-9999,-9999,-9999,-9999,-9999,-9999,-9999,-9999,-9999,-9999,-9999,-9999,-9999,-9999,-9999,-9999,-9999,-9999,-9999,-9999,-9999,-9999,-9999,-9999,-9999,-9999,-9999,-9999,-9999,-9999,-9999,-9999,-9999,-9999,-9999,-9999,-9999,-9999,-9999,-9999,9045.473576,-72.48783,2061.824377,0.00573,-0.060345,0.760208,56.480537,190.068966,0.011494,4.275862,0.226054,3.579437,-0.026152,-0.029497,0.00659,2.712638,0.001287,10.32694,10.579549,9.819908,45.83607,141.686003,119.390428,87.561933,38.408639,0.000001,0,0,0,0,0,0.000587,0.128545,0.000018,9.645358,145.178354,149.843076,188.763228,128.814842,5.32958,0.806246,0.040639,0.003109,5.111427,17.478534,9.871775,16.309191,141.008241,164.100655,125.726343,45.134068,0,0,0,4.902358,234.982063,13.535638,31.304875,26.7164,17.186857,61.675764,23.924634,21.341886,3.195271,2181.675692,0.012814,0,0.476989,284.443691,494.75086,80.245564,42.041914,0.501471,0.030106,0.008721,0.027752,0,0,0.012715,0.250848,0,0.016904,0.034328,0.009063,0.038111,1.556338,91.573517,516.72644,478.322729,0,0,0.018297,59.033931,33.541688,25.474456,15.916942,7.713024,3.025111,1.589752,0.397901,0.09303,0.009811,0.383996,0,0.669782,1.165453,1.15846,2.48533,19.776367,55.90997,79.360359,0.002446,0.006893,0.001983,56.544386,0.30246,0.010531,0.059433,261.029168,14.361934,216.71376,4.673443,7.15427,27.236471,53.148889,178.095499,30.693717,0.79911,0.085794,0.000815,0.000324,0,0.007724,1.597993,0.018102,1999.8222,91.833753,0.065678,0.088444,0.011036,0.009181,0.00604,0,0,0,0,0.000619,0.009005,0,0.002389,0.010898,0.010077,0.011847,0.030123,0.180292,22.164701,2580.706066,0,0,0,3215.817393,10503.32423,-9999,-9999,-9999,-9999,-9999,-9999,-9999,-9999,-9999,-9999,-9999,-9999,-9999,-9999,-9999,-9999,-9999,-9999,-9999,-9999,-9999,-9999,-9999,-9999,-9999,-9999,-9999,-9999,-9999,-9999,-9999,-9999,-9999,-9999,-9999,-9999,-9999,-9999,-9999,-9999,-9999,-9999,-9999,-9999,-9999,-9999,-9999,-9999,-9999,-9999,-9999,-9999,-9999,-9999,-9999,-9999,-9999,-9999,-9999,-9999,-9999,-9999,-9999,-9999,-9999,-9999,-9999,-9999,-9999,-9999,-9999,-9999,-9999,-9999,-9999,-9999,-9999,-9999,-9999,-9999,-9999,-9999,-9999,-9999,-9999,-9999,-9999,-9999,-9999,-9999,-9999,-9999,-9999,-9999,-9999,-9999,-9999,-9999,-9999,-9999,-9999,-9999,-9999,-9999,-9999,-9999,-9999,-9999,-9999,-9999,-9999,-9999,-9999,-9999,-9999,-9999,-9999,-9999,-9999,-9999,-9999,-9999,-9999,-9999,-9999,-9999,-9999,-9999,-9999,-9999,-9999,-9999,-9999,-9999,-9999,-9999,-9999,-9999,-9999,-9999,-9999,-9999,-9999,-9999,-9999,-9999,-9999,-9999,-9999,-9999,-9999,-9999,-9999,-9999,-9999,-9999,-9999,-9999,-9999,-9999,-9999,-9999,147438169.629523,22171.915623,6340941.232014,0.000088,0.038379,0.866875,6478.488069,55027.777429,0.000196,28.382445,0.083072,19.172177,0.015124,0.003497,0.002112,11.938624,0.000003,158.808471,166.367323,151.502814,3369.416026,33678.500515,22534.801599,12148.336418,2509.423289,0,0,0,0,0,0,0.000001,0.03252,0,145.734009,33347.449472,36524.451731,56654.386136,30315.448396,47.725967,1.157257,0.002457,0.00002,40.562724,453.92602,147.547424,401.7797,34113.708324,42331.048074,24570.946402,3317.059561,0,0,0,35.640009,159840.123444,284.003172,1541.347391,1362.435372,694.685286,6112.036735,1381.171331,721.226903,19.176067,7207695.0435,0.000254,0,0.440232,125832.36466,403849.451947,9635.45874,2629.480809,0.43614,0.001613,0.000142,0.001255,0,0,0.000246,0.129683,0,0.00043,0.001898,0.000149,0.002412,3.984723,12471.339745,430499.234138,360387.375396,0,0,0.002979,5820.181717,1809.633201,1018.491741,394.298382,92.56894,17.052616,4.56934,0.381714,0.041135,0.000499,0.2914,0,0.823926,4.81643,5.277112,18.979077,611.68052,4805.658625,11843.152504,0.000009,0.00007,0.000006,4869.449985,0.138321,0.000189,0.005392,209383.902325,312.179387,139290.897644,33.798648,79.290145,1134.402211,6258.175021,52840.904822,1700.868683,1.429277,0.011815,0.000002,0,0,0.000091,4.339111,0.000692,6299038.250974,12583.525339,0.007456,0.012344,0.000233,0.000165,0.000074,0,0,0,0,0.000001,0.000201,0,0.000012,0.000221,0.000207,0.000277,0.00152,0.051906,730.64982,10311446.405634,0,0,0,15923371.06975,169799005.855241,1001974.272123,-3220.56,208355.425,0.0392,-3.36,33.9096,2387.9725,8613,1,176,4,338.1108,-5.2724,4.1239,-0.7353,324.712383,0.030615,940.318888,652.13676,362.7755,1874.59744,6035.82104,4319.199341,2653.984158,987.098497,0.000102,0,0.000005,0.000003,0,0,0.039804,6.674929,0,1055.360682,5834.999184,3468.72522,7237.24425,6331.76338,205.43105,36.073139,2.933948,0.198211,364.187905,1014.77264,483.86688,605.228166,6599.83432,6932.8212,4062.8053,1245.175043,0.000019,0,0,426.505104,940.10706,1199.640161,1413.368415,644.135933,214.662364,3029.13258,716.90308,717.533575,33.691535,103657.950783,0.547516,0,39.591419,9247.83258,22247.2036,3399.79762,2263.680336,6.838549,0.371211,0.337932,1.949092,0,0,0.582557,19.364421,0,0.853805,3.324013,0.766411,1.189053,80.289201,5581.641875,21537.5328,15394.8872,0,0,0,3444.923755,2076.929151,1348.441423,571.289979,218.87424,64.949314,28.073441,4.567087,0.355348,0.035963,6.053568,0,12.525229,9.21851,8.635958,18.444448,875.99862,1981.571378,4731.4548,0.179988,0.595536,0.182944,2494.884816,13.99271,0.38605,2.622859,-1010.511238,1024.99609,296.226502,288.013507,345.75282,1100.546499,1057.23618,6515.93574,880.2346,17.581772,3.002664,-0.007374,0.002094,0.00004,0.353429,41.529575,2.422348,75195.2929,5785.911621,6.201566,4.865287,0.620339,0.353154,0.573355,0,0.000003,0.000001,0,0.028385,1.248466,0,0.58891,1.04175,0.641032,0.391613,2.816928,8.889715,1317.99975,104047.625,0,0,0,137040.1343,435470.2692,156,-4.5,10.76,1.69,17.8,-403.21,2.88,2.52,-3.44,52.98,108.86,140.715304,0,0,0,0,0,0,0,0,0,0,0,0,0,0,0,0,0,0,0,0,0,0,0,0,0,0,0,0,0,0,0,0,0,0,0,0,0,0,0,0,0,0,0,0,0,0,0,0,0,0,0,0,0,0,0,0,0,0,0,0,0,0,0,0,0,0,0,0,0,0,0,0,0,0,0,0,0,0,0,0,0,0,0,0,0,0,0,0,0,0,0,0,0,0,0,0,0,0,0,0,0,0,0,0,0,0,0,0,0,0,0,0,0,0,0,0,0,0,0,0,0,0,0,0,0,0,0,0,0,0,0,0,0,0,0,0,0,0,0,0,0,0,0,0,0,0,0,0,0,0,0,0,0,0,0,0,0,0,0,0,0,0,439331.431719,-16165.71,180746.9467,0.0169,-17.1,64.3448,8177.463,17628,1,456,1,314.17,-12.0672,-2.5956,3.3712,190.957017,0.085203,925.940496,890.684691,690.01626,5043.459377,17337.2136,13274.658,8972.76627,3505.332102,0.00009,0,0.000005,0.000004,0.000002,0,0.039804,17.870442,0,702.711588,9840.52718,13771.75002,21327.6885,17221.488,641.452084,105.515468,3.800568,0.447624,374.888943,1608.80918,750.352438,1498.314398,17542.56,17918.1321,12489.51704,4131.313018,0.000018,0,0,426.505104,43343.0712,928.181864,2056.882095,1470.22817,779.38188,3870.46014,1156.22862,1528.26795,138.239072,191300.765189,1.338043,0,64.707174,26413.9995,58656.9872,7038.79176,3508.605331,67.076348,3.41481,1.006969,3.086483,0,0,1.287327,35.78706,0,1.397517,3.709261,1.115718,3.897178,109.221942,7705.1466,59204.2864,47999.3397,0,0,0,7161.2933,3815.887269,2734.45269,1326.48087,575.998822,138.287812,74.018428,13.497904,1.71066,0.250647,24.79099,0,45.544678,47.911236,42.86094,116.107214,1677.23328,5667.340984,10901.96536,0.224954,0.595698,0.17371,5342.846838,30.018676,1.310942,6.028227,49716.5262,1070.71272,40400.199,322.875139,493.42671,1951.577849,2505.36858,10565.63942,1781.049435,51.310899,9.086007,0.149543,0.054658,0.00004,0.771474,138.733591,2.598774,215080.4952,7686.4138,7.509136,9.243356,1.494467,1.258288,0.845754,0,0.000002,0.000001,0,0.065556,1.425317,0,0.332503,1.40482,1.455853,1.527397,3.498115,19.210908,1925.985048,269142.7068,0,0,0,332456.664,1064738.328,0,0,0,0,0,0,0,0,0,0,0,0,0,0,0,0,0,0,0,0,0,0,0,0,0,0,0,0,0,0,0,0,0,0,0,0,0,0,0,0,0,0,0,0,0,0,0,0,0,0,0,0,0,0,0,0,0,0,0,0,0,0,0,0,0,0,0,0,0,0,0,0,0,0,0,0,0,0,0,0,0,0,0,0,0,0,0,0,0,0,0,0,0,0,0,0,0,0,0,0,0,0,0,0,0,0,0,0,0,0,0,0,0,0,0,0,0,0,0,0,0,0,0,0,0,0,0,0,0,0,0,0,0,0,0,0,0,0,0,0,0,0,0,0,0,0,0,0,0,0,0,0,0,0,0,0,0,0,0,0,0,0,0,0,0,0,0,0,0,0,0,0,0,0,0,0,0,0,0,0,0,0,0,0,0,0,0,0,0,0,0,0,0,0,0,0,0,0,0,0,0,0,0,0,0,0,0,0,0,0,0,0,0,0,0,0,0,0,0,0,0,0,0,0,0,0,0,0,0,0,0,0,0,0,0,0,0,0,0,0,0,0,0,0,0,0,0,0,0,0,0,0,0,0,0,0,0,0,0,0,0,0,0,0,0,0,0,0,0,0,0,0,0,0,0,0,0,0,0,0,0,0,0,0,0,0,0,0,0,0,0,0,0,0,0,0,0,0,0,0,0,0,0,0,0,0,0,0,0,0,0,0,0,0,0,0,0,0,0,0,0,0,0,0,439331.431719,-16165.71,180746.9467,0.0169,-17.1,64.3448,8177.463,17628,1,456,1,314.17,-12.0672,-2.5956,3.3712,190.957017,0.085203,925.940496,890.684691,690.01626,5043.459377,17337.2136,13274.658,8972.76627,3505.332102,0.00009,0,0.000005,0.000004,0.000002,0,0.039804,17.870442,0,702.711588,9840.52718,13771.75002,21327.6885,17221.488,641.452084,105.515468,3.800568,0.447624,374.888943,1608.80918,750.352438,1498.314398,17542.56,17918.1321,12489.51704,4131.313018,0.000018,0,0,426.505104,43343.0712,928.181864,2056.882095,1470.22817,779.38188,3870.46014,1156.22862,1528.26795,138.239072,191300.765189,1.338043,0,64.707174,26413.9995,58656.9872,7038.79176,3508.605331,67.076348,3.41481,1.006969,3.086483,0,0,1.287327,35.78706,0,1.397517,3.709261,1.115718,3.897178,109.221942,7705.1466,59204.2864,47999.3397,0,0,0,7161.2933,3815.887269,2734.45269,1326.48087,575.998822,138.287812,74.018428,13.497904,1.71066,0.250647,24.79099,0,45.544678,47.911236,42.86094,116.107214,1677.23328,5667.340984,10901.96536,0.224954,0.595698,0.17371,5342.846838,30.018676,1.310942,6.028227,49716.5262,1070.71272,40400.199,322.875139,493.42671,1951.577849,2505.36858,10565.63942,1781.049435,51.310899,9.086007,0.149543,0.054658,0.00004,0.771474,138.733591,2.598774,215080.4952,7686.4138,7.509136,9.243356,1.494467,1.258288,0.845754,0,0.000002,0.000001,0,0.065556,1.425317,0,0.332503,1.40482,1.455853,1.527397,3.498115,19.210908,1925.985048,269142.7068,0,0,0,332456.664,1064738.328,0,0,0,0,0,0,0,0,0,0,0,0,0,0,0,0,0,0,0,0,0,0,0,0,0,0,0,0,0,0,0,0,0,0,0,0,0,0,0,0,0,0,0,0,0,0,0,0,0,0,0,0,0,0,0,0,0,0,0,0,0,0,0,0,0,0,0,0,0,0,0,0,0,0,0,0,0,0,0,0,0,0,0,0,0,0,0,0,0,0,0,0,0,0,0,0,0,0,0,0,0,0,0,0,0,0,0,0,0,0,0,0,0,0,0,0,0,0,0,0,0,0,0,0,0,0,0,0,0,0,0,0,0,0,0,0,0,0,0,0,0,0,0,0,0,0,0,0,0,0,0,0,0,0,0,0,0,0,0,0,0,0,-104.095856,123.299864,0.96,0.99,0.88,-19.139204,-0.534992,5,14,46,2.476744,0.406593,0.403756,261,255,0.2,2.459459,46,66.756444,C
1GVPA.pdb_A_LEU_28,4.830763,0,204.081373,38,-475.836815,1,-0.087605,0,0,679.918189,13,53.705625,-125.220215,-102.320644,-448.27,-148.5,19,0.01,3.8,5.98,154.35,113,1,178.925839,22.89957,17.65,-4.19,-1.03,-0.98,13.731,0.16909,31.076,24.851,16.98,65.263,132.72,100.68,75.931,44.999,-0.009354,0.000101,-0.002307,0.002279,0.000909,-0.000393,0.19951,5.2779,0,25.763,64.702,80.697,132.15,159.68,25.726,12.201,1.9303,1.1259,15.331,34.292,20.042,29.162,145.28,122.87,88.153,48.214,-0.004222,0.000101,-0.000627,20.652,306.16,27.697,29.595,20.417,11.266,40.155,22.465,24.475,3.4778,-362.6275,1.0265,0.000005,13.449,123.69,248.21,64.246,46.639,5.5702,1.2566,1.2641,2.0783,0.000134,0.000098,-0.99847,10.724,0.000012,0.92692,2.6423,1.7375,1.7141,7.5466,73.215,230.96,176.93,-0.000091,-0.000157,0,97.475,69.429,52.901,26.51,14.318,5.0177,3.1433,1.2686,0.3763,0.18964,2.4604,0,3.5391,3.0362,2.9387,4.2947,32.82,58.504,128.18,0.46285,0.77171,0.42772,62.041,-4.7366,1.1541,-2.1382,330.87,27.59,303.1,13.967,15.33,27.857,24.882,61.726,24.315,4.8329,2.7633,0.65337,0.25656,-0.006351,0.76429,8.8281,3.2348,407.28,73.19,4.3673,3.0804,1.779,1.5475,1.6632,1.4325,0.001509,0.000979,0,-0.23418,3.2426,0,1.6666,2.0465,1.821,1.8182,2.7743,4.3126,37.934,450.78,-0.000462,-0,-0.000268,506.4,895.34,-0.010619,1.500114,2853.900356,1.876431,0.02058,-312.531235,1.465674,3.58928,1.569013,1.508947,1.799629,0.517182,1.456457,9989.746733,2.50744,3.796744,1.180839,1.011098,1.428325,1.257995,1.020026,1.986688,2.415313,2.005861,1.79679,1.543177,1.384398,0.981323,1.508947,2.126452,1.356293,1.508947,1.277882,3.432205,0,1.095768,1.01264,1.424159,2.102932,2.858344,2.181601,2.804015,1.516452,4.709384,1.080992,1.449398,1.105831,1.458325,2.506796,2.040463,1.699913,1.498997,1.446082,1.20245,1.510519,1.335932,5.300794,1.090519,0.987627,0.786899,0.567203,1.045559,0.589318,1.086297,0.317966,1.465887,1.8472,1.234721,3.808946,1.539371,2.315641,1.363805,1.265726,1.932497,1.811585,3.387075,2.414468,1.508947,1.598085,1.758671,4.041836,1.276341,1.411386,2.759513,3.417231,1.905361,1.053155,1.279509,2.134377,1.747695,1.245825,1.508947,0,2.235087,2.027569,1.981651,1.322567,1.034463,0.507737,0.410066,0.392155,0.349785,0.413628,1.124685,0,0.664471,0.665607,0.703795,0.720947,1.435212,1.657016,3.183872,1.617185,1.514926,1.505118,1.605687,1.691812,2.462483,1.751607,5.554228,1.146912,5.431507,1.069826,0.989599,1.029535,0.672803,0.821246,0.829175,1.088664,1.843557,5.341642,3.014472,1.492844,1.721406,1.440812,4.231505,1.938468,1.261228,3.242364,2.253676,3.28876,3.523446,3.829246,5.91177,1.414101,1.491352,1.467498,1.891922,5.508189,?,4.830707,3.427855,3.684571,3.552522,2.81944,2.107925,1.398446,1.829785,1.564362,1.550689,1.839503,1.815531,1.761822,-224.135,-74.25,9.5,0.005,1.9,2.99,77.175,56.5,0.5,89.46292,11.449785,8.825,-2.095,-0.515,-0.49,6.8655,0.084545,15.538,12.4255,8.49,32.6315,66.36,50.34,37.9655,22.4995,-0.004677,0.000051,-0.001153,0.00114,0.000455,-0.000197,0.099755,2.63895,0,12.8815,32.351,40.3485,66.075,79.84,12.863,6.1005,0.96515,0.56295,7.6655,17.146,10.021,14.581,72.64,61.435,44.0765,24.107,-0.002111,0.000051,-0.000313,10.326,153.08,13.8485,14.7975,10.2085,5.633,20.0775,11.2325,12.2375,1.7389,-181.31375,0.51325,0.000002,6.7245,61.845,124.105,32.123,23.3195,2.7851,0.6283,0.63205,1.03915,0.000067,0.000049,-0.499235,5.362,0.000006,0.46346,1.32115,0.86875,0.85705,3.7733,36.6075,115.48,88.465,-0.000045,-0.000078,0,48.7375,34.7145,26.4505,13.255,7.159,2.50885,1.57165,0.6343,0.18815,0.09482,1.2302,0,1.76955,1.5181,1.46935,2.14735,16.41,29.252,64.09,0.231425,0.385855,0.21386,31.0205,-2.3683,0.57705,-1.0691,165.435,13.795,151.55,6.9835,7.665,13.9285,12.441,30.863,12.1575,2.41645,1.38165,0.326685,0.12828,-0.003175,0.382145,4.41405,1.6174,203.64,36.595,2.18365,1.5402,0.8895,0.77375,0.8316,0.71625,0.000755,0.000489,0,-0.11709,1.6213,0,0.8333,1.02325,0.9105,0.9091,1.38715,2.1563,18.967,225.39,-0.000231,-0,-0.000134,253.2,447.67,5653275.14523,-10094.2875,634225.8441,0.0246,-12.16,119.0319,29029.37625,38815.5,3,931,50,935.18525,-9.78365,1.95185,3.8171,850.024421,0.13469,3101.478028,2318.784682,1412.92278,10768.16658,37526.77908,25063.32954,15520.030641,5799.403621,0.000286,0,0.000016,0.000011,0.000003,0,0.129677,47.605602,0,2836.016803,20948.631242,20479.203963,41251.81185,44854.9104,1441.859977,274.412691,11.253746,1.532553,992.912215,3840.44681,1742.882383,3012.653315,43126.87648,36998.675835,22179.515182,7000.046018,0.000056,0,0.000001,1279.515312,118858.231216,3341.213746,4703.207805,2482.380528,951.492562,6186.660773,3059.440955,2518.171563,138.927503,435359.824595,2.807483,0,270.115096,47003.746125,135177.6481,15014.515061,7710.592675,86.478469,4.271171,2.665285,8.768483,0,0,2.801946,164.645572,0,2.636008,13.478769,5.092595,9.104271,298.621226,19334.690415,127101.9072,85539.46245,0,0,0,21054.79495,11202.438579,7043.397843,2533.123285,946.06185,225.497194,93.591286,20.588553,2.413148,0.518785,27.529416,0,54.085411,47.001894,43.020364,104.164727,3116.30823,10317.385164,30861.70633,0.62086,1.801538,0.544216,11506.372024,65.580832,2.634637,12.822144,131969.964482,2866.532025,112914.130945,857.489998,1158.664395,3935.553389,4115.433036,17825.85154,3172.76709,102.315876,23.034869,0.539662,0.154439,0.000121,1.677269,236.710052,15.787959,424481.4708,19869.365035,33.110467,20.90267,4.670978,3.707779,4.470598,2.162266,0.000007,0.000003,0,0.14325,12.486977,0,3.57074,6.453259,5.333709,4.630992,14.114667,46.779203,5114.603286,542561.0619,0.000001,0,0,693256.536,2193744.1612,0.008321,0.051611,0.003895,0.000155,-0.04377,0.003276,0.005443,0.004728,0.003584,0.004815,0.000473,0.003281,-0.006892,0.036408,0.017979,0.003544,0.003508,0.003608,0.003899,0.003618,0.005181,0.004831,0.005006,0.004952,0.005604,0.003486,0.002759,0.003584,0.003662,0.004935,0.003584,0.003412,0.004092,0,0.003232,0.003877,0.005103,0.004827,0.00505,0.004769,0.00332,0.002593,0.000859,0.002405,0.003389,0.003866,0.004541,0.005735,0.004931,0.004893,0.005113,0.003549,0.000536,0.003541,0.002858,0.002986,0.003014,0.003842,0.004191,0.003669,0.003346,0.002613,0.002853,0.001235,0.004354,0.004862,0.003838,0.004892,0.004865,0.005492,0.004401,0.002778,0.003411,0.004895,0.002741,0.0043,0.003584,0.003604,0.004829,0.005598,0.005271,0.002981,0.003816,0.004593,0.005986,0.003508,0.003417,0.005287,0.005067,0.003291,0.003584,0,0.005574,0.005846,0.005033,0.004007,0.003714,0.002109,0.00182,0.003314,0.003658,0.004986,0.001907,0,0.005525,0.003992,0.003503,0.003132,0.003432,0.00345,0.004267,0.003928,0.00375,0.003585,0.004731,0.004755,0.004807,0.004808,0.002243,0.00248,0.002473,0.00275,0.003304,0.003807,0.004404,0.002928,0.003148,0.005666,0.008571,0.002144,0.004186,0.003483,0.004821,0.005244,0.00508,0.005151,0.003422,0.003583,0.003553,0.005939,0.007489,0.005509,0.005153,0.003545,0.00364,0.003548,0.004838,0.003353,-9999,0.002037,0.005718,0.008239,0.004576,0.004516,0.004884,0.003924,0.0049,0.003581,0.003766,0.003784,0.00483,0.004842,2062162.441339,-7601.715,219206.27135,0.0104,-9.12,33.8169,12529.36125,16498,1,351.5,2,301.55025,-1.65505,-1.46775,0.5537,270.919495,0.056777,1045.023728,942.34992,589.24845,4470.907078,12166.97328,9332.63328,6164.07858,3295.029276,0.000095,0,0.000005,0.000003,0.000001,0,0.050068,10.582189,0,992.532457,8430.6706,10305.934916,14333.451525,15526.96384,612.433156,64.108934,3.607345,0.063782,272.799814,1159.32679,742.375722,1179.865358,17587.88736,13467.965005,8789.118559,3480.761516,0.000019,0,0,426.505104,13706.93628,1077.662573,1859.03952,1685.157929,764.691016,2859.317085,2411.606517,730.297288,26.446235,185298.083394,1.088562,0,74.650019,20212.80135,53664.24305,6057.048634,2173.727193,25.869401,1.615636,0.41307,2.674149,0,0,1.093275,51.623191,0,0.739284,3.234572,1.368837,3.951343,98.335971,6674.206185,49681.8056,36158.29945,0,0,0,9045.09515,5916.288092,2903.153979,1006.650975,363.040049,66.890959,26.424151,12.618066,1.907992,0.643069,6.772251,0,89.682741,48.429212,35.853169,52.377517,1095.89262,2446.05224,6541.79448,0.212811,0.625232,0.182944,4792.636229,25.53951,0.907532,5.044655,11294.115102,793.68153,10817.108575,264.032168,455.46963,1535.171413,3490.969482,9208.037776,1368.861555,67.718595,15.467434,0.04753,0.02848,0.00004,0.66019,131.935954,3.816094,170640.138,6719.42752,6.920205,5.117623,1.981557,1.777722,1.299458,0.578945,0.000002,0.000001,0,0.054132,1.946127,0,0.332503,2.453897,2.55805,1.401759,4.213746,16.94593,1904.191965,213570.5484,0,0,0,270215.04,881601.0077,-9999,-9999,-9999,-9999,-9999,-9999,-9999,-9999,-9999,-9999,-9999,-9999,-9999,-9999,-9999,-9999,-9999,-9999,-9999,-9999,-9999,-9999,-9999,-9999,-9999,-9999,-9999,-9999,-9999,-9999,-9999,-9999,-9999,-9999,-9999,-9999,-9999,-9999,-9999,-9999,-9999,-9999,-9999,-9999,-9999,-9999,-9999,-9999,-9999,-9999,-9999,-9999,-9999,-9999,-9999,-9999,-9999,-9999,-9999,-9999,-9999,-9999,-9999,-9999,-9999,-9999,-9999,-9999,-9999,-9999,-9999,-9999,-9999,-9999,-9999,-9999,-9999,-9999,-9999,-9999,-9999,-9999,-9999,-9999,-9999,-9999,-9999,-9999,-9999,-9999,-9999,-9999,-9999,-9999,-9999,-9999,-9999,-9999,-9999,-9999,-9999,-9999,-9999,-9999,-9999,-9999,-9999,-9999,-9999,-9999,-9999,-9999,-9999,-9999,-9999,-9999,-9999,-9999,-9999,-9999,-9999,-9999,-9999,-9999,-9999,-9999,-9999,-9999,-9999,-9999,-9999,-9999,-9999,-9999,-9999,-9999,-9999,-9999,-9999,-9999,-9999,-9999,-9999,-9999,-9999,-9999,-9999,-9999,-9999,-9999,-9999,-9999,-9999,-9999,-9999,-9999,-9999,-9999,-9999,-9999,-9999,-9999,21660.058028,-38.675431,2429.984077,0.000094,-0.04659,0.456061,111.223664,148.718391,0.011494,3.56705,0.191571,3.583085,-0.037485,0.007478,0.014625,3.256799,0.000516,11.883058,8.884232,5.413497,41.257343,143.780763,96.028083,59.463719,22.219937,0.000001,0,0,0,0,0,0.000497,0.182397,0,10.865965,80.262955,78.464383,158.052919,171.857894,5.524368,1.05139,0.043118,0.005872,3.804261,14.714356,6.67771,11.542733,165.237075,141.757379,84.978985,26.8201,0,0,0,4.902358,455.395522,12.801585,18.019953,9.511037,3.645565,23.703681,11.721996,9.648167,0.532289,1668.045305,0.010757,0,1.034924,180.090981,517.922023,57.526878,29.542501,0.331335,0.016365,0.010212,0.033596,0,0,0.010735,0.630826,0,0.0101,0.051643,0.019512,0.034882,1.144143,74.079274,486.980487,327.737404,0,0,0,80.669712,42.921221,26.986199,9.705453,3.624758,0.863974,0.358587,0.078883,0.009246,0.001988,0.105477,0,0.207224,0.180084,0.164829,0.399099,11.939878,39.530211,118.244086,0.002379,0.006902,0.002085,44.085717,0.251268,0.010094,0.049127,505.632048,10.982881,432.621191,3.285402,4.439327,15.078749,15.767943,68.298282,12.156196,0.392015,0.088256,0.002068,0.000592,0,0.006426,0.906935,0.06049,1626.365789,76.127835,0.12686,0.080087,0.017896,0.014206,0.017129,0.008285,0,0,0,0.000549,0.047843,0,0.013681,0.024725,0.020436,0.017743,0.054079,0.179231,19.596181,2078.778015,0,0,0,2656.15531,8405.150043,-9999,-9999,-9999,-9999,-9999,-9999,-9999,-9999,-9999,-9999,-9999,-9999,-9999,-9999,-9999,-9999,-9999,-9999,-9999,-9999,-9999,-9999,-9999,-9999,-9999,-9999,-9999,-9999,-9999,-9999,-9999,-9999,-9999,-9999,-9999,-9999,-9999,-9999,-9999,-9999,-9999,-9999,-9999,-9999,-9999,-9999,-9999,-9999,-9999,-9999,-9999,-9999,-9999,-9999,-9999,-9999,-9999,-9999,-9999,-9999,-9999,-9999,-9999,-9999,-9999,-9999,-9999,-9999,-9999,-9999,-9999,-9999,-9999,-9999,-9999,-9999,-9999,-9999,-9999,-9999,-9999,-9999,-9999,-9999,-9999,-9999,-9999,-9999,-9999,-9999,-9999,-9999,-9999,-9999,-9999,-9999,-9999,-9999,-9999,-9999,-9999,-9999,-9999,-9999,-9999,-9999,-9999,-9999,-9999,-9999,-9999,-9999,-9999,-9999,-9999,-9999,-9999,-9999,-9999,-9999,-9999,-9999,-9999,-9999,-9999,-9999,-9999,-9999,-9999,-9999,-9999,-9999,-9999,-9999,-9999,-9999,-9999,-9999,-9999,-9999,-9999,-9999,-9999,-9999,-9999,-9999,-9999,-9999,-9999,-9999,-9999,-9999,-9999,-9999,-9999,-9999,-9999,-9999,-9999,-9999,-9999,-9999,927570894.641426,30167.932597,8816792.378394,0,0.022897,0.332377,27227.084488,34072.765576,0.000196,20.110567,0.058908,19.061544,0.020717,0.000661,0.000575,16.68303,0,210.960197,121.408111,47.79815,2690.236397,33478.520379,15107.183771,5946.012457,846.225949,0,0,0,0,0,0,0,0.057177,0,181.895526,10561.577801,11136.936522,40660.834323,49959.845661,49.154423,1.83452,0.002775,0.000078,22.045638,326.50399,70.612237,214.028467,43944.784993,31897.445123,11931.658689,1214.426569,0,0,0,35.640009,459880.293585,251.257609,521.797995,159.734765,29.037872,1036.26718,245.743863,157.105954,0.762836,4265739.376861,0.000181,0,2.003794,53248.531462,426859.047124,5208.654565,1332.54573,0.23245,0.000574,0.000192,0.001792,0,0,0.000178,0.773893,0,0.000163,0.00427,0.000697,0.002006,2.014392,8263.740395,377062.222514,177695.783378,0,0,0,10257.356756,2871.286477,1129.177614,152.140036,22.785708,1.321309,0.27003,0.013288,0.000227,0.000016,0.026052,0,0.093349,0.088832,0.072164,0.495751,228.526284,2524.979203,22913.697876,0.000008,0.000071,0.000006,3007.264666,0.097467,0.000172,0.003757,601470.332194,181.564997,428548.682281,16.393654,31.401352,373.464277,450.566908,7926.869929,248.138975,0.308776,0.015462,0.00001,0.000001,0,0.000064,1.390628,0.006923,4249048.714078,8711.769213,0.028563,0.010121,0.000611,0.000368,0.000532,0.000208,0,0,0,0,0.00577,0,0.000428,0.001155,0.00074,0.000614,0.004778,0.049756,578.545847,6846718.923867,0,0,0,11057794.227372,110929049.869259,0,0,0,0,0,0,0,0,0,0,0,0,0,0,0,0,0,0,0,0,0,0,0,0,0,0,0,0,0,0,0,0,0,0,0,0,0,0,0,0,0,0,0,0,0,0,0,0,0,0,0,0,0,0,0,0,0,0,0,0,0,0,0,0,0,0,0,0,0,0,0,0,0,0,0,0,0,0,0,0,0,0,0,0,0,0,0,0,0,0,0,0,0,0,0,0,0,0,0,0,0,0,0,0,0,0,0,0,0,0,0,0,0,0,0,0,0,0,0,0,0,0,0,0,0,0,0,0,0,0,0,0,0,0,0,0,0,0,0,0,0,0,0,0,0,0,0,0,0,0,0,0,0,0,0,0,0,0,0,0,0,0,113,3.8,5.98,0.01,17.65,-448.27,-4.19,-1.03,-0.98,154.35,-148.5,22.89957,0,0,0,0,0,0,0,0,0,0,0,0,0,0,0,0,0,0,0,0,0,0,0,0,0,0,0,0,0,0,0,0,0,0,0,0,0,0,0,0,0,0,0,0,0,0,0,0,0,0,0,0,0,0,0,0,0,0,0,0,0,0,0,0,0,0,0,0,0,0,0,0,0,0,0,0,0,0,0,0,0,0,0,0,0,0,0,0,0,0,0,0,0,0,0,0,0,0,0,0,0,0,0,0,0,0,0,0,0,0,0,0,0,0,0,0,0,0,0,0,0,0,0,0,0,0,0,0,0,0,0,0,0,0,0,0,0,0,0,0,0,0,0,0,0,0,0,0,0,0,0,0,0,0,0,0,0,0,0,0,0,0,2745957.509721,8229.87,209301.7457,0.0131,-13.3,32.3518,2758.2345,12882,1,266,1,383.358,-13.4918,-1.4935,-0.8232,291.934791,0.082387,1526.080208,986.137382,496.88574,2965.485457,9300.22128,6945.51048,4562.465997,1723.551698,0.000096,0,0.000005,0.000003,0.000002,0,0.079608,6.467539,0,1334.240007,8412.55404,6096.739047,10987.61175,9840.59936,334.746712,72.188437,2.524639,0.274292,458.412231,1671.700708,752.436806,957.417622,10397.6896,10172.53017,6510.804274,2116.401744,0.000019,0,0,852.989556,166.24488,1593.159137,1691.798175,805.471067,266.959136,1391.491215,2280.87145,1286.35705,49.464749,149851.100218,0.860874,0,38.682014,13979.4438,34878.4692,5343.853788,3644.231543,13.626937,0.715759,0.604758,3.041176,0,0,0.865943,21.851222,0,1.022578,3.424421,0.817528,1.397986,81.918343,8722.10295,33687.8256,24968.3616,0,0,0,6440.465675,3772.633002,2224.48705,868.89176,304.601132,73.479199,37.361264,6.998105,0.776646,0.204091,6.053568,0,16.078485,24.16633,21.30675,41.5611,1691.57562,2721.02104,5261.91718,0.202145,0.595698,0.182944,3756.086222,20.504741,0.603687,4.028369,-1598.697666,1522.4162,452.28582,430.365171,543.38718,1403.240661,1177.54065,7446.00738,1666.185375,52.639947,5.457241,-0.007469,0.002771,0.00004,0.525396,71.427274,3.244181,118270.0392,8696.4358,6.623884,6.021566,0.454819,0.2054,0.872615,0,0.000002,0.000001,0,0.042115,1.425317,0,0.665007,1.409977,0.241701,0.685989,3.589389,11.452541,1838.433376,165995.2272,0,0,0,214050.216,684505.3368,0,0,0,0,0,0,0,0,0,0,0,0,0,0,0,0,0,0,0,0,0,0,0,0,0,0,0,0,0,0,0,0,0,0,0,0,0,0,0,0,0,0,0,0,0,0,0,0,0,0,0,0,0,0,0,0,0,0,0,0,0,0,0,0,0,0,0,0,0,0,0,0,0,0,0,0,0,0,0,0,0,0,0,0,0,0,0,0,0,0,0,0,0,0,0,0,0,0,0,0,0,0,0,0,0,0,0,0,0,0,0,0,0,0,0,0,0,0,0,0,0,0,0,0,0,0,0,0,0,0,0,0,0,0,0,0,0,0,0,0,0,0,0,0,0,0,0,0,0,0,0,0,0,0,0,0,0,0,0,0,0,0,0,0,0,0,0,0,0,0,0,0,0,0,0,0,0,0,0,0,0,0,0,0,0,0,0,0,0,0,0,0,0,0,0,0,0,0,0,0,0,0,0,0,0,0,0,0,0,0,0,0,0,0,0,0,0,0,0,0,0,0,0,0,0,0,0,0,0,0,0,0,0,0,0,0,0,0,0,0,0,0,0,0,0,0,0,0,0,0,0,0,0,0,0,0,0,0,0,0,0,0,0,0,0,0,0,0,0,0,0,0,0,0,0,0,0,0,0,0,0,0,0,0,0,0,0,0,0,0,0,0,0,0,0,0,0,0,0,0,0,0,0,0,0,0,0,0,0,0,0,0,0,0,0,0,0,0,0,0,0,0,0,0,1541306.587433,-4490.64,215057.5325,0.0056,-3.04,33.9664,3048.4125,9831,1,209,1,333.7615,-8.2124,1.6789,-0.5586,333.704493,0.030615,977.433428,676.44422,388.02696,2036.85823,6989.56608,5220.56004,3266.703482,1255.787093,0.000101,0,0.000005,0.000003,0,0,0.039804,7.034385,0,1058.524381,5839.873116,4432.202028,8714.36745,7314.30208,244.978408,43.841853,3.410454,0.212761,364.187905,1091.85728,491.269504,692.714148,7486.13312,8052.8998,4994.74898,1596.799466,0.000019,0,0,426.505104,1209.087072,1199.640161,1413.368415,644.135933,214.662364,3029.13258,716.90308,717.533575,33.691535,116156.44191,0.632519,0,40.977758,11238.59709,25597.8973,3957.23237,2353.030828,10.890298,0.523399,0.337932,1.949092,0,0,0.666169,20.224392,0,0.853805,3.324013,0.766411,1.412933,102.912984,5884.655625,24777.3888,18761.6572,0,0,0,3901.631825,2298.030471,1513.973719,636.95577,251.109084,75.707058,28.073441,4.567087,0.355348,0.035963,6.053568,0,12.525229,9.21851,8.635958,18.444448,875.99862,3239.893016,5417.39952,0.18757,0.595536,0.182944,2863.316232,16.008761,0.466095,3.012082,-1311.270897,1024.99609,378.23849,288.013507,345.75282,1100.546499,1057.23618,6557.15298,902.0865,20.576072,4.045471,-0.008281,0.002094,0.00004,0.402873,57.492118,2.422348,88367.5416,6164.86689,6.201566,5.077423,0.677586,0.39859,0.573355,0.22039,0.000003,0.000001,0,0.032799,1.248466,0,0.58891,1.04175,0.709789,0.426877,2.954075,9.257427,1482.27105,121038.9378,0,0,0,158336.088,508920.2094,0,0,0,0,0,0,0,0,0,0,0,0,0,0,0,0,0,0,0,0,0,0,0,0,0,0,0,0,0,0,0,0,0,0,0,0,0,0,0,0,0,0,0,0,0,0,0,0,0,0,0,0,0,0,0,0,0,0,0,0,0,0,0,0,0,0,0,0,0,0,0,0,0,0,0,0,0,0,0,0,0,0,0,0,0,0,0,0,0,0,0,0,0,0,0,0,0,0,0,0,0,0,0,0,0,0,0,0,0,0,0,0,0,0,0,0,0,0,0,0,0,0,0,0,0,0,0,0,0,0,0,0,0,0,0,0,0,0,0,0,0,0,0,0,0,0,0,0,0,0,0,0,0,0,0,0,0,0,0,0,0,0,-124.853724,129.49843,1.3,1.02,0.59,-18.292152,-1.373302,5,10,34,2.802326,0.488889,0.356846,568,579,0.2,2.045455,34,70.073046,NC
1GVPA.pdb_A_LEU_32,4.722487,0,253.451188,30,-426.467001,0,-0.057229,0,0,679.918189,10,66.697681,-112.228158,-92.91236,-448.27,-148.5,19,0.01,3.8,5.98,154.35,113,1,178.925839,22.89957,17.65,-4.19,-1.03,-0.98,13.731,0.16909,31.076,24.851,16.98,65.263,132.72,100.68,75.931,44.999,-0.009354,0.000101,-0.002307,0.002279,0.000909,-0.000393,0.19951,5.2779,0,25.763,64.702,80.697,132.15,159.68,25.726,12.201,1.9303,1.1259,15.331,34.292,20.042,29.162,145.28,122.87,88.153,48.214,-0.004222,0.000101,-0.000627,20.652,306.16,27.697,29.595,20.417,11.266,40.155,22.465,24.475,3.4778,-362.6275,1.0265,0.000005,13.449,123.69,248.21,64.246,46.639,5.5702,1.2566,1.2641,2.0783,0.000134,0.000098,-0.99847,10.724,0.000012,0.92692,2.6423,1.7375,1.7141,7.5466,73.215,230.96,176.93,-0.000091,-0.000157,0,97.475,69.429,52.901,26.51,14.318,5.0177,3.1433,1.2686,0.3763,0.18964,2.4604,0,3.5391,3.0362,2.9387,4.2947,32.82,58.504,128.18,0.46285,0.77171,0.42772,62.041,-4.7366,1.1541,-2.1382,330.87,27.59,303.1,13.967,15.33,27.857,24.882,61.726,24.315,4.8329,2.7633,0.65337,0.25656,-0.006351,0.76429,8.8281,3.2348,407.28,73.19,4.3673,3.0804,1.779,1.5475,1.6632,1.4325,0.001509,0.000979,0,-0.23418,3.2426,0,1.6666,2.0465,1.821,1.8182,2.7743,4.3126,37.934,450.78,-0.000462,-0,-0.000268,506.4,895.34,-0.015381,0.687704,2422.26361,0.838777,0.013554,-545.828742,0.704898,1.314026,0.707821,0.70334,0.810482,0.329795,0.678213,8155.973754,2.507932,3.170712,0.567692,0.46694,0.662165,0.568912,0.486452,0.855493,1.016431,0.897692,0.834638,0.702572,0.66492,0.434617,0.70334,0.889643,0.584107,0.70334,0.604299,1.298158,0,0.528694,0.510924,0.691173,0.949111,1.111219,0.840729,1.050909,0.555912,1.775873,0.542545,0.687512,0.515675,0.674459,1.010262,0.902402,0.803856,0.693668,0.68272,0.790128,0.70702,0.641192,1.971434,0.542945,0.504744,0.38103,0.284893,0.495598,0.233392,0.59888,0.383829,0.65809,0.820893,0.544095,1.379617,0.733518,0.961577,0.640085,0.622742,0.810687,0.867182,1.317215,1.017183,0.70334,0.693471,0.788873,1.44338,0.590276,0.663208,1.096753,1.235421,0.809524,0.526952,0.605322,0.908808,0.805788,0.589598,0.70334,0,0.862715,0.798564,0.798621,0.604106,0.549032,0.359108,0.354469,0.225103,0.158196,0.127047,0.607824,0,0.31569,0.33391,0.357832,0.432938,0.716425,0.895813,1.299321,0.735039,0.7022,0.69343,0.724452,0.766271,1.02998,0.786809,2.059535,0.581452,2.014887,0.541651,0.480295,0.526751,0.323467,0.38111,0.434348,0.473273,0.691629,1.840584,1.153787,0.693978,0.775451,0.651286,1.490225,0.856827,0.602028,1.219575,0.966178,1.237723,1.356696,1.332118,1.999328,0.673163,0.701863,0.688427,0.836262,1.898553,?,1.748627,1.291737,1.321075,1.219187,1.007913,0.890462,0.625584,0.820897,0.723918,0.730746,0.816705,0.810655,0.789405,-448.27,-148.5,19,0.01,3.8,5.98,154.35,113,1,178.925839,22.89957,17.65,-4.19,-1.03,-0.98,13.731,0.16909,31.076,24.851,16.98,65.263,132.72,100.68,75.931,44.999,-0.009354,0.000101,-0.002307,0.002279,0.000909,-0.000393,0.19951,5.2779,0,25.763,64.702,80.697,132.15,159.68,25.726,12.201,1.9303,1.1259,15.331,34.292,20.042,29.162,145.28,122.87,88.153,48.214,-0.004222,0.000101,-0.000627,20.652,306.16,27.697,29.595,20.417,11.266,40.155,22.465,24.475,3.4778,-362.6275,1.0265,0.000005,13.449,123.69,248.21,64.246,46.639,5.5702,1.2566,1.2641,2.0783,0.000134,0.000098,-0.99847,10.724,0.000012,0.92692,2.6423,1.7375,1.7141,7.5466,73.215,230.96,176.93,-0.000091,-0.000157,0,97.475,69.429,52.901,26.51,14.318,5.0177,3.1433,1.2686,0.3763,0.18964,2.4604,0,3.5391,3.0362,2.9387,4.2947,32.82,58.504,128.18,0.46285,0.77171,0.42772,62.041,-4.7366,1.1541,-2.1382,330.87,27.59,303.1,13.967,15.33,27.857,24.882,61.726,24.315,4.8329,2.7633,0.65337,0.25656,-0.006351,0.76429,8.8281,3.2348,407.28,73.19,4.3673,3.0804,1.779,1.5475,1.6632,1.4325,0.001509,0.000979,0,-0.23418,3.2426,0,1.6666,2.0465,1.821,1.8182,2.7743,4.3126,37.934,450.78,-0.000462,-0,-0.000268,506.4,895.34,4184029.373703,17422.02,691319.75265,0.0112,23.56,126.8657,68417.95275,47516.5,3.5,1244.5,60.5,1142.4845,30.9222,1.9673,3.4741,719.154259,0.136415,3573.304936,2481.956348,1312.35024,14701.273906,53581.12116,33882.5955,20515.4552,8457.067061,0.000311,0,0.000019,0.000016,0.000003,0.000001,0.159217,67.61998,0,2891.961158,17108.308734,28102.003977,57501.76875,75560.01712,2268.26142,414.234931,16.220118,2.950747,1053.109387,4351.620508,1678.437332,3138.239468,65998.45216,49409.160185,28025.425454,9482.00631,0.000063,0,0.000001,1711.978518,218913.12556,3296.261515,3653.2068,2567.417333,1109.639037,7844.941808,4080.149463,2552.828163,79.703873,499751.227142,3.645959,0,463.12035,58604.94045,195819.07425,15915.01912,8933.653811,101.599891,5.909199,4.126819,13.149092,0,0,3.489718,295.78347,0,3.005719,19.001968,7.963762,9.673866,236.973428,21378.19428,174042.2176,113902.2261,0,0,0,30475.607488,16844.065546,9067.152049,2758.57758,884.029115,149.693044,60.919669,9.734031,0.835461,0.209935,28.192493,0,147.766804,83.542865,70.908186,120.948415,4177.24755,12449.06616,43993.17052,0.743997,2.084458,0.639715,14159.090081,79.480858,4.211011,16.141913,254815.113386,3313.64177,214224.972535,838.59963,1023.990345,3187.537225,4683.389568,21957.975158,3117.450465,95.350942,24.297282,1.011999,0.187351,0.000146,2.061726,336.16213,24.36102,567316.6032,21413.85701,48.804141,28.147309,9.635011,7.336968,6.655361,4.827812,0.000008,0.000003,0,0.186759,24.01536,0,6.220118,12.069766,9.010253,8.496721,20.566358,59.902014,5358.234401,712117.4511,0.000001,0,0,895808.94,2854746.823,0.008321,0.051611,0.003895,0.000155,-0.04377,0.003276,0.005443,0.004728,0.003584,0.004815,0.000473,0.003281,-0.006892,0.036408,0.017979,0.003544,0.003508,0.003608,0.003899,0.003618,0.005181,0.004831,0.005006,0.004952,0.005604,0.003486,0.002759,0.003584,0.003662,0.004935,0.003584,0.003412,0.004092,0,0.003232,0.003877,0.005103,0.004827,0.00505,0.004769,0.00332,0.002593,0.000859,0.002405,0.003389,0.003866,0.004541,0.005735,0.004931,0.004893,0.005113,0.003549,0.000536,0.003541,0.002858,0.002986,0.003014,0.003842,0.004191,0.003669,0.003346,0.002613,0.002853,0.001235,0.004354,0.004862,0.003838,0.004892,0.004865,0.005492,0.004401,0.002778,0.003411,0.004895,0.002741,0.0043,0.003584,0.003604,0.004829,0.005598,0.005271,0.002981,0.003816,0.004593,0.005986,0.003508,0.003417,0.005287,0.005067,0.003291,0.003584,0,0.005574,0.005846,0.005033,0.004007,0.003714,0.002109,0.00182,0.003314,0.003658,0.004986,0.001907,0,0.005525,0.003992,0.003503,0.003132,0.003432,0.00345,0.004267,0.003928,0.00375,0.003585,0.004731,0.004755,0.004807,0.004808,0.002243,0.00248,0.002473,0.00275,0.003304,0.003807,0.004404,0.002928,0.003148,0.005666,0.008571,0.002144,0.004186,0.003483,0.004821,0.005244,0.00508,0.005151,0.003422,0.003583,0.003553,0.005939,0.007489,0.005509,0.005153,0.003545,0.00364,0.003548,0.004838,0.003353,-9999,0.002037,0.005718,0.008239,0.004576,0.004516,0.004884,0.003924,0.0049,0.003581,0.003766,0.003784,0.00483,0.004842,2062162.441339,-7601.715,219206.27135,0.0104,-9.12,33.8169,12529.36125,16498,1,351.5,2,301.55025,-1.65505,-1.46775,0.5537,270.919495,0.056777,1045.023728,942.34992,589.24845,4470.907078,12166.97328,9332.63328,6164.07858,3295.029276,0.000095,0,0.000005,0.000003,0.000001,0,0.050068,10.582189,0,992.532457,8430.6706,10305.934916,14333.451525,15526.96384,612.433156,64.108934,3.607345,0.063782,272.799814,1159.32679,742.375722,1179.865358,17587.88736,13467.965005,8789.118559,3480.761516,0.000019,0,0,426.505104,13706.93628,1077.662573,1859.03952,1685.157929,764.691016,2859.317085,2411.606517,730.297288,26.446235,185298.083394,1.088562,0,74.650019,20212.80135,53664.24305,6057.048634,2173.727193,25.869401,1.615636,0.41307,2.674149,0,0,1.093275,51.623191,0,0.739284,3.234572,1.368837,3.951343,98.335971,6674.206185,49681.8056,36158.29945,0,0,0,9045.09515,5916.288092,2903.153979,1006.650975,363.040049,66.890959,26.424151,12.618066,1.907992,0.643069,6.772251,0,89.682741,48.429212,35.853169,52.377517,1095.89262,2446.05224,6541.79448,0.212811,0.625232,0.182944,4792.636229,25.53951,0.907532,5.044655,11294.115102,793.68153,10817.108575,264.032168,455.46963,1535.171413,3490.969482,9208.037776,1368.861555,67.718595,15.467434,0.04753,0.02848,0.00004,0.66019,131.935954,3.816094,170640.138,6719.42752,6.920205,5.117623,1.981557,1.777722,1.299458,0.578945,0.000002,0.000001,0,0.054132,1.946127,0,0.332503,2.453897,2.55805,1.401759,4.213746,16.94593,1904.191965,213570.5484,0,0,0,270215.04,881601.0077,-9999,-9999,-9999,-9999,-9999,-9999,-9999,-9999,-9999,-9999,-9999,-9999,-9999,-9999,-9999,-9999,-9999,-9999,-9999,-9999,-9999,-9999,-9999,-9999,-9999,-9999,-9999,-9999,-9999,-9999,-9999,-9999,-9999,-9999,-9999,-9999,-9999,-9999,-9999,-9999,-9999,-9999,-9999,-9999,-9999,-9999,-9999,-9999,-9999,-9999,-9999,-9999,-9999,-9999,-9999,-9999,-9999,-9999,-9999,-9999,-9999,-9999,-9999,-9999,-9999,-9999,-9999,-9999,-9999,-9999,-9999,-9999,-9999,-9999,-9999,-9999,-9999,-9999,-9999,-9999,-9999,-9999,-9999,-9999,-9999,-9999,-9999,-9999,-9999,-9999,-9999,-9999,-9999,-9999,-9999,-9999,-9999,-9999,-9999,-9999,-9999,-9999,-9999,-9999,-9999,-9999,-9999,-9999,-9999,-9999,-9999,-9999,-9999,-9999,-9999,-9999,-9999,-9999,-9999,-9999,-9999,-9999,-9999,-9999,-9999,-9999,-9999,-9999,-9999,-9999,-9999,-9999,-9999,-9999,-9999,-9999,-9999,-9999,-9999,-9999,-9999,-9999,-9999,-9999,-9999,-9999,-9999,-9999,-9999,-9999,-9999,-9999,-9999,-9999,-9999,-9999,-9999,-9999,-9999,-9999,-9999,-9999,13740.654758,57.215172,2270.344015,0.000037,0.077373,0.416636,224.6895,156.047619,0.011494,4.087028,0.198686,3.752002,0.101551,0.006461,0.011409,2.361755,0.000448,11.734992,8.150924,4.309853,48.280046,175.964273,111.272892,67.374237,27.773619,0.000001,0,0,0,0,0,0.000523,0.222069,0,9.497409,56.184922,92.289011,188.839963,248.144555,7.449134,1.360377,0.053268,0.00969,3.458487,14.291036,5.512109,10.306205,216.743685,162.263252,92.037522,31.139594,0,0,0,5.622261,718.926521,10.825161,11.997395,8.431584,3.644135,25.763356,13.399506,8.383672,0.261753,1641.219137,0.011974,0,1.520921,192.462859,643.083988,52.266073,29.338765,0.333661,0.019406,0.013553,0.043183,0,0,0.01146,0.971374,0,0.009871,0.062404,0.026154,0.03177,0.778238,70.207535,571.567217,374.06314,0,0,0,100.084097,55.317128,29.777182,9.059368,2.903215,0.491603,0.200065,0.031967,0.002744,0.000689,0.092586,0,0.485277,0.274361,0.232868,0.397203,13.718383,40.883633,144.47675,0.002443,0.006846,0.002101,46.499475,0.261021,0.013829,0.053011,836.831243,10.882239,703.530287,2.754022,3.362858,10.468103,15.38059,72.111577,10.237933,0.313139,0.079794,0.003323,0.000615,0,0.006771,1.103981,0.080003,1863.108713,70.324654,0.160276,0.092438,0.031642,0.024095,0.021857,0.015855,0,0,0,0.000613,0.078868,0,0.020427,0.039638,0.02959,0.027904,0.067541,0.196723,17.596829,2338.64516,0,0,0,2941.901281,9375.194821,-9999,-9999,-9999,-9999,-9999,-9999,-9999,-9999,-9999,-9999,-9999,-9999,-9999,-9999,-9999,-9999,-9999,-9999,-9999,-9999,-9999,-9999,-9999,-9999,-9999,-9999,-9999,-9999,-9999,-9999,-9999,-9999,-9999,-9999,-9999,-9999,-9999,-9999,-9999,-9999,-9999,-9999,-9999,-9999,-9999,-9999,-9999,-9999,-9999,-9999,-9999,-9999,-9999,-9999,-9999,-9999,-9999,-9999,-9999,-9999,-9999,-9999,-9999,-9999,-9999,-9999,-9999,-9999,-9999,-9999,-9999,-9999,-9999,-9999,-9999,-9999,-9999,-9999,-9999,-9999,-9999,-9999,-9999,-9999,-9999,-9999,-9999,-9999,-9999,-9999,-9999,-9999,-9999,-9999,-9999,-9999,-9999,-9999,-9999,-9999,-9999,-9999,-9999,-9999,-9999,-9999,-9999,-9999,-9999,-9999,-9999,-9999,-9999,-9999,-9999,-9999,-9999,-9999,-9999,-9999,-9999,-9999,-9999,-9999,-9999,-9999,-9999,-9999,-9999,-9999,-9999,-9999,-9999,-9999,-9999,-9999,-9999,-9999,-9999,-9999,-9999,-9999,-9999,-9999,-9999,-9999,-9999,-9999,-9999,-9999,-9999,-9999,-9999,-9999,-9999,-9999,-9999,-9999,-9999,-9999,-9999,-9999,555278199.000868,56195.23323,8956387.9317,0,0.050868,0.325969,101234.821875,42732.202358,0.000229,29.104918,0.073635,24.521341,0.060755,0.000587,0.000465,10.019,0,250.478746,122.073898,35.874572,4153.797288,54803.28781,21557.447914,7949.472113,1522.443481,0,0,0,0,0,0,0.000001,0.108616,0,172.649022,5949.67694,16544.276947,62222.083985,111463.392136,100.363982,3.514975,0.007023,0.000217,22.816726,372.000479,55.965332,186.742717,84308.426785,45822.251218,14840.513288,1806.358228,0,0,0,59.736009,1176597.963034,223.186155,268.541813,191.582656,47.331983,1473.602306,503.643674,131.315283,0.274897,4739321.321006,0.000249,0,4.712541,66004.840544,729363.901977,4853.666737,1593.730197,0.206824,0.00071,0.000376,0.003328,0,0,0.000228,1.917821,0,0.000172,0.007485,0.001363,0.001815,1.146929,8987.537507,571714.690162,247055.83986,0,0,0,17566.992073,5553.693505,1547.550466,147.94072,15.650099,0.582325,0.127071,0.003105,0.000026,0.000002,0.018891,0,1.334208,0.275857,0.178365,0.415183,338.290595,3291.1929,40296.77202,0.00001,0.000081,0.000008,3785.153655,0.118409,0.000339,0.004886,1604242.437642,225.375232,1127513.073317,14.667382,22.181652,200.315427,834.969228,11741.193322,213.115395,0.192439,0.011761,0.000025,0.000001,0,0.00008,2.390597,0.01486,6061721.297367,9057.972679,0.052475,0.015556,0.001926,0.001119,0.001056,0.000618,0,0,0,0.000001,0.015019,0,0.001029,0.003103,0.001732,0.001556,0.008929,0.068577,548.546595,9526894.097424,0,0,0,15050783.575665,153378614.061191,2986426.326121,-14114.464,215442.9358,0.1179,-15.75,19.3844,2925.0081,14464,1,323,4,385.098,-13.6752,-0.6552,0.0721,297.015261,0.075533,1562.749888,996.475398,507.17562,3099.731448,11190.15408,8571.19044,5621.095999,2120.847869,0.000096,0,0.000005,0.000003,0.000002,0,0.079608,5.59563,0,1336.223758,8416.43616,7772.412252,14038.2945,11561.31104,385.041042,86.879661,3.045241,0.360896,458.412231,1754.687348,758.48949,1062.313336,11214.01792,12096.67437,8127.882906,2668.741328,0.000019,0,0,852.989556,21185.35352,1593.159137,1691.798175,805.471067,266.959136,1309.012845,2047.123125,1061.4318,86.837188,163938.525863,0.980944,0,44.806688,17493.4767,39150.1633,5823.000456,3726.829212,25.17062,1.174846,0.604758,3.041176,0,0,0.98516,26.734932,0,1.022578,3.424421,0.817528,1.863398,94.438152,8957.1231,38179.9976,30753.9726,0,0,0,6977.357975,3707.300313,2189.783994,859.9844,344.934938,99.651522,55.554684,8.618488,0.821312,0.204091,6.053568,0,16.078485,24.16633,21.30675,41.5611,1691.57562,4050.407432,7342.27858,0.21317,0.595698,0.182944,4227.101494,23.362806,0.788689,4.558642,23515.26177,1522.4162,20371.6541,430.365171,543.38718,1403.240661,1177.54065,7262.0639,1546.33674,49.749873,6.926764,0.096653,0.054658,0.00004,0.593807,89.146154,3.244181,139004.664,9016.2761,6.623884,6.418013,0.722167,0.47841,0.872615,0,0.000002,0.000001,0,0.049115,1.425317,0,0.665007,1.409977,0.562962,0.959228,3.946719,12.190858,1951.362894,190400.4564,0,0,0,243294.816,787326.1824,113,3.8,5.98,0.01,17.65,-448.27,-4.19,-1.03,-0.98,154.35,-148.5,22.89957,0,0,0,0,0,0,0,0,0,0,0,0,0,0,0,0,0,0,0,0,0,0,0,0,0,0,0,0,0,0,0,0,0,0,0,0,0,0,0,0,0,0,0,0,0,0,0,0,0,0,0,0,0,0,0,0,0,0,0,0,0,0,0,0,0,0,0,0,0,0,0,0,0,0,0,0,0,0,0,0,0,0,0,0,0,0,0,0,0,0,0,0,0,0,0,0,0,0,0,0,0,0,0,0,0,0,0,0,0,0,0,0,0,0,0,0,0,0,0,0,0,0,0,0,0,0,0,0,0,0,0,0,0,0,0,0,0,0,0,0,0,0,0,0,0,0,0,0,0,0,0,0,0,0,0,0,0,0,0,0,0,0,0,0,0,0,0,0,0,0,0,0,0,0,0,0,0,0,0,0,0,0,0,0,0,0,0,0,0,0,0,0,0,0,0,0,0,0,0,0,0,0,0,0,0,0,0,0,0,0,0,0,0,0,0,0,0,0,0,0,0,0,0,0,0,0,0,0,0,0,0,0,0,0,0,0,0,0,0,0,0,0,0,0,0,0,0,0,0,0,0,0,0,0,0,0,0,0,0,0,0,0,0,0,0,0,0,0,0,0,0,0,0,0,0,0,0,0,0,0,0,0,0,0,0,0,0,0,0,0,0,0,0,0,0,0,0,0,0,0,0,0,0,0,0,0,0,0,0,0,0,0,0,0,0,0,0,0,0,0,0,0,0,0,445031.927381,-23779.305,190824.0563,0.0015,9.5,30.3186,12118.0185,11639,1,209,1,332.3495,-2.9749,0.9991,-4.0474,246.581298,0.060052,1004.624928,861.559319,605.01438,3088.702001,8140.3812,6245.38176,3983.264329,1586.66474,0.000084,0,0.000005,0.000004,0,0,0.039804,23.37793,0,642.554983,4160.66211,5114.091678,11110.77555,11350.53344,1142.388756,274.998339,24.889288,0.338896,603.167533,1393.249668,592.64194,896.935634,8812.97536,8462.91699,5188.68558,1806.09644,0.000018,0,0,426.505104,0,767.123809,1222.15512,1385.844709,446.223728,1884.353685,2409.82055,599.025625,12.095093,233198.927853,0.759425,0,47.898614,10988.99067,28995.8922,4188.582216,3132.555074,198.070742,0.940678,0.640734,1.977918,0,0,0.703931,27.27006,0,0.734566,3.112101,0.623815,2.048692,120.028673,7699.2894,30068.6824,21590.7679,0,0,0,4749.079475,2858.600217,1856.031585,681.65163,236.9629,31.283854,8.067594,1.609346,0.141602,0.035963,41.339641,0,59.34009,48.038756,55.400372,54.976455,1073.08272,1797.5354,4441.437,0.182164,0.595536,0.168894,3358.775658,16.109177,0.777333,3.387978,-1044.126459,1002.81373,449.77009,344.370352,572.85144,1379.172213,1225.413618,8213.87882,1005.71703,23.074198,4.044642,-0.005435,0.002094,0.00004,0.417356,68.391291,1.811067,109937.0904,7047.97743,5.664825,5.103915,1.016432,0.624973,1.194161,0.25265,0.000002,0.000001,0,0.037223,1.792834,0,0.332503,1.991142,0.790478,0.943119,2.757599,18.310868,3066.356956,130996.668,0,0,0,192102.84,600674.6526,0,0,0,0,0,0,0,0,0,0,0,0,0,0,0,0,0,0,0,0,0,0,0,0,0,0,0,0,0,0,0,0,0,0,0,0,0,0,0,0,0,0,0,0,0,0,0,0,0,0,0,0,0,0,0,0,0,0,0,0,0,0,0,0,0,0,0,0,0,0,0,0,0,0,0,0,0,0,0,0,0,0,0,0,0,0,0,0,0,0,0,0,0,0,0,0,0,0,0,0,0,0,0,0,0,0,0,0,0,0,0,0,0,0,0,0,0,0,0,0,0,0,0,0,0,0,0,0,0,0,0,0,0,0,0,0,0,0,0,0,0,0,0,0,0,0,0,0,0,0,0,0,0,0,0,0,0,0,0,0,0,0,0,0,0,0,0,0,0,0,0,0,0,0,0,0,0,0,0,0,0,0,0,0,0,0,0,0,0,0,0,0,0,0,0,0,0,0,0,0,0,0,0,0,0,0,0,0,0,0,0,0,0,0,0,0,0,0,0,0,0,0,0,0,0,0,0,0,0,0,0,0,0,0,0,0,0,0,0,0,0,0,0,0,0,0,0,0,0,0,0,0,0,0,0,0,0,0,0,0,0,0,0,0,0,0,0,0,0,0,0,0,0,0,0,0,0,0,0,0,0,0,0,0,0,0,0,0,0,0,0,0,0,0,0,0,0,0,0,0,0,0,0,0,0,0,0,0,0,0,0,0,0,0,0,0,0,0,0,0,0,0,0,0,3165487.815996,-19999.98,214963.3958,0.0131,-13.3,19.2556,3014.4555,14464,1,323,1,327.4075,-12.9052,-0.4017,0.0686,297.015261,0.075533,1562.749888,996.475398,507.17562,3099.731448,11190.15408,8571.19044,5621.095999,2120.847869,0.000096,0,0.000005,0.000003,0.000002,0,0.079608,5.59563,0,1336.223758,8416.43616,7772.412252,14038.2945,11561.31104,385.041042,86.879661,3.045241,0.360896,458.412231,1754.687348,758.48949,1062.313336,11214.01792,12096.67437,8127.882906,2668.741328,0.000019,0,0,852.989556,21185.35352,1593.159137,1691.798175,805.471067,266.959136,1309.012845,2047.123125,1061.4318,86.837188,163938.525863,0.980944,0,44.806688,17493.4767,39150.1633,5823.000456,3726.829212,25.17062,1.174846,0.604758,3.041176,0,0,0.98516,26.734932,0,1.022578,3.424421,0.817528,1.863398,94.438152,8957.1231,38179.9976,30753.9726,0,0,0,6977.357975,3707.300313,2189.783994,859.9844,344.934938,99.651522,55.554684,8.618488,0.821312,0.204091,6.053568,0,16.078485,24.16633,21.30675,41.5611,1691.57562,4050.407432,7342.27858,0.21317,0.595698,0.182944,4227.101494,23.362806,0.788689,4.558642,23515.26177,1522.4162,20371.6541,430.365171,543.38718,1403.240661,1177.54065,7262.0639,1546.33674,49.749873,6.926764,0.096653,0.054658,0.00004,0.593807,89.146154,3.244181,139004.664,9016.2761,6.623884,6.418013,0.722167,0.47841,0.872615,0,0.000002,0.000001,0,0.049115,1.425317,0,0.665007,1.409977,0.562962,0.959228,3.946719,12.190858,1951.362894,190400.4564,0,0,0,243294.816,787326.1824,-93.038488,155.657163,1.3,1.02,0.59,-22.680075,-0.189744,6,11,40,2.755814,0.563636,0.362869,142,169,0.166667,1.774194,40,97.655021,NC
1GVPA.pdb_A_ARG_80,4.682542,-39.87517,-334.851022,27,680.858254,0,-6.605647,-2.711264,-30.711066,-1015.709275,14,74.411338,-151.301834,-62.854189,-403.21,108.86,24,1.69,-4.5,10.76,52.98,156,1,225.713172,140.715304,17.8,2.88,2.52,-3.44,13.907,0.50389,29.796,35.841,40.637,77.279,130.63,131.85,118.17,77.898,-0.009654,0.000336,-0.002307,0.00173,0.001885,-0.000393,0.19951,3.3859,0.075363,27.276,152.09,170.66,161.39,107.85,24.934,8.6481,1.9689,0.39757,24.453,46.915,37.439,51.379,120.75,145.83,141.68,85.687,-0.004294,0.000101,-0.000627,20.652,141.57,33.512,69.501,72.01,69.18,96.388,51.468,62.442,39.749,-527.5407,1.3035,0.000009,4.8113,213.55,236.32,109.56,75.229,12.042,2.7175,0.79659,1.4851,0.000134,0.000089,-1.2893,3.3371,0.000025,1.5077,1.4038,0.64214,2.2736,14.473,105.24,256.34,271.29,-0.0001,-0.000157,5.1364,73.468,54.961,51.69,50.037,40.229,27.56,23.548,10.64,4.546,1.3217,10.076,0,12.869,15.78,14.585,27.035,51.104,96.871,85.052,0.48602,0.77192,0.40613,86.118,-6.3376,1.1359,-2.8193,150.26,38.808,133.29,23.117,32.187,70.057,100.69,171.17,73.249,10.617,3.2881,0.22888,0.21304,-0.006351,1.0094,15.715,0.80338,528.09,105.02,1.7194,3.0007,0.84006,0.81311,0.50851,0,0.001538,0.001141,0,-0.27994,0.43956,0,0.19951,0.68645,0.79948,0.84006,1.2609,4.4546,50.772,597.06,-0.000426,-0,-0.000211,656.51,1189.2,-0.015505,0.351273,-1465.867349,0.581347,1.339782,685.23697,0.656533,0.294541,0.542473,0.381772,0.547152,0.958524,0.375853,-5721.834743,-0.219479,0.906077,0.320806,0.845849,0.359469,0.483121,0.625409,0.552805,0.573707,0.621904,0.650996,0.624483,0.363009,1.062227,0.381772,0.416163,0.899647,0.381772,0.332129,0.54102,0.533741,0.313534,0.609847,0.694572,0.596195,0.472985,0.534885,0.506025,0.464733,0.387505,0.436681,0.506141,0.547693,0.632706,0.50071,0.577565,0.640419,0.642184,0.372467,0.263804,0.376634,0.314462,0.565547,0.339212,0.574702,0.625373,0.787362,0.654671,0.394915,0.682372,1.249707,0.513707,0.568475,0.672037,0.341469,0.631683,0.52932,0.582403,0.524247,0.932198,0.879637,0.52623,0.421294,0.381772,0.379662,0.555739,0.310626,0.604614,0.652699,0.371635,0.327833,0.58943,0.526816,0.478861,0.568839,0.629191,0.361656,0.381772,1.761627,0.448945,0.401836,0.496085,0.653555,0.732254,0.81452,0.977687,0.988029,1.286059,0.97666,0.76327,0,0.447839,0.661522,0.700163,0.957573,0.52074,0.60865,0.504172,0.432389,0.382222,0.37119,0.554363,0.556001,0.578073,0.561843,0.57961,0.409359,0.549516,0.431915,0.519764,0.622947,0.608433,0.622248,0.645122,0.655673,0.603241,0.478463,0.685265,0.376586,0.557158,0.623082,0.265311,0.596695,0.476467,0.326611,0.562495,0.374316,0.413635,0.302099,0,0.36587,0.44123,0.380785,0.550832,0.179978,?,0.139664,0.270698,0.393696,0.458548,0.367437,0.522315,0.481703,0.58209,0.367104,0.35047,0.368232,0.569286,0.572221,-403.21,108.86,24,1.69,-4.5,10.76,52.98,156,1,225.713172,140.715304,17.8,2.88,2.52,-3.44,13.907,0.50389,29.796,35.841,40.637,77.279,130.63,131.85,118.17,77.898,-0.009654,0.000336,-0.002307,0.00173,0.001885,-0.000393,0.19951,3.3859,0.075363,27.276,152.09,170.66,161.39,107.85,24.934,8.6481,1.9689,0.39757,24.453,46.915,37.439,51.379,120.75,145.83,141.68,85.687,-0.004294,0.000101,-0.000627,20.652,141.57,33.512,69.501,72.01,69.18,96.388,51.468,62.442,39.749,-527.5407,1.3035,0.000009,4.8113,213.55,236.32,109.56,75.229,12.042,2.7175,0.79659,1.4851,0.000134,0.000089,-1.2893,3.3371,0.000025,1.5077,1.4038,0.64214,2.2736,14.473,105.24,256.34,271.29,-0.0001,-0.000157,5.1364,73.468,54.961,51.69,50.037,40.229,27.56,23.548,10.64,4.546,1.3217,10.076,0,12.869,15.78,14.585,27.035,51.104,96.871,85.052,0.48602,0.77192,0.40613,86.118,-6.3376,1.1359,-2.8193,150.26,38.808,133.29,23.117,32.187,70.057,100.69,171.17,73.249,10.617,3.2881,0.22888,0.21304,-0.006351,1.0094,15.715,0.80338,528.09,105.02,1.7194,3.0007,0.84006,0.81311,0.50851,0,0.001538,0.001141,0,-0.27994,0.43956,0,0.19951,0.68645,0.79948,0.84006,1.2609,4.4546,50.772,597.06,-0.000426,-0,-0.000211,656.51,1189.2,1566105.532731,-7040.5205,451077.07515,1.22525,-21.6,156.1814,15171.6177,43758,2.5,996,60.5,812.392,-15.3648,-6.4638,4.1108,623.645508,0.203991,2277.60624,2277.390901,2061.250869,11656.262046,32646.26582,27508.26105,19859.472945,9738.496368,0.000236,0,0.000013,0.000008,0.000003,0,0.099511,26.153572,0,2168.182878,28485.772595,38600.7321,43199.019215,31724.61675,1398.991885,166.715045,9.152038,0.574306,1166.603724,3742.433007,2140.088118,3596.812584,35544.634125,37396.93686,28332.38716,10872.480682,0.000046,0,0.000001,1066.26276,52327.046772,2843.778052,6404.4824,7323.77705,5427.82821,14825.390086,6441.014328,4123.014039,592.431021,495890.684687,2.969106,0,106.125009,65890.63895,119094.6456,18014.45778,9097.254898,118.439693,7.20291,1.549985,6.033167,0,0,2.933699,58.539909,0,3.184443,6.634218,1.961539,8.213835,367.805967,20047.74642,123125.2288,111535.4577,0,0,0,14704.289594,8933.498343,5608.41669,3300.365465,1640.478276,644.209488,296.562335,57.700188,6.858868,0.626618,65.656727,0,449.902814,313.728492,248.286289,520.907676,4119.135712,12390.76961,17941.591822,0.537869,1.489246,0.434275,13025.3475,69.577658,2.520772,13.806394,58600.588596,3047.825088,48521.998557,961.008365,1470.30216,5795.080012,16139.851825,44945.219505,6383.320729,115.330348,16.086536,0.183744,0.083725,0.000101,1.779451,388.801672,3.886596,470211.336,20367.52629,12.867732,16.925748,2.947254,2.423999,1.276325,0,0.000006,0.000003,0,0.143483,2.152947,0,0.48073,2.784907,2.578863,2.314794,5.724953,38.867944,4934.124504,603397.7919,0,0,0,747380.83165,2447040.624,0.006234,-0.0015,0.003054,0.022449,0,0.008746,0.002333,0.006013,0.003584,0.007068,0.000473,0.003734,-0.009355,-0.026254,0.249652,0.002514,0.010475,0.003131,0.004501,0.007188,0.006382,0.006829,0.008222,0.009213,0.008141,0.003364,0.013823,0.003584,0.003852,0.010399,0.003584,0.002713,0.005671,0.040951,0.002355,0.007582,0.010621,0.007976,0.004692,0.004918,0.004669,0.002759,0.004078,0.004288,0.005568,0.005603,0.007964,0.005237,0.007173,0.009065,0.008427,0.003468,0.003356,0.003539,0.002858,0.006904,0.002869,0.007116,0.008277,0.013352,0.007702,0.002062,0.010603,0.040109,0.005517,0.006782,0.00749,0.002878,0.008667,0.00586,0.006918,0.005859,0.013982,0.016361,0.005447,0.004255,0.003584,0.003203,0.006514,0.002544,0.00775,0.007401,0.003351,0.002563,0.006868,0.005685,0.004808,0.006646,0.00852,0.003061,0.003584,0.367101,0.00387,0.003378,0.004686,0.007623,0.011224,0.014155,0.02165,0.016638,0.021449,0.007744,0.017784,0,0.006504,0.012237,0.012485,0.02532,0.006715,0.010613,0.005914,0.004257,0.003573,0.003318,0.006298,0.006534,0.006888,0.006661,0.007179,0.004027,0.00665,0.004464,0.005548,0.008505,0.007975,0.006338,0.008218,0.006862,0.005513,0.004553,0.007352,0.003483,0.006538,0.007665,0.002159,0.007455,0.004766,0.002709,0.006334,0.003297,0.004043,0.002341,0,0.003384,0.004484,0.003569,0.006432,0.001394,-9999,0.001141,0.002186,0.003374,0.003645,0.002726,0.005627,0.00464,0.007176,0.003384,0.003333,0.003381,0.006823,0.006808,1545047.326137,220.9858,171864.2304,1.5041,0,90.2764,5370.8475,20982,1,516,2,343.184,-2.2464,1.0584,7.6884,192.180833,0.169554,906.871056,1087.630986,1170.691014,5507.751609,17200.70525,15329.54025,11468.457585,4786.715253,0.000092,0,0.000005,0.000003,0.000003,0,0.039804,14.66738,0.00284,723.345882,16485.94764,21448.29281,23687.2103,14426.55525,631.57822,90.152551,3.838567,0.302843,486.419076,1904.913202,1076.01558,2069.058019,16061.56125,19592.2605,16281.36972,5736.787493,0.000018,0,0,426.505104,31692.56805,1025.618004,3443.635548,3327.834135,2782.62714,6580.553342,1902.591822,2713.635657,859.111037,234799.977673,1.518578,0,43.927891,36008.801,57252.0648,9521.09268,4584.003886,106.043056,5.399808,0.820763,2.646003,0,0,1.474811,23.461648,0,1.835338,2.839958,0.764031,4.533217,159.344835,9390.3021,62457.241,60798.8019,0,0,13.191302,6279.420162,3418.299395,2703.154395,1915.091119,1097.185631,448.920706,314.263366,63.353752,11.188388,0.998769,63.158383,0,105.577919,148.459818,127.791582,423.49922,2144.426048,7525.665812,9067.904032,0.230585,0.595779,0.169326,6379.578381,35.091925,1.300605,6.98834,36147.2969,1288.386792,29083.21155,428.635414,764.714839,3429.780549,6321.92234,19932.40416,3573.232718,82.015794,9.948804,0.100965,0.050022,0.00004,0.895181,192.847408,1.622097,246979.77165,9357.8071,5.232736,9.123778,1.100084,0.959718,0.552168,0,0.000002,0.000001,0,0.071961,0.809265,0,0.186154,0.938017,1.047511,1.116549,2.543992,19.527185,2251.890516,312811.6752,0,0,0,381731.02205,1239467.484,-9999,-9999,-9999,-9999,-9999,-9999,-9999,-9999,-9999,-9999,-9999,-9999,-9999,-9999,-9999,-9999,-9999,-9999,-9999,-9999,-9999,-9999,-9999,-9999,-9999,-9999,-9999,-9999,-9999,-9999,-9999,-9999,-9999,-9999,-9999,-9999,-9999,-9999,-9999,-9999,-9999,-9999,-9999,-9999,-9999,-9999,-9999,-9999,-9999,-9999,-9999,-9999,-9999,-9999,-9999,-9999,-9999,-9999,-9999,-9999,-9999,-9999,-9999,-9999,-9999,-9999,-9999,-9999,-9999,-9999,-9999,-9999,-9999,-9999,-9999,-9999,-9999,-9999,-9999,-9999,-9999,-9999,-9999,-9999,-9999,-9999,-9999,-9999,-9999,-9999,-9999,-9999,-9999,-9999,-9999,-9999,-9999,-9999,-9999,-9999,-9999,-9999,-9999,-9999,-9999,-9999,-9999,-9999,-9999,-9999,-9999,-9999,-9999,-9999,-9999,-9999,-9999,-9999,-9999,-9999,-9999,-9999,-9999,-9999,-9999,-9999,-9999,-9999,-9999,-9999,-9999,-9999,-9999,-9999,-9999,-9999,-9999,-9999,-9999,-9999,-9999,-9999,-9999,-9999,-9999,-9999,-9999,-9999,-9999,-9999,-9999,-9999,-9999,-9999,-9999,-9999,-9999,-9999,-9999,-9999,-9999,-9999,7200.485208,-32.370209,2073.917587,0.005633,-0.09931,0.718075,69.754564,201.186207,0.011494,4.57931,0.278161,3.735136,-0.070643,-0.029719,0.0189,2.867336,0.000938,10.471753,10.470763,9.477015,53.592009,150.097774,126.474763,91.307922,44.774696,0.000001,0,0,0,0,0,0.000458,0.120246,0,9.968657,130.969069,177.47463,198.61618,145.860307,6.432147,0.766506,0.042078,0.00264,5.363695,17.206589,9.839486,16.537069,163.423605,171.93994,130.263849,49.988417,0,0,0,4.902358,240.584123,13.074842,29.445896,33.672538,24.955532,68.162713,29.613859,18.956386,2.723821,2279.957171,0.013651,0,0.487931,302.945466,547.561589,82.825093,41.826459,0.54455,0.033117,0.007126,0.027739,0,0,0.013488,0.269149,0,0.014641,0.030502,0.009019,0.037765,1.691062,92.173547,566.093006,512.806702,0,0,0,67.605929,41.073556,25.785824,15.174094,7.542429,2.961883,1.363505,0.265288,0.031535,0.002881,0.30187,0,2.068519,1.44243,1.141546,2.394978,18.938555,56.969056,82.490077,0.002473,0.006847,0.001997,59.886655,0.319897,0.01159,0.063478,269.427994,14.012989,223.089649,4.418429,6.76001,26.644046,74.206215,206.644687,29.348601,0.530254,0.073961,0.000845,0.000385,0,0.008181,1.787594,0.017869,2161.8912,93.643799,0.059162,0.07782,0.013551,0.011145,0.005868,0,0,0,0,0.00066,0.009899,0,0.00221,0.012804,0.011857,0.010643,0.026322,0.178703,22.68563,2774.242721,0,0,0,3436.233709,11250.76149,-9999,-9999,-9999,-9999,-9999,-9999,-9999,-9999,-9999,-9999,-9999,-9999,-9999,-9999,-9999,-9999,-9999,-9999,-9999,-9999,-9999,-9999,-9999,-9999,-9999,-9999,-9999,-9999,-9999,-9999,-9999,-9999,-9999,-9999,-9999,-9999,-9999,-9999,-9999,-9999,-9999,-9999,-9999,-9999,-9999,-9999,-9999,-9999,-9999,-9999,-9999,-9999,-9999,-9999,-9999,-9999,-9999,-9999,-9999,-9999,-9999,-9999,-9999,-9999,-9999,-9999,-9999,-9999,-9999,-9999,-9999,-9999,-9999,-9999,-9999,-9999,-9999,-9999,-9999,-9999,-9999,-9999,-9999,-9999,-9999,-9999,-9999,-9999,-9999,-9999,-9999,-9999,-9999,-9999,-9999,-9999,-9999,-9999,-9999,-9999,-9999,-9999,-9999,-9999,-9999,-9999,-9999,-9999,-9999,-9999,-9999,-9999,-9999,-9999,-9999,-9999,-9999,-9999,-9999,-9999,-9999,-9999,-9999,-9999,-9999,-9999,-9999,-9999,-9999,-9999,-9999,-9999,-9999,-9999,-9999,-9999,-9999,-9999,-9999,-9999,-9999,-9999,-9999,-9999,-9999,-9999,-9999,-9999,-9999,-9999,-9999,-9999,-9999,-9999,-9999,-9999,-9999,-9999,-9999,-9999,-9999,-9999,77691569.726999,14837.061588,5354252.797823,0.000071,0.02887,0.637981,7887.759933,51587.647335,0.000163,27.065831,0.1106,17.348261,0.01792,0.002612,0.001742,11.20283,0.000001,136.935607,136.503725,113.151113,3882.045221,30456.79972,21007.982421,10973.746044,3165.108813,0,0,0,0,0,0,0,0.024771,0,130.119776,21802.573454,47917.4032,51817.051391,30024.761189,57.795988,0.909769,0.002213,0.000014,37.079143,372.924555,120.894399,339.907517,36780.262346,38401.492271,21876.660904,3556.895887,0,0,0,29.700007,132596.157564,221.992546,1133.944887,2153.870867,1613.156843,7423.120908,1858.794117,447.658379,11.556023,6547163.555516,0.000239,0,0.356498,120431.556207,402980.125999,8505.676519,2176.19306,0.416039,0.001593,0.000083,0.001017,0,0,0.00023,0.110058,0,0.000269,0.001289,0.000117,0.001854,3.856978,10558.301858,423734.517126,350355.511905,0,0,0,6127.355082,2363.09812,858.095157,285.607544,71.128717,13.114612,2.913889,0.109507,0.00149,0.00001,0.114027,0,17.087437,6.501897,3.691777,12.646901,456.983286,4120.116595,10165.161195,0.000008,0.000058,0.000005,4567.842363,0.128738,0.000186,0.005129,172924.048544,248.060278,114862.916418,25.052983,58.542222,900.181009,13083.881019,70918.398098,1157.708766,0.350699,0.007544,0.000002,0,0,0.000085,4.838796,0.000535,6141667.625542,10953.191249,0.005107,0.008213,0.000275,0.000192,0.000057,0,0,0,0,0.000001,0.000161,0,0.000009,0.000235,0.000207,0.000185,0.001041,0.041554,639.582557,9958029.730859,0,0,0,15147999.547633,163154206.292026,0,0,0,0,0,0,0,0,0,0,0,0,0,0,0,0,0,0,0,0,0,0,0,0,0,0,0,0,0,0,0,0,0,0,0,0,0,0,0,0,0,0,0,0,0,0,0,0,0,0,0,0,0,0,0,0,0,0,0,0,0,0,0,0,0,0,0,0,0,0,0,0,0,0,0,0,0,0,0,0,0,0,0,0,0,0,0,0,0,0,0,0,0,0,0,0,0,0,0,0,0,0,0,0,0,0,0,0,0,0,0,0,0,0,0,0,0,0,0,0,0,0,0,0,0,0,0,0,0,0,0,0,0,0,0,0,0,0,0,0,0,0,0,0,0,0,0,0,0,0,0,0,0,0,0,0,0,0,0,0,0,0,156,-4.5,10.76,1.69,17.8,-403.21,2.88,2.52,-3.44,52.98,108.86,140.715304,0,0,0,0,0,0,0,0,0,0,0,0,0,0,0,0,0,0,0,0,0,0,0,0,0,0,0,0,0,0,0,0,0,0,0,0,0,0,0,0,0,0,0,0,0,0,0,0,0,0,0,0,0,0,0,0,0,0,0,0,0,0,0,0,0,0,0,0,0,0,0,0,0,0,0,0,0,0,0,0,0,0,0,0,0,0,0,0,0,0,0,0,0,0,0,0,0,0,0,0,0,0,0,0,0,0,0,0,0,0,0,0,0,0,0,0,0,0,0,0,0,0,0,0,0,0,0,0,0,0,0,0,0,0,0,0,0,0,0,0,0,0,0,0,0,0,0,0,0,0,0,0,0,0,0,0,0,0,0,0,0,0,439331.431719,-16165.71,180746.9467,0.0169,-17.1,64.3448,8177.463,17628,1,456,1,314.17,-12.0672,-2.5956,3.3712,190.957017,0.085203,925.940496,890.684691,690.01626,5043.459377,17337.2136,13274.658,8972.76627,3505.332102,0.00009,0,0.000005,0.000004,0.000002,0,0.039804,17.870442,0,702.711588,9840.52718,13771.75002,21327.6885,17221.488,641.452084,105.515468,3.800568,0.447624,374.888943,1608.80918,750.352438,1498.314398,17542.56,17918.1321,12489.51704,4131.313018,0.000018,0,0,426.505104,43343.0712,928.181864,2056.882095,1470.22817,779.38188,3870.46014,1156.22862,1528.26795,138.239072,191300.765189,1.338043,0,64.707174,26413.9995,58656.9872,7038.79176,3508.605331,67.076348,3.41481,1.006969,3.086483,0,0,1.287327,35.78706,0,1.397517,3.709261,1.115718,3.897178,109.221942,7705.1466,59204.2864,47999.3397,0,0,0,7161.2933,3815.887269,2734.45269,1326.48087,575.998822,138.287812,74.018428,13.497904,1.71066,0.250647,24.79099,0,45.544678,47.911236,42.86094,116.107214,1677.23328,5667.340984,10901.96536,0.224954,0.595698,0.17371,5342.846838,30.018676,1.310942,6.028227,49716.5262,1070.71272,40400.199,322.875139,493.42671,1951.577849,2505.36858,10565.63942,1781.049435,51.310899,9.086007,0.149543,0.054658,0.00004,0.771474,138.733591,2.598774,215080.4952,7686.4138,7.509136,9.243356,1.494467,1.258288,0.845754,0,0.000002,0.000001,0,0.065556,1.425317,0,0.332503,1.40482,1.455853,1.527397,3.498115,19.210908,1925.985048,269142.7068,0,0,0,332456.664,1064738.328,0,0,0,0,0,0,0,0,0,0,0,0,0,0,0,0,0,0,0,0,0,0,0,0,0,0,0,0,0,0,0,0,0,0,0,0,0,0,0,0,0,0,0,0,0,0,0,0,0,0,0,0,0,0,0,0,0,0,0,0,0,0,0,0,0,0,0,0,0,0,0,0,0,0,0,0,0,0,0,0,0,0,0,0,0,0,0,0,0,0,0,0,0,0,0,0,0,0,0,0,0,0,0,0,0,0,0,0,0,0,0,0,0,0,0,0,0,0,0,0,0,0,0,0,0,0,0,0,0,0,0,0,0,0,0,0,0,0,0,0,0,0,0,0,0,0,0,0,0,0,0,0,0,0,0,0,0,0,0,0,0,0,0,0,0,0,0,0,0,0,0,0,0,0,0,0,0,0,0,0,0,0,0,0,0,0,0,0,0,0,0,0,0,0,0,0,0,0,0,0,0,0,0,0,0,0,0,0,0,0,0,0,0,0,0,0,0,0,0,0,0,0,0,0,0,0,0,0,0,0,0,0,0,0,0,0,0,0,0,0,0,0,0,0,0,0,0,0,0,0,0,0,0,0,0,0,0,0,0,0,0,0,0,0,0,0,0,0,0,0,0,0,0,0,0,0,0,0,0,0,0,0,0,0,0,0,0,0,0,0,0,0,0,0,0,0,0,0,0,0,0,0,0,0,0,0,0,0,0,0,0,0,0,0,0,0,0,0,0,0,0,0,0,0,1572838.346945,5213.3054,208903.101,2.1125,15.75,29.8052,978.0108,17940,1,336,1,305.092,10.4832,2.8476,-8.1184,283.42466,0.140424,1109.45406,1480.699233,1528.967125,3588.218528,8705.70572,8751.9393,6368.65398,2703.917478,0.000106,0,0.000005,0.000002,0.000003,0,0.060332,6.935339,0.006757,1172.131548,24223.3743,10504.29366,11689.80048,5382.68565,299.08333,37.342496,2.873413,0.014417,441.107667,1740.64033,1525.302299,2098.678013,9059.75175,11741.35662,9945.65264,3506.740475,0.00002,0,0,426.505104,1516.92255,1679.654952,5245.309971,4039.32894,2230.50156,3272.758152,4482.296652,1929.894894,302.263321,228430.767785,1.052081,0,17.395736,23571.649,34798.12,9976.31448,3533.581359,44.438593,1.714172,0.220807,1.507525,0,0,1.132753,9.606843,0,1.127443,1.781703,0.335736,5.518255,194.242133,10048.10472,40383.8036,35430.474,0,0,0,5568.066252,3304.035476,2534.46408,1808.887587,1006.730725,387.4936,214.76247,107.1448,23.050038,4.481885,24.79099,0,45.544678,47.911236,42.86094,116.107214,1323.900224,2471.17921,3981.70938,0.212425,0.625402,0.17371,5193.690462,28.225769,0.425735,5.246999,-742.299426,1162.066752,395.324811,551.132397,1158.217008,4632.098783,7923.49748,16210.48368,3891.206627,150.113763,17.548261,-0.002793,0.001913,0.00004,0.709427,118.872974,0.947747,155638.6848,10179.79864,2.27064,4.778015,0.195264,0.401278,0.432976,0,0.000003,0.000001,0,0.049202,0.086176,0,0.039804,0.349431,0.714703,0.424398,1.890846,16.596503,2506.258236,207776.88,0,0,0,265814.3339,856806.708,0,0,0,0,0,0,0,0,0,0,0,0,0,0,0,0,0,0,0,0,0,0,0,0,0,0,0,0,0,0,0,0,0,0,0,0,0,0,0,0,0,0,0,0,0,0,0,0,0,0,0,0,0,0,0,0,0,0,0,0,0,0,0,0,0,0,0,0,0,0,0,0,0,0,0,0,0,0,0,0,0,0,0,0,0,0,0,0,0,0,0,0,0,0,0,0,0,0,0,0,0,0,0,0,0,0,0,0,0,0,0,0,0,0,0,0,0,0,0,0,0,0,0,0,0,0,0,0,0,0,0,0,0,0,0,0,0,0,0,0,0,0,0,0,0,0,0,0,0,0,0,0,0,0,0,0,0,0,0,0,0,0,-145.073936,133.718572,0.96,0.99,0.88,-15.77818,-1.386045,4,13,46,2.430233,0.371795,0.411483,688,654,0.25,2.689655,46,67.81516,C
1GVPA.pdb_A_LEU_76,4.454232,0,494.893814,14,-185.024374,0,-0.088384,0,0,679.918189,3,130.235214,-48.690625,-65.30797,-448.27,-148.5,19,0.01,3.8,5.98,154.35,113,1,178.925839,22.89957,17.65,-4.19,-1.03,-0.98,13.731,0.16909,31.076,24.851,16.98,65.263,132.72,100.68,75.931,44.999,-0.009354,0.000101,-0.002307,0.002279,0.000909,-0.000393,0.19951,5.2779,0,25.763,64.702,80.697,132.15,159.68,25.726,12.201,1.9303,1.1259,15.331,34.292,20.042,29.162,145.28,122.87,88.153,48.214,-0.004222,0.000101,-0.000627,20.652,306.16,27.697,29.595,20.417,11.266,40.155,22.465,24.475,3.4778,-362.6275,1.0265,0.000005,13.449,123.69,248.21,64.246,46.639,5.5702,1.2566,1.2641,2.0783,0.000134,0.000098,-0.99847,10.724,0.000012,0.92692,2.6423,1.7375,1.7141,7.5466,73.215,230.96,176.93,-0.000091,-0.000157,0,97.475,69.429,52.901,26.51,14.318,5.0177,3.1433,1.2686,0.3763,0.18964,2.4604,0,3.5391,3.0362,2.9387,4.2947,32.82,58.504,128.18,0.46285,0.77171,0.42772,62.041,-4.7366,1.1541,-2.1382,330.87,27.59,303.1,13.967,15.33,27.857,24.882,61.726,24.315,4.8329,2.7633,0.65337,0.25656,-0.006351,0.76429,8.8281,3.2348,407.28,73.19,4.3673,3.0804,1.779,1.5475,1.6632,1.4325,0.001509,0.000979,0,-0.23418,3.2426,0,1.6666,2.0465,1.821,1.8182,2.7743,4.3126,37.934,450.78,-0.000462,-0,-0.000268,506.4,895.34,-0.005108,3.330308,1334.508943,3.89742,0.071847,-887.539922,3.234753,5.746275,3.346275,3.309833,3.706052,1.543141,3.225869,7462.70426,3.944365,6.123878,2.784905,2.41054,3.231774,2.826861,2.309667,3.854158,4.686727,4.052486,3.693832,3.129925,3.115622,2.521506,3.309833,4.322908,3.432108,3.309833,2.895139,6.087204,0,2.600986,2.388091,3.014162,4.206845,5.183633,4.056948,5.09607,3.215096,7.703933,2.513051,3.258462,2.534801,3.131327,4.651505,4.103314,3.56721,3.158075,3.205763,3.004729,3.278303,2.844705,8.370655,2.547147,2.296425,1.642499,1.219793,2.367911,1.299419,2.63521,1.309586,3.019514,3.785289,2.715225,6.536831,3.285727,4.42269,3.002008,2.927316,3.512249,3.686237,6.119157,4.746929,3.309833,3.411019,3.663221,6.712228,2.609532,3.390769,5.282415,6.062158,3.613083,2.499398,2.915449,4.176525,3.596006,2.847963,3.309833,0,4.418337,3.842487,3.906319,2.937873,2.487009,1.56257,1.441711,1.11021,0.876685,0.897087,2.019426,0,1.157177,1.252874,1.387603,1.676237,3.129414,3.687147,5.940563,3.502183,3.303003,3.338861,3.40499,3.563072,4.685752,3.634712,8.649916,2.682254,8.49545,2.436966,2.235699,2.347165,1.386626,1.905453,2.013714,2.44647,3.702425,8.577029,5.995337,3.256286,3.603139,2.992209,7.187338,3.883735,2.915937,5.895331,4.66232,5.621992,5.667803,6.562992,8.462796,3.161233,3.3108,3.231984,3.874084,8.417464,?,7.891268,5.770364,6.072794,6.432895,5.524909,4.086443,3.036009,3.750238,3.426588,3.358091,3.901388,3.729221,3.661852,-0,-0,0,0,0,0,0,0,0,0,0,0,-0,-0,-0,0,0,0,0,0,0,0,0,0,0,-0,0,-0,0,0,-0,0,0,0,0,0,0,0,0,0,0,0,0,0,0,0,0,0,0,0,0,-0,0,-0,0,0,0,0,0,0,0,0,0,0,-0,0,0,0,0,0,0,0,0,0,0,0,0,0,-0,0,0,0,0,0,0,0,0,0,0,-0,-0,0,0,0,0,0,0,0,0,0,0,0,0,0,0,0,0,0,0,0,0,0,0,0,0,-0,0,-0,0,0,0,0,0,0,0,0,0,0,0,0,0,-0,0,0,0,0,0,0,0,0,0,0,0,0,0,0,-0,0,0,0,0,0,0,0,0,0,0,-0,-0,-0,0,0,2058788.968584,11824.3125,376300.2515,0.0038,5.13,81.2084,33419.862,24351.5,2,608,13,628.5165,5.3213,2.6677,1.8032,360.02682,0.057427,1722.511604,1291.593448,743.79192,7492.942925,23604.98196,15880.30674,10080.106008,4728.359923,0.000183,0,0.000011,0.000008,0.000001,0,0.079608,26.572696,0,1548.678338,8690.255024,15798.213084,26963.22525,33311.244,1145.488739,160.395566,9.702286,0.914299,585.467893,2101.58522,860.533333,1547.437787,30749.81952,23170.640295,13922.576285,5135.080284,0.000037,0,0.000001,858.978636,67802.65284,1732.558138,1931.443687,1747.827911,857.534122,5080.310213,2597.841367,1435.715738,43.561879,257949.451399,1.771257,0,176.304958,30531.206685,91193.09863,7986.548752,4641.746475,45.883687,3.156805,1.538839,5.900263,0,0,1.710704,112.629722,0,1.510249,7.695818,3.180025,4.895152,123.190321,10955.563133,82324.07528,57301.43445,0,0,0,13743.39015,8422.327847,4256.176406,1495.58816,504.473253,88.055366,34.330651,5.244456,0.251703,0.053945,19.112141,0,127.202332,62.241189,51.618853,81.723417,2140.8486,5967.408,16662.88728,0.39467,1.182078,0.365299,7190.334757,39.204365,1.952755,7.952222,78405.486356,1791.22557,66301.650418,428.339956,517.287855,1710.712298,3493.109334,14176.178338,1783.237785,44.967476,10.373359,0.318852,0.061968,0.000085,1.014989,188.570864,7.36572,275698.014,10958.848485,18.659267,12.319136,4.64037,3.505629,2.219332,1.749727,0.000005,0.000002,0,0.090234,7.53102,0,1.887533,5.266647,3.754711,3.174541,7.656569,29.491499,2693.219165,349604.6829,0,0,0,438542.4,1418782.6242,0.00254,-0.127456,0.003466,0.000008,0.037387,0.003473,0.005689,0.002753,0.003584,0.003383,0.000473,0.003864,0.01928,-0.089935,0.011615,0.002177,0.000986,0.002976,0.002247,0.001607,0.003314,0.004307,0.003517,0.003138,0.00235,0.003495,0.001016,0.003584,0.004401,0.002248,0.003584,0.002713,0.006752,0,0.002124,0.001915,0.002281,0.003841,0.004725,0.003063,0.004523,0.001766,0.009146,0.002042,0.002862,0.001899,0.002468,0.004099,0.003662,0.003064,0.002404,0.003523,0.001912,0.003539,0.002858,0.010228,0.002146,0.00181,0.001037,0.000649,0.001305,0.000597,0.00239,0.001469,0.002424,0.00323,0.001673,0.006378,0.002713,0.003906,0.002353,0.002456,0.002495,0.003009,0.006041,0.00468,0.003584,0.003737,0.003125,0.006531,0.001766,0.002961,0.005155,0.005579,0.003074,0.001689,0.002446,0.003624,0.002997,0.003042,0.003584,0,0.003549,0.003036,0.003261,0.002279,0.002076,0.001215,0.001443,0.000798,0.000211,0.000139,0.001705,0,0.000772,0.00076,0.000844,0.001103,0.003018,0.003369,0.006001,0.003428,0.003518,0.003585,0.002807,0.00303,0.004237,0.003082,0.010783,0.002379,0.010518,0.002032,0.001705,0.001926,0.000803,0.001103,0.001429,0.001774,0.002666,0.009424,0.004937,0.003483,0.003056,0.002101,0.007395,0.00331,0.002428,0.005857,0.004415,0.005083,0.005044,0.006498,0.009132,0.003507,0.003235,0.003562,0.003371,0.009058,-9999,0.009528,0.005309,0.00534,0.005775,0.004777,0.003712,0.002449,0.003191,0.003783,0.003766,0.004055,0.003168,0.003081,629394.345241,18772.6275,195026.58755,0.00055,7.79,35.8501,13096.5975,9605,1,247,2,355.118,4.62995,3.6256,0.3577,166.460913,0.015961,862.017164,543.019201,261.67029,2860.053081,10848.13464,6556.23126,3906.232329,1381.536799,0.000095,0,0.000005,0.000004,0.000001,0,0.039804,17.462988,0,652.293397,4162.861978,4606.426851,11407.84875,14527.2872,393.401992,87.329268,2.456905,0.679302,231.643744,979.190914,364.704274,641.199475,12570.93312,10003.891095,5502.995102,1636.62423,0.000019,0,0,426.505104,46950.09524,767.123809,875.864025,416.853889,135.220165,1114.722878,550.605917,611.654725,31.466787,103164.894701,0.723174,0,97.339155,11271.436785,38165.51423,3238.126892,1921.899912,18.923362,0.993116,0.910297,2.91042,0,0,0.707451,60.22207,0,0.734181,4.369558,1.66284,2.029263,47.338312,4776.802853,34056.89968,21384.64445,0,0,0,5759.2129,3072.684539,1880.947956,572.56298,202.921855,38.54271,20.948994,3.03836,0.110102,0.017982,6.053568,0,12.525229,9.21851,8.635958,18.444448,963.69366,2388.981588,9201.08085,0.185719,0.586542,0.182944,2842.966784,16.275668,0.799982,3.233429,54297.917655,761.2081,46001.724934,195.077089,235.0089,776.820302,636.717939,3469.433282,621.39414,21.205315,4.811113,0.208965,0.033592,0.00004,0.418445,52.85251,5.554653,109637.7396,4766.681725,11.313687,6.358562,1.696125,1.197378,1.532747,1.026028,0.000002,0.000001,0,0.037713,5.257227,0,1.555029,2.278194,1.65802,1.769136,4.457052,12.881952,1188.642923,139092.6768,0,0,0,177262.788,560966.3236,-9999,-9999,-9999,-9999,-9999,-9999,-9999,-9999,-9999,-9999,-9999,-9999,-9999,-9999,-9999,-9999,-9999,-9999,-9999,-9999,-9999,-9999,-9999,-9999,-9999,-9999,-9999,-9999,-9999,-9999,-9999,-9999,-9999,-9999,-9999,-9999,-9999,-9999,-9999,-9999,-9999,-9999,-9999,-9999,-9999,-9999,-9999,-9999,-9999,-9999,-9999,-9999,-9999,-9999,-9999,-9999,-9999,-9999,-9999,-9999,-9999,-9999,-9999,-9999,-9999,-9999,-9999,-9999,-9999,-9999,-9999,-9999,-9999,-9999,-9999,-9999,-9999,-9999,-9999,-9999,-9999,-9999,-9999,-9999,-9999,-9999,-9999,-9999,-9999,-9999,-9999,-9999,-9999,-9999,-9999,-9999,-9999,-9999,-9999,-9999,-9999,-9999,-9999,-9999,-9999,-9999,-9999,-9999,-9999,-9999,-9999,-9999,-9999,-9999,-9999,-9999,-9999,-9999,-9999,-9999,-9999,-9999,-9999,-9999,-9999,-9999,-9999,-9999,-9999,-9999,-9999,-9999,-9999,-9999,-9999,-9999,-9999,-9999,-9999,-9999,-9999,-9999,-9999,-9999,-9999,-9999,-9999,-9999,-9999,-9999,-9999,-9999,-9999,-9999,-9999,-9999,-9999,-9999,-9999,-9999,-9999,-9999,11832.120509,67.955819,2162.645124,0.000022,0.029483,0.466715,192.068172,139.951149,0.011494,3.494253,0.074713,3.612164,0.030582,0.015332,0.010363,2.06912,0.00033,9.899492,7.422951,4.274666,43.06289,135.660816,91.266131,57.931644,27.174482,0.000001,0,0,0,0,0,0.000458,0.152717,0,8.90045,49.943994,90.794328,154.961065,191.443931,6.583269,0.921814,0.05576,0.005255,3.364758,12.078076,4.945594,8.893321,176.723101,133.164599,80.014806,29.511956,0,0,0,4.936659,389.670419,9.957231,11.100251,10.044988,4.928357,29.197185,14.930123,8.25124,0.250356,1482.468111,0.01018,0,1.013247,175.466705,524.098268,45.899705,26.676704,0.263699,0.018143,0.008844,0.03391,0,0,0.009832,0.647297,0,0.00868,0.044229,0.018276,0.028133,0.70799,62.963007,473.126869,329.318589,0,0,0,78.985001,48.404183,24.460784,8.595334,2.899272,0.506065,0.197303,0.030141,0.001447,0.00031,0.10984,0,0.731048,0.357708,0.29666,0.469675,12.303728,34.295448,95.76372,0.002268,0.006794,0.002099,41.323763,0.225312,0.011223,0.045702,450.606243,10.2944,381.043968,2.461724,2.972919,9.83168,20.075341,81.472289,10.248493,0.258434,0.059617,0.001832,0.000356,0,0.005833,1.083741,0.042332,1584.471345,62.981888,0.107237,0.0708,0.026669,0.020147,0.012755,0.010056,0,0,0,0.000519,0.043282,0,0.010848,0.030268,0.021579,0.018244,0.044003,0.169491,15.478271,2009.222316,0,0,0,2520.358621,8153.923128,-9999,-9999,-9999,-9999,-9999,-9999,-9999,-9999,-9999,-9999,-9999,-9999,-9999,-9999,-9999,-9999,-9999,-9999,-9999,-9999,-9999,-9999,-9999,-9999,-9999,-9999,-9999,-9999,-9999,-9999,-9999,-9999,-9999,-9999,-9999,-9999,-9999,-9999,-9999,-9999,-9999,-9999,-9999,-9999,-9999,-9999,-9999,-9999,-9999,-9999,-9999,-9999,-9999,-9999,-9999,-9999,-9999,-9999,-9999,-9999,-9999,-9999,-9999,-9999,-9999,-9999,-9999,-9999,-9999,-9999,-9999,-9999,-9999,-9999,-9999,-9999,-9999,-9999,-9999,-9999,-9999,-9999,-9999,-9999,-9999,-9999,-9999,-9999,-9999,-9999,-9999,-9999,-9999,-9999,-9999,-9999,-9999,-9999,-9999,-9999,-9999,-9999,-9999,-9999,-9999,-9999,-9999,-9999,-9999,-9999,-9999,-9999,-9999,-9999,-9999,-9999,-9999,-9999,-9999,-9999,-9999,-9999,-9999,-9999,-9999,-9999,-9999,-9999,-9999,-9999,-9999,-9999,-9999,-9999,-9999,-9999,-9999,-9999,-9999,-9999,-9999,-9999,-9999,-9999,-9999,-9999,-9999,-9999,-9999,-9999,-9999,-9999,-9999,-9999,-9999,-9999,-9999,-9999,-9999,-9999,-9999,-9999,209220771.797753,27215.541161,4642266.108881,0,0.019262,0.229084,47812.846357,21282.917548,0.000131,13.509208,0.005682,12.943925,0.0255,0.001344,0.000371,4.33671,0,98.148035,59.45344,21.135198,2132.567954,20863.183919,9382.280111,3798.143903,991.686828,0,0,0,0,0,0,0,0.033209,0,84.599764,2479.244602,10655.612114,26845.799433,43823.271395,53.123823,1.119319,0.005406,0.000056,12.244122,155.98598,24.88036,85.137449,37094.046156,19503.818583,7109.320042,1073.815772,0,0,0,24.097151,301240.425167,101.872351,124.979358,159.048762,44.099288,1175.387425,353.468889,72.100214,0.098727,2350610.63161,0.000114,0,1.448269,34795.684545,314568.768534,2257.634601,767.598554,0.093347,0.000426,0.000115,0.001271,0,0,0.000105,0.599801,0,0.000077,0.002427,0.000452,0.000897,0.58444,4126.963659,252494.62087,124464.975573,0,0,0,7266.461469,2885.953814,654.064156,81.796425,8.964973,0.283942,0.050201,0.001077,0.000002,0,0.015302,0,1.315521,0.251237,0.15867,0.336561,154.797239,1667.82212,12218.602717,0.000005,0.000046,0.000004,1860.494609,0.054618,0.000147,0.002277,412154.753273,111.849023,287157.074678,6.134064,8.932959,96.77034,766.122215,8916.645549,114.655507,0.070031,0.004612,0.000007,0,0,0.000037,1.561259,0.003803,2828426.017306,4161.992292,0.015817,0.005731,0.00093,0.000549,0.000284,0.000206,0,0,0,0,0.004123,0,0.000263,0.001324,0.000644,0.000457,0.002666,0.031515,250.104934,4481706.600647,0,0,0,6989861.63556,73534669.642812,0,0,0,0,0,0,0,0,0,0,0,0,0,0,0,0,0,0,0,0,0,0,0,0,0,0,0,0,0,0,0,0,0,0,0,0,0,0,0,0,0,0,0,0,0,0,0,0,0,0,0,0,0,0,0,0,0,0,0,0,0,0,0,0,0,0,0,0,0,0,0,0,0,0,0,0,0,0,0,0,0,0,0,0,0,0,0,0,0,0,0,0,0,0,0,0,0,0,0,0,0,0,0,0,0,0,0,0,0,0,0,0,0,0,0,0,0,0,0,0,0,0,0,0,0,0,0,0,0,0,0,0,0,0,0,0,0,0,0,0,0,0,0,0,0,0,0,0,0,0,0,0,0,0,0,0,0,0,0,0,0,0,113,3.8,5.98,0.01,17.65,-448.27,-4.19,-1.03,-0.98,154.35,-148.5,22.89957,0,0,0,0,0,0,0,0,0,0,0,0,0,0,0,0,0,0,0,0,0,0,0,0,0,0,0,0,0,0,0,0,0,0,0,0,0,0,0,0,0,0,0,0,0,0,0,0,0,0,0,0,0,0,0,0,0,0,0,0,0,0,0,0,0,0,0,0,0,0,0,0,0,0,0,0,0,0,0,0,0,0,0,0,0,0,0,0,0,0,0,0,0,0,0,0,0,0,0,0,0,0,0,0,0,0,0,0,0,0,0,0,0,0,0,0,0,0,0,0,0,0,0,0,0,0,0,0,0,0,0,0,0,0,0,0,0,0,0,0,0,0,0,0,0,0,0,0,0,0,0,0,0,0,0,0,0,0,0,0,0,0,857032.263429,-6885.945,195149.8618,0.0034,7.22,34.3252,20408.157,14803,1,323,1,315.582,10.4331,0.2781,0.4018,306.283686,0.052218,1196.73676,915.287181,592.38126,5181.099044,15171.2232,10346.8836,6644.645879,2754.028798,0.000089,0,0.000005,0.000004,0,0,0.039804,12.625792,0,940.375263,7716.36052,8590.19565,16172.517,21208.6976,1051.138634,209.430165,2.484489,0.351315,519.322294,1604.659848,767.167676,1367.814448,18138.208,15101.9517,8872.59945,2997.22331,0.000018,0,0,1173.591204,20852.86376,1357.817728,1811.006835,1449.341579,458.92051,3203.5659,2771.7317,599.025625,12.095093,275205.117249,1.167336,0,42.254068,18683.3745,57358.8489,6449.01348,3346.021777,99.344517,1.808499,0.48573,2.016076,0,0,1.106704,22.742387,0,0.609181,3.190049,0.99597,4.236055,119.794728,8204.4729,54331.0304,36769.5926,0,0,0,7582.092875,6653.728215,3878.912924,970.90224,278.4851,36.753147,8.067594,1.609346,0.141602,0.035963,33.8305,0,48.0539,51.597183,33.589341,42.186838,1601.87856,4213.048552,5925.1205,0.207523,0.595536,0.161678,4552.320416,25.95041,1.191839,5.328608,22372.43679,1344.37793,20260.7195,526.262593,725.47692,1787.973688,2011.734582,11289.6854,1056.802845,20.477481,4.887725,0.076431,0.054658,0.00004,0.657962,114.20913,1.811067,185764.4808,7564.1865,9.170457,4.734267,1.041569,0.47841,0.893987,0,0.000002,0.000001,0,0.057976,0.635712,0,0.332503,1.436275,0.863828,0.764117,2.967114,16.373217,2587.060866,226728.8166,0,0,0,292709.328,869733.276,0,0,0,0,0,0,0,0,0,0,0,0,0,0,0,0,0,0,0,0,0,0,0,0,0,0,0,0,0,0,0,0,0,0,0,0,0,0,0,0,0,0,0,0,0,0,0,0,0,0,0,0,0,0,0,0,0,0,0,0,0,0,0,0,0,0,0,0,0,0,0,0,0,0,0,0,0,0,0,0,0,0,0,0,0,0,0,0,0,0,0,0,0,0,0,0,0,0,0,0,0,0,0,0,0,0,0,0,0,0,0,0,0,0,0,0,0,0,0,0,0,0,0,0,0,0,0,0,0,0,0,0,0,0,0,0,0,0,0,0,0,0,0,0,0,0,0,0,0,0,0,0,0,0,0,0,0,0,0,0,0,0,1541306.587433,-4490.64,215057.5325,0.0056,-3.04,33.9664,3048.4125,9831,1,209,1,333.7615,-8.2124,1.6789,-0.5586,333.704493,0.030615,977.433428,676.44422,388.02696,2036.85823,6989.56608,5220.56004,3266.703482,1255.787093,0.000101,0,0.000005,0.000003,0,0,0.039804,7.034385,0,1058.524381,5839.873116,4432.202028,8714.36745,7314.30208,244.978408,43.841853,3.410454,0.212761,364.187905,1091.85728,491.269504,692.714148,7486.13312,8052.8998,4994.74898,1596.799466,0.000019,0,0,426.505104,1209.087072,1199.640161,1413.368415,644.135933,214.662364,3029.13258,716.90308,717.533575,33.691535,116156.44191,0.632519,0,40.977758,11238.59709,25597.8973,3957.23237,2353.030828,10.890298,0.523399,0.337932,1.949092,0,0,0.666169,20.224392,0,0.853805,3.324013,0.766411,1.412933,102.912984,5884.655625,24777.3888,18761.6572,0,0,0,3901.631825,2298.030471,1513.973719,636.95577,251.109084,75.707058,28.073441,4.567087,0.355348,0.035963,6.053568,0,12.525229,9.21851,8.635958,18.444448,875.99862,3239.893016,5417.39952,0.18757,0.595536,0.182944,2863.316232,16.008761,0.466095,3.012082,-1311.270897,1024.99609,378.23849,288.013507,345.75282,1100.546499,1057.23618,6557.15298,902.0865,20.576072,4.045471,-0.008281,0.002094,0.00004,0.402873,57.492118,2.422348,88367.5416,6164.86689,6.201566,5.077423,0.677586,0.39859,0.573355,0.22039,0.000003,0.000001,0,0.032799,1.248466,0,0.58891,1.04175,0.709789,0.426877,2.954075,9.257427,1482.27105,121038.9378,0,0,0,158336.088,508920.2094,0,0,0,0,0,0,0,0,0,0,0,0,0,0,0,0,0,0,0,0,0,0,0,0,0,0,0,0,0,0,0,0,0,0,0,0,0,0,0,0,0,0,0,0,0,0,0,0,0,0,0,0,0,0,0,0,0,0,0,0,0,0,0,0,0,0,0,0,0,0,0,0,0,0,0,0,0,0,0,0,0,0,0,0,0,0,0,0,0,0,0,0,0,0,0,0,0,0,0,0,0,0,0,0,0,0,0,0,0,0,0,0,0,0,0,0,0,0,0,0,0,0,0,0,0,0,0,0,0,0,0,0,0,0,0,0,0,0,0,0,0,0,0,0,0,0,0,0,0,0,0,0,0,0,0,0,0,0,0,0,0,0,0,0,0,0,0,0,0,0,0,0,0,0,0,0,0,0,0,0,0,0,0,0,0,0,0,0,0,0,0,0,0,0,0,0,0,0,0,0,0,0,0,0,0,0,0,0,0,0,0,0,0,0,0,0,0,0,0,0,0,0,0,0,0,0,0,0,0,0,0,0,0,0,0,0,0,0,0,0,0,0,0,0,0,0,0,0,0,0,0,0,0,0,0,0,0,0,0,0,0,0,0,0,0,0,0,0,0,0,0,0,0,0,0,0,0,0,0,0,0,0,0,0,0,0,0,0,0,0,0,0,0,0,0,0,0,0,0,0,0,0,0,0,0,0,0,0,0,0,0,0,0,0,0,0,0,0,0,0,0,0,0,0,-71.640794,133.600407,1.3,1.02,0.59,-17.629136,-0.747192,6,8,20,3.406977,0.678571,0.293515,163,164,0.166667,1.473684,20,68.996558,C
1GVPA.pdb_A_VAL_45,4.959766,0,186.048828,5,-427.146708,1,-0.375236,0,0,613.195536,3,44.29734,-101.701597,-80.007668,-434.3,-106.5,16,0.07,4.2,5.97,120.91,99,1,145.998937,21.693929,17.88,-2.69,-2.53,-1.29,13.361,0.16909,29.896,23.958,15.875,60.064,114.61,83.297,61.689,35.371,-0.009446,0.000101,-0.002307,0.002181,0.000909,-0.000393,0.19951,5.0082,0,25.686,64.648,63.155,109.75,138.23,21.573,10.039,1.6606,1.0489,15.331,31.871,19.74,25.479,128.08,105.78,71.705,37.597,-0.004248,0.000101,-0.000627,20.652,238.05,27.697,29.595,20.417,11.266,40.155,22.465,24.475,3.4778,-323.6086,0.88855,0.000003,12.994,101.78,215.72,55.196,44.868,3.4978,0.89122,1.2641,2.0783,0.000134,0.000098,-0.87315,10.268,0.000007,0.92692,2.6423,1.7375,1.4425,5.8876,69.445,200.76,145.18,-0.000091,-0.000157,0,86.065,62.749,47.117,23.777,12.48,4.3047,3.1433,1.2686,0.3763,0.18964,2.4604,0,3.5391,3.0362,2.9387,4.2947,32.82,35.782,111.95,0.44414,0.77171,0.42772,54.058,-4.1401,0.9559,-1.8619,254.98,27.59,237.38,13.967,15.33,27.857,24.882,61.338,23.726,4.1296,2.051,0.58176,0.25656,-0.006351,0.67049,6.377,3.2348,346.57,68.691,4.3673,2.9517,1.6287,1.3711,1.6632,1.4325,0.00153,0.000979,0,-0.20266,3.2426,0,1.6666,2.0465,1.6446,1.668,2.6455,4.1413,33.73,387.5,-0.000462,-0,-0.000268,438.29,766.12,-0.010915,0.664805,1488.418066,0.675474,0.108461,-714.77359,0.700258,0.886067,0.599892,0.695744,0.627413,0.335645,0.681778,4941.327704,4.831552,3.149941,0.559198,0.477248,0.634276,0.548363,0.450208,0.721799,0.814906,0.694278,0.635368,0.515347,0.669364,0.490953,0.695744,0.832554,0.631939,0.695744,0.607049,1.099257,0,0.537761,0.507281,0.509582,0.730818,0.873463,0.654075,0.795388,0.497597,1.414348,0.539602,0.631426,0.507594,0.567093,0.807238,0.727364,0.617699,0.516846,0.681347,0.792389,0.697153,0.610072,1.282995,0.543964,0.493229,0.348785,0.264827,0.503024,0.241124,0.596135,0.406333,0.553277,0.671875,0.318106,1.182227,0.575566,0.767228,0.535281,0.600021,0.437525,0.576384,1.212449,0.95084,0.695744,0.69168,0.657424,1.191792,0.333111,0.702687,1.037268,1.137342,0.620428,0.412614,0.572668,0.732236,0.620947,0.598127,0.695744,0,0.732198,0.665799,0.677767,0.542999,0.478469,0.328614,0.381117,0.237045,0.167248,0.133758,0.513765,0,0.254149,0.287097,0.319688,0.411348,0.682843,0.524582,1.029591,0.694695,0.691929,0.694712,0.60844,0.641191,0.786123,0.650886,1.320614,0.582837,1.314314,0.52921,0.467407,0.507085,0.294579,0.390062,0.425516,0.403881,0.494266,1.441493,1.142567,0.68635,0.649359,0.449811,1.291687,0.679786,0.56767,1.135843,0.906503,0.996541,0.998381,1.174453,1.542864,0.678835,0.693845,0.682761,0.685694,1.532923,?,1.492948,1.102911,1.012036,1.076927,0.962685,0.790764,0.543357,0.665796,0.717812,0.708883,0.800908,0.663496,0.643899,-217.15,-53.25,8,0.035,2.1,2.985,60.455,49.5,0.5,72.999469,10.846964,8.94,-1.345,-1.265,-0.645,6.6805,0.084545,14.948,11.979,7.9375,30.032,57.305,41.6485,30.8445,17.6855,-0.004723,0.000051,-0.001153,0.001091,0.000455,-0.000197,0.099755,2.5041,0,12.843,32.324,31.5775,54.875,69.115,10.7865,5.0195,0.8303,0.52445,7.6655,15.9355,9.87,12.7395,64.04,52.89,35.8525,18.7985,-0.002124,0.000051,-0.000313,10.326,119.025,13.8485,14.7975,10.2085,5.633,20.0775,11.2325,12.2375,1.7389,-161.8043,0.444275,0.000001,6.497,50.89,107.86,27.598,22.434,1.7489,0.44561,0.63205,1.03915,0.000067,0.000049,-0.436575,5.134,0.000004,0.46346,1.32115,0.86875,0.72125,2.9438,34.7225,100.38,72.59,-0.000045,-0.000078,0,43.0325,31.3745,23.5585,11.8885,6.24,2.15235,1.57165,0.6343,0.18815,0.09482,1.2302,0,1.76955,1.5181,1.46935,2.14735,16.41,17.891,55.975,0.22207,0.385855,0.21386,27.029,-2.07005,0.47795,-0.93095,127.49,13.795,118.69,6.9835,7.665,13.9285,12.441,30.669,11.863,2.0648,1.0255,0.29088,0.12828,-0.003175,0.335245,3.1885,1.6174,173.285,34.3455,2.18365,1.47585,0.81435,0.68555,0.8316,0.71625,0.000765,0.000489,0,-0.10133,1.6213,0,0.8333,1.02325,0.8223,0.834,1.32275,2.07065,16.865,193.75,-0.000231,-0,-0.000134,219.145,383.06,1037883.946975,2436.72,381007.047,0.03325,19.32,67.6998,29376.89815,23661,2,536,23,636.7068,10.1682,2.79565,-1.20615,425.95536,0.091834,1825.763668,1402.896627,787.098375,7749.30712,23337.91969,14478.642891,8769.183883,3850.84077,0.000177,0,0.000011,0.000009,0.000002,0,0.079608,41.086021,0,1417.751613,9533.1557,12111.73959,24588.225375,34011.698845,1328.573205,244.991756,15.35507,1.298433,671.145187,2149.459917,1010.60904,1551.492747,30990.36488,22168.15593,11884.314995,4062.675425,0.000036,0,0.000001,853.010208,66049.948125,1534.247618,2229.198983,2222.298574,933.10645,4732.206517,3142.965825,1250.611313,31.365757,304072.753329,1.701915,0,240.614446,25895.52917,89892.6812,7536.627428,4557.377364,84.214432,1.992639,2.156188,6.927597,0,0,1.64267,153.138492,0,1.619176,10.095568,4.245434,4.517621,118.694605,11489.328025,80744.6682,50124.8468,0,0,0,14228.739158,8690.140384,4477.175132,1344.11381,419.30304,59.073613,26.004521,8.644684,1.166398,0.37548,30.468855,0,125.6154,77.057845,67.871334,89.087968,2284.46892,2869.680618,17565.346825,0.39103,1.20592,0.358863,6931.451905,37.284292,1.808195,7.601952,73946.176095,1643.219015,64645.268116,464.80081,701.08689,2079.831477,3743.783043,14089.154586,1759.104955,55.582145,11.715004,0.355544,0.068022,0.000081,0.976173,136.554208,13.277512,261019.1955,11003.061762,25.942199,13.71168,4.742815,3.393514,3.954699,2.757326,0.000005,0.000002,0,0.086214,13.039143,0,3.110059,7.116755,4.636777,4.079386,10.348111,34.500342,3361.63299,322624.75,0,0,0,420372.7048,1322303.967,0.00154,-0.076393,0.00341,0.000084,0.087685,0.003467,0.007109,0.003008,0.003584,0.003835,0.000473,0.003759,0.039935,-0.132106,0.04859,0.002367,0.001766,0.003147,0.002419,0.001601,0.004361,0.005627,0.00411,0.00341,0.002417,0.003256,0.001924,0.003584,0.005401,0.003264,0.003584,0.002713,0.009959,0,0.002152,0.001923,0.002249,0.00447,0.006697,0.003972,0.005782,0.002143,0.015357,0.002072,0.003082,0.002045,0.002679,0.005708,0.004427,0.003191,0.002369,0.003412,0.003349,0.003539,0.002858,0.014112,0.002146,0.00181,0.001037,0.000609,0.001887,0.000547,0.00234,0.000565,0.002609,0.0038,0.001108,0.011258,0.002762,0.005121,0.002395,0.002624,0.002091,0.0029,0.010605,0.006945,0.003584,0.003719,0.003609,0.011688,0.001207,0.003465,0.008237,0.010129,0.003449,0.001411,0.002536,0.004612,0.003276,0.002642,0.003584,0,0.004867,0.004098,0.004085,0.00238,0.001711,0.000633,0.000681,0.000423,0.000271,0.000279,0.001705,0,0.000772,0.00076,0.000844,0.001103,0.003373,0.002379,0.008767,0.003718,0.003572,0.003585,0.003098,0.003421,0.005341,0.003549,0.014833,0.002379,0.014667,0.002032,0.001705,0.001924,0.000781,0.0012,0.001311,0.001548,0.002736,0.016203,0.009674,0.003483,0.003513,0.001927,0.01393,0.003943,0.002482,0.009875,0.006181,0.008317,0.008429,0.011728,0.018263,0.003359,0.003552,0.003436,0.003956,0.018116,-9999,0.017018,0.00976,0.009178,0.009491,0.007683,0.005045,0.002491,0.003726,0.003818,0.003766,0.004807,0.0037,0.003496,381531.310373,11251.725,191867.2255,0.0056,18.27,35.79015,16363.9594,10494,1,280,2,345.4416,9.58985,5.32565,1.4964,180.988106,0.028591,911.409456,584.683011,260.786563,3763.820464,14173.24565,7662.366084,4244.82009,1421.383635,0.000089,0,0.000005,0.000005,0.000001,0,0.039804,25.757423,0,660.759507,4181.1094,4542.48653,13274.2625,20590.04965,510.190664,111.63368,2.981524,1.140574,235.039561,1054.340486,392.64834,696.099019,17505.9744,12093.2985,5731.308945,1613.118084,0.000018,0,0,426.505104,64774.59525,767.123809,875.864025,416.853889,126.922756,1612.424025,504.676225,599.025625,12.095093,111035.951795,0.850809,0,171.800171,11474.1683,50039.4898,3296.360316,2052.868038,15.859025,0.95709,1.597949,4.319331,0,0,0.817103,107.772928,0,0.859181,6.981749,3.018906,2.276698,39.547598,4953.51185,43336.0536,23381.9649,0,0,0,7898.18505,4147.018661,2356.274053,597.837,167.21952,20.065068,9.880335,1.609346,0.141602,0.035963,6.053568,0,12.525229,9.21851,8.635958,18.444448,1077.1524,1686.870826,13441.27675,0.201415,0.595536,0.182944,3138.039871,18.375213,1.008474,3.723893,74690.0165,761.2081,64149.5712,195.077089,235.0089,776.012449,619.113924,3774.249816,569.910383,18.50577,4.937065,0.359275,0.065823,0.00004,0.481003,48.481461,10.463931,130630.89725,4872.973885,19.073309,8.902475,2.77506,2.000846,2.766234,2.052056,0.000002,0.000001,0,0.044265,10.514455,0,2.777556,4.188162,2.849763,2.907491,7.16904,17.505068,1208.61336,162416.75,0,0,0,207024.09005,636438.8676,-9999,-9999,-9999,-9999,-9999,-9999,-9999,-9999,-9999,-9999,-9999,-9999,-9999,-9999,-9999,-9999,-9999,-9999,-9999,-9999,-9999,-9999,-9999,-9999,-9999,-9999,-9999,-9999,-9999,-9999,-9999,-9999,-9999,-9999,-9999,-9999,-9999,-9999,-9999,-9999,-9999,-9999,-9999,-9999,-9999,-9999,-9999,-9999,-9999,-9999,-9999,-9999,-9999,-9999,-9999,-9999,-9999,-9999,-9999,-9999,-9999,-9999,-9999,-9999,-9999,-9999,-9999,-9999,-9999,-9999,-9999,-9999,-9999,-9999,-9999,-9999,-9999,-9999,-9999,-9999,-9999,-9999,-9999,-9999,-9999,-9999,-9999,-9999,-9999,-9999,-9999,-9999,-9999,-9999,-9999,-9999,-9999,-9999,-9999,-9999,-9999,-9999,-9999,-9999,-9999,-9999,-9999,-9999,-9999,-9999,-9999,-9999,-9999,-9999,-9999,-9999,-9999,-9999,-9999,-9999,-9999,-9999,-9999,-9999,-9999,-9999,-9999,-9999,-9999,-9999,-9999,-9999,-9999,-9999,-9999,-9999,-9999,-9999,-9999,-9999,-9999,-9999,-9999,-9999,-9999,-9999,-9999,-9999,-9999,-9999,-9999,-9999,-9999,-9999,-9999,-9999,-9999,-9999,-9999,-9999,-9999,-9999,5964.85027,14.004138,2189.695672,0.000191,0.111034,0.389079,168.832748,135.982759,0.011494,3.08046,0.132184,3.659234,0.058438,0.016067,-0.006932,2.448019,0.000528,10.492895,8.062624,4.523554,44.536248,134.125975,83.210591,50.397609,22.131269,0.000001,0,0,0,0,0,0.000458,0.236127,0,8.147998,54.788251,69.607699,141.31164,195.469534,7.635478,1.407999,0.088248,0.007462,3.857156,12.353218,5.808098,8.916625,178.105545,127.403195,68.300661,23.348709,0,0,0,4.902358,379.597403,8.817515,12.811488,12.771831,5.362681,27.196589,18.063022,7.187421,0.180263,1747.544559,0.009781,0,1.382842,148.82488,516.624605,43.313951,26.191824,0.483991,0.011452,0.012392,0.039814,0,0,0.009441,0.880106,0,0.009306,0.058021,0.024399,0.025963,0.682153,66.030621,464.049817,288.073832,0,0,0,81.774363,49.943336,25.730892,7.724792,2.409788,0.339504,0.149451,0.049682,0.006703,0.002158,0.175108,0,0.721928,0.442861,0.390065,0.512,13.129132,16.492417,100.950269,0.002247,0.006931,0.002062,39.83593,0.214278,0.010392,0.043689,424.978024,9.443787,371.524529,2.671269,4.029235,11.953054,21.515994,80.972153,10.109799,0.319438,0.067328,0.002043,0.000391,0,0.00561,0.784794,0.076308,1500.110319,63.235987,0.149093,0.078803,0.027258,0.019503,0.022728,0.015847,0,0,0,0.000495,0.074938,0,0.017874,0.040901,0.026648,0.023445,0.059472,0.198278,19.31973,1854.16523,0,0,0,2415.935085,7599.448086,-9999,-9999,-9999,-9999,-9999,-9999,-9999,-9999,-9999,-9999,-9999,-9999,-9999,-9999,-9999,-9999,-9999,-9999,-9999,-9999,-9999,-9999,-9999,-9999,-9999,-9999,-9999,-9999,-9999,-9999,-9999,-9999,-9999,-9999,-9999,-9999,-9999,-9999,-9999,-9999,-9999,-9999,-9999,-9999,-9999,-9999,-9999,-9999,-9999,-9999,-9999,-9999,-9999,-9999,-9999,-9999,-9999,-9999,-9999,-9999,-9999,-9999,-9999,-9999,-9999,-9999,-9999,-9999,-9999,-9999,-9999,-9999,-9999,-9999,-9999,-9999,-9999,-9999,-9999,-9999,-9999,-9999,-9999,-9999,-9999,-9999,-9999,-9999,-9999,-9999,-9999,-9999,-9999,-9999,-9999,-9999,-9999,-9999,-9999,-9999,-9999,-9999,-9999,-9999,-9999,-9999,-9999,-9999,-9999,-9999,-9999,-9999,-9999,-9999,-9999,-9999,-9999,-9999,-9999,-9999,-9999,-9999,-9999,-9999,-9999,-9999,-9999,-9999,-9999,-9999,-9999,-9999,-9999,-9999,-9999,-9999,-9999,-9999,-9999,-9999,-9999,-9999,-9999,-9999,-9999,-9999,-9999,-9999,-9999,-9999,-9999,-9999,-9999,-9999,-9999,-9999,-9999,-9999,-9999,-9999,-9999,-9999,44614161.384493,22758.540552,4742364.510459,0,0.023052,0.150298,29632.405968,19121.935345,0.000131,9.855799,0.017437,13.258438,0.006434,0.002881,0.001069,6.060414,0,109.047729,66.065543,22.638294,2049.432145,18972.54967,7080.556187,2634.590575,610.590589,0,0,0,0,0,0,0,0.061772,0,66.822116,3105.653141,5940.25372,20250.53986,40440.097755,62.143159,2.546804,0.015918,0.000088,17.851449,153.625644,35.085555,79.911167,34101.368766,16741.537942,4884.371478,635.211434,0,0,0,23.760006,278521.507863,76.865065,170.837346,235.727652,51.960078,905.122673,474.625667,51.342618,0.037169,3256213.931167,0.000097,0,2.270593,24151.527966,282080.199461,1914.839836,701.906357,0.527408,0.00014,0.000188,0.001689,0,0,0.000091,0.917534,0,0.000086,0.003817,0.000717,0.000686,0.52653,4431.793904,222940.072084,88080.506111,0,0,0,7005.40248,2724.758846,671.868739,60.971233,6.120289,0.135498,0.027594,0.005324,0.000121,0.000014,0.06003,0,1.034178,0.331715,0.234987,0.364169,172.145323,288.452651,12967.687198,0.000005,0.000048,0.000004,1635.005475,0.047025,0.00011,0.001948,370478.406906,89.60125,272745.465275,7.600449,18.5383,150.719532,898.251738,8181.576301,116.394185,0.131962,0.005558,0.000008,0,0,0.000032,0.761737,0.007733,2320617.787084,4021.853018,0.026935,0.006689,0.000827,0.000435,0.000592,0.000321,0,0,0,0,0.007671,0,0.000511,0.001763,0.000816,0.000649,0.004038,0.038907,419.943949,3556813.702003,0,0,0,5931049.319569,59264579.029038,0,0,0,0,0,0,0,0,0,0,0,0,0,0,0,0,0,0,0,0,0,0,0,0,0,0,0,0,0,0,0,0,0,0,0,0,0,0,0,0,0,0,0,0,0,0,0,0,0,0,0,0,0,0,0,0,0,0,0,0,0,0,0,0,0,0,0,0,0,0,0,0,0,0,0,0,0,0,0,0,0,0,0,0,0,0,0,0,0,0,0,0,0,0,0,0,0,0,0,0,0,0,0,0,0,0,0,0,0,0,0,0,0,0,0,0,0,0,0,0,0,0,0,0,0,0,0,0,0,0,0,0,0,0,0,0,0,0,0,0,0,0,0,0,0,0,0,0,0,0,0,0,0,0,0,0,0,0,0,0,0,0,99,4.2,5.97,0.07,17.88,-434.3,-2.69,-2.53,-1.29,120.91,-106.5,21.693929,0,0,0,0,0,0,0,0,0,0,0,0,0,0,0,0,0,0,0,0,0,0,0,0,0,0,0,0,0,0,0,0,0,0,0,0,0,0,0,0,0,0,0,0,0,0,0,0,0,0,0,0,0,0,0,0,0,0,0,0,0,0,0,0,0,0,0,0,0,0,0,0,0,0,0,0,0,0,0,0,0,0,0,0,0,0,0,0,0,0,0,0,0,0,0,0,0,0,0,0,0,0,0,0,0,0,0,0,0,0,0,0,0,0,0,0,0,0,0,0,0,0,0,0,0,0,0,0,0,0,0,0,0,0,0,0,0,0,0,0,0,0,0,0,0,0,0,0,0,0,0,0,0,0,0,0,0,0,0,0,0,0,1495487.665867,-5070.465,194119.071,0.0371,-16.38,58.1478,12427.1298,12672,1,336,1,304.854,-7.6396,-3.5673,4.0506,216.461561,0.072748,948.241328,939.776508,585.295375,3576.751136,12720.5639,8614.57574,5391.248466,2035.919389,0.000092,0,0.000005,0.000004,0.000001,0,0.039804,15.146299,0,1150.450254,4890.750496,7576.0738,15115.8675,16882.0299,631.290699,106.503751,10.362144,0.518618,446.668685,1417.398983,503.31078,937.550763,14444.8624,12164.7,7566.3116,2534.78974,0.000018,0,0,438.44196,48640.7565,1163.744849,1235.2953,630.905717,354.676212,3081.65532,1090.22645,1049.0964,12.095093,135132.18794,0.9623,0,70.47036,15703.6362,45801.6704,4639.444584,3368.420232,28.112518,1.910152,0.890268,2.717585,0,0,0.938636,43.042429,0,0.942956,3.759993,1.411406,3.171625,81.643349,7181.30745,43342.0764,29115.849,0,0,0,6612.71821,3568.159136,2456.303444,1030.090971,314.22144,53.993852,18.69572,2.802845,0.141602,0.035963,18.266748,0,31.999834,22.191586,20.456291,34.83603,969.831,3881.63136,10174.2399,0.210465,0.595536,0.181764,3785.41145,21.807149,1.069652,4.330593,57166.516,1298.82684,47100.9396,271.448645,325.53255,1012.267666,1077.01737,7575.85638,1041.381592,27.381313,7.173783,0.240052,0.054658,0.00005,0.556916,90.317451,1.811067,143913.1925,7279.87218,7.505642,7.636343,2.144509,1.784898,0.799816,0,0.000002,0.000001,0,0.049524,0.635712,0,0.332503,1.40482,1.559558,1.382855,4.474863,19.202794,1627.94472,188286.25,0,0,0,238149.2544,756849.948,0,0,0,0,0,0,0,0,0,0,0,0,0,0,0,0,0,0,0,0,0,0,0,0,0,0,0,0,0,0,0,0,0,0,0,0,0,0,0,0,0,0,0,0,0,0,0,0,0,0,0,0,0,0,0,0,0,0,0,0,0,0,0,0,0,0,0,0,0,0,0,0,0,0,0,0,0,0,0,0,0,0,0,0,0,0,0,0,0,0,0,0,0,0,0,0,0,0,0,0,0,0,0,0,0,0,0,0,0,0,0,0,0,0,0,0,0,0,0,0,0,0,0,0,0,0,0,0,0,0,0,0,0,0,0,0,0,0,0,0,0,0,0,0,0,0,0,0,0,0,0,0,0,0,0,0,0,0,0,0,0,0,0,0,0,0,0,0,0,0,0,0,0,0,0,0,0,0,0,0,0,0,0,0,0,0,0,0,0,0,0,0,0,0,0,0,0,0,0,0,0,0,0,0,0,0,0,0,0,0,0,0,0,0,0,0,0,0,0,0,0,0,0,0,0,0,0,0,0,0,0,0,0,0,0,0,0,0,0,0,0,0,0,0,0,0,0,0,0,0,0,0,0,0,0,0,0,0,0,0,0,0,0,0,0,0,0,0,0,0,0,0,0,0,0,0,0,0,0,0,0,0,0,0,0,0,0,0,0,0,0,0,0,0,0,0,0,0,0,0,0,0,0,0,0,0,0,0,0,0,0,0,0,0,0,0,0,0,0,0,0,0,0,0,415590.542513,15815.25,194683.661,0.0007,15.96,35.7006,18662.4585,11187,1,304,1,315.582,11.2711,2.6059,1.2642,183.459891,0.028591,929.048096,595.380258,269.5575,3919.956832,15211.0392,8386.34196,4684.107459,1591.659629,0.000088,0,0.000005,0.000005,0.000001,0,0.039804,26.432779,0,661.748418,4182.854896,5096.419035,14503.4625,22072.5664,554.986998,122.485839,3.205456,1.180957,235.039561,1092.920332,395.62908,743.018598,18607.4624,12997.1886,6321.010865,1812.701758,0.000018,0,0,426.505104,72881.388,767.123809,875.864025,416.853889,126.922756,1612.424025,504.676225,599.025625,12.095093,117349.377597,0.912097,0,174.756306,12589.1682,53543.8612,3546.122216,2092.598652,19.483446,1.119907,1.597949,4.319331,0,0,0.871814,110.114032,0,0.859181,6.981749,3.018906,2.472589,44.431362,5084.415675,46367.5296,25686.6974,0,0,0,8389.185875,4356.600321,2492.536417,630.32827,178.68864,21.599693,9.880335,1.609346,0.141602,0.035963,6.053568,0,12.525229,9.21851,8.635958,18.444448,1077.1524,2093.390128,14349.751,0.20557,0.595536,0.182944,3353.812378,19.609998,1.103204,3.981115,84365.2326,761.2081,71949.878,195.077089,235.0089,776.012449,619.113924,3786.149388,576.89769,19.957944,5.667528,0.380105,0.065823,0.00004,0.512449,56.296794,10.463931,141151.0296,5027.49429,19.073309,9.092417,2.897457,2.121777,2.766234,2.052056,0.000002,0.000001,0,0.047459,10.514455,0,2.777556,4.188162,2.994817,3.032758,7.339411,17.85977,1279.51382,174677.25,0,0,0,221950.056,685937.8808,0,0,0,0,0,0,0,0,0,0,0,0,0,0,0,0,0,0,0,0,0,0,0,0,0,0,0,0,0,0,0,0,0,0,0,0,0,0,0,0,0,0,0,0,0,0,0,0,0,0,0,0,0,0,0,0,0,0,0,0,0,0,0,0,0,0,0,0,0,0,0,0,0,0,0,0,0,0,0,0,0,0,0,0,0,0,0,0,0,0,0,0,0,0,0,0,0,0,0,0,0,0,0,0,0,0,0,0,0,0,0,0,0,0,0,0,0,0,0,0,0,0,0,0,0,0,0,0,0,0,0,0,0,0,0,0,0,0,0,0,0,0,0,0,0,0,0,0,0,0,0,0,0,0,0,0,0,0,0,0,0,0,-128.606248,136.069584,0.91,1.49,0.47,-15.579741,-1.471155,6,10,42,2.709302,0.577778,0.369099,86,86,0.166667,1.730769,42,88.765222,NC
1GVPA.pdb_A_ASN_29,4.789269,-36.193102,-117.533068,40,389.513797,0.5,-9.568014,-3.083099,-25.772192,-507.046865,15,33.580877,-111.289656,-45.301962,-466.91,-55.42,14,1.31,-3.5,5.41,17.87,114,1,144.870533,98.361021,21.72,3.22,1.45,0.84,21.261,0.48724,49.108,39.682,29.263,45.439,70.074,68.986,60.087,38.302,-0.010241,0.000336,-0.002307,0.001238,0.001885,-0.000393,0.39902,1.2254,0,51.789,130.02,75.551,83.145,61.627,13.012,5.9166,1.3079,0.24362,29.901,48.749,37.543,32.831,71.57,82.791,73.858,43.896,-0.004457,0.000101,-0.000627,41.303,0.543,57.521,57.165,39.451,23.696,34.653,101.53,52.558,14.223,-413.237,0.83865,0.000007,2.8762,113.02,140.52,83.178,78.137,2.4464,0.5696,0.47841,1.4633,0.000134,0.000099,-0.86727,2.0376,0.000013,1.1032,1.296,0.47052,0.81558,10.855,119.13,145.86,141.12,-0.000118,-0.000157,0,66.073,54.338,42.05,32.776,21.274,14.644,11.886,5.5164,2.0639,1.0762,2.4604,0,4.5431,7.9594,7.2504,9.6773,51.541,46.51,41.051,0.43674,0.77192,0.42772,60.542,-4.329,0.52308,-1.884,-4.8318,55.18,1.4922,30.813,35.446,50.373,47.325,120.63,68.525,10.892,1.9749,-0.011431,0.010799,-0.006351,0.68743,8.0909,1.0029,290.39,118.82,1.5167,1.9548,0.25566,0.13273,0.52466,0,0.001626,0.001141,0,-0.17984,0.43956,0,0.39902,0.68897,0.13273,0.37729,1.2938,2.6556,48.464,368.24,-0.000425,-0,-0.000211,422.69,764.52,-0.014907,1.096447,1052.495421,0.981964,1.83554,318.292439,0.935967,0.300026,1.120494,1.063799,1.038231,1.556709,1.261758,-7360.857949,-3.213225,-2.837705,1.280275,2.025589,1.585269,1.40622,1.240254,0.991994,0.909623,0.983235,1.020013,0.941711,1.068282,2.184908,1.063799,0.811064,1.906903,1.063799,1.793811,0.569897,0,1.538829,1.440453,0.958819,0.949823,0.787299,0.782288,0.964515,0.702595,0.737812,1.491927,1.454077,1.453369,1.166533,0.883744,0.982127,1.020651,0.972441,1.076207,0.877413,1.066848,1.912947,0.006837,1.597282,1.360282,1.10256,0.864361,0.63153,1.829833,1.665783,1.025168,1.192008,1.074972,1.336911,0.581987,1.005515,0.936976,1.251213,1.494421,0.617751,0.591401,0.912531,1.209997,1.063799,1.129149,1.086148,0.551782,0.998084,1.15648,0.956784,0.655215,0.650947,1.067693,1.464013,0.962615,0.998507,1.135661,1.063799,0,1.062577,1.127495,1.111285,1.145608,1.091293,1.054768,1.13021,1.192712,1.315342,1.584309,0.852105,0,0.641899,1.298324,1.27876,1.195002,1.618842,0.953651,0.730257,1.074996,1.069157,1.055524,1.110533,1.098666,0.797759,1.098622,-0.059076,1.620582,0.019469,1.682443,1.625782,1.334873,0.928841,1.115005,1.653749,1.711885,0.92082,-0.066854,0.088319,1.052491,1.100656,0.938989,0.93935,0.988445,1.437145,0.796996,1.005652,0.339495,0.220656,0.860952,0,1.073833,1.226456,1.075038,1.033814,0.543158,?,0.834312,0.834362,0.193675,0.514893,0.909312,0.927122,1.259349,1.066362,1.013311,1.101155,1.01996,1.079819,1.069565,-233.455,-27.71,7,0.655,-1.75,2.705,8.935,57,0.5,72.435266,49.18051,10.86,1.61,0.725,0.42,10.6305,0.24362,24.554,19.841,14.6315,22.7195,35.037,34.493,30.0435,19.151,-0.005121,0.000168,-0.001153,0.000619,0.000943,-0.000197,0.19951,0.6127,0,25.8945,65.01,37.7755,41.5725,30.8135,6.506,2.9583,0.65395,0.12181,14.9505,24.3745,18.7715,16.4155,35.785,41.3955,36.929,21.948,-0.002229,0.000051,-0.000313,20.6515,0.2715,28.7605,28.5825,19.7255,11.848,17.3265,50.765,26.279,7.1115,-206.6185,0.419325,0.000004,1.4381,56.51,70.26,41.589,39.0685,1.2232,0.2848,0.239205,0.73165,0.000067,0.00005,-0.433635,1.0188,0.000007,0.5516,0.648,0.23526,0.40779,5.4275,59.565,72.93,70.56,-0.000059,-0.000078,0,33.0365,27.169,21.025,16.388,10.637,7.322,5.943,2.7582,1.03195,0.5381,1.2302,0,2.27155,3.9797,3.6252,4.83865,25.7705,23.255,20.5255,0.21837,0.38596,0.21386,30.271,-2.1645,0.26154,-0.942,-2.4159,27.59,0.7461,15.4065,17.723,25.1865,23.6625,60.315,34.2625,5.446,0.98745,-0.005716,0.005399,-0.003175,0.343715,4.04545,0.50145,145.195,59.41,0.75835,0.9774,0.12783,0.066365,0.26233,0,0.000813,0.000571,0,-0.08992,0.21978,0,0.19951,0.344485,0.066365,0.188645,0.6469,1.3278,24.232,184.12,-0.000213,-0,-0.000105,211.345,382.26,1356617.955489,-5376.8484,746229.5693,3.3012,6.125,115.233,5303.19055,47538,3.5,833,59,1312.431,0.2737,-1.70375,-2.4402,1457.026961,0.414759,5555.293392,4140.102424,2737.568282,9849.244043,23700.848724,20443.897621,14804.295147,6747.835699,0.000359,0,0.000019,0.000007,0.000007,0.000001,0.299157,12.252174,0,6353.629887,46297.06653,25352.800172,30808.298865,22114.571629,973.68796,147.284586,8.692827,0.353817,2194.344687,6065.399329,3732.487517,3892.295621,27612.600625,29854.682973,22049.56732,8139.701124,0.000068,0,0.000001,2985.463446,224.626883,7735.596643,9930.503722,6758.863673,3142.006664,6663.356064,21012.24268,6050.73975,592.897845,594284.022527,2.768518,0,73.107971,52334.53261,95691.3096,22271.907636,14711.321812,41.097685,2.388766,1.206928,7.70486,0,0,2.908251,40.869264,0,3.428652,7.681068,1.791307,5.097334,466.444235,35631.961695,98790.978,84072.24,0,0,0,18034.030693,11847.04245,6611.6056,3592.511808,1575.946009,700.7586,360.07805,92.585051,13.623763,3.04613,31.454615,0,196.099504,233.126846,186.953377,338.054702,5980.998033,8326.17369,11213.409058,0.685182,2.099877,0.635688,13593.49526,71.036293,1.488144,13.581285,-2048.688515,6494.27215,595.920963,2106.915908,2955.398865,7890.048922,12224.923012,46227.406395,10684.55505,246.067707,17.072813,-0.010368,0.006784,0.000141,1.800458,283.086027,5.751456,371127.1317,36328.73972,14.071943,14.921477,0.996815,0.46241,1.673639,0,0.000009,0.000004,0,0.132049,2.251099,0,1.010369,3.20698,0.511764,1.197673,7.406449,34.596095,7410.1456,538841.9096,0.000001,0,0,699247.6132,2277917.9208,0.002292,0.031027,0.00398,0.018281,0.036115,0.002332,0.000152,0.003512,0.003584,0.002685,0.000473,0.004427,0.03379,0.0223,0.006819,0.006387,0.009448,0.006929,0.005527,0.004737,0.002072,0.001905,0.002534,0.002825,0.002444,0.003958,0.011334,0.003584,0.001865,0.008517,0.003584,0.008138,0.000567,0,0.007838,0.006588,0.002829,0.00241,0.001185,0.001241,0.001642,0.001572,0.000836,0.007071,0.005914,0.006096,0.003802,0.001502,0.002485,0.003061,0.002852,0.00378,0.007611,0.003539,0.008573,0.000004,0.008112,0.006197,0.003483,0.00243,0.002191,0.006769,0.007463,0.011506,0.00375,0.002944,0.004288,0.000601,0.003159,0.001876,0.0046,0.006509,0.001044,0.001166,0.001184,0.002825,0.003584,0.003234,0.003168,0.000484,0.002875,0.004503,0.001953,0.00072,0.001181,0.005064,0.006182,0.002116,0.002767,0.004344,0.003584,0,0.002272,0.002322,0.002552,0.003684,0.00453,0.008068,0.010893,0.007529,0.006186,0.005281,0.001705,0,0.001131,0.003607,0.003609,0.004042,0.006313,0.004087,0.001333,0.00349,0.003573,0.003585,0.003415,0.00335,0.001506,0.003179,-0.000032,0.007961,0.000012,0.008253,0.007457,0.005613,0.002681,0.004294,0.007935,0.006631,0.002173,-0.000035,0.000176,0.003483,0.003273,0.002671,0.001169,0.002447,0.006276,0.001153,0.002532,0.000301,0.000158,0.000967,0,0.003881,0.004484,0.003648,0.002811,0.000312,-9999,0.00092,0.000962,0.000149,0.000469,0.001724,0.001903,0.00452,0.002918,0.00336,0.003766,0.003056,0.002996,0.00304,567997.322045,-4569.9332,223951.04695,1.22485,7.525,24.0745,350.9668,12255,1,196,2,406.8156,8.1144,-0.899,0.21,488.301387,0.152935,2007.068514,1335.656438,771.387312,1788.160967,4799.298186,4725.058098,3516.621719,1437.052738,0.000108,0,0.000005,0.000002,0.000002,0,0.119413,1.466191,0,2406.971459,14324.17338,5713.16662,7157.662043,3642.433021,159.329338,31.695226,2.18707,0.062063,802.184028,2023.302871,1170.534425,987.917621,4606.17363,6788.48944,5497.324798,1941.761508,0.00002,0,0,1279.463682,19.859193,2900.036257,2998.933065,1400.5105,506.502,1871.868428,6245.973305,1910.089115,246.460411,159592.976536,0.659099,0,9.172921,13126.76441,18328.0236,6331.135059,5092.96966,7.918874,0.384896,0.178385,1.756787,0,0,0.717172,4.461223,0,1.116615,1.654992,0.214468,0.77945,141.934552,12074.718975,19879.9887,19746.9216,0,0,0,3687.137692,2350.009824,1472.023325,925.381196,442.807673,255.889256,158.114704,28.668179,3.226825,0.681149,6.053568,0,18.359121,43.759189,36.937525,67.605618,2016.077756,2897.85206,2043.210898,0.189067,0.595779,0.182944,3459.551506,17.991757,0.284357,3.335339,-162.125976,2547.41229,51.077185,792.417921,1027.934,2263.76262,2125.247438,13503.3222,3450.0967,79.247469,3.920868,-0.000773,0.001194,0.00004,0.448225,67.196543,0.87841,81058.01265,12322.88161,2.227046,3.647461,0.100579,0.03761,0.228067,0,0.000003,0.000001,0,0.031453,0.181226,0,0.150107,0.412696,0.046384,0.143814,1.609099,6.603681,2193.383712,127206.6668,0,0,0,167619.83295,553424.5602,-9999,-9999,-9999,-9999,-9999,-9999,-9999,-9999,-9999,-9999,-9999,-9999,-9999,-9999,-9999,-9999,-9999,-9999,-9999,-9999,-9999,-9999,-9999,-9999,-9999,-9999,-9999,-9999,-9999,-9999,-9999,-9999,-9999,-9999,-9999,-9999,-9999,-9999,-9999,-9999,-9999,-9999,-9999,-9999,-9999,-9999,-9999,-9999,-9999,-9999,-9999,-9999,-9999,-9999,-9999,-9999,-9999,-9999,-9999,-9999,-9999,-9999,-9999,-9999,-9999,-9999,-9999,-9999,-9999,-9999,-9999,-9999,-9999,-9999,-9999,-9999,-9999,-9999,-9999,-9999,-9999,-9999,-9999,-9999,-9999,-9999,-9999,-9999,-9999,-9999,-9999,-9999,-9999,-9999,-9999,-9999,-9999,-9999,-9999,-9999,-9999,-9999,-9999,-9999,-9999,-9999,-9999,-9999,-9999,-9999,-9999,-9999,-9999,-9999,-9999,-9999,-9999,-9999,-9999,-9999,-9999,-9999,-9999,-9999,-9999,-9999,-9999,-9999,-9999,-9999,-9999,-9999,-9999,-9999,-9999,-9999,-9999,-9999,-9999,-9999,-9999,-9999,-9999,-9999,-9999,-9999,-9999,-9999,-9999,-9999,-9999,-9999,-9999,-9999,-9999,-9999,-9999,-9999,-9999,-9999,-9999,-9999,4455.231381,-17.657959,2450.67182,0.010841,0.020115,0.378433,17.416061,156.118227,0.011494,2.735632,0.19376,4.310118,0.000899,-0.005595,-0.008014,4.784982,0.001362,18.243985,13.596395,8.990372,32.345629,77.8353,67.139237,48.618375,22.16038,0.000001,0,0,0,0,0,0.000982,0.040237,0,20.86578,152.042911,83.260427,101.176679,72.625851,3.197662,0.483693,0.028548,0.001162,7.206386,19.91921,12.257759,12.78258,90.681775,98.044936,72.412372,26.731367,0,0,0,9.804478,0.737691,25.404258,32.612492,22.196597,10.318577,21.882943,69.005723,19.871067,1.947119,1951.671667,0.009092,0,0.240092,171.870386,314.257174,73.142554,48.313044,0.134968,0.007845,0.003964,0.025303,0,0,0.009551,0.134218,0,0.01126,0.025225,0.005883,0.01674,1.531837,117.017937,324.436709,276.09931,0,0,0,59.22506,38.906543,21.71299,11.798068,5.175521,2.301342,1.182522,0.304056,0.044741,0.010004,0.103299,0,0.644005,0.765605,0.613968,1.110196,19.64203,27.343756,36.825646,0.00225,0.006896,0.002088,44.642021,0.233288,0.004887,0.044602,-6.728041,21.327659,1.957047,6.919264,9.705743,25.911491,40.14753,151.814143,35.088851,0.808104,0.056068,-0.000034,0.000022,0,0.005913,0.929675,0.018888,1218.808314,119.306206,0.046213,0.049003,0.003274,0.001519,0.005496,0,0,0,0,0.000434,0.007393,0,0.003318,0.010532,0.001681,0.003933,0.024323,0.113616,24.335454,1769.595762,0,0,0,2296.379682,7480.847031,-9999,-9999,-9999,-9999,-9999,-9999,-9999,-9999,-9999,-9999,-9999,-9999,-9999,-9999,-9999,-9999,-9999,-9999,-9999,-9999,-9999,-9999,-9999,-9999,-9999,-9999,-9999,-9999,-9999,-9999,-9999,-9999,-9999,-9999,-9999,-9999,-9999,-9999,-9999,-9999,-9999,-9999,-9999,-9999,-9999,-9999,-9999,-9999,-9999,-9999,-9999,-9999,-9999,-9999,-9999,-9999,-9999,-9999,-9999,-9999,-9999,-9999,-9999,-9999,-9999,-9999,-9999,-9999,-9999,-9999,-9999,-9999,-9999,-9999,-9999,-9999,-9999,-9999,-9999,-9999,-9999,-9999,-9999,-9999,-9999,-9999,-9999,-9999,-9999,-9999,-9999,-9999,-9999,-9999,-9999,-9999,-9999,-9999,-9999,-9999,-9999,-9999,-9999,-9999,-9999,-9999,-9999,-9999,-9999,-9999,-9999,-9999,-9999,-9999,-9999,-9999,-9999,-9999,-9999,-9999,-9999,-9999,-9999,-9999,-9999,-9999,-9999,-9999,-9999,-9999,-9999,-9999,-9999,-9999,-9999,-9999,-9999,-9999,-9999,-9999,-9999,-9999,-9999,-9999,-9999,-9999,-9999,-9999,-9999,-9999,-9999,-9999,-9999,-9999,-9999,-9999,-9999,-9999,-9999,-9999,-9999,-9999,50080413.167439,4495.907272,10499085.344902,0.00032,0.022501,0.279656,765.921084,43516.060345,0.000229,13.574843,0.066876,32.151261,0.022293,0.001612,0.000563,42.954581,0.000004,583.84051,333.354032,152.951246,1906.195026,11119.033821,8452.095214,4559.965678,1073.212192,0,0,0,0,0,0,0.000002,0.003363,0,791.577324,44956.918208,15140.888571,19155.338493,10077.61289,19.348004,0.460689,0.001438,0.000004,92.627855,708.243217,275.925603,299.409711,15156.230954,17496.513404,9949.114044,1447.76634,0,0,0,166.311987,1.53332,1166.575138,2040.283523,1099.322513,299.757355,1158.462843,11227.579818,778.510762,12.83854,6749145.148947,0.000149,0,0.115364,56323.026731,179279.334031,9663.077823,4171.856829,0.044559,0.000144,0.000032,0.001148,0,0,0.000162,0.03644,0,0.000239,0.001187,0.000067,0.000505,4.286121,24111.710431,190229.429289,146459.607308,0,0,0,6238.077805,2846.048549,828.900873,258.101826,53.634454,11.272068,3.77638,0.251735,0.006862,0.000508,0.028065,0,2.249629,2.188391,1.292296,3.911982,717.95343,1510.39981,2615.300515,0.000009,0.000082,0.000008,3567.134489,0.096572,0.000046,0.003559,136.315724,801.944128,11.080501,85.835989,177.85398,1299.318353,4165.619799,51116.179494,2370.951861,1.537121,0.007095,0,0,0,0.000062,1.844101,0.000776,2735705.962027,25089.254061,0.004251,0.004462,0.000024,0.000005,0.000062,0,0,0,0,0,0.000133,0,0.000029,0.00023,0.000005,0.000032,0.001148,0.022646,1038.946565,5706078.865815,0,0,0,9501692.292829,101507498.228979,0,0,0,0,0,0,0,0,0,0,0,0,0,0,0,0,0,0,0,0,0,0,0,0,0,0,0,0,0,0,0,0,0,0,0,0,0,0,0,0,0,0,0,0,0,0,0,0,0,0,0,0,0,0,0,0,0,0,0,0,0,0,0,0,0,0,0,0,0,0,0,0,0,0,0,0,0,0,0,0,0,0,0,0,0,0,0,0,0,0,0,0,0,0,0,0,0,0,0,0,0,0,0,0,0,0,0,0,0,0,0,0,0,0,0,0,0,0,0,0,0,0,0,0,0,0,0,0,0,0,0,0,0,0,0,0,0,0,0,0,0,0,0,0,0,0,0,0,0,0,0,0,0,0,0,0,0,0,0,0,0,0,114,-3.5,5.41,1.31,21.72,-466.91,3.22,1.45,0.84,17.87,-55.42,98.361021,0,0,0,0,0,0,0,0,0,0,0,0,0,0,0,0,0,0,0,0,0,0,0,0,0,0,0,0,0,0,0,0,0,0,0,0,0,0,0,0,0,0,0,0,0,0,0,0,0,0,0,0,0,0,0,0,0,0,0,0,0,0,0,0,0,0,0,0,0,0,0,0,0,0,0,0,0,0,0,0,0,0,0,0,0,0,0,0,0,0,0,0,0,0,0,0,0,0,0,0,0,0,0,0,0,0,0,0,0,0,0,0,0,0,0,0,0,0,0,0,0,0,0,0,0,0,0,0,0,0,0,0,0,0,0,0,0,0,0,0,0,0,0,0,0,0,0,0,0,0,0,0,0,0,0,0,0,0,0,0,0,0,632629.353199,-2952.2234,248251.3779,1.7816,12.25,30.5665,539.4953,14706,1,224,1,375.9732,7.0196,0.7685,-0.9576,441.16575,0.135784,1886.48382,1674.77881,1133.326727,2346.061009,5939.12187,5778.405332,4094.087832,1698.272378,0.000109,0,0.000005,0.000001,0.000003,0,0.120664,2.840477,0,2229.51645,20716.0866,5975.555243,7884.390915,4398.072482,210.104764,38.338385,2.26149,0.027602,539.384139,1926.657978,1540.839806,1461.96443,6600.47168,8081.477883,6399.500268,2262.487632,0.00002,0,0,852.989556,42.802518,2883.010041,4314.299715,2212.964394,764.006432,1176.607962,8842.14617,1624.410106,108.155959,195060.095815,0.792541,0,11.70901,14951.4158,25257.0648,8326.94958,3808.553654,14.097869,0.567401,0.13261,1.485396,0,0,0.870652,6.793766,0,0.824962,1.644883,0.246007,2.200924,163.6934,11823.41424,27383.7564,22910.832,0,0,0,5761.433454,3629.615386,2305.0128,1274.49476,571.483462,216.335812,108.402697,55.550148,10.464799,3.649394,6.053568,0,16.078485,24.16633,21.30675,41.5611,1335.221146,2243.31683,2588.060295,0.20059,0.625402,0.182944,4134.473722,21.862749,0.299735,4.026862,-342.806546,1652.30992,102.490265,734.612733,1275.488864,3330.612387,3724.0989,11470.94796,3680.6148,161.659064,11.946565,-0.001715,0.002301,0.00004,0.54762,81.030363,1.183121,103213.3177,12051.9126,2.002954,3.364211,0.097846,0.088921,0.446727,0,0.000003,0.000001,0,0.037277,0.086176,0,0.079608,0.350713,0.142074,0.247306,2.106695,10.348873,2596.071088,151449.7472,0,0,0,199932.37,649620.2892,0,0,0,0,0,0,0,0,0,0,0,0,0,0,0,0,0,0,0,0,0,0,0,0,0,0,0,0,0,0,0,0,0,0,0,0,0,0,0,0,0,0,0,0,0,0,0,0,0,0,0,0,0,0,0,0,0,0,0,0,0,0,0,0,0,0,0,0,0,0,0,0,0,0,0,0,0,0,0,0,0,0,0,0,0,0,0,0,0,0,0,0,0,0,0,0,0,0,0,0,0,0,0,0,0,0,0,0,0,0,0,0,0,0,0,0,0,0,0,0,0,0,0,0,0,0,0,0,0,0,0,0,0,0,0,0,0,0,0,0,0,0,0,0,0,0,0,0,0,0,0,0,0,0,0,0,0,0,0,0,0,0,0,0,0,0,0,0,0,0,0,0,0,0,0,0,0,0,0,0,0,0,0,0,0,0,0,0,0,0,0,0,0,0,0,0,0,0,0,0,0,0,0,0,0,0,0,0,0,0,0,0,0,0,0,0,0,0,0,0,0,0,0,0,0,0,0,0,0,0,0,0,0,0,0,0,0,0,0,0,0,0,0,0,0,0,0,0,0,0,0,0,0,0,0,0,0,0,0,0,0,0,0,0,0,0,0,0,0,0,0,0,0,0,0,0,0,0,0,0,0,0,0,0,0,0,0,0,0,0,0,0,0,0,0,0,0,0,0,0,0,0,0,0,0,0,0,0,0,0,0,0,0,0,0,0,0,0,0,0,0,0,0,0,0,0,0,0,0,0,0,0,0,0,0,0,0,0,0,0,0,0,0,0,0,0,0,0,0,0,0,0,0,0,0,0,0,0,0,0,0,0,0,0,0,0,0,0,0,0,0,0,0,0,0,0,0,0,0,0,0,0,0,0,0,0,0,0,0,0,0,0,0,0,0,0,0,0,0,0,0,0,0,0,0,0,0,0,0,0,0,0,0,0,0,0,0,0,0,0,0,0,0,0,0,0,0,0,0,0,0,0,0,0,0,0,0,0,0,0,0,0,0,0,0,0,0,0,0,0,0,0,0,0,0,0,0,0,0,0,0,0,0,0,0,0,0,0,0,0,0,0,0,0,0,0,0,0,0,0,0,0,0,0,0,0,154294.048869,8229.87,209301.7457,0.0131,-13.3,32.3518,2758.2345,12882,1,266,1,383.358,-13.4918,-1.4935,-0.8232,291.934791,0.082387,1526.080208,986.137382,496.88574,2965.485457,9300.22128,6945.51048,4562.465997,1723.551698,0.000096,0,0.000005,0.000003,0.000002,0,0.079608,6.467539,0,1334.240007,8412.55404,6096.739047,10987.61175,9840.59936,334.746712,72.188437,2.524639,0.274292,458.412231,1671.700708,752.436806,957.417622,10397.6896,10172.53017,6510.804274,2116.401744,0.000019,0,0,852.989556,166.24488,1593.159137,1691.798175,805.471067,266.959136,1391.491215,2280.87145,1286.35705,49.464749,149851.100218,0.860874,0,38.682014,13979.4438,34878.4692,5343.853788,3644.231543,13.626937,0.715759,0.604758,3.041176,0,0,0.865943,21.851222,0,1.022578,3.424421,0.817528,1.397986,81.918343,8722.10295,33687.8256,24968.3616,0,0,0,6440.465675,3772.633002,2224.48705,868.89176,304.601132,73.479199,37.361264,6.998105,0.776646,0.204091,6.053568,0,16.078485,24.16633,21.30675,41.5611,1691.57562,2721.02104,5261.91718,0.202145,0.595698,0.182944,3756.086222,20.504741,0.603687,4.028369,-1598.697666,1522.4162,452.28582,430.365171,543.38718,1403.240661,1177.54065,7446.00738,1666.185375,52.639947,5.457241,-0.007469,0.002771,0.00004,0.525396,71.427274,3.244181,118270.0392,8696.4358,6.623884,6.021566,0.454819,0.2054,0.872615,0,0.000002,0.000001,0,0.042115,1.425317,0,0.665007,1.409977,0.241701,0.685989,3.589389,11.452541,1838.433376,165995.2272,0,0,0,214050.216,684505.3368,-96.45055,130.640377,0.9,0.76,1.28,-27.287003,-0.365719,5,13,35,2.767442,0.410256,0.361345,304,283,0.2,2.4375,35,49.398302,C
1GVPA.pdb_A_VAL_43,4.632379,0,221.821692,16,-391.373844,1,-0.630045,0,0,613.195536,2,52.814689,-93.184249,-71.49032,-434.3,-106.5,16,0.07,4.2,5.97,120.91,99,1,145.998937,21.693929,17.88,-2.69,-2.53,-1.29,13.361,0.16909,29.896,23.958,15.875,60.064,114.61,83.297,61.689,35.371,-0.009446,0.000101,-0.002307,0.002181,0.000909,-0.000393,0.19951,5.0082,0,25.686,64.648,63.155,109.75,138.23,21.573,10.039,1.6606,1.0489,15.331,31.871,19.74,25.479,128.08,105.78,71.705,37.597,-0.004248,0.000101,-0.000627,20.652,238.05,27.697,29.595,20.417,11.266,40.155,22.465,24.475,3.4778,-323.6086,0.88855,0.000003,12.994,101.78,215.72,55.196,44.868,3.4978,0.89122,1.2641,2.0783,0.000134,0.000098,-0.87315,10.268,0.000007,0.92692,2.6423,1.7375,1.4425,5.8876,69.445,200.76,145.18,-0.000091,-0.000157,0,86.065,62.749,47.117,23.777,12.48,4.3047,3.1433,1.2686,0.3763,0.18964,2.4604,0,3.5391,3.0362,2.9387,4.2947,32.82,35.782,111.95,0.44414,0.77171,0.42772,54.058,-4.1401,0.9559,-1.8619,254.98,27.59,237.38,13.967,15.33,27.857,24.882,61.338,23.726,4.1296,2.051,0.58176,0.25656,-0.006351,0.67049,6.377,3.2348,346.57,68.691,4.3673,2.9517,1.6287,1.3711,1.6632,1.4325,0.00153,0.000979,0,-0.20266,3.2426,0,1.6666,2.0465,1.6446,1.668,2.6455,4.1413,33.73,387.5,-0.000462,-0,-0.000268,438.29,766.12,-0.007698,1.95676,1357.328504,1.988168,0.3239,-897.969075,2.024122,2.478181,1.774763,2.034911,1.844196,0.980855,2.002261,4438.717249,11.819715,8.305188,1.663538,1.439385,1.886911,1.632318,1.333314,2.126091,2.390677,2.044169,1.867023,1.515521,1.957776,1.451586,2.034911,2.41746,1.941754,2.034911,1.78114,3.214177,0,1.593741,1.50645,1.497993,2.146855,2.540681,1.907868,2.313527,1.475624,4.029187,1.589882,1.867543,1.515113,1.67895,2.370013,2.139788,1.816696,1.519904,1.993335,2.200186,2.027325,1.791762,3.628395,1.602115,1.465792,1.041935,0.786451,1.461119,0.721588,1.742237,1.092285,1.63809,1.982363,0.927714,3.420219,1.693854,2.255953,1.587503,1.764035,1.310459,1.666215,3.472912,2.798293,2.034911,2.019573,1.942488,3.451059,0.973372,2.05139,3.014189,3.271606,1.815551,1.223547,1.696783,2.156622,1.826452,1.74997,2.034911,0,2.168971,1.968362,1.992022,1.594832,1.404687,0.942898,1.073396,0.712648,0.510722,0.427115,1.449284,0,0.756485,0.837902,0.926407,1.18375,2.00697,1.514592,3.021856,2.039417,2.026249,2.032998,1.798594,1.895321,2.292823,1.92251,3.713408,1.706188,3.705517,1.558066,1.393864,1.506935,0.878643,1.145558,1.258516,1.220499,1.493691,4.00801,3.319356,2.002082,1.91967,1.319277,3.807458,2.002252,1.68218,3.264665,2.641818,2.869583,2.867208,3.445563,4.367566,1.986185,2.040047,1.993453,2.021978,4.410677,?,4.289417,3.219976,2.952961,3.066903,2.794636,2.32366,1.618129,1.962375,2.098114,2.083012,2.34497,1.957651,1.899924,-217.15,-53.25,8,0.035,2.1,2.985,60.455,49.5,0.5,72.999469,10.846964,8.94,-1.345,-1.265,-0.645,6.6805,0.084545,14.948,11.979,7.9375,30.032,57.305,41.6485,30.8445,17.6855,-0.004723,0.000051,-0.001153,0.001091,0.000455,-0.000197,0.099755,2.5041,0,12.843,32.324,31.5775,54.875,69.115,10.7865,5.0195,0.8303,0.52445,7.6655,15.9355,9.87,12.7395,64.04,52.89,35.8525,18.7985,-0.002124,0.000051,-0.000313,10.326,119.025,13.8485,14.7975,10.2085,5.633,20.0775,11.2325,12.2375,1.7389,-161.8043,0.444275,0.000001,6.497,50.89,107.86,27.598,22.434,1.7489,0.44561,0.63205,1.03915,0.000067,0.000049,-0.436575,5.134,0.000004,0.46346,1.32115,0.86875,0.72125,2.9438,34.7225,100.38,72.59,-0.000045,-0.000078,0,43.0325,31.3745,23.5585,11.8885,6.24,2.15235,1.57165,0.6343,0.18815,0.09482,1.2302,0,1.76955,1.5181,1.46935,2.14735,16.41,17.891,55.975,0.22207,0.385855,0.21386,27.029,-2.07005,0.47795,-0.93095,127.49,13.795,118.69,6.9835,7.665,13.9285,12.441,30.669,11.863,2.0648,1.0255,0.29088,0.12828,-0.003175,0.335245,3.1885,1.6174,173.285,34.3455,2.18365,1.47585,0.81435,0.68555,0.8316,0.71625,0.000765,0.000489,0,-0.10133,1.6213,0,0.8333,1.02325,0.8223,0.834,1.32275,2.07065,16.865,193.75,-0.000231,-0,-0.000134,219.145,383.06,2529700.17855,11364.615,502463.385,0.1176,-0.63,76.98315,26826.90625,29898,2.5,672,17,815.775,1.89645,-1.6951,-0.6063,584.169642,0.126562,2633.179888,1957.835781,1035.200812,9087.052528,27657.742505,17532.810693,10666.799213,4518.521452,0.000235,0,0.000013,0.000009,0.000003,0,0.129677,38.192032,0,2314.462716,16805.57084,14439.88551,28511.787875,36807.60794,1119.325891,183.22982,6.946871,1.287359,737.045491,2870.095098,1491.41622,2098.284826,36493.77036,27162.45285,14938.804585,4952.991183,0.000046,0,0.000001,1279.504986,67389.931575,2641.36595,3580.802632,2504.747352,1025.09334,5167.486717,4056.718467,1972.501438,63.273702,336945.966645,2.104406,0,259.652605,32743.1349,108331.3482,10545.913348,5857.248192,32.757771,2.193965,2.313398,8.514068,0,0,2.097075,165.324041,0,2.109753,11.928531,4.796508,5.994366,143.337155,15289.636205,98131.488,60990.8439,0,0,0,18236.82924,10989.295119,5796.380457,1857.863449,604.9368,107.435411,54.985118,17.726465,2.437916,0.781078,15.852603,0,110.247212,69.730887,55.142501,91.602515,3018.83283,3608.489463,20544.112425,0.497677,1.518617,0.457361,8734.637582,48.42468,1.915418,9.613362,73102.676757,2316.09773,64998.275914,674.291843,962.17212,3012.804192,4698.853731,16612.109202,2711.537773,97.407972,17.712231,0.351089,0.069512,0.000101,1.25918,161.769504,15.902115,315635.1618,15105.803465,29.305456,16.501331,4.67502,3.545966,4.502,2.631001,0.000006,0.000002,0,0.10614,13.173241,0,3.442562,7.347048,5.124072,4.382778,12.728294,38.922008,3648.219935,405092.5,0.000001,0,0,518600.06815,1634160.7742,0.006367,-0.040785,0.0052,0.001097,-0.006047,0.004927,0.007115,0.005334,0.005376,0.005588,0.000947,0.005492,0.004817,0.03891,0.009215,0.004661,0.00548,0.005565,0.004822,0.003695,0.006643,0.006445,0.005672,0.005352,0.005287,0.005081,0.00588,0.005376,0.006177,0.007483,0.005376,0.005425,0.007674,0,0.004662,0.004399,0.004926,0.005821,0.00726,0.005547,0.005196,0.002971,0.009127,0.004242,0.005064,0.004642,0.004643,0.007299,0.006006,0.005156,0.004814,0.005257,0.003351,0.00531,0.005715,0.006465,0.004374,0.004187,0.004287,0.003743,0.004306,0.003063,0.005059,0.002054,0.004892,0.00576,0.002807,0.009749,0.005014,0.006722,0.004548,0.004802,0.002184,0.004099,0.008888,0.008521,0.005376,0.005539,0.005643,0.010355,0.003516,0.005378,0.007977,0.009505,0.004556,0.002912,0.004829,0.006293,0.005418,0.004575,0.005376,0,0.006644,0.006843,0.005886,0.00443,0.003677,0.002093,0.00246,0.002766,0.002709,0.003423,0.002759,0,0.00602,0.004988,0.004544,0.004374,0.006435,0.002969,0.007011,0.005498,0.005447,0.005378,0.005358,0.005474,0.006274,0.005614,0.006266,0.004758,0.006556,0.004273,0.004127,0.004225,0.004302,0.003757,0.004123,0.004873,0.005212,0.007423,0.00521,0.005225,0.005604,0.004352,0.011665,0.005856,0.004718,0.008742,0.006669,0.009102,0.009043,0.010221,0.014284,0.005219,0.005666,0.00529,0.005774,0.013091,-9999,0.011565,0.011027,0.009313,0.007982,0.007582,0.00642,0.004484,0.005743,0.005437,0.005649,0.006187,0.0057,0.005576,1577982.785291,6007.1325,292616.1395,0.0735,-1.26,50.8644,16379.6777,18612,1.5,408,4,504.7524,1.1567,-1.5686,0.2838,356.291106,0.088705,1612.06706,1165.257225,601.773625,5732.628288,16233.188485,10575.09558,6662.412,3108.810247,0.000139,0,0.000008,0.000006,0.000002,0,0.079608,19.846495,0,1431.686268,9565.899912,9948.04929,17285.350625,22321.864205,712.448325,100.3127,4.132403,0.677862,481.247756,1732.396011,891.48801,1206.405171,22385.182,16405.47309,9261.525357,3277.311692,0.000028,0,0.000001,852.999882,29673.8847,1563.703377,2026.088497,1723.684808,780.012776,3679.56327,2826.153163,1294.764213,44.003038,208208.28464,1.289775,0,148.783899,20831.3126,65677.0326,6259.833556,3757.201452,16.562083,1.352925,1.339225,5.299561,0,0,1.277602,95.487266,0,1.333592,6.760853,2.832837,3.007526,81.612734,9432.193512,59133.858,38667.2412,0,0,0,10780.84616,6924.885516,3394.991876,1112.918151,359.43648,66.373524,35.711188,10.534391,1.413119,0.441562,9.799035,0,97.721983,60.512377,46.506544,73.158067,2055.13917,2105.394989,10748.7673,0.297831,0.908233,0.274417,5427.639432,29.400299,1.18468,5.890214,31549.873806,1522.4162,28671.314243,410.259675,568.85031,1703.859476,3410.289597,11814.557532,1792.890779,58.234793,9.405476,0.164586,0.035448,0.00006,0.767339,109.502337,8.762103,193989.0918,9262.878314,16.885074,9.605127,3.037004,2.146752,2.410808,1.604973,0.000004,0.000002,0,0.064601,7.598158,0,1.887533,4.732091,2.89156,2.445063,7.074993,22.277502,2175.95603,250328.875,0,0,0,318895.4211,1015200.9344,-9999,-9999,-9999,-9999,-9999,-9999,-9999,-9999,-9999,-9999,-9999,-9999,-9999,-9999,-9999,-9999,-9999,-9999,-9999,-9999,-9999,-9999,-9999,-9999,-9999,-9999,-9999,-9999,-9999,-9999,-9999,-9999,-9999,-9999,-9999,-9999,-9999,-9999,-9999,-9999,-9999,-9999,-9999,-9999,-9999,-9999,-9999,-9999,-9999,-9999,-9999,-9999,-9999,-9999,-9999,-9999,-9999,-9999,-9999,-9999,-9999,-9999,-9999,-9999,-9999,-9999,-9999,-9999,-9999,-9999,-9999,-9999,-9999,-9999,-9999,-9999,-9999,-9999,-9999,-9999,-9999,-9999,-9999,-9999,-9999,-9999,-9999,-9999,-9999,-9999,-9999,-9999,-9999,-9999,-9999,-9999,-9999,-9999,-9999,-9999,-9999,-9999,-9999,-9999,-9999,-9999,-9999,-9999,-9999,-9999,-9999,-9999,-9999,-9999,-9999,-9999,-9999,-9999,-9999,-9999,-9999,-9999,-9999,-9999,-9999,-9999,-9999,-9999,-9999,-9999,-9999,-9999,-9999,-9999,-9999,-9999,-9999,-9999,-9999,-9999,-9999,-9999,-9999,-9999,-9999,-9999,-9999,-9999,-9999,-9999,-9999,-9999,-9999,-9999,-9999,-9999,-9999,-9999,-9999,-9999,-9999,-9999,11630.805419,52.251103,2310.176483,0.000541,-0.002897,0.353946,123.342098,137.462069,0.011494,3.089655,0.078161,3.75069,0.008719,-0.007794,-0.002788,2.685837,0.000582,12.106574,9.001544,4.759544,41.779552,127.162035,80.610624,49.042755,20.774811,0.000001,0,0,0,0,0,0.000596,0.175596,0,10.641208,77.266992,66.390278,131.08868,169.230381,5.146326,0.842436,0.03194,0.005919,3.388715,13.19584,6.857086,9.647287,167.78745,124.884841,68.684159,22.772373,0,0,0,5.882782,309.838766,12.144211,16.46346,11.51608,4.713073,23.75856,18.651579,9.068972,0.290914,1549.176858,0.009675,0,1.193805,150.543149,498.075164,48.486958,26.929877,0.15061,0.010087,0.010636,0.039145,0,0,0.009642,0.760111,0,0.0097,0.054844,0.022053,0.02756,0.659021,70.297178,451.179255,280.417673,0,0,0,83.847491,50.525495,26.650025,8.541901,2.781319,0.493956,0.252805,0.081501,0.011209,0.003591,0.072886,0,0.506884,0.320602,0.253529,0.421161,13.879691,16.590756,94.455689,0.002288,0.006982,0.002103,40.159253,0.222642,0.008807,0.044199,336.104261,10.648725,298.842648,3.100192,4.42378,13.851973,21.603925,76.377514,12.46684,0.447853,0.081436,0.001614,0.00032,0,0.005789,0.743768,0.073113,1451.196146,69.45197,0.134738,0.075868,0.021494,0.016303,0.020699,0.012097,0,0,0,0.000488,0.060567,0,0.015828,0.03378,0.023559,0.020151,0.058521,0.178952,16.773425,1862.494253,0,0,0,2384.368129,7513.38287,-9999,-9999,-9999,-9999,-9999,-9999,-9999,-9999,-9999,-9999,-9999,-9999,-9999,-9999,-9999,-9999,-9999,-9999,-9999,-9999,-9999,-9999,-9999,-9999,-9999,-9999,-9999,-9999,-9999,-9999,-9999,-9999,-9999,-9999,-9999,-9999,-9999,-9999,-9999,-9999,-9999,-9999,-9999,-9999,-9999,-9999,-9999,-9999,-9999,-9999,-9999,-9999,-9999,-9999,-9999,-9999,-9999,-9999,-9999,-9999,-9999,-9999,-9999,-9999,-9999,-9999,-9999,-9999,-9999,-9999,-9999,-9999,-9999,-9999,-9999,-9999,-9999,-9999,-9999,-9999,-9999,-9999,-9999,-9999,-9999,-9999,-9999,-9999,-9999,-9999,-9999,-9999,-9999,-9999,-9999,-9999,-9999,-9999,-9999,-9999,-9999,-9999,-9999,-9999,-9999,-9999,-9999,-9999,-9999,-9999,-9999,-9999,-9999,-9999,-9999,-9999,-9999,-9999,-9999,-9999,-9999,-9999,-9999,-9999,-9999,-9999,-9999,-9999,-9999,-9999,-9999,-9999,-9999,-9999,-9999,-9999,-9999,-9999,-9999,-9999,-9999,-9999,-9999,-9999,-9999,-9999,-9999,-9999,-9999,-9999,-9999,-9999,-9999,-9999,-9999,-9999,-9999,-9999,-9999,-9999,-9999,-9999,218221346.049904,15248.60053,6622250.706012,0.000001,0.033565,0.163375,27005.054372,24118.448276,0.000163,12.121212,0.008033,17.548685,0.011895,0.003391,0.000484,9.236708,0,189.393163,105.041349,30.887359,2282.780462,21370.166859,8285.244622,3102.212821,668.955558,0,0,0,0,0,0,0,0.050369,0,150.989527,8310.342351,6654.012043,22252.75764,41211.28894,36.935809,1.051552,0.001293,0.000087,15.331004,223.356622,63.014291,118.075875,37889.516022,19881.183029,6045.911237,736.687494,0,0,0,47.518861,278734.504476,203.457935,378.430318,237.029383,52.093753,913.102719,579.865128,112.343715,0.135128,3067141.81048,0.000118,0,2.318344,29923.823484,324295.989228,3005.146878,951.733796,0.030082,0.000145,0.00019,0.002008,0,0,0.000117,0.938097,0,0.000118,0.004251,0.000753,0.001035,0.577449,6360.802434,261297.536251,103277.183445,0,0,0,8876.519041,3351.083876,885.097027,92.723981,10.214083,0.361355,0.097885,0.012168,0.000259,0.000028,0.006619,0,0.93276,0.278204,0.152024,0.332988,251.586969,366.631465,14062.918564,0.000006,0.00006,0.000005,2052.160114,0.062142,0.000109,0.002458,370558.640309,154.734732,272761.69672,13.396679,27.401013,263.685807,1019.685372,8895.717605,223.13549,0.296657,0.009712,0.000008,0,0,0.000042,0.844951,0.008446,2706255.650291,6216.046797,0.028406,0.007717,0.000809,0.000441,0.000636,0.000319,0,0,0,0,0.007646,0,0.000526,0.001734,0.000871,0.000661,0.004709,0.040534,354.979053,4401424.650695,0,0,0,7177430.962481,71789628.633075,0,0,0,0,0,0,0,0,0,0,0,0,0,0,0,0,0,0,0,0,0,0,0,0,0,0,0,0,0,0,0,0,0,0,0,0,0,0,0,0,0,0,0,0,0,0,0,0,0,0,0,0,0,0,0,0,0,0,0,0,0,0,0,0,0,0,0,0,0,0,0,0,0,0,0,0,0,0,0,0,0,0,0,0,0,0,0,0,0,0,0,0,0,0,0,0,0,0,0,0,0,0,0,0,0,0,0,0,0,0,0,0,0,0,0,0,0,0,0,0,0,0,0,0,0,0,0,0,0,0,0,0,0,0,0,0,0,0,0,0,0,0,0,0,0,0,0,0,0,0,0,0,0,0,0,0,0,0,0,0,0,0,99,4.2,5.97,0.07,17.88,-434.3,-2.69,-2.53,-1.29,120.91,-106.5,21.693929,0,0,0,0,0,0,0,0,0,0,0,0,0,0,0,0,0,0,0,0,0,0,0,0,0,0,0,0,0,0,0,0,0,0,0,0,0,0,0,0,0,0,0,0,0,0,0,0,0,0,0,0,0,0,0,0,0,0,0,0,0,0,0,0,0,0,0,0,0,0,0,0,0,0,0,0,0,0,0,0,0,0,0,0,0,0,0,0,0,0,0,0,0,0,0,0,0,0,0,0,0,0,0,0,0,0,0,0,0,0,0,0,0,0,0,0,0,0,0,0,0,0,0,0,0,0,0,0,0,0,0,0,0,0,0,0,0,0,0,0,0,0,0,0,0,0,0,0,0,0,0,0,0,0,0,0,0,0,0,0,0,0,415590.542513,15815.25,194683.661,0.0007,15.96,35.7006,18662.4585,11187,1,304,1,315.582,11.2711,2.6059,1.2642,183.459891,0.028591,929.048096,595.380258,269.5575,3919.956832,15211.0392,8386.34196,4684.107459,1591.659629,0.000088,0,0.000005,0.000005,0.000001,0,0.039804,26.432779,0,661.748418,4182.854896,5096.419035,14503.4625,22072.5664,554.986998,122.485839,3.205456,1.180957,235.039561,1092.920332,395.62908,743.018598,18607.4624,12997.1886,6321.010865,1812.701758,0.000018,0,0,426.505104,72881.388,767.123809,875.864025,416.853889,126.922756,1612.424025,504.676225,599.025625,12.095093,117349.377597,0.912097,0,174.756306,12589.1682,53543.8612,3546.122216,2092.598652,19.483446,1.119907,1.597949,4.319331,0,0,0.871814,110.114032,0,0.859181,6.981749,3.018906,2.472589,44.431362,5084.415675,46367.5296,25686.6974,0,0,0,8389.185875,4356.600321,2492.536417,630.32827,178.68864,21.599693,9.880335,1.609346,0.141602,0.035963,6.053568,0,12.525229,9.21851,8.635958,18.444448,1077.1524,2093.390128,14349.751,0.20557,0.595536,0.182944,3353.812378,19.609998,1.103204,3.981115,84365.2326,761.2081,71949.878,195.077089,235.0089,776.012449,619.113924,3786.149388,576.89769,19.957944,5.667528,0.380105,0.065823,0.00004,0.512449,56.296794,10.463931,141151.0296,5027.49429,19.073309,9.092417,2.897457,2.121777,2.766234,2.052056,0.000002,0.000001,0,0.047459,10.514455,0,2.777556,4.188162,2.994817,3.032758,7.339411,17.85977,1279.51382,174677.25,0,0,0,221950.056,685937.8808,0,0,0,0,0,0,0,0,0,0,0,0,0,0,0,0,0,0,0,0,0,0,0,0,0,0,0,0,0,0,0,0,0,0,0,0,0,0,0,0,0,0,0,0,0,0,0,0,0,0,0,0,0,0,0,0,0,0,0,0,0,0,0,0,0,0,0,0,0,0,0,0,0,0,0,0,0,0,0,0,0,0,0,0,0,0,0,0,0,0,0,0,0,0,0,0,0,0,0,0,0,0,0,0,0,0,0,0,0,0,0,0,0,0,0,0,0,0,0,0,0,0,0,0,0,0,0,0,0,0,0,0,0,0,0,0,0,0,0,0,0,0,0,0,0,0,0,0,0,0,0,0,0,0,0,0,0,0,0,0,0,0,0,0,0,0,0,0,0,0,0,0,0,0,0,0,0,0,0,0,0,0,0,0,0,0,0,0,0,0,0,0,0,0,0,0,0,0,0,0,0,0,0,0,0,0,0,0,0,0,0,0,0,0,0,0,0,0,0,0,0,0,0,0,0,0,0,0,0,0,0,0,0,0,0,0,0,0,0,0,0,0,0,0,0,0,0,0,0,0,0,0,0,0,0,0,0,0,0,0,0,0,0,0,0,0,0,0,0,0,0,0,0,0,0,0,0,0,0,0,0,0,0,0,0,0,0,0,0,0,0,0,0,0,0,0,0,0,0,0,0,0,0,0,0,0,0,0,0,0,0,0,0,0,0,0,0,0,0,0,0,0,0,0,265068.535359,-18076.245,183348.431,0.0112,-6.72,38.6856,14793.3385,9603,1,224,1,331.674,3.2818,-2.2264,-2.8767,164.928184,0.019486,759.298608,584.048124,271.3355,2423.762592,9216.24854,5238.381736,2958.172617,1392.061076,0.000092,0,0.000005,0.000005,0,0,0.039804,9.797542,0,639.273168,3612.142352,3872.15936,7471.67025,14269.4829,553.973067,91.122999,3.504198,0.275368,230.762212,850.63699,456.13218,545.607306,10486.03768,8390.04648,3949.009465,1706.678218,0.000018,0,0,426.505104,0,767.123809,491.69133,330.714566,177.77748,4884.4542,2640.31145,347.275775,0,104423.317482,0.624482,0,56.212044,9518.66916,32010.6908,2965.294708,2033.821572,9.836163,0.758401,0.600536,1.783867,0,0,0.611432,22.065932,0,1.293331,4.005198,1.474599,1.356484,40.075127,4837.39981,28853.2272,17894.8868,0,0,0,7586.80188,4089.101334,2510.723579,806.373178,172.17408,31.782461,10.921082,0.247948,0,0,0,0,0,3.626437,6.897717,16.47361,810.09606,806.383152,3394.9957,0.194249,0.558456,0.201302,2812.421508,14.176944,0.733529,2.818917,57.946755,761.2081,51.41176,195.077089,233.39925,457.272655,590.798208,13566.73884,668.71731,11.593439,1.973903,0.000377,0.001204,0.00004,0.360536,63.681997,0.645375,91948.4867,4724.498289,11.642348,6.514402,1.343205,0,0.520765,0,0.000002,0.000001,0,0.03294,0,0,0.332503,0.64078,0.424208,2.77305,6.653962,7.664304,1177.00835,119582.5,0,0,0,153528.6041,516104.3992,0,0,0,0,0,0,0,0,0,0,0,0,0,0,0,0,0,0,0,0,0,0,0,0,0,0,0,0,0,0,0,0,0,0,0,0,0,0,0,0,0,0,0,0,0,0,0,0,0,0,0,0,0,0,0,0,0,0,0,0,0,0,0,0,0,0,0,0,0,0,0,0,0,0,0,0,0,0,0,0,0,0,0,0,0,0,0,0,0,0,0,0,0,0,0,0,0,0,0,0,0,0,0,0,0,0,0,0,0,0,0,0,0,0,0,0,0,0,0,0,0,0,0,0,0,0,0,0,0,0,0,0,0,0,0,0,0,0,0,0,0,0,0,0,0,0,0,0,0,0,0,0,0,0,0,0,0,0,0,0,0,0,-106.168209,151.823118,0.91,1.49,0.47,-16.991894,-0.565122,7,10,25,3.27907,0.577778,0.304965,129,125,0.142857,1.730769,25,75.84635,NC
1GVPA.pdb_A_PRO_25,4.340207,0,-169.79481,18,26.20135,0,-2.047561,0,0,-195.99616,8,106.121756,-16.375844,-20.345419,-422.17,169.73,14,0.16,-1.6,6.48,122.35,97,1,122.4976,14.605615,18.55,-1.22,0.88,2.23,12.344,0.11524,25.398,24.378,17.092,40.353,80.414,62.888,47.953,39.356,-0.009776,0.00019,-0.002307,0.002191,0.000494,-0.000393,0.19951,1.9563,0,24.888,55.874,61.312,68.079,103.23,25.679,9.0769,2.1102,0.26253,15.052,26.69,23.107,21.414,81.871,79.316,55.073,45.394,-0.004322,0.000019,-0.000627,20.652,0,27.697,16.614,16.198,15.78,121.64,117.53,14.189,0,-322.684,0.70281,0.000009,4.326,93.522,148.39,53.723,45.329,2.8121,0.85097,0.47507,0.85833,0.000134,0.000128,-0.70026,2.149,0.000014,1.3953,1.5158,0.84869,0.94037,6.8067,69.658,143.72,123.26,-0.000133,-0.000157,0,88.152,65.166,53.287,33.914,13.796,7.3832,3.4744,0.19545,0,0,0,0,0,1.1944,2.3472,3.8358,24.683,22.536,30.326,0.43736,0.72366,0.47064,52.026,-3.4243,0.76737,-1.514,0.22726,27.59,0.21658,13.967,15.225,16.415,23.744,221.18,28.185,2.8074,0.96241,0.000649,0.004692,-0.006351,0.53772,9.9862,0.19951,265.31,68.779,2.6658,2.207,0.82471,0,0.31311,0,0.001535,0.000804,0,-0.16254,0,0,0.19951,0.31311,0.25794,1.6625,2.5152,1.8507,34.895,308.6,-0.000464,-0,-0.000184,350.29,673.66,-0.004348,4.882986,-3877.347487,4.672062,1.368233,79.09463,5.486277,8.683009,4.595404,5.198504,4.154571,1.289459,5.292469,3413.150681,-6.785469,-27.801372,3.761649,2.446757,4.069817,4.283927,3.587006,4.053719,4.816189,4.199433,3.83501,4.535219,5.037931,6.647614,5.198504,6.804631,2.658888,5.198504,4.454773,4.035454,0,3.757518,3.110995,3.703965,3.621939,5.910129,7.012526,6.652273,5.539122,3.390773,3.752261,3.929527,4.467733,3.670026,4.570596,4.403267,3.617845,4.804062,5.122384,0.829962,5.18394,4.576304,0,3.858195,1.966049,2.13264,2.745219,11.022765,10.519185,2.27196,0,4.402559,4.255643,8.137918,3.82776,3.988656,4.530847,3.944616,4.332959,3.15838,4.13384,4.056863,3.296419,5.198504,7.028254,4.175293,2.504062,4.992613,7.531992,5.153059,5.258247,3.418756,3.38285,4.258416,4.38943,4.113805,6.368859,5.198504,0,6.644325,6.188169,6.574817,5.844885,3.576732,2.966064,1.906879,0.231076,0,0,0,0,0,0.867141,1.887384,2.302291,3.737762,2.233095,2.44385,5.235234,4.883673,5.71978,4.585646,4.158153,5.349739,4.193999,0.011581,4.061668,0.011801,3.76076,3.440176,2.138182,2.182969,10.318656,3.460351,2.192648,2.121355,0.016087,0.180793,5.130654,4.107767,5.509626,0.812961,4.217257,4.168346,6.302188,5.419461,4.772544,0,2.247071,0,4.993879,4.244956,5.251913,4.415049,0,?,1.78002,1.638219,1.612548,10.223101,8.290971,2.978072,4.414328,4.21826,5.401105,3.934702,4.293177,4.23067,4.483022,-0,0,0,0,-0,0,0,0,0,0,0,0,-0,0,0,0,0,0,0,0,0,0,0,0,0,-0,0,-0,0,0,-0,0,0,0,0,0,0,0,0,0,0,0,0,0,0,0,0,0,0,0,0,-0,0,-0,0,0,0,0,0,0,0,0,0,0,-0,0,0,0,0,0,0,0,0,0,0,0,0,0,-0,0,0,0,0,0,0,0,0,0,0,-0,-0,0,0,0,0,0,0,0,0,0,0,0,0,0,0,0,0,0,0,0,0,0,0,0,0,-0,0,-0,0,0,0,0,0,0,0,0,0,0,0,0,0,-0,0,0,0,0,0,0,0,0,0,0,0,0,0,0,-0,0,0,0,0,0,0,0,0,0,0,-0,-0,-0,0,0,1036520.90647,-16468.05325,383047.5061,0.0968,-1.76,75.492,11032.2995,16005,2,315,13,697.2945,-2.1106,-4.906,0.16725,447.358904,0.031743,1488.373596,1185.368061,644.53932,2922.929202,10079.573244,6809.575528,4188.478762,2117.136342,0.000206,0,0.000011,0.000007,0.000001,0,0.079608,8.816359,0,1651.75434,8636.44418,6329.605632,9603.768372,13013.018955,583.89167,87.772261,6.129625,0.197898,584.988454,1579.62096,983.387706,940.0746,10598.855918,10978.405166,6105.475389,2803.329167,0.000039,0,0.000001,853.010208,0,1966.76397,1285.126128,841.745268,490.07157,12552.82226,6631.218895,770.576212,0,188867.655105,0.879721,0,43.506798,15995.301465,35709.75672,5773.718256,4114.717311,12.137445,0.871521,0.469105,2.00696,0,0,0.919487,15.630827,0,2.390407,4.413547,1.186579,1.760716,129.873878,10012.188143,34440.77336,26011.5578,0,0,0,8233.925712,4823.294073,3265.587221,1500.982769,424.799534,165.478554,54.186221,1.171752,0,0,0,0,0,7.252875,13.795433,32.947221,1383.580882,1912.23594,3212.478669,0.348639,1.108477,0.402604,4577.481597,22.31856,0.765778,4.213114,27.770808,1786.20419,26.023968,483.090596,576.7839,1106.256095,1616.479648,35884.90674,1757.658878,23.283312,2.741834,0.000176,0.000653,0.000081,0.552623,112.581423,0.491991,120930.9511,10118.009911,10.691311,8.051467,1.038429,0,0.39649,0,0.000005,0.000002,0,0.04638,0,0,0.256653,0.507944,0.312644,1.883105,6.557001,9.342334,2383.590213,168319.698,0,0,0,220213.3114,761464.8444,0.002132,0.067869,0.003378,0.000693,0.004607,0.003657,0.001054,0.002002,0.003584,0.001726,0.000473,0.003874,-0.010643,0.076292,0.031499,0.002811,0.000715,0.002449,0.002324,0.001925,0.001253,0.001332,0.001373,0.001348,0.001483,0.003914,0.000501,0.003584,0.003029,0.000729,0.003584,0.002713,0.001011,0,0.002673,0.001982,0.001342,0.00122,0.001143,0.001438,0.001342,0.001807,0.000477,0.002564,0.002132,0.002459,0.001589,0.001059,0.001532,0.001431,0.00176,0.003722,0.001162,0.003539,0.002858,0,0.002751,0.001328,0.001047,0.001204,0.006463,0.003723,0.00152,0,0.001996,0.001567,0.002906,0.000577,0.001682,0.001234,0.001916,0.002498,0.000589,0.000955,0.000699,0.001146,0.003584,0.00415,0.001679,0.000279,0.001805,0.00444,0.00172,0.000879,0.001053,0.002263,0.002455,0.001309,0.001475,0.004877,0.003584,0,0.001649,0.00168,0.002163,0.002748,0.002227,0.00296,0.002288,0.000183,0,0,0,0,0,0.000299,0.000674,0.000985,0.002033,0.001248,0.00057,0.003007,0.003299,0.003945,0.001945,0.001758,0.001293,0.001656,-0,0.002791,0,0.002516,0.002092,0.001372,0.00103,0.005518,0.002071,0.000963,0.000582,-0,0.000005,0.003483,0.001684,0.001917,0.000126,0.001394,0.002475,0.001541,0.002066,0.000629,0,0.000348,0,0.003763,0.002658,0.003724,0.001656,0,-9999,0.000338,0.000251,0.000162,0.000984,0.002027,0.001016,0.002294,0.001539,0.003736,0.00278,0.002503,0.001585,0.001713,528319.742604,-9996.24835,190105.26185,0.0464,0.96,37.746,2427.424,6984,1,126,2,356.06725,-2.5559,-3.0756,0.97005,214.896696,0.011568,709.302645,561.559419,313.578378,1081.339341,3353.987526,2559.918928,1677.87547,871.951858,0.000107,0,0.000005,0.000003,0,0,0.039804,2.61391,0,820.831128,4308.835258,2709.775808,3623.266498,3514.000815,184.639714,25.90275,2.513375,0.035409,290.827218,729.397665,472.122224,412.936869,3246.471699,4184.196606,2570.752567,1198.288115,0.00002,0,0,426.505104,0,983.381985,642.563064,420.872634,250.84677,5522.57764,3435.75449,388.948868,0,84975.1044,0.350948,0,8.810332,6987.215664,12052.68097,2636.536809,1954.33717,4.470395,0.315097,0.105337,0.712543,0,0,0.380168,2.571461,0,1.101122,1.45751,0.262101,0.694901,63.424831,4794.107363,12305.01896,10528.8692,0,0,0,2676.29472,1700.278689,1247.715105,690.370341,217.73537,93.888463,33.2104,0.695958,0,0,0,0,0,3.626437,6.897717,16.47361,649.125875,885.033792,874.131787,0.162895,0.550021,0.201302,1970.718867,9.443363,0.244058,1.73727,-0.752242,893.102095,0.182953,241.545298,288.39195,553.366065,816.639264,17353.56162,900.468472,11.51034,1.050398,-0.000009,0.000032,0.00004,0.230633,48.22336,0.094603,46174.5524,4859.098792,2.977419,2.975367,0.209769,0,0.082138,0,0.000003,0.000001,0,0.018527,0,0,0.055152,0.107862,0.05027,0.30142,1.890927,3.523825,1113.324975,67097.355,0,0,0,88686.4222,311955.1045,-9999,-9999,-9999,-9999,-9999,-9999,-9999,-9999,-9999,-9999,-9999,-9999,-9999,-9999,-9999,-9999,-9999,-9999,-9999,-9999,-9999,-9999,-9999,-9999,-9999,-9999,-9999,-9999,-9999,-9999,-9999,-9999,-9999,-9999,-9999,-9999,-9999,-9999,-9999,-9999,-9999,-9999,-9999,-9999,-9999,-9999,-9999,-9999,-9999,-9999,-9999,-9999,-9999,-9999,-9999,-9999,-9999,-9999,-9999,-9999,-9999,-9999,-9999,-9999,-9999,-9999,-9999,-9999,-9999,-9999,-9999,-9999,-9999,-9999,-9999,-9999,-9999,-9999,-9999,-9999,-9999,-9999,-9999,-9999,-9999,-9999,-9999,-9999,-9999,-9999,-9999,-9999,-9999,-9999,-9999,-9999,-9999,-9999,-9999,-9999,-9999,-9999,-9999,-9999,-9999,-9999,-9999,-9999,-9999,-9999,-9999,-9999,-9999,-9999,-9999,-9999,-9999,-9999,-9999,-9999,-9999,-9999,-9999,-9999,-9999,-9999,-9999,-9999,-9999,-9999,-9999,-9999,-9999,-9999,-9999,-9999,-9999,-9999,-9999,-9999,-9999,-9999,-9999,-9999,-9999,-9999,-9999,-9999,-9999,-9999,-9999,-9999,-9999,-9999,-9999,-9999,-9999,-9999,-9999,-9999,-9999,-9999,5957.016704,-94.643984,2201.422449,0.000556,-0.010115,0.433862,63.40402,91.982759,0.011494,1.810345,0.074713,4.00744,-0.01213,-0.028195,0.000961,2.571028,0.000182,8.553871,6.81246,3.704249,16.798444,57.928582,39.135492,24.071717,12.16745,0.000001,0,0,0,0,0,0.000458,0.050669,0,9.492841,49.634737,36.377044,55.194071,74.787465,3.355699,0.504438,0.035228,0.001137,3.362003,9.078281,5.651653,5.402728,60.912965,63.094283,35.088939,16.111087,0,0,0,4.902358,0,11.303241,7.385782,4.837616,2.816503,72.142657,38.110453,4.428599,0,1085.446294,0.005056,0,0.250039,91.92702,205.228487,33.182289,23.647801,0.069755,0.005009,0.002696,0.011534,0,0,0.005284,0.089832,0,0.013738,0.025365,0.006819,0.010119,0.746402,57.541311,197.935479,149.491711,0,0,0,47.321412,27.720081,18.767743,8.626338,2.441377,0.951026,0.311415,0.006734,0,0,0,0,0,0.041683,0.079284,0.189352,7.951614,10.989862,18.462521,0.002004,0.006371,0.002314,26.307365,0.128268,0.004401,0.024213,0.159602,10.265541,0.149563,2.776383,3.31485,6.357794,9.290113,206.235096,10.101488,0.133812,0.015758,0.000001,0.000004,0,0.003176,0.64702,0.002828,695.005466,58.149482,0.061444,0.046273,0.005968,0,0.002279,0,0,0,0,0.000267,0,0,0.001475,0.002919,0.001797,0.010822,0.037684,0.053692,13.698794,967.354586,0,0,0,1265.593744,4376.234738,-9999,-9999,-9999,-9999,-9999,-9999,-9999,-9999,-9999,-9999,-9999,-9999,-9999,-9999,-9999,-9999,-9999,-9999,-9999,-9999,-9999,-9999,-9999,-9999,-9999,-9999,-9999,-9999,-9999,-9999,-9999,-9999,-9999,-9999,-9999,-9999,-9999,-9999,-9999,-9999,-9999,-9999,-9999,-9999,-9999,-9999,-9999,-9999,-9999,-9999,-9999,-9999,-9999,-9999,-9999,-9999,-9999,-9999,-9999,-9999,-9999,-9999,-9999,-9999,-9999,-9999,-9999,-9999,-9999,-9999,-9999,-9999,-9999,-9999,-9999,-9999,-9999,-9999,-9999,-9999,-9999,-9999,-9999,-9999,-9999,-9999,-9999,-9999,-9999,-9999,-9999,-9999,-9999,-9999,-9999,-9999,-9999,-9999,-9999,-9999,-9999,-9999,-9999,-9999,-9999,-9999,-9999,-9999,-9999,-9999,-9999,-9999,-9999,-9999,-9999,-9999,-9999,-9999,-9999,-9999,-9999,-9999,-9999,-9999,-9999,-9999,-9999,-9999,-9999,-9999,-9999,-9999,-9999,-9999,-9999,-9999,-9999,-9999,-9999,-9999,-9999,-9999,-9999,-9999,-9999,-9999,-9999,-9999,-9999,-9999,-9999,-9999,-9999,-9999,-9999,-9999,-9999,-9999,-9999,-9999,-9999,-9999,40947795.934352,33003.878477,4807555.259434,0.000001,0.001595,0.186213,7721.621291,8660.556818,0.000131,3.500914,0.005682,15.892054,0.000967,0.001023,0.00039,7.315964,0,73.045341,46.791607,14.194878,322.060134,4144.604493,1703.35437,618.277191,155.66838,0,0,0,0,0,0,0,0.003803,0,94.150127,2504.262108,1367.706673,3387.416272,8281.87169,14.434399,0.35264,0.001364,0.000003,11.72832,82.902286,32.407232,29.904431,4921.774026,4391.589527,1278.527932,268.774617,0,0,0,23.760006,0,132.420027,56.903027,24.198309,8.255678,6392.069665,1464.389702,19.516151,0,1198588.176409,0.000027,0,0.11517,8653.895902,51284.927172,1128.205151,562.520701,0.00552,0.000029,0.000013,0.000159,0,0,0.000029,0.017011,0,0.00019,0.000794,0.000081,0.000112,0.652953,3330.996546,45469.041245,23697.05273,0,0,0,2801.301986,900.341214,388.479741,75.053376,6.014115,1.033922,0.107678,0.00005,0,0,0,0,0,0.001718,0.006215,0.035447,63.12722,131.854096,490.764728,0.000004,0.00004,0.000005,712.28263,0.017057,0.000025,0.000615,0.109712,106.456032,0.086315,7.902746,11.258374,41.150467,90.602171,46168.568481,104.63836,0.017719,0.000273,0,0,0,0.000011,0.440864,0.000015,531994.704798,3423.808839,0.005516,0.002425,0.000066,0,0.00001,0,0,0,0,0,0,0,0.000004,0.000015,0.000007,0.000263,0.001954,0.003258,190.984962,1001413.468647,0,0,0,1703430.845931,20170138.475964,0,0,0,0,0,0,0,0,0,0,0,0,0,0,0,0,0,0,0,0,0,0,0,0,0,0,0,0,0,0,0,0,0,0,0,0,0,0,0,0,0,0,0,0,0,0,0,0,0,0,0,0,0,0,0,0,0,0,0,0,0,0,0,0,0,0,0,0,0,0,0,0,0,0,0,0,0,0,0,0,0,0,0,0,0,0,0,0,0,0,0,0,0,0,0,0,0,0,0,0,0,0,0,0,0,0,0,0,0,0,0,0,0,0,0,0,0,0,0,0,0,0,0,0,0,0,0,0,0,0,0,0,0,0,0,0,0,0,0,0,0,0,0,0,0,0,0,0,0,0,0,0,0,0,0,0,0,0,0,0,0,0,97,-1.6,6.48,0.16,18.55,-422.17,-1.22,0.88,2.23,122.35,169.73,14.605615,0,0,0,0,0,0,0,0,0,0,0,0,0,0,0,0,0,0,0,0,0,0,0,0,0,0,0,0,0,0,0,0,0,0,0,0,0,0,0,0,0,0,0,0,0,0,0,0,0,0,0,0,0,0,0,0,0,0,0,0,0,0,0,0,0,0,0,0,0,0,0,0,0,0,0,0,0,0,0,0,0,0,0,0,0,0,0,0,0,0,0,0,0,0,0,0,0,0,0,0,0,0,0,0,0,0,0,0,0,0,0,0,0,0,0,0,0,0,0,0,0,0,0,0,0,0,0,0,0,0,0,0,0,0,0,0,0,0,0,0,0,0,0,0,0,0,0,0,0,0,0,0,0,0,0,0,0,0,0,0,0,0,711613.719329,8335.4403,188422.9144,0.1152,2.08,36.6768,16169.776,15811,1,294,1,312.753,1.6958,2.0416,0.0223,230.968584,0.045275,732.503718,819.95403,524.314192,3445.379493,7928.257502,6391.30744,4518.323472,4018.64116,0.000094,0,0.000005,0.000004,0.000001,0,0.039804,3.31006,0,846.216888,5658.35998,10811.14496,8312.4459,12708.6453,807.989735,36.57083,4.238337,0,264.147548,749.80217,763.45528,779.212632,12272.4629,9645.61876,6210.03148,4214.651324,0.000019,-0,0,426.505104,0,767.123809,833.374854,1765.25804,1633.3878,13193.0744,14998.0033,408.21753,0,177458.516917,0.826434,0,30.412645,18193.76988,37493.7013,4751.691904,2015.916617,9.914902,1.340533,0.178793,1.337536,0,0,0.830508,13.524517,0,1.182307,1.78728,0.893501,1.797799,74.744373,5786.49006,34849.2256,30368.7988,0,0,0,8673.27528,6753.15258,2927.694354,1256.85284,329.007008,87.778865,26.727864,1.919886,0,0,0,0,0,34.476356,50.375606,77.088073,1008.942308,797.481432,1183.532802,0.201308,0.586302,0.201302,4485.057408,19.633566,0.767132,3.907937,-0.608784,761.2081,0.583142,195.077089,356.84355,723.885085,4794.15104,44957.0468,1659.58917,37.007147,4.952273,-0.000003,0.000042,0.00004,0.500601,198.475725,0.235362,128017.3812,5652.670894,4.927731,3.534952,1.52159,0,0.222665,0,0.000002,0.000001,0,0.041453,0,0,0.039804,0.591496,0.448583,1.473707,3.544923,7.332103,1634.06306,165496.008,0,0,0,208142.318,754229.736,0,0,0,0,0,0,0,0,0,0,0,0,0,0,0,0,0,0,0,0,0,0,0,0,0,0,0,0,0,0,0,0,0,0,0,0,0,0,0,0,0,0,0,0,0,0,0,0,0,0,0,0,0,0,0,0,0,0,0,0,0,0,0,0,0,0,0,0,0,0,0,0,0,0,0,0,0,0,0,0,0,0,0,0,0,0,0,0,0,0,0,0,0,0,0,0,0,0,0,0,0,0,0,0,0,0,0,0,0,0,0,0,0,0,0,0,0,0,0,0,0,0,0,0,0,0,0,0,0,0,0,0,0,0,0,0,0,0,0,0,0,0,0,0,0,0,0,0,0,0,0,0,0,0,0,0,0,0,0,0,0,0,1089083.746643,8080.8453,188697.3249,0.0848,6.24,63.1152,12575.133,12416,1,294,1,316.2775,-3.4648,1.2408,-7.0022,199.985144,0.04958,805.573764,956.251428,630.164948,2402.980797,8925.14986,6503.87696,4190.804482,2265.292004,0.000095,0,0.000005,0.000005,0,0,0.039804,5.916438,0,1114.708632,4226.979848,7354.98752,9376.52067,12607.4799,751.444577,96.296832,13.167648,0.129805,438.54002,1186.98437,589.159179,787.970958,9233.41138,9121.34,5811.30296,3060.46348,0.000019,0,0,438.44196,0,1163.744849,693.46836,500.534398,496.78596,9335.14016,5703.7309,608.197296,0,134746.094304,0.761143,0,23.461196,14429.50938,31506.1648,4515.633042,3403.029346,22.60141,1.823884,0.334578,1.122352,0,0,0.752779,9.008393,0,1.419439,2.156983,0.689408,2.067592,94.388509,7203.33378,31027.7108,24719.793,0,0,0,6773.070768,3705.599424,2777.957884,1469.256222,347.355688,92.607478,20.665036,0.431827,0,0,0,0,0,8.72987,16.338859,31.113708,729.38265,2444.70528,2756.087532,0.207252,0.558456,0.200003,3643.12065,18.036815,0.858687,3.521413,50.951692,1298.82684,42.973804,271.448645,323.302875,596.48827,1027.75904,27317.9418,1237.09602,18.614466,3.366221,0.000268,0.000999,0.00005,0.446636,141.434551,0.1117,110169.9775,7289.19842,4.581444,5.70973,1.085896,0,0.150571,0,0.000002,0.000001,0,0.03972,0,0,0.039804,0.214934,0.244602,1.378296,4.254461,8.581511,1684.17228,149948.74,0,0,0,190333.5744,665508.714,0,0,0,0,0,0,0,0,0,0,0,0,0,0,0,0,0,0,0,0,0,0,0,0,0,0,0,0,0,0,0,0,0,0,0,0,0,0,0,0,0,0,0,0,0,0,0,0,0,0,0,0,0,0,0,0,0,0,0,0,0,0,0,0,0,0,0,0,0,0,0,0,0,0,0,0,0,0,0,0,0,0,0,0,0,0,0,0,0,0,0,0,0,0,0,0,0,0,0,0,0,0,0,0,0,0,0,0,0,0,0,0,0,0,0,0,0,0,0,0,0,0,0,0,0,0,0,0,0,0,0,0,0,0,0,0,0,0,0,0,0,0,0,0,0,0,0,0,0,0,0,0,0,0,0,0,0,0,0,0,0,0,0,0,0,0,0,0,0,0,0,0,0,0,0,0,0,0,0,0,0,0,0,0,0,0,0,0,0,0,0,0,0,0,0,0,0,0,0,0,0,0,0,0,0,0,0,0,0,0,0,0,0,0,0,0,0,0,0,0,0,0,0,0,0,0,0,0,0,0,0,0,0,0,0,0,0,0,0,0,0,0,0,0,0,0,0,0,0,0,0,0,0,0,0,0,0,0,0,0,0,0,0,0,0,0,0,0,0,0,0,0,0,0,0,0,0,0,0,0,0,0,0,0,0,0,0,0,0,0,0,0,0,0,0,0,0,0,0,0,0,0,0,0,0,0,0,0,0,0,0,0,0,0,0,0,0,0,0,0,0,0,0,0,-61.836761,127.612329,0.52,0.64,1.91,-11.763659,-1.136204,7,7,14,4.116279,0.714286,0.242938,121,120,0.142857,1.4,14,27.638439,NC
1GVPA.pdb_A_GLU_51,4.66373,-29.933565,-652.717448,22,-47.478534,0,-10.443523,-1.975073,-23.257797,-605.238914,12,186.4907,13.565296,-2.002934,-531.69,53.27,16,1.36,-3.5,5.65,30.19,129,1,172.925404,93.891764,17.31,2.18,0.53,-1.14,20.75,0.27868,38.415,42.205,38.729,51.631,84.755,83.762,68.136,44.339,-0.010677,0.000109,-0.002307,0.001211,0.001375,-0.000393,0.3024,2.318,0.089661,43.05,159.33,79.093,94.827,71.366,16.147,6.4798,1.7291,0.1133,18.039,39.522,41.042,44.53,92.224,97.613,86.646,51.542,-0.004519,0.000032,-0.000627,20.652,78.826,50.121,75.471,56.094,32.242,33.954,87.089,30.907,7.6043,-472.0296,0.94502,0.000006,4.071,132.29,179.74,100.11,48.742,5.7627,0.99614,0.27719,1.0151,0.000134,0.000095,-1.0039,3.3342,0.000015,0.74779,1.2692,0.52284,2.6986,15.08,99.248,187.74,162.35,-0.000121,-0.000157,0,87.198,66.797,54.816,38.885,26.863,14.773,9.1202,10.07,5.0704,3.391,2.4604,2.5626,3.5391,3.0362,2.9387,4.2947,25.906,48.233,63.045,0.45929,0.81019,0.42772,68.291,-5.0503,0.57302,-2.1374,70.948,29.944,68.684,23.841,35.984,66.119,78.692,95.092,53.712,14.842,6.0492,0.15,0.21304,-0.006351,0.79662,10.015,1.1797,355.43,101.43,1.3206,1.721,0.38272,0.66994,0.85146,0,0.001684,0.001003,0,-0.20728,0.19605,0,0.19951,0.50904,1.0704,0.65548,1.6283,3.897,53.567,411.28,-0.000438,-0,-0.000211,473,849.71,-0.006865,2.029192,-991.66382,1.785111,3.783438,329.225751,1.558361,0.748917,2.039935,1.711077,1.962345,2.646997,1.627678,-5097.729414,-1.416647,5.117954,2.083448,1.96611,2.041183,2.462681,2.686792,1.760968,1.719488,1.881392,1.824091,1.715887,1.8028,1.237339,1.711077,1.253829,2.471205,1.711077,2.214624,1.658408,6.79011,2.13261,2.92472,1.592017,1.697895,1.403275,1.508603,1.633983,1.529675,0.511496,1.475602,1.923717,2.632632,2.546195,1.765046,1.823493,1.899072,1.817485,1.759643,0.437494,1.703179,1.521114,1.466078,2.287492,2.956278,2.5006,1.882126,1.001157,2.611941,1.60842,0.978013,2.166067,1.921804,1.776894,1.256867,1.877108,1.868962,2.4446,1.526232,2.25553,1.604021,0.80693,1.319399,1.711077,1.738075,2.005592,1.369337,1.753957,1.305066,1.460787,1.118141,3.334597,2.4638,2.003713,1.943174,1.814612,1.892757,1.711077,0,2.237624,2.174872,2.288965,2.207433,2.270874,1.87052,1.56938,3.908941,5.664534,8.729848,1.240519,17.509916,0.755964,0.751617,0.792399,0.839021,1.30037,1.559626,1.738388,1.819109,1.80344,1.707896,2.01026,2.050947,1.354393,1.984938,1.275056,1.437255,1.319759,2.114049,2.706211,2.861653,2.452167,1.449699,2.159687,3.891554,4.582778,1.304933,2.762379,1.687098,2.03784,1.842616,1.700331,1.904293,2.025424,1.06723,1.405144,0.769448,1.655721,2.154054,0,1.797665,1.745859,1.705712,1.890448,0.361378,?,0.627115,0.935361,2.370786,1.385278,1.820752,2.126693,2.265014,1.886624,1.678608,1.765768,1.630632,1.917666,1.893583,-0,0,0,0,-0,0,0,0,0,0,0,0,0,0,-0,0,0,0,0,0,0,0,0,0,0,-0,0,-0,0,0,-0,0,0,0,0,0,0,0,0,0,0,0,0,0,0,0,0,0,0,0,0,-0,0,-0,0,0,0,0,0,0,0,0,0,0,-0,0,0,0,0,0,0,0,0,0,0,0,0,0,-0,0,0,0,0,0,0,0,0,0,0,-0,-0,0,0,0,0,0,0,0,0,0,0,0,0,0,0,0,0,0,0,0,0,0,0,0,0,-0,0,-0,0,0,0,0,0,0,0,0,0,0,0,0,0,-0,0,0,0,0,0,0,0,0,0,0,0,0,0,0,-0,0,0,0,0,0,0,0,0,0,0,-0,-0,-0,0,0,156483.345753,-3955.2975,119170.33815,0.0068,-6.65,16.8935,2329.91325,7288.5,0.5,152,11.5,152.76075,-4.5671,-0.27295,0.5586,142.459125,0.023561,596.89227,524.418227,328.80921,1684.796977,5624.3418,4216.57908,2586.817308,997.605331,0.00005,0,0.000003,0.000001,0.000001,0,0.030166,6.117086,0,554.548575,5154.48483,3191.283911,6265.694025,5697.86144,207.698861,39.53002,1.668841,0.063782,138.277954,677.644212,411.281882,649.29193,6699.15136,5996.854655,3819.052419,1242.522994,0.00001,0,0,213.252552,12066.68408,694.100668,1116.782123,572.635599,181.619186,681.711435,978.227193,378.224413,13.223117,85585.456887,0.485032,0,27.375439,8181.47505,22306.6327,3215.83353,1136.639069,16.049696,0.625875,0.175198,1.054841,0,0,0.501182,17.87798,0,0.346571,1.676804,0.454217,2.312835,56.901364,3633.22116,21680.2152,14362.29275,0,0,0,4249.812525,2318.824456,1449.910608,515.420675,192.312217,37.063241,14.333762,6.387401,0.953996,0.321535,3.026784,0,6.262614,4.609255,4.317979,9.222224,425.11746,1410.911716,4040.55405,0.106291,0.312616,0.091472,2118.420965,11.960625,0.330661,2.285094,11737.28238,413.07748,10409.0602,166.493624,275.81736,920.938491,979.007172,2934.824396,653.00364,35.864951,8.357877,0.049003,0.027329,0.00002,0.304424,44.206711,1.908047,72379.7652,3711.83085,2.883728,2.650684,0.340429,0.518366,0.708074,0,0.000001,0,0,0.02427,0.317856,0,0.166252,0.520875,0.974599,0.595897,2.258696,8.403101,1016.005289,92698.3992,0,0,0,119763.6,380389.6757,0.003758,0.002499,0.004383,0.013397,-0.00252,0.002518,0.00114,0.004455,0.003584,0.003945,0.000473,0.003409,-0.005038,0.004207,0.019434,0.004799,0.005301,0.005395,0.005671,0.005571,0.003373,0.003652,0.004174,0.004104,0.003474,0.003841,0.004488,0.003584,0.00249,0.007584,0.003584,0.006167,0.00284,0,0.005441,0.007137,0.003467,0.003806,0.002693,0.002558,0.003242,0.00218,0.001103,0.003596,0.004937,0.006186,0.005621,0.003345,0.003955,0.00435,0.00392,0.003711,0.001073,0.003541,0.004287,0.003223,0.005973,0.006765,0.004176,0.002705,0.001446,0.00536,0.004096,0.00505,0.004518,0.004183,0.003729,0.002238,0.004221,0.003734,0.005633,0.003942,0.003833,0.003307,0.001603,0.00289,0.003584,0.003622,0.004401,0.00239,0.003477,0.003061,0.002949,0.001937,0.005726,0.005396,0.004969,0.003958,0.00399,0.004049,0.003584,0,0.004542,0.004054,0.00448,0.004562,0.005277,0.005794,0.00654,0.010661,0.012437,0.01664,0.001705,0,0.000881,0.001376,0.001463,0.001794,0.003422,0.004344,0.003813,0.003915,0.00375,0.003585,0.004388,0.004546,0.002788,0.00435,0.002832,0.003873,0.002908,0.005559,0.006628,0.006413,0.003584,0.002712,0.00543,0.009393,0.008833,0.00271,0.007352,0.003483,0.004483,0.003767,0.003328,0.004016,0.005072,0.002011,0.003085,0.001253,0.00262,0.003949,0,0.003804,0.003941,0.003569,0.004112,0.000622,-9999,0.001263,0.001622,0.003672,0.00251,0.003662,0.004009,0.004933,0.004119,0.003517,0.003766,0.003381,0.004171,0.004141,931320.877823,-368.0957,246653.64945,0.8976,-0.525,25.99,2624.7186,15544.5,1,288,2,313.311,-1.2099,-0.1696,0.5985,366.88075,0.085804,1562.79903,1370.586272,907.207461,2910.929965,9197.358335,7782.034253,5108.83728,2042.476035,0.000105,0,0.000005,0.000002,0.000002,0,0.090498,7.345858,0,1670.964225,15517.30803,7000.244605,11302.43013,8281.417689,328.534935,62.600376,3.032755,0.081941,407.970024,1688.794821,1187.899127,1460.36135,10258.490528,10801.903387,7813.519665,2668.999386,0.00002,0,0,639.74733,14793.945441,2135.605689,3273.93198,1679.117796,563.622402,1235.144658,4946.219755,1048.411801,108.159001,192284.254948,0.936572,0,34.156911,17536.3624,36481.8278,7752.61851,3084.076937,29.06994,1.09154,0.241503,1.797539,0,0,0.996441,22.034061,0,0.759052,2.499245,0.577221,3.779659,151.256924,9704.22132,37197.8649,28472.13125,0,0,0,7370.672544,4102.204161,2584.43736,1146.135375,515.890483,183.759131,94.92897,40.59368,6.487323,2.146232,6.053568,0,14.301857,16.69242,14.971354,30.002774,1092.728033,3080.56936,5846.194373,0.212056,0.625317,0.182944,4444.890462,24.415675,0.526456,4.563563,14258.455034,1239.23244,12717.220362,533.79999,913.561792,2586.244685,2841.056622,8528.611296,2360.937816,112.256725,15.939642,0.060097,0.050022,0.00004,0.613887,94.772446,2.499607,133033.8947,9959.4117,3.885205,4.443536,0.41811,0.621922,0.931438,0,0.000003,0.000001,0,0.046007,0.360944,0,0.206056,0.696232,1.140056,0.768803,3.416906,13.911121,2393.775312,179556.6224,0,0,0,233387.66,753990.1685,-9999,-9999,-9999,-9999,-9999,-9999,-9999,-9999,-9999,-9999,-9999,-9999,-9999,-9999,-9999,-9999,-9999,-9999,-9999,-9999,-9999,-9999,-9999,-9999,-9999,-9999,-9999,-9999,-9999,-9999,-9999,-9999,-9999,-9999,-9999,-9999,-9999,-9999,-9999,-9999,-9999,-9999,-9999,-9999,-9999,-9999,-9999,-9999,-9999,-9999,-9999,-9999,-9999,-9999,-9999,-9999,-9999,-9999,-9999,-9999,-9999,-9999,-9999,-9999,-9999,-9999,-9999,-9999,-9999,-9999,-9999,-9999,-9999,-9999,-9999,-9999,-9999,-9999,-9999,-9999,-9999,-9999,-9999,-9999,-9999,-9999,-9999,-9999,-9999,-9999,-9999,-9999,-9999,-9999,-9999,-9999,-9999,-9999,-9999,-9999,-9999,-9999,-9999,-9999,-9999,-9999,-9999,-9999,-9999,-9999,-9999,-9999,-9999,-9999,-9999,-9999,-9999,-9999,-9999,-9999,-9999,-9999,-9999,-9999,-9999,-9999,-9999,-9999,-9999,-9999,-9999,-9999,-9999,-9999,-9999,-9999,-9999,-9999,-9999,-9999,-9999,-9999,-9999,-9999,-9999,-9999,-9999,-9999,-9999,-9999,-9999,-9999,-9999,-9999,-9999,-9999,-9999,-9999,-9999,-9999,-9999,-9999,3597.318293,-90.926379,2739.548003,0.000156,-0.152874,0.388356,53.561224,167.551724,0.011494,3.494253,0.264368,3.511741,-0.104991,-0.006275,0.012841,3.274922,0.000542,13.721661,12.055591,7.558832,38.730965,129.295214,96.932852,59.467065,22.933456,0.000001,0,0,0,0,0,0.000693,0.140623,0,12.748243,118.493904,73.362849,144.038943,130.98532,4.774686,0.908736,0.038364,0.001466,3.178804,15.578028,9.454756,14.926251,154.00348,137.858728,87.794308,28.563747,0,0,0,4.902358,277.395036,15.956337,25.673152,13.164037,4.175154,15.671527,22.487981,8.694814,0.30398,1967.481768,0.01115,0,0.62932,188.079886,512.796154,73.927208,26.129634,0.368959,0.014388,0.004028,0.024249,0,0,0.011521,0.410988,0,0.007967,0.038547,0.010442,0.053169,1.308077,83.522326,498.395752,330.167649,0,0,0,97.69684,53.306309,33.331278,11.848751,4.420971,0.852029,0.329512,0.146837,0.021931,0.007392,0.069581,0,0.143968,0.10596,0.099264,0.212005,9.772815,32.434752,92.8863,0.002443,0.007187,0.002103,48.699333,0.274957,0.007601,0.052531,269.822583,9.496034,239.28874,3.82744,6.340629,21.171,22.505912,67.467227,15.011578,0.824482,0.192135,0.001126,0.000628,0,0.006998,1.016246,0.043863,1663.902648,85.329445,0.066293,0.060935,0.007826,0.011916,0.016278,0,0,0,0,0.000558,0.007307,0,0.003822,0.011974,0.022405,0.013699,0.051924,0.193175,23.356443,2130.997683,0,0,0,2753.186207,8744.590246,-9999,-9999,-9999,-9999,-9999,-9999,-9999,-9999,-9999,-9999,-9999,-9999,-9999,-9999,-9999,-9999,-9999,-9999,-9999,-9999,-9999,-9999,-9999,-9999,-9999,-9999,-9999,-9999,-9999,-9999,-9999,-9999,-9999,-9999,-9999,-9999,-9999,-9999,-9999,-9999,-9999,-9999,-9999,-9999,-9999,-9999,-9999,-9999,-9999,-9999,-9999,-9999,-9999,-9999,-9999,-9999,-9999,-9999,-9999,-9999,-9999,-9999,-9999,-9999,-9999,-9999,-9999,-9999,-9999,-9999,-9999,-9999,-9999,-9999,-9999,-9999,-9999,-9999,-9999,-9999,-9999,-9999,-9999,-9999,-9999,-9999,-9999,-9999,-9999,-9999,-9999,-9999,-9999,-9999,-9999,-9999,-9999,-9999,-9999,-9999,-9999,-9999,-9999,-9999,-9999,-9999,-9999,-9999,-9999,-9999,-9999,-9999,-9999,-9999,-9999,-9999,-9999,-9999,-9999,-9999,-9999,-9999,-9999,-9999,-9999,-9999,-9999,-9999,-9999,-9999,-9999,-9999,-9999,-9999,-9999,-9999,-9999,-9999,-9999,-9999,-9999,-9999,-9999,-9999,-9999,-9999,-9999,-9999,-9999,-9999,-9999,-9999,-9999,-9999,-9999,-9999,-9999,-9999,-9999,-9999,-9999,-9999,3198411.376426,2043.414095,1854959.442893,0,0.005776,0.037277,709.051169,6938.640576,0.000033,3.017764,0.017274,3.048047,0.002724,0.00001,0.000041,2.65081,0,46.5361,35.921431,14.121669,370.760299,4131.820883,2322.30135,874.036545,129.991692,0,0,0,0,0,0,0,0.004888,0,40.167728,3470.312678,1330.236807,5127.863325,4240.546629,5.634642,0.204104,0.000364,0.000001,2.497491,59.979321,22.094147,55.06531,5861.889883,4697.265642,1905.062876,201.654048,0,0,0,5.940001,19018.399254,62.927865,162.905213,42.83066,4.308455,60.701473,124.990653,18.685176,0.022838,956749.011306,0.000031,0,0.097886,8743.016457,64992.928737,1350.781778,168.749788,0.033646,0.000051,0.000004,0.000145,0,0,0.000033,0.041748,0,0.000016,0.000367,0.000027,0.000699,0.422906,1724.176593,61393.904274,26942.979759,0,0,0,2359.052573,702.318033,274.587353,34.699382,4.83072,0.179426,0.026836,0.005329,0.000119,0.000014,0.001197,0,0.005123,0.002775,0.002435,0.011109,23.60565,260.014612,2132.455203,0.000001,0.000013,0.000001,586.168676,0.018686,0.000014,0.000682,17994.226446,22.287488,14152.107399,3.620706,9.936679,110.779481,125.190053,1125.02537,55.696676,0.168011,0.009124,0,0,0,0.000012,0.255255,0.000476,684277.744306,1799.593555,0.001086,0.000918,0.000015,0.000035,0.000065,0,0,0,0,0,0.000013,0,0.000004,0.000035,0.000124,0.000046,0.000666,0.009223,134.83108,1122386.78347,0,0,0,1873474.384138,18899726.407935,0,0,0,0,0,0,0,0,0,0,0,0,0,0,0,0,0,0,0,0,0,0,0,0,0,0,0,0,0,0,0,0,0,0,0,0,0,0,0,0,0,0,0,0,0,0,0,0,0,0,0,0,0,0,0,0,0,0,0,0,0,0,0,0,0,0,0,0,0,0,0,0,0,0,0,0,0,0,0,0,0,0,0,0,0,0,0,0,0,0,0,0,0,0,0,0,0,0,0,0,0,0,0,0,0,0,0,0,0,0,0,0,0,0,0,0,0,0,0,0,0,0,0,0,0,0,0,0,0,0,0,0,0,0,0,0,0,0,0,0,0,0,0,0,0,0,0,0,0,0,0,0,0,0,0,0,0,0,0,0,0,0,129,-3.5,5.65,1.36,17.31,-531.69,2.18,0.53,-1.14,30.19,53.27,93.891764,0,0,0,0,0,0,0,0,0,0,0,0,0,0,0,0,0,0,0,0,0,0,0,0,0,0,0,0,0,0,0,0,0,0,0,0,0,0,0,0,0,0,0,0,0,0,0,0,0,0,0,0,0,0,0,0,0,0,0,0,0,0,0,0,0,0,0,0,0,0,0,0,0,0,0,0,0,0,0,0,0,0,0,0,0,0,0,0,0,0,0,0,0,0,0,0,0,0,0,0,0,0,0,0,0,0,0,0,0,0,0,0,0,0,0,0,0,0,0,0,0,0,0,0,0,0,0,0,0,0,0,0,0,0,0,0,0,0,0,0,0,0,0,0,0,0,0,0,0,0,0,0,0,0,0,0,0,0,0,0,0,0,338097.710556,-7885.5581,223767.0534,0.0272,1.4,33.7305,601.6867,7353,1,112,1,337.1988,4.8614,-2.8408,-0.342,218.18625,0.005489,937.40283,795.606455,536.048089,1155.708304,2606.55527,2475.920958,1836.810288,727.336956,0.000118,0,0.000005,0.000001,0,0,0.060332,3.104961,0.007243,1070.86875,10193.29608,2647.163617,3840.4935,1589.67765,78.442126,13.698945,1.06395,0.009153,268.564632,901.773474,671.118784,659.62289,2561.798272,3901.298771,3179.734908,1014.140392,0.000021,0,0,426.505104,42.802518,1388.201337,2233.564245,1145.271198,410.730838,521.737164,2312.561306,788.344849,111.159657,97407.084197,0.36148,0,4.178067,7747.29927,10661.45784,3659.82138,1743.842534,7.055274,0.322789,0.048821,0.733379,0,0,0.420233,1.69134,0,0.491455,0.844132,0.092313,1.763886,75.38492,5684.131456,12007.09944,10520.28,0,0,0,1804.388214,1274.753948,998.254176,648.83511,376.807301,152.826685,92.898357,35.461505,1.059105,0,6.053568,0,12.525229,9.21851,8.635958,18.444448,671.120836,1117.317445,969.947325,0.155998,0.606346,0.182944,2021.891637,10.785926,0.133072,1.894249,-188.508836,826.15496,30.328794,332.987247,551.63472,1845.711885,2069.363524,4820.023296,1439.320464,58.514585,4.348467,-0.002058,0.001131,0.00004,0.263442,31.503184,0.235362,46600.4273,5788.10295,1.074691,1.803608,0.048923,0,0.153203,0,0.000003,0.000001,0,0.018221,0,0,0.039804,0.091592,0,0.08379,0.714498,6.474865,1324.979745,68412.3152,0,0,0,91615.37,303975.2554,0,0,0,0,0,0,0,0,0,0,0,0,0,0,0,0,0,0,0,0,0,0,0,0,0,0,0,0,0,0,0,0,0,0,0,0,0,0,0,0,0,0,0,0,0,0,0,0,0,0,0,0,0,0,0,0,0,0,0,0,0,0,0,0,0,0,0,0,0,0,0,0,0,0,0,0,0,0,0,0,0,0,0,0,0,0,0,0,0,0,0,0,0,0,0,0,0,0,0,0,0,0,0,0,0,0,0,0,0,0,0,0,0,0,0,0,0,0,0,0,0,0,0,0,0,0,0,0,0,0,0,0,0,0,0,0,0,0,0,0,0,0,0,0,0,0,0,0,0,0,0,0,0,0,0,0,0,0,0,0,0,0,1120443.424205,2551.1003,275468.589,1.7,12.25,15.6505,557.3074,14835,1,224,1,296.6934,7.9352,0.5989,-2.6904,422.885,0.077663,1430.382525,1743.615165,1457.178625,2397.330592,5648.41222,5559.954036,3672.121584,1539.051029,0.000117,0,0.000005,0.000001,0.000002,0,0.091446,4.747959,0.008039,1849.98765,25376.4891,4868.253243,6868.509264,3561.805694,193.683265,27.979776,2.523449,0.004109,325.405521,1466.345244,1672.092122,1818.91691,6919.474496,7859.213082,6082.375908,2109.35635,0.000021,0,0,426.505104,844.62059,2512.114641,5695.871841,3146.536836,1039.546564,1152.874116,7584.493921,955.242649,57.825378,204393.867517,0.762745,0,14.719108,14602.1702,26466.715,9115.81638,2289.460482,21.266092,0.628355,0.076834,1.030428,0,0,0.882006,9.598495,0,0.55919,1.610869,0.273362,6.549772,202.38868,9476.000544,29576.5596,21202.91,0,0,0,6608.649222,4015.568452,2687.738112,1405.731635,672.246575,207.70838,83.178048,101.4049,25.708956,11.498881,6.053568,6.566919,12.525229,9.21851,8.635958,18.444448,671.120836,1230.42383,2951.451675,0.200742,0.656408,0.182944,4118.561919,22.492521,0.214768,3.977915,-350.490215,896.643136,203.709876,568.393281,1294.848256,4371.722161,6192.430864,9005.592768,2853.342576,209.851038,32.283975,-0.00183,0.001913,0.00004,0.55988,75.756465,1.391692,104752.3296,9831.81276,1.743984,2.740348,0.088959,0.330622,0.724984,0,0.000003,0.000001,0,0.036432,0.038436,0,0.039804,0.259122,0.956895,0.331148,2.441799,14.519053,2644.227821,143125.44,0,0,0,191512.97,612207.5579,0,0,0,0,0,0,0,0,0,0,0,0,0,0,0,0,0,0,0,0,0,0,0,0,0,0,0,0,0,0,0,0,0,0,0,0,0,0,0,0,0,0,0,0,0,0,0,0,0,0,0,0,0,0,0,0,0,0,0,0,0,0,0,0,0,0,0,0,0,0,0,0,0,0,0,0,0,0,0,0,0,0,0,0,0,0,0,0,0,0,0,0,0,0,0,0,0,0,0,0,0,0,0,0,0,0,0,0,0,0,0,0,0,0,0,0,0,0,0,0,0,0,0,0,0,0,0,0,0,0,0,0,0,0,0,0,0,0,0,0,0,0,0,0,0,0,0,0,0,0,0,0,0,0,0,0,0,0,0,0,0,0,0,0,0,0,0,0,0,0,0,0,0,0,0,0,0,0,0,0,0,0,0,0,0,0,0,0,0,0,0,0,0,0,0,0,0,0,0,0,0,0,0,0,0,0,0,0,0,0,0,0,0,0,0,0,0,0,0,0,0,0,0,0,0,0,0,0,0,0,0,0,0,0,0,0,0,0,0,0,0,0,0,0,0,0,0,0,0,0,0,0,0,0,0,0,0,0,0,0,0,0,0,0,0,0,0,0,0,0,0,0,0,0,0,0,0,0,0,0,0,0,0,0,0,0,0,0,0,0,0,0,0,0,0,0,0,0,0,0,0,0,0,0,0,0,0,0,0,0,0,0,0,0,0,0,0,0,0,0,0,0,0,0,-44.808276,126.881634,1.27,0.8,0.97,-6.007033,-1.506862,5,5,24,3.093023,0.7,0.323308,86,86,0.2,1.428571,24,26.725799,NC
1GVPA.pdb_A_TYR_61,4.58533,-14.46344,-30.982226,19,243.956736,1,-5.103996,-2.082112,-7.425878,-274.938963,5,23.832482,-187.659028,-145.335935,-0,0,0,0,-0,0,0,0,0,0,0,0,-0,0,0,0,0,0,0,0,0,0,0,0,0,-0,0,-0,0,0,-0,0,0,0,0,0,0,0,0,0,0,0,0,0,0,0,0,0,0,0,0,-0,-0,-0,0,0,0,0,0,0,0,0,0,0,-0,0,0,0,0,0,0,0,0,0,0,0,0,0,-0,0,0,0,0,0,0,0,0,0,0,-0,-0,0,0,0,0,0,0,0,0,0,0,0,0,0,0,0,0,0,0,0,0,0,0,0,0,-0,0,-0,-0,0,0,0,0,0,0,0,0,0,0,-0,0,-0,0,0,0,0,0,0,0,0,0,0,0,0,0,0,-0,0,0,0,0,0,0,0,0,0,0,-0,-0,-0,0,0,-0.030156,1.404375,-644.974462,1.816154,2.736272,270.482164,1.316399,1.665996,2.056307,1.413346,1.861603,1.884651,1.320734,2274.367975,-8.865045,-0.055269,1.686149,2.449515,1.302564,1.627307,1.847045,2.095679,1.401866,1.744012,2.011707,3.071528,1.402442,1.806632,1.413346,1.234875,2.178316,1.413346,1.248894,0.719231,0,1.517,1.73483,2.996228,1.670557,1.490271,1.829213,0.603794,1.179118,0,1.315197,1.175177,1.829396,1.705314,1.877364,1.710224,2.028421,2.639356,1.422284,-0.000013,1.395941,1.274097,0.103815,1.152724,1.841135,4.122367,5.355151,2.713527,2.814785,1.508846,2.017085,1.965978,1.833634,2.02831,1.192076,2.304145,1.804928,1.821726,1.248389,0.949214,2.037275,0.660564,1.437146,1.413346,1.322058,1.852575,1.371119,3.356918,1.295246,0.882762,1.252461,1.64413,1.666325,1.451249,1.795488,2.183961,1.414918,1.413346,0,1.667442,2.204618,1.560991,1.726127,1.96545,2.023478,2.127443,4.347873,5.124036,5.5358,1.284885,6.044576,7.653378,5.838051,4.86403,4.132401,1.80495,1.076877,0.715142,1.46643,1.478795,1.406012,2.016416,1.849273,1.616629,1.871935,-0.024602,1.221177,0.026614,1.130355,1.560578,1.772124,5.261812,2.644624,2.307724,2.809301,2.591529,-0.018532,0.074919,1.382242,1.875589,2.85378,0.922864,1.943421,1.443033,0.878195,0.963024,2.102076,2.246015,0.96449,1.594212,1.423321,1.471657,1.437048,1.772805,0.890444,?,0.330602,1.985462,2.062301,0.99114,0.941443,1.52274,1.594097,1.901292,1.347245,1.468689,1.265028,1.857957,1.94376,-0,0,0,0,-0,0,0,0,0,0,0,0,-0,0,0,0,0,0,0,0,0,0,0,0,0,-0,0,-0,0,0,-0,0,0,0,0,0,0,0,0,0,0,0,0,0,0,0,0,0,0,0,0,-0,-0,-0,0,0,0,0,0,0,0,0,0,0,-0,0,0,0,0,0,0,0,0,0,0,0,0,0,-0,0,0,0,0,0,0,0,0,0,0,-0,-0,0,0,0,0,0,0,0,0,0,0,0,0,0,0,0,0,0,0,0,0,0,0,0,0,-0,0,-0,-0,0,0,0,0,0,0,0,0,0,0,-0,0,-0,0,0,0,0,0,0,0,0,0,0,0,0,0,0,-0,0,0,0,0,0,0,0,0,0,0,-0,-0,-0,0,0,5035361.095289,-6716.7747,803516.5908,0.8424,-6.175,146.6506,57103.6928,69193.5,4,1375.5,160,1233.1404,7.0473,-7.7488,-0.03275,1079.390813,0.306591,3527.715756,3777.647755,2657.983372,18881.581245,41304.452827,33870.992325,24305.033688,16525.99295,0.000374,0,0.000021,0.000014,0.000005,0.000001,0.169481,25.812814,0,4095.522453,31083.8138,51772.515795,51723.7578,59568.74326,2829.789043,154.407396,18.477296,0,1216.663395,3791.375094,3096.62444,4236.854974,68132.02335,49427.958865,34491.36708,16672.774027,0.000075,-0,0.000002,1711.988844,7985.921645,3577.34452,7067.6849,11185.59822,7030.08867,21947.36907,23249.52112,3025.668975,108.251393,778268.780902,4.200344,0,260.049559,87233.00051,201595.2862,23058.128256,8719.37638,64.799268,6.952594,1.362105,10.09399,0,0,4.217291,180.150778,0,3.24541,9.734355,5.338143,12.437588,373.262309,25769.269305,185976.098,150151.24021,0,0,0,33040.24751,25508.576315,10733.002113,4369.57783,1559.861908,341.442569,129.555214,92.422929,18.578453,7.678648,33.774813,3.283459,713.645024,385.645059,289.097432,378.983197,4850.44835,6961.259866,14158.898033,0.82102,2.49705,0.740366,19855.598976,98.430718,3.593631,19.662291,-2133.055121,3346.1152,1975.663043,887.449213,1747.232586,5692.232772,27271.075105,72995.23935,7220.935188,302.103758,55.642538,-0.007814,0.007692,0.000166,2.557263,680.157281,9.895076,665296.1634,25569.667227,23.701005,16.529384,9.366133,6.966828,3.307605,2.605256,0.00001,0.000004,0,0.206321,7.573326,0,0.817788,10.36398,8.779412,4.827636,12.880013,59.667085,7210.3413,840401.7066,0.000001,0,0,1053457.18,3548908.08,0.003123,0.042434,0.003391,0.000484,-0.011854,0.003273,0.004043,0.003644,0.003584,0.003308,0.000473,0.003427,0.001331,0.227031,-0.000161,0.002922,0.002291,0.002703,0.002979,0.002799,0.004078,0.002845,0.003076,0.003355,0.004496,0.003622,0.001817,0.003584,0.003157,0.003399,0.003584,0.002713,0.002076,0,0.002799,0.002995,0.004219,0.003089,0.003213,0.003238,0.001268,0.001643,0,0.002337,0.002245,0.003105,0.002822,0.003809,0.003244,0.003403,0.003905,0.003635,-0,0.003541,0.002858,0.000278,0.002146,0.003068,0.005534,0.005962,0.003524,0.003389,0.002809,0.003212,0.003424,0.003338,0.002144,0.003229,0.003754,0.003556,0.002948,0.002292,0.001098,0.0029,0.001799,0.003509,0.003584,0.003622,0.003384,0.003677,0.003752,0.002706,0.002301,0.003381,0.003036,0.002132,0.002695,0.003415,0.003625,0.003529,0.003584,0,0.003237,0.00419,0.003111,0.002985,0.003233,0.002746,0.003532,0.006178,0.002844,0.002493,0.002109,0,0.010278,0.007224,0.006162,0.00516,0.003758,0.001471,0.001621,0.00333,0.003693,0.003585,0.00356,0.00335,0.003145,0.003381,-0.000067,0.002379,0.000073,0.002032,0.002607,0.003049,0.006518,0.00362,0.003421,0.004452,0.003949,-0.000058,0.000173,0.003483,0.003404,0.003761,0.002697,0.003479,0.002632,0.002479,0.002224,0.004857,0.0047,0.002778,0.005153,0.003664,0.003315,0.003702,0.003312,0.002805,-9999,0.001141,0.004901,0.004606,0.002598,0.002329,0.003313,0.002821,0.003407,0.003511,0.003766,0.003192,0.003356,0.003456,774058.483428,-6249.98415,190837.5056,0.0324,-2.47,33.7902,9306.7072,12714,1,241.5,2,314.9448,0.3197,-9.1524,-0.00495,223.371918,0.037086,783.004309,719.940357,455.784008,3519.746344,7165.936426,5734.77764,4176.337464,2643.372625,0.000099,0,0.000005,0.000003,0.000001,0,0.039804,5.370154,0,859.56228,6512.87624,8518.85496,9172.7625,9879.885275,415.825708,24.48242,2.285593,0,265.156615,768.174992,596.23984,733.072648,11681.5571,8862.146335,6111.76114,2658.784479,0.000019,-0,0,426.505104,1278.261998,767.123809,1484.514795,2225.04466,1242.378775,3010.90383,3127.657295,718.99107,68.802946,145726.293915,0.74732,0,49.282757,15596.56361,34746.67306,4057.728896,1793.262543,8.32459,0.9572,0.271015,2.18222,0,0,0.766008,33.906542,0,0.671156,1.949872,1.007561,2.003691,59.772877,5263.190595,32094.16784,25867.4362,0,0,0,5251.95981,4240.176895,1794.625488,749.77939,316.069468,87.085142,51.26982,23.526337,1.483548,0.321535,7.490934,0,166.840252,87.639913,63.070379,86.310586,1200.241988,1042.978744,2484.751523,0.180381,0.615789,0.182944,3606.29616,17.991463,0.593881,3.546749,-337.961426,761.2081,320.167289,195.077089,359.30454,1229.744714,5166.775945,11385.20238,1487.447643,53.203211,7.126409,-0.00128,0.001175,0.00004,0.466039,94.630837,2.025728,115245.0768,5167.691308,4.788622,3.20316,1.620399,1.115801,0.655362,0.578945,0.000003,0.000001,0,0.037052,1.628272,0,0.186154,2.102974,1.430062,0.795948,2.173506,11.494767,1368.89951,148506.6576,0,0,0,187761.258,629136.828,-9999,-9999,-9999,-9999,-9999,-9999,-9999,-9999,-9999,-9999,-9999,-9999,-9999,-9999,-9999,-9999,-9999,-9999,-9999,-9999,-9999,-9999,-9999,-9999,-9999,-9999,-9999,-9999,-9999,-9999,-9999,-9999,-9999,-9999,-9999,-9999,-9999,-9999,-9999,-9999,-9999,-9999,-9999,-9999,-9999,-9999,-9999,-9999,-9999,-9999,-9999,-9999,-9999,-9999,-9999,-9999,-9999,-9999,-9999,-9999,-9999,-9999,-9999,-9999,-9999,-9999,-9999,-9999,-9999,-9999,-9999,-9999,-9999,-9999,-9999,-9999,-9999,-9999,-9999,-9999,-9999,-9999,-9999,-9999,-9999,-9999,-9999,-9999,-9999,-9999,-9999,-9999,-9999,-9999,-9999,-9999,-9999,-9999,-9999,-9999,-9999,-9999,-9999,-9999,-9999,-9999,-9999,-9999,-9999,-9999,-9999,-9999,-9999,-9999,-9999,-9999,-9999,-9999,-9999,-9999,-9999,-9999,-9999,-9999,-9999,-9999,-9999,-9999,-9999,-9999,-9999,-9999,-9999,-9999,-9999,-9999,-9999,-9999,-9999,-9999,-9999,-9999,-9999,-9999,-9999,-9999,-9999,-9999,-9999,-9999,-9999,-9999,-9999,-9999,-9999,-9999,-9999,-9999,-9999,-9999,-9999,-9999,14469.428435,-19.301077,2308.955721,0.002421,-0.017744,0.42141,164.091071,198.831897,0.011494,3.952586,0.45977,3.543507,0.020251,-0.022267,-0.000094,3.101698,0.000881,10.137114,10.85531,7.637883,54.257417,118.690956,97.330438,69.842051,47.488485,0.000001,0,0,0,0,0,0.000487,0.074175,0,11.768743,89.321304,148.771597,148.631488,171.17455,8.131578,0.443699,0.053096,0,3.496159,10.894756,8.898346,12.174871,195.781676,142.034365,99.113124,47.91027,0,-0,0,4.919508,22.948051,10.279726,20.309439,32.142524,20.201404,63.067152,66.808969,8.694451,0.311067,2236.404543,0.01207,0,0.747269,250.669542,579.296799,66.258989,25.055679,0.186205,0.019979,0.003914,0.029006,0,0,0.012119,0.517675,0,0.009326,0.027972,0.015339,0.03574,1.072593,74.049624,534.414075,431.469081,0,0,0,94.94324,73.300507,30.84196,12.556258,4.482362,0.981157,0.372285,0.265583,0.053386,0.022065,0.097054,0.009435,2.050704,1.108175,0.83074,1.089032,13.93807,20.00362,40.686489,0.002359,0.007175,0.002127,57.056319,0.282847,0.010327,0.056501,-6.129469,9.615274,5.677193,2.550141,5.020783,16.356991,78.365158,209.756435,20.749814,0.868114,0.159892,-0.000022,0.000022,0,0.007348,1.954475,0.028434,1911.770584,73.476055,0.068106,0.047498,0.026914,0.02002,0.009505,0.007486,0,0,0,0.000593,0.021762,0,0.00235,0.029782,0.025228,0.013873,0.037012,0.171457,20.719372,2414.947433,0,0,0,3027.175805,10198.011724,-9999,-9999,-9999,-9999,-9999,-9999,-9999,-9999,-9999,-9999,-9999,-9999,-9999,-9999,-9999,-9999,-9999,-9999,-9999,-9999,-9999,-9999,-9999,-9999,-9999,-9999,-9999,-9999,-9999,-9999,-9999,-9999,-9999,-9999,-9999,-9999,-9999,-9999,-9999,-9999,-9999,-9999,-9999,-9999,-9999,-9999,-9999,-9999,-9999,-9999,-9999,-9999,-9999,-9999,-9999,-9999,-9999,-9999,-9999,-9999,-9999,-9999,-9999,-9999,-9999,-9999,-9999,-9999,-9999,-9999,-9999,-9999,-9999,-9999,-9999,-9999,-9999,-9999,-9999,-9999,-9999,-9999,-9999,-9999,-9999,-9999,-9999,-9999,-9999,-9999,-9999,-9999,-9999,-9999,-9999,-9999,-9999,-9999,-9999,-9999,-9999,-9999,-9999,-9999,-9999,-9999,-9999,-9999,-9999,-9999,-9999,-9999,-9999,-9999,-9999,-9999,-9999,-9999,-9999,-9999,-9999,-9999,-9999,-9999,-9999,-9999,-9999,-9999,-9999,-9999,-9999,-9999,-9999,-9999,-9999,-9999,-9999,-9999,-9999,-9999,-9999,-9999,-9999,-9999,-9999,-9999,-9999,-9999,-9999,-9999,-9999,-9999,-9999,-9999,-9999,-9999,-9999,-9999,-9999,-9999,-9999,-9999,664280697.584064,7536.306147,10594859.317657,0.000037,0.005697,0.364233,60396.485179,80351.617522,0.000261,32.069847,0.48942,24.922561,0.004167,0.003993,0,19.675347,0.000002,205.975667,249.238437,136.859782,5994.552014,29191.452992,19619.737336,10176.915158,4715.67886,0,0,0,0,0,0,0,0.012265,0,293.128171,18452.394187,47657.167549,46519.493494,62125.187406,136.817759,0.409345,0.007988,0,25.837489,241.204729,170.524909,312.57427,79713.267861,41372.051406,20555.363386,4862.979885,0,0,0,47.857157,1360.668693,222.449016,993.620341,2500.692599,1019.611516,10919.481311,13947.032211,161.872712,0.246218,10212316.725797,0.000297,0,1.318636,130620.209276,691968.697832,9276.268321,1294.291263,0.079674,0.00092,0.000036,0.001815,0,0,0.000299,0.653706,0,0.000178,0.001674,0.000534,0.002838,2.669648,11200.068987,585532.585725,385266.295299,0,0,0,18282.546378,10866.762582,1924.609482,333.705885,44.515164,2.465932,0.34153,0.360358,0.022296,0.004399,0.027679,0.001408,11.386554,2.997103,1.591053,2.52134,389.193531,1008.54989,3720.764958,0.000011,0.000102,0.000009,6617.504773,0.163372,0.000226,0.006511,98.421558,190.899615,83.97837,13.482736,56.552345,624.978547,15609.186495,120620.057102,957.976628,2.077501,0.065413,0,0,0,0.00011,8.420239,0.002145,7502976.552253,11090.070616,0.01051,0.004622,0.001651,0.000974,0.000217,0.000186,0,0,0,0.000001,0.001485,0,0.000016,0.002239,0.001476,0.000427,0.002841,0.061306,884.19693,11932747.220355,0,0,0,18708809.954411,212206568.087785,0,0,0,0,0,0,0,0,0,0,0,0,0,0,0,0,0,0,0,0,0,0,0,0,0,0,0,0,0,0,0,0,0,0,0,0,0,0,0,0,0,0,0,0,0,0,0,0,0,0,0,0,0,0,0,0,0,0,0,0,0,0,0,0,0,0,0,0,0,0,0,0,0,0,0,0,0,0,0,0,0,0,0,0,0,0,0,0,0,0,0,0,0,0,0,0,0,0,0,0,0,0,0,0,0,0,0,0,0,0,0,0,0,0,0,0,0,0,0,0,0,0,0,0,0,0,0,0,0,0,0,0,0,0,0,0,0,0,0,0,0,0,0,0,0,0,0,0,0,0,0,0,0,0,0,0,0,0,0,0,0,0,163,-1.3,5.66,0.72,16.86,-446.32,-1.39,2.32,0.01,132.16,49.11,53.842789,0,0,0,0,0,0,0,0,0,0,0,0,0,0,0,0,0,0,0,0,0,0,0,0,0,0,0,0,0,0,0,0,0,0,0,0,0,0,0,0,0,0,0,0,0,0,0,0,0,0,0,0,0,0,0,0,0,0,0,0,0,0,0,0,0,0,0,0,0,0,0,0,0,0,0,0,0,0,0,0,0,0,0,0,0,0,0,0,0,0,0,0,0,0,0,0,0,0,0,0,0,0,0,0,0,0,0,0,0,0,0,0,0,0,0,0,0,0,0,0,0,0,0,0,0,0,0,0,0,0,0,0,0,0,0,0,0,0,0,0,0,0,0,0,0,0,0,0,0,0,0,0,0,0,0,0,0,0,0,0,0,0,0,0,0,0,0,0,0,0,0,0,0,0,0,0,0,0,0,0,0,0,0,0,0,0,0,0,0,0,0,0,0,0,0,0,0,0,0,0,0,0,0,0,0,0,0,0,0,0,0,0,0,0,0,0,0,0,0,0,0,0,0,0,0,0,0,0,0,0,0,0,0,0,0,0,0,0,0,0,0,0,0,0,0,0,0,0,0,0,0,0,0,0,0,0,0,0,0,0,0,0,0,0,0,0,0,0,0,0,0,0,0,0,0,0,0,0,0,0,0,0,0,0,0,0,0,0,0,0,0,0,0,0,0,0,0,0,0,0,0,0,0,0,0,0,0,0,0,0,0,0,0,0,0,0,0,0,0,0,0,0,0,0,1538492.618818,2261.0244,215737.6984,0.468,0.91,33.2242,7855.5904,16463,1,294,1,289.149,-1.2788,-4.8488,-0.014,478.25316,0.090441,993.082153,950.155115,724.321712,4465.853205,8120.809631,6592.53484,4877.693808,3196.75777,0.0001,0,0.000005,0.000003,0.000001,0,0.039804,4.84335,0,1410.803493,9173.13787,10772.35236,10378.9884,10901.88294,562.65713,28.323467,4.283126,0,420.754824,1003.144844,840.66976,1051.43126,13785.1038,10360.44234,7333.12108,3333.728476,0.000019,-0,0,426.505104,1317.62355,1199.640161,2395.538877,3438.21002,1923.83686,3373.43138,5068.6692,843.45009,73.667417,197601.909702,0.928255,0,51.990438,19418.39918,40657.1297,5832.968704,2436.853562,10.084493,1.111547,0.303278,2.27652,0,0,0.980597,35.950418,0,0.671161,2.139477,1.325686,2.974952,155.952162,7064.43894,38593.1168,30836.9208,0,0,0,6584.06202,5099.42504,2149.88046,957.03744,395.900648,163.128969,56.953645,33.790776,4.78808,0.643069,7.490934,0,166.840252,87.639913,63.070379,86.310586,1091.021316,1658.23482,3180.622446,0.200075,0.625232,0.182944,4669.283904,23.469918,0.649209,4.503936,-334.31424,1024.99609,321.403725,288.013507,528.620652,1742.219193,8484.46011,14569.88006,2137.298836,51.357072,7.994874,-0.001425,0.002303,0.00004,0.601248,124.77525,2.238245,139134.642,7359.016626,5.855678,3.300303,1.723765,1.223825,0.713985,0.578953,0.000003,0.000001,0,0.046155,1.726693,0,0.186151,2.413892,1.545486,0.685005,2.429101,13.635327,2067.69034,182222.5812,0,0,0,234530.74,782432.46,0,0,0,0,0,0,0,0,0,0,0,0,0,0,0,0,0,0,0,0,0,0,0,0,0,0,0,0,0,0,0,0,0,0,0,0,0,0,0,0,0,0,0,0,0,0,0,0,0,0,0,0,0,0,0,0,0,0,0,0,0,0,0,0,0,0,0,0,0,0,0,0,0,0,0,0,0,0,0,0,0,0,0,0,0,0,0,0,0,0,0,0,0,0,0,0,0,0,0,0,0,0,0,0,0,0,0,0,0,0,0,0,0,0,0,0,0,0,0,0,0,0,0,0,0,0,0,0,0,0,0,0,0,0,0,0,0,0,0,0,0,0,0,0,0,0,0,0,0,0,0,0,0,0,0,0,0,0,0,0,0,0,763502.956884,-7292.835,200071.8664,0.0072,-4.94,33.8468,20398.896,18419,1,399,1,297.579,5.8241,-2.3896,-0.0098,256.920741,0.066432,896.262916,835.863385,520.87848,5572.220203,13085.26296,10232.1084,7154.522544,4594.84789,0.00009,0,0.000005,0.000004,0.000001,0,0.039804,8.930207,0,875.967763,6552.37154,14229.30201,16135.515,19658.2048,809.46859,49.157829,3.877008,0,269.043719,963.365156,662.18768,1061.146856,21777.472,14942.2207,9940.13228,4476.477044,0.000018,-0,0,426.505104,3280.5044,767.123809,1484.514795,2225.04466,1166.14366,4355.2113,2866.75865,704.14575,26.446235,199425.253013,1.207061,0,94.54916,24062.6526,62715.2207,5682.430208,2074.176247,19.639411,1.979522,0.475744,3.238615,0,0,1.184185,67.490422,0,0.785426,3.115536,1.82924,3.277016,82.869215,6081.97005,56003.1808,43592.0134,0,0,0,9590.56525,7194.92727,2906.486742,982.4606,341.455664,59.655435,24.180778,12.461331,1.907992,0.643069,7.490934,0,166.840252,87.639913,63.070379,86.310586,1341.55032,2070.281048,5002.48086,0.213041,0.625232,0.182944,5348.430528,27.15777,1.153742,5.519122,-886.334556,761.2081,816.09675,195.077089,359.30454,1228.465843,5023.92462,12546.42676,1431.71583,63.707288,14.219113,-0.002946,0.002303,0.00004,0.711531,175.458487,3.816094,196520.7456,6015.19334,8.072954,4.933877,3.282255,2.518711,1.182768,1.15789,0.000002,0.000001,0,0.059723,3.256543,0,0.332503,3.866043,3.166901,1.611725,3.910098,17.085659,1776.373352,241744.2984,0,0,0,300902.88,1002422.664,0,0,0,0,0,0,0,0,0,0,0,0,0,0,0,0,0,0,0,0,0,0,0,0,0,0,0,0,0,0,0,0,0,0,0,0,0,0,0,0,0,0,0,0,0,0,0,0,0,0,0,0,0,0,0,0,0,0,0,0,0,0,0,0,0,0,0,0,0,0,0,0,0,0,0,0,0,0,0,0,0,0,0,0,0,0,0,0,0,0,0,0,0,0,0,0,0,0,0,0,0,0,0,0,0,0,0,0,0,0,0,0,0,0,0,0,0,0,0,0,0,0,0,0,0,0,0,0,0,0,0,0,0,0,0,0,0,0,0,0,0,0,0,0,0,0,0,0,0,0,0,0,0,0,0,0,0,0,0,0,0,0,-138.590445,161.012721,0.72,1.25,1.05,-37.172705,-1.318321,7,16,41,2.790698,0.4,0.358333,251,233,0.142857,2.5,41,73.914071,C
[truncated: 23,844,261 more chars]
