# Supplementary material for: Systematic Identification of Machine-Learning Models Aimed to Classify Critical Residues for Protein Function from Protein Structure
Source: Molecules. 2017 Oct 9;22(10):1673. doi: 10.3390/molecules22101673 (PMC6151554; doi:10.3390/molecules22101673)
Supplement: Supplementary file 1 [file molecules-22-01673-s001.zip › SupplementalFileS4.txt]

@relation JAMMING2SET-Centralities

@attribute Name {1BNKA.pdb_A_GLY_114,1BNKA.pdb_A_THR_155,1BNKA.pdb_A_GLY_81,1BNKA.pdb_A_SER_216,1BNKA.pdb_A_ALA_267,1BNKA.pdb_A_ARG_85,1BNKA.pdb_A_MET_151,1BNKA.pdb_A_ALA_260,1BNKA.pdb_A_ASP_175,1BNKA.pdb_A_ASP_295,1BNKA.pdb_A_GLN_233,1BNKA.pdb_A_GLN_238,1BNKA.pdb_A_ALA_259,1BNKA.pdb_A_GLY_87,1BNKA.pdb_A_THR_143,1BNKA.pdb_A_TRP_284,1BNKA.pdb_A_GLY_129,1BNKA.pdb_A_ALA_134,1BNKA.pdb_A_ALA_255,1BNKA.pdb_A_ALA_135,1BNKA.pdb_A_ALA_258,1BNKA.pdb_A_LEU_190,1BNKA.pdb_A_MET_164,1BNKA.pdb_A_MET_168,1BNKA.pdb_A_GLN_223,1BNKA.pdb_A_ARG_201,1BNKA.pdb_A_ASP_289,1BNKA.pdb_A_GLN_105,1BNKA.pdb_A_GLY_139,1BNKA.pdb_A_VAL_179,1BNKA.pdb_A_ARG_207,1BNKA.pdb_A_ASP_92,1BNKA.pdb_A_VAL_291,1BNKA.pdb_A_ARG_212,1BNKA.pdb_A_LEU_98,1BNKA.pdb_A_GLY_140,1BNKA.pdb_A_SER_230,1BNKA.pdb_A_GLY_263,1BNKA.pdb_A_GLY_268,1BNKA.pdb_A_GLY_148,1BNKA.pdb_A_MET_149,1BNKA.pdb_A_THR_124,1BNKA.pdb_A_VAL_287,1BNKA.pdb_A_VAL_288,1BNKA.pdb_A_ALA_271,1BNKA.pdb_A_CYS_178,1BNKA.pdb_A_ARG_100,1BNKA.pdb_A_VAL_285,1BNKA.pdb_A_GLY_154,1BNKA.pdb_A_MET_193,1BNKA.pdb_A_ARG_194,1BNKA.pdb_A_THR_192,1BNKA.pdb_A_TRP_243,1BNKA.pdb_A_ALA_95,1BNKA.pdb_A_HIS_136,1BNKA.pdb_A_ALA_292,1BNKA.pdb_A_LEU_275,1BNKA.pdb_A_LEU_156,1BNKA.pdb_A_GLU_213,1BNKA.pdb_A_GLN_142,1BNKA.pdb_A_PHE_277,1BNKA.pdb_A_HIS_266,1BNKA.pdb_A_LEU_180,1BNKA.pdb_A_LEU_181,1BNKA.pdb_A_LEU_187,1BNKA.pdb_A_LYS_152,1BNKA.pdb_A_LYS_273,1BNKA.pdb_A_PHE_166,1BNKA.pdb_A_PRO_94,1BNKA.pdb_A_PRO_97,1BNKA.pdb_A_ILE_170,1BNKA.pdb_A_SER_206,1BNKA.pdb_A_GLN_93,1BNKA.pdb_A_VAL_96,1BNKA.pdb_A_PRO_218,1BNKA.pdb_A_ILE_160,1BNKA.pdb_A_ILE_161,1BNKA.pdb_A_LEU_244,1BNKA.pdb_A_ASP_211,1BNKA.pdb_A_LYS_210,1BNKA.pdb_A_SER_172,1BNKA.pdb_A_ARG_272,1BNKA.pdb_A_THR_84,1BNKA.pdb_A_GLU_269,1BNKA.pdb_A_PHE_102,1BNKA.pdb_A_GLU_89,1BNKA.pdb_A_LEU_128,1BNKA.pdb_A_VAL_108,1BNKA.pdb_A_VAL_106,1BNKA.pdb_A_LEU_111,1BNKA.pdb_A_PHE_231,1BNKA.pdb_A_ARG_280,1BNKA.pdb_A_LEU_117,1BNKA.pdb_A_GLU_133,1BNKA.pdb_A_TYR_165,1BNKA.pdb_A_GLU_131,1BNKA.pdb_A_PRO_112,1BNKA.pdb_A_ASP_235,1BNKA.pdb_A_ASP_239,1BNKA.pdb_A_ARG_290,1BNKA.pdb_A_GLU_245,1BNKA.pdb_A_GLN_173,1BNKA.pdb_A_GLN_294,1BNKA.pdb_A_GLU_240,1BNKA.pdb_A_VAL_208,1BNKA.pdb_A_TYR_278,1BNKA.pdb_A_TYR_157,1BNKA.pdb_A_TYR_159,1BNKA.pdb_A_LYS_229,1BNKA.pdb_A_LYS_220,1BNKA.pdb_A_CYS_215,1BNKA.pdb_A_ALA_101,1BNKA.pdb_A_THR_115,1BNKA.pdb_A_LYS_80,1BNKA.pdb_A_ALA_224,1BNKA.pdb_A_GLU_191,1BNKA.pdb_A_PRO_130,1BNKA.pdb_A_VAL_279,1BNKA.pdb_A_ARG_109,1BNKA.pdb_A_VAL_158,1BNKA.pdb_A_ILE_121,1BNKA.pdb_A_LEU_200,1BNKA.pdb_A_ARG_234,1BNKA.pdb_A_ARG_110,1BNKA.pdb_A_ASN_113,1BNKA.pdb_A_GLY_281,1BNKA.pdb_A_LEU_209,1BNKA.pdb_A_GLU_188,1BNKA.pdb_A_GLU_185,1BNKA.pdb_A_PHE_91,1BNKA.pdb_A_ARG_118,1BNKA.pdb_A_PHE_90,1BNKA.pdb_A_ARG_246,1BNKA.pdb_A_LEU_88,1BNKA.pdb_A_LEU_86,1BNKA.pdb_A_ARG_120,1BNKA.pdb_A_VAL_264,1BNKA.pdb_A_LEU_83,1BNKA.pdb_A_GLY_174,1BNKA.pdb_A_ASN_228,1BNKA.pdb_A_ALA_241,1BNKA.pdb_A_GLU_293,1BNKA.pdb_A_ALA_126,1BNKA.pdb_A_PRO_153,1BNKA.pdb_A_VAL_256,1BNKA.pdb_A_VAL_257,1BNKA.pdb_A_ILE_227,1BNKA.pdb_A_LEU_107,1BNKA.pdb_A_LEU_103,1BNKA.pdb_A_GLY_189,1BNKA.pdb_A_SER_286,1BNKA.pdb_A_VAL_122,1BNKA.pdb_A_ARG_138,1BNKA.pdb_A_PRO_144,1BNKA.pdb_A_ARG_147,1BNKA.pdb_A_ARG_145,1BNKA.pdb_A_HIS_82,1BNKA.pdb_A_VAL_242,1BNKA.pdb_A_ARG_141,1BNKA.pdb_A_ALA_226,1BNKA.pdb_A_SER_282,1BNKA.pdb_A_LEU_214,1HIVA.pdb_A_ILE_13,1HIVA.pdb_A_ILE_15,1HIVA.pdb_A_ARG_87,1HIVA.pdb_A_LEU_33,1HIVA.pdb_A_SER_37,1HIVA.pdb_A_THR_80,1HIVA.pdb_A_TYR_59,1HIVA.pdb_A_GLY_86,1HIVA.pdb_A_ASP_60,1HIVA.pdb_A_PHE_53,1HIVA.pdb_A_GLY_94,1HIVA.pdb_A_LEU_38,1HIVA.pdb_A_ILE_93,1HIVA.pdb_A_GLY_16,1HIVA.pdb_A_GLY_17,1HIVA.pdb_A_THR_91,1HIVA.pdb_A_THR_96,1HIVA.pdb_A_VAL_11,1HIVA.pdb_A_LYS_43,1HIVA.pdb_A_THR_12,1HIVA.pdb_A_PRO_39,1HIVA.pdb_A_LYS_45,1HIVA.pdb_A_PRO_44,1HIVA.pdb_A_MET_36,1HIVA.pdb_A_GLU_21,1HIVA.pdb_A_VAL_75,1HIVA.pdb_A_LYS_14,1HIVA.pdb_A_LEU_10,1HIVA.pdb_A_GLY_27,1HIVA.pdb_A_LEU_97,1HIVA.pdb_A_TRP_42,1HIVA.pdb_A_LEU_90,1HIVA.pdb_A_GLN_58,1HIVA.pdb_A_PRO_1,1HIVA.pdb_A_VAL_82,1HIVA.pdb_A_MET_46,1HIVA.pdb_A_ALA_71,1HIVA.pdb_A_GLN_2,1HIVA.pdb_A_PRO_9,1HIVA.pdb_A_LEU_19,1HIVA.pdb_A_GLN_7,1HIVA.pdb_A_LEU_24,1HIVA.pdb_A_LEU_23,1HIVA.pdb_A_THR_74,1HIVA.pdb_A_VAL_77,1HIVA.pdb_A_LYS_20,1HIVA.pdb_A_GLU_34,1HIVA.pdb_A_GLU_35,1HIVA.pdb_A_ALA_22,1HIVA.pdb_A_ASP_30,1HIVA.pdb_A_GLN_61,1HIVA.pdb_A_ARG_41,1HIVA.pdb_A_ILE_54,1HIVA.pdb_A_ALA_28,1HIVA.pdb_A_LEU_76,1HIVA.pdb_A_GLY_48,1HIVA.pdb_A_GLY_49,1HIVA.pdb_A_ILE_62,1HIVA.pdb_A_LEU_5,1HIVA.pdb_A_ASP_25,1HIVA.pdb_A_GLY_40,1HIVA.pdb_A_ASP_29,1HIVA.pdb_A_CYS_95,1HIVA.pdb_A_PRO_79,1HIVA.pdb_A_PHE_99,1HIVA.pdb_A_HIS_69,1HIVA.pdb_A_ILE_47,1HIVA.pdb_A_THR_4,1HIVA.pdb_A_LEU_89,1HIVA.pdb_A_ILE_50,1HIVA.pdb_A_VAL_56,1HIVA.pdb_A_GLY_51,1HIVA.pdb_A_GLY_52,1HIVA.pdb_A_ASN_98,1HIVA.pdb_A_TRP_6,1HIVA.pdb_A_GLU_65,1HIVA.pdb_A_PRO_81,1HIVA.pdb_A_ILE_84,1HIVA.pdb_A_ILE_85,1HIVA.pdb_A_GLY_68,1HIVA.pdb_A_ARG_8,1HIVA.pdb_A_LYS_55,1HIVA.pdb_A_ARG_57,1HIVA.pdb_A_THR_26,1HIVA.pdb_A_ASN_88,1HIVA.pdb_A_LYS_70,1HIVA.pdb_A_ILE_64,1HIVA.pdb_A_ILE_66,1HIVA.pdb_A_ASN_83,1HIVA.pdb_A_GLN_92,1HIVA.pdb_A_ILE_72,1HIVA.pdb_A_LEU_63,1HIVA.pdb_A_GLY_78,1HIVA.pdb_A_VAL_32,1HIVA.pdb_A_GLN_18,1HIVA.pdb_A_GLY_73,1HIVA.pdb_A_THR_31,1ZG4A.pdb_A_GLY_236,1ZG4A.pdb_A_GLY_116,1ZG4A.pdb_A_GLY_238,1ZG4A.pdb_A_TYR_105,1ZG4A.pdb_A_PRO_174,1ZG4A.pdb_A_ARG_83,1ZG4A.pdb_A_MET_155,1ZG4A.pdb_A_ASP_176,1ZG4A.pdb_A_PRO_183,1ZG4A.pdb_A_ASP_179,1ZG4A.pdb_A_HIS_96,1ZG4A.pdb_A_ILE_208,1ZG4A.pdb_A_GLY_87,1ZG4A.pdb_A_GLY_92,1ZG4A.pdb_A_TRP_165,1ZG4A.pdb_A_GLN_39,1ZG4A.pdb_A_THR_141,1ZG4A.pdb_A_SER_106,1ZG4A.pdb_A_ALA_134,1ZG4A.pdb_A_ALA_135,1ZG4A.pdb_A_SER_223,1ZG4A.pdb_A_LEU_190,1ZG4A.pdb_A_LEU_193,1ZG4A.pdb_A_THR_149,1ZG4A.pdb_A_PRO_167,1ZG4A.pdb_A_LEU_198,1ZG4A.pdb_A_LEU_199,1ZG4A.pdb_A_ASP_163,1ZG4A.pdb_A_LEU_194,1ZG4A.pdb_A_ILE_95,1ZG4A.pdb_A_ALA_248,1ZG4A.pdb_A_THR_140,1ZG4A.pdb_A_SER_235,1ZG4A.pdb_A_THR_133,1ZG4A.pdb_A_ASN_52,1ZG4A.pdb_A_PHE_66,1ZG4A.pdb_A_PHE_60,1ZG4A.pdb_A_ARG_204,1ZG4A.pdb_A_SER_59,1ZG4A.pdb_A_LYS_192,1ZG4A.pdb_A_GLU_28,1ZG4A.pdb_A_LEU_91,1ZG4A.pdb_A_GLY_143,1ZG4A.pdb_A_GLY_144,1ZG4A.pdb_A_PHE_72,1ZG4A.pdb_A_ASP_85,1ZG4A.pdb_A_SER_124,1ZG4A.pdb_A_HIS_112,1ZG4A.pdb_A_ARG_93,1ZG4A.pdb_A_THR_128,1ZG4A.pdb_A_ARG_94,1ZG4A.pdb_A_SER_53,1ZG4A.pdb_A_ALA_150,1ZG4A.pdb_A_ARG_222,1ZG4A.pdb_A_GLN_206,1ZG4A.pdb_A_GLN_205,1ZG4A.pdb_A_GLU_37,1ZG4A.pdb_A_GLY_156,1ZG4A.pdb_A_ALA_185,1ZG4A.pdb_A_ALA_187,1ZG4A.pdb_A_TYR_97,1ZG4A.pdb_A_PRO_67,1ZG4A.pdb_A_PRO_62,1ZG4A.pdb_A_ARG_43,1ZG4A.pdb_A_ASP_131,1ZG4A.pdb_A_LEU_162,1ZG4A.pdb_A_GLU_48,1ZG4A.pdb_A_GLU_104,1ZG4A.pdb_A_ARG_191,1ZG4A.pdb_A_THR_195,1ZG4A.pdb_A_LEU_169,1ZG4A.pdb_A_THR_188,1ZG4A.pdb_A_THR_189,1ZG4A.pdb_A_ALA_172,1ZG4A.pdb_A_LEU_152,1ZG4A.pdb_A_THR_180,1ZG4A.pdb_A_PHE_151,1ZG4A.pdb_A_GLU_212,1ZG4A.pdb_A_GLU_58,1ZG4A.pdb_A_THR_181,1ZG4A.pdb_A_GLU_63,1ZG4A.pdb_A_GLU_64,1ZG4A.pdb_A_ASP_50,1ZG4A.pdb_A_GLN_88,1ZG4A.pdb_A_GLY_218,1ZG4A.pdb_A_ARG_61,1ZG4A.pdb_A_ARG_65,1ZG4A.pdb_A_ASP_157,1ZG4A.pdb_A_HIS_153,1ZG4A.pdb_A_TRP_229,1ZG4A.pdb_A_SER_203,1ZG4A.pdb_A_GLY_228,1ZG4A.pdb_A_GLN_99,1ZG4A.pdb_A_HIS_158,1ZG4A.pdb_A_MET_186,1ZG4A.pdb_A_ILE_173,1ZG4A.pdb_A_GLN_90,1ZG4A.pdb_A_LYS_146,1ZG4A.pdb_A_MET_182,1ZG4A.pdb_A_ASP_38,1ZG4A.pdb_A_ASP_35,1ZG4A.pdb_A_THR_160,1ZG4A.pdb_A_TRP_210,1ZG4A.pdb_A_VAL_119,1ZG4A.pdb_A_PRO_219,1ZG4A.pdb_A_LYS_215,1ZG4A.pdb_A_LEU_122,1ZG4A.pdb_A_CYS_123,1ZG4A.pdb_A_ASN_154,1ZG4A.pdb_A_ARG_275,1ZG4A.pdb_A_LEU_30,1ZG4A.pdb_A_ASP_214,1ZG4A.pdb_A_GLU_147,1ZG4A.pdb_A_LYS_32,1ZG4A.pdb_A_GLU_89,1ZG4A.pdb_A_PRO_27,1ZG4A.pdb_A_LYS_34,1ZG4A.pdb_A_VAL_108,1ZG4A.pdb_A_MET_69,1ZG4A.pdb_A_MET_68,1ZG4A.pdb_A_VAL_103,1ZG4A.pdb_A_HIS_26,1ZG4A.pdb_A_LEU_113,1ZG4A.pdb_A_ARG_164,1ZG4A.pdb_A_LEU_40,1ZG4A.pdb_A_PHE_230,1ZG4A.pdb_A_ARG_161,1ZG4A.pdb_A_ASP_209,1ZG4A.pdb_A_ALA_86,1ZG4A.pdb_A_VAL_74,1ZG4A.pdb_A_ALA_202,1ZG4A.pdb_A_ILE_142,1ZG4A.pdb_A_ASN_170,1ZG4A.pdb_A_VAL_216,1ZG4A.pdb_A_LYS_234,1ZG4A.pdb_A_ARG_178,1ZG4A.pdb_A_ASN_175,1ZG4A.pdb_A_ASP_233,1ZG4A.pdb_A_ASP_115,1ZG4A.pdb_A_LYS_111,1ZG4A.pdb_A_LEU_148,1ZG4A.pdb_A_GLU_121,1ZG4A.pdb_A_PRO_107,1ZG4A.pdb_A_PRO_226,1ZG4A.pdb_A_VAL_80,1ZG4A.pdb_A_TYR_46,1ZG4A.pdb_A_ALA_79,1ZG4A.pdb_A_ASP_101,1ZG4A.pdb_A_THR_71,1ZG4A.pdb_A_LEU_137,1ZG4A.pdb_A_LEU_138,1ZG4A.pdb_A_GLU_110,1ZG4A.pdb_A_LEU_139,1ZG4A.pdb_A_GLU_197,1ZG4A.pdb_A_MET_117,1ZG4A.pdb_A_THR_114,1ZG4A.pdb_A_ALA_224,1ZG4A.pdb_A_SER_82,1ZG4A.pdb_A_THR_118,1ZG4A.pdb_A_ILE_56,1ZG4A.pdb_A_VAL_159,1ZG4A.pdb_A_ILE_246,1ZG4A.pdb_A_LEU_201,1ZG4A.pdb_A_LEU_76,1ZG4A.pdb_A_ILE_127,1ZG4A.pdb_A_LEU_75,1ZG4A.pdb_A_GLY_45,1ZG4A.pdb_A_LEU_207,1ZG4A.pdb_A_LYS_73,1ZG4A.pdb_A_SER_130,1ZG4A.pdb_A_ALA_217,1ZG4A.pdb_A_VAL_44,1ZG4A.pdb_A_GLY_41,1ZG4A.pdb_A_MET_129,1ZG4A.pdb_A_ALA_213,1ZG4A.pdb_A_SER_70,1ZG4A.pdb_A_ILE_47,1ZG4A.pdb_A_ILE_231,1ZG4A.pdb_A_THR_109,1ZG4A.pdb_A_ASN_100,1ZG4A.pdb_A_ARG_120,1ZG4A.pdb_A_LEU_81,1ZG4A.pdb_A_GLY_54,1ZG4A.pdb_A_GLU_177,1ZG4A.pdb_A_ALA_42,1ZG4A.pdb_A_VAL_31,1ZG4A.pdb_A_GLU_171,1ZG4A.pdb_A_ALA_125,1ZG4A.pdb_A_ALA_126,1ZG4A.pdb_A_LEU_49,1ZG4A.pdb_A_MET_211,1ZG4A.pdb_A_LEU_220,1ZG4A.pdb_A_LEU_57,1ZG4A.pdb_A_LEU_221,1ZG4A.pdb_A_LEU_102,1ZG4A.pdb_A_ASN_132,1ZG4A.pdb_A_LEU_51,1ZG4A.pdb_A_ALA_237,1ZG4A.pdb_A_ASN_136,1ZG4A.pdb_A_GLU_168,1ZG4A.pdb_A_LEU_225,1ZG4A.pdb_A_LYS_55,1ZG4A.pdb_A_GLU_166,1ZG4A.pdb_A_ALA_232,1ZG4A.pdb_A_THR_29,1ZG4A.pdb_A_CYS_77,1ZG4A.pdb_A_THR_200,1ZG4A.pdb_A_SER_98,1ZG4A.pdb_A_ALA_36,1ZG4A.pdb_A_PRO_145,1ZG4A.pdb_A_GLY_78,1ZG4A.pdb_A_ALA_227,1ZG4A.pdb_A_GLY_196,1ZG4A.pdb_A_VAL_33,2PR6A.pdb_A_ASP_71,2PR6A.pdb_A_VAL_90,2PR6A.pdb_A_GLU_86,2PR6A.pdb_A_TYR_52,2PR6A.pdb_A_PHE_46,2PR6A.pdb_A_ASP_76,2PR6A.pdb_A_LEU_34,2PR6A.pdb_A_THR_80,2PR6A.pdb_A_VAL_88,2PR6A.pdb_A_MET_49,2PR6A.pdb_A_GLY_121,2PR6A.pdb_A_PHE_102,2PR6A.pdb_A_THR_89,2PR6A.pdb_A_PRO_32,2PR6A.pdb_A_ARG_79,2PR6A.pdb_A_HIS_22,2PR6A.pdb_A_ILE_92,2PR6A.pdb_A_PHE_119,2PR6A.pdb_A_GLY_99,2PR6A.pdb_A_GLU_137,2PR6A.pdb_A_PRO_38,2PR6A.pdb_A_GLU_133,2PR6A.pdb_A_ILE_39,2PR6A.pdb_A_GLN_48,2PR6A.pdb_A_GLU_131,2PR6A.pdb_A_ARG_24,2PR6A.pdb_A_PHE_64,2PR6A.pdb_A_GLN_44,2PR6A.pdb_A_VAL_75,2PR6A.pdb_A_ASP_98,2PR6A.pdb_A_PRO_110,2PR6A.pdb_A_LYS_116,2PR6A.pdb_A_GLY_26,2PR6A.pdb_A_ASP_115,2PR6A.pdb_A_ALA_81,2PR6A.pdb_A_LYS_96,2PR6A.pdb_A_LYS_97,2PR6A.pdb_A_ASN_43,2PR6A.pdb_A_ILE_29,2PR6A.pdb_A_TYR_41,2PR6A.pdb_A_ALA_73,2PR6A.pdb_A_THR_127,2PR6A.pdb_A_LEU_135,2PR6A.pdb_A_LEU_20,2PR6A.pdb_A_THR_70,2PR6A.pdb_A_ASN_37,2PR6A.pdb_A_GLU_114,2PR6A.pdb_A_GLU_112,2PR6A.pdb_A_LEU_136,2PR6A.pdb_A_ASP_109,2PR6A.pdb_A_GLU_35,2PR6A.pdb_A_TYR_95,2PR6A.pdb_A_GLN_66,2PR6A.pdb_A_ASP_31,2PR6A.pdb_A_ASN_77,2PR6A.pdb_A_THR_117,2PR6A.pdb_A_ILE_57,2PR6A.pdb_A_MET_111,2PR6A.pdb_A_ILE_122,2PR6A.pdb_A_LYS_134,2PR6A.pdb_A_ILE_126,2PR6A.pdb_A_LYS_130,2PR6A.pdb_A_GLU_105,2PR6A.pdb_A_GLY_45,2PR6A.pdb_A_VAL_47,2PR6A.pdb_A_TYR_132,2PR6A.pdb_A_THR_100,2PR6A.pdb_A_GLU_53,2PR6A.pdb_A_PRO_72,2PR6A.pdb_A_ASP_21,2PR6A.pdb_A_HIS_69,2PR6A.pdb_A_LYS_128,2PR6A.pdb_A_ASN_61,2PR6A.pdb_A_ILE_113,2PR6A.pdb_A_GLY_59,2PR6A.pdb_A_ASP_125,2PR6A.pdb_A_THR_50,2PR6A.pdb_A_LEU_82,2PR6A.pdb_A_ASN_104,2PR6A.pdb_A_LYS_85,2PR6A.pdb_A_THR_54,2PR6A.pdb_A_GLY_51,2PR6A.pdb_A_GLU_55,2PR6A.pdb_A_ASN_107,2PR6A.pdb_A_GLU_56,2PR6A.pdb_A_PRO_87,2PR6A.pdb_A_GLN_83,2PR6A.pdb_A_ARG_63,2PR6A.pdb_A_ILE_78,2PR6A.pdb_A_ASN_94,2PR6A.pdb_A_LEU_58,2PR6A.pdb_A_ILE_108,2PR6A.pdb_A_VAL_23,2PR6A.pdb_A_GLY_67,2PR6A.pdb_A_VAL_27,2PR6A.pdb_A_VAL_28,2PR6A.pdb_A_TRP_103,2PR6A.pdb_A_VAL_25,2PR6A.pdb_A_LEU_106,2PR6A.pdb_A_ALA_33,2PR6A.pdb_A_GLU_74,2PR6A.pdb_A_ASN_84,2PR6A.pdb_A_VAL_42,2PR6A.pdb_A_VAL_40,2PR6A.pdb_A_TYR_118,2PR6A.pdb_A_GLN_91,2PR6A.pdb_A_MET_101,2PR6A.pdb_A_GLN_93,2PR6A.pdb_A_LYS_68,2PR6A.pdb_A_GLN_123,2PR6A.pdb_A_GLN_129,2PR6A.pdb_A_LEU_65,2PR6A.pdb_A_VAL_120,2PR6A.pdb_A_ASN_124,2PR6A.pdb_A_LYS_60,2PR6A.pdb_A_THR_30,2PR6A.pdb_A_ASP_36,4UXZA.pdb_A_GLU_85,4UXZA.pdb_A_GLY_83,4UXZA.pdb_A_ILE_10,4UXZA.pdb_A_ILE_11,4UXZA.pdb_A_ARG_81,4UXZA.pdb_A_ASN_27,4UXZA.pdb_A_GLU_88,4UXZA.pdb_A_GLY_121,4UXZA.pdb_A_GLY_91,4UXZA.pdb_A_MET_66,4UXZA.pdb_A_VAL_109,4UXZA.pdb_A_MET_63,4UXZA.pdb_A_ALA_52,4UXZA.pdb_A_GLN_33,4UXZA.pdb_A_VAL_101,4UXZA.pdb_A_LEU_39,4UXZA.pdb_A_GLY_15,4UXZA.pdb_A_LEU_40,4UXZA.pdb_A_LEU_115,4UXZA.pdb_A_LEU_116,4UXZA.pdb_A_GLY_97,4UXZA.pdb_A_SER_60,4UXZA.pdb_A_SER_61,4UXZA.pdb_A_ARG_22,4UXZA.pdb_A_SER_118,4UXZA.pdb_A_TRP_47,4UXZA.pdb_A_LYS_19,4UXZA.pdb_A_PHE_120,4UXZA.pdb_A_VAL_68,4UXZA.pdb_A_GLU_28,4UXZA.pdb_A_VAL_65,4UXZA.pdb_A_GLY_20,4UXZA.pdb_A_LYS_12,4UXZA.pdb_A_ALA_77,4UXZA.pdb_A_ALA_74,4UXZA.pdb_A_ASP_80,4UXZA.pdb_A_ILE_26,4UXZA.pdb_A_HIS_119,4UXZA.pdb_A_LEU_21,4UXZA.pdb_A_ARG_92,4UXZA.pdb_A_VAL_78,4UXZA.pdb_A_VAL_79,4UXZA.pdb_A_GLY_35,4UXZA.pdb_A_GLU_34,4UXZA.pdb_A_ALA_23,4UXZA.pdb_A_THR_111,4UXZA.pdb_A_GLY_6,4UXZA.pdb_A_ALA_100,4UXZA.pdb_A_VAL_50,4UXZA.pdb_A_ALA_104,4UXZA.pdb_A_ALA_29,4UXZA.pdb_A_ASN_72,4UXZA.pdb_A_SER_84,4UXZA.pdb_A_ALA_24,4UXZA.pdb_A_TRP_25,4UXZA.pdb_A_LEU_71,4UXZA.pdb_A_VAL_43,4UXZA.pdb_A_TYR_16,4UXZA.pdb_A_ALA_99,4UXZA.pdb_A_VAL_62,4UXZA.pdb_A_ALA_93,4UXZA.pdb_A_ILE_44,4UXZA.pdb_A_SER_73,4UXZA.pdb_A_ILE_110,4UXZA.pdb_A_PHE_7,4UXZA.pdb_A_ALA_13,4UXZA.pdb_A_ARG_32,4UXZA.pdb_A_THR_5,4UXZA.pdb_A_LEU_89,4UXZA.pdb_A_ILE_114,4UXZA.pdb_A_VAL_56,4UXZA.pdb_A_TRP_117,4UXZA.pdb_A_THR_54,4UXZA.pdb_A_THR_8,4UXZA.pdb_A_TRP_112,4UXZA.pdb_A_ALA_45,4UXZA.pdb_A_ILE_75,4UXZA.pdb_A_LEU_48,4UXZA.pdb_A_LEU_58,4UXZA.pdb_A_LEU_57,4UXZA.pdb_A_ILE_103,4UXZA.pdb_A_LEU_102,4UXZA.pdb_A_SER_17,4UXZA.pdb_A_ILE_105,4UXZA.pdb_A_ILE_82,4UXZA.pdb_A_ILE_106,4UXZA.pdb_A_ASP_49,4UXZA.pdb_A_ARG_9,4UXZA.pdb_A_PHE_31,4UXZA.pdb_A_TYR_86,4UXZA.pdb_A_ALA_30,4UXZA.pdb_A_VAL_42,4UXZA.pdb_A_SER_90,4UXZA.pdb_A_HIS_87,4UXZA.pdb_A_ILE_67,4UXZA.pdb_A_ARG_55,4UXZA.pdb_A_ALA_37,4UXZA.pdb_A_SER_98,4UXZA.pdb_A_LEU_64,4UXZA.pdb_A_ALA_108,4UXZA.pdb_A_VAL_38,4UXZA.pdb_A_VAL_36,4UXZA.pdb_A_TRP_18}
@attribute Excentricity numeric
@attribute Degree numeric
@attribute SphereDegree numeric
@attribute MeanDistance numeric
@attribute ClusteringCoefficient numeric
@attribute ClosenessCentrality numeric
@attribute TraversityA numeric
@attribute TraversityB numeric
@attribute ExcentricityInverted numeric
@attribute ClusteringCoefficientInverted numeric
@attribute SNN numeric
@attribute CorrelatedMutationIndex numeric
@attribute Class numeric

@data
1BNKA.pdb_A_GLY_114,7,6,20,4.432161,0.733333,0.225624,199,199,0.142857,1.363636,20,31.256578,0.151675
1BNKA.pdb_A_THR_155,6,14,49,3.271357,0.450549,0.305684,441,483,0.166667,2.219512,49,65.050381,0.19224
1BNKA.pdb_A_GLY_81,7,8,33,3.959799,0.642857,0.252538,436,367,0.142857,1.555556,33,38.63387,0.223841
1BNKA.pdb_A_SER_216,6,13,50,3.256281,0.461538,0.307099,281,290,0.166667,2.166667,50,61.699149,0.028219
1BNKA.pdb_A_ALA_267,7,9,24,4.266332,0.583333,0.234393,261,251,0.142857,1.714286,24,67.848441,0.24515
1BNKA.pdb_A_ARG_85,6,11,33,3.773869,0.4,0.26498,426,405,0.166667,2.5,33,57.905306,0.087186
1BNKA.pdb_A_MET_151,6,10,45,3.582915,0.488889,0.279102,352,322,0.166667,2.045455,45,25.267648,0.434437
1BNKA.pdb_A_ALA_260,6,12,47,3.59799,0.469697,0.277933,314,454,0.166667,2.129032,47,99.504579,0.305115
1BNKA.pdb_A_ASP_175,7,8,38,3.889447,0.5,0.257106,246,267,0.142857,2,38,34.161718,0.054305
1BNKA.pdb_A_ASP_295,8,5,12,4.969849,1,0.201213,199,199,0.125,1,12,24.281916,0.007926
1BNKA.pdb_A_GLN_233,7,13,44,3.502513,0.397436,0.285509,450,566,0.142857,2.516129,44,41.943036,0.356671
1BNKA.pdb_A_GLN_238,7,6,30,3.859296,0.466667,0.259115,248,223,0.142857,2.142857,30,22.324887,0.532628
1BNKA.pdb_A_ALA_259,6,12,47,3.623116,0.469697,0.276006,509,609,0.166667,2.129032,47,98.223423,0.42649
1BNKA.pdb_A_GLY_87,6,7,31,3.929648,0.666667,0.254476,233,235,0.166667,1.5,31,41.674859,0.238095
1BNKA.pdb_A_THR_143,7,6,20,4.40201,0.666667,0.227169,208,208,0.142857,1.5,20,23.502243,0.543046
1BNKA.pdb_A_TRP_284,6,13,47,3.41206,0.410256,0.293078,423,393,0.166667,2.4375,47,33.752018,0.426808
1BNKA.pdb_A_GLY_129,7,11,39,3.758794,0.509091,0.266043,303,303,0.142857,1.964286,39,62.523514,0.192867
1BNKA.pdb_A_ALA_134,7,11,44,3.688442,0.472727,0.271117,652,622,0.142857,2.115385,44,73.129255,0.42649
1BNKA.pdb_A_ALA_255,7,5,23,4.125628,0.9,0.242387,200,202,0.142857,1.111111,23,40.044571,0.451989
1BNKA.pdb_A_ALA_135,7,11,47,3.60804,0.472727,0.277159,311,290,0.142857,2.115385,47,70.2144,0.483487
1BNKA.pdb_A_ALA_258,6,9,43,3.628141,0.472222,0.275623,373,391,0.166667,2.117647,43,78.082053,0.382716
1BNKA.pdb_A_LEU_190,7,11,38,4.045226,0.490909,0.247205,265,288,0.142857,2.037037,38,101.046462,0.140026
1BNKA.pdb_A_MET_164,7,6,18,4.115578,0.866667,0.242979,199,199,0.142857,1.153846,18,18.161946,0.518519
1BNKA.pdb_A_MET_168,5,16,78,2.763819,0.325,0.361818,1665,1545,0.2,3.076923,78,56.927323,0.43739
1BNKA.pdb_A_GLN_223,6,11,47,3.417085,0.490909,0.292647,465,511,0.166667,2.037037,47,41.869371,0.4
1BNKA.pdb_A_ARG_201,6,13,39,3.713568,0.435897,0.269283,343,380,0.166667,2.294118,39,63.585685,0.186755
1BNKA.pdb_A_ASP_289,6,12,35,3.864322,0.439394,0.258778,417,535,0.166667,2.275862,35,61.628052,0.055482
1BNKA.pdb_A_GLN_105,5,14,55,3.125628,0.428571,0.319936,828,957,0.2,2.333333,55,55.061807,0.441215
1BNKA.pdb_A_GLY_139,8,5,22,4.613065,0.9,0.216776,199,199,0.125,1.111111,22,26.554221,0.287738
1BNKA.pdb_A_VAL_179,5,16,70,2.854271,0.391667,0.350352,614,618,0.2,2.553191,70,127.72459,0.529101
1BNKA.pdb_A_ARG_207,7,4,19,4.457286,1,0.224352,199,199,0.142857,1,19,19.784359,0.12522
1BNKA.pdb_A_ASP_92,7,8,32,3.859296,0.535714,0.259115,256,271,0.142857,1.866667,32,31.248763,0.096689
1BNKA.pdb_A_VAL_291,7,6,15,4.79397,0.933333,0.208595,199,199,0.142857,1.071429,15,34.4771,0.556884
1BNKA.pdb_A_ARG_212,6,10,36,3.743719,0.488889,0.267114,402,445,0.166667,2.045455,36,43.839607,0.162257
1BNKA.pdb_A_LEU_98,6,15,54,3.226131,0.457143,0.309969,565,559,0.166667,2.1875,54,141.252271,0.356671
1BNKA.pdb_A_GLY_140,8,7,28,4.366834,0.619048,0.228999,235,238,0.125,1.615385,28,34.563423,0.224571
1BNKA.pdb_A_SER_230,8,5,23,4.040201,0.8,0.247512,203,203,0.125,1.25,23,21.114396,0.028219
1BNKA.pdb_A_GLY_263,6,5,26,3.944724,0.6,0.253503,349,349,0.166667,1.666667,26,28.194508,0.27866
1BNKA.pdb_A_GLY_268,7,8,23,4.331658,0.642857,0.230858,204,206,0.142857,1.555556,23,43.816785,0.410935
1BNKA.pdb_A_GLY_148,6,11,46,3.452261,0.509091,0.289665,377,372,0.166667,1.964286,46,51.04194,0.021136
1BNKA.pdb_A_MET_149,6,16,55,3.341709,0.341667,0.299248,706,697,0.166667,2.926829,55,42.755104,0.597884
1BNKA.pdb_A_THR_124,5,17,72,2.839196,0.397059,0.352212,1015,959,0.2,2.518519,72,93.226212,0.19224
1BNKA.pdb_A_VAL_287,5,9,49,3.371859,0.583333,0.296572,199,199,0.2,1.714286,49,65.960777,0.308642
1BNKA.pdb_A_VAL_288,6,7,38,3.798995,0.571429,0.263228,265,362,0.166667,1.75,38,43.407414,0.476821
1BNKA.pdb_A_ALA_271,7,10,28,4.241206,0.533333,0.235782,236,229,0.142857,1.875,28,77.060923,0.24515
1BNKA.pdb_A_CYS_178,6,14,64,3.060302,0.417582,0.326765,470,496,0.166667,2.394737,64,30.197875,0.113606
1BNKA.pdb_A_ARG_100,6,12,47,3.261307,0.484848,0.306626,613,632,0.166667,2.0625,47,66.655515,0.091711
1BNKA.pdb_A_VAL_285,6,13,51,3.376884,0.397436,0.296131,532,465,0.166667,2.516129,51,89.061822,0.483487
1BNKA.pdb_A_GLY_154,6,11,46,3.386935,0.527273,0.295252,351,338,0.166667,1.896552,46,61.839204,0.200793
1BNKA.pdb_A_MET_193,7,17,53,3.542714,0.382353,0.28227,790,814,0.142857,2.615385,53,55.201987,0.472919
1BNKA.pdb_A_ARG_194,7,14,34,4.050251,0.428571,0.246898,344,415,0.142857,2.333333,34,74.257679,0.165563
1BNKA.pdb_A_THR_192,7,10,36,4.030151,0.533333,0.24813,254,260,0.142857,1.875,36,54.953766,0.486129
1BNKA.pdb_A_TRP_243,6,16,56,3.321608,0.358333,0.301059,456,474,0.166667,2.790698,56,45.902368,0.174373
1BNKA.pdb_A_ALA_95,6,15,53,3.271357,0.409524,0.305684,991,967,0.166667,2.44186,53,117.773435,0.42649
1BNKA.pdb_A_HIS_136,6,10,49,3.482412,0.4,0.287157,980,849,0.166667,2.5,49,26.384506,0.10568
1BNKA.pdb_A_ALA_292,7,10,27,4.241206,0.488889,0.235782,406,378,0.142857,2.045455,27,77.471693,0.277411
1BNKA.pdb_A_LEU_275,6,14,60,3.276382,0.43956,0.305215,428,445,0.166667,2.275,60,133.808185,0.221929
1BNKA.pdb_A_LEU_156,6,15,60,3.065327,0.428571,0.32623,792,794,0.166667,2.333333,60,133.039937,0.140026
1BNKA.pdb_A_GLU_213,7,10,33,3.944724,0.533333,0.253503,323,327,0.142857,1.875,33,56.97962,0.073976
1BNKA.pdb_A_GLN_142,7,6,22,4.301508,0.6,0.232477,210,209,0.142857,1.666667,22,18.235506,0.532628
1BNKA.pdb_A_PHE_277,5,17,57,3.231156,0.375,0.309487,568,578,0.2,2.666667,57,93.349264,0.237781
1BNKA.pdb_A_HIS_266,7,8,25,4.316583,0.5,0.231665,228,226,0.142857,2,25,24.275296,0.312169
1BNKA.pdb_A_LEU_180,5,12,63,2.884422,0.424242,0.34669,564,591,0.2,2.357143,63,92.468088,0.252205
1BNKA.pdb_A_LEU_181,4,14,76,2.718593,0.395604,0.367837,496,501,0.25,2.527778,76,172.881918,0.140026
1BNKA.pdb_A_LEU_187,7,9,34,3.81407,0.5,0.262187,294,280,0.142857,2,34,86.408101,0.140026
1BNKA.pdb_A_LYS_152,7,7,36,3.753769,0.666667,0.266399,281,282,0.142857,1.5,36,26.436026,0.631393
1BNKA.pdb_A_LYS_273,6,10,39,3.743719,0.6,0.267114,276,258,0.166667,1.666667,39,44.262658,0.442384
1BNKA.pdb_A_PHE_166,6,14,43,3.246231,0.406593,0.30805,551,612,0.166667,2.459459,43,56.496359,0.391512
1BNKA.pdb_A_PRO_94,7,9,33,3.773869,0.583333,0.26498,266,275,0.142857,1.714286,33,37.561928,0.484768
1BNKA.pdb_A_PRO_97,6,9,35,3.507538,0.722222,0.2851,226,234,0.166667,1.384615,35,40.125905,0.389404
1BNKA.pdb_A_ILE_170,5,16,78,2.849246,0.383333,0.35097,733,867,0.2,2.608696,78,111.583024,0.666667
1BNKA.pdb_A_SER_206,7,7,26,4.321608,0.714286,0.231395,199,199,0.142857,1.4,26,33.359404,0.061538
1BNKA.pdb_A_GLN_93,7,11,36,3.613065,0.490909,0.276773,410,423,0.142857,2.037037,36,37.43761,0.458278
1BNKA.pdb_A_VAL_96,6,11,47,3.422111,0.509091,0.292217,530,516,0.166667,1.964286,47,99.975604,0.15852
1BNKA.pdb_A_PRO_218,5,13,55,2.994975,0.461538,0.333893,543,549,0.2,2.166667,55,51.382624,0.314399
1BNKA.pdb_A_ILE_160,7,10,31,3.824121,0.488889,0.261498,459,475,0.142857,2.045455,31,56.684855,0.609272
1BNKA.pdb_A_ILE_161,6,9,26,3.738693,0.611111,0.267473,336,356,0.166667,1.636364,26,45.416423,0.420079
1BNKA.pdb_A_LEU_244,5,16,68,3.040201,0.366667,0.328926,995,890,0.2,2.727273,68,178.700975,0.140026
1BNKA.pdb_A_ASP_211,7,10,38,3.824121,0.511111,0.261498,251,284,0.142857,1.956522,38,47.947523,0.123457
1BNKA.pdb_A_LYS_210,7,7,26,4.170854,0.714286,0.239759,235,248,0.142857,1.4,26,36.26186,0.531126
1BNKA.pdb_A_SER_172,6,14,53,3.296482,0.428571,0.303354,371,370,0.166667,2.333333,53,62.184058,0.082119
1BNKA.pdb_A_ARG_272,7,8,28,4.241206,0.571429,0.235782,224,220,0.142857,1.75,28,40.11723,0.149912
1BNKA.pdb_A_THR_84,6,9,31,3.824121,0.555556,0.261498,469,406,0.166667,1.8,31,47.575469,0.08642
1BNKA.pdb_A_GLU_269,7,6,20,4.457286,0.8,0.224352,200,200,0.142857,1.25,20,33.891826,0.381457
1BNKA.pdb_A_PHE_102,5,16,68,2.924623,0.358333,0.341924,1123,1044,0.2,2.790698,68,93.641775,0.237781
1BNKA.pdb_A_GLU_89,7,6,24,3.98995,0.8,0.25063,235,239,0.142857,1.25,24,28.036102,0.315232
1BNKA.pdb_A_LEU_128,7,13,55,3.497487,0.410256,0.28592,801,827,0.142857,2.4375,55,126.291361,0.384106
1BNKA.pdb_A_VAL_108,6,12,53,3.386935,0.515152,0.295252,531,490,0.166667,1.941176,53,103.594272,0.529101
1BNKA.pdb_A_VAL_106,6,13,48,3.246231,0.512821,0.30805,689,643,0.166667,1.95,48,102.736443,0.482119
1BNKA.pdb_A_LEU_111,7,11,37,3.854271,0.454545,0.259452,502,508,0.142857,2.2,37,109.746477,0.237781
1BNKA.pdb_A_PHE_231,7,13,48,3.366834,0.410256,0.297015,604,699,0.142857,2.4375,48,63.810182,0.492063
1BNKA.pdb_A_ARG_280,7,9,29,4.005025,0.444444,0.249686,282,283,0.142857,2.25,29,48.131043,0.156291
1BNKA.pdb_A_LEU_117,6,16,55,3.417085,0.341667,0.292647,771,803,0.166667,2.926829,55,181.328842,0.494055
1BNKA.pdb_A_GLU_133,8,9,31,4.316583,0.5,0.231665,227,265,0.125,2,31,43.984877,0.236332
1BNKA.pdb_A_TYR_165,6,10,30,3.663317,0.511111,0.272977,418,455,0.166667,1.956522,30,36.990233,0.438573
1BNKA.pdb_A_GLU_131,8,6,29,4.341709,0.733333,0.230324,199,199,0.125,1.363636,29,27.530999,0.202822
1BNKA.pdb_A_PRO_112,7,5,19,4.276382,0.7,0.233843,199,199,0.142857,1.428571,19,21.274024,0.425044
1BNKA.pdb_A_ASP_235,7,12,45,3.547739,0.439394,0.28187,377,366,0.142857,2.275862,45,58.617849,0.155203
1BNKA.pdb_A_ASP_239,7,9,38,3.788945,0.444444,0.263926,284,301,0.142857,2.25,38,39.579944,0.007926
1BNKA.pdb_A_ARG_290,7,7,16,4.668342,0.761905,0.214209,200,255,0.142857,1.3125,16,37.1582,0.449007
1BNKA.pdb_A_GLU_245,6,14,46,3.39196,0.461538,0.294815,412,432,0.166667,2.166667,46,78.677952,0.406869
1BNKA.pdb_A_GLN_173,7,11,45,3.527638,0.436364,0.283476,315,309,0.142857,2.291667,45,35.682698,0.474172
1BNKA.pdb_A_GLN_294,7,6,15,4.79397,0.933333,0.208595,199,199,0.142857,1.071429,15,20.88293,0.328042
1BNKA.pdb_A_GLU_240,7,7,32,3.929648,0.571429,0.254476,214,208,0.142857,1.75,32,31.255872,0.245033
1BNKA.pdb_A_VAL_208,8,4,19,4.673367,0.833333,0.213978,199,199,0.125,1.2,19,29.85455,0.529101
1BNKA.pdb_A_TYR_278,6,17,55,3.326633,0.360294,0.300604,897,697,0.166667,2.77551,55,78.314743,0.459709
1BNKA.pdb_A_TYR_157,6,16,64,3.030151,0.35,0.330017,1244,1146,0.166667,2.857143,64,56.984785,0.438573
1BNKA.pdb_A_TYR_159,6,11,44,3.442211,0.436364,0.290511,474,545,0.166667,2.291667,44,41.98686,0.599647
1BNKA.pdb_A_LYS_229,7,9,32,3.688442,0.555556,0.271117,208,213,0.142857,1.8,32,38.433634,0.502646
1BNKA.pdb_A_LYS_220,6,12,42,3.497487,0.530303,0.28592,299,277,0.166667,1.885714,42,50.375098,0.502646
1BNKA.pdb_A_CYS_215,6,17,60,3.165829,0.382353,0.315873,991,858,0.166667,2.615385,60,37.039834,0.380449
1BNKA.pdb_A_ALA_101,6,10,45,3.306533,0.555556,0.302432,374,439,0.166667,1.8,45,78.737798,0.24515
1BNKA.pdb_A_THR_115,7,8,31,4.130653,0.607143,0.242092,199,199,0.142857,1.647059,31,41.991784,0.303351
1BNKA.pdb_A_LYS_80,7,7,33,4.020101,0.52381,0.24875,382,311,0.142857,1.909091,33,32.788871,0.654642
1BNKA.pdb_A_ALA_224,6,13,53,3.417085,0.5,0.292647,269,289,0.166667,2,53,107.239806,0.089828
1BNKA.pdb_A_GLU_191,7,7,28,4.301508,0.857143,0.232477,201,209,0.142857,1.166667,28,37.539113,0.319205
1BNKA.pdb_A_PRO_130,8,11,32,4.120603,0.418182,0.242683,373,451,0.125,2.391304,32,46.108212,0.513907
1BNKA.pdb_A_VAL_279,6,11,47,3.432161,0.418182,0.291362,542,489,0.166667,2.391304,47,95.072016,0.435626
1BNKA.pdb_A_ARG_109,6,14,52,3.39196,0.373626,0.294815,1058,977,0.166667,2.676471,52,80.694861,0.087186
1BNKA.pdb_A_VAL_158,6,14,51,3.221106,0.428571,0.310452,617,661,0.166667,2.333333,51,83.225651,0.581457
1BNKA.pdb_A_ILE_121,5,17,65,2.929648,0.375,0.341338,1116,1050,0.2,2.666667,65,134.765163,0.309115
1BNKA.pdb_A_LEU_200,7,13,42,3.788945,0.435897,0.263926,515,542,0.142857,2.294118,42,126.469035,0.393298
1BNKA.pdb_A_ARG_234,7,12,41,3.577889,0.439394,0.279494,364,363,0.142857,2.275862,41,62.62168,0.303831
1BNKA.pdb_A_ARG_110,7,12,39,3.788945,0.469697,0.263926,388,389,0.142857,2.129032,39,64.879562,0.050198
1BNKA.pdb_A_ASN_113,8,4,11,4.834171,0.833333,0.206861,199,199,0.125,1.2,11,16.118127,0.420079
1BNKA.pdb_A_GLY_281,7,4,17,4.271357,0.666667,0.234118,207,233,0.142857,1.5,17,21.016379,0.167549
1BNKA.pdb_A_LEU_209,7,8,25,4.301508,0.607143,0.232477,199,199,0.142857,1.647059,25,76.775365,0.41457
1BNKA.pdb_A_GLU_188,7,9,39,3.934673,0.527778,0.254151,219,222,0.142857,1.894737,39,52.632431,0.147952
1BNKA.pdb_A_GLU_185,6,10,49,3.361809,0.577778,0.297459,233,222,0.166667,1.730769,49,56.579207,0.280053
1BNKA.pdb_A_PHE_91,6,18,59,3.175879,0.326797,0.314873,1238,1167,0.166667,3.06,59,99.396213,0.412698
1BNKA.pdb_A_ARG_118,6,16,56,3.366834,0.358333,0.297015,872,741,0.166667,2.790698,56,85.76302,0.050198
1BNKA.pdb_A_PHE_90,6,12,43,3.432161,0.439394,0.291362,629,619,0.166667,2.275862,43,69.209757,0.391512
1BNKA.pdb_A_ARG_246,6,8,34,3.673367,0.607143,0.27223,207,210,0.166667,1.647059,34,44.046799,0.266313
1BNKA.pdb_A_LEU_88,6,7,28,3.984925,0.714286,0.250946,212,233,0.166667,1.4,28,72.962841,0.283951
1BNKA.pdb_A_LEU_86,6,12,46,3.422111,0.439394,0.292217,867,713,0.166667,2.275862,46,135.278512,0.453263
1BNKA.pdb_A_ARG_120,6,13,52,3.180905,0.474359,0.314376,507,490,0.166667,2.108108,52,73.865816,0.111258
1BNKA.pdb_A_VAL_264,6,11,38,3.572864,0.472727,0.279887,430,464,0.166667,2.115385,38,76.829022,0.309115
1BNKA.pdb_A_LEU_83,7,4,16,4.557789,1,0.219405,199,199,0.142857,1,16,26.907393,0.306878
1BNKA.pdb_A_GLY_174,7,6,30,3.949749,0.666667,0.253181,201,201,0.142857,1.5,30,30.761472,0.382716
1BNKA.pdb_A_ASN_228,7,8,33,3.703518,0.607143,0.270014,268,310,0.142857,1.647059,33,29.998713,0.556591
1BNKA.pdb_A_ALA_241,7,9,39,3.80402,0.555556,0.26288,238,237,0.142857,1.8,39,59.612229,0.132275
1BNKA.pdb_A_GLU_293,7,10,27,4.19598,0.533333,0.238323,501,309,0.142857,1.875,27,51.442504,0.291005
1BNKA.pdb_A_ALA_126,6,14,64,3.115578,0.450549,0.320968,752,681,0.166667,2.219512,64,112.593228,0.483487
1BNKA.pdb_A_PRO_153,7,10,41,3.663317,0.488889,0.272977,315,284,0.142857,2.045455,41,34.259862,0.469136
1BNKA.pdb_A_VAL_256,6,9,37,3.743719,0.555556,0.267114,340,379,0.166667,1.8,37,78.114011,0.645033
1BNKA.pdb_A_VAL_257,6,11,39,3.839196,0.490909,0.260471,325,401,0.166667,2.037037,39,83.331888,0.280053
1BNKA.pdb_A_ILE_227,6,12,55,3.21608,0.393939,0.310937,405,405,0.166667,2.538462,55,72.664762,0.481481
1BNKA.pdb_A_LEU_107,5,17,79,2.859296,0.338235,0.349736,2025,1921,0.2,2.956522,79,213.568121,0.221929
1BNKA.pdb_A_LEU_103,5,14,58,3.170854,0.428571,0.315372,898,842,0.2,2.333333,58,137.542451,0.356671
1BNKA.pdb_A_GLY_189,7,9,36,4.01005,0.527778,0.249373,255,319,0.142857,1.894737,36,51.057996,0.136424
1BNKA.pdb_A_SER_286,6,11,50,3.366834,0.472727,0.297015,309,295,0.166667,2.115385,50,53.028091,0.021136
1BNKA.pdb_A_VAL_122,6,14,60,3.095477,0.428571,0.323052,810,784,0.166667,2.333333,60,111.066665,0.451499
1BNKA.pdb_A_ARG_138,7,12,35,3.939698,0.424242,0.253827,281,289,0.142857,2.357143,35,57.327499,0.118166
1BNKA.pdb_A_PRO_144,7,6,24,4.19598,0.666667,0.238323,243,285,0.142857,1.5,24,20.228912,0.487417
1BNKA.pdb_A_ARG_147,6,9,35,3.824121,0.555556,0.261498,275,302,0.166667,1.8,35,33.163744,0.312169
1BNKA.pdb_A_ARG_145,6,11,41,3.613065,0.381818,0.276773,652,609,0.166667,2.619048,41,44.110023,0.162257
1BNKA.pdb_A_HIS_82,7,9,28,4.050251,0.5,0.246898,317,287,0.142857,2,28,24.726417,0.435626
1BNKA.pdb_A_VAL_242,6,14,57,3.221106,0.373626,0.310452,496,510,0.166667,2.676471,57,111.890506,0.536155
1BNKA.pdb_A_ARG_141,7,9,29,4.110553,0.5,0.243276,248,281,0.142857,2,29,36.24284,0.087186
1BNKA.pdb_A_ALA_226,6,11,51,3.396985,0.436364,0.294379,398,444,0.166667,2.291667,51,94.830292,0.42649
1BNKA.pdb_A_SER_282,7,7,30,3.829146,0.52381,0.261155,246,262,0.142857,1.909091,30,32.05611,0.03963
1BNKA.pdb_A_LEU_214,6,15,45,3.502513,0.409524,0.285509,602,545,0.166667,2.44186,45,145.342881,0.544974
1HIVA.pdb_A_ILE_13,5,14,48,2.597938,0.384615,0.384921,536,511,0.2,2.6,48,104.890457,0.4531
1HIVA.pdb_A_ILE_15,6,14,46,2.71134,0.351648,0.368821,412,386,0.166667,2.84375,46,111.344835,0.608229
1HIVA.pdb_A_ARG_87,5,11,34,2.824742,0.527273,0.354015,132,156,0.2,1.896552,34,57.59413,0.457728
1HIVA.pdb_A_LEU_33,5,15,55,2.42268,0.342857,0.412766,527,560,0.2,2.916667,55,154.953865,0.421731
1HIVA.pdb_A_SER_37,7,6,31,3.257732,0.666667,0.306962,111,122,0.142857,1.5,31,26.142705,0.493384
1HIVA.pdb_A_THR_80,5,10,35,2.876289,0.511111,0.34767,192,181,0.2,1.956522,35,50.467434,0.48726
1HIVA.pdb_A_TYR_59,6,17,42,2.762887,0.352941,0.36194,319,327,0.166667,2.833333,42,69.820688,0.380937
1HIVA.pdb_A_GLY_86,5,11,35,2.814433,0.6,0.355311,130,110,0.2,1.666667,35,62.534392,0.664965
1HIVA.pdb_A_ASP_60,6,7,31,3.164948,0.666667,0.315961,97,97,0.166667,1.5,31,29.991687,0.472663
1HIVA.pdb_A_PHE_53,7,8,19,3.927835,0.571429,0.254593,174,169,0.142857,1.75,19,36.093671,0.344032
1HIVA.pdb_A_GLY_94,7,6,22,3.463918,0.666667,0.28869,163,216,0.142857,1.5,22,29.346793,0.422675
1HIVA.pdb_A_LEU_38,6,11,41,2.917526,0.418182,0.342756,211,214,0.166667,2.391304,41,98.224423,0.299325
1HIVA.pdb_A_ILE_93,6,10,33,3,0.488889,0.333333,185,160,0.166667,2.045455,33,65.00171,0.355132
1HIVA.pdb_A_GLY_16,6,6,26,3.28866,0.6,0.304075,97,97,0.166667,1.666667,26,35.908821,0.669312
1HIVA.pdb_A_GLY_17,7,5,17,3.57732,0.9,0.279539,97,97,0.142857,1.111111,17,28.219188,0.681658
1HIVA.pdb_A_THR_91,6,8,28,3.14433,0.642857,0.318033,97,97,0.166667,1.555556,28,38.73371,0.307241
1HIVA.pdb_A_THR_96,8,4,10,4.350515,0.5,0.229858,125,136,0.125,2,10,18.511859,0.40777
1HIVA.pdb_A_VAL_11,6,9,34,2.917526,0.555556,0.342756,274,290,0.166667,1.8,34,75.662346,0.331883
1HIVA.pdb_A_LYS_43,7,7,26,3.536082,0.714286,0.282799,113,128,0.142857,1.4,26,24.922138,0.520282
1HIVA.pdb_A_THR_12,6,9,30,3.010309,0.5,0.332192,209,202,0.166667,2,30,48.374412,0.574638
1HIVA.pdb_A_PRO_39,6,6,25,3.381443,0.6,0.295732,115,128,0.166667,1.666667,25,25.50861,0.382871
1HIVA.pdb_A_LYS_45,7,9,29,3.463918,0.611111,0.28869,143,144,0.142857,1.636364,29,35.903689,0.46903
1HIVA.pdb_A_PRO_44,7,8,27,3.494845,0.678571,0.286136,163,171,0.142857,1.473684,27,25.826859,0.567901
1HIVA.pdb_A_MET_36,6,11,49,2.731959,0.4,0.366038,347,330,0.166667,2.5,49,34.426245,0.415456
1HIVA.pdb_A_GLU_21,5,9,29,3,0.555556,0.333333,127,126,0.2,1.8,29,55.066584,0.490023
1HIVA.pdb_A_VAL_75,5,13,57,2.515464,0.410256,0.397541,190,227,0.2,2.4375,57,115.944394,0.589156
1HIVA.pdb_A_LYS_14,6,10,29,3.113402,0.511111,0.321192,201,198,0.166667,1.956522,29,50.124449,0.360629
1HIVA.pdb_A_LEU_10,6,8,25,3.257732,0.571429,0.306962,193,198,0.166667,1.75,25,94.866509,0.419954
1HIVA.pdb_A_GLY_27,6,4,15,3.56701,0.666667,0.280347,111,110,0.166667,1.5,15,22.257185,0.545377
1HIVA.pdb_A_LEU_97,7,5,13,4.061856,0.3,0.246193,276,252,0.142857,3.333333,14,31.293067,0.550265
1HIVA.pdb_A_TRP_42,7,7,24,3.556701,0.619048,0.281159,124,132,0.142857,1.615385,24,16.952613,0.528791
1HIVA.pdb_A_LEU_90,6,13,39,2.793814,0.410256,0.357934,319,360,0.166667,2.4375,39,122.161081,0.479497
1HIVA.pdb_A_GLN_58,6,12,36,3.030928,0.454545,0.329932,180,200,0.166667,2.2,36,39.244298,0.517366
1HIVA.pdb_A_PRO_1,8,3,13,4.010309,0.333333,0.249357,208,167,0.125,3,14,10.149318,0.487417
1HIVA.pdb_A_VAL_82,5,7,30,2.979381,0.666667,0.33564,97,110,0.2,1.5,30,53.722567,0.306527
1HIVA.pdb_A_MET_46,7,8,22,3.865979,0.642857,0.258667,127,135,0.142857,1.555556,22,23.812223,0.578135
1HIVA.pdb_A_ALA_71,6,11,37,2.917526,0.527273,0.342756,166,152,0.166667,1.896552,37,85.213809,0.43237
1HIVA.pdb_A_GLN_2,8,3,9,4.42268,0.666667,0.226107,129,112,0.125,1.5,9,9.41056,0.147952
1HIVA.pdb_A_PRO_9,6,9,25,3.28866,0.416667,0.304075,338,339,0.166667,2.4,25,45.953594,0.475913
1HIVA.pdb_A_LEU_19,6,8,24,3.216495,0.642857,0.310897,99,99,0.166667,1.555556,24,65.838434,0.501872
1HIVA.pdb_A_GLN_7,7,5,12,4.206186,0.6,0.237745,97,97,0.142857,1.666667,12,16.267616,0.524875
1HIVA.pdb_A_LEU_24,6,11,45,2.865979,0.363636,0.348921,461,477,0.166667,2.75,45,142.753949,0.430335
1HIVA.pdb_A_LEU_23,5,11,36,2.835052,0.418182,0.352727,425,400,0.2,2.391304,36,122.688343,0.445025
1HIVA.pdb_A_THR_74,5,13,46,2.649485,0.435897,0.377432,209,200,0.2,2.294118,46,64.040062,0.737781
1HIVA.pdb_A_VAL_77,6,13,46,2.742268,0.448718,0.364662,150,155,0.166667,2.228571,46,104.810096,0.503291
1HIVA.pdb_A_LYS_20,5,10,37,2.793814,0.466667,0.357934,241,223,0.2,2.142857,37,45.803661,0.631393
1HIVA.pdb_A_GLU_34,6,10,32,2.917526,0.511111,0.342756,137,136,0.166667,1.956522,32,48.552258,0.513344
1HIVA.pdb_A_GLU_35,6,8,33,3,0.535714,0.333333,142,168,0.166667,1.866667,33,40.210141,0.463173
1HIVA.pdb_A_ALA_22,5,11,39,2.721649,0.490909,0.367424,161,175,0.2,2.037037,39,91.689236,0.528351
1HIVA.pdb_A_ASP_30,4,11,42,2.587629,0.490909,0.386454,460,426,0.25,2.037037,42,54.160419,0.536391
1HIVA.pdb_A_GLN_61,6,7,31,3.154639,0.714286,0.316993,114,108,0.166667,1.4,31,24.294982,0.562567
1HIVA.pdb_A_ARG_41,7,7,21,3.628866,0.52381,0.275568,113,119,0.142857,1.909091,21,27.129848,0.322751
1HIVA.pdb_A_ILE_54,6,11,28,3.360825,0.454545,0.297546,136,134,0.166667,2.2,28,62.619956,0.39443
1HIVA.pdb_A_ALA_28,5,9,28,2.896907,0.583333,0.345196,198,191,0.2,1.714286,28,59.477609,0.449517
1HIVA.pdb_A_LEU_76,5,13,51,2.618557,0.410256,0.38189,280,236,0.2,2.4375,51,133.323513,0.517173
1HIVA.pdb_A_GLY_48,7,7,17,4.010309,0.666667,0.249357,190,190,0.142857,1.5,17,37.419921,0.487438
1HIVA.pdb_A_GLY_49,7,6,13,4.092784,0.733333,0.244332,112,117,0.142857,1.363636,13,36.048819,0.504058
1HIVA.pdb_A_ILE_62,5,13,41,2.783505,0.410256,0.359259,246,279,0.2,2.4375,41,94.604559,0.495738
1HIVA.pdb_A_LEU_5,7,5,13,4.185567,0.6,0.238916,112,110,0.142857,1.666667,13,35.234672,0.695767
1HIVA.pdb_A_ASP_25,5,10,36,2.824742,0.511111,0.354015,279,319,0.2,1.956522,36,54.941658,0.528334
1HIVA.pdb_A_GLY_40,7,5,21,3.618557,0.7,0.276353,98,99,0.142857,1.428571,21,24.0335,0.444674
1HIVA.pdb_A_ASP_29,5,7,21,3.257732,0.619048,0.306962,112,113,0.2,1.615385,21,34.217729,0.511745
1HIVA.pdb_A_CYS_95,7,6,21,3.546392,0.533333,0.281977,161,129,0.142857,1.875,21,14.300097,0.433913
1HIVA.pdb_A_PRO_79,6,8,30,3.247423,0.5,0.307937,110,114,0.166667,2,30,31.906925,0.488315
1HIVA.pdb_A_PHE_99,8,2,5,5.041237,1,0.198364,97,97,0.125,1,5,11.993495,0.469324
1HIVA.pdb_A_HIS_69,7,8,26,3.268041,0.535714,0.305994,242,203,0.142857,1.866667,27,21.902449,0.393141
1HIVA.pdb_A_ILE_47,6,10,31,3.185567,0.444444,0.313916,602,581,0.166667,2.25,31,69.852151,0.626386
1HIVA.pdb_A_THR_4,8,5,9,4.628866,0.5,0.216036,122,119,0.125,2,9,22.608776,0.353609
1HIVA.pdb_A_LEU_89,5,16,49,2.505155,0.358333,0.399177,269,257,0.2,2.790698,49,160.938597,0.346764
1HIVA.pdb_A_ILE_50,8,4,8,4.958763,0.833333,0.201663,97,97,0.125,1.2,8,22.117371,0.570727
1HIVA.pdb_A_VAL_56,6,14,37,3.061856,0.428571,0.326599,187,233,0.166667,2.333333,37,97.777743,0.559319
1HIVA.pdb_A_GLY_51,8,4,9,4.876289,0.833333,0.205074,97,97,0.125,1.2,9,23.746821,0.581061
1HIVA.pdb_A_GLY_52,7,7,16,4.030928,0.666667,0.248082,102,102,0.142857,1.5,16,41.407787,0.488198
1HIVA.pdb_A_ASN_98,8,3,6,4.917526,0.666667,0.203354,97,97,0.125,1.5,6,11.990569,0.462974
1HIVA.pdb_A_TRP_6,7,4,9,4.536082,0.666667,0.220455,99,108,0.142857,1.5,9,11.033453,0.515143
1HIVA.pdb_A_GLU_65,6,9,30,3.082474,0.527778,0.324415,141,151,0.166667,1.894737,30,47.866744,0.531746
1HIVA.pdb_A_PRO_81,6,5,20,3.268041,0.7,0.305994,97,97,0.166667,1.428571,20,18.721387,0.485243
1HIVA.pdb_A_ILE_84,4,13,44,2.536082,0.423077,0.394309,271,340,0.25,2.363636,44,95.247552,0.643886
1HIVA.pdb_A_ILE_85,5,17,59,2.391753,0.330882,0.418103,466,549,0.2,3.022222,59,139.266083,0.623473
1HIVA.pdb_A_GLY_68,7,4,18,3.56701,1,0.280347,97,97,0.142857,1,18,17.897156,0.421177
1HIVA.pdb_A_ARG_8,6,5,18,3.649485,0.5,0.274011,211,215,0.166667,2,18,24.570856,0.643331
1HIVA.pdb_A_LYS_55,7,10,30,3.402062,0.511111,0.293939,153,147,0.142857,1.956522,30,39.641911,0.309249
1HIVA.pdb_A_ARG_57,6,15,39,2.886598,0.390476,0.346429,353,314,0.166667,2.560976,39,67.88648,0.496172
1HIVA.pdb_A_THR_26,6,7,28,3.257732,0.428571,0.306962,333,312,0.166667,2.333333,29,42.451564,0.601909
1HIVA.pdb_A_ASN_88,5,11,35,2.824742,0.490909,0.354015,150,166,0.2,2.037037,35,43.401926,0.389036
1HIVA.pdb_A_LYS_70,6,10,29,3.103093,0.533333,0.322259,114,129,0.166667,1.875,29,47.238719,0.237016
1HIVA.pdb_A_ILE_64,6,13,49,2.71134,0.423077,0.368821,355,335,0.166667,2.363636,49,103.111944,0.414263
1HIVA.pdb_A_ILE_66,6,13,47,2.701031,0.371795,0.370229,267,277,0.166667,2.689655,47,99.950967,0.365692
1HIVA.pdb_A_ASN_83,5,12,42,2.618557,0.424242,0.38189,438,333,0.2,2.357143,42,48.200218,0.48758
1HIVA.pdb_A_GLN_92,6,10,33,3.010309,0.511111,0.332192,178,161,0.166667,1.956522,33,37.615392,0.427874
1HIVA.pdb_A_ILE_72,5,10,35,2.896907,0.555556,0.345196,135,128,0.2,1.8,35,72.121176,0.295231
1HIVA.pdb_A_LEU_63,6,10,32,3.051546,0.444444,0.327703,157,162,0.166667,2.25,32,95.089299,0.474182
1HIVA.pdb_A_GLY_78,6,11,36,2.896907,0.509091,0.345196,112,117,0.166667,1.964286,36,64.220831,0.432993
1HIVA.pdb_A_VAL_32,5,12,46,2.628866,0.424242,0.380392,804,784,0.2,2.357143,46,100.457976,0.392999
1HIVA.pdb_A_GLN_18,6,8,28,3.082474,0.607143,0.324415,97,97,0.166667,1.647059,28,27.24374,0.325336
1HIVA.pdb_A_GLY_73,5,11,39,2.793814,0.509091,0.357934,194,166,0.2,1.964286,39,57.967272,0.469761
1HIVA.pdb_A_THR_31,5,12,47,2.536082,0.454545,0.394309,189,200,0.2,2.2,47,66.882267,0.797365
1ZG4A.pdb_A_GLY_236,6,11,51,3.316794,0.581818,0.301496,381,387,0.166667,1.71875,51,60.410353,0
1ZG4A.pdb_A_GLY_116,9,11,31,4.996183,0.490909,0.200153,341,341,0.111111,2.037037,31,51.771415,0.328477
1ZG4A.pdb_A_GLY_238,6,10,46,3.679389,0.533333,0.271784,704,683,0.166667,1.875,46,53.88646,0.111258
1ZG4A.pdb_A_TYR_105,6,10,38,3.938931,0.466667,0.253876,960,958,0.166667,2.142857,38,38.230121,0.070547
1ZG4A.pdb_A_PRO_174,7,5,20,4.648855,0.6,0.215107,262,262,0.142857,1.666667,20,19.487103,0.334661
1ZG4A.pdb_A_ARG_83,7,12,38,4.09542,0.454545,0.244175,777,766,0.142857,2.2,38,62.373265,0.131126
1ZG4A.pdb_A_MET_155,7,10,40,3.927481,0.488889,0.254616,374,424,0.142857,2.045455,40,32.04021,0.378638
1ZG4A.pdb_A_ASP_176,7,7,28,4.187023,0.428571,0.238833,456,381,0.142857,2.333333,28,31.52551,0
1ZG4A.pdb_A_PRO_183,7,18,57,3.40458,0.372549,0.293722,1528,1215,0.142857,2.684211,57,69.697858,0.171076
1ZG4A.pdb_A_ASP_179,6,14,56,3.515267,0.351648,0.284473,731,679,0.166667,2.84375,56,62.990014,0
1ZG4A.pdb_A_HIS_96,9,7,26,5.160305,0.47619,0.193787,406,390,0.111111,2.1,26,19.026118,0.230464
1ZG4A.pdb_A_ILE_208,7,12,52,3.656489,0.439394,0.273486,1050,1155,0.142857,2.275862,52,72.733552,0.437417
1ZG4A.pdb_A_GLY_87,8,6,20,4.889313,0.8,0.204528,262,262,0.125,1.25,20,30.989001,0.235562
1ZG4A.pdb_A_GLY_92,8,6,25,4.725191,0.733333,0.211632,378,415,0.125,1.363636,25,33.394234,0.196547
1ZG4A.pdb_A_TRP_165,7,11,41,3.977099,0.381818,0.25144,405,396,0.142857,2.619048,41,29.609041,0.48517
1ZG4A.pdb_A_GLN_39,8,7,30,4.78626,0.809524,0.208931,262,262,0.125,1.235294,30,25.464919,0.327579
1ZG4A.pdb_A_THR_141,7,11,50,3.98855,0.381818,0.250718,752,763,0.142857,2.619048,50,61.877218,0.378808
1ZG4A.pdb_A_SER_106,7,12,35,4.270992,0.5,0.234138,498,490,0.142857,2,35,56.131181,0.013245
1ZG4A.pdb_A_ALA_134,7,12,56,3.755725,0.5,0.26626,419,571,0.142857,2,56,112.928245,0
1ZG4A.pdb_A_ALA_135,6,14,60,3.496183,0.43956,0.286026,798,757,0.166667,2.275,60,118.834666,0.185185
1ZG4A.pdb_A_SER_223,6,8,38,3.877863,0.607143,0.257874,293,287,0.166667,1.647059,38,46.61877,0.030769
1ZG4A.pdb_A_LEU_190,6,16,75,3.145038,0.341667,0.317961,1522,1721,0.166667,2.926829,75,174.236788,0.361702
1ZG4A.pdb_A_LEU_193,6,16,66,3.389313,0.35,0.295045,1034,1247,0.166667,2.857143,66,202.061378,0.455069
1ZG4A.pdb_A_THR_149,7,13,43,3.946565,0.435897,0.253385,600,612,0.142857,2.294118,43,64.637723,0.458074
1ZG4A.pdb_A_PRO_167,7,9,38,3.977099,0.472222,0.25144,482,484,0.142857,2.117647,38,35.163472,0.329806
1ZG4A.pdb_A_LEU_198,7,9,38,4.038168,0.416667,0.247637,519,453,0.142857,2.4,38,88.620554,0.451368
1ZG4A.pdb_A_LEU_199,7,13,40,3.916031,0.397436,0.255361,648,725,0.142857,2.516129,40,160.598256,0.339666
1ZG4A.pdb_A_ASP_163,7,9,41,4.007634,0.5,0.249524,342,359,0.142857,2,41,41.750515,0.221125
1ZG4A.pdb_A_LEU_194,6,11,59,3.519084,0.454545,0.284165,403,503,0.166667,2.2,59,128.144324,0.187694
1ZG4A.pdb_A_ILE_95,8,11,45,4.335878,0.436364,0.230634,831,977,0.125,2.291667,45,68.623223,0.266225
1ZG4A.pdb_A_ALA_248,6,12,63,3.362595,0.424242,0.297389,638,664,0.166667,2.357143,63,114.424171,0.471125
1ZG4A.pdb_A_THR_140,7,10,43,4.061069,0.555556,0.246241,262,262,0.142857,1.8,43,55.585091,0.451989
1ZG4A.pdb_A_SER_235,5,14,60,3.198473,0.395604,0.312649,1007,901,0.2,2.527778,60,72.3159,0
1ZG4A.pdb_A_THR_133,7,14,49,3.961832,0.428571,0.252408,716,562,0.142857,2.333333,49,73.722776,0.308753
1ZG4A.pdb_A_ASN_52,8,6,30,4.175573,0.8,0.239488,262,262,0.125,1.25,30,23.818405,0.541793
1ZG4A.pdb_A_PHE_66,7,15,67,3.389313,0.4,0.295045,1761,1791,0.142857,2.5,67,59.401481,0
1ZG4A.pdb_A_PHE_60,8,12,47,4.01145,0.439394,0.249286,606,496,0.125,2.275862,47,55.94238,0.488712
1ZG4A.pdb_A_ARG_204,7,14,40,3.851145,0.406593,0.259663,705,748,0.142857,2.459459,40,78.367079,0.234437
1ZG4A.pdb_A_SER_59,9,9,42,4.28626,0.5,0.233304,283,309,0.111111,2,42,44.251101,0.098024
1ZG4A.pdb_A_LYS_192,7,13,47,3.717557,0.410256,0.268994,801,742,0.142857,2.4375,47,64.372702,0.524444
1ZG4A.pdb_A_GLU_28,9,8,27,5.034351,0.607143,0.198635,331,323,0.111111,1.647059,27,37.057142,0.413374
1ZG4A.pdb_A_LEU_91,7,11,45,4.038168,0.418182,0.247637,1039,1093,0.142857,2.391304,45,98.298591,0.230239
1ZG4A.pdb_A_GLY_143,7,8,29,4.251908,0.607143,0.235189,286,308,0.142857,1.647059,29,44.245145,0.343542
1ZG4A.pdb_A_GLY_144,7,9,32,4.255725,0.611111,0.234978,287,279,0.142857,1.636364,32,49.391746,0.303351
1ZG4A.pdb_A_PHE_72,5,15,82,3.053435,0.361905,0.3275,2788,2824,0.2,2.763158,82,89.069021,0.33245
1ZG4A.pdb_A_ASP_85,7,10,34,4.312977,0.466667,0.231858,378,354,0.142857,2.142857,34,54.155338,0.297112
1ZG4A.pdb_A_SER_124,7,11,49,3.866412,0.581818,0.258638,299,282,0.142857,1.71875,49,49.770079,0.04727
1ZG4A.pdb_A_HIS_112,8,10,30,4.950382,0.555556,0.202005,416,423,0.125,1.8,30,27.505841,0.24515
1ZG4A.pdb_A_ARG_93,8,10,37,4.400763,0.511111,0.227233,512,511,0.125,1.956522,37,47.434338,0.058201
1ZG4A.pdb_A_THR_128,6,12,46,3.694656,0.484848,0.270661,545,579,0.166667,2.0625,46,53.835302,0.254095
1ZG4A.pdb_A_ARG_94,9,9,27,5.030534,0.527778,0.198786,379,381,0.111111,1.894737,27,40.134786,0.320424
1ZG4A.pdb_A_SER_53,8,6,25,4.244275,0.8,0.235612,262,262,0.125,1.25,25,29.584309,0.025166
1ZG4A.pdb_A_ALA_150,7,9,31,4.179389,0.638889,0.239269,262,262,0.142857,1.565217,31,61.505272,0.417623
1ZG4A.pdb_A_ARG_222,6,14,47,3.530534,0.384615,0.283243,1002,927,0.166667,2.6,47,80.655173,0
1ZG4A.pdb_A_GLN_206,7,11,46,3.923664,0.454545,0.254864,758,880,0.142857,2.2,46,41.229738,0.290963
1ZG4A.pdb_A_GLN_205,7,9,30,4.129771,0.611111,0.242144,268,271,0.142857,1.636364,30,33.722482,0.346074
1ZG4A.pdb_A_GLU_37,8,13,39,4.316794,0.461538,0.231653,620,611,0.125,2.166667,39,71.887404,0.232804
1ZG4A.pdb_A_GLY_156,7,7,29,4.091603,0.619048,0.244403,281,289,0.142857,1.615385,29,30.316031,0.091391
1ZG4A.pdb_A_ALA_185,7,13,52,3.461832,0.512821,0.288864,503,635,0.142857,1.95,52,88.76215,0.370173
1ZG4A.pdb_A_ALA_187,7,13,61,3.400763,0.5,0.294052,689,518,0.142857,2,61,102.10544,0.26313
1ZG4A.pdb_A_TYR_97,8,15,41,4.564885,0.361905,0.219064,859,838,0.125,2.763158,41,63.219703,0.478515
1ZG4A.pdb_A_PRO_67,6,10,58,3.507634,0.422222,0.285092,607,702,0.166667,2.368421,58,35.34197,0
1ZG4A.pdb_A_PRO_62,8,11,43,3.854962,0.490909,0.259406,451,512,0.125,2.037037,43,42.140109,0.372836
1ZG4A.pdb_A_ARG_43,7,12,56,3.706107,0.424242,0.269825,1183,1119,0.142857,2.357143,56,59.940577,0.100044
1ZG4A.pdb_A_ASP_131,7,15,49,3.71374,0.409524,0.26927,1074,1108,0.142857,2.44186,49,70.215015,0
1ZG4A.pdb_A_LEU_162,6,13,60,3.526718,0.371795,0.28355,643,656,0.166667,2.689655,60,129.32337,0.449867
1ZG4A.pdb_A_GLU_48,8,14,54,3.977099,0.384615,0.25144,1198,1029,0.125,2.6,54,77.002751,0.49848
1ZG4A.pdb_A_GLU_104,7,6,33,4.274809,0.666667,0.233929,262,262,0.142857,1.5,33,28.497123,0.336884
1ZG4A.pdb_A_ARG_191,7,17,56,3.423664,0.345588,0.292085,1254,1225,0.142857,2.893617,56,88.864752,0.541944
1ZG4A.pdb_A_THR_195,7,9,44,3.79771,0.583333,0.263317,500,397,0.142857,1.714286,44,52.447053,0.411749
1ZG4A.pdb_A_LEU_169,6,12,54,3.568702,0.424242,0.280214,483,448,0.166667,2.357143,54,98.735774,0.422311
1ZG4A.pdb_A_THR_188,7,10,57,3.461832,0.6,0.288864,467,457,0.142857,1.666667,57,52.779616,0.499556
1ZG4A.pdb_A_THR_189,6,14,64,3.347328,0.43956,0.298746,516,517,0.166667,2.275,64,75.800481,0.275836
1ZG4A.pdb_A_ALA_172,6,11,43,3.816794,0.363636,0.262,640,726,0.166667,2.75,43,71.201068,0.395897
1ZG4A.pdb_A_LEU_152,6,13,50,3.629771,0.423077,0.275499,539,583,0.166667,2.363636,50,119.638089,0.093474
1ZG4A.pdb_A_THR_180,7,13,49,3.69084,0.448718,0.270941,528,478,0.142857,2.228571,49,54.210074,0
1ZG4A.pdb_A_PHE_151,6,13,51,3.648855,0.384615,0.274059,822,863,0.166667,2.6,51,71.454061,0.496201
1ZG4A.pdb_A_GLU_212,7,11,49,3.637405,0.563636,0.274921,323,318,0.142857,1.774194,49,49.986436,0.35591
1ZG4A.pdb_A_GLU_58,9,10,37,4.450382,0.466667,0.2247,321,322,0.111111,2.142857,37,48.966676,0.275862
1ZG4A.pdb_A_THR_181,7,14,59,3.435115,0.450549,0.291111,578,527,0.142857,2.219512,59,58.411092,0
1ZG4A.pdb_A_GLU_63,8,7,32,4.145038,0.666667,0.241252,290,297,0.125,1.5,32,32.854739,0.420741
1ZG4A.pdb_A_GLU_64,8,9,37,4.064885,0.583333,0.246009,284,285,0.125,1.714286,37,41.933044,0.111258
1ZG4A.pdb_A_ASP_50,8,11,39,3.980916,0.527273,0.251198,368,376,0.125,1.896552,39,58.338635,0.353343
1ZG4A.pdb_A_GLN_88,8,6,17,5.007634,0.733333,0.199695,262,262,0.125,1.363636,17,21.012346,0.368176
1ZG4A.pdb_A_GLY_218,6,6,29,3.950382,0.666667,0.25314,290,306,0.166667,1.5,29,35.986155,0.26826
1ZG4A.pdb_A_ARG_61,8,12,48,3.881679,0.469697,0.25762,466,473,0.125,2.129032,48,57.078757,0.260292
1ZG4A.pdb_A_ARG_65,7,13,45,3.770992,0.358974,0.265182,1013,916,0.142857,2.785714,45,58.550231,0.249668
1ZG4A.pdb_A_ASP_157,7,12,45,3.729008,0.424242,0.268168,605,593,0.142857,2.357143,45,51.851449,0.049383
1ZG4A.pdb_A_HIS_153,7,9,30,4.171756,0.583333,0.239707,306,296,0.142857,1.714286,30,25.092087,0.296591
1ZG4A.pdb_A_TRP_229,7,13,36,4.206107,0.435897,0.23775,540,704,0.142857,2.294118,36,36.699643,0
1ZG4A.pdb_A_SER_203,7,10,33,4.183206,0.577778,0.239051,326,334,0.142857,1.730769,33,54.373247,0.098784
1ZG4A.pdb_A_GLY_228,8,8,21,4.629771,0.607143,0.215993,304,352,0.125,1.647059,21,41.368625,0.237842
1ZG4A.pdb_A_GLN_99,9,6,22,5.446565,0.8,0.183602,262,262,0.111111,1.25,22,22.129758,0.26313
1ZG4A.pdb_A_HIS_158,7,6,29,4.125954,0.533333,0.242368,337,321,0.142857,1.875,29,16.956809,0.365821
1ZG4A.pdb_A_MET_186,6,19,85,3.015267,0.339181,0.331646,2531,2340,0.166667,2.948276,85,58.54521,0.319363
1ZG4A.pdb_A_ILE_173,7,7,25,4.51145,0.47619,0.221658,330,341,0.142857,2.1,25,34.051975,0.523852
1ZG4A.pdb_A_GLN_90,8,7,27,4.679389,0.666667,0.213703,279,291,0.125,1.5,27,25.442357,0.429708
1ZG4A.pdb_A_LYS_146,7,8,28,4.290076,0.678571,0.233096,262,262,0.142857,1.473684,28,40.981985,0.292277
1ZG4A.pdb_A_MET_182,7,13,46,3.625954,0.487179,0.275789,612,553,0.142857,2.052632,46,37.35958,0.348011
1ZG4A.pdb_A_ASP_38,9,7,25,4.923664,0.809524,0.203101,262,262,0.111111,1.235294,25,34.558252,0.31003
1ZG4A.pdb_A_ASP_35,8,11,37,4.656489,0.545455,0.214754,480,486,0.125,1.833333,37,54.940283,0.19212
1ZG4A.pdb_A_THR_160,6,16,61,3.396947,0.375,0.294382,825,790,0.166667,2.666667,61,77.215925,0.079365
1ZG4A.pdb_A_TRP_210,6,16,59,3.461832,0.35,0.288864,1203,1112,0.166667,2.857143,59,42.076502,0
1ZG4A.pdb_A_VAL_119,8,16,51,4.125954,0.358333,0.242368,597,608,0.125,2.790698,51,119.912778,0.459495
1ZG4A.pdb_A_PRO_219,6,8,39,3.790076,0.5,0.263847,885,827,0.166667,2,39,38.370246,0.321381
1ZG4A.pdb_A_LYS_215,7,6,31,3.927481,0.6,0.254616,287,307,0.142857,1.666667,31,26.859835,0.477204
1ZG4A.pdb_A_LEU_122,7,15,59,3.774809,0.4,0.264914,1164,1419,0.142857,2.5,59,160.216744,0
1ZG4A.pdb_A_CYS_123,7,13,59,3.648855,0.487179,0.274059,630,610,0.142857,2.052632,59,29.366395,0.405644
1ZG4A.pdb_A_ASN_154,7,7,25,4.412214,0.761905,0.226644,262,262,0.142857,1.3125,25,25.069755,0.631704
1ZG4A.pdb_A_ARG_275,7,16,51,3.877863,0.358333,0.257874,887,742,0.142857,2.790698,51,74.802946,0.247897
1ZG4A.pdb_A_LEU_30,9,13,36,4.484733,0.435897,0.222979,572,535,0.111111,2.294118,36,101.388811,0
1ZG4A.pdb_A_ASP_214,6,14,53,3.423664,0.428571,0.292085,798,704,0.166667,2.333333,53,66.104877,0
1ZG4A.pdb_A_GLU_147,7,9,32,4.099237,0.611111,0.243948,319,324,0.142857,1.636364,32,47.465917,0.336218
1ZG4A.pdb_A_LYS_32,8,12,40,4.580153,0.469697,0.218333,653,533,0.125,2.129032,40,59.738442,0.319363
1ZG4A.pdb_A_GLU_89,8,10,36,4.374046,0.488889,0.228621,321,329,0.125,2.045455,36,53.267969,0.35768
1ZG4A.pdb_A_PRO_27,9,6,21,5.156489,0.733333,0.19393,275,265,0.111111,1.363636,21,24.81898,0.214254
1ZG4A.pdb_A_LYS_34,9,9,30,4.698473,0.611111,0.212835,360,332,0.111111,1.636364,30,46.397294,0.562196
1ZG4A.pdb_A_VAL_108,7,11,44,4.232824,0.509091,0.236249,663,632,0.142857,1.964286,44,56.930357,0.569149
1ZG4A.pdb_A_MET_69,5,16,67,3.179389,0.341667,0.314526,2230,2376,0.2,2.926829,67,44.924718,0.369301
1ZG4A.pdb_A_MET_68,6,15,74,3.156489,0.380952,0.316808,2298,2342,0.166667,2.625,74,42.966632,0.511731
1ZG4A.pdb_A_VAL_103,7,10,39,4.072519,0.466667,0.245548,1179,1232,0.142857,2.142857,39,58.838692,0.54526
1ZG4A.pdb_A_HIS_26,9,8,30,4.744275,0.5,0.21078,642,533,0.111111,2,30,23.966286,0.309872
1ZG4A.pdb_A_LEU_113,9,11,29,5.068702,0.436364,0.197289,303,306,0.111111,2.291667,29,86.541702,0.480243
1ZG4A.pdb_A_ARG_164,7,13,52,3.717557,0.346154,0.268994,1027,1027,0.142857,2.888889,52,74.292618,0
1ZG4A.pdb_A_LEU_40,8,15,45,4.20229,0.352381,0.237965,1000,937,0.125,2.837838,45,125.007773,0.202649
1ZG4A.pdb_A_PHE_230,7,14,44,3.801527,0.395604,0.263052,1385,1414,0.142857,2.527778,44,70.89223,0.644032
1ZG4A.pdb_A_ARG_161,6,12,49,3.751908,0.424242,0.266531,615,534,0.166667,2.357143,49,61.217721,0.424296
1ZG4A.pdb_A_ASP_209,7,8,36,3.843511,0.678571,0.260179,262,262,0.142857,1.473684,36,32.487097,0.15779
1ZG4A.pdb_A_ALA_86,8,6,22,4.721374,0.8,0.211803,262,262,0.125,1.25,22,37.616215,0.193377
1ZG4A.pdb_A_VAL_74,5,15,82,2.992366,0.371429,0.334184,2151,2217,0.2,2.692308,82,126.504765,0.329806
1ZG4A.pdb_A_ALA_202,8,6,21,4.614504,0.866667,0.216708,272,272,0.125,1.153846,21,40.008131,0.291033
1ZG4A.pdb_A_ILE_142,7,12,46,3.90458,0.439394,0.256109,437,410,0.142857,2.275862,46,95.479188,0.290716
1ZG4A.pdb_A_ASN_170,6,11,42,3.664122,0.4,0.272917,590,593,0.166667,2.5,42,41.525864,0.303351
1ZG4A.pdb_A_VAL_216,6,11,46,3.564885,0.363636,0.280514,1193,1151,0.166667,2.75,46,61.659874,0
1ZG4A.pdb_A_LYS_234,5,17,69,3.068702,0.367647,0.325871,1333,1483,0.2,2.72,69,77.092843,0
1ZG4A.pdb_A_ARG_178,7,9,34,4.072519,0.472222,0.245548,356,336,0.142857,2.117647,34,46.245142,0.249007
1ZG4A.pdb_A_ASN_175,8,4,14,4.938931,0.666667,0.202473,265,263,0.125,1.5,14,14.166304,0.420107
1ZG4A.pdb_A_ASP_233,6,13,58,3.267176,0.461538,0.306075,585,489,0.166667,2.166667,58,62.267056,0
1ZG4A.pdb_A_ASP_115,9,7,23,5.312977,0.619048,0.188218,264,265,0.111111,1.615385,23,29.714597,0.196547
1ZG4A.pdb_A_LYS_111,8,7,26,4.954198,0.761905,0.201849,262,262,0.125,1.3125,26,30.820606,0.433185
1ZG4A.pdb_A_LEU_148,6,15,51,3.60687,0.390476,0.277249,705,706,0.166667,2.560976,51,192.55803,0.329806
1ZG4A.pdb_A_GLU_121,8,10,38,4.335878,0.555556,0.230634,344,303,0.125,1.8,38,50.930324,0.198408
1ZG4A.pdb_A_PRO_107,7,8,30,4.335878,0.678571,0.230634,306,294,0.142857,1.473684,30,28.672527,0
1ZG4A.pdb_A_PRO_226,8,6,25,4.652672,0.6,0.21493,327,352,0.125,1.666667,25,27.132799,0
1ZG4A.pdb_A_VAL_80,7,14,56,3.790076,0.406593,0.263847,954,959,0.142857,2.459459,56,113.530692,0.272848
1ZG4A.pdb_A_TYR_46,8,18,68,3.660305,0.333333,0.273201,1919,1699,0.125,3,68,81.450829,0
1ZG4A.pdb_A_ALA_79,6,11,54,3.645038,0.527273,0.274346,699,726,0.166667,1.896552,54,96.972343,0.477364
1ZG4A.pdb_A_ASP_101,8,8,32,4.591603,0.535714,0.217789,715,685,0.125,1.866667,32,38.107306,0.215805
1ZG4A.pdb_A_THR_71,5,15,75,2.977099,0.447619,0.335897,1302,1396,0.2,2.234043,75,67.422691,0
1ZG4A.pdb_A_LEU_137,7,13,58,3.89313,0.423077,0.256863,731,763,0.142857,2.363636,58,144.845297,0.414343
1ZG4A.pdb_A_LEU_138,7,16,63,3.648855,0.375,0.274059,646,642,0.142857,2.666667,63,190.610664,0.487003
1ZG4A.pdb_A_GLU_110,8,10,34,4.51145,0.622222,0.221658,262,262,0.125,1.607143,34,49.814199,0.52563
1ZG4A.pdb_A_LEU_139,6,17,63,3.450382,0.352941,0.289823,1806,2028,0.166667,2.833333,63,201.04825,0.366887
1ZG4A.pdb_A_GLU_197,7,6,28,4.267176,0.666667,0.234347,262,262,0.142857,1.5,28,37.948209,0.218085
1ZG4A.pdb_A_MET_117,8,14,45,4.412214,0.395604,0.226644,677,615,0.125,2.527778,45,42.241825,0.040564
1ZG4A.pdb_A_THR_114,9,5,18,5.717557,0.8,0.1749,262,262,0.111111,1.25,18,22.248997,0.230243
1ZG4A.pdb_A_ALA_224,7,10,43,3.908397,0.444444,0.255859,655,742,0.142857,2.25,43,94.411709,0.234617
1ZG4A.pdb_A_SER_82,7,12,47,3.923664,0.439394,0.254864,635,643,0.142857,2.275862,47,63.657437,0.169108
1ZG4A.pdb_A_THR_118,8,11,35,4.503817,0.545455,0.222034,371,363,0.125,1.833333,35,56.691521,0.320669
1ZG4A.pdb_A_ILE_56,8,9,37,4.110687,0.472222,0.243268,297,371,0.125,2.117647,37,66.9824,0.559271
1ZG4A.pdb_A_VAL_159,7,9,37,3.854962,0.611111,0.259406,311,334,0.142857,1.636364,37,50.198609,0.438083
1ZG4A.pdb_A_ILE_246,6,17,74,3.125954,0.375,0.319902,1193,1405,0.166667,2.666667,74,124.20948,0.206349
1ZG4A.pdb_A_LEU_201,8,6,20,4.751908,0.866667,0.210442,262,262,0.125,1.153846,20,60.078581,0.49772
1ZG4A.pdb_A_LEU_76,6,13,61,3.335878,0.448718,0.299771,1089,1100,0.166667,2.228571,61,172.437209,0
1ZG4A.pdb_A_ILE_127,6,17,70,3.244275,0.375,0.308235,1540,1517,0.166667,2.666667,70,96.510815,0.341744
1ZG4A.pdb_A_LEU_75,5,16,81,3.099237,0.341667,0.32266,2067,2130,0.2,2.926829,81,174.441026,0.148148
1ZG4A.pdb_A_GLY_45,7,12,58,3.625954,0.515152,0.275789,531,496,0.142857,1.941176,58,61.258734,0.134039
1ZG4A.pdb_A_LEU_207,6,16,63,3.370229,0.366667,0.296716,1116,1014,0.166667,2.727273,63,169.681541,0.093474
1ZG4A.pdb_A_LYS_73,6,16,78,3.087786,0.375,0.323857,2004,2091,0.166667,2.666667,78,72.732457,0
1ZG4A.pdb_A_SER_130,6,13,59,3.366412,0.435897,0.297052,1034,972,0.166667,2.294118,59,60.28424,0
1ZG4A.pdb_A_ALA_217,6,11,42,3.534351,0.436364,0.282937,595,611,0.166667,2.291667,42,83.616996,0
1ZG4A.pdb_A_VAL_44,7,15,66,3.614504,0.4,0.276663,1797,1795,0.142857,2.5,66,114.419773,0.395756
1ZG4A.pdb_A_GLY_41,8,9,32,4.400763,0.527778,0.227233,313,324,0.125,1.894737,32,52.787948,0.227056
1ZG4A.pdb_A_MET_129,6,12,46,3.732824,0.439394,0.267894,538,494,0.166667,2.275862,46,35.653228,0.265604
1ZG4A.pdb_A_ALA_213,7,9,42,3.652672,0.555556,0.273772,320,318,0.142857,1.8,42,49.773957,0.232804
1ZG4A.pdb_A_SER_70,6,14,69,3.145038,0.384615,0.317961,2102,1917,0.166667,2.6,69,61.763464,0
1ZG4A.pdb_A_ILE_47,8,14,52,3.736641,0.384615,0.26762,686,647,0.125,2.6,52,97.368272,0.460381
1ZG4A.pdb_A_ILE_231,7,12,52,3.572519,0.439394,0.279915,646,667,0.142857,2.275862,52,85.860545,0.429708
1ZG4A.pdb_A_THR_109,8,15,48,4.21374,0.409524,0.237319,580,679,0.125,2.44186,48,76.921096,0.31079
1ZG4A.pdb_A_ASN_100,9,4,14,5.530534,1,0.180814,262,262,0.111111,1,14,15.331762,0.509119
1ZG4A.pdb_A_ARG_120,7,9,41,4.049618,0.555556,0.246937,417,452,0.142857,1.8,41,42.38569,0.291556
1ZG4A.pdb_A_LEU_81,7,14,54,3.78626,0.395604,0.264113,854,956,0.142857,2.527778,54,147.064691,0.093474
1ZG4A.pdb_A_GLY_54,8,8,30,4.137405,0.642857,0.241697,270,269,0.125,1.555556,30,44.883496,0.134039
1ZG4A.pdb_A_GLU_177,7,8,31,4.251908,0.5,0.235189,409,388,0.142857,2,31,38.801873,0.43845
1ZG4A.pdb_A_ALA_42,8,10,40,4.164122,0.533333,0.240147,401,345,0.125,1.875,40,80.065127,0.184106
1ZG4A.pdb_A_VAL_31,9,8,26,4.954198,0.678571,0.201849,262,262,0.111111,1.473684,26,56.024195,0.323708
1ZG4A.pdb_A_GLU_171,7,10,37,4.015267,0.422222,0.249049,721,708,0.142857,2.368421,37,56.549559,0.401465
1ZG4A.pdb_A_ALA_125,7,13,51,3.751908,0.461538,0.266531,673,642,0.142857,2.166667,51,92.682455,0
1ZG4A.pdb_A_ALA_126,6,15,62,3.389313,0.428571,0.295045,646,906,0.166667,2.333333,62,111.532315,0.184106
1ZG4A.pdb_A_LEU_49,8,15,50,3.763359,0.390476,0.26572,1241,893,0.125,2.560976,50,160.466309,0.341744
1ZG4A.pdb_A_MET_211,6,17,73,3.10687,0.375,0.321867,1787,1828,0.166667,2.666667,73,56.318922,0.003527
1ZG4A.pdb_A_LEU_220,6,14,54,3.522901,0.395604,0.283857,1053,1062,0.166667,2.527778,54,138.562506,0
1ZG4A.pdb_A_LEU_57,8,9,36,4.324427,0.5,0.231244,268,270,0.125,2,36,79.328876,0.326748
1ZG4A.pdb_A_LEU_221,6,14,60,3.480916,0.318681,0.287281,1140,1264,0.166667,3.137931,60,167.768029,0.383024
1ZG4A.pdb_A_LEU_102,8,12,33,4.671756,0.424242,0.214052,376,418,0.125,2.357143,33,100.406228,0.317881
1ZG4A.pdb_A_ASN_132,7,14,51,3.637405,0.395604,0.274921,750,669,0.142857,2.527778,51,52.985899,0
1ZG4A.pdb_A_LEU_51,7,12,42,3.916031,0.439394,0.255361,676,517,0.142857,2.275862,42,106.289896,0.193103
1ZG4A.pdb_A_ALA_237,6,10,48,3.545802,0.488889,0.282024,683,831,0.166667,2.045455,48,57.513882,0.134039
1ZG4A.pdb_A_ASN_136,7,11,45,3.954198,0.527273,0.252896,368,389,0.142857,1.896552,45,45.093424,0.255629
1ZG4A.pdb_A_GLU_168,7,8,38,3.931298,0.642857,0.254369,285,282,0.142857,1.555556,38,37.988989,0.344828
1ZG4A.pdb_A_LEU_225,7,11,46,3.992366,0.4,0.250478,688,770,0.142857,2.5,46,122.935585,0.329806
1ZG4A.pdb_A_LYS_55,9,7,24,4.568702,0.666667,0.218881,262,262,0.111111,1.5,24,37.742017,0.491345
1ZG4A.pdb_A_GLU_166,6,13,52,3.503817,0.371795,0.285403,1231,1186,0.166667,2.689655,52,63.301443,0
1ZG4A.pdb_A_ALA_232,6,12,57,3.396947,0.484848,0.294382,694,640,0.166667,2.0625,57,85.684117,0
1ZG4A.pdb_A_THR_29,8,13,47,4.278626,0.423077,0.23372,1207,958,0.125,2.363636,47,62.283421,0.123179
1ZG4A.pdb_A_CYS_77,6,15,71,3.278626,0.390476,0.305006,1446,1487,0.166667,2.560976,71,36.886647,0.34695
1ZG4A.pdb_A_THR_200,8,8,26,4.541985,0.607143,0.220168,284,319,0.125,1.647059,26,44.924017,0.238158
1ZG4A.pdb_A_SER_98,9,7,23,5.435115,0.619048,0.183989,284,280,0.111111,1.615385,23,32.551727,0.210713
1ZG4A.pdb_A_ALA_36,8,13,42,4.305344,0.487179,0.23227,628,546,0.125,2.052632,42,96.189118,0.457294
1ZG4A.pdb_A_PRO_145,7,12,41,4.034351,0.484848,0.247871,483,589,0.142857,2.0625,41,52.781613,0.296689
1ZG4A.pdb_A_GLY_78,6,12,63,3.408397,0.5,0.293393,776,811,0.166667,2,63,78.451848,0.166578
1ZG4A.pdb_A_ALA_227,8,4,17,4.954198,0.833333,0.201849,262,262,0.125,1.2,17,28.144745,0.355024
1ZG4A.pdb_A_GLY_196,7,9,41,3.870229,0.638889,0.258383,262,262,0.142857,1.565217,41,55.965083,0.255703
1ZG4A.pdb_A_VAL_33,8,12,45,4.251908,0.515152,0.235189,639,651,0.125,1.941176,45,93.275904,0.459603
2PR6A.pdb_A_ASP_71,7,7,26,3.716535,0.571429,0.269068,146,168,0.142857,1.75,26,30.485697,0.499958
2PR6A.pdb_A_VAL_90,6,10,39,3.062992,0.533333,0.326478,203,221,0.166667,1.875,39,71.927948,0.789125
2PR6A.pdb_A_GLU_86,8,8,27,3.787402,0.571429,0.264033,129,128,0.125,1.75,27,41.651913,0.492012
2PR6A.pdb_A_TYR_52,8,14,48,3.23622,0.406593,0.309002,371,365,0.125,2.459459,48,59.66562,0.657616
2PR6A.pdb_A_PHE_46,7,20,61,2.80315,0.305263,0.356742,1249,1223,0.142857,3.275862,61,93.539531,0.714286
2PR6A.pdb_A_ASP_76,7,9,24,3.669291,0.638889,0.272532,197,208,0.142857,1.565217,24,43.217495,0.521094
2PR6A.pdb_A_LEU_34,10,8,23,4.125984,0.535714,0.242366,160,157,0.1,1.866667,23,62.513041,0.700291
2PR6A.pdb_A_THR_80,8,9,25,3.685039,0.666667,0.271368,184,183,0.125,1.5,25,44.075072,0.735574
2PR6A.pdb_A_VAL_88,7,11,34,3.338583,0.418182,0.299528,219,234,0.142857,2.391304,34,81.413718,0.617284
2PR6A.pdb_A_MET_49,7,16,46,3.125984,0.375,0.319899,296,316,0.142857,2.666667,46,44.55325,0.437507
2PR6A.pdb_A_GLY_121,7,11,46,3.015748,0.490909,0.331593,438,290,0.142857,2.037037,46,62.601185,0.568212
2PR6A.pdb_A_PHE_102,6,15,58,2.818898,0.371429,0.354749,812,668,0.166667,2.692308,58,61.410453,0.764719
2PR6A.pdb_A_THR_89,6,7,27,3.370079,0.571429,0.296729,436,380,0.166667,1.75,27,34.64029,0.650472
2PR6A.pdb_A_PRO_32,9,8,29,3.929134,0.535714,0.254509,133,155,0.111111,1.866667,29,32.281275,0.743709
2PR6A.pdb_A_ARG_79,8,8,25,3.692913,0.75,0.270789,127,127,0.125,1.333333,25,39.465802,0.622016
2PR6A.pdb_A_HIS_22,7,4,16,3.968504,0.5,0.251984,239,220,0.142857,2,16,12.495389,0.715168
2PR6A.pdb_A_ILE_92,6,15,50,2.905512,0.371429,0.344173,428,434,0.166667,2.692308,50,85.268615,0.59982
2PR6A.pdb_A_PHE_119,8,15,47,3.23622,0.352381,0.309002,506,467,0.125,2.837838,47,69.840809,0.544344
2PR6A.pdb_A_GLY_99,7,6,24,3.748031,0.666667,0.266807,131,129,0.142857,1.5,24,26.905626,0.560265
2PR6A.pdb_A_GLU_137,8,9,18,5,0.694444,0.2,361,361,0.125,1.44,18,51.321578,0.700793
2PR6A.pdb_A_PRO_38,9,12,32,3.692913,0.439394,0.270789,224,205,0.111111,2.275862,32,46.834507,0.657199
2PR6A.pdb_A_GLU_133,7,10,20,4.220472,0.622222,0.23694,466,466,0.142857,1.607143,20,56.991305,0.536988
2PR6A.pdb_A_ILE_39,9,15,41,3.385827,0.371429,0.295349,395,405,0.111111,2.692308,41,97.338678,0.749143
2PR6A.pdb_A_GLN_48,8,9,35,3.511811,0.611111,0.284753,167,186,0.125,1.636364,35,28.276411,0.670939
2PR6A.pdb_A_GLU_131,7,8,21,3.897638,0.714286,0.256566,331,339,0.142857,1.4,21,44.327666,0.651406
2PR6A.pdb_A_ARG_24,7,8,28,3.417323,0.5,0.292627,309,261,0.142857,2,28,32.971526,0.671682
2PR6A.pdb_A_PHE_64,8,10,41,3.251969,0.466667,0.307506,182,210,0.125,2.142857,41,44.158215,0.368843
2PR6A.pdb_A_GLN_44,8,8,33,3.519685,0.642857,0.284116,172,186,0.125,1.555556,33,24.823651,0.600662
2PR6A.pdb_A_VAL_75,7,12,35,3.338583,0.469697,0.299528,367,382,0.142857,2.129032,35,72.623428,0.467841
2PR6A.pdb_A_ASP_98,8,4,15,4.212598,0.833333,0.237383,127,127,0.125,1.2,15,20.276905,0.564901
2PR6A.pdb_A_PRO_110,8,11,34,3.598425,0.490909,0.277899,201,210,0.125,2.037037,34,39.755776,0.598376
2PR6A.pdb_A_LYS_116,10,9,22,4.472441,0.472222,0.223592,190,181,0.1,2.117647,22,42.537817,0.792769
2PR6A.pdb_A_GLY_26,8,11,38,3.228346,0.545455,0.309756,290,262,0.125,1.833333,38,59.250541,0.59496
2PR6A.pdb_A_ASP_115,10,5,13,4.897638,0.8,0.20418,127,127,0.1,1.25,13,22.645705,0.535026
2PR6A.pdb_A_ALA_81,8,12,29,3.606299,0.484848,0.277293,314,348,0.125,2.0625,29,77.456888,0.624339
2PR6A.pdb_A_LYS_96,7,13,43,3.307087,0.384615,0.302381,341,339,0.142857,2.6,43,52.548878,0.78836
2PR6A.pdb_A_LYS_97,8,8,31,3.637795,0.535714,0.274892,175,150,0.125,1.866667,31,37.032709,0.612888
2PR6A.pdb_A_ASN_43,8,9,33,3.464567,0.555556,0.288636,146,145,0.125,1.8,33,34.510947,0.785942
2PR6A.pdb_A_ILE_29,8,12,43,3.314961,0.454545,0.301663,618,515,0.125,2.2,43,79.274966,0.682237
2PR6A.pdb_A_TYR_41,9,8,34,3.669291,0.571429,0.272532,159,155,0.111111,1.75,34,39.289112,0.657616
2PR6A.pdb_A_ALA_73,7,6,17,3.952756,0.8,0.252988,132,133,0.142857,1.25,17,35.310051,0.481269
2PR6A.pdb_A_THR_127,7,10,33,3.322835,0.466667,0.300948,353,577,0.142857,2.142857,33,38.677151,0.67931
2PR6A.pdb_A_LEU_135,8,9,18,4.653543,0.694444,0.21489,242,242,0.125,1.44,18,90.785988,0.597754
2PR6A.pdb_A_LEU_20,8,5,17,4.346457,0.6,0.230072,312,332,0.125,1.666667,17,29.25781,0.678336
2PR6A.pdb_A_THR_70,7,12,37,3.354331,0.454545,0.298122,236,259,0.142857,2.2,37,52.754219,0.743065
2PR6A.pdb_A_ASN_37,9,12,43,3.527559,0.363636,0.283482,474,478,0.111111,2.75,43,45.612634,0.739073
2PR6A.pdb_A_GLU_114,10,4,11,5.07874,1,0.196899,127,127,0.1,1,11,20.508424,0.612875
2PR6A.pdb_A_GLU_112,9,8,22,4.362205,0.535714,0.229242,246,273,0.111111,1.866667,22,36.964817,0.654052
2PR6A.pdb_A_LEU_136,8,8,17,5.015748,0.785714,0.199372,127,127,0.125,1.272727,17,83.061335,0.511307
2PR6A.pdb_A_ASP_109,8,9,33,3.551181,0.555556,0.281596,225,224,0.125,1.8,33,35.596501,0.588146
2PR6A.pdb_A_GLU_35,10,5,18,4.275591,0.7,0.233886,127,127,0.1,1.428571,18,25.183165,0.615335
2PR6A.pdb_A_TYR_95,7,16,40,3.181102,0.375,0.314356,337,413,0.142857,2.666667,40,60.431537,0.727152
2PR6A.pdb_A_GLN_66,7,13,49,3.007874,0.371795,0.332461,576,650,0.142857,2.689655,49,41.793611,0.686366
2PR6A.pdb_A_ASP_31,9,11,34,3.811024,0.454545,0.262397,454,393,0.111111,2.2,34,50.95705,0.57926
2PR6A.pdb_A_ASN_77,7,10,29,3.511811,0.555556,0.284753,173,181,0.142857,1.8,29,39.143488,0.459563
2PR6A.pdb_A_THR_117,9,10,30,3.968504,0.466667,0.251984,244,197,0.111111,2.142857,30,38.822884,0.455026
2PR6A.pdb_A_ILE_57,8,14,41,3.307087,0.406593,0.302381,286,290,0.125,2.459459,41,91.160922,0.64569
2PR6A.pdb_A_MET_111,9,9,29,3.913386,0.583333,0.255533,190,210,0.111111,1.714286,29,24.981498,0.538597
2PR6A.pdb_A_ILE_122,7,11,39,3.086614,0.472727,0.32398,197,270,0.142857,2.115385,39,70.453413,0.71004
2PR6A.pdb_A_LYS_134,7,10,22,4.19685,0.622222,0.238274,583,583,0.142857,1.607143,22,52.42633,0.325758
2PR6A.pdb_A_ILE_126,6,11,34,3.220472,0.472727,0.310513,289,510,0.166667,2.115385,34,46.166575,0.806878
2PR6A.pdb_A_LYS_130,6,10,29,3.480315,0.533333,0.28733,1451,928,0.166667,1.875,29,42.813921,0.430744
2PR6A.pdb_A_GLU_105,6,12,43,2.984252,0.484848,0.335092,204,214,0.166667,2.0625,43,53.16743,0.536611
2PR6A.pdb_A_GLY_45,8,9,31,3.527559,0.666667,0.283482,139,131,0.125,1.5,31,43.892032,0.560265
2PR6A.pdb_A_VAL_47,8,13,38,3.425197,0.487179,0.291954,195,191,0.125,2.052632,38,77.92207,0.402394
2PR6A.pdb_A_TYR_132,7,10,20,4.19685,0.577778,0.238274,623,604,0.142857,1.730769,20,46.32653,0.729855
2PR6A.pdb_A_THR_100,7,7,26,3.622047,0.666667,0.276087,127,127,0.142857,1.5,26,27.994194,0.428052
2PR6A.pdb_A_GLU_53,9,7,24,4.023622,0.714286,0.248532,139,137,0.111111,1.4,24,34.374246,0.492173
2PR6A.pdb_A_PRO_72,7,6,22,3.771654,0.733333,0.265136,144,170,0.142857,1.363636,22,24.622583,0.344748
2PR6A.pdb_A_ASP_21,7,8,25,3.606299,0.464286,0.277293,469,588,0.142857,2.153846,25,36.019032,0.501251
2PR6A.pdb_A_HIS_69,7,6,24,3.826772,0.6,0.261317,140,163,0.142857,1.666667,24,15.283283,0.550696
2PR6A.pdb_A_LYS_128,7,9,24,3.811024,0.611111,0.262397,245,507,0.142857,1.636364,24,44.359252,0.514495
2PR6A.pdb_A_ASN_61,9,9,29,3.543307,0.527778,0.282222,152,153,0.111111,1.894737,29,30.93701,0.737086
2PR6A.pdb_A_ILE_113,10,6,18,4.598425,0.666667,0.217466,129,154,0.1,1.5,18,27.37636,0.483053
2PR6A.pdb_A_GLY_59,9,6,28,3.866142,0.733333,0.258656,127,127,0.111111,1.363636,28,31.366991,0.59496
2PR6A.pdb_A_ASP_125,6,11,47,3.062992,0.4,0.326478,330,389,0.166667,2.5,47,42.903485,0.4603
2PR6A.pdb_A_THR_50,7,12,51,3.133858,0.515152,0.319095,261,279,0.142857,1.941176,51,54.037397,0.752205
2PR6A.pdb_A_LEU_82,8,11,42,3.346457,0.436364,0.298824,433,426,0.125,2.291667,42,90.377687,0.614425
2PR6A.pdb_A_ASN_104,6,14,56,2.795276,0.406593,0.357746,396,555,0.166667,2.459459,56,50.453103,0.613757
2PR6A.pdb_A_LYS_85,8,10,33,3.653543,0.422222,0.273707,382,418,0.125,2.368421,33,44.667367,0.512346
2PR6A.pdb_A_THR_54,9,9,28,3.811024,0.555556,0.262397,148,143,0.111111,1.8,28,45.267138,0.514202
2PR6A.pdb_A_GLY_51,8,10,38,3.503937,0.555556,0.285393,177,169,0.125,1.8,38,46.354395,0.5416
2PR6A.pdb_A_GLU_55,9,5,19,4.102362,0.9,0.243762,127,127,0.111111,1.111111,19,27.494709,0.368762
2PR6A.pdb_A_ASN_107,7,9,32,3.322835,0.5,0.300948,181,194,0.142857,2,32,36.175853,0.389034
2PR6A.pdb_A_GLU_56,9,10,32,3.661417,0.488889,0.273118,168,167,0.111111,2.045455,32,53.578431,0.684085
2PR6A.pdb_A_PRO_87,7,8,28,3.645669,0.5,0.274298,365,349,0.142857,2,28,31.418409,0.523199
2PR6A.pdb_A_GLN_83,8,7,24,3.685039,0.761905,0.271368,127,127,0.125,1.3125,24,25.441117,0.523896
2PR6A.pdb_A_ARG_63,8,6,29,3.401575,0.6,0.293981,260,279,0.125,1.666667,29,25.052145,0.581129
2PR6A.pdb_A_ILE_78,7,15,47,3.047244,0.380952,0.328165,637,680,0.142857,2.625,47,106.53442,0.749143
2PR6A.pdb_A_ASN_94,7,11,42,3.212598,0.509091,0.311275,243,242,0.142857,1.964286,42,38.987021,0.74886
2PR6A.pdb_A_LEU_58,9,10,31,3.740157,0.466667,0.267368,203,196,0.111111,2.142857,31,94.526406,0.661162
2PR6A.pdb_A_ILE_108,7,12,42,3.141732,0.409091,0.318296,304,302,0.142857,2.444444,42,83.178392,0.780775
2PR6A.pdb_A_VAL_23,6,6,28,3.559055,0.466667,0.280973,343,397,0.166667,2.142857,28,33.400779,0.633193
2PR6A.pdb_A_GLY_67,8,6,25,3.669291,0.8,0.272532,143,149,0.125,1.25,25,28.561646,0.693634
2PR6A.pdb_A_VAL_27,8,12,45,3.165354,0.484848,0.31592,675,615,0.125,2.0625,45,95.606604,0.475123
2PR6A.pdb_A_VAL_28,8,12,53,3.055118,0.424242,0.32732,577,560,0.125,2.357143,53,92.594358,0.527194
2PR6A.pdb_A_TRP_103,6,12,43,3.03937,0.454545,0.329016,528,309,0.166667,2.2,43,28.199908,0.712583
2PR6A.pdb_A_VAL_25,7,11,37,3.212598,0.509091,0.311275,449,427,0.142857,1.964286,37,72.352887,0.395109
2PR6A.pdb_A_LEU_106,6,13,48,2.850394,0.435897,0.350829,561,448,0.166667,2.294118,48,117.477053,0.692053
2PR6A.pdb_A_ALA_33,10,5,19,4.637795,0.5,0.21562,134,137,0.1,2,19,34.483647,0.588136
2PR6A.pdb_A_GLU_74,6,10,30,3.346457,0.511111,0.298824,470,453,0.166667,1.956522,30,45.68984,0.559566
2PR6A.pdb_A_ASN_84,9,6,19,4.15748,0.8,0.24053,127,127,0.111111,1.25,19,23.573567,0.499696
2PR6A.pdb_A_VAL_42,8,12,43,3.259843,0.424242,0.306763,353,361,0.125,2.357143,43,101.976842,0.502863
2PR6A.pdb_A_VAL_40,9,10,39,3.622047,0.466667,0.276087,250,241,0.111111,2.142857,39,81.589309,0.738411
2PR6A.pdb_A_TYR_118,9,13,35,3.732283,0.410256,0.267932,223,254,0.111111,2.4375,35,51.462659,0.688713
2PR6A.pdb_A_GLN_91,5,11,44,2.944882,0.454545,0.339572,1348,1078,0.2,2.2,44,36.344377,0.724592
2PR6A.pdb_A_MET_101,7,8,33,3.385827,0.535714,0.295349,219,276,0.142857,1.866667,33,19.97957,0.38269
2PR6A.pdb_A_GLN_93,6,11,39,3.15748,0.490909,0.316708,337,239,0.166667,2.037037,39,32.331109,0.428951
2PR6A.pdb_A_LYS_68,8,5,24,3.748031,0.9,0.266807,127,127,0.125,1.111111,24,17.881065,0.592009
2PR6A.pdb_A_GLN_123,7,15,54,2.858268,0.371429,0.349862,457,438,0.142857,2.692308,54,48.56093,0.726649
2PR6A.pdb_A_GLN_129,7,10,25,3.771654,0.577778,0.265136,182,375,0.142857,1.730769,25,33.525034,0.555157
2PR6A.pdb_A_LEU_65,7,13,51,3,0.397436,0.333333,572,577,0.142857,2.516129,51,89.108188,0.621165
2PR6A.pdb_A_VAL_120,8,12,41,3.275591,0.454545,0.305288,315,329,0.125,2.2,41,84.604976,0.617284
2PR6A.pdb_A_ASN_124,6,9,41,3.086614,0.555556,0.32398,145,149,0.166667,1.8,41,30.359095,0.478146
2PR6A.pdb_A_LYS_60,9,11,38,3.417323,0.472727,0.292627,281,249,0.111111,2.115385,38,46.860024,0.558914
2PR6A.pdb_A_THR_30,9,10,38,3.535433,0.555556,0.282851,203,215,0.111111,1.8,38,45.206261,0.821869
2PR6A.pdb_A_ASP_36,9,6,21,3.850394,0.6,0.259714,237,244,0.111111,1.666667,21,27.456512,0.554006
4UXZA.pdb_A_GLU_85,9,6,16,5.344828,0.4,0.187097,122,127,0.111111,2.5,16,25.261506,0.541114
4UXZA.pdb_A_GLY_83,9,6,15,5.336207,0.666667,0.187399,116,116,0.111111,1.5,15,32.010478,0.275497
4UXZA.pdb_A_ILE_10,9,9,14,5.758621,0.666667,0.173653,136,136,0.111111,1.5,14,56.503751,0.651459
4UXZA.pdb_A_ILE_11,9,8,14,5.767241,0.75,0.173393,116,116,0.111111,1.333333,14,50.974408,0.520517
4UXZA.pdb_A_ARG_81,8,7,17,4.586207,0.761905,0.218045,116,116,0.125,1.3125,17,38.175071,0.276821
4UXZA.pdb_A_ASN_27,7,8,20,3.948276,0.642857,0.253275,121,135,0.142857,1.555556,20,29.599312,0.534195
4UXZA.pdb_A_GLU_88,9,6,14,5.215517,0.733333,0.191736,116,116,0.111111,1.363636,14,30.476209,0.421425
4UXZA.pdb_A_GLY_121,10,5,16,5.068966,1,0.197279,116,116,0.1,1,16,23.17422,0.287234
4UXZA.pdb_A_GLY_91,8,8,19,4.525862,0.678571,0.220952,122,122,0.125,1.473684,19,42.742422,0.422517
4UXZA.pdb_A_MET_66,6,12,42,2.991379,0.484848,0.334294,230,225,0.166667,2.0625,42,41.644838,0.485942
4UXZA.pdb_A_VAL_109,8,9,29,3.603448,0.722222,0.277512,191,195,0.125,1.384615,29,69.026288,0.494815
4UXZA.pdb_A_MET_63,7,10,37,3.224138,0.555556,0.31016,408,488,0.142857,1.8,37,33.914104,0.604775
4UXZA.pdb_A_ALA_52,9,6,18,4.62931,0.8,0.216015,117,120,0.111111,1.25,18,46.260914,0.464721
4UXZA.pdb_A_GLN_33,7,8,23,3.646552,0.75,0.274232,124,125,0.142857,1.333333,23,30.247446,0.43541
4UXZA.pdb_A_VAL_101,7,11,34,3.232759,0.454545,0.309333,320,311,0.142857,2.2,34,93.529054,0.529101
4UXZA.pdb_A_LEU_39,7,10,28,3.517241,0.644444,0.284314,233,217,0.142857,1.551724,28,116.841844,0.460927
4UXZA.pdb_A_GLY_15,8,9,18,4.887931,0.611111,0.204586,146,146,0.125,1.636364,18,47.10015,0.146384
4UXZA.pdb_A_LEU_40,8,10,28,3.724138,0.644444,0.268519,249,255,0.125,1.551724,28,121.893776,0.398939
4UXZA.pdb_A_LEU_115,9,12,35,4.043103,0.530303,0.247335,149,146,0.111111,1.885714,35,130.441054,0.404244
4UXZA.pdb_A_LEU_116,9,12,34,4.163793,0.5,0.240166,337,334,0.111111,2,34,128.659398,0.47947
4UXZA.pdb_A_GLY_97,7,10,30,3.603448,0.577778,0.277512,398,270,0.142857,1.730769,30,60.239247,0.223841
4UXZA.pdb_A_SER_60,7,10,37,3.37931,0.6,0.295918,549,634,0.142857,1.666667,37,54.159768,0.112439
4UXZA.pdb_A_SER_61,7,14,45,3.181034,0.450549,0.314363,494,477,0.142857,2.219512,45,73.16658,0.06366
4UXZA.pdb_A_ARG_22,7,10,21,3.913793,0.666667,0.255507,133,142,0.142857,1.5,21,45.608281,0.300265
4UXZA.pdb_A_SER_118,9,8,20,4.517241,0.75,0.221374,116,116,0.111111,1.333333,20,39.687901,0.12462
4UXZA.pdb_A_TRP_47,9,7,25,4.491379,0.666667,0.222649,144,144,0.111111,1.5,25,20.86381,0.45861
4UXZA.pdb_A_LYS_19,7,9,20,4.094828,0.666667,0.244211,144,144,0.142857,1.5,20,40.166892,0.563915
4UXZA.pdb_A_PHE_120,10,5,16,5.068966,1,0.197279,116,116,0.1,1,16,22.280153,0.494024
4UXZA.pdb_A_VAL_68,6,12,38,3.017241,0.484848,0.331429,360,359,0.166667,2.0625,38,110.390681,0.573708
4UXZA.pdb_A_GLU_28,7,8,20,3.922414,0.642857,0.254945,118,118,0.142857,1.555556,20,41.596704,0.335099
4UXZA.pdb_A_VAL_65,6,15,51,2.844828,0.4,0.351515,983,1043,0.166667,2.5,51,127.778882,0.418543
4UXZA.pdb_A_GLY_20,6,10,30,3.37069,0.6,0.296675,1617,1510,0.166667,1.666667,30,54.972838,0.192867
4UXZA.pdb_A_LYS_12,8,8,15,4.991379,0.75,0.200345,753,717,0.125,1.333333,15,36.193154,0.643709
4UXZA.pdb_A_ALA_77,7,8,20,4.025862,0.678571,0.248394,116,116,0.142857,1.473684,20,62.484905,0.422281
4UXZA.pdb_A_ALA_74,6,8,26,3.422414,0.642857,0.292191,290,345,0.166667,1.555556,26,71.110114,0.303351
4UXZA.pdb_A_ASP_80,8,9,24,4.474138,0.555556,0.223507,297,293,0.125,1.8,24,45.759202,0.08642
4UXZA.pdb_A_ILE_26,7,8,20,3.948276,0.714286,0.253275,116,116,0.142857,1.4,20,48.703831,0.418769
4UXZA.pdb_A_HIS_119,10,11,25,4.793103,0.418182,0.208633,153,149,0.1,2.391304,25,32.072658,0.473369
4UXZA.pdb_A_LEU_21,6,11,33,3.336207,0.563636,0.299742,278,341,0.166667,1.774194,33,104.36086,0.544974
4UXZA.pdb_A_ARG_92,8,10,21,4.353448,0.577778,0.229703,360,312,0.125,1.730769,21,53.192493,0.401061
4UXZA.pdb_A_VAL_78,7,8,19,4.086207,0.678571,0.244726,214,269,0.142857,1.473684,19,64.585929,0.588906
4UXZA.pdb_A_VAL_79,8,11,27,4.431034,0.454545,0.225681,260,258,0.125,2.2,27,81.784286,0.309115
4UXZA.pdb_A_GLY_35,7,12,35,3.37069,0.515152,0.296675,477,429,0.142857,1.941176,35,66.816399,0.335547
4UXZA.pdb_A_GLU_34,6,14,45,3.043103,0.406593,0.328612,613,595,0.166667,2.459459,45,76.382107,0.337317
4UXZA.pdb_A_ALA_23,7,9,20,3.939655,0.722222,0.253829,116,116,0.142857,1.384615,20,63.145516,0.405775
4UXZA.pdb_A_THR_111,8,13,38,3.637931,0.525641,0.274882,228,223,0.125,1.902439,38,74.71971,0.415228
4UXZA.pdb_A_GLY_6,10,5,10,6.706897,0.9,0.1491,121,121,0.1,1.111111,10,25.651111,0.371353
4UXZA.pdb_A_ALA_100,7,9,28,3.405172,0.555556,0.293671,336,313,0.142857,1.8,28,89.444084,0.328477
4UXZA.pdb_A_VAL_50,9,9,32,4.327586,0.527778,0.231076,199,201,0.111111,1.894737,32,70.733528,0.597204
4UXZA.pdb_A_ALA_104,7,12,37,3.155172,0.469697,0.31694,408,389,0.142857,2.129032,37,111.867623,0.422281
4UXZA.pdb_A_ALA_29,7,7,23,3.724138,0.714286,0.268519,125,132,0.142857,1.4,23,45.914378,0.312583
4UXZA.pdb_A_ASN_72,6,13,39,3.12931,0.410256,0.319559,1126,1129,0.166667,2.4375,39,53.224043,0.03963
4UXZA.pdb_A_SER_84,9,5,14,5.362069,0.6,0.186495,193,193,0.111111,1.666667,14,23.224361,0.212202
4UXZA.pdb_A_ALA_24,6,11,31,3.37931,0.563636,0.295918,240,227,0.166667,1.774194,31,84.997627,0.513907
4UXZA.pdb_A_TRP_25,7,12,28,3.551724,0.5,0.281553,665,539,0.142857,2,28,33.854512,0.585676
4UXZA.pdb_A_LEU_71,6,8,28,3.353448,0.714286,0.298201,430,418,0.166667,1.4,28,89.728225,0.395756
4UXZA.pdb_A_VAL_43,8,9,24,3.965517,0.694444,0.252174,208,209,0.125,1.44,24,83.584916,0.547872
4UXZA.pdb_A_TYR_16,7,8,18,4.146552,0.642857,0.241164,1106,1054,0.142857,1.555556,18,32.408366,0.450331
4UXZA.pdb_A_ALA_99,8,9,24,3.758621,0.611111,0.266055,200,193,0.125,1.636364,24,79.077485,0.284768
4UXZA.pdb_A_VAL_62,7,13,47,3.232759,0.448718,0.309333,217,239,0.142857,2.228571,47,103.532922,0.548915
4UXZA.pdb_A_ALA_93,8,10,28,4.293103,0.488889,0.232932,193,190,0.125,2.045455,28,81.611665,0.22649
4UXZA.pdb_A_ILE_44,8,10,34,3.836207,0.6,0.260674,209,210,0.125,1.666667,34,77.863771,0.62783
4UXZA.pdb_A_SER_73,6,9,29,3.353448,0.611111,0.298201,205,206,0.166667,1.636364,29,49.427354,0.107285
4UXZA.pdb_A_ILE_110,8,10,30,3.577586,0.666667,0.279518,155,157,0.125,1.5,30,75.970686,0.57036
4UXZA.pdb_A_PHE_7,10,6,10,6.698276,0.8,0.149292,118,118,0.1,1.25,10,27.759967,0.556291
4UXZA.pdb_A_ALA_13,8,9,17,4.905172,0.666667,0.203866,196,232,0.125,1.5,17,63.799433,0.483487
4UXZA.pdb_A_ARG_32,7,11,26,3.577586,0.563636,0.279518,134,142,0.142857,1.774194,26,53.277352,0.417437
4UXZA.pdb_A_THR_5,10,4,9,6.75,1,0.148148,116,116,0.1,1,9,18.569722,0.556591
4UXZA.pdb_A_LEU_89,9,6,14,5.189655,0.866667,0.192691,119,123,0.111111,1.153846,14,47.232217,0.178808
4UXZA.pdb_A_ILE_114,9,10,30,4.103448,0.666667,0.243697,160,159,0.111111,1.5,30,68.081586,0.595527
4UXZA.pdb_A_VAL_56,8,9,29,3.887931,0.638889,0.257206,185,192,0.125,1.565217,29,79.205116,0.588906
4UXZA.pdb_A_TRP_117,9,9,28,4.241379,0.694444,0.235772,116,116,0.111111,1.44,28,25.744438,0.401185
4UXZA.pdb_A_THR_54,9,10,29,4.439655,0.533333,0.225243,142,146,0.111111,1.875,29,57.538418,0.262252
4UXZA.pdb_A_THR_8,9,8,12,5.810345,0.678571,0.172107,425,425,0.111111,1.473684,12,39.096294,0.516644
4UXZA.pdb_A_TRP_112,8,19,47,3.422414,0.345029,0.292191,595,453,0.125,2.898305,47,56.299958,0.428571
4UXZA.pdb_A_ALA_45,8,13,40,3.793103,0.474359,0.263636,303,296,0.125,2.108108,40,109.605045,0.354377
4UXZA.pdb_A_ILE_75,7,9,27,3.862069,0.527778,0.258929,396,394,0.142857,1.894737,27,67.754634,0.291005
4UXZA.pdb_A_LEU_48,9,9,34,4.293103,0.5,0.232932,157,159,0.111111,2,34,109.14797,0.585676
4UXZA.pdb_A_LEU_58,8,15,44,3.655172,0.419048,0.273585,284,367,0.125,2.386364,44,185.33668,0.433113
4UXZA.pdb_A_LEU_57,8,11,38,3.767241,0.545455,0.265446,161,180,0.125,1.833333,38,118.585021,0.410596
4UXZA.pdb_A_ILE_103,8,9,27,3.474138,0.638889,0.287841,205,192,0.125,1.565217,27,75.211046,0.668693
4UXZA.pdb_A_LEU_102,8,9,26,3.465517,0.611111,0.288557,308,301,0.125,1.636364,26,99.919656,0.429139
4UXZA.pdb_A_SER_17,7,9,21,4.077586,0.611111,0.245243,224,276,0.142857,1.636364,21,45.243768,0.135802
4UXZA.pdb_A_ILE_105,7,11,41,3.137931,0.490909,0.318681,446,442,0.142857,2.037037,41,91.120127,0.531155
4UXZA.pdb_A_ILE_82,8,7,16,4.862069,0.619048,0.205674,124,179,0.125,1.615385,16,42.14442,0.493921
4UXZA.pdb_A_ILE_106,8,9,26,3.534483,0.694444,0.282927,200,192,0.125,1.44,26,73.194012,0.486941
4UXZA.pdb_A_ASP_49,9,6,25,4.698276,0.6,0.212844,132,151,0.111111,1.666667,25,26.609922,0.055172
4UXZA.pdb_A_ARG_9,9,9,13,5.784483,0.638889,0.172876,128,128,0.111111,1.565217,13,41.988038,0.231025
4UXZA.pdb_A_PHE_31,6,14,39,3.103448,0.406593,0.322222,618,668,0.166667,2.459459,39,69.601854,0.550152
4UXZA.pdb_A_TYR_86,10,4,11,6.060345,0.5,0.165007,118,120,0.1,2,11,14.08678,0.450331
4UXZA.pdb_A_ALA_30,7,7,22,3.715517,0.809524,0.269142,120,120,0.142857,1.235294,22,49.235405,0.413793
4UXZA.pdb_A_VAL_42,8,12,39,3.560345,0.530303,0.280872,219,236,0.125,1.885714,39,107.530826,0.56079
4UXZA.pdb_A_SER_90,8,9,25,4.465517,0.527778,0.223938,273,289,0.125,1.894737,25,44.56789,0.089947
4UXZA.pdb_A_HIS_87,9,7,16,5.189655,0.619048,0.192691,161,173,0.111111,1.615385,16,20.397484,0.508359
4UXZA.pdb_A_ILE_67,6,9,33,3.060345,0.666667,0.326761,484,570,0.166667,1.5,33,69.684264,0.596724
4UXZA.pdb_A_ARG_55,8,15,30,3.922414,0.4,0.254945,488,506,0.125,2.5,30,83.112255,0.308609
4UXZA.pdb_A_ALA_37,7,8,25,3.577586,0.75,0.279518,116,116,0.142857,1.333333,25,65.611433,0.532626
4UXZA.pdb_A_SER_98,7,10,32,3.508621,0.533333,0.285012,286,285,0.142857,1.875,32,54.232041,0.135802
4UXZA.pdb_A_LEU_64,7,10,35,3.215517,0.577778,0.310992,216,249,0.142857,1.730769,35,95.464819,0.350993
4UXZA.pdb_A_ALA_108,7,13,40,3.172414,0.5,0.315217,309,296,0.142857,2,40,102.91018,0.444529
4UXZA.pdb_A_VAL_38,7,13,36,3.37069,0.474359,0.296675,370,386,0.142857,2.108108,36,115.36773,0.574567
4UXZA.pdb_A_VAL_36,7,11,34,3.318966,0.563636,0.301299,422,336,0.142857,1.774194,34,81.625233,0.525037
4UXZA.pdb_A_TRP_18,7,9,20,4.086207,0.638889,0.244726,129,129,0.142857,1.565217,20,25.346495,0.366534
