# Supplementary material for: Systematic Identification of Machine-Learning Models Aimed to Classify Critical Residues for Protein Function from Protein Structure
Source: Molecules. 2017 Oct 9;22(10):1673. doi: 10.3390/molecules22101673 (PMC6151554; doi:10.3390/molecules22101673)
Supplement: Supplementary file 1 [file molecules-22-01673-s001.zip › SupplementalFileS5.txt]

@relation JAMMING2SET-ProtDCal

@attribute AA {1bnkA.pdb_A_LYS_80,1bnkA.pdb_A_GLY_81,1bnkA.pdb_A_HIS_82,1bnkA.pdb_A_LEU_83,1bnkA.pdb_A_THR_84,1bnkA.pdb_A_ARG_85,1bnkA.pdb_A_LEU_86,1bnkA.pdb_A_GLY_87,1bnkA.pdb_A_LEU_88,1bnkA.pdb_A_GLU_89,1bnkA.pdb_A_PHE_90,1bnkA.pdb_A_PHE_91,1bnkA.pdb_A_ASP_92,1bnkA.pdb_A_GLN_93,1bnkA.pdb_A_PRO_94,1bnkA.pdb_A_ALA_95,1bnkA.pdb_A_VAL_96,1bnkA.pdb_A_PRO_97,1bnkA.pdb_A_LEU_98,1bnkA.pdb_A_ARG_100,1bnkA.pdb_A_ALA_101,1bnkA.pdb_A_PHE_102,1bnkA.pdb_A_LEU_103,1bnkA.pdb_A_GLN_105,1bnkA.pdb_A_VAL_106,1bnkA.pdb_A_LEU_107,1bnkA.pdb_A_VAL_108,1bnkA.pdb_A_ARG_109,1bnkA.pdb_A_ARG_110,1bnkA.pdb_A_LEU_111,1bnkA.pdb_A_PRO_112,1bnkA.pdb_A_ASN_113,1bnkA.pdb_A_GLY_114,1bnkA.pdb_A_THR_115,1bnkA.pdb_A_LEU_117,1bnkA.pdb_A_ARG_118,1bnkA.pdb_A_ARG_120,1bnkA.pdb_A_ILE_121,1bnkA.pdb_A_VAL_122,1bnkA.pdb_A_THR_124,1bnkA.pdb_A_ALA_126,1bnkA.pdb_A_LEU_128,1bnkA.pdb_A_GLY_129,1bnkA.pdb_A_PRO_130,1bnkA.pdb_A_GLU_131,1bnkA.pdb_A_GLU_133,1bnkA.pdb_A_ALA_134,1bnkA.pdb_A_ALA_135,1bnkA.pdb_A_HIS_136,1bnkA.pdb_A_ARG_138,1bnkA.pdb_A_GLY_139,1bnkA.pdb_A_GLY_140,1bnkA.pdb_A_ARG_141,1bnkA.pdb_A_GLN_142,1bnkA.pdb_A_THR_143,1bnkA.pdb_A_PRO_144,1bnkA.pdb_A_ARG_145,1bnkA.pdb_A_ARG_147,1bnkA.pdb_A_GLY_148,1bnkA.pdb_A_MET_149,1bnkA.pdb_A_MET_151,1bnkA.pdb_A_LYS_152,1bnkA.pdb_A_PRO_153,1bnkA.pdb_A_GLY_154,1bnkA.pdb_A_THR_155,1bnkA.pdb_A_LEU_156,1bnkA.pdb_A_TYR_157,1bnkA.pdb_A_VAL_158,1bnkA.pdb_A_TYR_159,1bnkA.pdb_A_ILE_160,1bnkA.pdb_A_ILE_161,1bnkA.pdb_A_MET_164,1bnkA.pdb_A_TYR_165,1bnkA.pdb_A_PHE_166,1bnkA.pdb_A_MET_168,1bnkA.pdb_A_ILE_170,1bnkA.pdb_A_SER_172,1bnkA.pdb_A_GLN_173,1bnkA.pdb_A_GLY_174,1bnkA.pdb_A_ASP_175,1bnkA.pdb_A_CYS_178,1bnkA.pdb_A_VAL_179,1bnkA.pdb_A_LEU_180,1bnkA.pdb_A_LEU_181,1bnkA.pdb_A_GLU_185,1bnkA.pdb_A_LEU_187,1bnkA.pdb_A_GLU_188,1bnkA.pdb_A_GLY_189,1bnkA.pdb_A_LEU_190,1bnkA.pdb_A_GLU_191,1bnkA.pdb_A_THR_192,1bnkA.pdb_A_MET_193,1bnkA.pdb_A_ARG_194,1bnkA.pdb_A_LEU_200,1bnkA.pdb_A_ARG_201,1bnkA.pdb_A_SER_206,1bnkA.pdb_A_ARG_207,1bnkA.pdb_A_VAL_208,1bnkA.pdb_A_LEU_209,1bnkA.pdb_A_LYS_210,1bnkA.pdb_A_ASP_211,1bnkA.pdb_A_ARG_212,1bnkA.pdb_A_GLU_213,1bnkA.pdb_A_LEU_214,1bnkA.pdb_A_CYS_215,1bnkA.pdb_A_SER_216,1bnkA.pdb_A_PRO_218,1bnkA.pdb_A_LYS_220,1bnkA.pdb_A_GLN_223,1bnkA.pdb_A_ALA_224,1bnkA.pdb_A_ALA_226,1bnkA.pdb_A_ILE_227,1bnkA.pdb_A_ASN_228,1bnkA.pdb_A_LYS_229,1bnkA.pdb_A_SER_230,1bnkA.pdb_A_PHE_231,1bnkA.pdb_A_GLN_233,1bnkA.pdb_A_ARG_234,1bnkA.pdb_A_ASP_235,1bnkA.pdb_A_GLN_238,1bnkA.pdb_A_ASP_239,1bnkA.pdb_A_GLU_240,1bnkA.pdb_A_ALA_241,1bnkA.pdb_A_VAL_242,1bnkA.pdb_A_TRP_243,1bnkA.pdb_A_LEU_244,1bnkA.pdb_A_GLU_245,1bnkA.pdb_A_ARG_246,1bnkA.pdb_A_ALA_255,1bnkA.pdb_A_VAL_256,1bnkA.pdb_A_VAL_257,1bnkA.pdb_A_ALA_258,1bnkA.pdb_A_ALA_259,1bnkA.pdb_A_ALA_260,1bnkA.pdb_A_GLY_263,1bnkA.pdb_A_VAL_264,1bnkA.pdb_A_HIS_266,1bnkA.pdb_A_ALA_267,1bnkA.pdb_A_GLY_268,1bnkA.pdb_A_GLU_269,1bnkA.pdb_A_ALA_271,1bnkA.pdb_A_ARG_272,1bnkA.pdb_A_LYS_273,1bnkA.pdb_A_LEU_275,1bnkA.pdb_A_PHE_277,1bnkA.pdb_A_TYR_278,1bnkA.pdb_A_VAL_279,1bnkA.pdb_A_ARG_280,1bnkA.pdb_A_GLY_281,1bnkA.pdb_A_SER_282,1bnkA.pdb_A_TRP_284,1bnkA.pdb_A_VAL_285,1bnkA.pdb_A_SER_286,1bnkA.pdb_A_VAL_287,1bnkA.pdb_A_VAL_288,1bnkA.pdb_A_ASP_289,1bnkA.pdb_A_ARG_290,1bnkA.pdb_A_VAL_291,1bnkA.pdb_A_ALA_292,1bnkA.pdb_A_GLU_293,1bnkA.pdb_A_GLN_294,1bnkA.pdb_A_ASP_295,1hiv.pdb_A_PRO_1,1hiv.pdb_A_GLN_2,1hiv.pdb_A_THR_4,1hiv.pdb_A_LEU_5,1hiv.pdb_A_TRP_6,1hiv.pdb_A_GLN_7,1hiv.pdb_A_ARG_8,1hiv.pdb_A_PRO_9,1hiv.pdb_A_LEU_10,1hiv.pdb_A_VAL_11,1hiv.pdb_A_THR_12,1hiv.pdb_A_ILE_13,1hiv.pdb_A_LYS_14,1hiv.pdb_A_ILE_15,1hiv.pdb_A_GLY_16,1hiv.pdb_A_GLY_17,1hiv.pdb_A_GLN_18,1hiv.pdb_A_LEU_19,1hiv.pdb_A_LYS_20,1hiv.pdb_A_GLU_21,1hiv.pdb_A_ALA_22,1hiv.pdb_A_LEU_23,1hiv.pdb_A_LEU_24,1hiv.pdb_A_ASP_25,1hiv.pdb_A_THR_26,1hiv.pdb_A_GLY_27,1hiv.pdb_A_ALA_28,1hiv.pdb_A_ASP_29,1hiv.pdb_A_ASP_30,1hiv.pdb_A_THR_31,1hiv.pdb_A_VAL_32,1hiv.pdb_A_LEU_33,1hiv.pdb_A_GLU_34,1hiv.pdb_A_GLU_35,1hiv.pdb_A_MET_36,1hiv.pdb_A_SER_37,1hiv.pdb_A_LEU_38,1hiv.pdb_A_PRO_39,1hiv.pdb_A_GLY_40,1hiv.pdb_A_ARG_41,1hiv.pdb_A_TRP_42,1hiv.pdb_A_LYS_43,1hiv.pdb_A_PRO_44,1hiv.pdb_A_LYS_45,1hiv.pdb_A_MET_46,1hiv.pdb_A_ILE_47,1hiv.pdb_A_GLY_48,1hiv.pdb_A_GLY_49,1hiv.pdb_A_ILE_50,1hiv.pdb_A_GLY_51,1hiv.pdb_A_GLY_52,1hiv.pdb_A_PHE_53,1hiv.pdb_A_ILE_54,1hiv.pdb_A_LYS_55,1hiv.pdb_A_VAL_56,1hiv.pdb_A_ARG_57,1hiv.pdb_A_GLN_58,1hiv.pdb_A_TYR_59,1hiv.pdb_A_ASP_60,1hiv.pdb_A_GLN_61,1hiv.pdb_A_ILE_62,1hiv.pdb_A_LEU_63,1hiv.pdb_A_ILE_64,1hiv.pdb_A_GLU_65,1hiv.pdb_A_ILE_66,1hiv.pdb_A_GLY_68,1hiv.pdb_A_HIS_69,1hiv.pdb_A_LYS_70,1hiv.pdb_A_ALA_71,1hiv.pdb_A_ILE_72,1hiv.pdb_A_GLY_73,1hiv.pdb_A_THR_74,1hiv.pdb_A_VAL_75,1hiv.pdb_A_LEU_76,1hiv.pdb_A_VAL_77,1hiv.pdb_A_GLY_78,1hiv.pdb_A_PRO_79,1hiv.pdb_A_THR_80,1hiv.pdb_A_PRO_81,1hiv.pdb_A_VAL_82,1hiv.pdb_A_ASN_83,1hiv.pdb_A_ILE_84,1hiv.pdb_A_ILE_85,1hiv.pdb_A_GLY_86,1hiv.pdb_A_ARG_87,1hiv.pdb_A_ASN_88,1hiv.pdb_A_LEU_89,1hiv.pdb_A_LEU_90,1hiv.pdb_A_THR_91,1hiv.pdb_A_GLN_92,1hiv.pdb_A_ILE_93,1hiv.pdb_A_GLY_94,1hiv.pdb_A_CYS_95,1hiv.pdb_A_THR_96,1hiv.pdb_A_LEU_97,1hiv.pdb_A_ASN_98,1hiv.pdb_A_PHE_99,1zg4.pdb_A_HIS_26,1zg4.pdb_A_PRO_27,1zg4.pdb_A_GLU_28,1zg4.pdb_A_THR_29,1zg4.pdb_A_LEU_30,1zg4.pdb_A_VAL_31,1zg4.pdb_A_LYS_32,1zg4.pdb_A_VAL_33,1zg4.pdb_A_LYS_34,1zg4.pdb_A_ASP_35,1zg4.pdb_A_ALA_36,1zg4.pdb_A_GLU_37,1zg4.pdb_A_ASP_38,1zg4.pdb_A_GLN_39,1zg4.pdb_A_LEU_40,1zg4.pdb_A_GLY_41,1zg4.pdb_A_ALA_42,1zg4.pdb_A_ARG_43,1zg4.pdb_A_VAL_44,1zg4.pdb_A_GLY_45,1zg4.pdb_A_TYR_46,1zg4.pdb_A_ILE_47,1zg4.pdb_A_GLU_48,1zg4.pdb_A_LEU_49,1zg4.pdb_A_ASP_50,1zg4.pdb_A_LEU_51,1zg4.pdb_A_ASN_52,1zg4.pdb_A_SER_53,1zg4.pdb_A_GLY_54,1zg4.pdb_A_LYS_55,1zg4.pdb_A_ILE_56,1zg4.pdb_A_LEU_57,1zg4.pdb_A_GLU_58,1zg4.pdb_A_SER_59,1zg4.pdb_A_PHE_60,1zg4.pdb_A_ARG_61,1zg4.pdb_A_PRO_62,1zg4.pdb_A_GLU_63,1zg4.pdb_A_GLU_64,1zg4.pdb_A_ARG_65,1zg4.pdb_A_PHE_66,1zg4.pdb_A_PRO_67,1zg4.pdb_A_MET_68,1zg4.pdb_A_MET_69,1zg4.pdb_A_SER_70,1zg4.pdb_A_THR_71,1zg4.pdb_A_PHE_72,1zg4.pdb_A_LYS_73,1zg4.pdb_A_VAL_74,1zg4.pdb_A_LEU_75,1zg4.pdb_A_LEU_76,1zg4.pdb_A_CYS_77,1zg4.pdb_A_GLY_78,1zg4.pdb_A_ALA_79,1zg4.pdb_A_VAL_80,1zg4.pdb_A_LEU_81,1zg4.pdb_A_SER_82,1zg4.pdb_A_ARG_83,1zg4.pdb_A_ASP_85,1zg4.pdb_A_ALA_86,1zg4.pdb_A_GLY_87,1zg4.pdb_A_GLN_88,1zg4.pdb_A_GLU_89,1zg4.pdb_A_GLN_90,1zg4.pdb_A_LEU_91,1zg4.pdb_A_GLY_92,1zg4.pdb_A_ARG_93,1zg4.pdb_A_ARG_94,1zg4.pdb_A_ILE_95,1zg4.pdb_A_HIS_96,1zg4.pdb_A_TYR_97,1zg4.pdb_A_SER_98,1zg4.pdb_A_GLN_99,1zg4.pdb_A_ASN_100,1zg4.pdb_A_ASP_101,1zg4.pdb_A_LEU_102,1zg4.pdb_A_VAL_103,1zg4.pdb_A_GLU_104,1zg4.pdb_A_TYR_105,1zg4.pdb_A_SER_106,1zg4.pdb_A_PRO_107,1zg4.pdb_A_VAL_108,1zg4.pdb_A_THR_109,1zg4.pdb_A_GLU_110,1zg4.pdb_A_LYS_111,1zg4.pdb_A_HIS_112,1zg4.pdb_A_LEU_113,1zg4.pdb_A_THR_114,1zg4.pdb_A_ASP_115,1zg4.pdb_A_GLY_116,1zg4.pdb_A_MET_117,1zg4.pdb_A_THR_118,1zg4.pdb_A_VAL_119,1zg4.pdb_A_ARG_120,1zg4.pdb_A_GLU_121,1zg4.pdb_A_LEU_122,1zg4.pdb_A_CYS_123,1zg4.pdb_A_SER_124,1zg4.pdb_A_ALA_125,1zg4.pdb_A_ALA_126,1zg4.pdb_A_ILE_127,1zg4.pdb_A_THR_128,1zg4.pdb_A_MET_129,1zg4.pdb_A_SER_130,1zg4.pdb_A_ASP_131,1zg4.pdb_A_ASN_132,1zg4.pdb_A_THR_133,1zg4.pdb_A_ALA_134,1zg4.pdb_A_ALA_135,1zg4.pdb_A_ASN_136,1zg4.pdb_A_LEU_137,1zg4.pdb_A_LEU_138,1zg4.pdb_A_LEU_139,1zg4.pdb_A_THR_140,1zg4.pdb_A_THR_141,1zg4.pdb_A_ILE_142,1zg4.pdb_A_GLY_143,1zg4.pdb_A_GLY_144,1zg4.pdb_A_PRO_145,1zg4.pdb_A_LYS_146,1zg4.pdb_A_GLU_147,1zg4.pdb_A_LEU_148,1zg4.pdb_A_THR_149,1zg4.pdb_A_ALA_150,1zg4.pdb_A_PHE_151,1zg4.pdb_A_LEU_152,1zg4.pdb_A_HIS_153,1zg4.pdb_A_ASN_154,1zg4.pdb_A_MET_155,1zg4.pdb_A_GLY_156,1zg4.pdb_A_ASP_157,1zg4.pdb_A_HIS_158,1zg4.pdb_A_VAL_159,1zg4.pdb_A_THR_160,1zg4.pdb_A_ARG_161,1zg4.pdb_A_LEU_162,1zg4.pdb_A_ASP_163,1zg4.pdb_A_ARG_164,1zg4.pdb_A_TRP_165,1zg4.pdb_A_GLU_166,1zg4.pdb_A_PRO_167,1zg4.pdb_A_GLU_168,1zg4.pdb_A_LEU_169,1zg4.pdb_A_ASN_170,1zg4.pdb_A_GLU_171,1zg4.pdb_A_ALA_172,1zg4.pdb_A_ILE_173,1zg4.pdb_A_PRO_174,1zg4.pdb_A_ASN_175,1zg4.pdb_A_ASP_176,1zg4.pdb_A_GLU_177,1zg4.pdb_A_ARG_178,1zg4.pdb_A_ASP_179,1zg4.pdb_A_THR_180,1zg4.pdb_A_THR_181,1zg4.pdb_A_MET_182,1zg4.pdb_A_PRO_183,1zg4.pdb_A_ALA_185,1zg4.pdb_A_MET_186,1zg4.pdb_A_ALA_187,1zg4.pdb_A_THR_188,1zg4.pdb_A_THR_189,1zg4.pdb_A_LEU_190,1zg4.pdb_A_ARG_191,1zg4.pdb_A_LYS_192,1zg4.pdb_A_LEU_193,1zg4.pdb_A_LEU_194,1zg4.pdb_A_THR_195,1zg4.pdb_A_GLY_196,1zg4.pdb_A_GLU_197,1zg4.pdb_A_LEU_198,1zg4.pdb_A_LEU_199,1zg4.pdb_A_THR_200,1zg4.pdb_A_LEU_201,1zg4.pdb_A_ALA_202,1zg4.pdb_A_SER_203,1zg4.pdb_A_ARG_204,1zg4.pdb_A_GLN_205,1zg4.pdb_A_GLN_206,1zg4.pdb_A_LEU_207,1zg4.pdb_A_ILE_208,1zg4.pdb_A_ASP_209,1zg4.pdb_A_TRP_210,1zg4.pdb_A_MET_211,1zg4.pdb_A_GLU_212,1zg4.pdb_A_ALA_213,1zg4.pdb_A_ASP_214,1zg4.pdb_A_LYS_215,1zg4.pdb_A_VAL_216,1zg4.pdb_A_ALA_217,1zg4.pdb_A_GLY_218,1zg4.pdb_A_PRO_219,1zg4.pdb_A_LEU_220,1zg4.pdb_A_LEU_221,1zg4.pdb_A_ARG_222,1zg4.pdb_A_SER_223,1zg4.pdb_A_ALA_224,1zg4.pdb_A_LEU_225,1zg4.pdb_A_PRO_226,1zg4.pdb_A_ALA_227,1zg4.pdb_A_GLY_228,1zg4.pdb_A_TRP_229,1zg4.pdb_A_PHE_230,1zg4.pdb_A_ILE_231,1zg4.pdb_A_ALA_232,1zg4.pdb_A_ASP_233,1zg4.pdb_A_LYS_234,1zg4.pdb_A_SER_235,1zg4.pdb_A_GLY_236,1zg4.pdb_A_ALA_237,1zg4.pdb_A_GLY_238,1zg4.pdb_A_ILE_246,1zg4.pdb_A_ALA_248,1zg4.pdb_A_ARG_275,2pr6.pdb_A_LEU_20,2pr6.pdb_A_ASP_21,2pr6.pdb_A_HIS_22,2pr6.pdb_A_VAL_23,2pr6.pdb_A_ARG_24,2pr6.pdb_A_VAL_25,2pr6.pdb_A_GLY_26,2pr6.pdb_A_VAL_27,2pr6.pdb_A_VAL_28,2pr6.pdb_A_ILE_29,2pr6.pdb_A_THR_30,2pr6.pdb_A_ASP_31,2pr6.pdb_A_PRO_32,2pr6.pdb_A_ALA_33,2pr6.pdb_A_LEU_34,2pr6.pdb_A_GLU_35,2pr6.pdb_A_ASP_36,2pr6.pdb_A_ASN_37,2pr6.pdb_A_PRO_38,2pr6.pdb_A_ILE_39,2pr6.pdb_A_VAL_40,2pr6.pdb_A_TYR_41,2pr6.pdb_A_VAL_42,2pr6.pdb_A_ASN_43,2pr6.pdb_A_GLN_44,2pr6.pdb_A_GLY_45,2pr6.pdb_A_PHE_46,2pr6.pdb_A_VAL_47,2pr6.pdb_A_GLN_48,2pr6.pdb_A_MET_49,2pr6.pdb_A_THR_50,2pr6.pdb_A_GLY_51,2pr6.pdb_A_TYR_52,2pr6.pdb_A_GLU_53,2pr6.pdb_A_THR_54,2pr6.pdb_A_GLU_55,2pr6.pdb_A_GLU_56,2pr6.pdb_A_ILE_57,2pr6.pdb_A_LEU_58,2pr6.pdb_A_GLY_59,2pr6.pdb_A_LYS_60,2pr6.pdb_A_ASN_61,2pr6.pdb_A_ARG_63,2pr6.pdb_A_PHE_64,2pr6.pdb_A_LEU_65,2pr6.pdb_A_GLN_66,2pr6.pdb_A_GLY_67,2pr6.pdb_A_LYS_68,2pr6.pdb_A_HIS_69,2pr6.pdb_A_THR_70,2pr6.pdb_A_ASP_71,2pr6.pdb_A_PRO_72,2pr6.pdb_A_ALA_73,2pr6.pdb_A_GLU_74,2pr6.pdb_A_VAL_75,2pr6.pdb_A_ASP_76,2pr6.pdb_A_ASN_77,2pr6.pdb_A_ILE_78,2pr6.pdb_A_ARG_79,2pr6.pdb_A_THR_80,2pr6.pdb_A_ALA_81,2pr6.pdb_A_LEU_82,2pr6.pdb_A_GLN_83,2pr6.pdb_A_ASN_84,2pr6.pdb_A_LYS_85,2pr6.pdb_A_GLU_86,2pr6.pdb_A_PRO_87,2pr6.pdb_A_VAL_88,2pr6.pdb_A_THR_89,2pr6.pdb_A_VAL_90,2pr6.pdb_A_GLN_91,2pr6.pdb_A_ILE_92,2pr6.pdb_A_GLN_93,2pr6.pdb_A_ASN_94,2pr6.pdb_A_TYR_95,2pr6.pdb_A_LYS_96,2pr6.pdb_A_LYS_97,2pr6.pdb_A_ASP_98,2pr6.pdb_A_GLY_99,2pr6.pdb_A_THR_100,2pr6.pdb_A_MET_101,2pr6.pdb_A_PHE_102,2pr6.pdb_A_TRP_103,2pr6.pdb_A_ASN_104,2pr6.pdb_A_GLU_105,2pr6.pdb_A_LEU_106,2pr6.pdb_A_ASN_107,2pr6.pdb_A_ILE_108,2pr6.pdb_A_ASP_109,2pr6.pdb_A_PRO_110,2pr6.pdb_A_MET_111,2pr6.pdb_A_GLU_112,2pr6.pdb_A_ILE_113,2pr6.pdb_A_GLU_114,2pr6.pdb_A_ASP_115,2pr6.pdb_A_LYS_116,2pr6.pdb_A_THR_117,2pr6.pdb_A_TYR_118,2pr6.pdb_A_PHE_119,2pr6.pdb_A_VAL_120,2pr6.pdb_A_GLY_121,2pr6.pdb_A_ILE_122,2pr6.pdb_A_GLN_123,2pr6.pdb_A_ASN_124,2pr6.pdb_A_ASP_125,2pr6.pdb_A_ILE_126,2pr6.pdb_A_THR_127,2pr6.pdb_A_LYS_128,2pr6.pdb_A_GLN_129,2pr6.pdb_A_LYS_130,2pr6.pdb_A_GLU_131,2pr6.pdb_A_TYR_132,2pr6.pdb_A_GLU_133,2pr6.pdb_A_LYS_134,2pr6.pdb_A_LEU_135,2pr6.pdb_A_LEU_136,2pr6.pdb_A_GLU_137,4uxz.pdb_A_THR_5,4uxz.pdb_A_GLY_6,4uxz.pdb_A_PHE_7,4uxz.pdb_A_THR_8,4uxz.pdb_A_ARG_9,4uxz.pdb_A_ILE_10,4uxz.pdb_A_ILE_11,4uxz.pdb_A_LYS_12,4uxz.pdb_A_ALA_13,4uxz.pdb_A_GLY_15,4uxz.pdb_A_TYR_16,4uxz.pdb_A_SER_17,4uxz.pdb_A_TRP_18,4uxz.pdb_A_LYS_19,4uxz.pdb_A_GLY_20,4uxz.pdb_A_LEU_21,4uxz.pdb_A_ARG_22,4uxz.pdb_A_ALA_23,4uxz.pdb_A_ALA_24,4uxz.pdb_A_TRP_25,4uxz.pdb_A_ILE_26,4uxz.pdb_A_ASN_27,4uxz.pdb_A_GLU_28,4uxz.pdb_A_ALA_29,4uxz.pdb_A_ALA_30,4uxz.pdb_A_PHE_31,4uxz.pdb_A_ARG_32,4uxz.pdb_A_GLN_33,4uxz.pdb_A_GLU_34,4uxz.pdb_A_GLY_35,4uxz.pdb_A_VAL_36,4uxz.pdb_A_ALA_37,4uxz.pdb_A_VAL_38,4uxz.pdb_A_LEU_39,4uxz.pdb_A_LEU_40,4uxz.pdb_A_VAL_42,4uxz.pdb_A_VAL_43,4uxz.pdb_A_ILE_44,4uxz.pdb_A_ALA_45,4uxz.pdb_A_TRP_47,4uxz.pdb_A_LEU_48,4uxz.pdb_A_ASP_49,4uxz.pdb_A_VAL_50,4uxz.pdb_A_ALA_52,4uxz.pdb_A_THR_54,4uxz.pdb_A_ARG_55,4uxz.pdb_A_VAL_56,4uxz.pdb_A_LEU_57,4uxz.pdb_A_LEU_58,4uxz.pdb_A_SER_60,4uxz.pdb_A_SER_61,4uxz.pdb_A_VAL_62,4uxz.pdb_A_MET_63,4uxz.pdb_A_LEU_64,4uxz.pdb_A_VAL_65,4uxz.pdb_A_MET_66,4uxz.pdb_A_ILE_67,4uxz.pdb_A_VAL_68,4uxz.pdb_A_LEU_71,4uxz.pdb_A_ASN_72,4uxz.pdb_A_SER_73,4uxz.pdb_A_ALA_74,4uxz.pdb_A_ILE_75,4uxz.pdb_A_ALA_77,4uxz.pdb_A_VAL_78,4uxz.pdb_A_VAL_79,4uxz.pdb_A_ASP_80,4uxz.pdb_A_ARG_81,4uxz.pdb_A_ILE_82,4uxz.pdb_A_GLY_83,4uxz.pdb_A_SER_84,4uxz.pdb_A_GLU_85,4uxz.pdb_A_TYR_86,4uxz.pdb_A_HIS_87,4uxz.pdb_A_GLU_88,4uxz.pdb_A_LEU_89,4uxz.pdb_A_SER_90,4uxz.pdb_A_GLY_91,4uxz.pdb_A_ARG_92,4uxz.pdb_A_ALA_93,4uxz.pdb_A_GLY_97,4uxz.pdb_A_SER_98,4uxz.pdb_A_ALA_99,4uxz.pdb_A_ALA_100,4uxz.pdb_A_VAL_101,4uxz.pdb_A_LEU_102,4uxz.pdb_A_ILE_103,4uxz.pdb_A_ALA_104,4uxz.pdb_A_ILE_105,4uxz.pdb_A_ILE_106,4uxz.pdb_A_ALA_108,4uxz.pdb_A_VAL_109,4uxz.pdb_A_ILE_110,4uxz.pdb_A_THR_111,4uxz.pdb_A_TRP_112,4uxz.pdb_A_ILE_114,4uxz.pdb_A_LEU_115,4uxz.pdb_A_LEU_116,4uxz.pdb_A_TRP_117,4uxz.pdb_A_SER_118,4uxz.pdb_A_HIS_119,4uxz.pdb_A_PHE_120,4uxz.pdb_A_GLY_121}
@attribute DGc(F)_NO numeric
@attribute Gw(F)_NO numeric
@attribute Gs(F)_NO numeric
@attribute W(F)_NO numeric
@attribute DGs_NO numeric
@attribute HBd_NO numeric
@attribute DGel_NO numeric
@attribute DGw_NO numeric
@attribute Gw(U)_NO numeric
@attribute Gs(U)_NO numeric
@attribute W(U)_NO numeric
@attribute A_NO numeric
@attribute DA_NO numeric
@attribute DAnp_NO numeric
@attribute wSp(Ap)_NO numeric
@attribute wSp(Xi)_NO numeric
@attribute wSp(DHf)_NO numeric
@attribute wSp(ECI)_NO numeric
@attribute wSp(HP)_NO numeric
@attribute wSp(IP)_NO numeric
@attribute wSp(ISA)_NO numeric
@attribute wSp(Mw)_NO numeric
@attribute wSp(None)_NO numeric
@attribute wSp(Num_Atoms)_NO numeric
@attribute wSp(TopDist)_NO numeric
@attribute wSp(L1-9)_NO numeric
@attribute wSp(Z1)_NO numeric
@attribute wSp(Z2)_NO numeric
@attribute wSp(Z3)_NO numeric
@attribute wSp(Del(G)NA1)_NO numeric
@attribute wSp(Del(G)NA10)_NO numeric
@attribute wSp(Del(G)NA2)_NO numeric
@attribute wSp(Del(G)NA3)_NO numeric
@attribute wSp(Del(G)NA4)_NO numeric
@attribute wSp(Del(G)NA5)_NO numeric
@attribute wSp(Del(G)NA6)_NO numeric
@attribute wSp(Del(G)NA7)_NO numeric
@attribute wSp(Del(G)NA8)_NO numeric
@attribute wSp(Del(G)NA9)_NO numeric
@attribute wSp(Del(G)NIA)_NO numeric
@attribute wSp(Del(G)NMax)_NO numeric
@attribute wSp(Del(G)NMin)_NO numeric
@attribute wSp(Del(K)IA)_NO numeric
@attribute wSp(Del(K)Max)_NO numeric
@attribute wSp(Del(K)Min)_NO numeric
@attribute wSp(Del(K)NA1)_NO numeric
@attribute wSp(Del(K)NA10)_NO numeric
@attribute wSp(Del(K)NA2)_NO numeric
@attribute wSp(Del(K)NA3)_NO numeric
@attribute wSp(Del(K)NA4)_NO numeric
@attribute wSp(Del(K)NA5)_NO numeric
@attribute wSp(Del(K)NA6)_NO numeric
@attribute wSp(Del(K)NA7)_NO numeric
@attribute wSp(Del(K)NA8)_NO numeric
@attribute wSp(Del(K)NA9)_NO numeric
@attribute wSp(Del(Rho)NA1)_NO numeric
@attribute wSp(Del(Rho)NA10)_NO numeric
@attribute wSp(Del(Rho)NA2)_NO numeric
@attribute wSp(Del(Rho)NA3)_NO numeric
@attribute wSp(Del(Rho)NA4)_NO numeric
@attribute wSp(Del(Rho)NA5)_NO numeric
@attribute wSp(Del(Rho)NA6)_NO numeric
@attribute wSp(Del(Rho)NA7)_NO numeric
@attribute wSp(Del(Rho)NA8)_NO numeric
@attribute wSp(Del(Rho)NA9)_NO numeric
@attribute wSp(Del(Rho)NIA)_NO numeric
@attribute wSp(Del(Rho)NMax)_NO numeric
@attribute wSp(Del(Rho)NMin)_NO numeric
@attribute wSp(EP1)_NO numeric
@attribute wSp(EP10)_NO numeric
@attribute wSp(EP2)_NO numeric
@attribute wSp(EP3)_NO numeric
@attribute wSp(EP4)_NO numeric
@attribute wSp(EP5)_NO numeric
@attribute wSp(EP6)_NO numeric
@attribute wSp(EP7)_NO numeric
@attribute wSp(EP8)_NO numeric
@attribute wSp(EP9)_NO numeric
@attribute wSp(Energy)_NO numeric
@attribute wSp(Fuk)_NO numeric
@attribute wSp(Fuk1)_NO numeric
@attribute wSp(Fuk10)_NO numeric
@attribute wSp(Fuk2)_NO numeric
@attribute wSp(Fuk3)_NO numeric
@attribute wSp(Fuk4)_NO numeric
@attribute wSp(Fuk5)_NO numeric
@attribute wSp(Fuk6)_NO numeric
@attribute wSp(Fuk7)_NO numeric
@attribute wSp(Fuk8)_NO numeric
@attribute wSp(Fuk9)_NO numeric
@attribute wSp(FukMax)_NO numeric
@attribute wSp(FukMin)_NO numeric
@attribute wSp(Lapl)_NO numeric
@attribute wSp(Lapl1)_NO numeric
@attribute wSp(Lapl10)_NO numeric
@attribute wSp(Lapl2)_NO numeric
@attribute wSp(Lapl3)_NO numeric
@attribute wSp(Lapl4)_NO numeric
@attribute wSp(Lapl5)_NO numeric
@attribute wSp(Lapl6)_NO numeric
@attribute wSp(Lapl7)_NO numeric
@attribute wSp(Lapl8)_NO numeric
@attribute wSp(Lapl9)_NO numeric
@attribute wSp(LaplMax)_NO numeric
@attribute wSp(LaplMin)_NO numeric
@attribute wSp(PIP1)_NO numeric
@attribute wSp(PIP10)_NO numeric
@attribute wSp(PIP11)_NO numeric
@attribute wSp(PIP12)_NO numeric
@attribute wSp(PIP13)_NO numeric
@attribute wSp(PIP14)_NO numeric
@attribute wSp(PIP15)_NO numeric
@attribute wSp(PIP16)_NO numeric
@attribute wSp(PIP17)_NO numeric
@attribute wSp(PIP18)_NO numeric
@attribute wSp(PIP19)_NO numeric
@attribute wSp(PIP2)_NO numeric
@attribute wSp(PIP20)_NO numeric
@attribute wSp(PIP3)_NO numeric
@attribute wSp(PIP4)_NO numeric
@attribute wSp(PIP5)_NO numeric
@attribute wSp(PIP6)_NO numeric
@attribute wSp(PIP7)_NO numeric
@attribute wSp(PIP8)_NO numeric
@attribute wSp(PIP9)_NO numeric
@attribute wSp(PIPAvg)_NO numeric
@attribute wSp(PIPMax)_NO numeric
@attribute wSp(PIPMin)_NO numeric
@attribute wSp(Population)_NO numeric
@attribute wSp(SIDel(G)N)_NO numeric
@attribute wSp(SIDel(K)N)_NO numeric
@attribute wSp(SIDel(Rho)N)_NO numeric
@attribute wSp(SIEP)_NO numeric
@attribute wSp(SIEPA1)_NO numeric
@attribute wSp(SIEPA10)_NO numeric
@attribute wSp(SIEPA2)_NO numeric
@attribute wSp(SIEPA3)_NO numeric
@attribute wSp(SIEPA4)_NO numeric
@attribute wSp(SIEPA5)_NO numeric
@attribute wSp(SIEPA6)_NO numeric
@attribute wSp(SIEPA7)_NO numeric
@attribute wSp(SIEPA8)_NO numeric
@attribute wSp(SIEPA9)_NO numeric
@attribute wSp(SIEPIA)_NO numeric
@attribute wSp(SIEPMax)_NO numeric
@attribute wSp(SIEPMin)_NO numeric
@attribute wSp(SIG)_NO numeric
@attribute wSp(SIGA1)_NO numeric
@attribute wSp(SIGA10)_NO numeric
@attribute wSp(SIGA2)_NO numeric
@attribute wSp(SIGA3)_NO numeric
@attribute wSp(SIGA4)_NO numeric
@attribute wSp(SIGA5)_NO numeric
@attribute wSp(SIGA6)_NO numeric
@attribute wSp(SIGA7)_NO numeric
@attribute wSp(SIGA8)_NO numeric
@attribute wSp(SIGA9)_NO numeric
@attribute wSp(SIGIA)_NO numeric
@attribute wSp(SIGMax)_NO numeric
@attribute wSp(SIGMin)_NO numeric
@attribute wSp(SIK)_NO numeric
@attribute wSp(SIKA1)_NO numeric
@attribute wSp(SIKA10)_NO numeric
@attribute wSp(SIKA2)_NO numeric
@attribute wSp(SIKA3)_NO numeric
@attribute wSp(SIKA4)_NO numeric
@attribute wSp(SIKA5)_NO numeric
@attribute wSp(SIKA6)_NO numeric
@attribute wSp(SIKA7)_NO numeric
@attribute wSp(SIKA8)_NO numeric
@attribute wSp(SIKA9)_NO numeric
@attribute wSp(SIKIA)_NO numeric
@attribute wSp(SIKMax)_NO numeric
@attribute wSp(SIKMin)_NO numeric
@attribute wSp(SurfArea)_NO numeric
@attribute wSp(VOLTAE)_NO numeric
@attribute lnFD_NO numeric
@attribute wR2(Ap)_NO numeric
@attribute wR2(Xi)_NO numeric
@attribute wR2(DHf)_NO numeric
@attribute wR2(ECI)_NO numeric
@attribute wR2(HP)_NO numeric
@attribute wR2(IP)_NO numeric
@attribute wR2(ISA)_NO numeric
@attribute wR2(Mw)_NO numeric
@attribute wR2(None)_NO numeric
@attribute wR2(Num_Atoms)_NO numeric
@attribute wR2(TopDist)_NO numeric
@attribute wR2(L1-9)_NO numeric
@attribute wR2(Z1)_NO numeric
@attribute wR2(Z2)_NO numeric
@attribute wR2(Z3)_NO numeric
@attribute wR2(Del(G)NA1)_NO numeric
@attribute wR2(Del(G)NA10)_NO numeric
@attribute wR2(Del(G)NA2)_NO numeric
@attribute wR2(Del(G)NA3)_NO numeric
@attribute wR2(Del(G)NA4)_NO numeric
@attribute wR2(Del(G)NA5)_NO numeric
@attribute wR2(Del(G)NA6)_NO numeric
@attribute wR2(Del(G)NA7)_NO numeric
@attribute wR2(Del(G)NA8)_NO numeric
@attribute wR2(Del(G)NA9)_NO numeric
@attribute wR2(Del(G)NIA)_NO numeric
@attribute wR2(Del(G)NMax)_NO numeric
@attribute wR2(Del(G)NMin)_NO numeric
@attribute wR2(Del(K)IA)_NO numeric
@attribute wR2(Del(K)Max)_NO numeric
@attribute wR2(Del(K)Min)_NO numeric
@attribute wR2(Del(K)NA1)_NO numeric
@attribute wR2(Del(K)NA10)_NO numeric
@attribute wR2(Del(K)NA2)_NO numeric
@attribute wR2(Del(K)NA3)_NO numeric
@attribute wR2(Del(K)NA4)_NO numeric
@attribute wR2(Del(K)NA5)_NO numeric
@attribute wR2(Del(K)NA6)_NO numeric
@attribute wR2(Del(K)NA7)_NO numeric
@attribute wR2(Del(K)NA8)_NO numeric
@attribute wR2(Del(K)NA9)_NO numeric
@attribute wR2(Del(Rho)NA1)_NO numeric
@attribute wR2(Del(Rho)NA10)_NO numeric
@attribute wR2(Del(Rho)NA2)_NO numeric
@attribute wR2(Del(Rho)NA3)_NO numeric
@attribute wR2(Del(Rho)NA4)_NO numeric
@attribute wR2(Del(Rho)NA5)_NO numeric
@attribute wR2(Del(Rho)NA6)_NO numeric
@attribute wR2(Del(Rho)NA7)_NO numeric
@attribute wR2(Del(Rho)NA8)_NO numeric
@attribute wR2(Del(Rho)NA9)_NO numeric
@attribute wR2(Del(Rho)NIA)_NO numeric
@attribute wR2(Del(Rho)NMax)_NO numeric
@attribute wR2(Del(Rho)NMin)_NO numeric
@attribute wR2(EP1)_NO numeric
@attribute wR2(EP10)_NO numeric
@attribute wR2(EP2)_NO numeric
@attribute wR2(EP3)_NO numeric
@attribute wR2(EP4)_NO numeric
@attribute wR2(EP5)_NO numeric
@attribute wR2(EP6)_NO numeric
@attribute wR2(EP7)_NO numeric
@attribute wR2(EP8)_NO numeric
@attribute wR2(EP9)_NO numeric
@attribute wR2(Energy)_NO numeric
@attribute wR2(Fuk)_NO numeric
@attribute wR2(Fuk1)_NO numeric
@attribute wR2(Fuk10)_NO numeric
@attribute wR2(Fuk2)_NO numeric
@attribute wR2(Fuk3)_NO numeric
@attribute wR2(Fuk4)_NO numeric
@attribute wR2(Fuk5)_NO numeric
@attribute wR2(Fuk6)_NO numeric
@attribute wR2(Fuk7)_NO numeric
@attribute wR2(Fuk8)_NO numeric
@attribute wR2(Fuk9)_NO numeric
@attribute wR2(FukMax)_NO numeric
@attribute wR2(FukMin)_NO numeric
@attribute wR2(Lapl)_NO numeric
@attribute wR2(Lapl1)_NO numeric
@attribute wR2(Lapl10)_NO numeric
@attribute wR2(Lapl2)_NO numeric
@attribute wR2(Lapl3)_NO numeric
@attribute wR2(Lapl4)_NO numeric
@attribute wR2(Lapl5)_NO numeric
@attribute wR2(Lapl6)_NO numeric
@attribute wR2(Lapl7)_NO numeric
@attribute wR2(Lapl8)_NO numeric
@attribute wR2(Lapl9)_NO numeric
@attribute wR2(LaplMax)_NO numeric
@attribute wR2(LaplMin)_NO numeric
@attribute wR2(PIP1)_NO numeric
@attribute wR2(PIP10)_NO numeric
@attribute wR2(PIP11)_NO numeric
@attribute wR2(PIP12)_NO numeric
@attribute wR2(PIP13)_NO numeric
@attribute wR2(PIP14)_NO numeric
@attribute wR2(PIP15)_NO numeric
@attribute wR2(PIP16)_NO numeric
@attribute wR2(PIP17)_NO numeric
@attribute wR2(PIP18)_NO numeric
@attribute wR2(PIP19)_NO numeric
@attribute wR2(PIP2)_NO numeric
@attribute wR2(PIP20)_NO numeric
@attribute wR2(PIP3)_NO numeric
@attribute wR2(PIP4)_NO numeric
@attribute wR2(PIP5)_NO numeric
@attribute wR2(PIP6)_NO numeric
@attribute wR2(PIP7)_NO numeric
@attribute wR2(PIP8)_NO numeric
@attribute wR2(PIP9)_NO numeric
@attribute wR2(PIPAvg)_NO numeric
@attribute wR2(PIPMax)_NO numeric
@attribute wR2(PIPMin)_NO numeric
@attribute wR2(Population)_NO numeric
@attribute wR2(SIDel(G)N)_NO numeric
@attribute wR2(SIDel(K)N)_NO numeric
@attribute wR2(SIDel(Rho)N)_NO numeric
@attribute wR2(SIEP)_NO numeric
@attribute wR2(SIEPA1)_NO numeric
@attribute wR2(SIEPA10)_NO numeric
@attribute wR2(SIEPA2)_NO numeric
@attribute wR2(SIEPA3)_NO numeric
@attribute wR2(SIEPA4)_NO numeric
@attribute wR2(SIEPA5)_NO numeric
@attribute wR2(SIEPA6)_NO numeric
@attribute wR2(SIEPA7)_NO numeric
@attribute wR2(SIEPA8)_NO numeric
@attribute wR2(SIEPA9)_NO numeric
@attribute wR2(SIEPIA)_NO numeric
@attribute wR2(SIEPMax)_NO numeric
@attribute wR2(SIEPMin)_NO numeric
@attribute wR2(SIG)_NO numeric
@attribute wR2(SIGA1)_NO numeric
@attribute wR2(SIGA10)_NO numeric
@attribute wR2(SIGA2)_NO numeric
@attribute wR2(SIGA3)_NO numeric
@attribute wR2(SIGA4)_NO numeric
@attribute wR2(SIGA5)_NO numeric
@attribute wR2(SIGA6)_NO numeric
@attribute wR2(SIGA7)_NO numeric
@attribute wR2(SIGA8)_NO numeric
@attribute wR2(SIGA9)_NO numeric
@attribute wR2(SIGIA)_NO numeric
@attribute wR2(SIGMax)_NO numeric
@attribute wR2(SIGMin)_NO numeric
@attribute wR2(SIK)_NO numeric
@attribute wR2(SIKA1)_NO numeric
@attribute wR2(SIKA10)_NO numeric
@attribute wR2(SIKA2)_NO numeric
@attribute wR2(SIKA3)_NO numeric
@attribute wR2(SIKA4)_NO numeric
@attribute wR2(SIKA5)_NO numeric
@attribute wR2(SIKA6)_NO numeric
@attribute wR2(SIKA7)_NO numeric
@attribute wR2(SIKA8)_NO numeric
@attribute wR2(SIKA9)_NO numeric
@attribute wR2(SIKIA)_NO numeric
@attribute wR2(SIKMax)_NO numeric
@attribute wR2(SIKMin)_NO numeric
@attribute wR2(SurfArea)_NO numeric
@attribute wR2(VOLTAE)_NO numeric
@attribute wDHBd(Ap)_NO numeric
@attribute wDHBd(Xi)_NO numeric
@attribute wDHBd(DHf)_NO numeric
@attribute wDHBd(ECI)_NO numeric
@attribute wDHBd(HP)_NO numeric
@attribute wDHBd(IP)_NO numeric
@attribute wDHBd(ISA)_NO numeric
@attribute wDHBd(Mw)_NO numeric
@attribute wDHBd(None)_NO numeric
@attribute wDHBd(Num_Atoms)_NO numeric
@attribute wDHBd(TopDist)_NO numeric
@attribute wDHBd(L1-9)_NO numeric
@attribute wDHBd(Z1)_NO numeric
@attribute wDHBd(Z2)_NO numeric
@attribute wDHBd(Z3)_NO numeric
@attribute wDHBd(Del(G)NA1)_NO numeric
@attribute wDHBd(Del(G)NA10)_NO numeric
@attribute wDHBd(Del(G)NA2)_NO numeric
@attribute wDHBd(Del(G)NA3)_NO numeric
@attribute wDHBd(Del(G)NA4)_NO numeric
@attribute wDHBd(Del(G)NA5)_NO numeric
@attribute wDHBd(Del(G)NA6)_NO numeric
@attribute wDHBd(Del(G)NA7)_NO numeric
@attribute wDHBd(Del(G)NA8)_NO numeric
@attribute wDHBd(Del(G)NA9)_NO numeric
@attribute wDHBd(Del(G)NIA)_NO numeric
@attribute wDHBd(Del(G)NMax)_NO numeric
@attribute wDHBd(Del(G)NMin)_NO numeric
@attribute wDHBd(Del(K)IA)_NO numeric
@attribute wDHBd(Del(K)Max)_NO numeric
@attribute wDHBd(Del(K)Min)_NO numeric
@attribute wDHBd(Del(K)NA1)_NO numeric
@attribute wDHBd(Del(K)NA10)_NO numeric
@attribute wDHBd(Del(K)NA2)_NO numeric
@attribute wDHBd(Del(K)NA3)_NO numeric
@attribute wDHBd(Del(K)NA4)_NO numeric
@attribute wDHBd(Del(K)NA5)_NO numeric
@attribute wDHBd(Del(K)NA6)_NO numeric
@attribute wDHBd(Del(K)NA7)_NO numeric
@attribute wDHBd(Del(K)NA8)_NO numeric
@attribute wDHBd(Del(K)NA9)_NO numeric
@attribute wDHBd(Del(Rho)NA1)_NO numeric
@attribute wDHBd(Del(Rho)NA10)_NO numeric
@attribute wDHBd(Del(Rho)NA2)_NO numeric
@attribute wDHBd(Del(Rho)NA3)_NO numeric
@attribute wDHBd(Del(Rho)NA4)_NO numeric
@attribute wDHBd(Del(Rho)NA5)_NO numeric
@attribute wDHBd(Del(Rho)NA6)_NO numeric
@attribute wDHBd(Del(Rho)NA7)_NO numeric
@attribute wDHBd(Del(Rho)NA8)_NO numeric
@attribute wDHBd(Del(Rho)NA9)_NO numeric
@attribute wDHBd(Del(Rho)NIA)_NO numeric
@attribute wDHBd(Del(Rho)NMax)_NO numeric
@attribute wDHBd(Del(Rho)NMin)_NO numeric
@attribute wDHBd(EP1)_NO numeric
@attribute wDHBd(EP10)_NO numeric
@attribute wDHBd(EP2)_NO numeric
@attribute wDHBd(EP3)_NO numeric
@attribute wDHBd(EP4)_NO numeric
@attribute wDHBd(EP5)_NO numeric
@attribute wDHBd(EP6)_NO numeric
@attribute wDHBd(EP7)_NO numeric
@attribute wDHBd(EP8)_NO numeric
@attribute wDHBd(EP9)_NO numeric
@attribute wDHBd(Energy)_NO numeric
@attribute wDHBd(Fuk)_NO numeric
@attribute wDHBd(Fuk1)_NO numeric
@attribute wDHBd(Fuk10)_NO numeric
@attribute wDHBd(Fuk2)_NO numeric
@attribute wDHBd(Fuk3)_NO numeric
@attribute wDHBd(Fuk4)_NO numeric
@attribute wDHBd(Fuk5)_NO numeric
@attribute wDHBd(Fuk6)_NO numeric
@attribute wDHBd(Fuk7)_NO numeric
@attribute wDHBd(Fuk8)_NO numeric
@attribute wDHBd(Fuk9)_NO numeric
@attribute wDHBd(FukMax)_NO numeric
@attribute wDHBd(FukMin)_NO numeric
@attribute wDHBd(Lapl)_NO numeric
@attribute wDHBd(Lapl1)_NO numeric
@attribute wDHBd(Lapl10)_NO numeric
@attribute wDHBd(Lapl2)_NO numeric
@attribute wDHBd(Lapl3)_NO numeric
@attribute wDHBd(Lapl4)_NO numeric
@attribute wDHBd(Lapl5)_NO numeric
@attribute wDHBd(Lapl6)_NO numeric
@attribute wDHBd(Lapl7)_NO numeric
@attribute wDHBd(Lapl8)_NO numeric
@attribute wDHBd(Lapl9)_NO numeric
@attribute wDHBd(LaplMax)_NO numeric
@attribute wDHBd(LaplMin)_NO numeric
@attribute wDHBd(PIP1)_NO numeric
@attribute wDHBd(PIP10)_NO numeric
@attribute wDHBd(PIP11)_NO numeric
@attribute wDHBd(PIP12)_NO numeric
@attribute wDHBd(PIP13)_NO numeric
@attribute wDHBd(PIP14)_NO numeric
@attribute wDHBd(PIP15)_NO numeric
@attribute wDHBd(PIP16)_NO numeric
@attribute wDHBd(PIP17)_NO numeric
@attribute wDHBd(PIP18)_NO numeric
@attribute wDHBd(PIP19)_NO numeric
@attribute wDHBd(PIP2)_NO numeric
@attribute wDHBd(PIP20)_NO numeric
@attribute wDHBd(PIP3)_NO numeric
@attribute wDHBd(PIP4)_NO numeric
@attribute wDHBd(PIP5)_NO numeric
@attribute wDHBd(PIP6)_NO numeric
@attribute wDHBd(PIP7)_NO numeric
@attribute wDHBd(PIP8)_NO numeric
@attribute wDHBd(PIP9)_NO numeric
@attribute wDHBd(PIPAvg)_NO numeric
@attribute wDHBd(PIPMax)_NO numeric
@attribute wDHBd(PIPMin)_NO numeric
@attribute wDHBd(Population)_NO numeric
@attribute wDHBd(SIDel(G)N)_NO numeric
@attribute wDHBd(SIDel(K)N)_NO numeric
@attribute wDHBd(SIDel(Rho)N)_NO numeric
@attribute wDHBd(SIEP)_NO numeric
@attribute wDHBd(SIEPA1)_NO numeric
@attribute wDHBd(SIEPA10)_NO numeric
@attribute wDHBd(SIEPA2)_NO numeric
@attribute wDHBd(SIEPA3)_NO numeric
@attribute wDHBd(SIEPA4)_NO numeric
@attribute wDHBd(SIEPA5)_NO numeric
@attribute wDHBd(SIEPA6)_NO numeric
@attribute wDHBd(SIEPA7)_NO numeric
@attribute wDHBd(SIEPA8)_NO numeric
@attribute wDHBd(SIEPA9)_NO numeric
@attribute wDHBd(SIEPIA)_NO numeric
@attribute wDHBd(SIEPMax)_NO numeric
@attribute wDHBd(SIEPMin)_NO numeric
@attribute wDHBd(SIG)_NO numeric
@attribute wDHBd(SIGA1)_NO numeric
@attribute wDHBd(SIGA10)_NO numeric
@attribute wDHBd(SIGA2)_NO numeric
@attribute wDHBd(SIGA3)_NO numeric
@attribute wDHBd(SIGA4)_NO numeric
@attribute wDHBd(SIGA5)_NO numeric
@attribute wDHBd(SIGA6)_NO numeric
@attribute wDHBd(SIGA7)_NO numeric
@attribute wDHBd(SIGA8)_NO numeric
@attribute wDHBd(SIGA9)_NO numeric
@attribute wDHBd(SIGIA)_NO numeric
@attribute wDHBd(SIGMax)_NO numeric
@attribute wDHBd(SIGMin)_NO numeric
@attribute wDHBd(SIK)_NO numeric
@attribute wDHBd(SIKA1)_NO numeric
@attribute wDHBd(SIKA10)_NO numeric
@attribute wDHBd(SIKA2)_NO numeric
@attribute wDHBd(SIKA3)_NO numeric
@attribute wDHBd(SIKA4)_NO numeric
@attribute wDHBd(SIKA5)_NO numeric
@attribute wDHBd(SIKA6)_NO numeric
@attribute wDHBd(SIKA7)_NO numeric
@attribute wDHBd(SIKA8)_NO numeric
@attribute wDHBd(SIKA9)_NO numeric
@attribute wDHBd(SIKIA)_NO numeric
@attribute wDHBd(SIKMax)_NO numeric
@attribute wDHBd(SIKMin)_NO numeric
@attribute wDHBd(SurfArea)_NO numeric
@attribute wDHBd(VOLTAE)_NO numeric
@attribute wNc(Ap)_NO numeric
@attribute wNc(Xi)_NO numeric
@attribute wNc(DHf)_NO numeric
@attribute wNc(ECI)_NO numeric
@attribute wNc(HP)_NO numeric
@attribute wNc(IP)_NO numeric
@attribute wNc(ISA)_NO numeric
@attribute wNc(Mw)_NO numeric
@attribute wNc(None)_NO numeric
@attribute wNc(Num_Atoms)_NO numeric
@attribute wNc(TopDist)_NO numeric
@attribute wNc(L1-9)_NO numeric
@attribute wNc(Z1)_NO numeric
@attribute wNc(Z2)_NO numeric
@attribute wNc(Z3)_NO numeric
@attribute wNc(Del(G)NA1)_NO numeric
@attribute wNc(Del(G)NA10)_NO numeric
@attribute wNc(Del(G)NA2)_NO numeric
@attribute wNc(Del(G)NA3)_NO numeric
@attribute wNc(Del(G)NA4)_NO numeric
@attribute wNc(Del(G)NA5)_NO numeric
@attribute wNc(Del(G)NA6)_NO numeric
@attribute wNc(Del(G)NA7)_NO numeric
@attribute wNc(Del(G)NA8)_NO numeric
@attribute wNc(Del(G)NA9)_NO numeric
@attribute wNc(Del(G)NIA)_NO numeric
@attribute wNc(Del(G)NMax)_NO numeric
@attribute wNc(Del(G)NMin)_NO numeric
@attribute wNc(Del(K)IA)_NO numeric
@attribute wNc(Del(K)Max)_NO numeric
@attribute wNc(Del(K)Min)_NO numeric
@attribute wNc(Del(K)NA1)_NO numeric
@attribute wNc(Del(K)NA10)_NO numeric
@attribute wNc(Del(K)NA2)_NO numeric
@attribute wNc(Del(K)NA3)_NO numeric
@attribute wNc(Del(K)NA4)_NO numeric
@attribute wNc(Del(K)NA5)_NO numeric
@attribute wNc(Del(K)NA6)_NO numeric
@attribute wNc(Del(K)NA7)_NO numeric
@attribute wNc(Del(K)NA8)_NO numeric
@attribute wNc(Del(K)NA9)_NO numeric
@attribute wNc(Del(Rho)NA1)_NO numeric
@attribute wNc(Del(Rho)NA10)_NO numeric
@attribute wNc(Del(Rho)NA2)_NO numeric
@attribute wNc(Del(Rho)NA3)_NO numeric
@attribute wNc(Del(Rho)NA4)_NO numeric
@attribute wNc(Del(Rho)NA5)_NO numeric
@attribute wNc(Del(Rho)NA6)_NO numeric
@attribute wNc(Del(Rho)NA7)_NO numeric
@attribute wNc(Del(Rho)NA8)_NO numeric
@attribute wNc(Del(Rho)NA9)_NO numeric
@attribute wNc(Del(Rho)NIA)_NO numeric
@attribute wNc(Del(Rho)NMax)_NO numeric
@attribute wNc(Del(Rho)NMin)_NO numeric
@attribute wNc(EP1)_NO numeric
@attribute wNc(EP10)_NO numeric
@attribute wNc(EP2)_NO numeric
@attribute wNc(EP3)_NO numeric
@attribute wNc(EP4)_NO numeric
@attribute wNc(EP5)_NO numeric
@attribute wNc(EP6)_NO numeric
@attribute wNc(EP7)_NO numeric
@attribute wNc(EP8)_NO numeric
@attribute wNc(EP9)_NO numeric
@attribute wNc(Energy)_NO numeric
@attribute wNc(Fuk)_NO numeric
@attribute wNc(Fuk1)_NO numeric
@attribute wNc(Fuk10)_NO numeric
@attribute wNc(Fuk2)_NO numeric
@attribute wNc(Fuk3)_NO numeric
@attribute wNc(Fuk4)_NO numeric
@attribute wNc(Fuk5)_NO numeric
@attribute wNc(Fuk6)_NO numeric
@attribute wNc(Fuk7)_NO numeric
@attribute wNc(Fuk8)_NO numeric
@attribute wNc(Fuk9)_NO numeric
@attribute wNc(FukMax)_NO numeric
@attribute wNc(FukMin)_NO numeric
@attribute wNc(Lapl)_NO numeric
@attribute wNc(Lapl1)_NO numeric
@attribute wNc(Lapl10)_NO numeric
@attribute wNc(Lapl2)_NO numeric
@attribute wNc(Lapl3)_NO numeric
@attribute wNc(Lapl4)_NO numeric
@attribute wNc(Lapl5)_NO numeric
@attribute wNc(Lapl6)_NO numeric
@attribute wNc(Lapl7)_NO numeric
@attribute wNc(Lapl8)_NO numeric
@attribute wNc(Lapl9)_NO numeric
@attribute wNc(LaplMax)_NO numeric
@attribute wNc(LaplMin)_NO numeric
@attribute wNc(PIP1)_NO numeric
@attribute wNc(PIP10)_NO numeric
@attribute wNc(PIP11)_NO numeric
@attribute wNc(PIP12)_NO numeric
@attribute wNc(PIP13)_NO numeric
@attribute wNc(PIP14)_NO numeric
@attribute wNc(PIP15)_NO numeric
@attribute wNc(PIP16)_NO numeric
@attribute wNc(PIP17)_NO numeric
@attribute wNc(PIP18)_NO numeric
@attribute wNc(PIP19)_NO numeric
@attribute wNc(PIP2)_NO numeric
@attribute wNc(PIP20)_NO numeric
@attribute wNc(PIP3)_NO numeric
@attribute wNc(PIP4)_NO numeric
@attribute wNc(PIP5)_NO numeric
@attribute wNc(PIP6)_NO numeric
@attribute wNc(PIP7)_NO numeric
@attribute wNc(PIP8)_NO numeric
@attribute wNc(PIP9)_NO numeric
@attribute wNc(PIPAvg)_NO numeric
@attribute wNc(PIPMax)_NO numeric
@attribute wNc(PIPMin)_NO numeric
@attribute wNc(Population)_NO numeric
@attribute wNc(SIDel(G)N)_NO numeric
@attribute wNc(SIDel(K)N)_NO numeric
@attribute wNc(SIDel(Rho)N)_NO numeric
@attribute wNc(SIEP)_NO numeric
@attribute wNc(SIEPA1)_NO numeric
@attribute wNc(SIEPA10)_NO numeric
@attribute wNc(SIEPA2)_NO numeric
@attribute wNc(SIEPA3)_NO numeric
@attribute wNc(SIEPA4)_NO numeric
@attribute wNc(SIEPA5)_NO numeric
@attribute wNc(SIEPA6)_NO numeric
@attribute wNc(SIEPA7)_NO numeric
@attribute wNc(SIEPA8)_NO numeric
@attribute wNc(SIEPA9)_NO numeric
@attribute wNc(SIEPIA)_NO numeric
@attribute wNc(SIEPMax)_NO numeric
@attribute wNc(SIEPMin)_NO numeric
@attribute wNc(SIG)_NO numeric
@attribute wNc(SIGA1)_NO numeric
@attribute wNc(SIGA10)_NO numeric
@attribute wNc(SIGA2)_NO numeric
@attribute wNc(SIGA3)_NO numeric
@attribute wNc(SIGA4)_NO numeric
@attribute wNc(SIGA5)_NO numeric
@attribute wNc(SIGA6)_NO numeric
@attribute wNc(SIGA7)_NO numeric
@attribute wNc(SIGA8)_NO numeric
@attribute wNc(SIGA9)_NO numeric
@attribute wNc(SIGIA)_NO numeric
@attribute wNc(SIGMax)_NO numeric
@attribute wNc(SIGMin)_NO numeric
@attribute wNc(SIK)_NO numeric
@attribute wNc(SIKA1)_NO numeric
@attribute wNc(SIKA10)_NO numeric
@attribute wNc(SIKA2)_NO numeric
@attribute wNc(SIKA3)_NO numeric
@attribute wNc(SIKA4)_NO numeric
@attribute wNc(SIKA5)_NO numeric
@attribute wNc(SIKA6)_NO numeric
@attribute wNc(SIKA7)_NO numeric
@attribute wNc(SIKA8)_NO numeric
@attribute wNc(SIKA9)_NO numeric
@attribute wNc(SIKIA)_NO numeric
@attribute wNc(SIKMax)_NO numeric
@attribute wNc(SIKMin)_NO numeric
@attribute wNc(SurfArea)_NO numeric
@attribute wNc(VOLTAE)_NO numeric
@attribute wFLC(Ap)_NO numeric
@attribute wFLC(Xi)_NO numeric
@attribute wFLC(DHf)_NO numeric
@attribute wFLC(ECI)_NO numeric
@attribute wFLC(HP)_NO numeric
@attribute wFLC(IP)_NO numeric
@attribute wFLC(ISA)_NO numeric
@attribute wFLC(Mw)_NO numeric
@attribute wFLC(None)_NO numeric
@attribute wFLC(Num_Atoms)_NO numeric
@attribute wFLC(TopDist)_NO numeric
@attribute wFLC(L1-9)_NO numeric
@attribute wFLC(Z1)_NO numeric
@attribute wFLC(Z2)_NO numeric
@attribute wFLC(Z3)_NO numeric
@attribute wFLC(Del(G)NA1)_NO numeric
@attribute wFLC(Del(G)NA10)_NO numeric
@attribute wFLC(Del(G)NA2)_NO numeric
@attribute wFLC(Del(G)NA3)_NO numeric
@attribute wFLC(Del(G)NA4)_NO numeric
@attribute wFLC(Del(G)NA5)_NO numeric
@attribute wFLC(Del(G)NA6)_NO numeric
@attribute wFLC(Del(G)NA7)_NO numeric
@attribute wFLC(Del(G)NA8)_NO numeric
@attribute wFLC(Del(G)NA9)_NO numeric
@attribute wFLC(Del(G)NIA)_NO numeric
@attribute wFLC(Del(G)NMax)_NO numeric
@attribute wFLC(Del(G)NMin)_NO numeric
@attribute wFLC(Del(K)IA)_NO numeric
@attribute wFLC(Del(K)Max)_NO numeric
@attribute wFLC(Del(K)Min)_NO numeric
@attribute wFLC(Del(K)NA1)_NO numeric
@attribute wFLC(Del(K)NA10)_NO numeric
@attribute wFLC(Del(K)NA2)_NO numeric
@attribute wFLC(Del(K)NA3)_NO numeric
@attribute wFLC(Del(K)NA4)_NO numeric
@attribute wFLC(Del(K)NA5)_NO numeric
@attribute wFLC(Del(K)NA6)_NO numeric
@attribute wFLC(Del(K)NA7)_NO numeric
@attribute wFLC(Del(K)NA8)_NO numeric
@attribute wFLC(Del(K)NA9)_NO numeric
@attribute wFLC(Del(Rho)NA1)_NO numeric
@attribute wFLC(Del(Rho)NA10)_NO numeric
@attribute wFLC(Del(Rho)NA2)_NO numeric
@attribute wFLC(Del(Rho)NA3)_NO numeric
@attribute wFLC(Del(Rho)NA4)_NO numeric
@attribute wFLC(Del(Rho)NA5)_NO numeric
@attribute wFLC(Del(Rho)NA6)_NO numeric
@attribute wFLC(Del(Rho)NA7)_NO numeric
@attribute wFLC(Del(Rho)NA8)_NO numeric
@attribute wFLC(Del(Rho)NA9)_NO numeric
@attribute wFLC(Del(Rho)NIA)_NO numeric
@attribute wFLC(Del(Rho)NMax)_NO numeric
@attribute wFLC(Del(Rho)NMin)_NO numeric
@attribute wFLC(EP1)_NO numeric
@attribute wFLC(EP10)_NO numeric
@attribute wFLC(EP2)_NO numeric
@attribute wFLC(EP3)_NO numeric
@attribute wFLC(EP4)_NO numeric
@attribute wFLC(EP5)_NO numeric
@attribute wFLC(EP6)_NO numeric
@attribute wFLC(EP7)_NO numeric
@attribute wFLC(EP8)_NO numeric
@attribute wFLC(EP9)_NO numeric
@attribute wFLC(Energy)_NO numeric
@attribute wFLC(Fuk)_NO numeric
@attribute wFLC(Fuk1)_NO numeric
@attribute wFLC(Fuk10)_NO numeric
@attribute wFLC(Fuk2)_NO numeric
@attribute wFLC(Fuk3)_NO numeric
@attribute wFLC(Fuk4)_NO numeric
@attribute wFLC(Fuk5)_NO numeric
@attribute wFLC(Fuk6)_NO numeric
@attribute wFLC(Fuk7)_NO numeric
@attribute wFLC(Fuk8)_NO numeric
@attribute wFLC(Fuk9)_NO numeric
@attribute wFLC(FukMax)_NO numeric
@attribute wFLC(FukMin)_NO numeric
@attribute wFLC(Lapl)_NO numeric
@attribute wFLC(Lapl1)_NO numeric
@attribute wFLC(Lapl10)_NO numeric
@attribute wFLC(Lapl2)_NO numeric
@attribute wFLC(Lapl3)_NO numeric
@attribute wFLC(Lapl4)_NO numeric
@attribute wFLC(Lapl5)_NO numeric
@attribute wFLC(Lapl6)_NO numeric
@attribute wFLC(Lapl7)_NO numeric
@attribute wFLC(Lapl8)_NO numeric
@attribute wFLC(Lapl9)_NO numeric
@attribute wFLC(LaplMax)_NO numeric
@attribute wFLC(LaplMin)_NO numeric
@attribute wFLC(PIP1)_NO numeric
@attribute wFLC(PIP10)_NO numeric
@attribute wFLC(PIP11)_NO numeric
@attribute wFLC(PIP12)_NO numeric
@attribute wFLC(PIP13)_NO numeric
@attribute wFLC(PIP14)_NO numeric
@attribute wFLC(PIP15)_NO numeric
@attribute wFLC(PIP16)_NO numeric
@attribute wFLC(PIP17)_NO numeric
@attribute wFLC(PIP18)_NO numeric
@attribute wFLC(PIP19)_NO numeric
@attribute wFLC(PIP2)_NO numeric
@attribute wFLC(PIP20)_NO numeric
@attribute wFLC(PIP3)_NO numeric
@attribute wFLC(PIP4)_NO numeric
@attribute wFLC(PIP5)_NO numeric
@attribute wFLC(PIP6)_NO numeric
@attribute wFLC(PIP7)_NO numeric
@attribute wFLC(PIP8)_NO numeric
@attribute wFLC(PIP9)_NO numeric
@attribute wFLC(PIPAvg)_NO numeric
@attribute wFLC(PIPMax)_NO numeric
@attribute wFLC(PIPMin)_NO numeric
@attribute wFLC(Population)_NO numeric
@attribute wFLC(SIDel(G)N)_NO numeric
@attribute wFLC(SIDel(K)N)_NO numeric
@attribute wFLC(SIDel(Rho)N)_NO numeric
@attribute wFLC(SIEP)_NO numeric
@attribute wFLC(SIEPA1)_NO numeric
@attribute wFLC(SIEPA10)_NO numeric
@attribute wFLC(SIEPA2)_NO numeric
@attribute wFLC(SIEPA3)_NO numeric
@attribute wFLC(SIEPA4)_NO numeric
@attribute wFLC(SIEPA5)_NO numeric
@attribute wFLC(SIEPA6)_NO numeric
@attribute wFLC(SIEPA7)_NO numeric
@attribute wFLC(SIEPA8)_NO numeric
@attribute wFLC(SIEPA9)_NO numeric
@attribute wFLC(SIEPIA)_NO numeric
@attribute wFLC(SIEPMax)_NO numeric
@attribute wFLC(SIEPMin)_NO numeric
@attribute wFLC(SIG)_NO numeric
@attribute wFLC(SIGA1)_NO numeric
@attribute wFLC(SIGA10)_NO numeric
@attribute wFLC(SIGA2)_NO numeric
@attribute wFLC(SIGA3)_NO numeric
@attribute wFLC(SIGA4)_NO numeric
@attribute wFLC(SIGA5)_NO numeric
@attribute wFLC(SIGA6)_NO numeric
@attribute wFLC(SIGA7)_NO numeric
@attribute wFLC(SIGA8)_NO numeric
@attribute wFLC(SIGA9)_NO numeric
@attribute wFLC(SIGIA)_NO numeric
@attribute wFLC(SIGMax)_NO numeric
@attribute wFLC(SIGMin)_NO numeric
@attribute wFLC(SIK)_NO numeric
@attribute wFLC(SIKA1)_NO numeric
@attribute wFLC(SIKA10)_NO numeric
@attribute wFLC(SIKA2)_NO numeric
@attribute wFLC(SIKA3)_NO numeric
@attribute wFLC(SIKA4)_NO numeric
@attribute wFLC(SIKA5)_NO numeric
@attribute wFLC(SIKA6)_NO numeric
@attribute wFLC(SIKA7)_NO numeric
@attribute wFLC(SIKA8)_NO numeric
@attribute wFLC(SIKA9)_NO numeric
@attribute wFLC(SIKIA)_NO numeric
@attribute wFLC(SIKMax)_NO numeric
@attribute wFLC(SIKMin)_NO numeric
@attribute wFLC(SurfArea)_NO numeric
@attribute wFLC(VOLTAE)_NO numeric
@attribute wNLC(Ap)_NO numeric
@attribute wNLC(Xi)_NO numeric
@attribute wNLC(DHf)_NO numeric
@attribute wNLC(ECI)_NO numeric
@attribute wNLC(HP)_NO numeric
@attribute wNLC(IP)_NO numeric
@attribute wNLC(ISA)_NO numeric
@attribute wNLC(Mw)_NO numeric
@attribute wNLC(None)_NO numeric
@attribute wNLC(Num_Atoms)_NO numeric
@attribute wNLC(TopDist)_NO numeric
@attribute wNLC(L1-9)_NO numeric
@attribute wNLC(Z1)_NO numeric
@attribute wNLC(Z2)_NO numeric
@attribute wNLC(Z3)_NO numeric
@attribute wNLC(Del(G)NA1)_NO numeric
@attribute wNLC(Del(G)NA10)_NO numeric
@attribute wNLC(Del(G)NA2)_NO numeric
@attribute wNLC(Del(G)NA3)_NO numeric
@attribute wNLC(Del(G)NA4)_NO numeric
@attribute wNLC(Del(G)NA5)_NO numeric
@attribute wNLC(Del(G)NA6)_NO numeric
@attribute wNLC(Del(G)NA7)_NO numeric
@attribute wNLC(Del(G)NA8)_NO numeric
@attribute wNLC(Del(G)NA9)_NO numeric
@attribute wNLC(Del(G)NIA)_NO numeric
@attribute wNLC(Del(G)NMax)_NO numeric
@attribute wNLC(Del(G)NMin)_NO numeric
@attribute wNLC(Del(K)IA)_NO numeric
@attribute wNLC(Del(K)Max)_NO numeric
@attribute wNLC(Del(K)Min)_NO numeric
@attribute wNLC(Del(K)NA1)_NO numeric
@attribute wNLC(Del(K)NA10)_NO numeric
@attribute wNLC(Del(K)NA2)_NO numeric
@attribute wNLC(Del(K)NA3)_NO numeric
@attribute wNLC(Del(K)NA4)_NO numeric
@attribute wNLC(Del(K)NA5)_NO numeric
@attribute wNLC(Del(K)NA6)_NO numeric
@attribute wNLC(Del(K)NA7)_NO numeric
@attribute wNLC(Del(K)NA8)_NO numeric
@attribute wNLC(Del(K)NA9)_NO numeric
@attribute wNLC(Del(Rho)NA1)_NO numeric
@attribute wNLC(Del(Rho)NA10)_NO numeric
@attribute wNLC(Del(Rho)NA2)_NO numeric
@attribute wNLC(Del(Rho)NA3)_NO numeric
@attribute wNLC(Del(Rho)NA4)_NO numeric
@attribute wNLC(Del(Rho)NA5)_NO numeric
@attribute wNLC(Del(Rho)NA6)_NO numeric
@attribute wNLC(Del(Rho)NA7)_NO numeric
@attribute wNLC(Del(Rho)NA8)_NO numeric
@attribute wNLC(Del(Rho)NA9)_NO numeric
@attribute wNLC(Del(Rho)NIA)_NO numeric
@attribute wNLC(Del(Rho)NMax)_NO numeric
@attribute wNLC(Del(Rho)NMin)_NO numeric
@attribute wNLC(EP1)_NO numeric
@attribute wNLC(EP10)_NO numeric
@attribute wNLC(EP2)_NO numeric
@attribute wNLC(EP3)_NO numeric
@attribute wNLC(EP4)_NO numeric
@attribute wNLC(EP5)_NO numeric
@attribute wNLC(EP6)_NO numeric
@attribute wNLC(EP7)_NO numeric
@attribute wNLC(EP8)_NO numeric
@attribute wNLC(EP9)_NO numeric
@attribute wNLC(Energy)_NO numeric
@attribute wNLC(Fuk)_NO numeric
@attribute wNLC(Fuk1)_NO numeric
@attribute wNLC(Fuk10)_NO numeric
@attribute wNLC(Fuk2)_NO numeric
@attribute wNLC(Fuk3)_NO numeric
@attribute wNLC(Fuk4)_NO numeric
@attribute wNLC(Fuk5)_NO numeric
@attribute wNLC(Fuk6)_NO numeric
@attribute wNLC(Fuk7)_NO numeric
@attribute wNLC(Fuk8)_NO numeric
@attribute wNLC(Fuk9)_NO numeric
@attribute wNLC(FukMax)_NO numeric
@attribute wNLC(FukMin)_NO numeric
@attribute wNLC(Lapl)_NO numeric
@attribute wNLC(Lapl1)_NO numeric
@attribute wNLC(Lapl10)_NO numeric
@attribute wNLC(Lapl2)_NO numeric
@attribute wNLC(Lapl3)_NO numeric
@attribute wNLC(Lapl4)_NO numeric
@attribute wNLC(Lapl5)_NO numeric
@attribute wNLC(Lapl6)_NO numeric
@attribute wNLC(Lapl7)_NO numeric
@attribute wNLC(Lapl8)_NO numeric
@attribute wNLC(Lapl9)_NO numeric
@attribute wNLC(LaplMax)_NO numeric
@attribute wNLC(LaplMin)_NO numeric
@attribute wNLC(PIP1)_NO numeric
@attribute wNLC(PIP10)_NO numeric
@attribute wNLC(PIP11)_NO numeric
@attribute wNLC(PIP12)_NO numeric
@attribute wNLC(PIP13)_NO numeric
@attribute wNLC(PIP14)_NO numeric
@attribute wNLC(PIP15)_NO numeric
@attribute wNLC(PIP16)_NO numeric
@attribute wNLC(PIP17)_NO numeric
@attribute wNLC(PIP18)_NO numeric
@attribute wNLC(PIP19)_NO numeric
@attribute wNLC(PIP2)_NO numeric
@attribute wNLC(PIP20)_NO numeric
@attribute wNLC(PIP3)_NO numeric
@attribute wNLC(PIP4)_NO numeric
@attribute wNLC(PIP5)_NO numeric
@attribute wNLC(PIP6)_NO numeric
@attribute wNLC(PIP7)_NO numeric
@attribute wNLC(PIP8)_NO numeric
@attribute wNLC(PIP9)_NO numeric
@attribute wNLC(PIPAvg)_NO numeric
@attribute wNLC(PIPMax)_NO numeric
@attribute wNLC(PIPMin)_NO numeric
@attribute wNLC(Population)_NO numeric
@attribute wNLC(SIDel(G)N)_NO numeric
@attribute wNLC(SIDel(K)N)_NO numeric
@attribute wNLC(SIDel(Rho)N)_NO numeric
@attribute wNLC(SIEP)_NO numeric
@attribute wNLC(SIEPA1)_NO numeric
@attribute wNLC(SIEPA10)_NO numeric
@attribute wNLC(SIEPA2)_NO numeric
@attribute wNLC(SIEPA3)_NO numeric
@attribute wNLC(SIEPA4)_NO numeric
@attribute wNLC(SIEPA5)_NO numeric
@attribute wNLC(SIEPA6)_NO numeric
@attribute wNLC(SIEPA7)_NO numeric
@attribute wNLC(SIEPA8)_NO numeric
@attribute wNLC(SIEPA9)_NO numeric
@attribute wNLC(SIEPIA)_NO numeric
@attribute wNLC(SIEPMax)_NO numeric
@attribute wNLC(SIEPMin)_NO numeric
@attribute wNLC(SIG)_NO numeric
@attribute wNLC(SIGA1)_NO numeric
@attribute wNLC(SIGA10)_NO numeric
@attribute wNLC(SIGA2)_NO numeric
@attribute wNLC(SIGA3)_NO numeric
@attribute wNLC(SIGA4)_NO numeric
@attribute wNLC(SIGA5)_NO numeric
@attribute wNLC(SIGA6)_NO numeric
@attribute wNLC(SIGA7)_NO numeric
@attribute wNLC(SIGA8)_NO numeric
@attribute wNLC(SIGA9)_NO numeric
@attribute wNLC(SIGIA)_NO numeric
@attribute wNLC(SIGMax)_NO numeric
@attribute wNLC(SIGMin)_NO numeric
@attribute wNLC(SIK)_NO numeric
@attribute wNLC(SIKA1)_NO numeric
@attribute wNLC(SIKA10)_NO numeric
@attribute wNLC(SIKA2)_NO numeric
@attribute wNLC(SIKA3)_NO numeric
@attribute wNLC(SIKA4)_NO numeric
@attribute wNLC(SIKA5)_NO numeric
@attribute wNLC(SIKA6)_NO numeric
@attribute wNLC(SIKA7)_NO numeric
@attribute wNLC(SIKA8)_NO numeric
@attribute wNLC(SIKA9)_NO numeric
@attribute wNLC(SIKIA)_NO numeric
@attribute wNLC(SIKMax)_NO numeric
@attribute wNLC(SIKMin)_NO numeric
@attribute wNLC(SurfArea)_NO numeric
@attribute wNLC(VOLTAE)_NO numeric
@attribute wCO(Ap)_NO numeric
@attribute wCO(Xi)_NO numeric
@attribute wCO(DHf)_NO numeric
@attribute wCO(ECI)_NO numeric
@attribute wCO(HP)_NO numeric
@attribute wCO(IP)_NO numeric
@attribute wCO(ISA)_NO numeric
@attribute wCO(Mw)_NO numeric
@attribute wCO(None)_NO numeric
@attribute wCO(Num_Atoms)_NO numeric
@attribute wCO(TopDist)_NO numeric
@attribute wCO(L1-9)_NO numeric
@attribute wCO(Z1)_NO numeric
@attribute wCO(Z2)_NO numeric
@attribute wCO(Z3)_NO numeric
@attribute wCO(Del(G)NA1)_NO numeric
@attribute wCO(Del(G)NA10)_NO numeric
@attribute wCO(Del(G)NA2)_NO numeric
@attribute wCO(Del(G)NA3)_NO numeric
@attribute wCO(Del(G)NA4)_NO numeric
@attribute wCO(Del(G)NA5)_NO numeric
@attribute wCO(Del(G)NA6)_NO numeric
@attribute wCO(Del(G)NA7)_NO numeric
@attribute wCO(Del(G)NA8)_NO numeric
@attribute wCO(Del(G)NA9)_NO numeric
@attribute wCO(Del(G)NIA)_NO numeric
@attribute wCO(Del(G)NMax)_NO numeric
@attribute wCO(Del(G)NMin)_NO numeric
@attribute wCO(Del(K)IA)_NO numeric
@attribute wCO(Del(K)Max)_NO numeric
@attribute wCO(Del(K)Min)_NO numeric
@attribute wCO(Del(K)NA1)_NO numeric
@attribute wCO(Del(K)NA10)_NO numeric
@attribute wCO(Del(K)NA2)_NO numeric
@attribute wCO(Del(K)NA3)_NO numeric
@attribute wCO(Del(K)NA4)_NO numeric
@attribute wCO(Del(K)NA5)_NO numeric
@attribute wCO(Del(K)NA6)_NO numeric
@attribute wCO(Del(K)NA7)_NO numeric
@attribute wCO(Del(K)NA8)_NO numeric
@attribute wCO(Del(K)NA9)_NO numeric
@attribute wCO(Del(Rho)NA1)_NO numeric
@attribute wCO(Del(Rho)NA10)_NO numeric
@attribute wCO(Del(Rho)NA2)_NO numeric
@attribute wCO(Del(Rho)NA3)_NO numeric
@attribute wCO(Del(Rho)NA4)_NO numeric
@attribute wCO(Del(Rho)NA5)_NO numeric
@attribute wCO(Del(Rho)NA6)_NO numeric
@attribute wCO(Del(Rho)NA7)_NO numeric
@attribute wCO(Del(Rho)NA8)_NO numeric
@attribute wCO(Del(Rho)NA9)_NO numeric
@attribute wCO(Del(Rho)NIA)_NO numeric
@attribute wCO(Del(Rho)NMax)_NO numeric
@attribute wCO(Del(Rho)NMin)_NO numeric
@attribute wCO(EP1)_NO numeric
@attribute wCO(EP10)_NO numeric
@attribute wCO(EP2)_NO numeric
@attribute wCO(EP3)_NO numeric
@attribute wCO(EP4)_NO numeric
@attribute wCO(EP5)_NO numeric
@attribute wCO(EP6)_NO numeric
@attribute wCO(EP7)_NO numeric
@attribute wCO(EP8)_NO numeric
@attribute wCO(EP9)_NO numeric
@attribute wCO(Energy)_NO numeric
@attribute wCO(Fuk)_NO numeric
@attribute wCO(Fuk1)_NO numeric
@attribute wCO(Fuk10)_NO numeric
@attribute wCO(Fuk2)_NO numeric
@attribute wCO(Fuk3)_NO numeric
@attribute wCO(Fuk4)_NO numeric
@attribute wCO(Fuk5)_NO numeric
@attribute wCO(Fuk6)_NO numeric
@attribute wCO(Fuk7)_NO numeric
@attribute wCO(Fuk8)_NO numeric
@attribute wCO(Fuk9)_NO numeric
@attribute wCO(FukMax)_NO numeric
@attribute wCO(FukMin)_NO numeric
@attribute wCO(Lapl)_NO numeric
@attribute wCO(Lapl1)_NO numeric
@attribute wCO(Lapl10)_NO numeric
@attribute wCO(Lapl2)_NO numeric
@attribute wCO(Lapl3)_NO numeric
@attribute wCO(Lapl4)_NO numeric
@attribute wCO(Lapl5)_NO numeric
@attribute wCO(Lapl6)_NO numeric
@attribute wCO(Lapl7)_NO numeric
@attribute wCO(Lapl8)_NO numeric
@attribute wCO(Lapl9)_NO numeric
@attribute wCO(LaplMax)_NO numeric
@attribute wCO(LaplMin)_NO numeric
@attribute wCO(PIP1)_NO numeric
@attribute wCO(PIP10)_NO numeric
@attribute wCO(PIP11)_NO numeric
@attribute wCO(PIP12)_NO numeric
@attribute wCO(PIP13)_NO numeric
@attribute wCO(PIP14)_NO numeric
@attribute wCO(PIP15)_NO numeric
@attribute wCO(PIP16)_NO numeric
@attribute wCO(PIP17)_NO numeric
@attribute wCO(PIP18)_NO numeric
@attribute wCO(PIP19)_NO numeric
@attribute wCO(PIP2)_NO numeric
@attribute wCO(PIP20)_NO numeric
@attribute wCO(PIP3)_NO numeric
@attribute wCO(PIP4)_NO numeric
@attribute wCO(PIP5)_NO numeric
@attribute wCO(PIP6)_NO numeric
@attribute wCO(PIP7)_NO numeric
@attribute wCO(PIP8)_NO numeric
@attribute wCO(PIP9)_NO numeric
@attribute wCO(PIPAvg)_NO numeric
@attribute wCO(PIPMax)_NO numeric
@attribute wCO(PIPMin)_NO numeric
@attribute wCO(Population)_NO numeric
@attribute wCO(SIDel(G)N)_NO numeric
@attribute wCO(SIDel(K)N)_NO numeric
@attribute wCO(SIDel(Rho)N)_NO numeric
@attribute wCO(SIEP)_NO numeric
@attribute wCO(SIEPA1)_NO numeric
@attribute wCO(SIEPA10)_NO numeric
@attribute wCO(SIEPA2)_NO numeric
@attribute wCO(SIEPA3)_NO numeric
@attribute wCO(SIEPA4)_NO numeric
@attribute wCO(SIEPA5)_NO numeric
@attribute wCO(SIEPA6)_NO numeric
@attribute wCO(SIEPA7)_NO numeric
@attribute wCO(SIEPA8)_NO numeric
@attribute wCO(SIEPA9)_NO numeric
@attribute wCO(SIEPIA)_NO numeric
@attribute wCO(SIEPMax)_NO numeric
@attribute wCO(SIEPMin)_NO numeric
@attribute wCO(SIG)_NO numeric
@attribute wCO(SIGA1)_NO numeric
@attribute wCO(SIGA10)_NO numeric
@attribute wCO(SIGA2)_NO numeric
@attribute wCO(SIGA3)_NO numeric
@attribute wCO(SIGA4)_NO numeric
@attribute wCO(SIGA5)_NO numeric
@attribute wCO(SIGA6)_NO numeric
@attribute wCO(SIGA7)_NO numeric
@attribute wCO(SIGA8)_NO numeric
@attribute wCO(SIGA9)_NO numeric
@attribute wCO(SIGIA)_NO numeric
@attribute wCO(SIGMax)_NO numeric
@attribute wCO(SIGMin)_NO numeric
@attribute wCO(SIK)_NO numeric
@attribute wCO(SIKA1)_NO numeric
@attribute wCO(SIKA10)_NO numeric
@attribute wCO(SIKA2)_NO numeric
@attribute wCO(SIKA3)_NO numeric
@attribute wCO(SIKA4)_NO numeric
@attribute wCO(SIKA5)_NO numeric
@attribute wCO(SIKA6)_NO numeric
@attribute wCO(SIKA7)_NO numeric
@attribute wCO(SIKA8)_NO numeric
@attribute wCO(SIKA9)_NO numeric
@attribute wCO(SIKIA)_NO numeric
@attribute wCO(SIKMax)_NO numeric
@attribute wCO(SIKMin)_NO numeric
@attribute wCO(SurfArea)_NO numeric
@attribute wCO(VOLTAE)_NO numeric
@attribute wLCO(Ap)_NO numeric
@attribute wLCO(Xi)_NO numeric
@attribute wLCO(DHf)_NO numeric
@attribute wLCO(ECI)_NO numeric
@attribute wLCO(HP)_NO numeric
@attribute wLCO(IP)_NO numeric
@attribute wLCO(ISA)_NO numeric
@attribute wLCO(Mw)_NO numeric
@attribute wLCO(None)_NO numeric
@attribute wLCO(Num_Atoms)_NO numeric
@attribute wLCO(TopDist)_NO numeric
@attribute wLCO(L1-9)_NO numeric
@attribute wLCO(Z1)_NO numeric
@attribute wLCO(Z2)_NO numeric
@attribute wLCO(Z3)_NO numeric
@attribute wLCO(Del(G)NA1)_NO numeric
@attribute wLCO(Del(G)NA10)_NO numeric
@attribute wLCO(Del(G)NA2)_NO numeric
@attribute wLCO(Del(G)NA3)_NO numeric
@attribute wLCO(Del(G)NA4)_NO numeric
@attribute wLCO(Del(G)NA5)_NO numeric
@attribute wLCO(Del(G)NA6)_NO numeric
@attribute wLCO(Del(G)NA7)_NO numeric
@attribute wLCO(Del(G)NA8)_NO numeric
@attribute wLCO(Del(G)NA9)_NO numeric
@attribute wLCO(Del(G)NIA)_NO numeric
@attribute wLCO(Del(G)NMax)_NO numeric
@attribute wLCO(Del(G)NMin)_NO numeric
@attribute wLCO(Del(K)IA)_NO numeric
@attribute wLCO(Del(K)Max)_NO numeric
@attribute wLCO(Del(K)Min)_NO numeric
@attribute wLCO(Del(K)NA1)_NO numeric
@attribute wLCO(Del(K)NA10)_NO numeric
@attribute wLCO(Del(K)NA2)_NO numeric
@attribute wLCO(Del(K)NA3)_NO numeric
@attribute wLCO(Del(K)NA4)_NO numeric
@attribute wLCO(Del(K)NA5)_NO numeric
@attribute wLCO(Del(K)NA6)_NO numeric
@attribute wLCO(Del(K)NA7)_NO numeric
@attribute wLCO(Del(K)NA8)_NO numeric
@attribute wLCO(Del(K)NA9)_NO numeric
@attribute wLCO(Del(Rho)NA1)_NO numeric
@attribute wLCO(Del(Rho)NA10)_NO numeric
@attribute wLCO(Del(Rho)NA2)_NO numeric
@attribute wLCO(Del(Rho)NA3)_NO numeric
@attribute wLCO(Del(Rho)NA4)_NO numeric
@attribute wLCO(Del(Rho)NA5)_NO numeric
@attribute wLCO(Del(Rho)NA6)_NO numeric
@attribute wLCO(Del(Rho)NA7)_NO numeric
@attribute wLCO(Del(Rho)NA8)_NO numeric
@attribute wLCO(Del(Rho)NA9)_NO numeric
@attribute wLCO(Del(Rho)NIA)_NO numeric
@attribute wLCO(Del(Rho)NMax)_NO numeric
@attribute wLCO(Del(Rho)NMin)_NO numeric
@attribute wLCO(EP1)_NO numeric
@attribute wLCO(EP10)_NO numeric
@attribute wLCO(EP2)_NO numeric
@attribute wLCO(EP3)_NO numeric
@attribute wLCO(EP4)_NO numeric
@attribute wLCO(EP5)_NO numeric
@attribute wLCO(EP6)_NO numeric
@attribute wLCO(EP7)_NO numeric
@attribute wLCO(EP8)_NO numeric
@attribute wLCO(EP9)_NO numeric
@attribute wLCO(Energy)_NO numeric
@attribute wLCO(Fuk)_NO numeric
@attribute wLCO(Fuk1)_NO numeric
@attribute wLCO(Fuk10)_NO numeric
@attribute wLCO(Fuk2)_NO numeric
@attribute wLCO(Fuk3)_NO numeric
@attribute wLCO(Fuk4)_NO numeric
@attribute wLCO(Fuk5)_NO numeric
@attribute wLCO(Fuk6)_NO numeric
@attribute wLCO(Fuk7)_NO numeric
@attribute wLCO(Fuk8)_NO numeric
@attribute wLCO(Fuk9)_NO numeric
@attribute wLCO(FukMax)_NO numeric
@attribute wLCO(FukMin)_NO numeric
@attribute wLCO(Lapl)_NO numeric
@attribute wLCO(Lapl1)_NO numeric
@attribute wLCO(Lapl10)_NO numeric
@attribute wLCO(Lapl2)_NO numeric
@attribute wLCO(Lapl3)_NO numeric
@attribute wLCO(Lapl4)_NO numeric
@attribute wLCO(Lapl5)_NO numeric
@attribute wLCO(Lapl6)_NO numeric
@attribute wLCO(Lapl7)_NO numeric
@attribute wLCO(Lapl8)_NO numeric
@attribute wLCO(Lapl9)_NO numeric
@attribute wLCO(LaplMax)_NO numeric
@attribute wLCO(LaplMin)_NO numeric
@attribute wLCO(PIP1)_NO numeric
@attribute wLCO(PIP10)_NO numeric
@attribute wLCO(PIP11)_NO numeric
@attribute wLCO(PIP12)_NO numeric
@attribute wLCO(PIP13)_NO numeric
@attribute wLCO(PIP14)_NO numeric
@attribute wLCO(PIP15)_NO numeric
@attribute wLCO(PIP16)_NO numeric
@attribute wLCO(PIP17)_NO numeric
@attribute wLCO(PIP18)_NO numeric
@attribute wLCO(PIP19)_NO numeric
@attribute wLCO(PIP2)_NO numeric
@attribute wLCO(PIP20)_NO numeric
@attribute wLCO(PIP3)_NO numeric
@attribute wLCO(PIP4)_NO numeric
@attribute wLCO(PIP5)_NO numeric
@attribute wLCO(PIP6)_NO numeric
@attribute wLCO(PIP7)_NO numeric
@attribute wLCO(PIP8)_NO numeric
@attribute wLCO(PIP9)_NO numeric
@attribute wLCO(PIPAvg)_NO numeric
@attribute wLCO(PIPMax)_NO numeric
@attribute wLCO(PIPMin)_NO numeric
@attribute wLCO(Population)_NO numeric
@attribute wLCO(SIDel(G)N)_NO numeric
@attribute wLCO(SIDel(K)N)_NO numeric
@attribute wLCO(SIDel(Rho)N)_NO numeric
@attribute wLCO(SIEP)_NO numeric
@attribute wLCO(SIEPA1)_NO numeric
@attribute wLCO(SIEPA10)_NO numeric
@attribute wLCO(SIEPA2)_NO numeric
@attribute wLCO(SIEPA3)_NO numeric
@attribute wLCO(SIEPA4)_NO numeric
@attribute wLCO(SIEPA5)_NO numeric
@attribute wLCO(SIEPA6)_NO numeric
@attribute wLCO(SIEPA7)_NO numeric
@attribute wLCO(SIEPA8)_NO numeric
@attribute wLCO(SIEPA9)_NO numeric
@attribute wLCO(SIEPIA)_NO numeric
@attribute wLCO(SIEPMax)_NO numeric
@attribute wLCO(SIEPMin)_NO numeric
@attribute wLCO(SIG)_NO numeric
@attribute wLCO(SIGA1)_NO numeric
@attribute wLCO(SIGA10)_NO numeric
@attribute wLCO(SIGA2)_NO numeric
@attribute wLCO(SIGA3)_NO numeric
@attribute wLCO(SIGA4)_NO numeric
@attribute wLCO(SIGA5)_NO numeric
@attribute wLCO(SIGA6)_NO numeric
@attribute wLCO(SIGA7)_NO numeric
@attribute wLCO(SIGA8)_NO numeric
@attribute wLCO(SIGA9)_NO numeric
@attribute wLCO(SIGIA)_NO numeric
@attribute wLCO(SIGMax)_NO numeric
@attribute wLCO(SIGMin)_NO numeric
@attribute wLCO(SIK)_NO numeric
@attribute wLCO(SIKA1)_NO numeric
@attribute wLCO(SIKA10)_NO numeric
@attribute wLCO(SIKA2)_NO numeric
@attribute wLCO(SIKA3)_NO numeric
@attribute wLCO(SIKA4)_NO numeric
@attribute wLCO(SIKA5)_NO numeric
@attribute wLCO(SIKA6)_NO numeric
@attribute wLCO(SIKA7)_NO numeric
@attribute wLCO(SIKA8)_NO numeric
@attribute wLCO(SIKA9)_NO numeric
@attribute wLCO(SIKIA)_NO numeric
@attribute wLCO(SIKMax)_NO numeric
@attribute wLCO(SIKMin)_NO numeric
@attribute wLCO(SurfArea)_NO numeric
@attribute wLCO(VOLTAE)_NO numeric
@attribute wRWCO(Ap)_NO numeric
@attribute wRWCO(Xi)_NO numeric
@attribute wRWCO(DHf)_NO numeric
@attribute wRWCO(ECI)_NO numeric
@attribute wRWCO(HP)_NO numeric
@attribute wRWCO(IP)_NO numeric
@attribute wRWCO(ISA)_NO numeric
@attribute wRWCO(Mw)_NO numeric
@attribute wRWCO(None)_NO numeric
@attribute wRWCO(Num_Atoms)_NO numeric
@attribute wRWCO(TopDist)_NO numeric
@attribute wRWCO(L1-9)_NO numeric
@attribute wRWCO(Z1)_NO numeric
@attribute wRWCO(Z2)_NO numeric
@attribute wRWCO(Z3)_NO numeric
@attribute wRWCO(Del(G)NA1)_NO numeric
@attribute wRWCO(Del(G)NA10)_NO numeric
@attribute wRWCO(Del(G)NA2)_NO numeric
@attribute wRWCO(Del(G)NA3)_NO numeric
@attribute wRWCO(Del(G)NA4)_NO numeric
@attribute wRWCO(Del(G)NA5)_NO numeric
@attribute wRWCO(Del(G)NA6)_NO numeric
@attribute wRWCO(Del(G)NA7)_NO numeric
@attribute wRWCO(Del(G)NA8)_NO numeric
@attribute wRWCO(Del(G)NA9)_NO numeric
@attribute wRWCO(Del(G)NIA)_NO numeric
@attribute wRWCO(Del(G)NMax)_NO numeric
@attribute wRWCO(Del(G)NMin)_NO numeric
@attribute wRWCO(Del(K)IA)_NO numeric
@attribute wRWCO(Del(K)Max)_NO numeric
@attribute wRWCO(Del(K)Min)_NO numeric
@attribute wRWCO(Del(K)NA1)_NO numeric
@attribute wRWCO(Del(K)NA10)_NO numeric
@attribute wRWCO(Del(K)NA2)_NO numeric
@attribute wRWCO(Del(K)NA3)_NO numeric
@attribute wRWCO(Del(K)NA4)_NO numeric
@attribute wRWCO(Del(K)NA5)_NO numeric
@attribute wRWCO(Del(K)NA6)_NO numeric
@attribute wRWCO(Del(K)NA7)_NO numeric
@attribute wRWCO(Del(K)NA8)_NO numeric
@attribute wRWCO(Del(K)NA9)_NO numeric
@attribute wRWCO(Del(Rho)NA1)_NO numeric
@attribute wRWCO(Del(Rho)NA10)_NO numeric
@attribute wRWCO(Del(Rho)NA2)_NO numeric
@attribute wRWCO(Del(Rho)NA3)_NO numeric
@attribute wRWCO(Del(Rho)NA4)_NO numeric
@attribute wRWCO(Del(Rho)NA5)_NO numeric
@attribute wRWCO(Del(Rho)NA6)_NO numeric
@attribute wRWCO(Del(Rho)NA7)_NO numeric
@attribute wRWCO(Del(Rho)NA8)_NO numeric
@attribute wRWCO(Del(Rho)NA9)_NO numeric
@attribute wRWCO(Del(Rho)NIA)_NO numeric
@attribute wRWCO(Del(Rho)NMax)_NO numeric
@attribute wRWCO(Del(Rho)NMin)_NO numeric
@attribute wRWCO(EP1)_NO numeric
@attribute wRWCO(EP10)_NO numeric
@attribute wRWCO(EP2)_NO numeric
@attribute wRWCO(EP3)_NO numeric
@attribute wRWCO(EP4)_NO numeric
@attribute wRWCO(EP5)_NO numeric
@attribute wRWCO(EP6)_NO numeric
@attribute wRWCO(EP7)_NO numeric
@attribute wRWCO(EP8)_NO numeric
@attribute wRWCO(EP9)_NO numeric
@attribute wRWCO(Energy)_NO numeric
@attribute wRWCO(Fuk)_NO numeric
@attribute wRWCO(Fuk1)_NO numeric
@attribute wRWCO(Fuk10)_NO numeric
@attribute wRWCO(Fuk2)_NO numeric
@attribute wRWCO(Fuk3)_NO numeric
@attribute wRWCO(Fuk4)_NO numeric
@attribute wRWCO(Fuk5)_NO numeric
@attribute wRWCO(Fuk6)_NO numeric
@attribute wRWCO(Fuk7)_NO numeric
@attribute wRWCO(Fuk8)_NO numeric
@attribute wRWCO(Fuk9)_NO numeric
@attribute wRWCO(FukMax)_NO numeric
@attribute wRWCO(FukMin)_NO numeric
@attribute wRWCO(Lapl)_NO numeric
@attribute wRWCO(Lapl1)_NO numeric
@attribute wRWCO(Lapl10)_NO numeric
@attribute wRWCO(Lapl2)_NO numeric
@attribute wRWCO(Lapl3)_NO numeric
@attribute wRWCO(Lapl4)_NO numeric
@attribute wRWCO(Lapl5)_NO numeric
@attribute wRWCO(Lapl6)_NO numeric
@attribute wRWCO(Lapl7)_NO numeric
@attribute wRWCO(Lapl8)_NO numeric
@attribute wRWCO(Lapl9)_NO numeric
@attribute wRWCO(LaplMax)_NO numeric
@attribute wRWCO(LaplMin)_NO numeric
@attribute wRWCO(PIP1)_NO numeric
@attribute wRWCO(PIP10)_NO numeric
@attribute wRWCO(PIP11)_NO numeric
@attribute wRWCO(PIP12)_NO numeric
@attribute wRWCO(PIP13)_NO numeric
@attribute wRWCO(PIP14)_NO numeric
@attribute wRWCO(PIP15)_NO numeric
@attribute wRWCO(PIP16)_NO numeric
@attribute wRWCO(PIP17)_NO numeric
@attribute wRWCO(PIP18)_NO numeric
@attribute wRWCO(PIP19)_NO numeric
@attribute wRWCO(PIP2)_NO numeric
@attribute wRWCO(PIP20)_NO numeric
@attribute wRWCO(PIP3)_NO numeric
@attribute wRWCO(PIP4)_NO numeric
@attribute wRWCO(PIP5)_NO numeric
@attribute wRWCO(PIP6)_NO numeric
@attribute wRWCO(PIP7)_NO numeric
@attribute wRWCO(PIP8)_NO numeric
@attribute wRWCO(PIP9)_NO numeric
@attribute wRWCO(PIPAvg)_NO numeric
@attribute wRWCO(PIPMax)_NO numeric
@attribute wRWCO(PIPMin)_NO numeric
@attribute wRWCO(Population)_NO numeric
@attribute wRWCO(SIDel(G)N)_NO numeric
@attribute wRWCO(SIDel(K)N)_NO numeric
@attribute wRWCO(SIDel(Rho)N)_NO numeric
@attribute wRWCO(SIEP)_NO numeric
@attribute wRWCO(SIEPA1)_NO numeric
@attribute wRWCO(SIEPA10)_NO numeric
@attribute wRWCO(SIEPA2)_NO numeric
@attribute wRWCO(SIEPA3)_NO numeric
@attribute wRWCO(SIEPA4)_NO numeric
@attribute wRWCO(SIEPA5)_NO numeric
@attribute wRWCO(SIEPA6)_NO numeric
@attribute wRWCO(SIEPA7)_NO numeric
@attribute wRWCO(SIEPA8)_NO numeric
@attribute wRWCO(SIEPA9)_NO numeric
@attribute wRWCO(SIEPIA)_NO numeric
@attribute wRWCO(SIEPMax)_NO numeric
@attribute wRWCO(SIEPMin)_NO numeric
@attribute wRWCO(SIG)_NO numeric
@attribute wRWCO(SIGA1)_NO numeric
@attribute wRWCO(SIGA10)_NO numeric
@attribute wRWCO(SIGA2)_NO numeric
@attribute wRWCO(SIGA3)_NO numeric
@attribute wRWCO(SIGA4)_NO numeric
@attribute wRWCO(SIGA5)_NO numeric
@attribute wRWCO(SIGA6)_NO numeric
@attribute wRWCO(SIGA7)_NO numeric
@attribute wRWCO(SIGA8)_NO numeric
@attribute wRWCO(SIGA9)_NO numeric
@attribute wRWCO(SIGIA)_NO numeric
@attribute wRWCO(SIGMax)_NO numeric
@attribute wRWCO(SIGMin)_NO numeric
@attribute wRWCO(SIK)_NO numeric
@attribute wRWCO(SIKA1)_NO numeric
@attribute wRWCO(SIKA10)_NO numeric
@attribute wRWCO(SIKA2)_NO numeric
@attribute wRWCO(SIKA3)_NO numeric
@attribute wRWCO(SIKA4)_NO numeric
@attribute wRWCO(SIKA5)_NO numeric
@attribute wRWCO(SIKA6)_NO numeric
@attribute wRWCO(SIKA7)_NO numeric
@attribute wRWCO(SIKA8)_NO numeric
@attribute wRWCO(SIKA9)_NO numeric
@attribute wRWCO(SIKIA)_NO numeric
@attribute wRWCO(SIKMax)_NO numeric
@attribute wRWCO(SIKMin)_NO numeric
@attribute wRWCO(SurfArea)_NO numeric
@attribute wRWCO(VOLTAE)_NO numeric
@attribute wCTP(Ap)_NO numeric
@attribute wCTP(Xi)_NO numeric
@attribute wCTP(DHf)_NO numeric
@attribute wCTP(ECI)_NO numeric
@attribute wCTP(HP)_NO numeric
@attribute wCTP(IP)_NO numeric
@attribute wCTP(ISA)_NO numeric
@attribute wCTP(Mw)_NO numeric
@attribute wCTP(None)_NO numeric
@attribute wCTP(Num_Atoms)_NO numeric
@attribute wCTP(TopDist)_NO numeric
@attribute wCTP(L1-9)_NO numeric
@attribute wCTP(Z1)_NO numeric
@attribute wCTP(Z2)_NO numeric
@attribute wCTP(Z3)_NO numeric
@attribute wCTP(Del(G)NA1)_NO numeric
@attribute wCTP(Del(G)NA10)_NO numeric
@attribute wCTP(Del(G)NA2)_NO numeric
@attribute wCTP(Del(G)NA3)_NO numeric
@attribute wCTP(Del(G)NA4)_NO numeric
@attribute wCTP(Del(G)NA5)_NO numeric
@attribute wCTP(Del(G)NA6)_NO numeric
@attribute wCTP(Del(G)NA7)_NO numeric
@attribute wCTP(Del(G)NA8)_NO numeric
@attribute wCTP(Del(G)NA9)_NO numeric
@attribute wCTP(Del(G)NIA)_NO numeric
@attribute wCTP(Del(G)NMax)_NO numeric
@attribute wCTP(Del(G)NMin)_NO numeric
@attribute wCTP(Del(K)IA)_NO numeric
@attribute wCTP(Del(K)Max)_NO numeric
@attribute wCTP(Del(K)Min)_NO numeric
@attribute wCTP(Del(K)NA1)_NO numeric
@attribute wCTP(Del(K)NA10)_NO numeric
@attribute wCTP(Del(K)NA2)_NO numeric
@attribute wCTP(Del(K)NA3)_NO numeric
@attribute wCTP(Del(K)NA4)_NO numeric
@attribute wCTP(Del(K)NA5)_NO numeric
@attribute wCTP(Del(K)NA6)_NO numeric
@attribute wCTP(Del(K)NA7)_NO numeric
@attribute wCTP(Del(K)NA8)_NO numeric
@attribute wCTP(Del(K)NA9)_NO numeric
@attribute wCTP(Del(Rho)NA1)_NO numeric
@attribute wCTP(Del(Rho)NA10)_NO numeric
@attribute wCTP(Del(Rho)NA2)_NO numeric
@attribute wCTP(Del(Rho)NA3)_NO numeric
@attribute wCTP(Del(Rho)NA4)_NO numeric
@attribute wCTP(Del(Rho)NA5)_NO numeric
@attribute wCTP(Del(Rho)NA6)_NO numeric
@attribute wCTP(Del(Rho)NA7)_NO numeric
@attribute wCTP(Del(Rho)NA8)_NO numeric
@attribute wCTP(Del(Rho)NA9)_NO numeric
@attribute wCTP(Del(Rho)NIA)_NO numeric
@attribute wCTP(Del(Rho)NMax)_NO numeric
@attribute wCTP(Del(Rho)NMin)_NO numeric
@attribute wCTP(EP1)_NO numeric
@attribute wCTP(EP10)_NO numeric
@attribute wCTP(EP2)_NO numeric
@attribute wCTP(EP3)_NO numeric
@attribute wCTP(EP4)_NO numeric
@attribute wCTP(EP5)_NO numeric
@attribute wCTP(EP6)_NO numeric
@attribute wCTP(EP7)_NO numeric
@attribute wCTP(EP8)_NO numeric
@attribute wCTP(EP9)_NO numeric
@attribute wCTP(Energy)_NO numeric
@attribute wCTP(Fuk)_NO numeric
@attribute wCTP(Fuk1)_NO numeric
@attribute wCTP(Fuk10)_NO numeric
@attribute wCTP(Fuk2)_NO numeric
@attribute wCTP(Fuk3)_NO numeric
@attribute wCTP(Fuk4)_NO numeric
@attribute wCTP(Fuk5)_NO numeric
@attribute wCTP(Fuk6)_NO numeric
@attribute wCTP(Fuk7)_NO numeric
@attribute wCTP(Fuk8)_NO numeric
@attribute wCTP(Fuk9)_NO numeric
@attribute wCTP(FukMax)_NO numeric
@attribute wCTP(FukMin)_NO numeric
@attribute wCTP(Lapl)_NO numeric
@attribute wCTP(Lapl1)_NO numeric
@attribute wCTP(Lapl10)_NO numeric
@attribute wCTP(Lapl2)_NO numeric
@attribute wCTP(Lapl3)_NO numeric
@attribute wCTP(Lapl4)_NO numeric
@attribute wCTP(Lapl5)_NO numeric
@attribute wCTP(Lapl6)_NO numeric
@attribute wCTP(Lapl7)_NO numeric
@attribute wCTP(Lapl8)_NO numeric
@attribute wCTP(Lapl9)_NO numeric
@attribute wCTP(LaplMax)_NO numeric
@attribute wCTP(LaplMin)_NO numeric
@attribute wCTP(PIP1)_NO numeric
@attribute wCTP(PIP10)_NO numeric
@attribute wCTP(PIP11)_NO numeric
@attribute wCTP(PIP12)_NO numeric
@attribute wCTP(PIP13)_NO numeric
@attribute wCTP(PIP14)_NO numeric
@attribute wCTP(PIP15)_NO numeric
@attribute wCTP(PIP16)_NO numeric
@attribute wCTP(PIP17)_NO numeric
@attribute wCTP(PIP18)_NO numeric
@attribute wCTP(PIP19)_NO numeric
@attribute wCTP(PIP2)_NO numeric
@attribute wCTP(PIP20)_NO numeric
@attribute wCTP(PIP3)_NO numeric
@attribute wCTP(PIP4)_NO numeric
@attribute wCTP(PIP5)_NO numeric
@attribute wCTP(PIP6)_NO numeric
@attribute wCTP(PIP7)_NO numeric
@attribute wCTP(PIP8)_NO numeric
@attribute wCTP(PIP9)_NO numeric
@attribute wCTP(PIPAvg)_NO numeric
@attribute wCTP(PIPMax)_NO numeric
@attribute wCTP(PIPMin)_NO numeric
@attribute wCTP(Population)_NO numeric
@attribute wCTP(SIDel(G)N)_NO numeric
@attribute wCTP(SIDel(K)N)_NO numeric
@attribute wCTP(SIDel(Rho)N)_NO numeric
@attribute wCTP(SIEP)_NO numeric
@attribute wCTP(SIEPA1)_NO numeric
@attribute wCTP(SIEPA10)_NO numeric
@attribute wCTP(SIEPA2)_NO numeric
@attribute wCTP(SIEPA3)_NO numeric
@attribute wCTP(SIEPA4)_NO numeric
@attribute wCTP(SIEPA5)_NO numeric
@attribute wCTP(SIEPA6)_NO numeric
@attribute wCTP(SIEPA7)_NO numeric
@attribute wCTP(SIEPA8)_NO numeric
@attribute wCTP(SIEPA9)_NO numeric
@attribute wCTP(SIEPIA)_NO numeric
@attribute wCTP(SIEPMax)_NO numeric
@attribute wCTP(SIEPMin)_NO numeric
@attribute wCTP(SIG)_NO numeric
@attribute wCTP(SIGA1)_NO numeric
@attribute wCTP(SIGA10)_NO numeric
@attribute wCTP(SIGA2)_NO numeric
@attribute wCTP(SIGA3)_NO numeric
@attribute wCTP(SIGA4)_NO numeric
@attribute wCTP(SIGA5)_NO numeric
@attribute wCTP(SIGA6)_NO numeric
@attribute wCTP(SIGA7)_NO numeric
@attribute wCTP(SIGA8)_NO numeric
@attribute wCTP(SIGA9)_NO numeric
@attribute wCTP(SIGIA)_NO numeric
@attribute wCTP(SIGMax)_NO numeric
@attribute wCTP(SIGMin)_NO numeric
@attribute wCTP(SIK)_NO numeric
@attribute wCTP(SIKA1)_NO numeric
@attribute wCTP(SIKA10)_NO numeric
@attribute wCTP(SIKA2)_NO numeric
@attribute wCTP(SIKA3)_NO numeric
@attribute wCTP(SIKA4)_NO numeric
@attribute wCTP(SIKA5)_NO numeric
@attribute wCTP(SIKA6)_NO numeric
@attribute wCTP(SIKA7)_NO numeric
@attribute wCTP(SIKA8)_NO numeric
@attribute wCTP(SIKA9)_NO numeric
@attribute wCTP(SIKIA)_NO numeric
@attribute wCTP(SIKMax)_NO numeric
@attribute wCTP(SIKMin)_NO numeric
@attribute wCTP(SurfArea)_NO numeric
@attribute wCTP(VOLTAE)_NO numeric
@attribute wCLQ(Ap)_NO numeric
@attribute wCLQ(Xi)_NO numeric
@attribute wCLQ(DHf)_NO numeric
@attribute wCLQ(ECI)_NO numeric
@attribute wCLQ(HP)_NO numeric
@attribute wCLQ(IP)_NO numeric
@attribute wCLQ(ISA)_NO numeric
@attribute wCLQ(Mw)_NO numeric
@attribute wCLQ(None)_NO numeric
@attribute wCLQ(Num_Atoms)_NO numeric
@attribute wCLQ(TopDist)_NO numeric
@attribute wCLQ(L1-9)_NO numeric
@attribute wCLQ(Z1)_NO numeric
@attribute wCLQ(Z2)_NO numeric
@attribute wCLQ(Z3)_NO numeric
@attribute wCLQ(Del(G)NA1)_NO numeric
@attribute wCLQ(Del(G)NA10)_NO numeric
@attribute wCLQ(Del(G)NA2)_NO numeric
@attribute wCLQ(Del(G)NA3)_NO numeric
@attribute wCLQ(Del(G)NA4)_NO numeric
@attribute wCLQ(Del(G)NA5)_NO numeric
@attribute wCLQ(Del(G)NA6)_NO numeric
@attribute wCLQ(Del(G)NA7)_NO numeric
@attribute wCLQ(Del(G)NA8)_NO numeric
@attribute wCLQ(Del(G)NA9)_NO numeric
@attribute wCLQ(Del(G)NIA)_NO numeric
@attribute wCLQ(Del(G)NMax)_NO numeric
@attribute wCLQ(Del(G)NMin)_NO numeric
@attribute wCLQ(Del(K)IA)_NO numeric
@attribute wCLQ(Del(K)Max)_NO numeric
@attribute wCLQ(Del(K)Min)_NO numeric
@attribute wCLQ(Del(K)NA1)_NO numeric
@attribute wCLQ(Del(K)NA10)_NO numeric
@attribute wCLQ(Del(K)NA2)_NO numeric
@attribute wCLQ(Del(K)NA3)_NO numeric
@attribute wCLQ(Del(K)NA4)_NO numeric
@attribute wCLQ(Del(K)NA5)_NO numeric
@attribute wCLQ(Del(K)NA6)_NO numeric
@attribute wCLQ(Del(K)NA7)_NO numeric
@attribute wCLQ(Del(K)NA8)_NO numeric
@attribute wCLQ(Del(K)NA9)_NO numeric
@attribute wCLQ(Del(Rho)NA1)_NO numeric
@attribute wCLQ(Del(Rho)NA10)_NO numeric
@attribute wCLQ(Del(Rho)NA2)_NO numeric
@attribute wCLQ(Del(Rho)NA3)_NO numeric
@attribute wCLQ(Del(Rho)NA4)_NO numeric
@attribute wCLQ(Del(Rho)NA5)_NO numeric
@attribute wCLQ(Del(Rho)NA6)_NO numeric
@attribute wCLQ(Del(Rho)NA7)_NO numeric
@attribute wCLQ(Del(Rho)NA8)_NO numeric
@attribute wCLQ(Del(Rho)NA9)_NO numeric
@attribute wCLQ(Del(Rho)NIA)_NO numeric
@attribute wCLQ(Del(Rho)NMax)_NO numeric
@attribute wCLQ(Del(Rho)NMin)_NO numeric
@attribute wCLQ(EP1)_NO numeric
@attribute wCLQ(EP10)_NO numeric
@attribute wCLQ(EP2)_NO numeric
@attribute wCLQ(EP3)_NO numeric
@attribute wCLQ(EP4)_NO numeric
@attribute wCLQ(EP5)_NO numeric
@attribute wCLQ(EP6)_NO numeric
@attribute wCLQ(EP7)_NO numeric
@attribute wCLQ(EP8)_NO numeric
@attribute wCLQ(EP9)_NO numeric
@attribute wCLQ(Energy)_NO numeric
@attribute wCLQ(Fuk)_NO numeric
@attribute wCLQ(Fuk1)_NO numeric
@attribute wCLQ(Fuk10)_NO numeric
@attribute wCLQ(Fuk2)_NO numeric
@attribute wCLQ(Fuk3)_NO numeric
@attribute wCLQ(Fuk4)_NO numeric
@attribute wCLQ(Fuk5)_NO numeric
@attribute wCLQ(Fuk6)_NO numeric
@attribute wCLQ(Fuk7)_NO numeric
@attribute wCLQ(Fuk8)_NO numeric
@attribute wCLQ(Fuk9)_NO numeric
@attribute wCLQ(FukMax)_NO numeric
@attribute wCLQ(FukMin)_NO numeric
@attribute wCLQ(Lapl)_NO numeric
@attribute wCLQ(Lapl1)_NO numeric
@attribute wCLQ(Lapl10)_NO numeric
@attribute wCLQ(Lapl2)_NO numeric
@attribute wCLQ(Lapl3)_NO numeric
@attribute wCLQ(Lapl4)_NO numeric
@attribute wCLQ(Lapl5)_NO numeric
@attribute wCLQ(Lapl6)_NO numeric
@attribute wCLQ(Lapl7)_NO numeric
@attribute wCLQ(Lapl8)_NO numeric
@attribute wCLQ(Lapl9)_NO numeric
@attribute wCLQ(LaplMax)_NO numeric
@attribute wCLQ(LaplMin)_NO numeric
@attribute wCLQ(PIP1)_NO numeric
@attribute wCLQ(PIP10)_NO numeric
@attribute wCLQ(PIP11)_NO numeric
@attribute wCLQ(PIP12)_NO numeric
@attribute wCLQ(PIP13)_NO numeric
@attribute wCLQ(PIP14)_NO numeric
@attribute wCLQ(PIP15)_NO numeric
@attribute wCLQ(PIP16)_NO numeric
@attribute wCLQ(PIP17)_NO numeric
@attribute wCLQ(PIP18)_NO numeric
@attribute wCLQ(PIP19)_NO numeric
@attribute wCLQ(PIP2)_NO numeric
@attribute wCLQ(PIP20)_NO numeric
@attribute wCLQ(PIP3)_NO numeric
@attribute wCLQ(PIP4)_NO numeric
@attribute wCLQ(PIP5)_NO numeric
@attribute wCLQ(PIP6)_NO numeric
@attribute wCLQ(PIP7)_NO numeric
@attribute wCLQ(PIP8)_NO numeric
@attribute wCLQ(PIP9)_NO numeric
@attribute wCLQ(PIPAvg)_NO numeric
@attribute wCLQ(PIPMax)_NO numeric
@attribute wCLQ(PIPMin)_NO numeric
@attribute wCLQ(Population)_NO numeric
@attribute wCLQ(SIDel(G)N)_NO numeric
@attribute wCLQ(SIDel(K)N)_NO numeric
@attribute wCLQ(SIDel(Rho)N)_NO numeric
@attribute wCLQ(SIEP)_NO numeric
@attribute wCLQ(SIEPA1)_NO numeric
@attribute wCLQ(SIEPA10)_NO numeric
@attribute wCLQ(SIEPA2)_NO numeric
@attribute wCLQ(SIEPA3)_NO numeric
@attribute wCLQ(SIEPA4)_NO numeric
@attribute wCLQ(SIEPA5)_NO numeric
@attribute wCLQ(SIEPA6)_NO numeric
@attribute wCLQ(SIEPA7)_NO numeric
@attribute wCLQ(SIEPA8)_NO numeric
@attribute wCLQ(SIEPA9)_NO numeric
@attribute wCLQ(SIEPIA)_NO numeric
@attribute wCLQ(SIEPMax)_NO numeric
@attribute wCLQ(SIEPMin)_NO numeric
@attribute wCLQ(SIG)_NO numeric
@attribute wCLQ(SIGA1)_NO numeric
@attribute wCLQ(SIGA10)_NO numeric
@attribute wCLQ(SIGA2)_NO numeric
@attribute wCLQ(SIGA3)_NO numeric
@attribute wCLQ(SIGA4)_NO numeric
@attribute wCLQ(SIGA5)_NO numeric
@attribute wCLQ(SIGA6)_NO numeric
@attribute wCLQ(SIGA7)_NO numeric
@attribute wCLQ(SIGA8)_NO numeric
@attribute wCLQ(SIGA9)_NO numeric
@attribute wCLQ(SIGIA)_NO numeric
@attribute wCLQ(SIGMax)_NO numeric
@attribute wCLQ(SIGMin)_NO numeric
@attribute wCLQ(SIK)_NO numeric
@attribute wCLQ(SIKA1)_NO numeric
@attribute wCLQ(SIKA10)_NO numeric
@attribute wCLQ(SIKA2)_NO numeric
@attribute wCLQ(SIKA3)_NO numeric
@attribute wCLQ(SIKA4)_NO numeric
@attribute wCLQ(SIKA5)_NO numeric
@attribute wCLQ(SIKA6)_NO numeric
@attribute wCLQ(SIKA7)_NO numeric
@attribute wCLQ(SIKA8)_NO numeric
@attribute wCLQ(SIKA9)_NO numeric
@attribute wCLQ(SIKIA)_NO numeric
@attribute wCLQ(SIKMax)_NO numeric
@attribute wCLQ(SIKMin)_NO numeric
@attribute wCLQ(SurfArea)_NO numeric
@attribute wCLQ(VOLTAE)_NO numeric
@attribute Mw_NO numeric
@attribute HP_NO numeric
@attribute IP_NO numeric
@attribute ECI_NO numeric
@attribute L1-9_NO numeric
@attribute DHf_NO numeric
@attribute Z1_NO numeric
@attribute Z2_NO numeric
@attribute Z3_NO numeric
@attribute ISA_NO numeric
@attribute Xi_NO numeric
@attribute Ap_NO numeric
@attribute wPsiH(Ap)_NO numeric
@attribute wPsiH(Xi)_NO numeric
@attribute wPsiH(DHf)_NO numeric
@attribute wPsiH(ECI)_NO numeric
@attribute wPsiH(HP)_NO numeric
@attribute wPsiH(IP)_NO numeric
@attribute wPsiH(ISA)_NO numeric
@attribute wPsiH(Mw)_NO numeric
@attribute wPsiH(None)_NO numeric
@attribute wPsiH(Num_Atoms)_NO numeric
@attribute wPsiH(TopDist)_NO numeric
@attribute wPsiH(L1-9)_NO numeric
@attribute wPsiH(Z1)_NO numeric
@attribute wPsiH(Z2)_NO numeric
@attribute wPsiH(Z3)_NO numeric
@attribute wPsiH(Del(G)NA1)_NO numeric
@attribute wPsiH(Del(G)NA10)_NO numeric
@attribute wPsiH(Del(G)NA2)_NO numeric
@attribute wPsiH(Del(G)NA3)_NO numeric
@attribute wPsiH(Del(G)NA4)_NO numeric
@attribute wPsiH(Del(G)NA5)_NO numeric
@attribute wPsiH(Del(G)NA6)_NO numeric
@attribute wPsiH(Del(G)NA7)_NO numeric
@attribute wPsiH(Del(G)NA8)_NO numeric
@attribute wPsiH(Del(G)NA9)_NO numeric
@attribute wPsiH(Del(G)NIA)_NO numeric
@attribute wPsiH(Del(G)NMax)_NO numeric
@attribute wPsiH(Del(G)NMin)_NO numeric
@attribute wPsiH(Del(K)IA)_NO numeric
@attribute wPsiH(Del(K)Max)_NO numeric
@attribute wPsiH(Del(K)Min)_NO numeric
@attribute wPsiH(Del(K)NA1)_NO numeric
@attribute wPsiH(Del(K)NA10)_NO numeric
@attribute wPsiH(Del(K)NA2)_NO numeric
@attribute wPsiH(Del(K)NA3)_NO numeric
@attribute wPsiH(Del(K)NA4)_NO numeric
@attribute wPsiH(Del(K)NA5)_NO numeric
@attribute wPsiH(Del(K)NA6)_NO numeric
@attribute wPsiH(Del(K)NA7)_NO numeric
@attribute wPsiH(Del(K)NA8)_NO numeric
@attribute wPsiH(Del(K)NA9)_NO numeric
@attribute wPsiH(Del(Rho)NA1)_NO numeric
@attribute wPsiH(Del(Rho)NA10)_NO numeric
@attribute wPsiH(Del(Rho)NA2)_NO numeric
@attribute wPsiH(Del(Rho)NA3)_NO numeric
@attribute wPsiH(Del(Rho)NA4)_NO numeric
@attribute wPsiH(Del(Rho)NA5)_NO numeric
@attribute wPsiH(Del(Rho)NA6)_NO numeric
@attribute wPsiH(Del(Rho)NA7)_NO numeric
@attribute wPsiH(Del(Rho)NA8)_NO numeric
@attribute wPsiH(Del(Rho)NA9)_NO numeric
@attribute wPsiH(Del(Rho)NIA)_NO numeric
@attribute wPsiH(Del(Rho)NMax)_NO numeric
@attribute wPsiH(Del(Rho)NMin)_NO numeric
@attribute wPsiH(EP1)_NO numeric
@attribute wPsiH(EP10)_NO numeric
@attribute wPsiH(EP2)_NO numeric
@attribute wPsiH(EP3)_NO numeric
@attribute wPsiH(EP4)_NO numeric
@attribute wPsiH(EP5)_NO numeric
@attribute wPsiH(EP6)_NO numeric
@attribute wPsiH(EP7)_NO numeric
@attribute wPsiH(EP8)_NO numeric
@attribute wPsiH(EP9)_NO numeric
@attribute wPsiH(Energy)_NO numeric
@attribute wPsiH(Fuk)_NO numeric
@attribute wPsiH(Fuk1)_NO numeric
@attribute wPsiH(Fuk10)_NO numeric
@attribute wPsiH(Fuk2)_NO numeric
@attribute wPsiH(Fuk3)_NO numeric
@attribute wPsiH(Fuk4)_NO numeric
@attribute wPsiH(Fuk5)_NO numeric
@attribute wPsiH(Fuk6)_NO numeric
@attribute wPsiH(Fuk7)_NO numeric
@attribute wPsiH(Fuk8)_NO numeric
@attribute wPsiH(Fuk9)_NO numeric
@attribute wPsiH(FukMax)_NO numeric
@attribute wPsiH(FukMin)_NO numeric
@attribute wPsiH(Lapl)_NO numeric
@attribute wPsiH(Lapl1)_NO numeric
@attribute wPsiH(Lapl10)_NO numeric
@attribute wPsiH(Lapl2)_NO numeric
@attribute wPsiH(Lapl3)_NO numeric
@attribute wPsiH(Lapl4)_NO numeric
@attribute wPsiH(Lapl5)_NO numeric
@attribute wPsiH(Lapl6)_NO numeric
@attribute wPsiH(Lapl7)_NO numeric
@attribute wPsiH(Lapl8)_NO numeric
@attribute wPsiH(Lapl9)_NO numeric
@attribute wPsiH(LaplMax)_NO numeric
@attribute wPsiH(LaplMin)_NO numeric
@attribute wPsiH(PIP1)_NO numeric
@attribute wPsiH(PIP10)_NO numeric
@attribute wPsiH(PIP11)_NO numeric
@attribute wPsiH(PIP12)_NO numeric
@attribute wPsiH(PIP13)_NO numeric
@attribute wPsiH(PIP14)_NO numeric
@attribute wPsiH(PIP15)_NO numeric
@attribute wPsiH(PIP16)_NO numeric
@attribute wPsiH(PIP17)_NO numeric
@attribute wPsiH(PIP18)_NO numeric
@attribute wPsiH(PIP19)_NO numeric
@attribute wPsiH(PIP2)_NO numeric
@attribute wPsiH(PIP20)_NO numeric
@attribute wPsiH(PIP3)_NO numeric
@attribute wPsiH(PIP4)_NO numeric
@attribute wPsiH(PIP5)_NO numeric
@attribute wPsiH(PIP6)_NO numeric
@attribute wPsiH(PIP7)_NO numeric
@attribute wPsiH(PIP8)_NO numeric
@attribute wPsiH(PIP9)_NO numeric
@attribute wPsiH(PIPAvg)_NO numeric
@attribute wPsiH(PIPMax)_NO numeric
@attribute wPsiH(PIPMin)_NO numeric
@attribute wPsiH(Population)_NO numeric
@attribute wPsiH(SIDel(G)N)_NO numeric
@attribute wPsiH(SIDel(K)N)_NO numeric
@attribute wPsiH(SIDel(Rho)N)_NO numeric
@attribute wPsiH(SIEP)_NO numeric
@attribute wPsiH(SIEPA1)_NO numeric
@attribute wPsiH(SIEPA10)_NO numeric
@attribute wPsiH(SIEPA2)_NO numeric
@attribute wPsiH(SIEPA3)_NO numeric
@attribute wPsiH(SIEPA4)_NO numeric
@attribute wPsiH(SIEPA5)_NO numeric
@attribute wPsiH(SIEPA6)_NO numeric
@attribute wPsiH(SIEPA7)_NO numeric
@attribute wPsiH(SIEPA8)_NO numeric
@attribute wPsiH(SIEPA9)_NO numeric
@attribute wPsiH(SIEPIA)_NO numeric
@attribute wPsiH(SIEPMax)_NO numeric
@attribute wPsiH(SIEPMin)_NO numeric
@attribute wPsiH(SIG)_NO numeric
@attribute wPsiH(SIGA1)_NO numeric
@attribute wPsiH(SIGA10)_NO numeric
@attribute wPsiH(SIGA2)_NO numeric
@attribute wPsiH(SIGA3)_NO numeric
@attribute wPsiH(SIGA4)_NO numeric
@attribute wPsiH(SIGA5)_NO numeric
@attribute wPsiH(SIGA6)_NO numeric
@attribute wPsiH(SIGA7)_NO numeric
@attribute wPsiH(SIGA8)_NO numeric
@attribute wPsiH(SIGA9)_NO numeric
@attribute wPsiH(SIGIA)_NO numeric
@attribute wPsiH(SIGMax)_NO numeric
@attribute wPsiH(SIGMin)_NO numeric
@attribute wPsiH(SIK)_NO numeric
@attribute wPsiH(SIKA1)_NO numeric
@attribute wPsiH(SIKA10)_NO numeric
@attribute wPsiH(SIKA2)_NO numeric
@attribute wPsiH(SIKA3)_NO numeric
@attribute wPsiH(SIKA4)_NO numeric
@attribute wPsiH(SIKA5)_NO numeric
@attribute wPsiH(SIKA6)_NO numeric
@attribute wPsiH(SIKA7)_NO numeric
@attribute wPsiH(SIKA8)_NO numeric
@attribute wPsiH(SIKA9)_NO numeric
@attribute wPsiH(SIKIA)_NO numeric
@attribute wPsiH(SIKMax)_NO numeric
@attribute wPsiH(SIKMin)_NO numeric
@attribute wPsiH(SurfArea)_NO numeric
@attribute wPsiH(VOLTAE)_NO numeric
@attribute wPsiS(Ap)_NO numeric
@attribute wPsiS(Xi)_NO numeric
@attribute wPsiS(DHf)_NO numeric
@attribute wPsiS(ECI)_NO numeric
@attribute wPsiS(HP)_NO numeric
@attribute wPsiS(IP)_NO numeric
@attribute wPsiS(ISA)_NO numeric
@attribute wPsiS(Mw)_NO numeric
@attribute wPsiS(None)_NO numeric
@attribute wPsiS(Num_Atoms)_NO numeric
@attribute wPsiS(TopDist)_NO numeric
@attribute wPsiS(L1-9)_NO numeric
@attribute wPsiS(Z1)_NO numeric
@attribute wPsiS(Z2)_NO numeric
@attribute wPsiS(Z3)_NO numeric
@attribute wPsiS(Del(G)NA1)_NO numeric
@attribute wPsiS(Del(G)NA10)_NO numeric
@attribute wPsiS(Del(G)NA2)_NO numeric
@attribute wPsiS(Del(G)NA3)_NO numeric
@attribute wPsiS(Del(G)NA4)_NO numeric
@attribute wPsiS(Del(G)NA5)_NO numeric
@attribute wPsiS(Del(G)NA6)_NO numeric
@attribute wPsiS(Del(G)NA7)_NO numeric
@attribute wPsiS(Del(G)NA8)_NO numeric
@attribute wPsiS(Del(G)NA9)_NO numeric
@attribute wPsiS(Del(G)NIA)_NO numeric
@attribute wPsiS(Del(G)NMax)_NO numeric
@attribute wPsiS(Del(G)NMin)_NO numeric
@attribute wPsiS(Del(K)IA)_NO numeric
@attribute wPsiS(Del(K)Max)_NO numeric
@attribute wPsiS(Del(K)Min)_NO numeric
@attribute wPsiS(Del(K)NA1)_NO numeric
@attribute wPsiS(Del(K)NA10)_NO numeric
@attribute wPsiS(Del(K)NA2)_NO numeric
@attribute wPsiS(Del(K)NA3)_NO numeric
@attribute wPsiS(Del(K)NA4)_NO numeric
@attribute wPsiS(Del(K)NA5)_NO numeric
@attribute wPsiS(Del(K)NA6)_NO numeric
@attribute wPsiS(Del(K)NA7)_NO numeric
@attribute wPsiS(Del(K)NA8)_NO numeric
@attribute wPsiS(Del(K)NA9)_NO numeric
@attribute wPsiS(Del(Rho)NA1)_NO numeric
@attribute wPsiS(Del(Rho)NA10)_NO numeric
@attribute wPsiS(Del(Rho)NA2)_NO numeric
@attribute wPsiS(Del(Rho)NA3)_NO numeric
@attribute wPsiS(Del(Rho)NA4)_NO numeric
@attribute wPsiS(Del(Rho)NA5)_NO numeric
@attribute wPsiS(Del(Rho)NA6)_NO numeric
@attribute wPsiS(Del(Rho)NA7)_NO numeric
@attribute wPsiS(Del(Rho)NA8)_NO numeric
@attribute wPsiS(Del(Rho)NA9)_NO numeric
@attribute wPsiS(Del(Rho)NIA)_NO numeric
@attribute wPsiS(Del(Rho)NMax)_NO numeric
@attribute wPsiS(Del(Rho)NMin)_NO numeric
@attribute wPsiS(EP1)_NO numeric
@attribute wPsiS(EP10)_NO numeric
@attribute wPsiS(EP2)_NO numeric
@attribute wPsiS(EP3)_NO numeric
@attribute wPsiS(EP4)_NO numeric
@attribute wPsiS(EP5)_NO numeric
@attribute wPsiS(EP6)_NO numeric
@attribute wPsiS(EP7)_NO numeric
@attribute wPsiS(EP8)_NO numeric
@attribute wPsiS(EP9)_NO numeric
@attribute wPsiS(Energy)_NO numeric
@attribute wPsiS(Fuk)_NO numeric
@attribute wPsiS(Fuk1)_NO numeric
@attribute wPsiS(Fuk10)_NO numeric
@attribute wPsiS(Fuk2)_NO numeric
@attribute wPsiS(Fuk3)_NO numeric
@attribute wPsiS(Fuk4)_NO numeric
@attribute wPsiS(Fuk5)_NO numeric
@attribute wPsiS(Fuk6)_NO numeric
@attribute wPsiS(Fuk7)_NO numeric
@attribute wPsiS(Fuk8)_NO numeric
@attribute wPsiS(Fuk9)_NO numeric
@attribute wPsiS(FukMax)_NO numeric
@attribute wPsiS(FukMin)_NO numeric
@attribute wPsiS(Lapl)_NO numeric
@attribute wPsiS(Lapl1)_NO numeric
@attribute wPsiS(Lapl10)_NO numeric
@attribute wPsiS(Lapl2)_NO numeric
@attribute wPsiS(Lapl3)_NO numeric
@attribute wPsiS(Lapl4)_NO numeric
@attribute wPsiS(Lapl5)_NO numeric
@attribute wPsiS(Lapl6)_NO numeric
@attribute wPsiS(Lapl7)_NO numeric
@attribute wPsiS(Lapl8)_NO numeric
@attribute wPsiS(Lapl9)_NO numeric
@attribute wPsiS(LaplMax)_NO numeric
@attribute wPsiS(LaplMin)_NO numeric
@attribute wPsiS(PIP1)_NO numeric
@attribute wPsiS(PIP10)_NO numeric
@attribute wPsiS(PIP11)_NO numeric
@attribute wPsiS(PIP12)_NO numeric
@attribute wPsiS(PIP13)_NO numeric
@attribute wPsiS(PIP14)_NO numeric
@attribute wPsiS(PIP15)_NO numeric
@attribute wPsiS(PIP16)_NO numeric
@attribute wPsiS(PIP17)_NO numeric
@attribute wPsiS(PIP18)_NO numeric
@attribute wPsiS(PIP19)_NO numeric
@attribute wPsiS(PIP2)_NO numeric
@attribute wPsiS(PIP20)_NO numeric
@attribute wPsiS(PIP3)_NO numeric
@attribute wPsiS(PIP4)_NO numeric
@attribute wPsiS(PIP5)_NO numeric
@attribute wPsiS(PIP6)_NO numeric
@attribute wPsiS(PIP7)_NO numeric
@attribute wPsiS(PIP8)_NO numeric
@attribute wPsiS(PIP9)_NO numeric
@attribute wPsiS(PIPAvg)_NO numeric
@attribute wPsiS(PIPMax)_NO numeric
@attribute wPsiS(PIPMin)_NO numeric
@attribute wPsiS(Population)_NO numeric
@attribute wPsiS(SIDel(G)N)_NO numeric
@attribute wPsiS(SIDel(K)N)_NO numeric
@attribute wPsiS(SIDel(Rho)N)_NO numeric
@attribute wPsiS(SIEP)_NO numeric
@attribute wPsiS(SIEPA1)_NO numeric
@attribute wPsiS(SIEPA10)_NO numeric
@attribute wPsiS(SIEPA2)_NO numeric
@attribute wPsiS(SIEPA3)_NO numeric
@attribute wPsiS(SIEPA4)_NO numeric
@attribute wPsiS(SIEPA5)_NO numeric
@attribute wPsiS(SIEPA6)_NO numeric
@attribute wPsiS(SIEPA7)_NO numeric
@attribute wPsiS(SIEPA8)_NO numeric
@attribute wPsiS(SIEPA9)_NO numeric
@attribute wPsiS(SIEPIA)_NO numeric
@attribute wPsiS(SIEPMax)_NO numeric
@attribute wPsiS(SIEPMin)_NO numeric
@attribute wPsiS(SIG)_NO numeric
@attribute wPsiS(SIGA1)_NO numeric
@attribute wPsiS(SIGA10)_NO numeric
@attribute wPsiS(SIGA2)_NO numeric
@attribute wPsiS(SIGA3)_NO numeric
@attribute wPsiS(SIGA4)_NO numeric
@attribute wPsiS(SIGA5)_NO numeric
@attribute wPsiS(SIGA6)_NO numeric
@attribute wPsiS(SIGA7)_NO numeric
@attribute wPsiS(SIGA8)_NO numeric
@attribute wPsiS(SIGA9)_NO numeric
@attribute wPsiS(SIGIA)_NO numeric
@attribute wPsiS(SIGMax)_NO numeric
@attribute wPsiS(SIGMin)_NO numeric
@attribute wPsiS(SIK)_NO numeric
@attribute wPsiS(SIKA1)_NO numeric
@attribute wPsiS(SIKA10)_NO numeric
@attribute wPsiS(SIKA2)_NO numeric
@attribute wPsiS(SIKA3)_NO numeric
@attribute wPsiS(SIKA4)_NO numeric
@attribute wPsiS(SIKA5)_NO numeric
@attribute wPsiS(SIKA6)_NO numeric
@attribute wPsiS(SIKA7)_NO numeric
@attribute wPsiS(SIKA8)_NO numeric
@attribute wPsiS(SIKA9)_NO numeric
@attribute wPsiS(SIKIA)_NO numeric
@attribute wPsiS(SIKMax)_NO numeric
@attribute wPsiS(SIKMin)_NO numeric
@attribute wPsiS(SurfArea)_NO numeric
@attribute wPsiS(VOLTAE)_NO numeric
@attribute wPsiI(Ap)_NO numeric
@attribute wPsiI(Xi)_NO numeric
@attribute wPsiI(DHf)_NO numeric
@attribute wPsiI(ECI)_NO numeric
@attribute wPsiI(HP)_NO numeric
@attribute wPsiI(IP)_NO numeric
@attribute wPsiI(ISA)_NO numeric
@attribute wPsiI(Mw)_NO numeric
@attribute wPsiI(None)_NO numeric
@attribute wPsiI(Num_Atoms)_NO numeric
@attribute wPsiI(TopDist)_NO numeric
@attribute wPsiI(L1-9)_NO numeric
@attribute wPsiI(Z1)_NO numeric
@attribute wPsiI(Z2)_NO numeric
@attribute wPsiI(Z3)_NO numeric
@attribute wPsiI(Del(G)NA1)_NO numeric
@attribute wPsiI(Del(G)NA10)_NO numeric
@attribute wPsiI(Del(G)NA2)_NO numeric
@attribute wPsiI(Del(G)NA3)_NO numeric
@attribute wPsiI(Del(G)NA4)_NO numeric
@attribute wPsiI(Del(G)NA5)_NO numeric
@attribute wPsiI(Del(G)NA6)_NO numeric
@attribute wPsiI(Del(G)NA7)_NO numeric
@attribute wPsiI(Del(G)NA8)_NO numeric
@attribute wPsiI(Del(G)NA9)_NO numeric
@attribute wPsiI(Del(G)NIA)_NO numeric
@attribute wPsiI(Del(G)NMax)_NO numeric
@attribute wPsiI(Del(G)NMin)_NO numeric
@attribute wPsiI(Del(K)IA)_NO numeric
@attribute wPsiI(Del(K)Max)_NO numeric
@attribute wPsiI(Del(K)Min)_NO numeric
@attribute wPsiI(Del(K)NA1)_NO numeric
@attribute wPsiI(Del(K)NA10)_NO numeric
@attribute wPsiI(Del(K)NA2)_NO numeric
@attribute wPsiI(Del(K)NA3)_NO numeric
@attribute wPsiI(Del(K)NA4)_NO numeric
@attribute wPsiI(Del(K)NA5)_NO numeric
@attribute wPsiI(Del(K)NA6)_NO numeric
@attribute wPsiI(Del(K)NA7)_NO numeric
@attribute wPsiI(Del(K)NA8)_NO numeric
@attribute wPsiI(Del(K)NA9)_NO numeric
@attribute wPsiI(Del(Rho)NA1)_NO numeric
@attribute wPsiI(Del(Rho)NA10)_NO numeric
@attribute wPsiI(Del(Rho)NA2)_NO numeric
@attribute wPsiI(Del(Rho)NA3)_NO numeric
@attribute wPsiI(Del(Rho)NA4)_NO numeric
@attribute wPsiI(Del(Rho)NA5)_NO numeric
@attribute wPsiI(Del(Rho)NA6)_NO numeric
@attribute wPsiI(Del(Rho)NA7)_NO numeric
@attribute wPsiI(Del(Rho)NA8)_NO numeric
@attribute wPsiI(Del(Rho)NA9)_NO numeric
@attribute wPsiI(Del(Rho)NIA)_NO numeric
@attribute wPsiI(Del(Rho)NMax)_NO numeric
@attribute wPsiI(Del(Rho)NMin)_NO numeric
@attribute wPsiI(EP1)_NO numeric
@attribute wPsiI(EP10)_NO numeric
@attribute wPsiI(EP2)_NO numeric
@attribute wPsiI(EP3)_NO numeric
@attribute wPsiI(EP4)_NO numeric
@attribute wPsiI(EP5)_NO numeric
@attribute wPsiI(EP6)_NO numeric
@attribute wPsiI(EP7)_NO numeric
@attribute wPsiI(EP8)_NO numeric
@attribute wPsiI(EP9)_NO numeric
@attribute wPsiI(Energy)_NO numeric
@attribute wPsiI(Fuk)_NO numeric
@attribute wPsiI(Fuk1)_NO numeric
@attribute wPsiI(Fuk10)_NO numeric
@attribute wPsiI(Fuk2)_NO numeric
@attribute wPsiI(Fuk3)_NO numeric
@attribute wPsiI(Fuk4)_NO numeric
@attribute wPsiI(Fuk5)_NO numeric
@attribute wPsiI(Fuk6)_NO numeric
@attribute wPsiI(Fuk7)_NO numeric
@attribute wPsiI(Fuk8)_NO numeric
@attribute wPsiI(Fuk9)_NO numeric
@attribute wPsiI(FukMax)_NO numeric
@attribute wPsiI(FukMin)_NO numeric
@attribute wPsiI(Lapl)_NO numeric
@attribute wPsiI(Lapl1)_NO numeric
@attribute wPsiI(Lapl10)_NO numeric
@attribute wPsiI(Lapl2)_NO numeric
@attribute wPsiI(Lapl3)_NO numeric
@attribute wPsiI(Lapl4)_NO numeric
@attribute wPsiI(Lapl5)_NO numeric
@attribute wPsiI(Lapl6)_NO numeric
@attribute wPsiI(Lapl7)_NO numeric
@attribute wPsiI(Lapl8)_NO numeric
@attribute wPsiI(Lapl9)_NO numeric
@attribute wPsiI(LaplMax)_NO numeric
@attribute wPsiI(LaplMin)_NO numeric
@attribute wPsiI(PIP1)_NO numeric
@attribute wPsiI(PIP10)_NO numeric
@attribute wPsiI(PIP11)_NO numeric
@attribute wPsiI(PIP12)_NO numeric
@attribute wPsiI(PIP13)_NO numeric
@attribute wPsiI(PIP14)_NO numeric
@attribute wPsiI(PIP15)_NO numeric
@attribute wPsiI(PIP16)_NO numeric
@attribute wPsiI(PIP17)_NO numeric
@attribute wPsiI(PIP18)_NO numeric
@attribute wPsiI(PIP19)_NO numeric
@attribute wPsiI(PIP2)_NO numeric
@attribute wPsiI(PIP20)_NO numeric
@attribute wPsiI(PIP3)_NO numeric
@attribute wPsiI(PIP4)_NO numeric
@attribute wPsiI(PIP5)_NO numeric
@attribute wPsiI(PIP6)_NO numeric
@attribute wPsiI(PIP7)_NO numeric
@attribute wPsiI(PIP8)_NO numeric
@attribute wPsiI(PIP9)_NO numeric
@attribute wPsiI(PIPAvg)_NO numeric
@attribute wPsiI(PIPMax)_NO numeric
@attribute wPsiI(PIPMin)_NO numeric
@attribute wPsiI(Population)_NO numeric
@attribute wPsiI(SIDel(G)N)_NO numeric
@attribute wPsiI(SIDel(K)N)_NO numeric
@attribute wPsiI(SIDel(Rho)N)_NO numeric
@attribute wPsiI(SIEP)_NO numeric
@attribute wPsiI(SIEPA1)_NO numeric
@attribute wPsiI(SIEPA10)_NO numeric
@attribute wPsiI(SIEPA2)_NO numeric
@attribute wPsiI(SIEPA3)_NO numeric
@attribute wPsiI(SIEPA4)_NO numeric
@attribute wPsiI(SIEPA5)_NO numeric
@attribute wPsiI(SIEPA6)_NO numeric
@attribute wPsiI(SIEPA7)_NO numeric
@attribute wPsiI(SIEPA8)_NO numeric
@attribute wPsiI(SIEPA9)_NO numeric
@attribute wPsiI(SIEPIA)_NO numeric
@attribute wPsiI(SIEPMax)_NO numeric
@attribute wPsiI(SIEPMin)_NO numeric
@attribute wPsiI(SIG)_NO numeric
@attribute wPsiI(SIGA1)_NO numeric
@attribute wPsiI(SIGA10)_NO numeric
@attribute wPsiI(SIGA2)_NO numeric
@attribute wPsiI(SIGA3)_NO numeric
@attribute wPsiI(SIGA4)_NO numeric
@attribute wPsiI(SIGA5)_NO numeric
@attribute wPsiI(SIGA6)_NO numeric
@attribute wPsiI(SIGA7)_NO numeric
@attribute wPsiI(SIGA8)_NO numeric
@attribute wPsiI(SIGA9)_NO numeric
@attribute wPsiI(SIGIA)_NO numeric
@attribute wPsiI(SIGMax)_NO numeric
@attribute wPsiI(SIGMin)_NO numeric
@attribute wPsiI(SIK)_NO numeric
@attribute wPsiI(SIKA1)_NO numeric
@attribute wPsiI(SIKA10)_NO numeric
@attribute wPsiI(SIKA2)_NO numeric
@attribute wPsiI(SIKA3)_NO numeric
@attribute wPsiI(SIKA4)_NO numeric
@attribute wPsiI(SIKA5)_NO numeric
@attribute wPsiI(SIKA6)_NO numeric
@attribute wPsiI(SIKA7)_NO numeric
@attribute wPsiI(SIKA8)_NO numeric
@attribute wPsiI(SIKA9)_NO numeric
@attribute wPsiI(SIKIA)_NO numeric
@attribute wPsiI(SIKMax)_NO numeric
@attribute wPsiI(SIKMin)_NO numeric
@attribute wPsiI(SurfArea)_NO numeric
@attribute wPsiI(VOLTAE)_NO numeric
@attribute wPhiH(Ap)_NO numeric
@attribute wPhiH(Xi)_NO numeric
@attribute wPhiH(DHf)_NO numeric
@attribute wPhiH(ECI)_NO numeric
@attribute wPhiH(HP)_NO numeric
@attribute wPhiH(IP)_NO numeric
@attribute wPhiH(ISA)_NO numeric
@attribute wPhiH(Mw)_NO numeric
@attribute wPhiH(None)_NO numeric
@attribute wPhiH(Num_Atoms)_NO numeric
@attribute wPhiH(TopDist)_NO numeric
@attribute wPhiH(L1-9)_NO numeric
@attribute wPhiH(Z1)_NO numeric
@attribute wPhiH(Z2)_NO numeric
@attribute wPhiH(Z3)_NO numeric
@attribute wPhiH(Del(G)NA1)_NO numeric
@attribute wPhiH(Del(G)NA10)_NO numeric
@attribute wPhiH(Del(G)NA2)_NO numeric
@attribute wPhiH(Del(G)NA3)_NO numeric
@attribute wPhiH(Del(G)NA4)_NO numeric
@attribute wPhiH(Del(G)NA5)_NO numeric
@attribute wPhiH(Del(G)NA6)_NO numeric
@attribute wPhiH(Del(G)NA7)_NO numeric
@attribute wPhiH(Del(G)NA8)_NO numeric
@attribute wPhiH(Del(G)NA9)_NO numeric
@attribute wPhiH(Del(G)NIA)_NO numeric
@attribute wPhiH(Del(G)NMax)_NO numeric
@attribute wPhiH(Del(G)NMin)_NO numeric
@attribute wPhiH(Del(K)IA)_NO numeric
@attribute wPhiH(Del(K)Max)_NO numeric
@attribute wPhiH(Del(K)Min)_NO numeric
@attribute wPhiH(Del(K)NA1)_NO numeric
@attribute wPhiH(Del(K)NA10)_NO numeric
@attribute wPhiH(Del(K)NA2)_NO numeric
@attribute wPhiH(Del(K)NA3)_NO numeric
@attribute wPhiH(Del(K)NA4)_NO numeric
@attribute wPhiH(Del(K)NA5)_NO numeric
@attribute wPhiH(Del(K)NA6)_NO numeric
@attribute wPhiH(Del(K)NA7)_NO numeric
@attribute wPhiH(Del(K)NA8)_NO numeric
@attribute wPhiH(Del(K)NA9)_NO numeric
@attribute wPhiH(Del(Rho)NA1)_NO numeric
@attribute wPhiH(Del(Rho)NA10)_NO numeric
@attribute wPhiH(Del(Rho)NA2)_NO numeric
@attribute wPhiH(Del(Rho)NA3)_NO numeric
@attribute wPhiH(Del(Rho)NA4)_NO numeric
@attribute wPhiH(Del(Rho)NA5)_NO numeric
@attribute wPhiH(Del(Rho)NA6)_NO numeric
@attribute wPhiH(Del(Rho)NA7)_NO numeric
@attribute wPhiH(Del(Rho)NA8)_NO numeric
@attribute wPhiH(Del(Rho)NA9)_NO numeric
@attribute wPhiH(Del(Rho)NIA)_NO numeric
@attribute wPhiH(Del(Rho)NMax)_NO numeric
@attribute wPhiH(Del(Rho)NMin)_NO numeric
@attribute wPhiH(EP1)_NO numeric
@attribute wPhiH(EP10)_NO numeric
@attribute wPhiH(EP2)_NO numeric
@attribute wPhiH(EP3)_NO numeric
@attribute wPhiH(EP4)_NO numeric
@attribute wPhiH(EP5)_NO numeric
@attribute wPhiH(EP6)_NO numeric
@attribute wPhiH(EP7)_NO numeric
@attribute wPhiH(EP8)_NO numeric
@attribute wPhiH(EP9)_NO numeric
@attribute wPhiH(Energy)_NO numeric
@attribute wPhiH(Fuk)_NO numeric
@attribute wPhiH(Fuk1)_NO numeric
@attribute wPhiH(Fuk10)_NO numeric
@attribute wPhiH(Fuk2)_NO numeric
@attribute wPhiH(Fuk3)_NO numeric
@attribute wPhiH(Fuk4)_NO numeric
@attribute wPhiH(Fuk5)_NO numeric
@attribute wPhiH(Fuk6)_NO numeric
@attribute wPhiH(Fuk7)_NO numeric
@attribute wPhiH(Fuk8)_NO numeric
@attribute wPhiH(Fuk9)_NO numeric
@attribute wPhiH(FukMax)_NO numeric
@attribute wPhiH(FukMin)_NO numeric
@attribute wPhiH(Lapl)_NO numeric
@attribute wPhiH(Lapl1)_NO numeric
@attribute wPhiH(Lapl10)_NO numeric
@attribute wPhiH(Lapl2)_NO numeric
@attribute wPhiH(Lapl3)_NO numeric
@attribute wPhiH(Lapl4)_NO numeric
@attribute wPhiH(Lapl5)_NO numeric
@attribute wPhiH(Lapl6)_NO numeric
@attribute wPhiH(Lapl7)_NO numeric
@attribute wPhiH(Lapl8)_NO numeric
@attribute wPhiH(Lapl9)_NO numeric
@attribute wPhiH(LaplMax)_NO numeric
@attribute wPhiH(LaplMin)_NO numeric
@attribute wPhiH(PIP1)_NO numeric
@attribute wPhiH(PIP10)_NO numeric
@attribute wPhiH(PIP11)_NO numeric
@attribute wPhiH(PIP12)_NO numeric
@attribute wPhiH(PIP13)_NO numeric
@attribute wPhiH(PIP14)_NO numeric
@attribute wPhiH(PIP15)_NO numeric
@attribute wPhiH(PIP16)_NO numeric
@attribute wPhiH(PIP17)_NO numeric
@attribute wPhiH(PIP18)_NO numeric
@attribute wPhiH(PIP19)_NO numeric
@attribute wPhiH(PIP2)_NO numeric
@attribute wPhiH(PIP20)_NO numeric
@attribute wPhiH(PIP3)_NO numeric
@attribute wPhiH(PIP4)_NO numeric
@attribute wPhiH(PIP5)_NO numeric
@attribute wPhiH(PIP6)_NO numeric
@attribute wPhiH(PIP7)_NO numeric
@attribute wPhiH(PIP8)_NO numeric
@attribute wPhiH(PIP9)_NO numeric
@attribute wPhiH(PIPAvg)_NO numeric
@attribute wPhiH(PIPMax)_NO numeric
@attribute wPhiH(PIPMin)_NO numeric
@attribute wPhiH(Population)_NO numeric
@attribute wPhiH(SIDel(G)N)_NO numeric
@attribute wPhiH(SIDel(K)N)_NO numeric
@attribute wPhiH(SIDel(Rho)N)_NO numeric
@attribute wPhiH(SIEP)_NO numeric
@attribute wPhiH(SIEPA1)_NO numeric
@attribute wPhiH(SIEPA10)_NO numeric
@attribute wPhiH(SIEPA2)_NO numeric
@attribute wPhiH(SIEPA3)_NO numeric
@attribute wPhiH(SIEPA4)_NO numeric
@attribute wPhiH(SIEPA5)_NO numeric
@attribute wPhiH(SIEPA6)_NO numeric
@attribute wPhiH(SIEPA7)_NO numeric
@attribute wPhiH(SIEPA8)_NO numeric
@attribute wPhiH(SIEPA9)_NO numeric
@attribute wPhiH(SIEPIA)_NO numeric
@attribute wPhiH(SIEPMax)_NO numeric
@attribute wPhiH(SIEPMin)_NO numeric
@attribute wPhiH(SIG)_NO numeric
@attribute wPhiH(SIGA1)_NO numeric
@attribute wPhiH(SIGA10)_NO numeric
@attribute wPhiH(SIGA2)_NO numeric
@attribute wPhiH(SIGA3)_NO numeric
@attribute wPhiH(SIGA4)_NO numeric
@attribute wPhiH(SIGA5)_NO numeric
@attribute wPhiH(SIGA6)_NO numeric
@attribute wPhiH(SIGA7)_NO numeric
@attribute wPhiH(SIGA8)_NO numeric
@attribute wPhiH(SIGA9)_NO numeric
@attribute wPhiH(SIGIA)_NO numeric
@attribute wPhiH(SIGMax)_NO numeric
@attribute wPhiH(SIGMin)_NO numeric
@attribute wPhiH(SIK)_NO numeric
@attribute wPhiH(SIKA1)_NO numeric
@attribute wPhiH(SIKA10)_NO numeric
@attribute wPhiH(SIKA2)_NO numeric
@attribute wPhiH(SIKA3)_NO numeric
@attribute wPhiH(SIKA4)_NO numeric
@attribute wPhiH(SIKA5)_NO numeric
@attribute wPhiH(SIKA6)_NO numeric
@attribute wPhiH(SIKA7)_NO numeric
@attribute wPhiH(SIKA8)_NO numeric
@attribute wPhiH(SIKA9)_NO numeric
@attribute wPhiH(SIKIA)_NO numeric
@attribute wPhiH(SIKMax)_NO numeric
@attribute wPhiH(SIKMin)_NO numeric
@attribute wPhiH(SurfArea)_NO numeric
@attribute wPhiH(VOLTAE)_NO numeric
@attribute wPhiS(Ap)_NO numeric
@attribute wPhiS(Xi)_NO numeric
@attribute wPhiS(DHf)_NO numeric
@attribute wPhiS(ECI)_NO numeric
@attribute wPhiS(HP)_NO numeric
@attribute wPhiS(IP)_NO numeric
@attribute wPhiS(ISA)_NO numeric
@attribute wPhiS(Mw)_NO numeric
@attribute wPhiS(None)_NO numeric
@attribute wPhiS(Num_Atoms)_NO numeric
@attribute wPhiS(TopDist)_NO numeric
@attribute wPhiS(L1-9)_NO numeric
@attribute wPhiS(Z1)_NO numeric
@attribute wPhiS(Z2)_NO numeric
@attribute wPhiS(Z3)_NO numeric
@attribute wPhiS(Del(G)NA1)_NO numeric
@attribute wPhiS(Del(G)NA10)_NO numeric
@attribute wPhiS(Del(G)NA2)_NO numeric
@attribute wPhiS(Del(G)NA3)_NO numeric
@attribute wPhiS(Del(G)NA4)_NO numeric
@attribute wPhiS(Del(G)NA5)_NO numeric
@attribute wPhiS(Del(G)NA6)_NO numeric
@attribute wPhiS(Del(G)NA7)_NO numeric
@attribute wPhiS(Del(G)NA8)_NO numeric
@attribute wPhiS(Del(G)NA9)_NO numeric
@attribute wPhiS(Del(G)NIA)_NO numeric
@attribute wPhiS(Del(G)NMax)_NO numeric
@attribute wPhiS(Del(G)NMin)_NO numeric
@attribute wPhiS(Del(K)IA)_NO numeric
@attribute wPhiS(Del(K)Max)_NO numeric
@attribute wPhiS(Del(K)Min)_NO numeric
@attribute wPhiS(Del(K)NA1)_NO numeric
@attribute wPhiS(Del(K)NA10)_NO numeric
@attribute wPhiS(Del(K)NA2)_NO numeric
@attribute wPhiS(Del(K)NA3)_NO numeric
@attribute wPhiS(Del(K)NA4)_NO numeric
@attribute wPhiS(Del(K)NA5)_NO numeric
@attribute wPhiS(Del(K)NA6)_NO numeric
@attribute wPhiS(Del(K)NA7)_NO numeric
@attribute wPhiS(Del(K)NA8)_NO numeric
@attribute wPhiS(Del(K)NA9)_NO numeric
@attribute wPhiS(Del(Rho)NA1)_NO numeric
@attribute wPhiS(Del(Rho)NA10)_NO numeric
@attribute wPhiS(Del(Rho)NA2)_NO numeric
@attribute wPhiS(Del(Rho)NA3)_NO numeric
@attribute wPhiS(Del(Rho)NA4)_NO numeric
@attribute wPhiS(Del(Rho)NA5)_NO numeric
@attribute wPhiS(Del(Rho)NA6)_NO numeric
@attribute wPhiS(Del(Rho)NA7)_NO numeric
@attribute wPhiS(Del(Rho)NA8)_NO numeric
@attribute wPhiS(Del(Rho)NA9)_NO numeric
@attribute wPhiS(Del(Rho)NIA)_NO numeric
@attribute wPhiS(Del(Rho)NMax)_NO numeric
@attribute wPhiS(Del(Rho)NMin)_NO numeric
@attribute wPhiS(EP1)_NO numeric
@attribute wPhiS(EP10)_NO numeric
@attribute wPhiS(EP2)_NO numeric
@attribute wPhiS(EP3)_NO numeric
@attribute wPhiS(EP4)_NO numeric
@attribute wPhiS(EP5)_NO numeric
@attribute wPhiS(EP6)_NO numeric
@attribute wPhiS(EP7)_NO numeric
@attribute wPhiS(EP8)_NO numeric
@attribute wPhiS(EP9)_NO numeric
@attribute wPhiS(Energy)_NO numeric
@attribute wPhiS(Fuk)_NO numeric
@attribute wPhiS(Fuk1)_NO numeric
@attribute wPhiS(Fuk10)_NO numeric
@attribute wPhiS(Fuk2)_NO numeric
@attribute wPhiS(Fuk3)_NO numeric
@attribute wPhiS(Fuk4)_NO numeric
@attribute wPhiS(Fuk5)_NO numeric
@attribute wPhiS(Fuk6)_NO numeric
@attribute wPhiS(Fuk7)_NO numeric
@attribute wPhiS(Fuk8)_NO numeric
@attribute wPhiS(Fuk9)_NO numeric
@attribute wPhiS(FukMax)_NO numeric
@attribute wPhiS(FukMin)_NO numeric
@attribute wPhiS(Lapl)_NO numeric
@attribute wPhiS(Lapl1)_NO numeric
@attribute wPhiS(Lapl10)_NO numeric
@attribute wPhiS(Lapl2)_NO numeric
@attribute wPhiS(Lapl3)_NO numeric
@attribute wPhiS(Lapl4)_NO numeric
@attribute wPhiS(Lapl5)_NO numeric
@attribute wPhiS(Lapl6)_NO numeric
@attribute wPhiS(Lapl7)_NO numeric
@attribute wPhiS(Lapl8)_NO numeric
@attribute wPhiS(Lapl9)_NO numeric
@attribute wPhiS(LaplMax)_NO numeric
@attribute wPhiS(LaplMin)_NO numeric
@attribute wPhiS(PIP1)_NO numeric
@attribute wPhiS(PIP10)_NO numeric
@attribute wPhiS(PIP11)_NO numeric
@attribute wPhiS(PIP12)_NO numeric
@attribute wPhiS(PIP13)_NO numeric
@attribute wPhiS(PIP14)_NO numeric
@attribute wPhiS(PIP15)_NO numeric
@attribute wPhiS(PIP16)_NO numeric
@attribute wPhiS(PIP17)_NO numeric
@attribute wPhiS(PIP18)_NO numeric
@attribute wPhiS(PIP19)_NO numeric
@attribute wPhiS(PIP2)_NO numeric
@attribute wPhiS(PIP20)_NO numeric
@attribute wPhiS(PIP3)_NO numeric
@attribute wPhiS(PIP4)_NO numeric
@attribute wPhiS(PIP5)_NO numeric
@attribute wPhiS(PIP6)_NO numeric
@attribute wPhiS(PIP7)_NO numeric
@attribute wPhiS(PIP8)_NO numeric
@attribute wPhiS(PIP9)_NO numeric
@attribute wPhiS(PIPAvg)_NO numeric
@attribute wPhiS(PIPMax)_NO numeric
@attribute wPhiS(PIPMin)_NO numeric
@attribute wPhiS(Population)_NO numeric
@attribute wPhiS(SIDel(G)N)_NO numeric
@attribute wPhiS(SIDel(K)N)_NO numeric
@attribute wPhiS(SIDel(Rho)N)_NO numeric
@attribute wPhiS(SIEP)_NO numeric
@attribute wPhiS(SIEPA1)_NO numeric
@attribute wPhiS(SIEPA10)_NO numeric
@attribute wPhiS(SIEPA2)_NO numeric
@attribute wPhiS(SIEPA3)_NO numeric
@attribute wPhiS(SIEPA4)_NO numeric
@attribute wPhiS(SIEPA5)_NO numeric
@attribute wPhiS(SIEPA6)_NO numeric
@attribute wPhiS(SIEPA7)_NO numeric
@attribute wPhiS(SIEPA8)_NO numeric
@attribute wPhiS(SIEPA9)_NO numeric
@attribute wPhiS(SIEPIA)_NO numeric
@attribute wPhiS(SIEPMax)_NO numeric
@attribute wPhiS(SIEPMin)_NO numeric
@attribute wPhiS(SIG)_NO numeric
@attribute wPhiS(SIGA1)_NO numeric
@attribute wPhiS(SIGA10)_NO numeric
@attribute wPhiS(SIGA2)_NO numeric
@attribute wPhiS(SIGA3)_NO numeric
@attribute wPhiS(SIGA4)_NO numeric
@attribute wPhiS(SIGA5)_NO numeric
@attribute wPhiS(SIGA6)_NO numeric
@attribute wPhiS(SIGA7)_NO numeric
@attribute wPhiS(SIGA8)_NO numeric
@attribute wPhiS(SIGA9)_NO numeric
@attribute wPhiS(SIGIA)_NO numeric
@attribute wPhiS(SIGMax)_NO numeric
@attribute wPhiS(SIGMin)_NO numeric
@attribute wPhiS(SIK)_NO numeric
@attribute wPhiS(SIKA1)_NO numeric
@attribute wPhiS(SIKA10)_NO numeric
@attribute wPhiS(SIKA2)_NO numeric
@attribute wPhiS(SIKA3)_NO numeric
@attribute wPhiS(SIKA4)_NO numeric
@attribute wPhiS(SIKA5)_NO numeric
@attribute wPhiS(SIKA6)_NO numeric
@attribute wPhiS(SIKA7)_NO numeric
@attribute wPhiS(SIKA8)_NO numeric
@attribute wPhiS(SIKA9)_NO numeric
@attribute wPhiS(SIKIA)_NO numeric
@attribute wPhiS(SIKMax)_NO numeric
@attribute wPhiS(SIKMin)_NO numeric
@attribute wPhiS(SurfArea)_NO numeric
@attribute wPhiS(VOLTAE)_NO numeric
@attribute wPhiI(Ap)_NO numeric
@attribute wPhiI(Xi)_NO numeric
@attribute wPhiI(DHf)_NO numeric
@attribute wPhiI(ECI)_NO numeric
@attribute wPhiI(HP)_NO numeric
@attribute wPhiI(IP)_NO numeric
@attribute wPhiI(ISA)_NO numeric
@attribute wPhiI(Mw)_NO numeric
@attribute wPhiI(None)_NO numeric
@attribute wPhiI(Num_Atoms)_NO numeric
@attribute wPhiI(TopDist)_NO numeric
@attribute wPhiI(L1-9)_NO numeric
@attribute wPhiI(Z1)_NO numeric
@attribute wPhiI(Z2)_NO numeric
@attribute wPhiI(Z3)_NO numeric
@attribute wPhiI(Del(G)NA1)_NO numeric
@attribute wPhiI(Del(G)NA10)_NO numeric
@attribute wPhiI(Del(G)NA2)_NO numeric
@attribute wPhiI(Del(G)NA3)_NO numeric
@attribute wPhiI(Del(G)NA4)_NO numeric
@attribute wPhiI(Del(G)NA5)_NO numeric
@attribute wPhiI(Del(G)NA6)_NO numeric
@attribute wPhiI(Del(G)NA7)_NO numeric
@attribute wPhiI(Del(G)NA8)_NO numeric
@attribute wPhiI(Del(G)NA9)_NO numeric
@attribute wPhiI(Del(G)NIA)_NO numeric
@attribute wPhiI(Del(G)NMax)_NO numeric
@attribute wPhiI(Del(G)NMin)_NO numeric
@attribute wPhiI(Del(K)IA)_NO numeric
@attribute wPhiI(Del(K)Max)_NO numeric
@attribute wPhiI(Del(K)Min)_NO numeric
@attribute wPhiI(Del(K)NA1)_NO numeric
@attribute wPhiI(Del(K)NA10)_NO numeric
@attribute wPhiI(Del(K)NA2)_NO numeric
@attribute wPhiI(Del(K)NA3)_NO numeric
@attribute wPhiI(Del(K)NA4)_NO numeric
@attribute wPhiI(Del(K)NA5)_NO numeric
@attribute wPhiI(Del(K)NA6)_NO numeric
@attribute wPhiI(Del(K)NA7)_NO numeric
@attribute wPhiI(Del(K)NA8)_NO numeric
@attribute wPhiI(Del(K)NA9)_NO numeric
@attribute wPhiI(Del(Rho)NA1)_NO numeric
@attribute wPhiI(Del(Rho)NA10)_NO numeric
@attribute wPhiI(Del(Rho)NA2)_NO numeric
@attribute wPhiI(Del(Rho)NA3)_NO numeric
@attribute wPhiI(Del(Rho)NA4)_NO numeric
@attribute wPhiI(Del(Rho)NA5)_NO numeric
@attribute wPhiI(Del(Rho)NA6)_NO numeric
@attribute wPhiI(Del(Rho)NA7)_NO numeric
@attribute wPhiI(Del(Rho)NA8)_NO numeric
@attribute wPhiI(Del(Rho)NA9)_NO numeric
@attribute wPhiI(Del(Rho)NIA)_NO numeric
@attribute wPhiI(Del(Rho)NMax)_NO numeric
@attribute wPhiI(Del(Rho)NMin)_NO numeric
@attribute wPhiI(EP1)_NO numeric
@attribute wPhiI(EP10)_NO numeric
@attribute wPhiI(EP2)_NO numeric
@attribute wPhiI(EP3)_NO numeric
@attribute wPhiI(EP4)_NO numeric
@attribute wPhiI(EP5)_NO numeric
@attribute wPhiI(EP6)_NO numeric
@attribute wPhiI(EP7)_NO numeric
@attribute wPhiI(EP8)_NO numeric
@attribute wPhiI(EP9)_NO numeric
@attribute wPhiI(Energy)_NO numeric
@attribute wPhiI(Fuk)_NO numeric
@attribute wPhiI(Fuk1)_NO numeric
@attribute wPhiI(Fuk10)_NO numeric
@attribute wPhiI(Fuk2)_NO numeric
@attribute wPhiI(Fuk3)_NO numeric
@attribute wPhiI(Fuk4)_NO numeric
@attribute wPhiI(Fuk5)_NO numeric
@attribute wPhiI(Fuk6)_NO numeric
@attribute wPhiI(Fuk7)_NO numeric
@attribute wPhiI(Fuk8)_NO numeric
@attribute wPhiI(Fuk9)_NO numeric
@attribute wPhiI(FukMax)_NO numeric
@attribute wPhiI(FukMin)_NO numeric
@attribute wPhiI(Lapl)_NO numeric
@attribute wPhiI(Lapl1)_NO numeric
@attribute wPhiI(Lapl10)_NO numeric
@attribute wPhiI(Lapl2)_NO numeric
@attribute wPhiI(Lapl3)_NO numeric
@attribute wPhiI(Lapl4)_NO numeric
@attribute wPhiI(Lapl5)_NO numeric
@attribute wPhiI(Lapl6)_NO numeric
@attribute wPhiI(Lapl7)_NO numeric
@attribute wPhiI(Lapl8)_NO numeric
@attribute wPhiI(Lapl9)_NO numeric
@attribute wPhiI(LaplMax)_NO numeric
@attribute wPhiI(LaplMin)_NO numeric
@attribute wPhiI(PIP1)_NO numeric
@attribute wPhiI(PIP10)_NO numeric
@attribute wPhiI(PIP11)_NO numeric
@attribute wPhiI(PIP12)_NO numeric
@attribute wPhiI(PIP13)_NO numeric
@attribute wPhiI(PIP14)_NO numeric
@attribute wPhiI(PIP15)_NO numeric
@attribute wPhiI(PIP16)_NO numeric
@attribute wPhiI(PIP17)_NO numeric
@attribute wPhiI(PIP18)_NO numeric
@attribute wPhiI(PIP19)_NO numeric
@attribute wPhiI(PIP2)_NO numeric
@attribute wPhiI(PIP20)_NO numeric
@attribute wPhiI(PIP3)_NO numeric
@attribute wPhiI(PIP4)_NO numeric
@attribute wPhiI(PIP5)_NO numeric
@attribute wPhiI(PIP6)_NO numeric
@attribute wPhiI(PIP7)_NO numeric
@attribute wPhiI(PIP8)_NO numeric
@attribute wPhiI(PIP9)_NO numeric
@attribute wPhiI(PIPAvg)_NO numeric
@attribute wPhiI(PIPMax)_NO numeric
@attribute wPhiI(PIPMin)_NO numeric
@attribute wPhiI(Population)_NO numeric
@attribute wPhiI(SIDel(G)N)_NO numeric
@attribute wPhiI(SIDel(K)N)_NO numeric
@attribute wPhiI(SIDel(Rho)N)_NO numeric
@attribute wPhiI(SIEP)_NO numeric
@attribute wPhiI(SIEPA1)_NO numeric
@attribute wPhiI(SIEPA10)_NO numeric
@attribute wPhiI(SIEPA2)_NO numeric
@attribute wPhiI(SIEPA3)_NO numeric
@attribute wPhiI(SIEPA4)_NO numeric
@attribute wPhiI(SIEPA5)_NO numeric
@attribute wPhiI(SIEPA6)_NO numeric
@attribute wPhiI(SIEPA7)_NO numeric
@attribute wPhiI(SIEPA8)_NO numeric
@attribute wPhiI(SIEPA9)_NO numeric
@attribute wPhiI(SIEPIA)_NO numeric
@attribute wPhiI(SIEPMax)_NO numeric
@attribute wPhiI(SIEPMin)_NO numeric
@attribute wPhiI(SIG)_NO numeric
@attribute wPhiI(SIGA1)_NO numeric
@attribute wPhiI(SIGA10)_NO numeric
@attribute wPhiI(SIGA2)_NO numeric
@attribute wPhiI(SIGA3)_NO numeric
@attribute wPhiI(SIGA4)_NO numeric
@attribute wPhiI(SIGA5)_NO numeric
@attribute wPhiI(SIGA6)_NO numeric
@attribute wPhiI(SIGA7)_NO numeric
@attribute wPhiI(SIGA8)_NO numeric
@attribute wPhiI(SIGA9)_NO numeric
@attribute wPhiI(SIGIA)_NO numeric
@attribute wPhiI(SIGMax)_NO numeric
@attribute wPhiI(SIGMin)_NO numeric
@attribute wPhiI(SIK)_NO numeric
@attribute wPhiI(SIKA1)_NO numeric
@attribute wPhiI(SIKA10)_NO numeric
@attribute wPhiI(SIKA2)_NO numeric
@attribute wPhiI(SIKA3)_NO numeric
@attribute wPhiI(SIKA4)_NO numeric
@attribute wPhiI(SIKA5)_NO numeric
@attribute wPhiI(SIKA6)_NO numeric
@attribute wPhiI(SIKA7)_NO numeric
@attribute wPhiI(SIKA8)_NO numeric
@attribute wPhiI(SIKA9)_NO numeric
@attribute wPhiI(SIKIA)_NO numeric
@attribute wPhiI(SIKMax)_NO numeric
@attribute wPhiI(SIKMin)_NO numeric
@attribute wPhiI(SurfArea)_NO numeric
@attribute wPhiI(VOLTAE)_NO numeric
@attribute Phi_NO numeric
@attribute Psi_NO numeric
@attribute Pa_NO numeric
@attribute Pb_NO numeric
@attribute Pt_NO numeric
@attribute DGLJ_NO numeric
@attribute DGtor_NO numeric
@attribute Class numeric

@data
1bnkA.pdb_A_LYS_80,0,-21.060478,-968.911255,18,-150.262093,0,-14.506742,-3.228196,-10.14914,-818.649161,5,248.438783,38.528742,-8.442066,-446.97,47.61,21,0.53,-3.9,9.74,102.78,128,1,209.910041,82.403283,17.05,2.84,1.41,-3.14,16.201,0.43023,31.718,39.226,36.869,59.549,110.99,103.42,87.394,57.559,-0.009694,0.000453,-0.002307,0.00206,0.000706,-0.000393,0.19951,3.0243,0,44.789,75.652,119.96,137.73,122.13,29.263,10.609,6.24,0.49444,29.135,44.473,25.497,36.797,112.78,115,105.52,67.42,-0.004281,0.000349,-0.000627,21.23,204.33,42.017,41.74,30.901,31.482,76.744,48.53,42.864,3.4778,-417.5791,1.083,0.000014,5.4233,154.29,212.32,84.054,75.074,8.0372,2.1433,0.70427,1.3076,0.000134,0.000106,-1.075,4.1919,0.000026,1.0173,1.423,0.81232,2.1987,13.867,103.41,215.89,200.55,-0.000121,-0.000157,0,76.834,56.864,52.132,43.323,25.178,12.543,5.9478,2.2094,0.3763,0.18964,7.4243,0,9.0418,7.309,6.961,8.1114,29.55,108.48,90.882,0.47387,0.77171,0.42496,70.025,-5.2673,1.119,-2.3259,224.2,47.076,198.42,19.435,21.235,36.338,43.285,123.51,43.892,6.6305,3.4977,0.41263,0.21304,-0.007821,0.83061,14.163,0.55987,415.25,105.98,1.7186,2.5871,1.3167,1.3018,0.48089,0,0.001529,0.000979,0,-0.24437,0.19605,0,0.19951,0.68645,0.94829,0.82905,1.6915,4.6369,48.264,485.9,-0.00045,-0,-0.000211,543.36,987.9,-0.01704,1.997637,-17.108965,2.552571,1.814776,52.918603,3.083268,2.413704,2.251699,1.998929,2.604154,2.958575,1.881487,475.930964,-6.201967,10.611905,2.025962,3.521583,1.978579,2.64063,2.917482,2.111873,2.303711,2.455508,2.517127,2.442508,1.955857,6.415257,1.998929,2.343961,1.387762,1.998929,1.739411,1.985729,0,2.795218,1.586176,2.695346,2.612105,2.386695,2.777276,2.574876,6.180958,2.009997,2.943343,2.497145,1.872029,2.277148,2.168786,2.276923,2.527096,2.654038,1.965785,7.743626,1.977621,1.85484,3.155628,2.35708,1.880063,1.523536,2.077337,2.84568,1.702385,2.649308,0.625798,2.095764,2.371159,4.816857,1.555602,2.440082,2.260807,2.29833,2.81744,2.807192,3.595117,1.945587,1.786674,1.998929,2.193227,2.341777,1.560468,3.494847,2.11993,1.676066,1.673535,2.673303,2.723312,2.451984,2.31539,2.428783,2.299338,1.998929,0,2.039618,1.929669,2.290124,2.793681,2.483801,2.133478,1.429583,1.002062,0.419161,0.444058,3.756709,0,2.138508,2.026951,2.080184,1.792889,1.702498,4.154244,2.436141,2.146736,1.99379,1.996664,2.281949,2.351353,2.724701,2.349998,3.301909,2.828714,3.147522,2.054108,1.825597,1.759564,1.517549,2.327674,2.099898,1.820704,2.605353,2.961369,2.562875,2.442223,2.323137,2.928996,0.718498,2.35273,2.509799,1.366319,2.261122,2.601594,2.964062,1.086962,0,1.936457,1.974122,2.003024,2.407126,0.29988,?,0.558793,1.197758,1.884063,1.663364,1.933016,2.590959,2.289554,2.404583,2.014884,2.057469,1.832135,2.378948,2.400843,-0,0,0,0,-0,0,0,0,0,0,0,0,0,0,-0,0,0,0,0,0,0,0,0,0,0,-0,0,-0,0,0,-0,0,0,0,0,0,0,0,0,0,0,0,0,0,0,0,0,0,0,0,0,-0,0,-0,0,0,0,0,0,0,0,0,0,0,-0,0,0,0,0,0,0,0,0,0,0,0,0,0,-0,0,0,0,0,0,0,0,0,0,0,-0,-0,0,0,0,0,0,0,0,0,0,0,0,0,0,0,0,0,0,0,0,0,0,0,0,0,-0,0,-0,0,0,0,0,0,0,0,0,0,0,0,0,0,-0,0,0,0,0,0,0,0,0,0,0,0,0,0,0,-0,0,0,0,0,0,0,0,0,0,0,-0,-0,-0,0,0,5640258.385427,7546.89915,407073.4578,1.42835,25.74,160.9048,10051.3701,34688,2,819,170,597.2615,12.5812,2.4534,14.7894,600.441462,0.326256,2100.36596,2787.713368,2647.470717,7696.529603,23773.05909,21321.5843,15566.750371,6660.785039,0.000196,0,0.000011,0.000007,0.000002,0,0.089872,18.07367,0,3114.962978,20959.046166,28880.6699,34612.306515,22937.2353,1227.538956,163.409897,24.334128,0.335416,1324.491667,3759.30269,1802.178954,3241.502925,24004.43354,27281.8525,22952.65764,8724.88962,0.000038,0,0.000001,876.88392,49543.48644,3370.981893,5472.7401,3579.309182,2978.008308,9893.567876,5574.762425,3967.234656,168.307957,393865.40928,2.350879,0,57.185716,50854.524015,86338.8664,16187.875806,9534.172778,131.435948,7.648098,0.942387,3.560726,0,0,2.370004,32.950011,0,2.317033,4.19166,1.245417,9.676369,403.723838,20411.58285,92787.3631,83237.27475,0,0,0,11565.514684,6423.556464,5143.499516,3569.446955,1560.054058,524.385201,189.198626,38.432513,2.842329,0.590163,93.073995,0,148.358759,137.527606,121.982476,254.127729,2287.243875,15666.4104,14297.874327,0.442123,1.206082,0.354353,10317.833625,57.463346,1.955022,11.072331,55631.6428,3406.207518,45104.23914,881.33838,1305.01816,4464.85006,6970.897752,31440.273315,5190.404568,132.517173,24.797119,0.190623,0.095408,0.000099,1.437474,337.950424,1.311148,352954.195,21249.57289,6.811843,12.65467,1.973161,1.983995,0.690673,0,0.000005,0.000002,0,0.115848,0.273928,0,0.152782,1.084502,1.687022,1.288493,4.967597,37.669944,4808.687112,472583.9105,0,0,0,592458.0096,1939721.892,0.001927,0.005025,0.001167,0.001235,0.018476,0.001976,0.001267,0.001436,0.00119,0.001503,0.000108,0.00095,0.132093,-0.001015,0.001265,0.001464,0.003064,0.001156,0.001489,0.00191,0.001228,0.001233,0.001361,0.001556,0.001644,0.001171,0.00324,0.00119,0.001303,0.000554,0.00119,0.001742,0.000911,0,0.001821,0.001112,0.001673,0.001471,0.001186,0.001419,0.001316,0.003068,0.001179,0.00173,0.001447,0.001139,0.001381,0.001159,0.001334,0.001564,0.001744,0.001169,0.003553,0.001452,0.000992,0.001138,0.001759,0.001295,0.001037,0.001419,0.001435,0.001264,0.001912,0.000382,0.001279,0.0014,0.002773,0.000922,0.001557,0.001255,0.001375,0.001741,0.000784,0.002119,0.001859,0.001166,0.00119,0.001081,0.001397,0.000863,0.002396,0.001355,0.001278,0.001368,0.001953,0.001813,0.001448,0.001288,0.001505,0.001348,0.00119,0,0.001074,0.000989,0.001351,0.001872,0.001533,0.001493,0.00083,0.000819,0.000562,0.000456,0.002598,0,0.000809,0.001833,0.002336,0.001708,0.00112,0.002194,0.001263,0.001306,0.001208,0.001176,0.001436,0.001403,0.001466,0.001389,0.001073,0.001894,0.001085,0.001423,0.001124,0.001042,0.001143,0.00137,0.001637,0.001569,0.001424,0.0011,0.001339,0.00145,0.001393,0.002014,0.000362,0.001376,0.001492,0.001227,0.001562,0.001451,0.001733,0.000593,0,0.001165,0.001167,0.001183,0.00141,0.000136,-9999,0.000373,0.000738,0.000814,0.001289,0.001384,0.001671,0.001364,0.001415,0.00119,0.001037,0.001139,0.001404,0.00145,1530216.026951,987.19335,192708.88065,0.32065,7.605,65.5502,7545.0798,15232,1,325.5,3,265.298,4.7286,-0.24675,0.4553,307.413975,0.149251,957.851882,1063.671829,999.407983,3242.621697,9055.063655,7713.94267,6072.353605,3093.882588,0.000096,0,0.000005,0.000003,0,0,0.073704,6.729824,0,1493.645967,8105.771366,11097.61956,13057.07946,9942.786495,547.042522,74.620523,12.017928,0.21056,576.683622,1468.676352,691.414898,1164.293877,10141.1776,10924.655,8806.85748,3728.22487,0.000019,0,0,438.44196,13397.162079,1773.831689,2057.34373,1558.445583,1202.045724,3598.449416,3667.65475,1621.780872,37.978619,172997.258538,0.945914,0,35.685856,20383.791915,35600.756,5942.659827,4033.913705,24.311324,2.412402,0.772422,2.030114,0,0,0.951504,19.833975,0,1.028373,2.943049,1.028438,4.162909,153.090987,8408.78415,36070.9012,33531.96,0,0,0,4813.381181,2842.34704,2247.697246,1451.818714,509.741199,166.207293,45.655313,13.206799,1.619787,0.295501,37.313789,0,58.824595,96.508767,103.394169,124.950845,1135.51785,4588.10736,5258.796048,0.20892,0.607517,0.178018,4427.68075,22.735774,0.792918,4.411535,13767.66239,1724.370342,12104.056524,417.93024,504.140135,1451.030847,3418.021667,13434.862005,2380.636242,69.205844,8.163982,0.064381,0.028198,0.00005,0.576007,157.91745,0.687848,139117.055,8609.07334,6.157314,6.515741,1.213458,1.083631,0.366799,0,0.000002,0.000001,0,0.046832,0.187752,0,0.147416,0.82628,0.664889,0.978387,3.27356,17.409241,2034.038016,187066.641,0,0,0,237777.0528,798060.1965,-9999,-9999,-9999,-9999,-9999,-9999,-9999,-9999,-9999,-9999,-9999,-9999,-9999,-9999,-9999,-9999,-9999,-9999,-9999,-9999,-9999,-9999,-9999,-9999,-9999,-9999,-9999,-9999,-9999,-9999,-9999,-9999,-9999,-9999,-9999,-9999,-9999,-9999,-9999,-9999,-9999,-9999,-9999,-9999,-9999,-9999,-9999,-9999,-9999,-9999,-9999,-9999,-9999,-9999,-9999,-9999,-9999,-9999,-9999,-9999,-9999,-9999,-9999,-9999,-9999,-9999,-9999,-9999,-9999,-9999,-9999,-9999,-9999,-9999,-9999,-9999,-9999,-9999,-9999,-9999,-9999,-9999,-9999,-9999,-9999,-9999,-9999,-9999,-9999,-9999,-9999,-9999,-9999,-9999,-9999,-9999,-9999,-9999,-9999,-9999,-9999,-9999,-9999,-9999,-9999,-9999,-9999,-9999,-9999,-9999,-9999,-9999,-9999,-9999,-9999,-9999,-9999,-9999,-9999,-9999,-9999,-9999,-9999,-9999,-9999,-9999,-9999,-9999,-9999,-9999,-9999,-9999,-9999,-9999,-9999,-9999,-9999,-9999,-9999,-9999,-9999,-9999,-9999,-9999,-9999,-9999,-9999,-9999,-9999,-9999,-9999,-9999,-9999,-9999,-9999,-9999,-9999,-9999,-9999,-9999,-9999,-9999,14100.645964,18.867248,1017.683645,0.003571,0.06435,0.402262,25.128425,86.72,0.005,2.0475,0.425,1.493154,0.031453,0.006134,0.036973,1.501104,0.000816,5.250915,6.969283,6.618677,19.241324,59.432648,53.303961,38.916876,16.651963,0,0,0,0,0,0,0.000225,0.045184,0,7.787407,52.397615,72.201675,86.530766,57.343088,3.068847,0.408525,0.060835,0.000839,3.311229,9.398257,4.505447,8.103757,60.011084,68.204631,57.381644,21.812224,0,0,0,2.19221,123.858716,8.427455,13.68185,8.948273,7.445021,24.73392,13.936906,9.918087,0.42077,984.663523,0.005877,0,0.142964,127.13631,215.847166,40.46969,23.835432,0.32859,0.01912,0.002356,0.008902,0,0,0.005925,0.082375,0,0.005793,0.010479,0.003114,0.024191,1.00931,51.028957,231.968408,208.093187,0,0,0,28.913787,16.058891,12.858749,8.923617,3.900135,1.310963,0.472997,0.096081,0.007106,0.001475,0.232685,0,0.370897,0.343819,0.304956,0.635319,5.71811,39.166026,35.744686,0.001105,0.003015,0.000886,25.794584,0.143658,0.004888,0.027681,139.079107,8.515519,112.760598,2.203346,3.262545,11.162125,17.427244,78.600683,12.976011,0.331293,0.061993,0.000477,0.000239,0,0.003594,0.844876,0.003278,882.385488,53.123932,0.01703,0.031637,0.004933,0.00496,0.001727,0,0,0,0,0.00029,0.000685,0,0.000382,0.002711,0.004218,0.003221,0.012419,0.094175,12.021718,1181.459776,0,0,0,1481.145024,4849.30473,-9999,-9999,-9999,-9999,-9999,-9999,-9999,-9999,-9999,-9999,-9999,-9999,-9999,-9999,-9999,-9999,-9999,-9999,-9999,-9999,-9999,-9999,-9999,-9999,-9999,-9999,-9999,-9999,-9999,-9999,-9999,-9999,-9999,-9999,-9999,-9999,-9999,-9999,-9999,-9999,-9999,-9999,-9999,-9999,-9999,-9999,-9999,-9999,-9999,-9999,-9999,-9999,-9999,-9999,-9999,-9999,-9999,-9999,-9999,-9999,-9999,-9999,-9999,-9999,-9999,-9999,-9999,-9999,-9999,-9999,-9999,-9999,-9999,-9999,-9999,-9999,-9999,-9999,-9999,-9999,-9999,-9999,-9999,-9999,-9999,-9999,-9999,-9999,-9999,-9999,-9999,-9999,-9999,-9999,-9999,-9999,-9999,-9999,-9999,-9999,-9999,-9999,-9999,-9999,-9999,-9999,-9999,-9999,-9999,-9999,-9999,-9999,-9999,-9999,-9999,-9999,-9999,-9999,-9999,-9999,-9999,-9999,-9999,-9999,-9999,-9999,-9999,-9999,-9999,-9999,-9999,-9999,-9999,-9999,-9999,-9999,-9999,-9999,-9999,-9999,-9999,-9999,-9999,-9999,-9999,-9999,-9999,-9999,-9999,-9999,-9999,-9999,-9999,-9999,-9999,-9999,-9999,-9999,-9999,-9999,-9999,-9999,159654375.289575,286.420998,741253.042456,0.00001,0.00357,0.124622,468.488802,5455.120705,0.000018,3.118889,0.24172,1.573278,0.000789,0.000152,0.001171,1.702003,0.000001,19.681254,34.92844,32.126258,271.20441,2612.370398,2168.980418,1187.099505,220.31811,0,0,0,0,0,0,0,0.001472,0,44.781823,2015.082521,4329.65855,5713.55775,2380.609606,6.886455,0.119591,0.002625,0.000001,7.845306,63.129657,14.719481,48.342577,2586.678481,3458.972697,2547.145858,373.383641,0,0,0,3.390324,11306.443173,51.641415,135.486472,61.101507,47.880929,537.587258,150.157939,77.873439,0.176608,698500.576037,0.000025,0,0.015246,12455.986936,33768.648925,1195.515904,414.928939,0.094391,0.000329,0.000004,0.000057,0,0,0.000026,0.005115,0,0.000026,0.000079,0.000008,0.000427,0.719014,1849.847841,39456.637727,33555.769345,0,0,0,595.463835,184.268831,118.388046,59.470398,11.834394,1.335762,0.194508,0.007311,0.000042,0.000002,0.052291,0,0.128425,0.121648,0.094586,0.434765,25.436712,1208.4556,913.51223,0.000001,0.000006,0.000001,484.943047,0.014997,0.000018,0.000561,14575.438514,51.680473,9460.573524,3.434797,7.705368,91.689152,233.250108,4895.163812,126.848432,0.089343,0.00327,0,0,0,0.000009,0.560412,0.000009,583316.477106,1998.938207,0.00023,0.000744,0.000019,0.000017,0.000002,0,0,0,0,0,0.000001,0,0,0.000006,0.000013,0.000007,0.000111,0.006325,102.447773,1038470.174242,0,0,0,1616176.339215,17379383.806328,2090369.339336,8170.630942,212855.347167,2.161708,16.203125,81.311062,2521.30229,19321.764612,1,422.568421,160.945955,306.939506,6.202319,54.195645,8.172169,386.256289,0.17713,1118.568542,1276.470682,1365.09726,4502.737582,12604.95696,12421.673584,9781.617309,4241.983091,0.000102,0,0.000005,0.000003,0.000003,0,0.052172,9.287091,0,1324.164331,20117.814948,20084.408161,18467.009883,9252.828164,472.323728,61.156576,3.813747,0.141993,526.234166,1831.571201,1281.367474,2086.333386,11739.878279,15618.453061,14201.497226,5172.274328,0.000019,0,0,426.505104,15835.119069,1696.801169,4403.373509,3881.868066,3358.126826,6446.849676,3423.34326,2696.699709,1171.052229,230300.471922,1.279177,0,28.51706,32355.44187,43598.577833,9787.588906,4317.804627,102.896246,5.194547,0.530831,1.906598,0,0,1.290804,16.132817,0,1.583797,2.191195,0.618499,4.963606,211.966375,9845.647073,49813.187145,51899.487765,0,0,0,5692.358432,3210.578419,2466.591759,1887.456977,1162.353691,530.327595,384.278186,92.031476,18.93564,3.315592,73.639716,0,117.866043,188.338522,159.5657,572.058369,1821.38747,6501.975376,6305.422007,0.218438,0.610905,0.17406,5772.079005,31.468449,0.908268,6.082216,17313.887059,1327.916587,14105.722924,515.256874,964.811209,4023.356732,7594.089082,20419.792611,3964.357664,115.271497,13.867737,0.055248,0.050451,0.00004,0.794275,175.738401,1.614716,203365.501528,10108.395457,4.110041,6.634526,0.620031,0.586557,0.605641,0,0.000003,0.000001,0,0.060037,0.531637,0,0.16037,0.654369,0.807975,0.613261,2.24312,16.832667,2489.964014,262596.834749,0,0,0,323571.941497,1055785.918613,128,-3.9,9.74,0.53,17.05,-446.97,2.84,1.41,-3.14,102.78,47.61,82.403283,0,0,0,0,0,0,0,0,0,0,0,0,0,0,0,0,0,0,0,0,0,0,0,0,0,0,0,0,0,0,0,0,0,0,0,0,0,0,0,0,0,0,0,0,0,0,0,0,0,0,0,0,0,0,0,0,0,0,0,0,0,0,0,0,0,0,0,0,0,0,0,0,0,0,0,0,0,0,0,0,0,0,0,0,0,0,0,0,0,0,0,0,0,0,0,0,0,0,0,0,0,0,0,0,0,0,0,0,0,0,0,0,0,0,0,0,0,0,0,0,0,0,0,0,0,0,0,0,0,0,0,0,0,0,0,0,0,0,0,0,0,0,0,0,0,0,0,0,0,0,0,0,0,0,0,0,0,0,0,0,0,0,662121.766752,-7047.7083,188111.7942,0.0106,1.56,58.1478,2048.4054,7296,1,147,1,332.134,6.3332,-7.5576,-0.942,170.353515,0.008475,773.982636,739.449326,510.303829,1332.944816,3413.38646,3056.99178,2355.967452,944.197836,0.000107,0,0.000005,0.000002,0,0,0.039804,4.05105,0,1114.126375,4839.912352,4014.94124,5578.065,2720.44575,142.159654,22.428487,3.839597,0.039942,433.76188,1014.740441,416.926944,545.073961,3132.80284,4596.205,3872.37296,1326.55592,0.00002,0,0,438.44196,110.95119,1163.744849,1235.2953,630.905717,401.049198,1179.248304,1288.66562,1093.332048,50.83848,86170.787918,0.414258,0,5.565933,9035.68527,12593.97312,3072.846132,2685.922498,9.839944,0.694515,0.124043,0.944702,0,0,0.449995,2.126425,0,0.66858,0.946423,0.143423,1.437136,69.321133,5922.49752,13807.46084,12995.64,0,0,0,1589.925962,1085.192576,949.375852,722.887578,353.171806,129.757335,60.584291,7.780402,0.078602,0,18.266748,0,31.999834,22.191586,20.456291,34.83603,765.5223,2512.9392,1398.21957,0.16095,0.577548,0.181764,2073.230175,11.249373,0.259865,2.061306,-595.6994,1298.82684,87.616319,271.448645,325.53255,1014.37527,1138.265645,6260.47488,1176.173924,26.140746,2.514322,-0.00566,0.001131,0.00005,0.274683,44.551133,0.1117,54443.4275,6047.7487,1.398579,2.711281,0.168314,0,0.086527,0,0.000003,0.000001,0,0.021482,0,0,0.039804,0.123513,0,0.105977,0.74223,7.704209,1193.81004,80824.606,0,0,0,105243.3984,353411.346,0,0,0,0,0,0,0,0,0,0,0,0,0,0,0,0,0,0,0,0,0,0,0,0,0,0,0,0,0,0,0,0,0,0,0,0,0,0,0,0,0,0,0,0,0,0,0,0,0,0,0,0,0,0,0,0,0,0,0,0,0,0,0,0,0,0,0,0,0,0,0,0,0,0,0,0,0,0,0,0,0,0,0,0,0,0,0,0,0,0,0,0,0,0,0,0,0,0,0,0,0,0,0,0,0,0,0,0,0,0,0,0,0,0,0,0,0,0,0,0,0,0,0,0,0,0,0,0,0,0,0,0,0,0,0,0,0,0,0,0,0,0,0,0,0,0,0,0,0,0,0,0,0,0,0,0,0,0,0,0,0,0,0,0,0,0,0,0,0,0,0,0,0,0,0,0,0,0,0,0,0,0,0,0,0,0,0,0,0,0,0,0,0,0,0,0,0,0,0,0,0,0,0,0,0,0,0,0,0,0,0,0,0,0,0,0,0,0,0,0,0,0,0,0,0,0,0,0,0,0,0,0,0,0,0,0,0,0,0,0,0,0,0,0,0,0,0,0,0,0,0,0,0,0,0,0,0,0,0,0,0,0,0,0,0,0,0,0,0,0,0,0,0,0,0,0,0,0,0,0,0,0,0,0,0,0,0,0,0,0,0,0,0,0,0,0,0,0,0,0,0,0,0,0,0,0,0,0,0,0,0,0,0,0,0,0,0,0,0,0,0,0,0,0,0,0,0,0,0,0,0,0,0,0,0,0,0,0,0,0,0,0,0,0,0,0,0,0,0,0,0,0,0,0,0,0,0,0,0,0,0,0,0,0,0,0,0,0,0,0,0,0,0,0,0,0,0,0,0,0,0,0,0,0,0,0,0,0,0,0,0,0,0,0,0,0,0,0,0,0,0,0,0,0,0,0,0,0,0,0,0,0,0,0,0,0,0,0,0,0,0,0,0,0,0,0,0,0,0,0,0,0,0,0,0,0,0,0,0,0,0,0,0,0,0,0,0,0,0,0,0,0,0,0,0,0,0,0,0,0,0,0,0,0,0,0,0,0,0,0,0,0,0,0,0,0,0,0,0,0,0,0,0,0,0,0,0,0,0,0,0,0,0,0,0,0,0,0,0,0,0,0,0,0,0,0,0,0,0,0,0,0,0,0,0,0,0,0,0,0,0,0,0,0,0,0,0,0,0,0,0,0,0,0,0,0,0,0,0,0,0,0,0,0,0,0,0,0,0,0,0,0,0,0,0,0,0,0,0,0,0,0,0,0,0,0,0,0,0,0,0,0,0,0,0,0,0,0,0,0,0,0,0,0,0,0,0,0,0,0,0,0,0,0,0,0,0,0,0,0,0,0,0,0,0,0,0,0,0,0,0,0,0,0,0,0,0,0,0,0,0,0,0,0,0,0,0,0,0,0,0,0,0,0,0,0,0,0,0,0,0,0,0,0,0,0,0,0,0,140.19279,1.23,0.77,0.96,-7.073832,-0.301973,0.654642
1bnkA.pdb_A_GLY_81,4.958279,0,-7.084723,13,20.564608,0.5,-0.552968,0,0,-27.649331,5,17.711809,-51.41152,-26.673129,-420.86,-148.03,7,0.02,-0.4,5.97,19.93,57,1,69.123329,24.738391,19.48,2.23,-5.36,0.3,10.515,0.019698,24.402,18.851,13.841,22.384,30.754,29.559,26.958,16.404,-0.011027,0.000006,-0.002307,0.001199,0.000343,-0.000393,0.19951,1.3395,0.080782,24.875,63.976,33.469,40.5,22.275,4.858,2.1141,0.61532,0.080782,14.888,22.817,16.352,14.813,27.778,39.967,36.698,19.676,-0.004576,0.000014,-0.000627,20.652,0.543,27.697,29.595,20.417,12.739,15.366,26.554,25.507,14.618,-206.358,0.38251,0.000002,1.0263,58.563,59.316,36.558,35.777,1.2243,0.32404,0.17613,0.72247,0.000134,0.000099,-0.4186,0.50727,0.000005,0.65721,0.66509,0.17656,0.65363,4.999,57.272,63.956,64.8,-0.000118,-0.000157,0,20.693,19.084,18.211,16.686,14.027,10.345,10.186,3.5215,0.20888,0,2.4604,0,3.5391,3.0362,2.9387,4.2947,25.906,23.165,15.385,0.33965,0.7484,0.42772,29.607,-2.1357,0.23223,-0.88624,-2.657,27.59,0.44157,13.967,15.33,27.915,26.297,50.688,26.797,3.9425,0.71885,-0.013718,0.005307,-0.006351,0.3307,3.1456,0.19951,131.11,57.065,0.81379,1.048,0.12783,0,0.17993,0,0.001707,0.000804,0,-0.087906,0,0,0.19951,0.17993,0,0.12783,0.4388,1.6615,24.735,166.34,-0.000454,-0,-0.000184,193.69,357.74,-0.016181,1.917177,69.347861,0.867242,0.069398,4.925452,1.930092,0.478155,1.019595,2.037199,0.872567,0.901986,2.189848,359.041524,24.663004,-1.10954,1.332279,0.162979,1.54622,1.289568,1.111747,0.808792,0.653011,0.715572,0.790044,0.705584,2.266259,0.081151,2.037199,1.395652,0.689401,2.037199,1.76453,0.908976,5.302373,1.573327,1.363522,0.762514,0.783477,0.445615,0.468426,0.523139,0.618674,0.341423,1.519892,1.301975,1.218417,0.932847,0.54619,0.807202,0.894183,0.785715,2.140791,0.326221,2.015391,1.820796,0.008762,1.574379,1.353933,1.015768,0.847885,0.576933,0.933756,1.602718,2.669071,1.049554,0.853028,0.612091,0.304874,0.941064,0.645145,1.015647,1.361402,0.431891,0.554095,0.502697,1.012061,2.037199,2.104679,0.928659,0.195729,0.669147,1.397335,0.806218,0.375549,0.812041,0.993941,1.377933,0.700098,0.798094,2.289278,2.037199,0,0.561318,0.658647,0.814979,1.094144,1.406883,1.78338,2.481516,1.624443,0.237507,0,1.255798,0,0.838233,0.84222,0.881428,0.95963,1.513608,0.900677,0.425669,1.568488,1.970955,2.048872,0.981212,0.970573,0.577328,0.911552,-0.040941,1.677357,0.007323,1.492074,1.33298,1.373084,0.929938,0.963012,1.297563,1.103672,0.549044,-0.103526,0.06645,2.020866,0.941825,0.658714,0.266497,0.756832,1.371669,0.666575,0.93987,0.259578,0,0.421756,0,2.203817,1.653251,2.135274,0.882282,0,?,0.582974,0.32313,0,0.264773,0.516357,0.95008,1.19004,0.838279,2.073577,2.09687,1.636018,0.863479,0.88493,-210.43,-74.015,3.5,0.01,-0.2,2.985,9.965,28.5,0.5,34.561664,12.369195,9.74,1.115,-2.68,0.15,5.2575,0.009849,12.201,9.4255,6.9205,11.192,15.377,14.7795,13.479,8.202,-0.005514,0.000003,-0.001153,0.000599,0.000172,-0.000197,0.099755,0.66975,0.040391,12.4375,31.988,16.7345,20.25,11.1375,2.429,1.05705,0.30766,0.040391,7.444,11.4085,8.176,7.4065,13.889,19.9835,18.349,9.838,-0.002288,0.000007,-0.000313,10.326,0.2715,13.8485,14.7975,10.2085,6.3695,7.683,13.277,12.7535,7.309,-103.179,0.191255,0.000001,0.51315,29.2815,29.658,18.279,17.8885,0.61215,0.16202,0.088065,0.361235,0.000067,0.00005,-0.2093,0.253635,0.000002,0.328605,0.332545,0.08828,0.326815,2.4995,28.636,31.978,32.4,-0.000059,-0.000078,0,10.3465,9.542,9.1055,8.343,7.0135,5.1725,5.093,1.76075,0.10444,0,1.2302,0,1.76955,1.5181,1.46935,2.14735,12.953,11.5825,7.6925,0.169825,0.3742,0.21386,14.8035,-1.06785,0.116115,-0.44312,-1.3285,13.795,0.220785,6.9835,7.665,13.9575,13.1485,25.344,13.3985,1.97125,0.359425,-0.006859,0.002654,-0.003175,0.16535,1.5728,0.099755,65.555,28.5325,0.406895,0.524,0.063915,0,0.089965,0,0.000854,0.000402,0,-0.043953,0,0,0.099755,0.089965,0,0.063915,0.2194,0.83075,12.3675,83.17,-0.000227,-0,-0.000092,96.845,178.87,359891.305043,-12000.05195,196731.007,0.0305,1.6,48.98385,828.78905,8122.5,1,140,84,341.9714,5.6419,-8.174,-0.687,182.209178,0.007708,832.242411,735.622573,549.252403,1442.76072,3311.975145,3186.637554,2511.218574,1002.587874,0.000112,0,0.000005,0.000002,0.000001,0,0.050068,3.820187,0.006665,874.679625,9961.70296,4179.491579,5188.39425,1996.0182,99.785749,15.990947,1.137727,0.020635,316.310448,986.116514,641.660656,710.350009,2957.995886,4864.84319,4189.553774,1350.058902,0.00002,0,0,426.505104,59.837514,1158.191601,2145.22317,1307.749684,646.007429,1001.417586,1839.621289,1190.526472,346.10527,103134.663984,0.430041,0,4.557952,10126.71396,12339.50748,3832.55793,2217.655233,10.899147,0.601684,0.094562,0.90316,0,0,0.479967,1.692075,0,0.741165,0.888893,0.102844,1.62499,73.867723,5855.718368,14200.79024,14049.936,0,0,0,1662.330769,1161.814836,969.790383,741.876246,470.549742,218.967443,166.379143,36.465133,1.004337,0,15.422279,0,29.034953,28.564873,25.748449,67.275831,997.51053,1680.66708,1139.236173,0.160537,0.592026,0.178327,2285.793631,12.160569,0.198431,2.196413,-293.874828,948.43384,44.59283,327.931193,522.530715,1900.67652,2358.604227,6748.144128,1701.086959,50.186054,3.356059,-0.002599,0.001131,0.00004,0.298625,40.468144,0.197822,57919.1536,5890.534625,1.236961,2.474171,0.078154,0,0.12235,0,0.000003,0.000001,0,0.021415,0,0,0.039804,0.107552,0,0.095587,0.63389,6.938092,1290.412582,83863.6378,0,0,0,109387.39595,364699.8317,0.000405,-0.002411,0.001701,0.000091,0.00068,0.002035,0.000446,0.000994,0.001786,0.000921,0.000162,0.001835,-0.012147,0.006617,-0.002426,0.001332,0.000183,0.001404,0.001174,0.001074,0.000826,0.000724,0.000775,0.000849,0.000672,0.001974,0.00009,0.001786,0.001322,0.000783,0.001786,0.001411,0.001045,0.00329,0.001434,0.001349,0.000788,0.000864,0.000473,0.000432,0.00052,0.000474,0.000446,0.001423,0.001314,0.001117,0.000961,0.000568,0.000864,0.000961,0.000781,0.001862,0.00033,0.00174,0.001448,0.000013,0.001435,0.001368,0.000842,0.000745,0.000514,0.00052,0.001748,0.003889,0.000953,0.000883,0.000574,0.00034,0.000977,0.000675,0.001014,0.001364,0.000404,0.000666,0.000607,0.001042,0.001786,0.001643,0.000957,0.000218,0.000581,0.001397,0.000846,0.000427,0.00085,0.001072,0.0013,0.000738,0.000834,0.001807,0.001786,0,0.000549,0.000576,0.000787,0.001101,0.0015,0.002151,0.003158,0.001676,0.000213,0,0.001285,0,0.000485,0.00063,0.000679,0.001045,0.001414,0.00112,0.000545,0.001469,0.001723,0.001782,0.000971,0.001,0.000631,0.000935,-0.000063,0.001569,0.000011,0.001372,0.001198,0.001377,0.000737,0.000787,0.001233,0.000865,0.000477,-0.00014,0.000092,0.001766,0.000967,0.000618,0.000311,0.000793,0.001324,0.00075,0.001023,0.000272,0,0.000462,0,0.001917,0.001518,0.001837,0.00092,0,-9999,0.000706,0.000322,0,0.000289,0.000534,0.000973,0.001102,0.000873,0.001839,0.001846,0.001551,0.000891,0.000905,321773.222594,-473.696,280892.4855,0.0235,0.28,67.49085,2658.36305,10545,1.5,199.5,4.5,512.324,-0.43485,1.608,-0.873,279.688485,0.008895,1162.816305,838.313395,562.145294,2180.727624,5316.090309,4395.393741,3314.054772,1264.781208,0.000162,0,0.000008,0.000003,0.000001,0,0.059706,7.719739,0.003044,1175.74175,9832.247524,5228.67779,7665.516,3965.88555,166.488518,29.469497,1.855713,0.079642,474.62944,1333.824777,677.9948,810.537734,4972.150888,7072.040749,5410.496234,1670.561266,0.00003,0,0.000001,639.757656,154.94505,1447.472917,2173.057267,1265.608996,630.784324,1288.024218,1508.970881,1482.390319,386.75135,128920.117556,0.596601,0,13.165171,12797.684546,19142.45952,4382.463366,3160.218187,12.53218,0.758207,0.252441,1.814953,0,0,0.651882,5.015252,0,1.060306,1.948913,0.321237,1.811797,90.535889,7545.500092,20672.49788,18577.512,0,0,0,2461.028837,1656.472116,1308.651565,854.081253,498.996498,239.480026,173.644816,27.025047,0.61271,0,18.449063,0,35.297568,33.174128,30.066427,76.498055,1432.796095,2342.386887,2267.210525,0.234961,0.8664,0.269799,2995.073727,16.196722,0.34131,2.969967,-804.978005,1428.458455,122.703472,402.982867,537.094215,1918.053607,2203.596561,7719.199488,1793.550007,38.135605,2.733463,-0.00822,0.001927,0.00006,0.400068,48.475426,0.592094,80220.9646,7639.605407,3.76561,4.266198,0.227112,0,0.285703,0,0.000004,0.000001,0,0.030552,0,0,0.279229,0.360827,0,0.219294,1.263459,10.142544,1643.158417,115409.1871,0,0,0,150846.74045,497864.9693,-9999,-9999,-9999,-9999,-9999,-9999,-9999,-9999,-9999,-9999,-9999,-9999,-9999,-9999,-9999,-9999,-9999,-9999,-9999,-9999,-9999,-9999,-9999,-9999,-9999,-9999,-9999,-9999,-9999,-9999,-9999,-9999,-9999,-9999,-9999,-9999,-9999,-9999,-9999,-9999,-9999,-9999,-9999,-9999,-9999,-9999,-9999,-9999,-9999,-9999,-9999,-9999,-9999,-9999,-9999,-9999,-9999,-9999,-9999,-9999,-9999,-9999,-9999,-9999,-9999,-9999,-9999,-9999,-9999,-9999,-9999,-9999,-9999,-9999,-9999,-9999,-9999,-9999,-9999,-9999,-9999,-9999,-9999,-9999,-9999,-9999,-9999,-9999,-9999,-9999,-9999,-9999,-9999,-9999,-9999,-9999,-9999,-9999,-9999,-9999,-9999,-9999,-9999,-9999,-9999,-9999,-9999,-9999,-9999,-9999,-9999,-9999,-9999,-9999,-9999,-9999,-9999,-9999,-9999,-9999,-9999,-9999,-9999,-9999,-9999,-9999,-9999,-9999,-9999,-9999,-9999,-9999,-9999,-9999,-9999,-9999,-9999,-9999,-9999,-9999,-9999,-9999,-9999,-9999,-9999,-9999,-9999,-9999,-9999,-9999,-9999,-9999,-9999,-9999,-9999,-9999,-9999,-9999,-9999,-9999,-9999,-9999,1799.456525,-60.00026,983.655035,0.000152,0.008,0.244919,4.143945,40.6125,0.005,0.7,0.42,1.709857,0.028209,-0.04087,-0.003435,0.911046,0.000039,4.161212,3.678113,2.746262,7.213804,16.559876,15.933188,12.556093,5.012939,0.000001,0,0,0,0,0,0.00025,0.019101,0.000033,4.373398,49.808515,20.897458,25.941971,9.980091,0.498929,0.079955,0.005689,0.000103,1.581552,4.930583,3.208303,3.55175,14.789979,24.324216,20.947769,6.750295,0,0,0,2.132526,0.299188,5.790958,10.726116,6.538748,3.230037,5.007088,9.198106,5.952632,1.730526,515.67332,0.00215,0,0.02279,50.63357,61.697537,19.16279,11.088276,0.054496,0.003008,0.000473,0.004516,0,0,0.0024,0.00846,0,0.003706,0.004444,0.000514,0.008125,0.369339,29.278592,71.003951,70.24968,0,0,0,8.311654,5.809074,4.848952,3.709381,2.352749,1.094837,0.831896,0.182326,0.005022,0,0.077111,0,0.145175,0.142824,0.128742,0.336379,4.987553,8.403335,5.696181,0.000803,0.00296,0.000892,11.428968,0.060803,0.000992,0.010982,-1.469374,4.742169,0.222964,1.639656,2.612654,9.503383,11.793021,33.740721,8.505435,0.25093,0.01678,-0.000013,0.000006,0,0.001493,0.202341,0.000989,289.595768,29.452673,0.006185,0.012371,0.000391,0,0.000612,0,0,0,0,0.000107,0,0,0.000199,0.000538,0,0.000478,0.003169,0.03469,6.452063,419.318189,0,0,0,546.93698,1823.499159,-9999,-9999,-9999,-9999,-9999,-9999,-9999,-9999,-9999,-9999,-9999,-9999,-9999,-9999,-9999,-9999,-9999,-9999,-9999,-9999,-9999,-9999,-9999,-9999,-9999,-9999,-9999,-9999,-9999,-9999,-9999,-9999,-9999,-9999,-9999,-9999,-9999,-9999,-9999,-9999,-9999,-9999,-9999,-9999,-9999,-9999,-9999,-9999,-9999,-9999,-9999,-9999,-9999,-9999,-9999,-9999,-9999,-9999,-9999,-9999,-9999,-9999,-9999,-9999,-9999,-9999,-9999,-9999,-9999,-9999,-9999,-9999,-9999,-9999,-9999,-9999,-9999,-9999,-9999,-9999,-9999,-9999,-9999,-9999,-9999,-9999,-9999,-9999,-9999,-9999,-9999,-9999,-9999,-9999,-9999,-9999,-9999,-9999,-9999,-9999,-9999,-9999,-9999,-9999,-9999,-9999,-9999,-9999,-9999,-9999,-9999,-9999,-9999,-9999,-9999,-9999,-9999,-9999,-9999,-9999,-9999,-9999,-9999,-9999,-9999,-9999,-9999,-9999,-9999,-9999,-9999,-9999,-9999,-9999,-9999,-9999,-9999,-9999,-9999,-9999,-9999,-9999,-9999,-9999,-9999,-9999,-9999,-9999,-9999,-9999,-9999,-9999,-9999,-9999,-9999,-9999,-9999,-9999,-9999,-9999,-9999,-9999,1187663.407314,1419.138505,347742.829984,0,0.000023,0.023211,6.512053,587.011786,0.000009,0.179753,0.11866,1.031457,0.000286,0.00084,0.000005,0.304185,0,6.205345,4.803692,2.661839,19.082518,101.118135,94.001561,59.62121,9.532147,0,0,0,0,0,0,0,0.000133,0,7.08602,875.565796,174.745845,253.406273,36.589077,0.091823,0.002301,0.000011,0,0.902398,8.637915,3.638414,4.472402,78.542436,216.888158,163.775088,17.067904,0,0,0,1.604115,0.034133,12.295523,40.650675,15.314008,4.16826,10.872403,31.815509,13.925074,1.543107,94087.866713,0.000002,0,0.000184,954.249999,1367.542288,129.791342,45.348265,0.001178,0.000004,0,0.000007,0,0,0.000002,0.000025,0,0.000005,0.000007,0,0.000023,0.048137,302.635623,1820.764751,1850.609992,0,0,0,24.546066,12.015599,8.300737,4.92978,2.030024,0.461387,0.291724,0.011735,0.000009,0,0.002871,0,0.009838,0.010496,0.008429,0.06094,9.713911,27.707272,11.697688,0,0.000003,0,46.688684,0.001321,0,0.000043,0.859474,8.064188,0.01933,0.94854,2.415215,31.88353,49.794304,434.348317,26.121857,0.022822,0.000108,0,0,0,0.000001,0.01515,0,30712.009866,306.074871,0.000014,0.000058,0,0,0,0,0,0,0,0,0,0,0,0,0,0,0.000004,0.000426,14.694528,64125.688846,0,0,0,108302.004401,1205409.536233,1801326.503033,5798.9722,214382.7249,2.2984,15.75,60.794,1599.4662,20124,1,384,160,308.118,6.2784,1.3356,3.9216,288.57025,0.140424,1144.61334,1512.669405,1573.830373,3989.992049,11071.54565,11044.0197,8051.63112,3453.919422,0.000103,0,0.000005,0.000002,0.000003,0,0.060332,7.848516,0.006757,1174.2318,24232.4997,13498.01138,15304.12953,7696.8231,402.609298,56.037958,3.404425,0.045045,441.107667,1854.17463,1536.571438,2287.90687,11136.048,14234.90379,12276.00528,4416.479354,0.000019,0,0,426.505104,11159.39682,1679.654952,5245.309971,4039.32894,2230.50156,3272.758152,4482.296652,1929.894894,302.263321,249014.825605,1.231834,0,19.586802,28250.5295,42476.1568,10968.0516,3666.811918,69.394433,2.70701,0.220807,1.507525,0,0,1.294328,11.126559,0,1.127443,1.781703,0.335736,6.135537,218.25284,10444.85952,48125.2716,44043.9315,0,0,0,6406.262664,3671.229917,2833.43904,1945.688745,1080.671627,407.14388,214.76247,107.1448,23.050038,0,24.79099,0,45.544678,47.911236,42.86094,116.107214,1323.900224,4672.378943,5362.10334,0.223224,0.625402,0.17371,5881.084338,32.006781,0.650893,6.025972,10660.64648,1162.066752,9154.89036,551.132397,1158.217008,4632.098783,7923.49748,16276.89764,3934.350288,157.577514,19.890375,0.034332,0.045386,0.00004,0.804108,157.385725,0.947747,187699.0287,10652.1786,2.27064,5.164205,0.321508,0,0.432976,0,0.000003,0.000001,0,0.058026,0,0,0.039804,0.349431,0,0.550643,2.053123,17.359576,2719.703724,245558.8368,0,0,0,310529.23,1010475.132,57,-0.4,5.97,0.02,19.48,-420.86,2.23,-5.36,0.3,19.93,-148.03,24.738391,0,0,0,0,0,0,0,0,0,0,0,0,0,0,0,0,0,0,0,0,0,0,0,0,0,0,0,0,0,0,0,0,0,0,0,0,0,0,0,0,0,0,0,0,0,0,0,0,0,0,0,0,0,0,0,0,0,0,0,0,0,0,0,0,0,0,0,0,0,0,0,0,0,0,0,0,0,0,0,0,0,0,0,0,0,0,0,0,0,0,0,0,0,0,0,0,0,0,0,0,0,0,0,0,0,0,0,0,0,0,0,0,0,0,0,0,0,0,0,0,0,0,0,0,0,0,0,0,0,0,0,0,0,0,0,0,0,0,0,0,0,0,0,0,0,0,0,0,0,0,0,0,0,0,0,0,0,0,0,0,0,0,209243.385515,676.4971,159472.2712,0.0112,1.28,45.3123,1741.4834,7809,1,119,1,272.1356,5.3743,-9.3264,0.333,130.28085,0.009132,633.59793,489.824384,423.562282,1266.956784,2484.984708,2492.089731,2350.683684,1249.919184,0.000104,0,0.000005,0.000002,0,0,0.107604,2.127126,0.009901,626.9495,7914.47096,4147.81317,4236.3,1654.341975,94.760148,14.877979,1.057981,0.032587,232.416568,692.26778,470.790432,509.374631,2441.075084,4188.5416,3739.15922,1469.620116,0.00002,0,0.000001,426.505104,4.432292,1138.928337,1504.07709,1415.265606,736.033942,963.06405,2958.91222,1182.351478,177.652554,96835.637623,0.36623,0,5.916517,9628.34283,10347.08304,2758.410774,1884.410367,3.904905,0.500804,0.244416,1.187885,0,0,0.39492,1.902567,0,0.808171,1.544272,0.224743,1.457987,39.381622,4443.619936,11192.3,13558.752,0,0,0,1207.953875,968.742008,857.756311,687.446514,335.10503,132.219445,80.963421,29.985925,1.601003,0,18.677881,0,33.524479,70.962066,78.663122,113.869676,1299.522678,873.992285,526.62855,0.151851,0.600786,0.175404,2140.497279,9.694797,0.178302,1.815463,5.271754,996.21972,1.163272,312.679229,382.14624,1126.53774,3048.08527,7393.85856,1934.180663,66.939707,2.238858,0.000057,0.000043,0.00004,0.245088,50.398803,0.1117,50043.3759,4161.465125,3.253288,3.119477,0.116183,0,0.093833,0,0.000003,0.000001,0,0.017784,0,0,0.108681,0.203249,0,0.20293,0.942147,6.757819,992.689755,71557.8046,0,0,0,93069.9819,327983.1868,0,0,0,0,0,0,0,0,0,0,0,0,0,0,0,0,0,0,0,0,0,0,0,0,0,0,0,0,0,0,0,0,0,0,0,0,0,0,0,0,0,0,0,0,0,0,0,0,0,0,0,0,0,0,0,0,0,0,0,0,0,0,0,0,0,0,0,0,0,0,0,0,0,0,0,0,0,0,0,0,0,0,0,0,0,0,0,0,0,0,0,0,0,0,0,0,0,0,0,0,0,0,0,0,0,0,0,0,0,0,0,0,0,0,0,0,0,0,0,0,0,0,0,0,0,0,0,0,0,0,0,0,0,0,0,0,0,0,0,0,0,0,0,0,0,0,0,0,0,0,0,0,0,0,0,0,0,0,0,0,0,0,0,0,0,0,0,0,0,0,0,0,0,0,0,0,0,0,0,0,0,0,0,0,0,0,0,0,0,0,0,0,0,0,0,0,0,0,0,0,0,0,0,0,0,0,0,0,0,0,0,0,0,0,0,0,0,0,0,0,0,0,0,0,0,0,0,0,0,0,0,0,0,0,0,0,0,0,0,0,0,0,0,0,0,0,0,0,0,0,0,0,0,0,0,0,0,0,0,0,0,0,0,0,0,0,0,0,0,0,0,0,0,0,0,0,0,0,0,0,0,0,0,0,0,0,0,0,0,0,0,0,0,0,0,0,0,0,0,0,0,0,0,0,0,0,0,0,0,0,0,0,0,0,0,0,0,0,0,0,0,0,0,0,0,0,0,0,0,0,0,0,0,0,0,0,0,0,0,0,0,0,0,0,0,0,0,0,0,0,0,0,0,0,0,0,0,0,0,0,0,0,0,0,0,0,0,0,0,0,0,0,0,0,0,0,0,0,0,0,0,0,0,0,0,0,0,0,0,0,0,0,0,0,0,0,0,0,0,0,0,0,0,0,0,0,0,0,0,0,0,0,0,0,0,0,0,0,0,0,0,0,0,0,0,0,0,0,0,0,0,0,0,0,0,0,0,0,0,0,0,0,0,0,0,0,0,0,0,0,0,0,0,0,0,0,0,0,0,0,0,0,0,0,0,0,0,0,0,0,0,0,0,0,0,0,0,0,0,0,0,0,0,0,0,0,252816.126767,-7047.7083,188111.7942,0.0106,1.56,58.1478,2048.4054,7296,1,147,1,332.134,6.3332,-7.5576,-0.942,170.353515,0.008475,773.982636,739.449326,510.303829,1332.944816,3413.38646,3056.99178,2355.967452,944.197836,0.000107,0,0.000005,0.000002,0,0,0.039804,4.05105,0,1114.126375,4839.912352,4014.94124,5578.065,2720.44575,142.159654,22.428487,3.839597,0.039942,433.76188,1014.740441,416.926944,545.073961,3132.80284,4596.205,3872.37296,1326.55592,0.00002,0,0,438.44196,110.95119,1163.744849,1235.2953,630.905717,401.049198,1179.248304,1288.66562,1093.332048,50.83848,86170.787918,0.414258,0,5.565933,9035.68527,12593.97312,3072.846132,2685.922498,9.839944,0.694515,0.124043,0.944702,0,0,0.449995,2.126425,0,0.66858,0.946423,0.143423,1.437136,69.321133,5922.49752,13807.46084,12995.64,0,0,0,1589.925962,1085.192576,949.375852,722.887578,353.171806,129.757335,60.584291,7.780402,0.078602,0,18.266748,0,31.999834,22.191586,20.456291,34.83603,765.5223,2512.9392,1398.21957,0.16095,0.577548,0.181764,2073.230175,11.249373,0.259865,2.061306,-595.6994,1298.82684,87.616319,271.448645,325.53255,1014.37527,1138.265645,6260.47488,1176.173924,26.140746,2.514322,-0.00566,0.001131,0.00005,0.274683,44.551133,0.1117,54443.4275,6047.7487,1.398579,2.711281,0.168314,0,0.086527,0,0.000003,0.000001,0,0.021482,0,0,0.039804,0.123513,0,0.105977,0.74223,7.704209,1193.81004,80824.606,0,0,0,105243.3984,353411.346,133.408371,153.561933,0.56,0.92,1.64,-13.419931,-1.413867,0.223841
1bnkA.pdb_A_HIS_82,4.937149,-14.972699,-237.463878,21,346.020486,0.5,-15.800143,-1.477681,-9.978119,-583.484364,8,74.207462,-108.131402,-66.811226,-378.92,-4.57,17,0.56,-3.2,7.59,87.38,137,1,182.338864,68.201116,13.97,2.41,1.74,1.11,12.39,0.46362,25.965,25.984,30.602,56.601,80.802,84.309,87.198,76.196,-0.009447,0.000183,-0.002307,0.001598,0.000367,-0.000393,0.53934,1.588,0.12256,25.204,123.71,123.93,104.6,74.269,19.506,7.0375,1.7194,0.4034,15.611,30.34,28.791,34.387,87.878,104.8,101.89,74.691,-0.004263,0.000038,-0.000942,20.652,8.1626,41.121,50.822,69.318,57.778,62.675,111.43,46.354,12.153,-469.2604,0.95744,0.000007,5.7649,164.41,174.44,75.453,52.671,3.1895,1.5455,1.3877,1.6442,0.000134,0.000089,-0.94343,3.7506,0.000027,1.2297,2.3219,1.2729,2.2306,7.8779,77.588,175,209.24,-0.000115,-0.000157,1.8595,58.375,50.762,47.101,41.199,23.89,12.781,7.9485,8.5151,7.6647,2.9268,7.5914,1.6482,9.4726,23.372,26.768,26.514,50.163,37.729,34.23,0.44708,0.80276,0.41009,72.297,-4.5394,0.76778,-2.0485,-1.9841,36.108,2.6344,22.387,24.928,40.356,115.91,145.87,72.179,16.979,3.1145,-0.004129,0.008162,-0.006351,0.74112,16.022,0.55987,381.69,72.925,3.9977,2.9766,0.90889,0.9129,0.5215,0,0.001542,0.000979,0,-0.20231,0.19605,0,0.54474,1.1296,0.51362,1.5875,2.1471,4.0673,40.133,430.19,-0.000421,-0,-0.000211,480.51,916.82,-0.021643,1.555431,2.457375,1.901066,1.745226,31.736352,2.219712,1.895369,2.205729,1.835486,2.07408,2.237564,1.414505,347.090885,-7.362805,-4.117334,1.408199,3.445692,1.478021,1.598573,2.209709,1.845127,1.555135,1.843965,2.304161,2.941487,1.748035,2.358817,1.835486,1.682913,0.665989,1.835486,4.273809,0.988199,7.307929,1.428848,2.371044,2.536242,1.829489,1.347581,1.693757,1.576244,1.560431,1.574893,1.426931,1.557853,1.926144,1.951499,1.564635,1.912675,2.238023,2.679332,1.796259,0.795262,2.728716,1.625289,0.122353,2.093982,2.090544,3.080845,3.434772,2.110825,3.467536,2.622604,1.995434,2.142442,1.926202,2.358602,1.571152,2.377612,1.716456,1.885637,1.799642,1.012778,2.389292,3.627434,2.090056,1.835486,1.70536,1.887549,1.328928,3.307284,2.360781,2.56437,2.475008,2.507225,1.405607,1.676532,1.731908,2.321744,1.998068,1.835486,2.005918,1.431297,1.576148,1.901008,2.431872,2.157038,1.977412,1.738094,3.536786,7.877795,6.326155,3.479153,7.909745,1.986523,5.749323,7.142295,5.309191,2.630934,1.322346,0.866913,1.861467,1.905268,1.770112,2.157229,1.85969,1.727358,1.899539,-0.028451,1.965724,0.040612,2.139471,1.941037,1.785468,3.656953,2.471655,3.130168,4.286341,2.159454,-0.02907,0.094202,1.820813,1.903164,3.008409,0.689889,1.988565,1.574693,2.987168,2.425882,1.679923,1.959276,1.122997,0,1.792986,1.81365,1.863002,1.832412,0.291384,?,1.471685,1.84838,0.967963,3.004088,2.302383,2.108372,1.734659,1.955383,1.734136,1.212286,1.694419,1.931879,2.044238,-189.46,-2.285,8.5,0.28,-1.6,3.795,43.69,68.5,0.5,91.169432,34.100558,6.985,1.205,0.87,0.555,6.195,0.23181,12.9825,12.992,15.301,28.3005,40.401,42.1545,43.599,38.098,-0.004724,0.000091,-0.001153,0.000799,0.000183,-0.000197,0.26967,0.794,0.06128,12.602,61.855,61.965,52.3,37.1345,9.753,3.51875,0.8597,0.2017,7.8055,15.17,14.3955,17.1935,43.939,52.4,50.945,37.3455,-0.002132,0.000019,-0.000471,10.326,4.0813,20.5605,25.411,34.659,28.889,31.3375,55.715,23.177,6.0765,-234.6302,0.47872,0.000004,2.88245,82.205,87.22,37.7265,26.3355,1.59475,0.77275,0.69385,0.8221,0.000067,0.000045,-0.471715,1.8753,0.000014,0.61485,1.16095,0.63645,1.1153,3.93895,38.794,87.5,104.62,-0.000057,-0.000078,0.92975,29.1875,25.381,23.5505,20.5995,11.945,6.3905,3.97425,4.25755,3.83235,1.4634,3.7957,0.8241,4.7363,11.686,13.384,13.257,25.0815,18.8645,17.115,0.22354,0.40138,0.205045,36.1485,-2.2697,0.38389,-1.02425,-0.99205,18.054,1.3172,11.1935,12.464,20.178,57.955,72.935,36.0895,8.4895,1.55725,-0.002065,0.004081,-0.003175,0.37056,8.011,0.279935,190.845,36.4625,1.99885,1.4883,0.454445,0.45645,0.26075,0,0.000771,0.000489,0,-0.101155,0.098025,0,0.27237,0.5648,0.25681,0.79375,1.07355,2.03365,20.0665,215.095,-0.000211,-0,-0.000105,240.255,458.41,2358106.196747,-651.75055,270713.7102,1.064,12.64,65.23605,10465.5026,30414,1.5,476,241,388.0866,-0.46995,4.0977,-0.79365,343.147245,0.248623,1334.23749,1436.551424,1633.014526,5596.395575,11372.47749,11871.718908,10884.141558,8242.807084,0.000144,0,0.000008,0.000003,0.000001,0,0.216898,5.511313,0.031717,1398.50695,24958.36879,23471.47449,17210.5702,10561.497414,677.394615,66.630698,4.910864,0.045705,415.424321,1573.17451,1572.449256,2188.09639,15325.395932,17584.1824,15573.47894,7991.339472,0.000028,0,0.000001,639.757656,676.739127,2630.48981,4587.625707,7154.969301,5130.224176,6595.227575,17767.95922,2534.590366,269.058913,363713.294996,1.529865,0,45.810201,40225.37265,55717.8804,10843.35063,3819.648249,26.526753,3.648369,1.291102,3.025657,0,0,1.538451,23.676225,0,1.66328,5.03771,1.627772,9.625262,158.1516,10657.138534,55814.5,64841.3836,0,0,0,7877.881375,5856.970322,3679.271064,2262.463684,944.8495,347.687933,118.958841,126.829008,70.25349,14.453416,36.00601,5.911517,285.988214,420.057944,495.213354,535.455533,2755.95522,2687.757366,2952.23481,0.310531,0.97429,0.263106,8486.619493,36.408031,0.909412,7.218402,-142.42217,1582.234506,185.928576,691.243399,1090.16376,3267.01998,20614.24577,32105.54939,6913.809873,493.57953,27.642278,-0.000625,0.001772,0.00006,0.953262,359.605779,0.817206,239815.827,10127.313525,12.962942,8.623806,1.32927,1.451913,0.533925,0,0.000004,0.000001,0,0.069689,0.136882,0,0.211501,1.641975,0.947192,1.941401,5.127704,25.998182,3112.093419,305335.9563,0,0,0,385224.867,1364970.7842,0.003529,-0.002355,0.00153,0.003095,0.035372,0.003017,0.001579,0.002486,0.001786,0.002316,0.000126,0.001301,0.223513,0.006587,-0.012308,0.001643,0.005541,0.001504,0.00188,0.002957,0.002028,0.001782,0.002232,0.002874,0.003376,0.001711,0.005144,0.001786,0.001694,0.00079,0.001786,0.003815,0.000997,0.004992,0.001745,0.002702,0.003285,0.002264,0.001411,0.001823,0.001632,0.002269,0.001514,0.001816,0.0019,0.002096,0.002387,0.001634,0.002215,0.002824,0.003301,0.001743,0.001624,0.002615,0.001462,0.000163,0.002423,0.002543,0.0031,0.004068,0.002552,0.002682,0.003678,0.003234,0.002263,0.00225,0.003764,0.001313,0.002936,0.001874,0.002266,0.002332,0.00118,0.003779,0.003851,0.002008,0.001786,0.001519,0.00221,0.00108,0.004205,0.002687,0.002339,0.002297,0.003154,0.001985,0.001962,0.001973,0.002804,0.001943,0.001786,0.001147,0.001415,0.001422,0.002024,0.003166,0.002945,0.003089,0.002667,0.004302,0.007807,0.003843,0.005276,0,0.001658,0.005799,0.007403,0.007145,0.002657,0.002275,0.001059,0.001949,0.001848,0.001705,0.002465,0.002199,0.002061,0.002222,-0.000039,0.00244,0.000053,0.002407,0.002112,0.002113,0.003603,0.002726,0.003807,0.00407,0.002265,-0.000034,0.000132,0.001903,0.002227,0.003695,0.00048,0.002325,0.001899,0.002631,0.002729,0.001679,0.002093,0.00084,0,0.001739,0.001848,0.001795,0.002147,0.000167,-9999,0.000918,0.001337,0.000829,0.002554,0.002123,0.002446,0.001927,0.002315,0.00169,0.001184,0.001641,0.002262,0.002396,2801908.91019,-462.73535,252654.383,0.8036,14.56,100.07415,9402.088,26372.5,1.5,501.5,3.5,363.22,8.0012,1.6008,-4.4289,344.86326,0.269901,1245.631927,1342.281472,1547.206518,5352.558466,13089.398787,12652.167321,11219.374269,6353.374872,0.00014,0,0.000008,0.000004,0.000001,0,0.161406,7.362524,0.004618,1431.057916,19689.869165,21793.83408,20089.6852,11828.600823,702.986487,92.497381,8.890502,0.270343,605.425802,1928.04632,1272.27429,2012.860238,14301.792988,18131.6576,15906.710185,7058.784992,0.000028,0,0.000001,645.726084,1913.599131,2443.450941,4040.298178,4660.24914,3444.955472,6400.214313,7784.38837,3120.157271,321.534352,306059.09412,1.520367,0,50.817305,38443.743685,53164.951,9792.365793,5401.332043,36.582608,4.301443,1.600504,3.496885,0,0,1.505294,24.831597,0,2.0395,5.388317,1.727109,6.723475,167.570811,11393.487448,55246.625,62458.14,0,0,4.775568,6340.10875,4087.178573,3366.591076,2455.130808,979.58556,343.962272,146.647043,69.352935,22.482941,2.489214,75.764829,0,120.538361,305.299087,327.703225,522.870663,2692.373617,4757.83441,4405.94868,0.311742,0.929331,0.258113,7602.246441,35.630432,1.114936,7.057185,-495.290883,2221.27389,594.162576,707.126976,946.964864,2944.010556,10779.39818,26720.539535,5537.536791,179.497743,12.986686,-0.001977,0.002786,0.000065,0.921153,289.645716,0.912742,235061.87805,10958.476212,13.204003,11.382965,1.404712,1.308565,0.519779,0,0.000004,0.000002,0,0.071344,0.23084,0,0.362813,1.497115,0.677064,1.938234,5.019812,25.488142,2873.342202,306026.41125,0,0,0,383103.41535,1318364.2395,-9999,-9999,-9999,-9999,-9999,-9999,-9999,-9999,-9999,-9999,-9999,-9999,-9999,-9999,-9999,-9999,-9999,-9999,-9999,-9999,-9999,-9999,-9999,-9999,-9999,-9999,-9999,-9999,-9999,-9999,-9999,-9999,-9999,-9999,-9999,-9999,-9999,-9999,-9999,-9999,-9999,-9999,-9999,-9999,-9999,-9999,-9999,-9999,-9999,-9999,-9999,-9999,-9999,-9999,-9999,-9999,-9999,-9999,-9999,-9999,-9999,-9999,-9999,-9999,-9999,-9999,-9999,-9999,-9999,-9999,-9999,-9999,-9999,-9999,-9999,-9999,-9999,-9999,-9999,-9999,-9999,-9999,-9999,-9999,-9999,-9999,-9999,-9999,-9999,-9999,-9999,-9999,-9999,-9999,-9999,-9999,-9999,-9999,-9999,-9999,-9999,-9999,-9999,-9999,-9999,-9999,-9999,-9999,-9999,-9999,-9999,-9999,-9999,-9999,-9999,-9999,-9999,-9999,-9999,-9999,-9999,-9999,-9999,-9999,-9999,-9999,-9999,-9999,-9999,-9999,-9999,-9999,-9999,-9999,-9999,-9999,-9999,-9999,-9999,-9999,-9999,-9999,-9999,-9999,-9999,-9999,-9999,-9999,-9999,-9999,-9999,-9999,-9999,-9999,-9999,-9999,-9999,-9999,-9999,-9999,-9999,-9999,7860.353989,-2.172502,902.379034,0.003547,0.042133,0.217454,34.885009,101.38,0.005,1.586667,0.803333,1.293622,-0.001566,0.013659,-0.002646,1.143824,0.000829,4.447458,4.788505,5.443382,18.654652,37.908258,39.572396,36.280472,27.476024,0,0,0,0,0,0,0.000723,0.018371,0.000106,4.66169,83.194563,78.238248,57.368567,35.204991,2.257982,0.222102,0.01637,0.000152,1.384748,5.243915,5.241498,7.293655,51.084653,58.613941,51.911596,26.637798,0,0,0,2.132526,2.255797,8.768299,15.292086,23.849898,17.100747,21.984092,59.226531,8.448635,0.896863,1212.37765,0.0051,0,0.152701,134.084575,185.726268,36.144502,12.732161,0.088423,0.012161,0.004304,0.010086,0,0,0.005128,0.078921,0,0.005544,0.016792,0.005426,0.032084,0.527172,35.523795,186.048333,216.137945,0,0,0,26.259605,19.523234,12.264237,7.541546,3.149498,1.15896,0.396529,0.422763,0.234178,0.048178,0.12002,0.019705,0.953294,1.400193,1.650711,1.784852,9.186517,8.959191,9.840783,0.001035,0.003248,0.000877,28.288732,0.12136,0.003031,0.024061,-0.474741,5.274115,0.619762,2.304145,3.633879,10.890067,68.714153,107.018498,23.046033,1.645265,0.092141,-0.000002,0.000006,0,0.003178,1.198686,0.002724,799.38609,33.757712,0.04321,0.028746,0.004431,0.00484,0.00178,0,0,0,0,0.000232,0.000456,0,0.000705,0.005473,0.003157,0.006471,0.017092,0.086661,10.373645,1017.786521,0,0,0,1284.08289,4549.902614,-9999,-9999,-9999,-9999,-9999,-9999,-9999,-9999,-9999,-9999,-9999,-9999,-9999,-9999,-9999,-9999,-9999,-9999,-9999,-9999,-9999,-9999,-9999,-9999,-9999,-9999,-9999,-9999,-9999,-9999,-9999,-9999,-9999,-9999,-9999,-9999,-9999,-9999,-9999,-9999,-9999,-9999,-9999,-9999,-9999,-9999,-9999,-9999,-9999,-9999,-9999,-9999,-9999,-9999,-9999,-9999,-9999,-9999,-9999,-9999,-9999,-9999,-9999,-9999,-9999,-9999,-9999,-9999,-9999,-9999,-9999,-9999,-9999,-9999,-9999,-9999,-9999,-9999,-9999,-9999,-9999,-9999,-9999,-9999,-9999,-9999,-9999,-9999,-9999,-9999,-9999,-9999,-9999,-9999,-9999,-9999,-9999,-9999,-9999,-9999,-9999,-9999,-9999,-9999,-9999,-9999,-9999,-9999,-9999,-9999,-9999,-9999,-9999,-9999,-9999,-9999,-9999,-9999,-9999,-9999,-9999,-9999,-9999,-9999,-9999,-9999,-9999,-9999,-9999,-9999,-9999,-9999,-9999,-9999,-9999,-9999,-9999,-9999,-9999,-9999,-9999,-9999,-9999,-9999,-9999,-9999,-9999,-9999,-9999,-9999,-9999,-9999,-9999,-9999,-9999,-9999,-9999,-9999,-9999,-9999,-9999,-9999,36550600.040032,3.462906,442498.13591,0.000007,0.001143,0.025029,1141.962792,5617.293571,0.000013,1.386384,0.341508,0.892987,0.000821,0.000185,0.000018,0.713469,0,10.773855,12.642955,15.923862,201.420549,774.561317,847.788327,742.171342,517.970085,0,0,0,0,0,0,0,0.000179,0,12.114883,3911.710878,4142.755096,1805.303762,735.9239,3.191488,0.026137,0.000144,0,1.015138,15.147284,15.006499,28.285911,1498.819179,1876.73994,1489.710675,433.212844,0,0,0,2.406172,3.670331,43.17818,139.707697,321.525636,218.883721,391.88463,1977.233582,39.515088,0.625632,789337.642492,0.000014,0,0.01366,10191.77604,19138.236485,694.019321,85.782895,0.00415,0.000099,0.000016,0.000057,0,0,0.000014,0.00358,0,0.000017,0.000154,0.00002,0.000549,0.151768,677.080759,18816.061466,26984.472827,0,0,0,365.542215,208.656729,80.023326,30.324881,5.252047,0.759547,0.084422,0.094603,0.030697,0.00123,0.008372,0.000208,1.134037,2.193752,3.11478,3.248991,52.302916,42.490028,52.192385,0.000001,0.000006,0,437.147729,0.007841,0.000006,0.000311,0.174789,14.736044,0.289149,2.949629,7.753464,69.107154,3063.287272,7560.838257,295.203628,1.589279,0.004497,0,0,0,0.000005,0.926502,0.000004,353614.778554,613.968181,0.001287,0.000448,0.000018,0.000016,0.000002,0,0,0,0,0,0,0,0,0.000023,0.000005,0.000024,0.000155,0.004032,57.086942,566848.649708,0,0,0,895495.083315,11406878.874476,0,0,0,0,0,0,0,0,0,0,0,0,0,0,0,0,0,0,0,0,0,0,0,0,0,0,0,0,0,0,0,0,0,0,0,0,0,0,0,0,0,0,0,0,0,0,0,0,0,0,0,0,0,0,0,0,0,0,0,0,0,0,0,0,0,0,0,0,0,0,0,0,0,0,0,0,0,0,0,0,0,0,0,0,0,0,0,0,0,0,0,0,0,0,0,0,0,0,0,0,0,0,0,0,0,0,0,0,0,0,0,0,0,0,0,0,0,0,0,0,0,0,0,0,0,0,0,0,0,0,0,0,0,0,0,0,0,0,0,0,0,0,0,0,0,0,0,0,0,0,0,0,0,0,0,0,0,0,0,0,0,0,137,-3.2,7.59,0.56,13.97,-378.92,2.41,1.74,1.11,87.38,-4.57,68.201116,476580.073242,678.645,169858.4684,0.0056,-12.16,45.3882,13487.103,15481,1,323,1,246.5705,-10.0979,-1.7922,-1.0878,170.12709,0.078394,806.88834,645.728384,519.62196,3693.951063,10724.04144,8488.23012,6621.031338,3428.743804,0.000088,0,0.000005,0.000004,0,0,0.107604,8.381305,0,649.330652,8004.28442,10000.77921,13822.89,11859.27392,501.811356,85.864537,3.318958,0.454188,239.332241,1040.41928,577.029222,1002.793694,12766.91584,12876.776,8981.90917,3601.151874,0.000018,0,0.000001,426.505104,2499.061616,1138.928337,1504.07709,1415.265606,650.926948,2516.714625,2503.27495,1134.51415,42.265703,170166.725701,0.982812,0,77.53214,20335.8729,43297.7524,4847.553438,2456.522769,17.766153,1.942075,1.754192,3.417141,0,0,0.941987,40.221434,0,1.139834,6.135156,2.211664,3.823471,59.45136,5680.60542,40418,37020.8332,0,0,0,5690.103125,3524.354898,2491.690001,1092.18549,342.05702,64.131224,24.98452,10.802256,2.884227,0.555038,18.677881,0,33.524479,70.962066,78.663122,113.869676,1646.34966,2207.297416,4387.6014,0.206931,0.619498,0.175404,4485.378177,21.501322,0.886095,4.380103,-656.479167,996.21972,798.48664,312.679229,382.14624,1124.197092,2884.07262,9003.97162,1755.032385,82.057809,8.606298,-0.002698,0.002094,0.00004,0.566431,141.443818,1.811067,155454.7032,5337.38075,17.459155,9.169119,1.616915,1.412713,0.867359,0,0.000002,0.000001,0,0.047377,0.635712,0,0.907864,2.311726,0.935302,2.886392,5.9567,17.540638,1522.405222,193921.0482,0,0,0,243330.264,820865.6188,0,0,0,0,0,0,0,0,0,0,0,0,0,0,0,0,0,0,0,0,0,0,0,0,0,0,0,0,0,0,0,0,0,0,0,0,0,0,0,0,0,0,0,0,0,0,0,0,0,0,0,0,0,0,0,0,0,0,0,0,0,0,0,0,0,0,0,0,0,0,0,0,0,0,0,0,0,0,0,0,0,0,0,0,0,0,0,0,0,0,0,0,0,0,0,0,0,0,0,0,0,0,0,0,0,0,0,0,0,0,0,0,0,0,0,0,0,0,0,0,0,0,0,0,0,0,0,0,0,0,0,0,0,0,0,0,0,0,0,0,0,0,0,0,0,0,0,0,0,0,0,0,0,0,0,0,0,0,0,0,0,0,0,0,0,0,0,0,0,0,0,0,0,0,0,0,0,0,0,0,0,0,0,0,0,0,0,0,0,0,0,0,0,0,0,0,0,0,0,0,0,0,0,0,0,0,0,0,0,0,0,0,0,0,0,0,0,0,0,0,0,0,0,0,0,0,0,0,0,0,0,0,0,0,0,0,0,0,0,0,0,0,0,0,0,0,0,0,0,0,0,0,0,0,0,0,0,0,0,0,0,0,0,0,0,0,0,0,0,0,0,0,0,0,0,0,0,0,0,0,0,0,0,0,0,0,0,0,0,0,0,0,0,0,0,0,0,0,0,0,0,0,0,0,0,0,0,0,0,0,0,0,0,0,0,0,0,0,0,0,0,0,0,0,514849.13901,676.4971,159472.2712,0.0112,1.28,45.3123,1741.4834,7809,1,119,1,272.1356,5.3743,-9.3264,0.333,130.28085,0.009132,633.59793,489.824384,423.562282,1266.956784,2484.984708,2492.089731,2350.683684,1249.919184,0.000104,0,0.000005,0.000002,0,0,0.107604,2.127126,0.009901,626.9495,7914.47096,4147.81317,4236.3,1654.341975,94.760148,14.877979,1.057981,0.032587,232.416568,692.26778,470.790432,509.374631,2441.075084,4188.5416,3739.15922,1469.620116,0.00002,0,0.000001,426.505104,4.432292,1138.928337,1504.07709,1415.265606,736.033942,963.06405,2958.91222,1182.351478,177.652554,96835.637623,0.36623,0,5.916517,9628.34283,10347.08304,2758.410774,1884.410367,3.904905,0.500804,0.244416,1.187885,0,0,0.39492,1.902567,0,0.808171,1.544272,0.224743,1.457987,39.381622,4443.619936,11192.3,13558.752,0,0,0,1207.953875,968.742008,857.756311,687.446514,335.10503,132.219445,80.963421,29.985925,1.601003,0,18.677881,0,33.524479,70.962066,78.663122,113.869676,1299.522678,873.992285,526.62855,0.151851,0.600786,0.175404,2140.497279,9.694797,0.178302,1.815463,5.271754,996.21972,1.163272,312.679229,382.14624,1126.53774,3048.08527,7393.85856,1934.180663,66.939707,2.238858,0.000057,0.000043,0.00004,0.245088,50.398803,0.1117,50043.3759,4161.465125,3.253288,3.119477,0.116183,0,0.093833,0,0.000003,0.000001,0,0.017784,0,0,0.108681,0.203249,0,0.20293,0.942147,6.757819,992.689755,71557.8046,0,0,0,93069.9819,327983.1868,0,0,0,0,0,0,0,0,0,0,0,0,0,0,0,0,0,0,0,0,0,0,0,0,0,0,0,0,0,0,0,0,0,0,0,0,0,0,0,0,0,0,0,0,0,0,0,0,0,0,0,0,0,0,0,0,0,0,0,0,0,0,0,0,0,0,0,0,0,0,0,0,0,0,0,0,0,0,0,0,0,0,0,0,0,0,0,0,0,0,0,0,0,0,0,0,0,0,0,0,0,0,0,0,0,0,0,0,0,0,0,0,0,0,0,0,0,0,0,0,0,0,0,0,0,0,0,0,0,0,0,0,0,0,0,0,0,0,0,0,0,0,0,0,0,0,0,0,0,0,0,0,0,0,0,0,0,0,0,0,0,0,0,0,0,0,0,0,0,0,0,0,0,0,0,0,0,0,0,0,0,0,0,0,0,0,0,0,0,0,0,0,0,0,0,0,0,0,0,0,0,0,0,0,0,0,0,0,0,0,0,0,0,0,0,0,0,0,0,0,0,0,0,0,0,0,0,0,0,0,0,0,0,0,0,0,0,0,0,0,0,0,0,0,0,0,0,0,0,0,0,0,0,0,0,0,0,0,0,0,0,0,0,0,0,0,0,0,0,0,0,0,0,0,0,0,0,0,0,0,0,0,0,0,0,0,0,0,0,0,0,0,0,0,0,0,0,0,0,0,0,0,0,0,0,0,0,0,0,0,0,0,0,0,0,0,0,0,0,0,0,0,0,0,-65.944484,-27.352729,1.22,1.08,0.69,-15.766631,-0.883593,0.435626
1bnkA.pdb_A_LEU_83,4.912415,0,781.72678,13,101.808592,0,-0.275213,0,0,679.918189,10,205.717574,26.791735,24.299186,-448.27,-148.5,19,0.01,3.8,5.98,154.35,113,1,178.925839,22.89957,17.65,-4.19,-1.03,-0.98,13.731,0.16909,31.076,24.851,16.98,65.263,132.72,100.68,75.931,44.999,-0.009354,0.000101,-0.002307,0.002279,0.000909,-0.000393,0.19951,5.2779,0,25.763,64.702,80.697,132.15,159.68,25.726,12.201,1.9303,1.1259,15.331,34.292,20.042,29.162,145.28,122.87,88.153,48.214,-0.004222,0.000101,-0.000627,20.652,306.16,27.697,29.595,20.417,11.266,40.155,22.465,24.475,3.4778,-362.6275,1.0265,0.000005,13.449,123.69,248.21,64.246,46.639,5.5702,1.2566,1.2641,2.0783,0.000134,0.000098,-0.99847,10.724,0.000012,0.92692,2.6423,1.7375,1.7141,7.5466,73.215,230.96,176.93,-0.000091,-0.000157,0,97.475,69.429,52.901,26.51,14.318,5.0177,3.1433,1.2686,0.3763,0.18964,2.4604,0,3.5391,3.0362,2.9387,4.2947,32.82,58.504,128.18,0.46285,0.77171,0.42772,62.041,-4.7366,1.1541,-2.1382,330.87,27.59,303.1,13.967,15.33,27.857,24.882,61.726,24.315,4.8329,2.7633,0.65337,0.25656,-0.006351,0.76429,8.8281,3.2348,407.28,73.19,4.3673,3.0804,1.779,1.5475,1.6632,1.4325,0.001509,0.000979,0,-0.23418,3.2426,0,1.6666,2.0465,1.821,1.8182,2.7743,4.3126,37.934,450.78,-0.000462,-0,-0.000268,506.4,895.34,-0.012297,2.388468,95.422139,2.777971,0.040828,-46.037249,2.27317,4.381414,2.372847,2.37983,2.660574,0.982471,2.316053,-645.250419,5.411221,4.991061,2.037884,1.652081,2.305331,1.992289,1.59842,2.777241,3.346199,2.88387,2.625691,2.265035,2.242454,1.718577,2.37983,3.122948,2.152992,2.37983,2.050326,4.303554,0,1.903541,1.612885,2.156618,3.029558,3.797765,2.922907,3.59536,2.302288,5.803444,1.831176,2.3008,1.745258,2.16046,3.382937,2.933703,2.532864,2.257931,2.305787,2.76302,2.352213,2.116947,6.090471,1.83717,1.585664,1.177215,0.867184,1.760208,0.904835,1.804593,0.744366,2.160706,2.699505,1.95168,4.793349,2.336359,3.194843,2.095967,2.081505,2.336573,2.545429,4.320403,3.444201,2.37983,2.42941,2.610001,4.973547,1.927907,2.312715,3.804824,4.410465,2.515641,1.764083,2.063611,2.989471,2.566693,2.044661,2.37983,0,3.121135,2.810872,2.787998,2.039395,1.684364,1.012593,0.8958,0.682838,0.499029,0.526778,1.476775,0,0.956402,0.96755,1.015215,1.116467,2.241898,2.705196,4.270985,2.505907,2.374814,2.392602,2.415633,2.535041,3.40524,2.590683,6.305149,1.958979,6.202699,1.741246,1.556372,1.605408,1.014822,1.359172,1.371874,1.581013,2.494336,6.044564,3.876554,2.361644,2.563718,2.163191,5.218827,2.774797,2.06206,4.260589,3.275314,4.300538,4.346245,4.681415,6.662938,2.273105,2.355604,2.321776,2.773321,6.324203,?,5.898729,4.369488,4.486688,4.494187,3.88082,2.917518,2.141446,2.678424,2.469856,2.452477,2.793916,2.661207,2.608309,-0,-0,0,0,0,0,0,0,0,0,0,0,-0,-0,-0,0,0,0,0,0,0,0,0,0,0,-0,0,-0,0,0,-0,0,0,0,0,0,0,0,0,0,0,0,0,0,0,0,0,0,0,0,0,-0,0,-0,0,0,0,0,0,0,0,0,0,0,-0,0,0,0,0,0,0,0,0,0,0,0,0,0,-0,0,0,0,0,0,0,0,0,0,0,-0,-0,0,0,0,0,0,0,0,0,0,0,0,0,0,0,0,0,0,0,0,0,0,0,0,0,-0,0,-0,0,0,0,0,0,0,0,0,0,0,0,0,0,-0,0,0,0,0,0,0,0,0,0,0,0,0,0,0,-0,0,0,0,0,0,0,0,0,0,0,-0,-0,-0,0,0,0,0,0,0,0,0,0,0,0,0,0,0,0,0,0,0,0,0,0,0,0,0,0,0,0,0,0,0,0,0,0,0,0,0,0,0,0,0,0,0,0,0,0,0,0,0,0,0,0,0,0,0,0,0,0,0,0,0,0,0,0,0,0,0,0,0,0,0,0,0,0,0,0,0,0,0,0,0,0,0,0,0,0,0,0,0,0,0,0,0,0,0,0,0,0,0,0,0,0,0,0,0,0,0,0,0,0,0,0,0,0,0,0,0,0,0,0,0,0,0,0,0,0,0,0,0,0,0,0,0,0,0,0,0,0,0,0,0,0,0,0,0,0,0,0,0,0,0,0,0,0,0,0,0,0,0,0,0,0,0,0,0,0.002909,0.014803,0.001118,0.000033,-0.022618,0.001508,0.000945,0.001135,0.00119,0.00136,0.000072,0.001178,-0.299056,0.006018,0.004276,0.000799,0.000909,0.001017,0.000952,0.000884,0.001232,0.001458,0.001433,0.001411,0.001127,0.001179,0.001198,0.00119,0.001302,0.001247,0.00119,0.000941,0.001689,0,0.000819,0.000959,0.001241,0.001503,0.001239,0.000994,0.001158,0.000637,0.001508,0.000904,0.001178,0.000888,0.001145,0.001233,0.001394,0.001396,0.001188,0.001178,0.000914,0.00116,0.000965,0.001848,0.00084,0.000923,0.000628,0.000545,0.000895,0.000302,0.001269,0.000951,0.000984,0.001281,0.001016,0.001014,0.001285,0.001293,0.001086,0.001117,0.001192,0.001679,0.001479,0.001317,0.00119,0.00119,0.001252,0.000897,0.000956,0.001322,0.001187,0.000946,0.001177,0.00087,0.001025,0.001321,0.001335,0.001075,0.00119,0,0.001024,0.000894,0.001111,0.00114,0.001168,0.000854,0.000964,0.000557,0.000311,0.000193,0.001074,0,0.000399,0.000543,0.000582,0.000919,0.001247,0.001679,0.001547,0.001194,0.001166,0.001178,0.001164,0.001239,0.001459,0.001247,0.001903,0.001006,0.001817,0.000882,0.000812,0.00098,0.000528,0.000698,0.000836,0.000798,0.000966,0.001201,0.00133,0.001177,0.001238,0.001062,0.000853,0.001328,0.001028,0.001102,0.001495,0.001029,0.001006,0.000926,0,0.001174,0.00116,0.001188,0.001296,0.000515,-9999,0.000841,0.000791,0.000891,0.001159,0.000997,0.001266,0.000961,0.001302,0.001224,0.001214,0.001194,0.001271,0.001259,2309496.234396,2908.3725,184702.92945,0.00855,-9.31,50.0227,5626.82925,12034.5,1,294.5,2,328.996,-10.70545,1.4626,1.5386,167.669241,0.044267,842.128524,679.575446,462.51822,3252.153184,10709.44224,8125.32906,5509.857084,2121.747849,0.000097,0,0.000005,0.000003,0.000001,0,0.039804,12.470094,0,671.783107,6989.951166,8236.298956,13339.88175,10389.18,383.214496,65.654801,2.49416,0.269288,301.568435,1195.624872,539.039611,965.145552,10789.07392,11414.438695,7862.277917,2539.985841,0.000019,0,0,426.505104,21754.65804,847.652836,1466.37306,943.54103,461.449727,2243.740935,876.382115,1076.275888,94.538776,133065.925417,0.865345,0,39.254941,16828.828485,36689.90578,4693.748514,2588.604417,36.947972,1.911,0.614808,2.293996,0,0,0.852643,20.613512,0,1.003349,2.733314,0.711246,2.508782,73.473698,5949.15804,36987.78208,29732.20185,0,0,0,4589.171737,2570.435153,1848.916401,884.413365,388.418704,95.097959,53.018041,8.982639,0.894631,0.125324,15.422279,0,29.034953,28.564873,25.748449,67.275831,1263.7341,3511.293072,6437.00733,0.191081,0.586623,0.178327,3589.847362,20.067316,0.789479,3.961593,24418.702305,915.96041,20267.019434,258.976114,364.217805,1364.603002,1579.845267,6847.203454,1216.309245,35.182304,5.536202,0.07029,0.02801,0.00004,0.512113,83.251631,1.622074,134239.488,5931.500575,5.5316,6.235808,0.860938,0.629144,0.572507,0,0.000002,0.000001,0,0.043071,0.712659,0,0.332503,0.886523,0.727927,0.879909,2.357739,13.188146,1432.141269,172062.726,0,0,0,215270.64,692518.6298,-9999,-9999,-9999,-9999,-9999,-9999,-9999,-9999,-9999,-9999,-9999,-9999,-9999,-9999,-9999,-9999,-9999,-9999,-9999,-9999,-9999,-9999,-9999,-9999,-9999,-9999,-9999,-9999,-9999,-9999,-9999,-9999,-9999,-9999,-9999,-9999,-9999,-9999,-9999,-9999,-9999,-9999,-9999,-9999,-9999,-9999,-9999,-9999,-9999,-9999,-9999,-9999,-9999,-9999,-9999,-9999,-9999,-9999,-9999,-9999,-9999,-9999,-9999,-9999,-9999,-9999,-9999,-9999,-9999,-9999,-9999,-9999,-9999,-9999,-9999,-9999,-9999,-9999,-9999,-9999,-9999,-9999,-9999,-9999,-9999,-9999,-9999,-9999,-9999,-9999,-9999,-9999,-9999,-9999,-9999,-9999,-9999,-9999,-9999,-9999,-9999,-9999,-9999,-9999,-9999,-9999,-9999,-9999,-9999,-9999,-9999,-9999,-9999,-9999,-9999,-9999,-9999,-9999,-9999,-9999,-9999,-9999,-9999,-9999,-9999,-9999,-9999,-9999,-9999,-9999,-9999,-9999,-9999,-9999,-9999,-9999,-9999,-9999,-9999,-9999,-9999,-9999,-9999,-9999,-9999,-9999,-9999,-9999,-9999,-9999,-9999,-9999,-9999,-9999,-9999,-9999,-9999,-9999,-9999,-9999,-9999,-9999,0,0,0,0,0,0,0,0,0,0,0,0,0,0,0,0,0,0,0,0,0,0,0,0,0,0,0,0,0,0,0,0,0,0,0,0,0,0,0,0,0,0,0,0,0,0,0,0,0,0,0,0,0,0,0,0,0,0,0,0,0,0,0,0,0,0,0,0,0,0,0,0,0,0,0,0,0,0,0,0,0,0,0,0,0,0,0,0,0,0,0,0,0,0,0,0,0,0,0,0,0,0,0,0,0,0,0,0,0,0,0,0,0,0,0,0,0,0,0,0,0,0,0,0,0,0,0,0,0,0,0,0,0,0,0,0,0,0,0,0,0,0,0,0,0,0,0,0,0,0,0,0,0,0,0,0,0,0,0,0,0,0,-9999,-9999,-9999,-9999,-9999,-9999,-9999,-9999,-9999,-9999,-9999,-9999,-9999,-9999,-9999,-9999,-9999,-9999,-9999,-9999,-9999,-9999,-9999,-9999,-9999,-9999,-9999,-9999,-9999,-9999,-9999,-9999,-9999,-9999,-9999,-9999,-9999,-9999,-9999,-9999,-9999,-9999,-9999,-9999,-9999,-9999,-9999,-9999,-9999,-9999,-9999,-9999,-9999,-9999,-9999,-9999,-9999,-9999,-9999,-9999,-9999,-9999,-9999,-9999,-9999,-9999,-9999,-9999,-9999,-9999,-9999,-9999,-9999,-9999,-9999,-9999,-9999,-9999,-9999,-9999,-9999,-9999,-9999,-9999,-9999,-9999,-9999,-9999,-9999,-9999,-9999,-9999,-9999,-9999,-9999,-9999,-9999,-9999,-9999,-9999,-9999,-9999,-9999,-9999,-9999,-9999,-9999,-9999,-9999,-9999,-9999,-9999,-9999,-9999,-9999,-9999,-9999,-9999,-9999,-9999,-9999,-9999,-9999,-9999,-9999,-9999,-9999,-9999,-9999,-9999,-9999,-9999,-9999,-9999,-9999,-9999,-9999,-9999,-9999,-9999,-9999,-9999,-9999,-9999,-9999,-9999,-9999,-9999,-9999,-9999,-9999,-9999,-9999,-9999,-9999,-9999,-9999,-9999,-9999,-9999,-9999,-9999,0,0,0,0,0,0,0,0,0,0,0,0,0,0,0,0,0,0,0,0,0,0,0,0,0,0,0,0,0,0,0,0,0,0,0,0,0,0,0,0,0,0,0,0,0,0,0,0,0,0,0,0,0,0,0,0,0,0,0,0,0,0,0,0,0,0,0,0,0,0,0,0,0,0,0,0,0,0,0,0,0,0,0,0,0,0,0,0,0,0,0,0,0,0,0,0,0,0,0,0,0,0,0,0,0,0,0,0,0,0,0,0,0,0,0,0,0,0,0,0,0,0,0,0,0,0,0,0,0,0,0,0,0,0,0,0,0,0,0,0,0,0,0,0,0,0,0,0,0,0,0,0,0,0,0,0,0,0,0,0,0,0,0,0,0,0,0,0,0,0,0,0,0,0,0,0,0,0,0,0,0,0,0,0,0,0,0,0,0,0,0,0,0,0,0,0,0,0,0,0,0,0,0,0,0,0,0,0,0,0,0,0,0,0,0,0,0,0,0,0,0,0,0,0,0,0,0,0,0,0,0,0,0,0,0,0,0,0,0,0,0,0,0,0,0,0,0,0,0,0,0,0,0,0,0,0,0,0,0,0,0,0,0,0,0,0,0,0,0,0,0,0,0,0,0,0,0,0,0,0,0,0,0,0,0,0,0,0,0,0,0,0,0,0,0,0,0,0,0,0,0,0,0,0,0,0,0,0,0,0,0,0,0,0,0,0,0,0,0,0,0,0,0,0,113,3.8,5.98,0.01,17.65,-448.27,-4.19,-1.03,-0.98,154.35,-148.5,22.89957,1288198.573419,-6836.94,216680.2699,0.0065,-2.66,35.1026,9174.564,11413,1,266,1,302.6975,-3.8548,2.1527,1.372,350.96436,0.038925,1070.039908,702.015899,400.93176,3413.581215,10931.74824,6530.91024,3930.720077,1408.783693,0.000097,0,0.000005,0.000004,0.000001,0,0.039804,15.107989,0,1068.984159,5860.771862,4929.941124,11233.2786,14140.30272,460.032332,85.77181,4.116365,0.504752,367.576056,1224.498736,509.948648,842.63599,13360.23936,10467.78678,5732.854049,1731.171884,0.000019,0,0,426.505104,37648.4952,1199.640161,1413.368415,644.135933,209.389876,1248.940965,892.3098,717.533575,33.691535,130296.41228,0.810319,0,99.45939,12346.36473,39939.4711,4236.895208,2555.537366,15.931886,0.88667,1.018662,3.036188,0,0,0.825545,61.259778,0,0.734186,4.794453,2.18786,2.667311,107.176813,6226.35003,36759.5936,22144.5588,0,0,0,6522.83205,3416.462232,2070.01613,684.59424,237.693118,68.847862,23.271422,4.363984,0.355348,0.035963,6.053568,0,12.525229,9.21851,8.635958,18.444448,875.99862,2741.49744,10446.41364,0.201192,0.595536,0.182944,3360.326683,19.388798,0.749484,3.730945,41292.576,1024.99609,36181.047,288.013507,345.75282,1100.546499,1045.566522,4424.581406,882.58587,18.828978,4.293339,0.206583,0.065823,0.00004,0.493601,55.422812,6.137386,117439.188,6553.50579,13.834733,6.347164,1.662102,1.163596,1.669853,1.026042,0.000002,0.000001,0,0.042382,5.575002,0,1.555004,2.615018,1.618268,1.405032,4.781506,14.842675,1674.97577,153170.5362,0,0,0,199876.08,625708.359,0,0,0,0,0,0,0,0,0,0,0,0,0,0,0,0,0,0,0,0,0,0,0,0,0,0,0,0,0,0,0,0,0,0,0,0,0,0,0,0,0,0,0,0,0,0,0,0,0,0,0,0,0,0,0,0,0,0,0,0,0,0,0,0,0,0,0,0,0,0,0,0,0,0,0,0,0,0,0,0,0,0,0,0,0,0,0,0,0,0,0,0,0,0,0,0,0,0,0,0,0,0,0,0,0,0,0,0,0,0,0,0,0,0,0,0,0,0,0,0,0,0,0,0,0,0,0,0,0,0,0,0,0,0,0,0,0,0,0,0,0,0,0,0,0,0,0,0,0,0,0,0,0,0,0,0,0,0,0,0,0,0,0,0,0,0,0,0,0,0,0,0,0,0,0,0,0,0,0,0,0,0,0,0,0,0,0,0,0,0,0,0,0,0,0,0,0,0,0,0,0,0,0,0,0,0,0,0,0,0,0,0,0,0,0,0,0,0,0,0,0,0,0,0,0,0,0,0,0,0,0,0,0,0,0,0,0,0,0,0,0,0,0,0,0,0,0,0,0,0,0,0,0,0,0,0,0,0,0,0,0,0,0,0,0,0,0,0,0,0,0,0,0,0,0,0,0,0,0,0,0,0,0,0,0,0,0,0,0,0,0,0,0,0,0,0,0,0,0,0,0,0,0,0,0,0,0,0,0,0,0,0,0,0,0,0,0,0,0,0,0,0,0,0,1903979.484671,678.645,169858.4684,0.0056,-12.16,45.3882,13487.103,15481,1,323,1,246.5705,-10.0979,-1.7922,-1.0878,170.12709,0.078394,806.88834,645.728384,519.62196,3693.951063,10724.04144,8488.23012,6621.031338,3428.743804,0.000088,0,0.000005,0.000004,0,0,0.107604,8.381305,0,649.330652,8004.28442,10000.77921,13822.89,11859.27392,501.811356,85.864537,3.318958,0.454188,239.332241,1040.41928,577.029222,1002.793694,12766.91584,12876.776,8981.90917,3601.151874,0.000018,0,0.000001,426.505104,2499.061616,1138.928337,1504.07709,1415.265606,650.926948,2516.714625,2503.27495,1134.51415,42.265703,170166.725701,0.982812,0,77.53214,20335.8729,43297.7524,4847.553438,2456.522769,17.766153,1.942075,1.754192,3.417141,0,0,0.941987,40.221434,0,1.139834,6.135156,2.211664,3.823471,59.45136,5680.60542,40418,37020.8332,0,0,0,5690.103125,3524.354898,2491.690001,1092.18549,342.05702,64.131224,24.98452,10.802256,2.884227,0.555038,18.677881,0,33.524479,70.962066,78.663122,113.869676,1646.34966,2207.297416,4387.6014,0.206931,0.619498,0.175404,4485.378177,21.501322,0.886095,4.380103,-656.479167,996.21972,798.48664,312.679229,382.14624,1124.197092,2884.07262,9003.97162,1755.032385,82.057809,8.606298,-0.002698,0.002094,0.00004,0.566431,141.443818,1.811067,155454.7032,5337.38075,17.459155,9.169119,1.616915,1.412713,0.867359,0,0.000002,0.000001,0,0.047377,0.635712,0,0.907864,2.311726,0.935302,2.886392,5.9567,17.540638,1522.405222,193921.0482,0,0,0,243330.264,820865.6188,0,0,0,0,0,0,0,0,0,0,0,0,0,0,0,0,0,0,0,0,0,0,0,0,0,0,0,0,0,0,0,0,0,0,0,0,0,0,0,0,0,0,0,0,0,0,0,0,0,0,0,0,0,0,0,0,0,0,0,0,0,0,0,0,0,0,0,0,0,0,0,0,0,0,0,0,0,0,0,0,0,0,0,0,0,0,0,0,0,0,0,0,0,0,0,0,0,0,0,0,0,0,0,0,0,0,0,0,0,0,0,0,0,0,0,0,0,0,0,0,0,0,0,0,0,0,0,0,0,0,0,0,0,0,0,0,0,0,0,0,0,0,0,0,0,0,0,0,0,0,0,0,0,0,0,0,0,0,0,0,0,0,0,0,0,0,0,0,0,0,0,0,0,0,0,0,0,0,0,0,0,0,0,0,0,0,0,0,0,0,0,0,0,0,0,0,0,0,0,0,0,0,0,0,0,0,0,0,0,0,0,0,0,0,0,0,0,0,0,0,0,0,0,0,0,0,0,0,0,0,0,0,0,0,0,0,0,0,0,0,0,0,0,0,0,0,0,0,0,0,0,0,0,0,0,0,0,0,0,0,0,0,0,0,0,0,0,0,0,0,0,0,0,0,0,0,0,0,0,0,0,0,0,0,0,0,0,0,0,0,0,0,0,0,0,0,0,0,0,0,0,0,0,0,0,0,0,0,0,0,0,0,0,0,0,0,0,0,0,0,0,0,0,0,-65.609187,-36.547146,1.3,1.02,0.59,-8.931785,-0.975559,0.306878
1bnkA.pdb_A_THR_84,4.937161,-21.060478,-47.102131,18,43.871714,0.5,-16.755034,-1.405825,-16.308774,-90.973845,10,67.288759,-62.673877,-27.434162,-483.37,46.04,14,0.65,-0.7,5.87,59.44,101,1,129.962635,46.143659,17.15,0.92,-2.09,-1.4,25.56,0.2302,34.433,28.249,23.612,52.305,82.367,64.868,51.767,31.307,-0.010371,0.000024,-0.002307,0.001645,0.000909,-0.000393,0.19951,2.8625,0,41.493,90.581,61.092,85.004,88.554,17.882,7.0299,2.1325,0.44831,23.976,35.708,25.444,28.895,91.962,85.194,65.033,35.906,-0.004421,0.000092,-0.000627,20.652,122.97,43.313,47.757,31.549,18.586,31.103,39.72,29.317,9.6876,-359.312,0.7894,0.000003,7.3953,99.817,160.91,65.948,54.794,2.8602,0.70561,0.80584,1.4609,0.000134,0.00007,-0.82681,5.7124,0.000008,0.79207,1.8145,1.2592,1.5561,14.202,85.042,159.16,125.16,-0.000091,-0.000157,0,66.918,49.208,39.13,25.824,16.601,13.721,7.4035,3.44,0.94432,0.18964,2.4604,0,3.5391,3.0362,2.9387,4.2947,26.691,46.86,81.498,0.43468,0.77171,0.42772,54.163,-4.0934,0.64941,-1.7449,124.8,37.151,119.37,20.621,22.554,39.507,42.021,71.681,36.298,3.896,1.5537,0.31618,0.25656,-0.006351,0.64583,6.278,1.8973,288.35,89.541,3.1678,2.0605,0.93429,0.75192,1.004,0.71626,0.001636,0.000979,0,-0.18098,1.7193,0,0.93304,1.2778,0.88867,0.77276,1.7235,3.4417,44.155,339.79,-0.000459,-0,-0.000268,394.7,698.85,-0.016315,2.163362,-22.526037,1.719393,2.240375,8.101869,1.875722,1.412923,1.78512,1.999864,1.625569,1.668942,1.892407,137.697469,9.085588,5.861496,3.201487,1.90739,2.149565,1.907145,1.875149,1.871116,1.739658,1.560845,1.506602,1.330402,2.08998,0.340892,1.999864,1.889385,1.80625,1.999864,1.72655,1.944305,0,2.584482,1.901204,1.378305,1.636703,1.76296,1.712673,1.742118,2.152165,1.91504,2.424036,2.017128,1.867653,1.801313,1.794254,1.708078,1.572716,1.418443,2.029062,2.117891,1.977128,1.79157,2.018574,2.421611,2.156905,1.543547,1.215396,1.153514,1.360107,1.821842,1.751423,1.808275,1.745191,1.074997,2.188601,1.588477,1.73697,1.811991,2.063148,1.020418,1.202119,2.293491,2.025088,1.999864,1.452368,1.817011,2.198134,1.02554,1.660554,2.179741,2.659632,1.915172,2.804955,2.0206,1.72901,1.528612,1.72041,1.999864,0,1.794017,1.675085,1.732896,1.672755,1.645214,2.337845,1.781936,1.561909,1.055311,0.443128,1.259128,0,0.816799,0.828908,0.867121,0.947556,1.538593,1.826462,2.259174,1.9768,1.995536,2.009548,1.774931,1.842322,1.607874,1.777968,1.960519,2.228481,2.014738,2.173515,1.936336,1.919641,1.454524,1.338172,1.730714,1.07188,1.173944,2.403894,3.20609,1.984721,1.821499,1.299554,2.533231,1.651396,2.125723,2.575496,1.832448,1.885256,1.758487,2.34474,2.744847,2.07105,1.979728,1.94738,1.801116,2.764162,?,2.727591,2.275301,1.819351,1.587948,2.009021,1.951894,2.103518,1.697496,2.056792,2.060763,2.341866,1.744201,1.712306,-0,0,0,0,-0,0,0,0,0,0,0,0,0,-0,-0,0,0,0,0,0,0,0,0,0,0,-0,0,-0,0,0,-0,0,0,0,0,0,0,0,0,0,0,0,0,0,0,0,0,0,0,0,0,-0,0,-0,0,0,0,0,0,0,0,0,0,0,-0,0,0,0,0,0,0,0,0,0,0,0,0,0,-0,0,0,0,0,0,0,0,0,0,0,-0,-0,0,0,0,0,0,0,0,0,0,0,0,0,0,0,0,0,0,0,0,0,0,0,0,0,-0,0,-0,0,0,0,0,0,0,0,0,0,0,0,0,0,-0,0,0,0,0,0,0,0,0,0,0,0,0,0,0,-0,0,0,0,0,0,0,0,0,0,0,-0,-0,-0,0,0,1726649.985686,4828.2148,333977.25095,1.1635,4.165,76.75025,5526.434,20856.5,1.5,427,163.5,447.272,3.634,-4.6607,5.404,649.96524,0.139593,1720.427629,1656.408364,1372.27041,4928.673998,13441.264812,10347.483888,7084.31395,2814.436686,0.000156,0,0.000008,0.000004,0.000002,0,0.06997,12.492236,0,2388.233348,17530.684416,11293.253298,16743.535394,13342.696842,628.945704,90.463917,10.596393,0.225345,858.664476,2337.26714,1322.808116,1917.269935,14978.494674,15268.596471,10855.503459,3674.063497,0.000029,0,0.000001,645.726084,26114.27811,2721.139225,4458.402492,2508.224372,1235.076872,3220.497929,3715.54782,1996.67826,246.215682,254599.392606,1.314951,0,52.897102,24960.738105,50556.3129,9685.255176,5453.235865,36.956501,2.066358,0.716412,2.781408,0,0,1.392431,31.027472,0,1.296139,3.716096,1.244908,5.579319,308.32542,13092.130858,52520.4126,39687.6102,0,0,0,7946.5125,4394.815688,3103.75247,1707.54744,765.887135,376.476798,142.946778,39.421368,4.718153,0.46484,24.555653,0,45.034871,39.660666,35.976594,84.693846,1422.09648,5941.47312,9738.155271,0.308445,0.908233,0.269209,6078.009371,34.088198,0.91824,6.353704,27793.4592,2151.563014,23897.51589,684.545026,1008.231462,3407.755299,4678.345004,13969.623366,3100.811097,62.510346,9.97087,0.12513,0.081986,0.000065,0.851407,125.224127,2.41237,187250.16475,13987.647315,7.537147,7.529891,1.186305,1.046992,0.924112,0,0.000004,0.000002,0,0.066202,0.714937,0,0.279226,1.202371,1.252212,0.898175,3.947418,22.35126,3369.092733,253863.9048,0,0,0,330140.8945,1057643.08425,0.00136,-0.0297,0.00248,0.001402,0.003146,0.002591,0.001819,0.002071,0.002381,0.002069,0.000198,0.002093,0.042277,0.013932,0.005272,0.003217,0.002558,0.002352,0.002154,0.002218,0.002019,0.001992,0.001819,0.00184,0.001623,0.002498,0.000611,0.002381,0.00229,0.001301,0.002381,0.002683,0.002177,0,0.003052,0.002038,0.001648,0.001987,0.001998,0.00184,0.001982,0.002859,0.002642,0.002695,0.002321,0.001901,0.001973,0.001964,0.001991,0.001918,0.001763,0.002411,0.003615,0.002612,0.001944,0.002711,0.002975,0.002281,0.00148,0.001243,0.001209,0.00143,0.002406,0.001643,0.001934,0.002015,0.001624,0.002451,0.00191,0.001968,0.001987,0.002486,0.000832,0.001633,0.003425,0.002413,0.002381,0.001766,0.002085,0.002382,0.001422,0.001999,0.002778,0.003349,0.002481,0.002884,0.002281,0.001949,0.00183,0.002191,0.002381,0,0.001892,0.001679,0.002003,0.002126,0.001932,0.002507,0.001833,0.001655,0.001414,0.000484,0.001708,0,0.000623,0.00106,0.001315,0.001268,0.001823,0.002553,0.00263,0.002341,0.002374,0.002388,0.002054,0.002107,0.001964,0.002032,0.002676,0.002823,0.0027,0.002449,0.001932,0.001878,0.001477,0.001396,0.002086,0.00143,0.001368,0.002831,0.002943,0.002491,0.002082,0.001688,0.002271,0.001904,0.002398,0.00344,0.002394,0.002308,0.002262,0.00231,0.002037,0.002467,0.00223,0.002339,0.002094,0.002259,-9999,0.00308,0.002306,0.001785,0.002221,0.00257,0.002424,0.002237,0.001971,0.002464,0.002301,0.002641,0.002009,0.002005,1079760.226633,-5835.3398,409660.9087,0.364,1.295,85.9368,10831.1568,21967.5,2,448,5.5,584.38625,1.5134,3.3858,1.897,675.25686,0.124612,1948.236357,1538.327544,1160.435352,5329.801043,14631.097311,10312.974112,7182.179463,3054.905753,0.000205,0,0.000011,0.000006,0.000001,0,0.113508,16.072508,0,2502.671042,14857.09562,10937.178576,17637.47996,16752.380058,709.495173,112.343426,11.200978,0.471739,898.68042,2355.335388,1153.656404,1663.759652,17183.835396,16299.188289,10803.964807,3770.147953,0.000038,0,0.000001,858.978636,31922.741466,3000.118258,3623.610132,2225.040549,1052.571645,3031.60941,4150.32294,2040.4632,163.364905,261547.6962,1.361498,0,94.894641,25001.8128,55858.78013,8583.494914,5757.780917,25.772118,1.859085,1.423194,4.201965,0,0,1.420253,54.764122,0,1.517262,6.39819,2.517947,5.288429,243.496841,13244.653685,54576.44148,40772.1216,0,0,0,8477.741043,4825.803956,3332.799925,1649.094816,642.566606,279.131105,100.782365,26.685112,4.072937,0.313483,24.525882,0,45.287385,55.795337,58.195664,92.797301,1847.537675,5339.18154,10948.319073,0.374575,1.194059,0.361528,6336.258555,34.136909,1.062795,6.455118,34346.76336,2570.180482,30116.810469,719.219238,866.332971,2616.667131,4420.062927,13683.687857,3034.204267,63.085785,7.841796,0.165702,0.061968,0.000085,0.861124,132.336159,4.3202,192521.20275,13841.24778,17.260376,9.985286,1.930439,1.414437,1.428451,0.513021,0.000005,0.000002,0,0.069566,3.12457,0,1.217785,2.58274,1.458712,1.685614,6.076802,25.259153,3335.159615,260484.71295,0,0,0,340223.506,1103414.265,-9999,-9999,-9999,-9999,-9999,-9999,-9999,-9999,-9999,-9999,-9999,-9999,-9999,-9999,-9999,-9999,-9999,-9999,-9999,-9999,-9999,-9999,-9999,-9999,-9999,-9999,-9999,-9999,-9999,-9999,-9999,-9999,-9999,-9999,-9999,-9999,-9999,-9999,-9999,-9999,-9999,-9999,-9999,-9999,-9999,-9999,-9999,-9999,-9999,-9999,-9999,-9999,-9999,-9999,-9999,-9999,-9999,-9999,-9999,-9999,-9999,-9999,-9999,-9999,-9999,-9999,-9999,-9999,-9999,-9999,-9999,-9999,-9999,-9999,-9999,-9999,-9999,-9999,-9999,-9999,-9999,-9999,-9999,-9999,-9999,-9999,-9999,-9999,-9999,-9999,-9999,-9999,-9999,-9999,-9999,-9999,-9999,-9999,-9999,-9999,-9999,-9999,-9999,-9999,-9999,-9999,-9999,-9999,-9999,-9999,-9999,-9999,-9999,-9999,-9999,-9999,-9999,-9999,-9999,-9999,-9999,-9999,-9999,-9999,-9999,-9999,-9999,-9999,-9999,-9999,-9999,-9999,-9999,-9999,-9999,-9999,-9999,-9999,-9999,-9999,-9999,-9999,-9999,-9999,-9999,-9999,-9999,-9999,-9999,-9999,-9999,-9999,-9999,-9999,-9999,-9999,-9999,-9999,-9999,-9999,-9999,-9999,5755.499952,16.094049,1113.257503,0.003878,0.013883,0.255834,18.421447,69.521667,0.005,1.423333,0.545,1.490907,0.012113,-0.015536,0.018013,2.166551,0.000465,5.734759,5.521361,4.574235,16.428913,44.804216,34.491613,23.61438,9.381456,0.000001,0,0,0,0,0,0.000233,0.041641,0,7.960778,58.435615,37.644178,55.811785,44.475656,2.096486,0.301546,0.035321,0.000751,2.862215,7.79089,4.40936,6.3909,49.928316,50.895322,36.185012,12.246878,0,0,0,2.15242,87.047594,9.070464,14.861342,8.360748,4.116923,10.734993,12.385159,6.655594,0.820719,848.664642,0.004383,0,0.176324,83.20246,168.521043,32.284184,18.177453,0.123188,0.006888,0.002388,0.009271,0,0,0.004641,0.103425,0,0.00432,0.012387,0.00415,0.018598,1.027751,43.640436,175.068042,132.292034,0,0,0,26.488375,14.649386,10.345842,5.691825,2.552957,1.254923,0.476489,0.131405,0.015727,0.001549,0.081852,0,0.150116,0.132202,0.119922,0.282313,4.740322,19.80491,32.460518,0.001028,0.003027,0.000897,20.260031,0.113627,0.003061,0.021179,92.644864,7.171877,79.658386,2.281817,3.360772,11.359184,15.594483,46.565411,10.336037,0.208368,0.033236,0.000417,0.000273,0,0.002838,0.417414,0.008041,624.167216,46.625491,0.025124,0.0251,0.003954,0.00349,0.00308,0,0,0,0,0.000221,0.002383,0,0.000931,0.004008,0.004174,0.002994,0.013158,0.074504,11.230309,846.213016,0,0,0,1100.469648,3525.476948,-9999,-9999,-9999,-9999,-9999,-9999,-9999,-9999,-9999,-9999,-9999,-9999,-9999,-9999,-9999,-9999,-9999,-9999,-9999,-9999,-9999,-9999,-9999,-9999,-9999,-9999,-9999,-9999,-9999,-9999,-9999,-9999,-9999,-9999,-9999,-9999,-9999,-9999,-9999,-9999,-9999,-9999,-9999,-9999,-9999,-9999,-9999,-9999,-9999,-9999,-9999,-9999,-9999,-9999,-9999,-9999,-9999,-9999,-9999,-9999,-9999,-9999,-9999,-9999,-9999,-9999,-9999,-9999,-9999,-9999,-9999,-9999,-9999,-9999,-9999,-9999,-9999,-9999,-9999,-9999,-9999,-9999,-9999,-9999,-9999,-9999,-9999,-9999,-9999,-9999,-9999,-9999,-9999,-9999,-9999,-9999,-9999,-9999,-9999,-9999,-9999,-9999,-9999,-9999,-9999,-9999,-9999,-9999,-9999,-9999,-9999,-9999,-9999,-9999,-9999,-9999,-9999,-9999,-9999,-9999,-9999,-9999,-9999,-9999,-9999,-9999,-9999,-9999,-9999,-9999,-9999,-9999,-9999,-9999,-9999,-9999,-9999,-9999,-9999,-9999,-9999,-9999,-9999,-9999,-9999,-9999,-9999,-9999,-9999,-9999,-9999,-9999,-9999,-9999,-9999,-9999,-9999,-9999,-9999,-9999,-9999,-9999,18525284.024659,158.461196,664527.421826,0.000009,0.000103,0.036852,222.487156,2579.980428,0.000013,1.100123,0.230075,1.176462,0.000079,0.000166,0.000199,2.553452,0,17.614811,16.201205,11.088152,146.970185,1093.819088,651.145371,310.098149,49.037025,0,0,0,0,0,0,0,0.000939,0,34.944547,1962.257482,819.033146,1720.669053,1093.997119,2.451473,0.04997,0.000918,0,4.491836,32.274867,10.664987,22.002237,1335.11707,1408.711033,721.948606,82.67681,0,0,0,2.451696,4534.242835,44.671986,123.373556,40.756466,10.382274,69.66775,87.569567,25.358522,0.682728,384516.604274,0.00001,0,0.016671,3817.982911,15210.241357,557.841866,180.980787,0.008758,0.000028,0.000003,0.000047,0,0,0.000012,0.00573,0,0.000011,0.000081,0.000009,0.000185,0.559529,1008.266787,16481.933557,9681.931324,0,0,0,373.257112,114.409932,56.671677,17.326583,3.613728,0.942261,0.162662,0.011453,0.000183,0.000002,0.004343,0,0.014353,0.012667,0.010274,0.06629,13.054377,227.315263,570.129304,0.000001,0.000005,0,219.679146,0.006901,0.000005,0.000241,5348.070865,28.108145,3886.123681,2.775794,6.239163,72.948656,141.732167,1214.228711,59.120481,0.025229,0.000635,0,0,0,0.000004,0.095206,0.000037,211765.737993,1150.637587,0.000339,0.000349,0.00001,0.000007,0.000005,0,0,0,0,0,0.000004,0,0,0.000009,0.000009,0.000005,0.000093,0.002952,66.851067,387774.807957,0,0,0,652533.986699,6701706.877476,3264684.643041,4313.235335,212882.101008,0.817712,15.84375,87.665995,4595.029095,18403.705263,1,436.8,165.501548,299.371048,7.32271,3.065617,9.003984,291.683982,0.182284,1099.029951,1540.893994,1463.918105,3990.168261,12495.029332,11703.890358,8728.171615,3783.073986,0.000099,0,0.000005,0.000003,0.000001,0,0.052172,8.927484,0,1654.149159,11786.139718,16993.787335,18835.231851,11397.370136,628.576424,81.894505,11.586276,0.165403,633.105998,1936.11709,1002.623769,1773.580387,12225.0592,14547.097131,12746.340413,4912.385682,0.000019,0,0,438.44196,24341.673156,1826.29927,3030.696462,2009.823419,1808.245152,6149.035227,3584.29583,2228.973006,120.286653,209343.490997,1.248522,0,24.252999,28152.770668,44985.758004,8829.7012,4865.92412,80.449405,4.834782,0.466586,1.692396,0,0,1.251687,13.982714,0,1.277482,1.906662,0.47813,5.506124,204.992168,10582.130419,49080.119519,46227.592018,0,0,0,6217.381221,3494.536414,2778.576939,1956.479871,878.142685,289.714509,116.101618,22.895668,1.814706,0.533013,63.710581,0,98.163322,100.306145,87.930877,194.00637,1259.641043,8754.72485,6878.277316,0.224156,0.610822,0.177295,5478.307233,30.374986,1.059872,5.873491,27985.154558,1645.184046,22088.085199,456.422838,726.051045,2476.250846,3940.659085,17785.407234,2852.264356,86.727443,17.75743,0.081557,0.045386,0.00005,0.76046,191.149006,0.575124,190446.462534,10943.093518,2.657227,6.556398,0.91763,0.974314,0.347792,0,0.000002,0.000001,0,0.060855,0.071451,0,0.039804,0.419358,0.905206,0.629382,2.483054,19.449079,2519.715549,253292.075554,0,0,0,314965.314845,1035041.104825,101,-0.7,5.87,0.65,17.15,-483.37,0.92,-2.09,-1.4,59.44,46.04,46.143659,0,0,0,0,0,0,0,0,0,0,0,0,0,0,0,0,0,0,0,0,0,0,0,0,0,0,0,0,0,0,0,0,0,0,0,0,0,0,0,0,0,0,0,0,0,0,0,0,0,0,0,0,0,0,0,0,0,0,0,0,0,0,0,0,0,0,0,0,0,0,0,0,0,0,0,0,0,0,0,0,0,0,0,0,0,0,0,0,0,0,0,0,0,0,0,0,0,0,0,0,0,0,0,0,0,0,0,0,0,0,0,0,0,0,0,0,0,0,0,0,0,0,0,0,0,0,0,0,0,0,0,0,0,0,0,0,0,0,0,0,0,0,0,0,0,0,0,0,0,0,0,0,0,0,0,0,0,0,0,0,0,0,0,0,0,0,0,0,0,0,0,0,0,0,0,0,0,0,0,0,0,0,0,0,0,0,0,0,0,0,0,0,0,0,0,0,0,0,0,0,0,0,0,0,0,0,0,0,0,0,0,0,0,0,0,0,0,0,0,0,0,0,0,0,0,0,0,0,0,0,0,0,0,0,0,0,0,0,0,0,0,0,0,0,0,0,0,0,0,0,0,0,0,0,0,0,0,0,0,0,0,0,0,0,0,0,0,0,0,0,0,0,0,0,0,0,0,0,0,0,0,0,0,0,0,0,0,0,0,0,0,0,0,0,0,0,0,0,0,0,0,0,0,0,0,0,0,0,0,0,0,0,0,0,0,0,0,0,0,0,0,0,0,0,1532858.95258,5011.9144,194899.6177,1.0985,3.15,63.1612,3149.1312,15756,1,336,1,305.27,2.6496,-5.2668,4.816,355.46292,0.115995,1025.965668,1012.472409,959.520844,4042.078095,10759.60121,8552.8458,6117.30639,2438.752686,0.0001,0,0.000005,0.000003,0.000002,0,0.039804,9.692139,0,1131.763068,13776.46429,10425.96072,13718.79556,9550.5489,445.869788,60.795278,4.198679,0.178235,586.285128,1675.24082,952.597916,1484.596205,11104.4115,12423.84102,9213.87544,3076.677422,0.000019,0,0,426.505104,17408.8629,1451.505256,3319.159257,2271.84349,1285.77948,2997.955964,2044.30896,1830.612114,385.072412,189551.703998,1.028983,0,35.581007,21315.92035,38026.2512,7225.26288,4122.097826,34.442528,1.917495,0.641924,2.169583,0,0,1.066006,19.06285,0,1.194204,2.547195,0.808583,3.537949,205.545546,8949.82008,40799.0744,33954.6564,0,0,0,4916.331624,2704.520888,2022.6297,1292.155488,667.841629,378.15076,174.337618,36.6016,4.292879,0.250647,24.79099,0,45.544678,47.911236,42.86094,116.107214,1364.016864,4539.37506,6931.567896,0.211263,0.595698,0.17371,4664.409234,25.942332,0.737665,4.919397,18752.448,1441.756008,15910.8273,476.695657,725.945598,2767.741899,4231.09449,12269.63677,2658.792202,41.363832,5.108721,0.072367,0.054658,0.00004,0.651901,98.65877,1.524253,152274.7515,9403.59582,5.446715,6.182942,0.78486,0.611394,0.510544,0,0.000003,0.000001,0,0.050664,0.755736,0,0.186151,0.877146,0.710474,0.649165,2.173161,15.331397,2241.83766,202875.0174,0,0,0,259124.497,831072.42,0,0,0,0,0,0,0,0,0,0,0,0,0,0,0,0,0,0,0,0,0,0,0,0,0,0,0,0,0,0,0,0,0,0,0,0,0,0,0,0,0,0,0,0,0,0,0,0,0,0,0,0,0,0,0,0,0,0,0,0,0,0,0,0,0,0,0,0,0,0,0,0,0,0,0,0,0,0,0,0,0,0,0,0,0,0,0,0,0,0,0,0,0,0,0,0,0,0,0,0,0,0,0,0,0,0,0,0,0,0,0,0,0,0,0,0,0,0,0,0,0,0,0,0,0,0,0,0,0,0,0,0,0,0,0,0,0,0,0,0,0,0,0,0,0,0,0,0,0,0,0,0,0,0,0,0,0,0,0,0,0,0,0,0,0,0,0,0,0,0,0,0,0,0,0,0,0,0,0,0,0,0,0,0,0,0,0,0,0,0,0,0,0,0,0,0,0,0,0,0,0,0,0,0,0,0,0,0,0,0,0,0,0,0,0,0,0,0,0,0,0,0,0,0,0,0,0,0,0,0,0,0,0,0,0,0,0,0,0,0,0,0,0,0,0,0,0,0,0,0,0,0,0,0,0,0,0,0,0,0,0,0,0,0,0,0,0,0,0,0,0,0,0,0,0,0,0,0,0,0,0,0,0,0,0,0,0,0,0,0,0,0,0,0,0,0,0,0,0,0,0,0,0,0,0,0,0,0,0,0,0,0,0,0,0,0,0,0,0,0,0,0,0,0,249452.693523,-6836.94,216680.2699,0.0065,-2.66,35.1026,9174.564,11413,1,266,1,302.6975,-3.8548,2.1527,1.372,350.96436,0.038925,1070.039908,702.015899,400.93176,3413.581215,10931.74824,6530.91024,3930.720077,1408.783693,0.000097,0,0.000005,0.000004,0.000001,0,0.039804,15.107989,0,1068.984159,5860.771862,4929.941124,11233.2786,14140.30272,460.032332,85.77181,4.116365,0.504752,367.576056,1224.498736,509.948648,842.63599,13360.23936,10467.78678,5732.854049,1731.171884,0.000019,0,0,426.505104,37648.4952,1199.640161,1413.368415,644.135933,209.389876,1248.940965,892.3098,717.533575,33.691535,130296.41228,0.810319,0,99.45939,12346.36473,39939.4711,4236.895208,2555.537366,15.931886,0.88667,1.018662,3.036188,0,0,0.825545,61.259778,0,0.734186,4.794453,2.18786,2.667311,107.176813,6226.35003,36759.5936,22144.5588,0,0,0,6522.83205,3416.462232,2070.01613,684.59424,237.693118,68.847862,23.271422,4.363984,0.355348,0.035963,6.053568,0,12.525229,9.21851,8.635958,18.444448,875.99862,2741.49744,10446.41364,0.201192,0.595536,0.182944,3360.326683,19.388798,0.749484,3.730945,41292.576,1024.99609,36181.047,288.013507,345.75282,1100.546499,1045.566522,4424.581406,882.58587,18.828978,4.293339,0.206583,0.065823,0.00004,0.493601,55.422812,6.137386,117439.188,6553.50579,13.834733,6.347164,1.662102,1.163596,1.669853,1.026042,0.000002,0.000001,0,0.042382,5.575002,0,1.555004,2.615018,1.618268,1.405032,4.781506,14.842675,1674.97577,153170.5362,0,0,0,199876.08,625708.359,-89.224916,17.371137,0.82,1.21,1.03,-17.406205,-0.102258,0.08642
1bnkA.pdb_A_ARG_85,4.918809,-37.098274,-294.713396,22,720.995879,0.5,-40.851858,-4.512656,-21.845445,-1015.709275,8,65.491866,-160.221307,-82.098408,-403.21,108.86,24,1.69,-4.5,10.76,52.98,156,1,225.713172,140.715304,17.8,2.88,2.52,-3.44,13.907,0.50389,29.796,35.841,40.637,77.279,130.63,131.85,118.17,77.898,-0.009654,0.000336,-0.002307,0.00173,0.001885,-0.000393,0.19951,3.3859,0.075363,27.276,152.09,170.66,161.39,107.85,24.934,8.6481,1.9689,0.39757,24.453,46.915,37.439,51.379,120.75,145.83,141.68,85.687,-0.004294,0.000101,-0.000627,20.652,141.57,33.512,69.501,72.01,69.18,96.388,51.468,62.442,39.749,-527.5407,1.3035,0.000009,4.8113,213.55,236.32,109.56,75.229,12.042,2.7175,0.79659,1.4851,0.000134,0.000089,-1.2893,3.3371,0.000025,1.5077,1.4038,0.64214,2.2736,14.473,105.24,256.34,271.29,-0.0001,-0.000157,5.1364,73.468,54.961,51.69,50.037,40.229,27.56,23.548,10.64,4.546,1.3217,10.076,0,12.869,15.78,14.585,27.035,51.104,96.871,85.052,0.48602,0.77192,0.40613,86.118,-6.3376,1.1359,-2.8193,150.26,38.808,133.29,23.117,32.187,70.057,100.69,171.17,73.249,10.617,3.2881,0.22888,0.21304,-0.006351,1.0094,15.715,0.80338,528.09,105.02,1.7194,3.0007,0.84006,0.81311,0.50851,0,0.001538,0.001141,0,-0.27994,0.43956,0,0.19951,0.68645,0.79948,0.84006,1.2609,4.4546,50.772,597.06,-0.000426,-0,-0.000211,656.51,1189.2,-0.034218,1.236293,-46.116925,2.016158,3.977981,36.708542,2.366246,0.859999,1.885896,1.371167,1.930244,3.481111,1.347393,366.760946,-7.752086,10.565153,1.189297,2.86021,1.269674,1.654966,2.209802,1.892859,1.88943,2.170819,2.353165,2.263941,1.333488,3.29333,1.371167,1.363169,2.56562,1.371167,1.178407,1.587065,3.305978,1.158651,2.184848,2.633791,2.126815,1.469893,1.63438,1.467995,1.365909,1.171324,1.688847,1.811075,1.878894,2.192313,1.613143,2.001284,2.344345,2.314132,1.351173,1.615562,1.356297,1.221164,1.602274,1.277161,2.149014,2.414693,3.106465,2.450547,1.198318,2.659884,4.928934,1.816073,1.971717,2.277133,0.980944,2.324721,1.746311,2.057926,1.935235,2.952091,3.173492,1.563381,1.412807,1.371167,1.265367,1.938491,0.884539,2.266925,2.169914,1.159616,0.933218,1.917302,1.951757,1.708542,1.906421,2.266711,1.298503,1.371167,4.591,1.345799,1.277805,1.565814,2.218847,2.731198,3.211002,3.878899,3.323319,3.514494,2.135543,3.556392,0,2.034378,2.958248,2.957602,4.102446,2.015311,2.5769,1.618314,1.513873,1.368882,1.308047,1.930354,1.951177,1.924697,1.965192,1.628097,1.588717,1.551302,1.662194,1.888178,2.331932,2.389588,2.182239,2.387626,2.006937,1.708176,1.206741,1.836147,1.360682,1.947766,2.222875,0.740773,2.069864,1.703087,0.961024,1.833675,1.163197,1.307319,0.818997,0,1.334187,1.582135,1.372328,1.905984,0.489084,?,0.402911,0.839989,1.127427,1.18561,1.009483,1.734752,1.65406,2.040604,1.311421,1.301363,1.265536,1.984897,1.993096,-0,0,0,0,-0,0,0,0,0,0,0,0,0,0,-0,0,0,0,0,0,0,0,0,0,0,-0,0,-0,0,0,-0,0,0,0,0,0,0,0,0,0,0,0,0,0,0,0,0,0,0,0,0,-0,0,-0,0,0,0,0,0,0,0,0,0,0,-0,0,0,0,0,0,0,0,0,0,0,0,0,0,-0,0,0,0,0,0,0,0,0,0,0,-0,-0,0,0,0,0,0,0,0,0,0,0,0,0,0,0,0,0,0,0,0,0,0,0,0,0,-0,0,-0,0,0,0,0,0,0,0,0,0,0,0,0,0,-0,0,0,0,0,0,0,0,0,0,0,0,0,0,0,-0,0,0,0,0,0,0,0,0,0,0,-0,-0,-0,0,0,4105492.741229,764.7415,614925.49075,4.0053,17.1,269,15954.6621,65520,3.5,1452,399.5,1151.927,1.8144,-0.0126,12.8312,701.545569,0.498091,3106.322388,3733.467368,3885.262933,15869.088092,43688.41972,40339.63935,31145.771475,15212.505675,0.000334,0,0.000019,0.00001,0.000006,0.000001,0.149579,34.352664,0.022008,2944.566942,50563.23304,63454.20389,62039.687815,37756.505475,1898.362557,224.982916,15.628853,0.528828,1639.561424,5620.018222,3477.278161,6055.837214,44592.37125,52884.81201,45047.72272,17420.595535,0.000065,0,0.000001,1498.736292,60777.529956,3961.755128,10602.099546,11323.824535,9729.30225,20092.464152,10350.497874,8061.699294,2016.758925,748531.877818,4.320679,0,105.382144,103881.8246,158648.23296,28833.50778,13878.847752,239.358834,14.54887,2.091148,7.217341,0,0,4.272908,56.134978,0,5.170348,7.677796,2.058142,15.497028,516.089089,30382.10394,171804.96382,170842.028955,0,0,13.191302,18496.744488,11086.210791,7928.703255,5669.617415,3165.479208,1366.894698,779.484719,205.497236,43.516767,5.535425,160.74797,0,575.058986,513.692652,469.810562,1137.175908,6369.09152,19707.387804,20839.01578,0.747312,2.104489,0.60304,19478.815125,102.375055,3.377741,20.21049,67673.986105,4392.075996,55113.546941,1414.367411,2428.396495,10011.670728,25023.37811,67144.085635,12068.212244,387.26463,38.5667,0.213623,0.124171,0.000146,2.60936,633.273641,3.388026,685672.056,30448.39609,13.972696,23.780698,3.116358,2.815503,1.279594,0,0.000008,0.000004,0,0.204102,1.494034,0,0.376593,2.497055,2.828296,2.595063,6.882181,59.650212,7390.448478,883705.5207,0.000001,0,0,1089849.27315,3605357.1,0.001698,-0.124425,0.002037,0.001985,0.001093,0.004137,0.001253,0.002677,0.002381,0.002771,0.000198,0.002249,0.107806,-0.051899,-0.003489,0.001562,0.003476,0.001904,0.002222,0.002922,0.002439,0.002446,0.002839,0.003285,0.003187,0.002404,0.003436,0.002381,0.002118,0.002277,0.002381,0.002683,0.002188,0.011573,0.001675,0.003301,0.003492,0.002889,0.001792,0.001777,0.00179,0.001226,0.001882,0.002226,0.002548,0.002515,0.002839,0.001992,0.00274,0.003313,0.003251,0.002382,0.001332,0.002612,0.001931,0.001896,0.002064,0.003053,0.003127,0.00386,0.002567,0.001658,0.004485,0.008967,0.002427,0.002652,0.002854,0.001321,0.003305,0.002254,0.002698,0.002774,0.002178,0.004118,0.002879,0.002203,0.002381,0.002209,0.00263,0.001124,0.003225,0.003448,0.001918,0.001436,0.002801,0.002179,0.002405,0.002444,0.003141,0.002401,0.002381,0.001147,0.001617,0.001514,0.002119,0.003261,0.004008,0.004764,0.006738,0.005553,0.006676,0.00318,0.005253,0,0.001778,0.004868,0.005862,0.007278,0.003398,0.003302,0.001974,0.002414,0.002357,0.002271,0.002702,0.00265,0.002505,0.002645,0.001894,0.002534,0.001832,0.00253,0.002546,0.003119,0.003254,0.002697,0.003779,0.003574,0.002098,0.001216,0.001393,0.002355,0.002644,0.003121,0.000885,0.002745,0.002368,0.001712,0.002932,0.001478,0.0016,0.001046,0,0.002384,0.002479,0.002431,0.00258,0.000546,-9999,0.000659,0.001083,0.001142,0.002026,0.001546,0.002501,0.002172,0.002741,0.002297,0.00212,0.002015,0.002664,0.002731,1348499.100246,-24446.1459,336460.60055,0.51545,0.45,137.2438,7459.3191,28392,2,600,5.5,628.162,3.8592,-12.6126,-1.2556,327.864479,0.169334,1576.87881,1586.627309,1529.251584,6438.577164,17963.58445,16092.753975,12824.103825,5998.262847,0.000197,0,0.000011,0.000005,0.000002,0,0.113508,16.159038,0.010706,1373.578446,24057.90038,23172.64145,25640.83625,15018.058575,685.036716,101.471184,4.804451,0.336118,742.368627,2586.564695,1526.331872,2393.619163,17431.10775,22428.94566,18662.01876,6951.657779,0.000038,0,0.000001,853.010208,22326.197751,2081.296272,4851.413054,4701.136845,3269.51598,6436.887028,4812.335202,3804.060303,891.705217,328289.606314,1.791635,0,51.159756,43268.00615,63957.88112,11658.0057,6426.963928,67.485174,4.687932,1.196502,3.837083,0,0,1.791547,25.844405,0,2.616644,4.418025,1.079925,5.970428,183.969921,13962.55914,68426.37424,69961.62165,0,0,4.775568,7245.267224,4351.784499,3525.87828,2528.894998,1332.826999,530.374286,370.454781,89.518044,19.226761,2.059499,75.431959,0,129.268462,256.271934,259.497049,532.563817,3444.28184,6905.110186,8215.17268,0.386199,1.185387,0.34384,8334.155568,42.929001,1.355322,8.400358,24309.956847,2306.708712,20434.525953,743.072848,1141.318833,4345.040225,9736.01817,26443.36862,5496.897956,157.645994,12.027048,0.071159,0.029329,0.000081,1.093589,244.692765,1.684563,277561.46355,13665.46495,8.590621,12.232354,1.236379,1.000288,0.646967,0,0.000005,0.000002,0,0.085704,0.755746,0,0.260396,1.21363,0.933241,1.537881,3.65598,26.065869,3237.654282,362310.9345,0,0,0,451117.56395,1502934.744,-9999,-9999,-9999,-9999,-9999,-9999,-9999,-9999,-9999,-9999,-9999,-9999,-9999,-9999,-9999,-9999,-9999,-9999,-9999,-9999,-9999,-9999,-9999,-9999,-9999,-9999,-9999,-9999,-9999,-9999,-9999,-9999,-9999,-9999,-9999,-9999,-9999,-9999,-9999,-9999,-9999,-9999,-9999,-9999,-9999,-9999,-9999,-9999,-9999,-9999,-9999,-9999,-9999,-9999,-9999,-9999,-9999,-9999,-9999,-9999,-9999,-9999,-9999,-9999,-9999,-9999,-9999,-9999,-9999,-9999,-9999,-9999,-9999,-9999,-9999,-9999,-9999,-9999,-9999,-9999,-9999,-9999,-9999,-9999,-9999,-9999,-9999,-9999,-9999,-9999,-9999,-9999,-9999,-9999,-9999,-9999,-9999,-9999,-9999,-9999,-9999,-9999,-9999,-9999,-9999,-9999,-9999,-9999,-9999,-9999,-9999,-9999,-9999,-9999,-9999,-9999,-9999,-9999,-9999,-9999,-9999,-9999,-9999,-9999,-9999,-9999,-9999,-9999,-9999,-9999,-9999,-9999,-9999,-9999,-9999,-9999,-9999,-9999,-9999,-9999,-9999,-9999,-9999,-9999,-9999,-9999,-9999,-9999,-9999,-9999,-9999,-9999,-9999,-9999,-9999,-9999,-9999,-9999,-9999,-9999,-9999,-9999,5864.98963,1.092488,878.464987,0.005722,0.024429,0.384286,22.792374,93.6,0.005,2.074286,0.570714,1.64561,0.002592,-0.000018,0.01833,1.002208,0.000712,4.437603,5.333525,5.550376,22.670126,62.412028,57.628056,44.493959,21.732151,0,0,0,0,0,0,0.000214,0.049075,0.000031,4.206524,72.23319,90.648863,88.628125,53.937865,2.711947,0.321404,0.022327,0.000755,2.342231,8.028597,4.96754,8.651196,63.703387,75.549731,64.35389,24.886565,0,0,0,2.141052,86.825043,5.65965,15.145856,16.176892,13.899003,28.70352,14.786426,11.516713,2.881084,1069.331254,0.006172,0,0.150546,148.402607,226.640333,41.190725,19.826925,0.341941,0.020784,0.002987,0.01031,0,0,0.006104,0.080193,0,0.007386,0.010968,0.00294,0.022139,0.73727,43.403006,245.435663,244.060041,0,0,0.018845,26.423921,15.837444,11.326719,8.099453,4.522113,1.952707,1.11355,0.293567,0.062167,0.007908,0.22964,0,0.821513,0.733847,0.671158,1.624537,9.098702,28.153411,29.770023,0.001068,0.003006,0.000861,27.826879,0.14625,0.004825,0.028872,96.677123,6.274394,78.733638,2.020525,3.469138,14.302387,35.747683,95.920122,17.240303,0.553235,0.055095,0.000305,0.000177,0,0.003728,0.904677,0.00484,979.531509,43.497709,0.019961,0.033972,0.004452,0.004022,0.001828,0,0,0,0,0.000292,0.002134,0,0.000538,0.003567,0.00404,0.003707,0.009832,0.085215,10.557784,1262.436458,0,0,0,1556.927533,5150.510143,-9999,-9999,-9999,-9999,-9999,-9999,-9999,-9999,-9999,-9999,-9999,-9999,-9999,-9999,-9999,-9999,-9999,-9999,-9999,-9999,-9999,-9999,-9999,-9999,-9999,-9999,-9999,-9999,-9999,-9999,-9999,-9999,-9999,-9999,-9999,-9999,-9999,-9999,-9999,-9999,-9999,-9999,-9999,-9999,-9999,-9999,-9999,-9999,-9999,-9999,-9999,-9999,-9999,-9999,-9999,-9999,-9999,-9999,-9999,-9999,-9999,-9999,-9999,-9999,-9999,-9999,-9999,-9999,-9999,-9999,-9999,-9999,-9999,-9999,-9999,-9999,-9999,-9999,-9999,-9999,-9999,-9999,-9999,-9999,-9999,-9999,-9999,-9999,-9999,-9999,-9999,-9999,-9999,-9999,-9999,-9999,-9999,-9999,-9999,-9999,-9999,-9999,-9999,-9999,-9999,-9999,-9999,-9999,-9999,-9999,-9999,-9999,-9999,-9999,-9999,-9999,-9999,-9999,-9999,-9999,-9999,-9999,-9999,-9999,-9999,-9999,-9999,-9999,-9999,-9999,-9999,-9999,-9999,-9999,-9999,-9999,-9999,-9999,-9999,-9999,-9999,-9999,-9999,-9999,-9999,-9999,-9999,-9999,-9999,-9999,-9999,-9999,-9999,-9999,-9999,-9999,-9999,-9999,-9999,-9999,-9999,-9999,62726900.714897,5168.174995,963977.380266,0.000078,0.005925,0.196424,922.729604,12126.79619,0.000031,5.991111,0.550754,3.360201,0.002421,0.001532,0.001293,1.296203,0.000001,24.822474,38.012265,44.189071,723.603003,5429.486156,4712.531875,2892.046476,813.734774,0,0,0,0,0,0,0,0.003433,0,23.433832,7532.481442,13817.668958,11081.815746,4275.211075,10.981934,0.149845,0.000962,0.000001,7.253149,85.103627,33.836161,104.063789,5810.468602,7920.071317,5962.729689,974.168474,0,0,0,5.659925,15550.747863,41.936725,335.911056,444.024146,422.546804,1582.862718,411.149408,185.678152,19.03813,1567249.840375,0.000053,0,0.037158,32267.741566,72055.649688,2336.61662,523.638082,0.195312,0.000729,0.000014,0.000142,0,0,0.000051,0.010893,0,0.000073,0.000168,0.000014,0.000726,0.775498,2442.202031,83737.049664,87805.225779,0,0,0.003069,968.54029,357.91021,172.256244,91.262791,29.606811,6.37031,2.273748,0.163836,0.010382,0.000177,0.09029,0,2.291964,1.352309,1.185882,6.06423,114.543078,1249.990539,1340.213056,0.000001,0.000011,0.000001,1072.622274,0.029001,0.000034,0.001141,20219.20152,50.949721,13156.947765,5.333968,17.024435,298.890453,2658.047119,15957.751288,452.200552,0.615688,0.00486,0,0,0,0.000019,1.381395,0.000048,1357868.336123,2463.08616,0.000629,0.001549,0.000035,0.000027,0.000006,0,0,0,0,0,0.000013,0,0.000001,0.000022,0.000026,0.000022,0.000139,0.009694,146.681031,2220012.818703,0,0,0,3344800.640505,36982341.22743,2770524.449081,-167925.900107,203050.842433,0.780525,14.428741,66.796068,8659.56455,14819.721835,1,342.370478,13.560888,339.582909,6.936475,-20.925481,9.240328,239.445961,0.162941,960.357041,1201.883594,1162.359498,3489.430511,10276.800224,9138.220706,6806.157277,3108.094233,0.0001,0,0.000005,0.000003,0.000001,0,0.050122,9.781045,0.007243,1304.651802,9883.849761,13528.690769,14683.138461,11045.713163,539.783905,70.530574,9.68457,0.387004,489.009404,1507.787331,802.602823,1376.369569,11494.428157,11581.742115,9904.54564,3893.728874,0.000019,0,0,431.359139,29399.547398,1479.337321,2477.199851,1765.536527,1514.948639,5114.513912,3112.50504,1717.435799,109.329056,168663.452173,0.988551,0,67.465887,21980.96423,38230.221949,6860.040077,3740.347474,68.717646,3.949678,0.78459,2.233005,0,0,0.986162,41.479612,0,1.033818,3.134261,1.354801,4.319022,162.627803,8287.507393,39747.697157,36320.65366,0,0,0,5403.68186,3237.703243,2195.19303,1528.332327,689.218669,233.175067,98.852847,25.850617,2.17788,0.542063,52.650769,0,139.384775,89.965687,83.394159,160.516729,1188.903391,7304.207691,6489.914643,0.196215,0.60938,0.180728,4377.491972,23.778943,0.853377,4.627338,34142.859062,1283.269732,28575.934105,368.981206,593.492419,2018.118902,3874.007678,14176.943037,2321.147009,83.423597,13.860236,0.211708,0.052923,0.000045,0.598854,154.045728,4.621254,151067.717097,8551.484113,8.332294,5.835143,1.369609,1.150212,1.119003,0,0.000003,0.000001,0,0.048073,4.587882,0,1.256687,2.191114,1.282889,0.979179,3.071889,15.985053,1981.75916,199788.94095,0,0,0,248918.939628,819296.405682,156,-4.5,10.76,1.69,17.8,-403.21,2.88,2.52,-3.44,52.98,108.86,140.715304,0,0,0,0,0,0,0,0,0,0,0,0,0,0,0,0,0,0,0,0,0,0,0,0,0,0,0,0,0,0,0,0,0,0,0,0,0,0,0,0,0,0,0,0,0,0,0,0,0,0,0,0,0,0,0,0,0,0,0,0,0,0,0,0,0,0,0,0,0,0,0,0,0,0,0,0,0,0,0,0,0,0,0,0,0,0,0,0,0,0,0,0,0,0,0,0,0,0,0,0,0,0,0,0,0,0,0,0,0,0,0,0,0,0,0,0,0,0,0,0,0,0,0,0,0,0,0,0,0,0,0,0,0,0,0,0,0,0,0,0,0,0,0,0,0,0,0,0,0,0,0,0,0,0,0,0,0,0,0,0,0,0,439331.431719,-16165.71,180746.9467,0.0169,-17.1,64.3448,8177.463,17628,1,456,1,314.17,-12.0672,-2.5956,3.3712,190.957017,0.085203,925.940496,890.684691,690.01626,5043.459377,17337.2136,13274.658,8972.76627,3505.332102,0.00009,0,0.000005,0.000004,0.000002,0,0.039804,17.870442,0,702.711588,9840.52718,13771.75002,21327.6885,17221.488,641.452084,105.515468,3.800568,0.447624,374.888943,1608.80918,750.352438,1498.314398,17542.56,17918.1321,12489.51704,4131.313018,0.000018,0,0,426.505104,43343.0712,928.181864,2056.882095,1470.22817,779.38188,3870.46014,1156.22862,1528.26795,138.239072,191300.765189,1.338043,0,64.707174,26413.9995,58656.9872,7038.79176,3508.605331,67.076348,3.41481,1.006969,3.086483,0,0,1.287327,35.78706,0,1.397517,3.709261,1.115718,3.897178,109.221942,7705.1466,59204.2864,47999.3397,0,0,0,7161.2933,3815.887269,2734.45269,1326.48087,575.998822,138.287812,74.018428,13.497904,1.71066,0.250647,24.79099,0,45.544678,47.911236,42.86094,116.107214,1677.23328,5667.340984,10901.96536,0.224954,0.595698,0.17371,5342.846838,30.018676,1.310942,6.028227,49716.5262,1070.71272,40400.199,322.875139,493.42671,1951.577849,2505.36858,10565.63942,1781.049435,51.310899,9.086007,0.149543,0.054658,0.00004,0.771474,138.733591,2.598774,215080.4952,7686.4138,7.509136,9.243356,1.494467,1.258288,0.845754,0,0.000002,0.000001,0,0.065556,1.425317,0,0.332503,1.40482,1.455853,1.527397,3.498115,19.210908,1925.985048,269142.7068,0,0,0,332456.664,1064738.328,0,0,0,0,0,0,0,0,0,0,0,0,0,0,0,0,0,0,0,0,0,0,0,0,0,0,0,0,0,0,0,0,0,0,0,0,0,0,0,0,0,0,0,0,0,0,0,0,0,0,0,0,0,0,0,0,0,0,0,0,0,0,0,0,0,0,0,0,0,0,0,0,0,0,0,0,0,0,0,0,0,0,0,0,0,0,0,0,0,0,0,0,0,0,0,0,0,0,0,0,0,0,0,0,0,0,0,0,0,0,0,0,0,0,0,0,0,0,0,0,0,0,0,0,0,0,0,0,0,0,0,0,0,0,0,0,0,0,0,0,0,0,0,0,0,0,0,0,0,0,0,0,0,0,0,0,0,0,0,0,0,0,885272.491508,5011.9144,194899.6177,1.0985,3.15,63.1612,3149.1312,15756,1,336,1,305.27,2.6496,-5.2668,4.816,355.46292,0.115995,1025.965668,1012.472409,959.520844,4042.078095,10759.60121,8552.8458,6117.30639,2438.752686,0.0001,0,0.000005,0.000003,0.000002,0,0.039804,9.692139,0,1131.763068,13776.46429,10425.96072,13718.79556,9550.5489,445.869788,60.795278,4.198679,0.178235,586.285128,1675.24082,952.597916,1484.596205,11104.4115,12423.84102,9213.87544,3076.677422,0.000019,0,0,426.505104,17408.8629,1451.505256,3319.159257,2271.84349,1285.77948,2997.955964,2044.30896,1830.612114,385.072412,189551.703998,1.028983,0,35.581007,21315.92035,38026.2512,7225.26288,4122.097826,34.442528,1.917495,0.641924,2.169583,0,0,1.066006,19.06285,0,1.194204,2.547195,0.808583,3.537949,205.545546,8949.82008,40799.0744,33954.6564,0,0,0,4916.331624,2704.520888,2022.6297,1292.155488,667.841629,378.15076,174.337618,36.6016,4.292879,0.250647,24.79099,0,45.544678,47.911236,42.86094,116.107214,1364.016864,4539.37506,6931.567896,0.211263,0.595698,0.17371,4664.409234,25.942332,0.737665,4.919397,18752.448,1441.756008,15910.8273,476.695657,725.945598,2767.741899,4231.09449,12269.63677,2658.792202,41.363832,5.108721,0.072367,0.054658,0.00004,0.651901,98.65877,1.524253,152274.7515,9403.59582,5.446715,6.182942,0.78486,0.611394,0.510544,0,0.000003,0.000001,0,0.050664,0.755736,0,0.186151,0.877146,0.710474,0.649165,2.173161,15.331397,2241.83766,202875.0174,0,0,0,259124.497,831072.42,0,0,0,0,0,0,0,0,0,0,0,0,0,0,0,0,0,0,0,0,0,0,0,0,0,0,0,0,0,0,0,0,0,0,0,0,0,0,0,0,0,0,0,0,0,0,0,0,0,0,0,0,0,0,0,0,0,0,0,0,0,0,0,0,0,0,0,0,0,0,0,0,0,0,0,0,0,0,0,0,0,0,0,0,0,0,0,0,0,0,0,0,0,0,0,0,0,0,0,0,0,0,0,0,0,0,0,0,0,0,0,0,0,0,0,0,0,0,0,0,0,0,0,0,0,0,0,0,0,0,0,0,0,0,0,0,0,0,0,0,0,0,0,0,0,0,0,0,0,0,0,0,0,0,0,0,0,0,0,0,0,0,0,0,0,0,0,0,0,0,0,0,0,0,0,0,0,0,0,0,0,0,0,0,0,0,0,0,0,0,0,0,0,0,0,0,0,0,0,0,0,0,0,0,0,0,0,0,0,0,0,0,0,0,0,0,0,0,0,0,0,0,0,0,0,0,0,0,0,0,0,0,0,0,0,0,0,0,0,0,0,0,0,0,0,0,0,0,0,0,0,0,0,0,0,0,0,0,0,0,0,0,0,0,0,0,0,0,0,0,0,0,0,0,0,0,0,0,0,0,0,0,0,0,0,0,0,0,0,0,0,0,0,0,0,0,0,0,0,0,0,0,0,0,0,0,0,0,0,0,0,0,0,0,0,0,0,0,0,0,0,0,0,0,-73.091112,146.468569,0.96,0.99,0.88,-28.988558,-0.642361,0.087186
1bnkA.pdb_A_LEU_86,4.851601,0,123.911385,23,-556.006804,0.5,-0.225784,0,0,679.918189,8,32.608259,-146.31758,-123.41801,-0,-0,0,0,0,0,0,0,0,0,0,0,-0,-0,-0,0,0,0,0,0,0,0,0,0,0,-0,0,-0,0,0,-0,0,0,0,0,0,0,0,0,0,0,0,0,0,0,0,0,0,0,0,0,-0,0,-0,0,0,0,0,0,0,0,0,0,0,-0,0,0,0,0,0,0,0,0,0,0,0,0,0,-0,0,0,0,0,0,0,0,0,0,0,-0,-0,0,0,0,0,0,0,0,0,0,0,0,0,0,0,0,0,0,0,0,0,0,0,0,0,-0,0,-0,0,0,0,0,0,0,0,0,0,0,0,0,0,-0,0,0,0,0,0,0,0,0,0,0,0,0,0,0,-0,0,0,0,0,0,0,0,0,0,0,-0,-0,-0,0,0,-0.030037,1.156601,58.155085,1.356831,0.020086,-26.691677,1.114238,2.126957,1.157678,1.152888,1.300618,0.482439,1.123442,-475.658765,2.546109,2.925476,0.996524,0.827482,1.118548,0.971279,0.783549,1.357198,1.636912,1.413374,1.288641,1.109156,1.085053,0.851387,1.152888,1.51696,1.049105,1.152888,0.987881,2.120917,0,0.924474,0.784799,1.058974,1.487081,1.856359,1.438133,1.781406,1.156501,2.87205,0.901196,1.124406,0.849876,1.056607,1.650522,1.435512,1.242346,1.105708,1.116253,1.404422,1.139592,1.031854,3.020183,0.89041,0.775055,0.578528,0.427193,0.866125,0.437531,0.88473,0.366673,1.060697,1.320282,0.958524,2.336772,1.144337,1.560566,1.023945,1.019138,1.190955,1.25489,2.117823,1.675257,1.152888,1.172941,1.275423,2.424892,0.946481,1.127225,1.851163,2.145084,1.227241,0.868665,1.007191,1.461589,1.257954,0.988074,1.152888,0,1.511419,1.364842,1.359715,0.996038,0.823951,0.496048,0.439165,0.33451,0.245108,0.256221,0.750662,0,0.469032,0.482966,0.504853,0.553177,1.095833,1.341268,2.093065,1.216413,1.150915,1.156957,1.179469,1.238709,1.670629,1.266471,3.131737,0.956759,3.075861,0.850926,0.762589,0.785939,0.496425,0.664268,0.669897,0.769262,1.216134,2.966661,1.886797,1.144676,1.252623,1.059945,2.549512,1.358547,1.005734,2.07347,1.598691,2.096011,2.120709,2.2826,3.246899,1.099872,1.144167,1.123546,1.355951,3.097326,?,2.878603,2.125,2.187688,2.17728,1.882372,1.427501,1.050626,1.310017,1.195764,1.189075,1.354211,1.30183,1.274915,-224.135,-74.25,9.5,0.005,1.9,2.99,77.175,56.5,0.5,89.46292,11.449785,8.825,-2.095,-0.515,-0.49,6.8655,0.084545,15.538,12.4255,8.49,32.6315,66.36,50.34,37.9655,22.4995,-0.004677,0.000051,-0.001153,0.00114,0.000455,-0.000197,0.099755,2.63895,0,12.8815,32.351,40.3485,66.075,79.84,12.863,6.1005,0.96515,0.56295,7.6655,17.146,10.021,14.581,72.64,61.435,44.0765,24.107,-0.002111,0.000051,-0.000313,10.326,153.08,13.8485,14.7975,10.2085,5.633,20.0775,11.2325,12.2375,1.7389,-181.31375,0.51325,0.000002,6.7245,61.845,124.105,32.123,23.3195,2.7851,0.6283,0.63205,1.03915,0.000067,0.000049,-0.499235,5.362,0.000006,0.46346,1.32115,0.86875,0.85705,3.7733,36.6075,115.48,88.465,-0.000045,-0.000078,0,48.7375,34.7145,26.4505,13.255,7.159,2.50885,1.57165,0.6343,0.18815,0.09482,1.2302,0,1.76955,1.5181,1.46935,2.14735,16.41,29.252,64.09,0.231425,0.385855,0.21386,31.0205,-2.3683,0.57705,-1.0691,165.435,13.795,151.55,6.9835,7.665,13.9285,12.441,30.863,12.1575,2.41645,1.38165,0.326685,0.12828,-0.003175,0.382145,4.41405,1.6174,203.64,36.595,2.18365,1.5402,0.8895,0.77375,0.8316,0.71625,0.000755,0.000489,0,-0.11709,1.6213,0,0.8333,1.02325,0.9105,0.9091,1.38715,2.1563,18.967,225.39,-0.000231,-0,-0.000134,253.2,447.67,4738966.053324,-12038.895,573581.63715,0.02165,-0.95,118.9123,51630.075,45313,3,1073.5,394.5,968.19075,18.28935,-2.6986,2.0433,594.126639,0.134197,2753.768664,2139.298335,1371.39819,13587.397654,41574.60636,29101.95672,19068.134409,9392.011284,0.000269,0,0.000016,0.000012,0.000003,0,0.129677,43.873124,0,2204.28228,19075.184832,30873.219654,46957.982775,55117.70368,1948.860267,261.330779,10.189185,1.173796,820.967384,3355.506492,1685.452032,3108.08596,54676.99968,42189.687595,26253.72646,9831.630131,0.000055,0,0.000001,1279.515312,100075.835688,2692.439218,3896.95122,3702.28607,1880.301033,8945.89152,5176.576253,2622.716525,151.035116,487553.181428,3.213376,0,296.760254,58078.082895,163628.71935,15372.622265,7029.803192,95.272422,6.22394,2.945372,9.621698,0,0,3.092541,187.572412,0,2.707204,13.139101,5.521306,10.453113,227.702807,17785.717268,149301.7824,108929.519985,0,0,0,24583.243737,14975.592299,7403.151094,2593.39377,980.42505,211.27352,82.72647,21.670859,3.562846,0.794233,31.017156,0,234.561462,125.060471,112.869737,199.869111,3872.56308,9120.978364,27272.73042,0.627032,1.815143,0.544216,13365.058343,70.847458,3.273558,14.421411,111937.920093,2473.071035,95379.371605,718.818639,995.8368,3513.78448,7635.862806,25743.538149,3782.028045,160.17463,28.299232,0.477979,0.122574,0.000121,1.846922,363.369893,13.31916,511413.3504,17731.777895,33.553748,20.987689,7.221352,5.788633,3.92235,2.841693,0.000007,0.000003,0,0.159431,12.659451,0,2.979606,8.84394,6.972563,5.535037,13.219318,51.147867,4806.04813,635446.5348,0.000001,0,0,794982.168,2585455.4112,0.003192,0.000574,0.002497,0.000042,0.011078,0.002071,0.005617,0.00261,0.002381,0.003027,0.000198,0.002178,0.351727,0.002734,0.00418,0.002368,0.001281,0.002416,0.002039,0.001628,0.003175,0.003607,0.003095,0.002775,0.002648,0.002246,0.000899,0.002381,0.003143,0.001979,0.002381,0.002124,0.003987,0,0.002124,0.001682,0.002407,0.003217,0.004326,0.003107,0.003146,0.001805,0.00532,0.00171,0.002246,0.001829,0.002276,0.004019,0.003167,0.002675,0.002525,0.002312,0.001783,0.002321,0.001931,0.006604,0.002044,0.001699,0.001409,0.001056,0.001809,0.001095,0.001575,0.000424,0.002237,0.002931,0.002039,0.005504,0.002526,0.003658,0.002254,0.001948,0.001609,0.002552,0.004011,0.003654,0.002381,0.00227,0.00285,0.00602,0.00229,0.001908,0.003912,0.005145,0.002969,0.001999,0.002059,0.003341,0.002787,0.002008,0.002381,0,0.003807,0.003494,0.003026,0.002056,0.001648,0.000933,0.000636,0.000631,0.000442,0.00058,0.000906,0,0.001616,0.001059,0.001033,0.001005,0.002066,0.00266,0.004843,0.00261,0.002398,0.002417,0.002641,0.002762,0.003683,0.002822,0.006755,0.001853,0.006691,0.001721,0.001529,0.001642,0.00138,0.001424,0.001392,0.001505,0.002797,0.006223,0.004474,0.002355,0.002801,0.002486,0.005842,0.003045,0.002104,0.004569,0.003055,0.005572,0.005974,0.005195,0.008983,0.002284,0.002349,0.002301,0.003024,0.007462,-9999,0.00632,0.005543,0.005917,0.004927,0.00403,0.003081,0.002175,0.002922,0.002479,0.002527,0.002894,0.002887,0.002849,2534767.544382,112.86,412430.8135,0.0108,4.56,68.7102,33447.645,27685,2,655.5,5.5,608.219,12.59095,0.66435,1.5043,497.089662,0.062411,2000.766108,1456.479833,851.92056,8380.584988,26490.84564,17543.2383,10831.55715,4982.851768,0.000184,0,0.000011,0.000008,0.000002,0,0.089872,29.439651,0,1741.334051,12259.767311,15971.630937,28549.091325,36262.5296,1197.725382,178.3835,7.073198,0.949984,570.075569,2279.234926,1110.447052,1919.224125,35168.36544,25930.914845,15064.554323,5399.509967,0.000037,0,0.000001,853.010208,77757.90448,2061.044558,2699.330355,2118.651673,894.751353,4537.153605,3178.84243,1336.016825,42.163978,302629.402141,1.980077,0,213.099405,33076.994265,103790.25255,9737.12376,4512.463167,49.876963,2.905353,1.666912,6.363651,0,0,1.941565,138.385713,0,1.447844,9.011168,3.869082,6.329828,168.752919,11957.803268,93554.9672,62070.5826,0,0,0,17057.491412,10044.779433,5033.477249,1594.112575,548.121676,103.90879,34.943437,10.178739,1.273271,0.37548,13.005551,0,117.465029,55.754651,45.708687,73.527626,2093.93241,5562.85284,20156.17682,0.417618,1.20592,0.365889,8145.921259,44.739555,1.992802,8.964083,86692.952681,1686.783625,74623.629185,505.577466,685.7109,2286.976129,4129.230105,13958.995407,2025.29361,66.39728,16.036259,0.364222,0.094199,0.000081,1.15827,194.907233,11.114239,307899.6072,12145.44136,22.930509,12.742845,4.660633,3.735015,3.212795,2.262748,0.000005,0.000002,0,0.10048,10.318521,0,2.498783,6.208508,4.835638,3.739601,9.529637,32.104073,3241.877574,386142.6558,0,0,0,488868.432,1567471.738,-9999,-9999,-9999,-9999,-9999,-9999,-9999,-9999,-9999,-9999,-9999,-9999,-9999,-9999,-9999,-9999,-9999,-9999,-9999,-9999,-9999,-9999,-9999,-9999,-9999,-9999,-9999,-9999,-9999,-9999,-9999,-9999,-9999,-9999,-9999,-9999,-9999,-9999,-9999,-9999,-9999,-9999,-9999,-9999,-9999,-9999,-9999,-9999,-9999,-9999,-9999,-9999,-9999,-9999,-9999,-9999,-9999,-9999,-9999,-9999,-9999,-9999,-9999,-9999,-9999,-9999,-9999,-9999,-9999,-9999,-9999,-9999,-9999,-9999,-9999,-9999,-9999,-9999,-9999,-9999,-9999,-9999,-9999,-9999,-9999,-9999,-9999,-9999,-9999,-9999,-9999,-9999,-9999,-9999,-9999,-9999,-9999,-9999,-9999,-9999,-9999,-9999,-9999,-9999,-9999,-9999,-9999,-9999,-9999,-9999,-9999,-9999,-9999,-9999,-9999,-9999,-9999,-9999,-9999,-9999,-9999,-9999,-9999,-9999,-9999,-9999,-9999,-9999,-9999,-9999,-9999,-9999,-9999,-9999,-9999,-9999,-9999,-9999,-9999,-9999,-9999,-9999,-9999,-9999,-9999,-9999,-9999,-9999,-9999,-9999,-9999,-9999,-9999,-9999,-9999,-9999,-9999,-9999,-9999,-9999,-9999,-9999,7898.276756,-20.064825,955.969395,0.000036,-0.001583,0.198187,86.050125,75.521667,0.005,1.789167,0.6575,1.613651,0.030482,-0.004498,0.003405,0.990211,0.000224,4.589614,3.565497,2.285664,22.645663,69.291011,48.503261,31.780224,15.653352,0,0,0,0,0,0,0.000216,0.073122,0,3.673804,31.791975,51.455366,78.263305,91.862839,3.2481,0.435551,0.016982,0.001956,1.368279,5.592511,2.809087,5.180143,91.128333,70.316146,43.756211,16.38605,0,0,0,2.132526,166.793059,4.487399,6.494919,6.170477,3.133835,14.909819,8.627627,4.371194,0.251725,812.588636,0.005356,0,0.4946,96.796805,272.714532,25.621037,11.716339,0.158787,0.010373,0.004909,0.016036,0,0,0.005154,0.312621,0,0.004512,0.021899,0.009202,0.017422,0.379505,29.642862,248.836304,181.5492,0,0,0,40.972073,24.95932,12.338585,4.322323,1.634042,0.352123,0.137877,0.036118,0.005938,0.001324,0.051695,0,0.390936,0.208434,0.188116,0.333115,6.454272,15.201631,45.454551,0.001045,0.003025,0.000907,22.275097,0.118079,0.005456,0.024036,186.5632,4.121785,158.965619,1.198031,1.659728,5.856307,12.726438,42.905897,6.30338,0.266958,0.047165,0.000797,0.000204,0,0.003078,0.605616,0.022199,852.355584,29.552963,0.055923,0.034979,0.012036,0.009648,0.006537,0.004736,0,0,0,0.000266,0.021099,0,0.004966,0.01474,0.011621,0.009225,0.022032,0.085246,8.01008,1059.077558,0,0,0,1324.97028,4309.092352,-9999,-9999,-9999,-9999,-9999,-9999,-9999,-9999,-9999,-9999,-9999,-9999,-9999,-9999,-9999,-9999,-9999,-9999,-9999,-9999,-9999,-9999,-9999,-9999,-9999,-9999,-9999,-9999,-9999,-9999,-9999,-9999,-9999,-9999,-9999,-9999,-9999,-9999,-9999,-9999,-9999,-9999,-9999,-9999,-9999,-9999,-9999,-9999,-9999,-9999,-9999,-9999,-9999,-9999,-9999,-9999,-9999,-9999,-9999,-9999,-9999,-9999,-9999,-9999,-9999,-9999,-9999,-9999,-9999,-9999,-9999,-9999,-9999,-9999,-9999,-9999,-9999,-9999,-9999,-9999,-9999,-9999,-9999,-9999,-9999,-9999,-9999,-9999,-9999,-9999,-9999,-9999,-9999,-9999,-9999,-9999,-9999,-9999,-9999,-9999,-9999,-9999,-9999,-9999,-9999,-9999,-9999,-9999,-9999,-9999,-9999,-9999,-9999,-9999,-9999,-9999,-9999,-9999,-9999,-9999,-9999,-9999,-9999,-9999,-9999,-9999,-9999,-9999,-9999,-9999,-9999,-9999,-9999,-9999,-9999,-9999,-9999,-9999,-9999,-9999,-9999,-9999,-9999,-9999,-9999,-9999,-9999,-9999,-9999,-9999,-9999,-9999,-9999,-9999,-9999,-9999,-9999,-9999,-9999,-9999,-9999,-9999,108579878.115367,7487.226008,983304.693137,0,0.003746,0.044827,10449.425669,6474.130723,0.000026,3.611592,0.543699,2.771422,0.00599,0.00012,0.000064,1.080554,0,22.809533,14.424709,6.305464,584.266371,5341.110383,2670.3719,1184.909206,330.311449,0,0,0,0,0,0,0,0.007058,0,15.035451,1258.47947,3523.056627,6953.563184,9675.529931,12.370298,0.229629,0.000318,0.000009,2.041958,35.355356,9.115982,30.786405,9382.107123,5537.859334,2236.831062,337.817635,0,0,0,4.812344,55473.434281,22.67434,54.180442,51.362002,15.798669,334.854728,111.316937,23.537784,0.134345,745632.960691,0.000032,0,0.302644,11150.428322,82920.475825,747.074929,152.937222,0.034636,0.000143,0.000033,0.000283,0,0,0.000029,0.121934,0,0.000024,0.000554,0.000105,0.00037,0.171934,964.734008,68742.039263,38981.84711,0,0,0,1845.281435,724.208621,166.091446,21.552809,3.318405,0.188752,0.03474,0.002218,0.000071,0.000004,0.004023,0,0.339867,0.07852,0.064892,0.183277,48.359751,290.415747,2554.934615,0.000001,0.00001,0.000001,562.124842,0.015487,0.000034,0.000644,73774.36294,18.313453,52087.713205,1.622238,3.403004,43.301096,250.067995,2617.078986,50.054678,0.12302,0.003055,0.000001,0,0,0.000011,0.488116,0.000772,824352.464812,962.440622,0.003982,0.00139,0.000194,0.000115,0.000061,0.000038,0,0,0,0,0.000749,0,0.000048,0.000279,0.000155,0.000103,0.000589,0.007955,71.110436,1263428.622843,0,0,0,1964223.676495,21014178.198191,267273.921381,-139202.623415,178273.467711,0.053509,9.465517,35.671401,10546.934567,11247.207358,1,217.906977,6.501587,373.156702,-0.314128,-9.497436,-1.165085,164.301169,0.025876,780.495905,541.06941,368.722542,3310.424788,8263.608715,5232.091092,3656.361782,2302.680678,0.00009,0,0.000005,0.000004,0.000001,0,0.039804,11.55145,0,640.286479,4896.708611,7170.252033,8533.409062,11369.443695,460.67584,60.950081,2.395181,0.504752,246.097019,814.213889,440.059184,714.861085,11722.813269,8415.770185,5140.488585,2129.534778,0.000018,0,0.000001,426.505104,35521.092916,767.123809,875.864025,1655.913084,1170.257064,1410.655535,2742.454769,971.76056,91.589325,126466.003664,0.689721,0,82.678626,12422.530393,33724.594916,3456.609945,1882.200831,10.747784,1.225152,0.932791,2.759387,0,0,0.672191,50.445321,0,0.860949,3.991088,1.643959,2.329189,47.923563,4693.0215,30504.48768,22189.843997,0,0,0,5052.292092,3348.806768,1520.038978,564.820435,243.455897,88.146707,25.359813,11.005627,2.953073,0.55505,9.418629,0,177.68262,83.18289,84.315351,122.520382,1268.120768,1357.701645,6501.820917,0.178753,0.609445,0.182944,3208.071288,15.350653,0.606762,3.139273,41307.135943,763.435556,35704.288815,195.813102,236.295889,802.09025,4453.27622,6878.572676,1655.023455,90.868305,7.003315,0.281806,0.063858,0.00004,0.406446,79.927537,5.388593,104076.920033,4612.283925,10.179257,5.697646,1.616906,1.283498,1.442587,0.864769,0.000002,0.000001,0,0.033298,4.66496,0,1.332877,2.518477,1.50661,1.202107,3.734769,13.227366,1214.287615,134508.064345,0,0,0,171455.728806,566306.646507,113,3.8,5.98,0.01,17.65,-448.27,-4.19,-1.03,-0.98,154.35,-148.5,22.89957,0,0,0,0,0,0,0,0,0,0,0,0,0,0,0,0,0,0,0,0,0,0,0,0,0,0,0,0,0,0,0,0,0,0,0,0,0,0,0,0,0,0,0,0,0,0,0,0,0,0,0,0,0,0,0,0,0,0,0,0,0,0,0,0,0,0,0,0,0,0,0,0,0,0,0,0,0,0,0,0,0,0,0,0,0,0,0,0,0,0,0,0,0,0,0,0,0,0,0,0,0,0,0,0,0,0,0,0,0,0,0,0,0,0,0,0,0,0,0,0,0,0,0,0,0,0,0,0,0,0,0,0,0,0,0,0,0,0,0,0,0,0,0,0,0,0,0,0,0,0,0,0,0,0,0,0,0,0,0,0,0,0,690624.898179,21982.455,188658.9122,0.0002,-1.52,35.7006,3076.1955,6441,1,133,1,343.822,-9.3437,5.5208,-0.294,144.381465,0.003331,758.316552,468.466201,235.02018,1460.846992,4081.67088,2976.00012,2046.947898,738.163596,0.000103,0,0.000005,0.000003,0,0,0.039804,7.069747,0,640.854625,4139.375152,2700.847893,5352.075,3556.872,124.976908,25.794134,1.187752,0.090952,228.247928,782.440564,327.726784,431.976706,4035.58784,4910.74529,3235.038794,948.658664,0.000019,0,0,426.505104,166.24488,767.123809,875.864025,416.853889,143.517574,617.02173,596.53561,624.283825,50.83848,74831.085645,0.392647,0,13.802709,7243.65747,14722.82436,2348.705268,1668.603503,6.819596,0.407189,0.222646,1.501509,0,0,0.41796,5.439963,0,0.609181,1.757367,0.306773,1.120387,37.725453,4193.16948,14771.27776,11465.064,0,0,0,2017.050175,1324.983036,963.380111,442.34586,200.838586,51.908107,32.017654,4.467375,0.078602,0,6.053568,0,12.525229,9.21851,8.635958,18.444448,850.23492,1355.24516,1972.0493,0.157207,0.577548,0.182944,1836.847887,10.115957,0.268017,1.894958,-879.12159,761.2081,133.839867,195.077089,235.0089,777.628155,654.321954,3128.767488,651.569055,19.053708,1.986398,-0.008963,0.001362,0.00004,0.252751,27.769671,0.645375,53398.4808,4176.58735,3.554065,3.228259,0.22741,0,0.29926,0,0.000003,0.000001,0,0.020586,0,0,0.332503,0.368227,0,0.232421,1.217363,7.165385,938.29749,74982.7452,0,0,0,98084.616,320298.9316,0,0,0,0,0,0,0,0,0,0,0,0,0,0,0,0,0,0,0,0,0,0,0,0,0,0,0,0,0,0,0,0,0,0,0,0,0,0,0,0,0,0,0,0,0,0,0,0,0,0,0,0,0,0,0,0,0,0,0,0,0,0,0,0,0,0,0,0,0,0,0,0,0,0,0,0,0,0,0,0,0,0,0,0,0,0,0,0,0,0,0,0,0,0,0,0,0,0,0,0,0,0,0,0,0,0,0,0,0,0,0,0,0,0,0,0,0,0,0,0,0,0,0,0,0,0,0,0,0,0,0,0,0,0,0,0,0,0,0,0,0,0,0,0,0,0,0,0,0,0,0,0,0,0,0,0,0,0,0,0,0,0,3928367.570613,-16165.71,180746.9467,0.0169,-17.1,64.3448,8177.463,17628,1,456,1,314.17,-12.0672,-2.5956,3.3712,190.957017,0.085203,925.940496,890.684691,690.01626,5043.459377,17337.2136,13274.658,8972.76627,3505.332102,0.00009,0,0.000005,0.000004,0.000002,0,0.039804,17.870442,0,702.711588,9840.52718,13771.75002,21327.6885,17221.488,641.452084,105.515468,3.800568,0.447624,374.888943,1608.80918,750.352438,1498.314398,17542.56,17918.1321,12489.51704,4131.313018,0.000018,0,0,426.505104,43343.0712,928.181864,2056.882095,1470.22817,779.38188,3870.46014,1156.22862,1528.26795,138.239072,191300.765189,1.338043,0,64.707174,26413.9995,58656.9872,7038.79176,3508.605331,67.076348,3.41481,1.006969,3.086483,0,0,1.287327,35.78706,0,1.397517,3.709261,1.115718,3.897178,109.221942,7705.1466,59204.2864,47999.3397,0,0,0,7161.2933,3815.887269,2734.45269,1326.48087,575.998822,138.287812,74.018428,13.497904,1.71066,0.250647,24.79099,0,45.544678,47.911236,42.86094,116.107214,1677.23328,5667.340984,10901.96536,0.224954,0.595698,0.17371,5342.846838,30.018676,1.310942,6.028227,49716.5262,1070.71272,40400.199,322.875139,493.42671,1951.577849,2505.36858,10565.63942,1781.049435,51.310899,9.086007,0.149543,0.054658,0.00004,0.771474,138.733591,2.598774,215080.4952,7686.4138,7.509136,9.243356,1.494467,1.258288,0.845754,0,0.000002,0.000001,0,0.065556,1.425317,0,0.332503,1.40482,1.455853,1.527397,3.498115,19.210908,1925.985048,269142.7068,0,0,0,332456.664,1064738.328,0,0,0,0,0,0,0,0,0,0,0,0,0,0,0,0,0,0,0,0,0,0,0,0,0,0,0,0,0,0,0,0,0,0,0,0,0,0,0,0,0,0,0,0,0,0,0,0,0,0,0,0,0,0,0,0,0,0,0,0,0,0,0,0,0,0,0,0,0,0,0,0,0,0,0,0,0,0,0,0,0,0,0,0,0,0,0,0,0,0,0,0,0,0,0,0,0,0,0,0,0,0,0,0,0,0,0,0,0,0,0,0,0,0,0,0,0,0,0,0,0,0,0,0,0,0,0,0,0,0,0,0,0,0,0,0,0,0,0,0,0,0,0,0,0,0,0,0,0,0,0,0,0,0,0,0,0,0,0,0,0,0,0,0,0,0,0,0,0,0,0,0,0,0,0,0,0,0,0,0,0,0,0,0,0,0,0,0,0,0,0,0,0,0,0,0,0,0,0,0,0,0,0,0,0,0,0,0,0,0,0,0,0,0,0,0,0,0,0,0,0,0,0,0,0,0,0,0,0,0,0,0,0,0,0,0,0,0,0,0,0,0,0,0,0,0,0,0,0,0,0,0,0,0,0,0,0,0,0,0,0,0,0,0,0,0,0,0,0,0,0,0,0,0,0,0,0,0,0,0,0,0,0,0,0,0,0,0,0,0,0,0,0,0,0,0,0,0,0,0,0,0,0,0,0,0,0,0,0,0,0,0,0,0,0,0,0,0,0,0,0,0,0,0,-61.796382,136.157521,1.3,1.02,0.59,-16.403048,-1.157579,0.453263
1bnkA.pdb_A_GLY_87,4.828463,0,-7.383882,20,20.26545,0.5,-0.498313,0,0,-27.649331,9,18.459704,-50.663625,-31.591096,-420.86,-148.03,7,0.02,-0.4,5.97,19.93,57,1,69.123329,24.738391,19.48,2.23,-5.36,0.3,10.515,0.019698,24.402,18.851,13.841,22.384,30.754,29.559,26.958,16.404,-0.011027,0.000006,-0.002307,0.001199,0.000343,-0.000393,0.19951,1.3395,0.080782,24.875,63.976,33.469,40.5,22.275,4.858,2.1141,0.61532,0.080782,14.888,22.817,16.352,14.813,27.778,39.967,36.698,19.676,-0.004576,0.000014,-0.000627,20.652,0.543,27.697,29.595,20.417,12.739,15.366,26.554,25.507,14.618,-206.358,0.38251,0.000002,1.0263,58.563,59.316,36.558,35.777,1.2243,0.32404,0.17613,0.72247,0.000134,0.000099,-0.4186,0.50727,0.000005,0.65721,0.66509,0.17656,0.65363,4.999,57.272,63.956,64.8,-0.000118,-0.000157,0,20.693,19.084,18.211,16.686,14.027,10.345,10.186,3.5215,0.20888,0,2.4604,0,3.5391,3.0362,2.9387,4.2947,25.906,23.165,15.385,0.33965,0.7484,0.42772,29.607,-2.1357,0.23223,-0.88624,-2.657,27.59,0.44157,13.967,15.33,27.915,26.297,50.688,26.797,3.9425,0.71885,-0.013718,0.005307,-0.006351,0.3307,3.1456,0.19951,131.11,57.065,0.81379,1.048,0.12783,0,0.17993,0,0.001707,0.000804,0,-0.087906,0,0,0.19951,0.17993,0,0.12783,0.4388,1.6615,24.735,166.34,-0.000454,-0,-0.000184,193.69,357.74,-0.02439,1.308291,79.807095,0.607156,0.048482,2.616537,1.343603,0.335369,0.704857,1.386685,0.608661,0.629493,1.489273,233.762561,15.704338,-1.204015,0.917749,0.116143,1.058502,0.887629,0.768059,0.563863,0.464017,0.50504,0.554618,0.485471,1.536446,0.057731,1.386685,0.96837,0.481065,1.386685,1.182066,0.666695,3.476171,1.07231,0.933222,0.528426,0.555447,0.317367,0.328351,0.377197,0.446257,0.259449,1.04861,0.904297,0.832767,0.64902,0.38516,0.568028,0.626607,0.543243,1.453655,0.243963,1.369119,1.230526,0.006827,1.068945,0.932164,0.685385,0.570327,0.396159,0.606567,1.110546,1.850862,0.72511,0.596713,0.423312,0.221353,0.654145,0.45456,0.703214,0.941318,0.316193,0.393617,0.364673,0.710735,1.386685,1.423204,0.648064,0.142697,0.4572,0.964819,0.571631,0.269009,0.569419,0.69352,0.948321,0.492635,0.557547,1.542221,1.386685,0,0.391032,0.453139,0.567323,0.755881,0.972416,1.228261,1.707283,1.111066,0.162619,0,0.895601,0,0.54503,0.563005,0.591187,0.656861,1.038001,0.647672,0.312581,1.077718,1.3428,1.391842,0.679883,0.676511,0.410557,0.635907,-0.032151,1.14679,0.005717,1.01871,0.912772,0.947216,0.618718,0.647365,0.88245,0.754044,0.385329,-0.079212,0.04884,1.377205,0.656602,0.453294,0.196679,0.530805,0.944695,0.475491,0.664798,0.185113,0,0.30686,0,1.494958,1.132965,1.448145,0.617869,0,?,0.432738,0.229472,0,0.189162,0.365966,0.669798,0.824741,0.586155,1.413155,1.431932,1.12641,0.603589,0.616937,-0,-0,0,0,-0,0,0,0,0,0,0,0,0,-0,0,0,0,0,0,0,0,0,0,0,0,-0,0,-0,0,0,-0,0,0,0,0,0,0,0,0,0,0,0,0,0,0,0,0,0,0,0,0,-0,0,-0,0,0,0,0,0,0,0,0,0,0,-0,0,0,0,0,0,0,0,0,0,0,0,0,0,-0,0,0,0,0,0,0,0,0,0,0,-0,-0,0,0,0,0,0,0,0,0,0,0,0,0,0,0,0,0,0,0,0,0,0,0,0,0,-0,0,-0,-0,0,0,0,0,0,0,0,0,0,0,-0,0,-0,0,0,0,0,0,0,0,0,0,0,0,0,0,0,-0,0,0,0,0,0,0,0,0,0,0,-0,-0,-0,0,0,240158.059266,-7734.5675,271448.3871,0.015,-0.22,43.90935,2708.98525,9861,1.5,164.5,152.5,531.4144,-1.97355,0.1072,0.0705,241.266675,0.005586,1248.003687,784.286429,455.272013,1961.1182,3855.47521,3441.391796,2704.844409,1391.444694,0.00016,0,0.000008,0.000003,0.000001,0,0.079608,2.945842,0,1268.898625,8276.958976,5194.890835,5854.68,3142.768613,151.831932,17.603159,1.308263,0.031055,461.773652,1157.768805,657.072416,639.284641,4268.186923,5565.904338,4384.732087,1641.391596,0.00003,0,0.000001,852.999882,51.103631,1563.703377,1721.763112,1626.683641,838.920476,1268.61696,3269.19571,1177.377613,233.336901,121007.701808,0.504098,0,8.918906,11309.715842,15795.55422,3803.402925,2919.4032,6.270497,0.509018,0.131583,1.623318,0,0,0.551706,3.581986,0,0.838758,1.371748,0.212896,1.099543,64.410865,7281.304356,16652.5435,16183.7676,0,0,0,2300.347692,1874.38277,1049.654723,672.454143,380.531469,164.793781,116.15707,16.429382,0.306552,0,9.978767,0,112.979043,58.619306,47.726104,75.863728,1549.580343,1522.183733,1231.861565,0.21929,0.8664,0.274417,2728.891993,13.649793,0.263625,2.54958,-257.666959,1522.4162,41.443486,410.259674,508.71072,1520.544007,3399.110774,9472.9536,1865.821516,35.149753,1.881949,-0.003953,0.001268,0.00006,0.34069,51.905703,0.345159,66611.7466,7224.571662,2.291348,2.911134,0.214946,0,0.16854,0,0.000004,0.000001,0,0.025298,0,0,0.152782,0.377931,0,0.13853,0.826949,7.387694,1417.352603,98606.352,0,0,0,128500.72515,436848.8349,0.000525,-0.096994,0.002151,0.000128,0.001166,0.002463,0.000773,0.001556,0.002381,0.001293,0.000198,0.002397,-0.148885,-0.062307,-0.001534,0.001487,0.000183,0.001737,0.001608,0.001606,0.00129,0.000867,0.001079,0.001261,0.001411,0.002576,0.000096,0.002381,0.001593,0.000834,0.002381,0.002124,0.000644,0.007205,0.001821,0.001932,0.001512,0.001133,0.000596,0.000679,0.000414,0.000532,0.000116,0.001709,0.001498,0.001711,0.001353,0.000829,0.001163,0.001408,0.001444,0.002491,0.00015,0.002321,0.001931,0.000005,0.001909,0.001901,0.002221,0.002218,0.001139,0.001857,0.00214,0.003992,0.001487,0.001258,0.0011,0.000297,0.001574,0.000952,0.001503,0.001627,0.000498,0.001003,0.000351,0.00117,0.002381,0.002396,0.001356,0.000207,0.001466,0.001546,0.000702,0.000356,0.001197,0.001342,0.001691,0.001038,0.001321,0.002769,0.002381,0,0.000825,0.001094,0.001059,0.001582,0.002207,0.002701,0.003502,0.002539,0.000376,0,0.001621,0,0.003114,0.002135,0.002061,0.002173,0.002063,0.001209,0.000428,0.001954,0.002325,0.002386,0.001491,0.001411,0.000829,0.001351,-0.000022,0.001878,0.000004,0.001781,0.001699,0.00198,0.002426,0.001845,0.002132,0.001487,0.000741,-0.000043,0.000056,0.002355,0.001381,0.00128,0.000163,0.001171,0.00169,0.000513,0.000948,0.000421,0,0.000298,0,0.002531,0.00201,0.00251,0.001268,0,-9999,0.000201,0.000455,0,0.000272,0.000406,0.001182,0.001451,0.001278,0.002336,0.002478,0.001752,0.001283,0.00135,417132.464298,-19056.64205,355298.4292,0.0333,0.48,81.69945,4603.92965,16501.5,2,280,5.5,669.4302,-5.3297,-15.142,-0.552,312.206122,0.008894,1438.436895,1148.685685,840.231746,3404.181104,6367.600323,6118.446969,4923.043002,2656.439154,0.000211,0,0.000011,0.000004,0.000001,0,0.089872,4.754381,0.006665,1493.44525,14078.430608,10035.227818,10052.03925,4994.01045,261.843771,23.453931,2.083289,0.020635,569.748872,1520.239667,1038.752624,1140.489902,7254.696926,9517.40166,7930.914874,3087.823546,0.00004,0,0.000001,853.010208,59.837514,1925.315409,3021.087195,3338.79201,1878.467462,2857.169406,5390.687709,1814.810297,396.94375,201180.157925,0.849654,0,11.510827,20611.83348,27017.25168,6494.565258,3767.90842,15.447911,1.14147,0.145672,2.037149,0,0,0.923641,4.754971,0,1.17309,1.616967,0.267766,2.551053,113.331329,9815.733536,29056.48992,29420.496,0,0,0,3698.439197,3145.024116,1761.076544,1226.537802,734.004856,300.746737,192.52253,40.932507,1.082938,0,23.272678,0,226.389326,112.418645,91.257949,158.997739,2090.329234,2527.880625,1781.944548,0.312609,1.169573,0.361272,4598.189153,22.861921,0.44852,4.291662,-286.999309,1709.64194,45.144218,523.008282,761.556075,2757.974085,7257.998297,18091.611648,3101.578569,65.586641,4.247721,-0.002535,0.001174,0.000081,0.571198,100.34464,0.309522,118350.3748,9755.37588,2.575889,3.953528,0.35217,0,0.184377,0,0.000005,0.000002,0,0.042134,0,0,0.079608,0.509534,0,0.206426,0.960287,12.3167,2162.717093,168924.9236,0,0,0,217206.87135,743009.8817,-9999,-9999,-9999,-9999,-9999,-9999,-9999,-9999,-9999,-9999,-9999,-9999,-9999,-9999,-9999,-9999,-9999,-9999,-9999,-9999,-9999,-9999,-9999,-9999,-9999,-9999,-9999,-9999,-9999,-9999,-9999,-9999,-9999,-9999,-9999,-9999,-9999,-9999,-9999,-9999,-9999,-9999,-9999,-9999,-9999,-9999,-9999,-9999,-9999,-9999,-9999,-9999,-9999,-9999,-9999,-9999,-9999,-9999,-9999,-9999,-9999,-9999,-9999,-9999,-9999,-9999,-9999,-9999,-9999,-9999,-9999,-9999,-9999,-9999,-9999,-9999,-9999,-9999,-9999,-9999,-9999,-9999,-9999,-9999,-9999,-9999,-9999,-9999,-9999,-9999,-9999,-9999,-9999,-9999,-9999,-9999,-9999,-9999,-9999,-9999,-9999,-9999,-9999,-9999,-9999,-9999,-9999,-9999,-9999,-9999,-9999,-9999,-9999,-9999,-9999,-9999,-9999,-9999,-9999,-9999,-9999,-9999,-9999,-9999,-9999,-9999,-9999,-9999,-9999,-9999,-9999,-9999,-9999,-9999,-9999,-9999,-9999,-9999,-9999,-9999,-9999,-9999,-9999,-9999,-9999,-9999,-9999,-9999,-9999,-9999,-9999,-9999,-9999,-9999,-9999,-9999,-9999,-9999,-9999,-9999,-9999,-9999,800.526864,-25.781892,904.827957,0.00005,-0.000733,0.146365,9.029951,32.87,0.005,0.548333,0.508333,1.771381,-0.006579,0.000357,0.000235,0.804222,0.000019,4.160012,2.614288,1.517573,6.537061,12.851584,11.471306,9.016148,4.638149,0.000001,0,0,0,0,0,0.000265,0.009819,0,4.229662,27.589863,17.316303,19.5156,10.475895,0.506106,0.058677,0.004361,0.000104,1.539246,3.859229,2.190241,2.130949,14.22729,18.553014,14.615774,5.471305,0,0,0,2.843333,0.170345,5.212345,5.73921,5.422279,2.796402,4.228723,10.897319,3.924592,0.77779,403.359006,0.00168,0,0.02973,37.699053,52.651847,12.67801,9.731344,0.020902,0.001697,0.000439,0.005411,0,0,0.001839,0.01194,0,0.002796,0.004572,0.00071,0.003665,0.214703,24.271015,55.508478,53.945892,0,0,0,7.667826,6.247943,3.498849,2.241514,1.268438,0.549313,0.38719,0.054765,0.001022,0,0.033263,0,0.376597,0.195398,0.159087,0.252879,5.165268,5.073946,4.106205,0.000731,0.002888,0.000915,9.096307,0.045499,0.000879,0.008499,-0.85889,5.074721,0.138145,1.367532,1.695702,5.06848,11.330369,31.576512,6.219405,0.117166,0.006273,-0.000013,0.000004,0,0.001136,0.173019,0.001151,222.039155,24.081906,0.007638,0.009704,0.000716,0,0.000562,0,0,0,0,0.000084,0,0,0.000509,0.00126,0,0.000462,0.002756,0.024626,4.724509,328.68784,0,0,0,428.33575,1456.162783,-9999,-9999,-9999,-9999,-9999,-9999,-9999,-9999,-9999,-9999,-9999,-9999,-9999,-9999,-9999,-9999,-9999,-9999,-9999,-9999,-9999,-9999,-9999,-9999,-9999,-9999,-9999,-9999,-9999,-9999,-9999,-9999,-9999,-9999,-9999,-9999,-9999,-9999,-9999,-9999,-9999,-9999,-9999,-9999,-9999,-9999,-9999,-9999,-9999,-9999,-9999,-9999,-9999,-9999,-9999,-9999,-9999,-9999,-9999,-9999,-9999,-9999,-9999,-9999,-9999,-9999,-9999,-9999,-9999,-9999,-9999,-9999,-9999,-9999,-9999,-9999,-9999,-9999,-9999,-9999,-9999,-9999,-9999,-9999,-9999,-9999,-9999,-9999,-9999,-9999,-9999,-9999,-9999,-9999,-9999,-9999,-9999,-9999,-9999,-9999,-9999,-9999,-9999,-9999,-9999,-9999,-9999,-9999,-9999,-9999,-9999,-9999,-9999,-9999,-9999,-9999,-9999,-9999,-9999,-9999,-9999,-9999,-9999,-9999,-9999,-9999,-9999,-9999,-9999,-9999,-9999,-9999,-9999,-9999,-9999,-9999,-9999,-9999,-9999,-9999,-9999,-9999,-9999,-9999,-9999,-9999,-9999,-9999,-9999,-9999,-9999,-9999,-9999,-9999,-9999,-9999,-9999,-9999,-9999,-9999,-9999,-9999,572978.89895,2557.638396,437321.748786,0,0.000016,0.012025,70.43516,616.479127,0.000013,0.170463,0.19981,1.665317,0.000739,0.000612,0,0.371602,0,10.196058,3.975683,1.314283,25.499393,89.566455,74.893645,47.636671,15.254102,0,0,0,0,0,0,0,0.000068,0,10.771041,454.75267,204.578977,214.434923,63.464969,0.160036,0.001955,0.00001,0,1.380084,8.929719,2.775912,2.52014,121.032784,192.253763,124.122677,19.461349,0,0,0,4.812189,0.024644,16.380573,19.384729,21.815184,7.189932,16.434462,82.836605,8.832061,0.610193,92083.400984,0.000002,0,0.00051,852.621567,1587.673505,91.387135,55.645558,0.000253,0.000002,0,0.000016,0,0,0.000002,0.000084,0,0.000004,0.000011,0,0.000007,0.027289,342.617807,1739.485365,1746.003893,0,0,0,33.128036,24.377609,6.620468,2.776132,0.921959,0.223511,0.148928,0.0027,0.000001,0,0.000595,0,0.173563,0.033953,0.021252,0.04621,15.112308,16.058107,9.139468,0,0.000004,0,47.130314,0.001156,0,0.000041,0.647461,15.329042,0.016111,1.152224,1.797319,14.625031,114.554645,735.993032,23.186524,0.009211,0.000023,0,0,0,0.000001,0.02091,0.000001,28398.553557,339.461334,0.000032,0.000051,0,0,0,0,0,0,0,0,0,0,0,0.000001,0,0,0.000004,0.000322,12.592636,61405.231451,0,0,0,103327.225562,1211512.639909,0,0,0,0,0,0,0,0,0,0,0,0,0,0,0,0,0,0,0,0,0,0,0,0,0,0,0,0,0,0,0,0,0,0,0,0,0,0,0,0,0,0,0,0,0,0,0,0,0,0,0,0,0,0,0,0,0,0,0,0,0,0,0,0,0,0,0,0,0,0,0,0,0,0,0,0,0,0,0,0,0,0,0,0,0,0,0,0,0,0,0,0,0,0,0,0,0,0,0,0,0,0,0,0,0,0,0,0,0,0,0,0,0,0,0,0,0,0,0,0,0,0,0,0,0,0,0,0,0,0,0,0,0,0,0,0,0,0,0,0,0,0,0,0,0,0,0,0,0,0,0,0,0,0,0,0,0,0,0,0,0,0,57,-0.4,5.97,0.02,19.48,-420.86,2.23,-5.36,0.3,19.93,-148.03,24.738391,0,0,0,0,0,0,0,0,0,0,0,0,0,0,0,0,0,0,0,0,0,0,0,0,0,0,0,0,0,0,0,0,0,0,0,0,0,0,0,0,0,0,0,0,0,0,0,0,0,0,0,0,0,0,0,0,0,0,0,0,0,0,0,0,0,0,0,0,0,0,0,0,0,0,0,0,0,0,0,0,0,0,0,0,0,0,0,0,0,0,0,0,0,0,0,0,0,0,0,0,0,0,0,0,0,0,0,0,0,0,0,0,0,0,0,0,0,0,0,0,0,0,0,0,0,0,0,0,0,0,0,0,0,0,0,0,0,0,0,0,0,0,0,0,0,0,0,0,0,0,0,0,0,0,0,0,0,0,0,0,0,0,0,0,0,0,0,0,0,0,0,0,0,0,0,0,0,0,0,0,0,0,0,0,0,0,0,0,0,0,0,0,0,0,0,0,0,0,0,0,0,0,0,0,0,0,0,0,0,0,0,0,0,0,0,0,0,0,0,0,0,0,0,0,0,0,0,0,0,0,0,0,0,0,0,0,0,0,0,0,0,0,0,0,0,0,0,0,0,0,0,0,0,0,0,0,0,0,0,0,0,0,0,0,0,0,0,0,0,0,0,0,0,0,0,0,0,0,0,0,0,0,0,0,0,0,0,0,0,0,0,0,0,0,0,0,0,0,0,0,0,0,0,0,0,0,0,0,0,0,0,0,0,0,0,0,0,0,0,0,0,0,0,0,70256.675249,21982.455,188658.9122,0.0002,-1.52,35.7006,3076.1955,6441,1,133,1,343.822,-9.3437,5.5208,-0.294,144.381465,0.003331,758.316552,468.466201,235.02018,1460.846992,4081.67088,2976.00012,2046.947898,738.163596,0.000103,0,0.000005,0.000003,0,0,0.039804,7.069747,0,640.854625,4139.375152,2700.847893,5352.075,3556.872,124.976908,25.794134,1.187752,0.090952,228.247928,782.440564,327.726784,431.976706,4035.58784,4910.74529,3235.038794,948.658664,0.000019,0,0,426.505104,166.24488,767.123809,875.864025,416.853889,143.517574,617.02173,596.53561,624.283825,50.83848,74831.085645,0.392647,0,13.802709,7243.65747,14722.82436,2348.705268,1668.603503,6.819596,0.407189,0.222646,1.501509,0,0,0.41796,5.439963,0,0.609181,1.757367,0.306773,1.120387,37.725453,4193.16948,14771.27776,11465.064,0,0,0,2017.050175,1324.983036,963.380111,442.34586,200.838586,51.908107,32.017654,4.467375,0.078602,0,6.053568,0,12.525229,9.21851,8.635958,18.444448,850.23492,1355.24516,1972.0493,0.157207,0.577548,0.182944,1836.847887,10.115957,0.268017,1.894958,-879.12159,761.2081,133.839867,195.077089,235.0089,777.628155,654.321954,3128.767488,651.569055,19.053708,1.986398,-0.008963,0.001362,0.00004,0.252751,27.769671,0.645375,53398.4808,4176.58735,3.554065,3.228259,0.22741,0,0.29926,0,0.000003,0.000001,0,0.020586,0,0,0.332503,0.368227,0,0.232421,1.217363,7.165385,938.29749,74982.7452,0,0,0,98084.616,320298.9316,0,0,0,0,0,0,0,0,0,0,0,0,0,0,0,0,0,0,0,0,0,0,0,0,0,0,0,0,0,0,0,0,0,0,0,0,0,0,0,0,0,0,0,0,0,0,0,0,0,0,0,0,0,0,0,0,0,0,0,0,0,0,0,0,0,0,0,0,0,0,0,0,0,0,0,0,0,0,0,0,0,0,0,0,0,0,0,0,0,0,0,0,0,0,0,0,0,0,0,0,0,0,0,0,0,0,0,0,0,0,0,0,0,0,0,0,0,0,0,0,0,0,0,0,0,0,0,0,0,0,0,0,0,0,0,0,0,0,0,0,0,0,0,0,0,0,0,0,0,0,0,0,0,0,0,0,0,0,0,0,0,0,70256.675249,21982.455,188658.9122,0.0002,-1.52,35.7006,3076.1955,6441,1,133,1,343.822,-9.3437,5.5208,-0.294,144.381465,0.003331,758.316552,468.466201,235.02018,1460.846992,4081.67088,2976.00012,2046.947898,738.163596,0.000103,0,0.000005,0.000003,0,0,0.039804,7.069747,0,640.854625,4139.375152,2700.847893,5352.075,3556.872,124.976908,25.794134,1.187752,0.090952,228.247928,782.440564,327.726784,431.976706,4035.58784,4910.74529,3235.038794,948.658664,0.000019,0,0,426.505104,166.24488,767.123809,875.864025,416.853889,143.517574,617.02173,596.53561,624.283825,50.83848,74831.085645,0.392647,0,13.802709,7243.65747,14722.82436,2348.705268,1668.603503,6.819596,0.407189,0.222646,1.501509,0,0,0.41796,5.439963,0,0.609181,1.757367,0.306773,1.120387,37.725453,4193.16948,14771.27776,11465.064,0,0,0,2017.050175,1324.983036,963.380111,442.34586,200.838586,51.908107,32.017654,4.467375,0.078602,0,6.053568,0,12.525229,9.21851,8.635958,18.444448,850.23492,1355.24516,1972.0493,0.157207,0.577548,0.182944,1836.847887,10.115957,0.268017,1.894958,-879.12159,761.2081,133.839867,195.077089,235.0089,777.628155,654.321954,3128.767488,651.569055,19.053708,1.986398,-0.008963,0.001362,0.00004,0.252751,27.769671,0.645375,53398.4808,4176.58735,3.554065,3.228259,0.22741,0,0.29926,0,0.000003,0.000001,0,0.020586,0,0,0.332503,0.368227,0,0.232421,1.217363,7.165385,938.29749,74982.7452,0,0,0,98084.616,320298.9316,0,0,0,0,0,0,0,0,0,0,0,0,0,0,0,0,0,0,0,0,0,0,0,0,0,0,0,0,0,0,0,0,0,0,0,0,0,0,0,0,0,0,0,0,0,0,0,0,0,0,0,0,0,0,0,0,0,0,0,0,0,0,0,0,0,0,0,0,0,0,0,0,0,0,0,0,0,0,0,0,0,0,0,0,0,0,0,0,0,0,0,0,0,0,0,0,0,0,0,0,0,0,0,0,0,0,0,0,0,0,0,0,0,0,0,0,0,0,0,0,0,0,0,0,0,0,0,0,0,0,0,0,0,0,0,0,0,0,0,0,0,0,0,0,0,0,0,0,0,0,0,0,0,0,0,0,0,0,0,0,0,0,-105.311786,-172.704844,0.56,0.92,1.64,-18.63145,-0.336169,0.238095
1bnkA.pdb_A_LEU_88,4.803857,0,596.188062,19,-83.730127,0,-0.235608,0,0,679.918189,4,156.891595,-22.034244,-6.587971,-448.27,-148.5,19,0.01,3.8,5.98,154.35,113,1,178.925839,22.89957,17.65,-4.19,-1.03,-0.98,13.731,0.16909,31.076,24.851,16.98,65.263,132.72,100.68,75.931,44.999,-0.009354,0.000101,-0.002307,0.002279,0.000909,-0.000393,0.19951,5.2779,0,25.763,64.702,80.697,132.15,159.68,25.726,12.201,1.9303,1.1259,15.331,34.292,20.042,29.162,145.28,122.87,88.153,48.214,-0.004222,0.000101,-0.000627,20.652,306.16,27.697,29.595,20.417,11.266,40.155,22.465,24.475,3.4778,-362.6275,1.0265,0.000005,13.449,123.69,248.21,64.246,46.639,5.5702,1.2566,1.2641,2.0783,0.000134,0.000098,-0.99847,10.724,0.000012,0.92692,2.6423,1.7375,1.7141,7.5466,73.215,230.96,176.93,-0.000091,-0.000157,0,97.475,69.429,52.901,26.51,14.318,5.0177,3.1433,1.2686,0.3763,0.18964,2.4604,0,3.5391,3.0362,2.9387,4.2947,32.82,58.504,128.18,0.46285,0.77171,0.42772,62.041,-4.7366,1.1541,-2.1382,330.87,27.59,303.1,13.967,15.33,27.857,24.882,61.726,24.315,4.8329,2.7633,0.65337,0.25656,-0.006351,0.76429,8.8281,3.2348,407.28,73.19,4.3673,3.0804,1.779,1.5475,1.6632,1.4325,0.001509,0.000979,0,-0.23418,3.2426,0,1.6666,2.0465,1.821,1.8182,2.7743,4.3126,37.934,450.78,-0.000462,-0,-0.000268,506.4,895.34,-0.020814,1.452853,94.473494,1.735345,0.025447,-21.184413,1.407954,2.745569,1.462971,1.443248,1.655838,0.611424,1.402791,-376.391984,3.041094,4.607579,1.252386,1.04847,1.408633,1.222856,0.983978,1.726555,2.121673,1.815933,1.643959,1.389163,1.354482,1.09091,1.443248,1.931583,1.339814,1.443248,1.225326,2.810048,0,1.158021,0.984006,1.332252,1.916118,2.41417,1.826645,2.311471,1.477211,3.928163,1.126347,1.425804,1.06358,1.340313,2.128667,1.841667,1.582985,1.392104,1.394923,1.832779,1.423219,1.276271,4.227837,1.113589,0.972925,0.706478,0.518218,1.075843,0.523906,1.113897,0.459539,1.330514,1.684484,1.205047,3.102727,1.448195,2.008492,1.294455,1.283737,1.521132,1.611731,2.791517,2.156804,1.443248,1.46363,1.624732,3.233247,1.174201,1.422282,2.404911,2.817081,1.573289,1.098103,1.266799,1.876609,1.599168,1.227359,1.443248,0,1.942061,1.726035,1.731492,1.255945,1.037418,0.621695,0.549161,0.415247,0.30313,0.314751,0.934619,0,0.551979,0.57387,0.604214,0.678873,1.370281,1.736737,2.79886,1.535111,1.441397,1.448293,1.492813,1.576217,2.160777,1.612134,4.410074,1.19473,4.314225,1.060535,0.950041,0.986712,0.600157,0.814006,0.831474,0.961403,1.559543,4.117542,2.54084,1.433983,1.594285,1.327293,3.4322,1.735844,1.267027,2.710171,2.064832,2.736026,2.794689,3.035818,4.427915,1.373716,1.438471,1.402694,1.73269,4.243948,?,3.90263,2.767099,2.897009,2.865763,2.453767,1.832899,1.323191,1.670671,1.499847,1.492465,1.714092,1.659334,1.622078,-224.135,-74.25,9.5,0.005,1.9,2.99,77.175,56.5,0.5,89.46292,11.449785,8.825,-2.095,-0.515,-0.49,6.8655,0.084545,15.538,12.4255,8.49,32.6315,66.36,50.34,37.9655,22.4995,-0.004677,0.000051,-0.001153,0.00114,0.000455,-0.000197,0.099755,2.63895,0,12.8815,32.351,40.3485,66.075,79.84,12.863,6.1005,0.96515,0.56295,7.6655,17.146,10.021,14.581,72.64,61.435,44.0765,24.107,-0.002111,0.000051,-0.000313,10.326,153.08,13.8485,14.7975,10.2085,5.633,20.0775,11.2325,12.2375,1.7389,-181.31375,0.51325,0.000002,6.7245,61.845,124.105,32.123,23.3195,2.7851,0.6283,0.63205,1.03915,0.000067,0.000049,-0.499235,5.362,0.000006,0.46346,1.32115,0.86875,0.85705,3.7733,36.6075,115.48,88.465,-0.000045,-0.000078,0,48.7375,34.7145,26.4505,13.255,7.159,2.50885,1.57165,0.6343,0.18815,0.09482,1.2302,0,1.76955,1.5181,1.46935,2.14735,16.41,29.252,64.09,0.231425,0.385855,0.21386,31.0205,-2.3683,0.57705,-1.0691,165.435,13.795,151.55,6.9835,7.665,13.9285,12.441,30.863,12.1575,2.41645,1.38165,0.326685,0.12828,-0.003175,0.382145,4.41405,1.6174,203.64,36.595,2.18365,1.5402,0.8895,0.77375,0.8316,0.71625,0.000755,0.000489,0,-0.11709,1.6213,0,0.8333,1.02325,0.9105,0.9091,1.38715,2.1563,18.967,225.39,-0.000231,-0,-0.000134,253.2,447.67,2035649.040171,613.305,402275.25665,0.0074,-7.03,63.4777,17259.417,19210,2,427.5,142,656.31525,-9.8884,2.6162,-2.4402,378.529343,0.040061,1774.315296,1313.884795,708.50748,4870.969268,16249.63956,10438.30104,6301.551656,2523.701417,0.000195,0,0.000011,0.000007,0.000001,0,0.089872,21.071752,0,1520.235985,11110.756844,7887.566871,16109.811825,20007.904,729.512182,131.229686,5.137416,0.466058,483.601064,1946.311044,986.437177,1427.800682,18894.82624,16185.726535,9114.13867,3113.804762,0.000038,0,0.000001,853.010208,19944.48704,1844.786382,2238.491812,1154.846771,405.728091,3668.380103,2836.74541,1163.517025,44.689904,218961.392554,1.270581,0,109.221346,20299.75542,59864.03243,7258.577326,3918.562141,27.115455,1.474469,1.045385,4.215624,0,0,1.291436,59.661205,0,1.66492,6.849357,2.219734,4.183792,115.417323,10440.275962,56397.66048,36017.551635,0,0,0,11550.20265,6369.555318,3993.020381,1403.25383,459.836888,90.024061,39.836927,9.549735,1.064097,0.339516,9.080352,0,18.787843,15.640984,16.402795,35.903477,1680.40041,2832.354152,9844.73672,0.3696,1.178386,0.375068,5585.116943,30.439997,1.087451,5.900192,19537.89997,1554.88963,18621.562278,459.109257,627.525885,1926.395121,1911.124215,12311.466741,1598.735565,59.250871,11.753779,0.133193,0.035346,0.000081,0.775942,108.432021,5.622115,184302.3456,10431.91708,15.874022,10.639394,1.777612,0.963651,1.953013,0.513021,0.000005,0.000002,0,0.065143,3.105357,0,1.276257,2.332887,1.857939,2.789382,8.400997,21.706825,2596.373663,242246.9181,0,0,0,313623.648,1010525.491,0.0025,0.001992,0.002334,0.00003,0.027234,0.001777,0.00715,0.00278,0.002381,0.003202,0.000198,0.002162,0.608061,-0.005722,-0.003105,0.001924,0.000986,0.002214,0.001914,0.001568,0.003547,0.003597,0.003245,0.003003,0.003364,0.002187,0.000894,0.002381,0.003145,0.001662,0.002381,0.002124,0.003117,0,0.001861,0.001565,0.002993,0.003312,0.00456,0.003485,0.002537,0.001592,0.003664,0.00155,0.001997,0.001805,0.002215,0.004397,0.003273,0.002835,0.002997,0.002299,0.001056,0.002321,0.001931,0.00412,0.001829,0.00153,0.00187,0.001576,0.002527,0.001459,0.001505,0.000315,0.00234,0.00306,0.002376,0.005318,0.002797,0.003894,0.002237,0.001815,0.0015,0.002881,0.003227,0.003719,0.002381,0.002432,0.002929,0.00599,0.00306,0.001825,0.0035,0.00477,0.002804,0.001643,0.001935,0.003518,0.003105,0.00208,0.002381,0,0.004026,0.004074,0.003002,0.002064,0.001656,0.000786,0.000497,0.000546,0.000405,0.00058,0.000968,0,0.002887,0.001768,0.001675,0.001506,0.002317,0.002198,0.003981,0.002597,0.002398,0.002417,0.002802,0.002808,0.003928,0.002938,0.004135,0.001708,0.004193,0.001563,0.00141,0.001554,0.00198,0.001901,0.001521,0.001467,0.00255,0.003527,0.001717,0.002355,0.002879,0.003067,0.004705,0.003271,0.001938,0.003907,0.002768,0.006698,0.007124,0.004308,0.009819,0.002246,0.002349,0.002332,0.003106,0.00686,-9999,0.004774,0.006416,0.006436,0.00486,0.00338,0.003003,0.002008,0.003106,0.002425,0.002527,0.002721,0.003027,0.003035,1984855.48702,391.2975,385492.02785,0.0077,11.21,58.9329,42573.58875,29493,2,693.5,5.5,603.71825,21.76705,-1.3905,-1.1172,403.945423,0.04804,1833.40631,1366.655894,820.56699,9363.511031,26416.45608,18395.64552,11722.113884,6330.234325,0.000179,0,0.000011,0.000008,0.000001,0,0.089872,23.014389,0,1526.277409,11409.162468,19858.240548,29387.64915,38224.91696,1343.398857,143.84491,6.237861,0.65424,516.777348,2026.862952,1095.806371,1867.607385,38475.15616,26798.19274,15966.756202,6407.086139,0.000037,0,0.000001,853.010208,48507.225,1844.786382,2430.57816,2812.10487,1335.032266,6337.442797,4234.809755,1276.76285,31.365757,316552.920156,2.067176,0,205.863843,36621.51675,110498.1278,9666.967128,4203.852904,46.48694,3.279091,1.340989,6.476606,0,0,1.995367,137.689726,0,1.385342,8.060204,3.586634,5.977752,138.692169,11237.806958,98511.3688,69173.43745,0,0,0,18035.6043,11712.151583,4994.780168,1600.581015,550.577213,87.52901,27.341524,8.80142,1.166398,0.37548,13.903966,0,209.879601,93.072282,74.145458,110.166356,2348.17254,4597.24432,16570.14905,0.415496,1.20592,0.365889,8640.946398,45.499069,2.125102,9.330784,53064.020707,1554.88963,46762.768115,459.109257,632.34717,2164.461043,5924.329554,18641.56063,2212.22733,64.723405,14.619239,0.206423,0.036157,0.000081,1.190599,240.399757,8.95108,330678.7776,11182.55372,19.605902,11.545185,5.60264,4.454177,2.664546,2.473426,0.000005,0.000002,0,0.103196,9.486956,0,1.887533,7.187042,5.25974,3.688728,7.992176,31.293735,2993.542643,410552.3928,0,0,0,512631.252,1670180.6661,-9999,-9999,-9999,-9999,-9999,-9999,-9999,-9999,-9999,-9999,-9999,-9999,-9999,-9999,-9999,-9999,-9999,-9999,-9999,-9999,-9999,-9999,-9999,-9999,-9999,-9999,-9999,-9999,-9999,-9999,-9999,-9999,-9999,-9999,-9999,-9999,-9999,-9999,-9999,-9999,-9999,-9999,-9999,-9999,-9999,-9999,-9999,-9999,-9999,-9999,-9999,-9999,-9999,-9999,-9999,-9999,-9999,-9999,-9999,-9999,-9999,-9999,-9999,-9999,-9999,-9999,-9999,-9999,-9999,-9999,-9999,-9999,-9999,-9999,-9999,-9999,-9999,-9999,-9999,-9999,-9999,-9999,-9999,-9999,-9999,-9999,-9999,-9999,-9999,-9999,-9999,-9999,-9999,-9999,-9999,-9999,-9999,-9999,-9999,-9999,-9999,-9999,-9999,-9999,-9999,-9999,-9999,-9999,-9999,-9999,-9999,-9999,-9999,-9999,-9999,-9999,-9999,-9999,-9999,-9999,-9999,-9999,-9999,-9999,-9999,-9999,-9999,-9999,-9999,-9999,-9999,-9999,-9999,-9999,-9999,-9999,-9999,-9999,-9999,-9999,-9999,-9999,-9999,-9999,-9999,-9999,-9999,-9999,-9999,-9999,-9999,-9999,-9999,-9999,-9999,-9999,-9999,-9999,-9999,-9999,-9999,-9999,5089.1226,1.533263,1005.688142,0.000019,-0.017575,0.158694,43.148542,48.025,0.005,1.06875,0.355,1.640788,-0.024721,0.006541,-0.0061,0.946323,0.0001,4.435788,3.284712,1.771269,12.177423,40.624099,26.095753,15.753879,6.309254,0,0,0,0,0,0,0.000225,0.052679,0,3.80059,27.776892,19.718917,40.27453,50.01976,1.82378,0.328074,0.012844,0.001165,1.209003,4.865778,2.466093,3.569502,47.237066,40.464316,22.785347,7.784512,0,0,0,2.132526,49.861218,4.611966,5.59623,2.887117,1.01432,9.17095,7.091864,2.908793,0.111725,547.403481,0.003176,0,0.273053,50.749389,149.660081,18.146443,9.796405,0.067789,0.003686,0.002613,0.010539,0,0,0.003229,0.149153,0,0.004162,0.017123,0.005549,0.010459,0.288543,26.10069,140.994151,90.043879,0,0,0,28.875507,15.923888,9.982551,3.508135,1.149592,0.22506,0.099592,0.023874,0.00266,0.000849,0.022701,0,0.04697,0.039102,0.041007,0.089759,4.201001,7.080885,24.611842,0.000924,0.002946,0.000938,13.962792,0.0761,0.002719,0.01475,48.84475,3.887224,46.553906,1.147773,1.568815,4.815988,4.777811,30.778667,3.996839,0.148127,0.029384,0.000333,0.000088,0,0.00194,0.27108,0.014055,460.755864,26.079793,0.039685,0.026598,0.004444,0.002409,0.004883,0.001283,0,0,0,0.000163,0.007763,0,0.003191,0.005832,0.004645,0.006973,0.021002,0.054267,6.490934,605.617295,0,0,0,784.05912,2526.313727,-9999,-9999,-9999,-9999,-9999,-9999,-9999,-9999,-9999,-9999,-9999,-9999,-9999,-9999,-9999,-9999,-9999,-9999,-9999,-9999,-9999,-9999,-9999,-9999,-9999,-9999,-9999,-9999,-9999,-9999,-9999,-9999,-9999,-9999,-9999,-9999,-9999,-9999,-9999,-9999,-9999,-9999,-9999,-9999,-9999,-9999,-9999,-9999,-9999,-9999,-9999,-9999,-9999,-9999,-9999,-9999,-9999,-9999,-9999,-9999,-9999,-9999,-9999,-9999,-9999,-9999,-9999,-9999,-9999,-9999,-9999,-9999,-9999,-9999,-9999,-9999,-9999,-9999,-9999,-9999,-9999,-9999,-9999,-9999,-9999,-9999,-9999,-9999,-9999,-9999,-9999,-9999,-9999,-9999,-9999,-9999,-9999,-9999,-9999,-9999,-9999,-9999,-9999,-9999,-9999,-9999,-9999,-9999,-9999,-9999,-9999,-9999,-9999,-9999,-9999,-9999,-9999,-9999,-9999,-9999,-9999,-9999,-9999,-9999,-9999,-9999,-9999,-9999,-9999,-9999,-9999,-9999,-9999,-9999,-9999,-9999,-9999,-9999,-9999,-9999,-9999,-9999,-9999,-9999,-9999,-9999,-9999,-9999,-9999,-9999,-9999,-9999,-9999,-9999,-9999,-9999,-9999,-9999,-9999,-9999,-9999,-9999,27996259.19011,5744.011047,719293.849164,0,0.001159,0.019145,2065.570741,1741.043016,0.000018,0.861116,0.135794,1.903738,0.001526,0.000158,0.000045,0.681504,0,14.325937,8.457059,2.696561,110.680442,1269.878348,517.993424,185.900856,31.191077,0,0,0,0,0,0,0,0.002062,0,10.898277,677.777667,292.89373,1190.824619,2169.379079,2.999875,0.092897,0.000136,0.000002,1.038301,17.28348,4.947945,10.428175,1749.059108,1226.401138,387.71029,47.757724,0,0,0,3.208229,5903.108884,16.28104,29.82736,7.797851,0.882953,116.050193,50.200154,6.355279,0.015125,228742.252052,0.000008,0,0.068392,1935.037722,17236.674497,263.985111,68.457958,0.003702,0.000011,0.000006,0.000084,0,0,0.000008,0.022529,0,0.000014,0.000227,0.000027,0.000103,0.070357,500.840938,15224.973015,6111.357788,0,0,0,698.94135,207.330967,80.22151,9.608566,1.0331,0.041738,0.008956,0.000819,0.000016,0.000002,0.000485,0,0.002075,0.001182,0.001196,0.005697,12.455705,35.485449,512.826655,0.000001,0.000006,0.000001,147.181186,0.004371,0.000006,0.000164,7614.126508,10.673921,5763.967769,0.992265,2.068935,21.201543,22.020732,1033.233446,12.726192,0.024358,0.001082,0,0,0,0.000003,0.062475,0.000234,161044.270495,502.199475,0.001313,0.000533,0.00002,0.000009,0.000023,0.000005,0,0,0,0,0.000139,0,0.000012,0.000037,0.000024,0.000053,0.000385,0.002302,32.00527,275448.283705,0,0,0,461459.701642,4794041.112269,141046.004896,19830.08238,207813.993611,0.179761,5.38828,26.76015,1754.61319,8446.948522,1,145.384615,81.912531,343.577381,22.344164,29.369769,4.701567,211.280967,0.027401,857.794697,814.681863,530.843104,1416.197045,3925.03089,3081.904827,1943.516949,1011.209756,0.000113,0,0.000005,0.000002,0.000001,0,0.05524,3.508652,0,969.160907,8617.287884,2827.81008,3784.591979,3852.692426,236.721773,29.183167,2.30465,0.028989,256.78844,846.337761,744.558027,685.777748,4501.644677,4742.248893,3003.33202,1381.095263,0.00002,0,0,426.505104,59.776045,1253.746759,1679.495843,935.34348,421.581831,3593.003506,8420.198794,650.148802,92.229582,107506.385561,0.424774,0,11.714358,7906.680242,16014.927305,3823.898825,1794.373908,7.729928,0.393511,0.11695,0.906341,0,0,0.467292,4.621752,0,0.779007,1.464829,0.332048,1.814909,73.226691,5540.286414,16657.762743,12003.35078,0,0,0,5172.008139,2963.269749,1953.50293,916.461824,312.997966,115.65261,68.45175,30.583279,0.991364,0,6.053568,0,12.525229,8.299375,8.139885,17.836028,660.897522,586.51593,1109.671523,0.160744,0.590312,0.18946,2364.055468,11.672816,0.211572,2.132373,-346.36529,805.671137,50.813954,301.742763,494.32497,1399.237298,1785.995453,16960.905136,1313.88457,44.535063,4.206424,-0.006108,0.00128,0.00004,0.288513,57.580009,0.299175,57935.986456,5565.892029,2.662769,2.696324,0.148875,0,0.211809,0,0.000003,0.000001,0,0.02138,0,0,0.142313,0.180193,0.230588,0.717017,2.952223,6.069725,1357.915612,80315.160377,0,0,0,106433.038031,362265.758673,113,3.8,5.98,0.01,17.65,-448.27,-4.19,-1.03,-0.98,154.35,-148.5,22.89957,2621188.677757,-7910.595,238340.6763,0.0136,-13.3,33.787,4659.8265,14577,1,304,1,305.5215,-9.1342,-0.5459,1.1172,284.91825,0.047122,1193.78454,1048.836455,657.61842,3369.593953,11248.6836,8433.15816,5173.634616,1995.210661,0.0001,0,0.000005,0.000003,0.000001,0,0.060332,12.234172,0,1109.09715,10308.96966,6382.567821,12531.38805,11395.72288,415.397722,79.06004,3.337682,0.127564,276.555909,1355.288424,822.563764,1298.58386,13398.30272,11993.70931,7638.104838,2485.045988,0.000019,0,0,426.505104,24133.36816,1388.201337,2233.564245,1145.271198,363.238372,1363.42287,1956.454385,756.448825,26.446235,171170.913774,0.970063,0,54.750879,16362.9501,44613.2654,6431.66706,2273.278138,32.099392,1.25175,0.350396,2.109682,0,0,1.002364,35.755961,0,0.693142,3.353607,0.908434,4.62567,113.802728,7266.44232,43360.4304,28724.5855,0,0,0,8499.62505,4637.648913,2899.821216,1030.84135,384.624434,74.126482,28.667525,12.774802,1.907992,0.643069,6.053568,0,12.525229,9.21851,8.635958,18.444448,850.23492,2821.823432,8081.1081,0.212582,0.625232,0.182944,4236.841931,23.921251,0.661322,4.570189,23474.56476,826.15496,20818.1204,332.987247,551.63472,1841.876983,1958.014344,5869.648792,1306.00728,71.729902,16.715754,0.098005,0.054658,0.00004,0.608849,88.413421,3.816094,144759.5304,7423.6617,5.767456,5.301368,0.680859,1.036732,1.416148,0,0.000003,0.000001,0,0.048541,0.635712,0,0.332503,1.04175,1.949198,1.191794,4.517393,16.806202,2032.010578,185396.7984,0,0,0,239527.2,760779.3514,0,0,0,0,0,0,0,0,0,0,0,0,0,0,0,0,0,0,0,0,0,0,0,0,0,0,0,0,0,0,0,0,0,0,0,0,0,0,0,0,0,0,0,0,0,0,0,0,0,0,0,0,0,0,0,0,0,0,0,0,0,0,0,0,0,0,0,0,0,0,0,0,0,0,0,0,0,0,0,0,0,0,0,0,0,0,0,0,0,0,0,0,0,0,0,0,0,0,0,0,0,0,0,0,0,0,0,0,0,0,0,0,0,0,0,0,0,0,0,0,0,0,0,0,0,0,0,0,0,0,0,0,0,0,0,0,0,0,0,0,0,0,0,0,0,0,0,0,0,0,0,0,0,0,0,0,0,0,0,0,0,0,0,0,0,0,0,0,0,0,0,0,0,0,0,0,0,0,0,0,0,0,0,0,0,0,0,0,0,0,0,0,0,0,0,0,0,0,0,0,0,0,0,0,0,0,0,0,0,0,0,0,0,0,0,0,0,0,0,0,0,0,0,0,0,0,0,0,0,0,0,0,0,0,0,0,0,0,0,0,0,0,0,0,0,0,0,0,0,0,0,0,0,0,0,0,0,0,0,0,0,0,0,0,0,0,0,0,0,0,0,0,0,0,0,0,0,0,0,0,0,0,0,0,0,0,0,0,0,0,0,0,0,0,0,0,0,0,0,0,0,0,0,0,0,0,0,0,0,0,0,0,0,0,0,0,0,0,0,0,0,0,0,0,690624.898179,21982.455,188658.9122,0.0002,-1.52,35.7006,3076.1955,6441,1,133,1,343.822,-9.3437,5.5208,-0.294,144.381465,0.003331,758.316552,468.466201,235.02018,1460.846992,4081.67088,2976.00012,2046.947898,738.163596,0.000103,0,0.000005,0.000003,0,0,0.039804,7.069747,0,640.854625,4139.375152,2700.847893,5352.075,3556.872,124.976908,25.794134,1.187752,0.090952,228.247928,782.440564,327.726784,431.976706,4035.58784,4910.74529,3235.038794,948.658664,0.000019,0,0,426.505104,166.24488,767.123809,875.864025,416.853889,143.517574,617.02173,596.53561,624.283825,50.83848,74831.085645,0.392647,0,13.802709,7243.65747,14722.82436,2348.705268,1668.603503,6.819596,0.407189,0.222646,1.501509,0,0,0.41796,5.439963,0,0.609181,1.757367,0.306773,1.120387,37.725453,4193.16948,14771.27776,11465.064,0,0,0,2017.050175,1324.983036,963.380111,442.34586,200.838586,51.908107,32.017654,4.467375,0.078602,0,6.053568,0,12.525229,9.21851,8.635958,18.444448,850.23492,1355.24516,1972.0493,0.157207,0.577548,0.182944,1836.847887,10.115957,0.268017,1.894958,-879.12159,761.2081,133.839867,195.077089,235.0089,777.628155,654.321954,3128.767488,651.569055,19.053708,1.986398,-0.008963,0.001362,0.00004,0.252751,27.769671,0.645375,53398.4808,4176.58735,3.554065,3.228259,0.22741,0,0.29926,0,0.000003,0.000001,0,0.020586,0,0,0.332503,0.368227,0,0.232421,1.217363,7.165385,938.29749,74982.7452,0,0,0,98084.616,320298.9316,0,0,0,0,0,0,0,0,0,0,0,0,0,0,0,0,0,0,0,0,0,0,0,0,0,0,0,0,0,0,0,0,0,0,0,0,0,0,0,0,0,0,0,0,0,0,0,0,0,0,0,0,0,0,0,0,0,0,0,0,0,0,0,0,0,0,0,0,0,0,0,0,0,0,0,0,0,0,0,0,0,0,0,0,0,0,0,0,0,0,0,0,0,0,0,0,0,0,0,0,0,0,0,0,0,0,0,0,0,0,0,0,0,0,0,0,0,0,0,0,0,0,0,0,0,0,0,0,0,0,0,0,0,0,0,0,0,0,0,0,0,0,0,0,0,0,0,0,0,0,0,0,0,0,0,0,0,0,0,0,0,0,0,0,0,0,0,0,0,0,0,0,0,0,0,0,0,0,0,0,0,0,0,0,0,0,0,0,0,0,0,0,0,0,0,0,0,0,0,0,0,0,0,0,0,0,0,0,0,0,0,0,0,0,0,0,0,0,0,0,0,0,0,0,0,0,0,0,0,0,0,0,0,0,0,0,0,0,0,0,0,0,0,0,0,0,0,0,0,0,0,0,0,0,0,0,0,0,0,0,0,0,0,0,0,0,0,0,0,0,0,0,0,0,0,0,0,0,0,0,0,0,0,0,0,0,0,0,0,0,0,0,0,0,0,0,0,0,0,0,0,0,0,0,0,0,0,0,0,0,0,0,0,0,0,0,0,0,0,0,0,0,0,0,-43.306577,-43.116219,1.3,1.02,0.59,-15.555618,-1.525715,0.283951
1bnkA.pdb_A_GLU_89,4.781516,-23.257797,-607.231392,12,-1.992478,0,-32.191494,-4.550274,-7.877821,-605.238914,4,173.494683,0.569279,35.244574,-531.69,53.27,16,1.36,-3.5,5.65,30.19,129,1,172.925404,93.891764,17.31,2.18,0.53,-1.14,20.75,0.27868,38.415,42.205,38.729,51.631,84.755,83.762,68.136,44.339,-0.010677,0.000109,-0.002307,0.001211,0.001375,-0.000393,0.3024,2.318,0.089661,43.05,159.33,79.093,94.827,71.366,16.147,6.4798,1.7291,0.1133,18.039,39.522,41.042,44.53,92.224,97.613,86.646,51.542,-0.004519,0.000032,-0.000627,20.652,78.826,50.121,75.471,56.094,32.242,33.954,87.089,30.907,7.6043,-472.0296,0.94502,0.000006,4.071,132.29,179.74,100.11,48.742,5.7627,0.99614,0.27719,1.0151,0.000134,0.000095,-1.0039,3.3342,0.000015,0.74779,1.2692,0.52284,2.6986,15.08,99.248,187.74,162.35,-0.000121,-0.000157,0,87.198,66.797,54.816,38.885,26.863,14.773,9.1202,10.07,5.0704,3.391,2.4604,2.5626,3.5391,3.0362,2.9387,4.2947,25.906,48.233,63.045,0.45929,0.81019,0.42772,68.291,-5.0503,0.57302,-2.1374,70.948,29.944,68.684,23.841,35.984,66.119,78.692,95.092,53.712,14.842,6.0492,0.15,0.21304,-0.006351,0.79662,10.015,1.1797,355.43,101.43,1.3206,1.721,0.38272,0.66994,0.85146,0,0.001684,0.001003,0,-0.20728,0.19605,0,0.19951,0.50904,1.0704,0.65548,1.6283,3.897,53.567,411.28,-0.000438,-0,-0.000211,473,849.71,-0.012318,2.000936,-33.02909,1.702729,4.058359,25.659259,1.54149,0.62486,1.948226,1.674932,1.867582,2.931055,1.596774,207.232095,-1.716099,6.04369,2.216989,2.032319,2.03338,2.423198,2.621245,1.590777,1.574515,1.760938,1.722072,1.601288,1.794709,1.382142,1.674932,1.189425,2.353191,1.674932,2.167056,1.420111,4.48034,2.264954,2.823783,1.527947,1.602484,1.253513,1.340074,1.433269,1.549221,0.454341,1.556573,1.919762,2.543398,2.386335,1.569932,1.703766,1.816178,1.740742,1.732703,0.681105,1.651821,1.499831,1.249505,2.358867,2.895156,2.274791,1.736722,1.063995,2.398276,1.639942,1.173489,2.027196,1.807794,1.813056,1.078137,1.8091,1.691542,2.355803,1.570484,1.85414,1.489231,0.703925,1.218788,1.674932,1.644747,1.904203,1.153697,1.686091,1.331347,1.331599,0.975013,2.87703,2.575505,2.007649,1.775158,1.713158,1.899071,1.674932,0,2.019007,1.937105,2.090397,2.147908,2.269077,2.141901,1.863478,3.829318,4.714534,6.478024,1.098236,10.215772,0.650244,0.677781,0.710883,0.793882,1.26411,1.680807,1.590031,1.770132,1.755829,1.679883,1.916951,1.959683,1.249655,1.879277,1.08499,1.52035,1.121797,2.124957,2.614641,2.732234,2.222011,1.473201,2.150009,3.423225,3.945536,1.073918,2.413134,1.664578,1.937098,1.764111,1.431342,1.765713,2.05261,0.944431,1.333816,0.68054,1.394424,1.781416,0,1.778688,1.712153,1.669027,1.787501,0.292374,?,0.533399,0.793726,1.955937,1.189016,1.660082,1.920048,2.186229,1.777282,1.648598,1.73295,1.561414,1.807262,1.795387,-0,0,0,0,-0,0,0,0,0,0,0,0,0,0,-0,0,0,0,0,0,0,0,0,0,0,-0,0,-0,0,0,-0,0,0,0,0,0,0,0,0,0,0,0,0,0,0,0,0,0,0,0,0,-0,0,-0,0,0,0,0,0,0,0,0,0,0,-0,0,0,0,0,0,0,0,0,0,0,0,0,0,-0,0,0,0,0,0,0,0,0,0,0,-0,-0,0,0,0,0,0,0,0,0,0,0,0,0,0,0,0,0,0,0,0,0,0,0,0,0,-0,0,-0,0,0,0,0,0,0,0,0,0,0,0,0,0,-0,0,0,0,0,0,0,0,0,0,0,0,0,0,0,-0,0,0,0,0,0,0,0,0,0,0,-0,-0,-0,0,0,0,0,0,0,0,0,0,0,0,0,0,0,0,0,0,0,0,0,0,0,0,0,0,0,0,0,0,0,0,0,0,0,0,0,0,0,0,0,0,0,0,0,0,0,0,0,0,0,0,0,0,0,0,0,0,0,0,0,0,0,0,0,0,0,0,0,0,0,0,0,0,0,0,0,0,0,0,0,0,0,0,0,0,0,0,0,0,0,0,0,0,0,0,0,0,0,0,0,0,0,0,0,0,0,0,0,0,0,0,0,0,0,0,0,0,0,0,0,0,0,0,0,0,0,0,0,0,0,0,0,0,0,0,0,0,0,0,0,0,0,0,0,0,0,0,0,0,0,0,0,0,0,0,0,0,0,0,0,0,0,0,0,0.001276,-0.027245,0.002839,0.003719,-0.011479,0.00172,0.000969,0.002627,0.002381,0.002216,0.00018,0.002203,-0.098655,-0.004318,-0.003374,0.002816,0.001509,0.002726,0.00316,0.003311,0.002168,0.001901,0.002186,0.002149,0.00232,0.002628,0.000901,0.002381,0.001498,0.002513,0.002381,0.00322,0.00147,0.008259,0.00311,0.003851,0.00209,0.001951,0.00156,0.00159,0.001267,0.001223,0.000394,0.001766,0.00229,0.003429,0.003007,0.002122,0.002145,0.002285,0.002376,0.002507,0.000374,0.002322,0.001931,0.001062,0.00331,0.003901,0.003664,0.002912,0.001423,0.004048,0.00192,0.001116,0.002577,0.002317,0.002221,0.001307,0.002383,0.002224,0.003066,0.001817,0.00132,0.001696,0.00067,0.001569,0.002381,0.00238,0.002473,0.001461,0.0025,0.001473,0.001563,0.001172,0.003932,0.003024,0.002522,0.002295,0.002221,0.002853,0.002381,0,0.002845,0.002934,0.002695,0.002717,0.002914,0.002476,0.002075,0.005038,0.00531,0.00987,0.000906,0.022128,0.001616,0.001059,0.001033,0.001005,0.001621,0.001658,0.001758,0.002422,0.002498,0.002417,0.002547,0.002546,0.001503,0.002439,0.000886,0.001854,0.000948,0.002668,0.0033,0.003622,0.004158,0.00209,0.002889,0.004513,0.005307,0.000798,0.001412,0.002355,0.002525,0.002464,0.001604,0.002275,0.002592,0.001072,0.001471,0.00098,0.002089,0.002092,0,0.002598,0.002301,0.002411,0.002288,0.000329,-9999,0.000571,0.001129,0.002781,0.001433,0.001879,0.002419,0.002646,0.002297,0.002338,0.002527,0.002079,0.002321,0.00234,1013247.679146,-5352.83595,468950.58,0.9656,-4.725,57.065,5768.7052,27864,2,480,5,615.1974,-3.5316,-1.0494,-1.2141,591.260875,0.073529,2257.937662,2256.427017,1732.522451,5723.425428,13962.326812,12388.483562,8389.210932,4365.928313,0.000216,0,0.000011,0.000004,0.000002,0,0.136221,10.851856,0.007641,2550.41115,28065.66084,13868.04798,17314.082622,13076.178082,613.085443,71.806552,4.791094,0.070413,588.80198,2324.28882,2081.219299,2535.0929,18572.391904,17558.675246,12866.887677,5080.340314,0.00004,0,0.000001,853.010208,12510.395634,3338.359326,6198.282288,5508.599082,2466.416274,3569.329365,11749.960791,1628.242574,110.938752,348622.063369,1.565487,0,50.613929,31198.810585,63109.05062,13248.45729,4209.310378,40.915746,1.931132,0.278243,2.733395,0,0,1.684318,33.588847,0,1.117621,3.599001,0.881242,8.381352,255.311186,14644.489016,64276.16832,49478.59775,0,0,0,12746.298447,8434.757777,4483.81176,2107.430903,969.109588,275.722533,114.075918,81.208005,15.292022,6.39251,13.005551,3.283459,117.465029,55.754651,45.708687,73.527626,1642.647648,3466.795108,7318.105988,0.38748,1.256609,0.365889,7855.51373,41.252618,0.813124,7.747797,11375.986785,1687.554008,10568.96239,783.677511,1479.590112,5044.945819,12440.457626,20487.951768,4202.910288,199.036415,30.425812,0.04671,0.02972,0.000081,1.044385,193.154297,3.051813,229968.54145,14956.56351,5.379457,6.137344,0.81957,1.305984,1.29393,0,0.000005,0.000002,0,0.076025,0.455331,0,0.225958,1.264855,2.272384,1.087543,4.442442,25.207744,3945.155983,303625.4036,0,0,0,392977.86,1287765.24485,-9999,-9999,-9999,-9999,-9999,-9999,-9999,-9999,-9999,-9999,-9999,-9999,-9999,-9999,-9999,-9999,-9999,-9999,-9999,-9999,-9999,-9999,-9999,-9999,-9999,-9999,-9999,-9999,-9999,-9999,-9999,-9999,-9999,-9999,-9999,-9999,-9999,-9999,-9999,-9999,-9999,-9999,-9999,-9999,-9999,-9999,-9999,-9999,-9999,-9999,-9999,-9999,-9999,-9999,-9999,-9999,-9999,-9999,-9999,-9999,-9999,-9999,-9999,-9999,-9999,-9999,-9999,-9999,-9999,-9999,-9999,-9999,-9999,-9999,-9999,-9999,-9999,-9999,-9999,-9999,-9999,-9999,-9999,-9999,-9999,-9999,-9999,-9999,-9999,-9999,-9999,-9999,-9999,-9999,-9999,-9999,-9999,-9999,-9999,-9999,-9999,-9999,-9999,-9999,-9999,-9999,-9999,-9999,-9999,-9999,-9999,-9999,-9999,-9999,-9999,-9999,-9999,-9999,-9999,-9999,-9999,-9999,-9999,-9999,-9999,-9999,-9999,-9999,-9999,-9999,-9999,-9999,-9999,-9999,-9999,-9999,-9999,-9999,-9999,-9999,-9999,-9999,-9999,-9999,-9999,-9999,-9999,-9999,-9999,-9999,-9999,-9999,-9999,-9999,-9999,-9999,-9999,-9999,-9999,-9999,-9999,-9999,0,0,0,0,0,0,0,0,0,0,0,0,0,0,0,0,0,0,0,0,0,0,0,0,0,0,0,0,0,0,0,0,0,0,0,0,0,0,0,0,0,0,0,0,0,0,0,0,0,0,0,0,0,0,0,0,0,0,0,0,0,0,0,0,0,0,0,0,0,0,0,0,0,0,0,0,0,0,0,0,0,0,0,0,0,0,0,0,0,0,0,0,0,0,0,0,0,0,0,0,0,0,0,0,0,0,0,0,0,0,0,0,0,0,0,0,0,0,0,0,0,0,0,0,0,0,0,0,0,0,0,0,0,0,0,0,0,0,0,0,0,0,0,0,0,0,0,0,0,0,0,0,0,0,0,0,0,0,0,0,0,0,-9999,-9999,-9999,-9999,-9999,-9999,-9999,-9999,-9999,-9999,-9999,-9999,-9999,-9999,-9999,-9999,-9999,-9999,-9999,-9999,-9999,-9999,-9999,-9999,-9999,-9999,-9999,-9999,-9999,-9999,-9999,-9999,-9999,-9999,-9999,-9999,-9999,-9999,-9999,-9999,-9999,-9999,-9999,-9999,-9999,-9999,-9999,-9999,-9999,-9999,-9999,-9999,-9999,-9999,-9999,-9999,-9999,-9999,-9999,-9999,-9999,-9999,-9999,-9999,-9999,-9999,-9999,-9999,-9999,-9999,-9999,-9999,-9999,-9999,-9999,-9999,-9999,-9999,-9999,-9999,-9999,-9999,-9999,-9999,-9999,-9999,-9999,-9999,-9999,-9999,-9999,-9999,-9999,-9999,-9999,-9999,-9999,-9999,-9999,-9999,-9999,-9999,-9999,-9999,-9999,-9999,-9999,-9999,-9999,-9999,-9999,-9999,-9999,-9999,-9999,-9999,-9999,-9999,-9999,-9999,-9999,-9999,-9999,-9999,-9999,-9999,-9999,-9999,-9999,-9999,-9999,-9999,-9999,-9999,-9999,-9999,-9999,-9999,-9999,-9999,-9999,-9999,-9999,-9999,-9999,-9999,-9999,-9999,-9999,-9999,-9999,-9999,-9999,-9999,-9999,-9999,-9999,-9999,-9999,-9999,-9999,-9999,0,0,0,0,0,0,0,0,0,0,0,0,0,0,0,0,0,0,0,0,0,0,0,0,0,0,0,0,0,0,0,0,0,0,0,0,0,0,0,0,0,0,0,0,0,0,0,0,0,0,0,0,0,0,0,0,0,0,0,0,0,0,0,0,0,0,0,0,0,0,0,0,0,0,0,0,0,0,0,0,0,0,0,0,0,0,0,0,0,0,0,0,0,0,0,0,0,0,0,0,0,0,0,0,0,0,0,0,0,0,0,0,0,0,0,0,0,0,0,0,0,0,0,0,0,0,0,0,0,0,0,0,0,0,0,0,0,0,0,0,0,0,0,0,0,0,0,0,0,0,0,0,0,0,0,0,0,0,0,0,0,0,0,0,0,0,0,0,0,0,0,0,0,0,0,0,0,0,0,0,0,0,0,0,0,0,0,0,0,0,0,0,0,0,0,0,0,0,0,0,0,0,0,0,0,0,0,0,0,0,0,0,0,0,0,0,0,0,0,0,0,0,0,0,0,0,0,0,0,0,0,0,0,0,0,0,0,0,0,0,0,0,0,0,0,0,0,0,0,0,0,0,0,0,0,0,0,0,0,0,0,0,0,0,0,0,0,0,0,0,0,0,0,0,0,0,0,0,0,0,0,0,0,0,0,0,0,0,0,0,0,0,0,0,0,0,0,0,0,0,0,0,0,0,0,0,0,0,0,0,0,0,0,0,0,0,0,0,0,0,0,0,0,0,129,-3.5,5.65,1.36,17.31,-531.69,2.18,0.53,-1.14,30.19,53.27,93.891764,254987.532025,2539.3809,200324.8413,0.1904,-9.8,30.962,5718.5898,18963,1,320,1,290.9811,-10.7256,0.689,-0.513,256.53225,0.016784,954.30543,924.79596,814.199767,4524.218006,8421.002535,8307.93397,6095.855376,4470.25798,0.000096,0,0.000005,0.000002,0,0,0.060332,1.61662,0,1070.86875,10252.56684,13838.11128,11387.77443,9605.14994,538.647773,22.874342,2.657108,0,307.077897,925.170498,996.663928,1293.06214,14265.20832,11363.12933,8833.5597,4552.137898,0.000019,-0,0,426.505104,0,1388.201337,2233.564245,5580.118932,3119.316774,4100.62458,11646.41197,756.448825,26.446235,224272.26125,1.036687,0,27.579804,23685.2016,44476.663,7289.60976,2112.039602,21.410736,1.65937,0.080435,1.593301,0,0,1.064034,20.1319,0,0.491455,1.389393,0.488374,3.823376,119.046044,6862.403712,43608.2472,38509.42,0,0,0,8579.934408,6941.54424,2381.810016,1129.45371,504.540866,116.78352,23.407905,12.774802,1.907992,0.643069,7.850398,0,197.354372,83.853772,65.5095,91.721908,1092.818704,1764.025509,2633.704875,0.205638,0.625232,0.182944,5333.731973,25.305538,0.617085,5.053241,-183.59214,826.15496,85.765711,332.987247,561.062528,2030.580609,14661.10652,21280.63868,2807.150256,57.977305,7.503428,-0.000697,0.001739,0.00004,0.656598,190.635525,0.660479,163824.7956,6869.54961,2.172783,2.429364,0.820399,1.244615,0.293524,0,0.000002,0.000001,0,0.048856,0.236515,0,0.039804,1.137246,1.638675,0.568354,1.211195,12.615368,1889.093822,210316.2536,0,0,0,263300.18,898568.325,0,0,0,0,0,0,0,0,0,0,0,0,0,0,0,0,0,0,0,0,0,0,0,0,0,0,0,0,0,0,0,0,0,0,0,0,0,0,0,0,0,0,0,0,0,0,0,0,0,0,0,0,0,0,0,0,0,0,0,0,0,0,0,0,0,0,0,0,0,0,0,0,0,0,0,0,0,0,0,0,0,0,0,0,0,0,0,0,0,0,0,0,0,0,0,0,0,0,0,0,0,0,0,0,0,0,0,0,0,0,0,0,0,0,0,0,0,0,0,0,0,0,0,0,0,0,0,0,0,0,0,0,0,0,0,0,0,0,0,0,0,0,0,0,0,0,0,0,0,0,0,0,0,0,0,0,0,0,0,0,0,0,0,0,0,0,0,0,0,0,0,0,0,0,0,0,0,0,0,0,0,0,0,0,0,0,0,0,0,0,0,0,0,0,0,0,0,0,0,0,0,0,0,0,0,0,0,0,0,0,0,0,0,0,0,0,0,0,0,0,0,0,0,0,0,0,0,0,0,0,0,0,0,0,0,0,0,0,0,0,0,0,0,0,0,0,0,0,0,0,0,0,0,0,0,0,0,0,0,0,0,0,0,0,0,0,0,0,0,0,0,0,0,0,0,0,0,0,0,0,0,0,0,0,0,0,0,0,0,0,0,0,0,0,0,0,0,0,0,0,0,0,0,0,0,0,0,0,0,0,0,0,0,0,0,0,0,0,0,0,0,0,0,0,312966.691505,-7910.595,238340.6763,0.0136,-13.3,33.787,4659.8265,14577,1,304,1,305.5215,-9.1342,-0.5459,1.1172,284.91825,0.047122,1193.78454,1048.836455,657.61842,3369.593953,11248.6836,8433.15816,5173.634616,1995.210661,0.0001,0,0.000005,0.000003,0.000001,0,0.060332,12.234172,0,1109.09715,10308.96966,6382.567821,12531.38805,11395.72288,415.397722,79.06004,3.337682,0.127564,276.555909,1355.288424,822.563764,1298.58386,13398.30272,11993.70931,7638.104838,2485.045988,0.000019,0,0,426.505104,24133.36816,1388.201337,2233.564245,1145.271198,363.238372,1363.42287,1956.454385,756.448825,26.446235,171170.913774,0.970063,0,54.750879,16362.9501,44613.2654,6431.66706,2273.278138,32.099392,1.25175,0.350396,2.109682,0,0,1.002364,35.755961,0,0.693142,3.353607,0.908434,4.62567,113.802728,7266.44232,43360.4304,28724.5855,0,0,0,8499.62505,4637.648913,2899.821216,1030.84135,384.624434,74.126482,28.667525,12.774802,1.907992,0.643069,6.053568,0,12.525229,9.21851,8.635958,18.444448,850.23492,2821.823432,8081.1081,0.212582,0.625232,0.182944,4236.841931,23.921251,0.661322,4.570189,23474.56476,826.15496,20818.1204,332.987247,551.63472,1841.876983,1958.014344,5869.648792,1306.00728,71.729902,16.715754,0.098005,0.054658,0.00004,0.608849,88.413421,3.816094,144759.5304,7423.6617,5.767456,5.301368,0.680859,1.036732,1.416148,0,0.000003,0.000001,0,0.048541,0.635712,0,0.332503,1.04175,1.949198,1.191794,4.517393,16.806202,2032.010578,185396.7984,0,0,0,239527.2,760779.3514,0,0,0,0,0,0,0,0,0,0,0,0,0,0,0,0,0,0,0,0,0,0,0,0,0,0,0,0,0,0,0,0,0,0,0,0,0,0,0,0,0,0,0,0,0,0,0,0,0,0,0,0,0,0,0,0,0,0,0,0,0,0,0,0,0,0,0,0,0,0,0,0,0,0,0,0,0,0,0,0,0,0,0,0,0,0,0,0,0,0,0,0,0,0,0,0,0,0,0,0,0,0,0,0,0,0,0,0,0,0,0,0,0,0,0,0,0,0,0,0,0,0,0,0,0,0,0,0,0,0,0,0,0,0,0,0,0,0,0,0,0,0,0,0,0,0,0,0,0,0,0,0,0,0,0,0,0,0,0,0,0,0,0,0,0,0,0,0,0,0,0,0,0,0,0,0,0,0,0,0,0,0,0,0,0,0,0,0,0,0,0,0,0,0,0,0,0,0,0,0,0,0,0,0,0,0,0,0,0,0,0,0,0,0,0,0,0,0,0,0,0,0,0,0,0,0,0,0,0,0,0,0,0,0,0,0,0,0,0,0,0,0,0,0,0,0,0,0,0,0,0,0,0,0,0,0,0,0,0,0,0,0,0,0,0,0,0,0,0,0,0,0,0,0,0,0,0,0,0,0,0,0,0,0,0,0,0,0,0,0,0,0,0,0,0,0,0,0,0,0,0,0,0,0,0,0,0,0,0,0,0,0,0,0,0,0,0,0,0,0,0,0,0,0,-56.65055,-41.256801,1.27,0.8,0.97,-11.34614,-1.335251,0.315232
1bnkA.pdb_A_PHE_90,4.779905,0,95.911096,12,-464.630946,0.5,-2.999025,0,0,560.542041,8,34.253963,-165.939623,-148.037118,-0,0,0,0,0,0,0,0,0,0,0,0,-0,0,0,0,0,0,0,0,0,0,0,0,0,-0,0,-0,0,0,-0,0,0,0,0,0,0,0,0,0,0,0,0,0,0,0,0,0,0,0,0,-0,-0,-0,0,0,0,0,0,0,0,0,0,0,-0,0,0,0,0,0,0,0,0,0,0,0,0,0,-0,0,0,0,0,0,0,0,0,0,0,-0,-0,0,0,0,0,0,0,0,0,0,0,0,0,0,0,0,0,0,0,0,0,0,0,0,0,-0,0,-0,-0,0,0,0,0,0,0,0,0,0,0,-0,0,-0,0,0,0,0,0,0,0,0,0,0,0,0,0,0,-0,0,0,0,0,0,0,0,0,0,0,-0,-0,-0,0,0,-0.016703,0.973138,-21.014552,1.462771,0.288821,-17.522868,1.02999,2.682782,1.528448,1.150267,1.488055,0.402069,1.065995,-459.816191,-2.847807,-1.687379,0.911907,0.306062,0.903898,0.866452,0.982849,1.857325,1.26592,1.434135,1.558387,2.515947,1.039113,0.196334,1.150267,1.301696,0.403309,1.150267,0.982205,0.29233,0,0.901243,0.785131,2.336544,1.396002,1.619871,1.911961,0.538776,0.958396,0,1.018326,0.783192,1.037171,1.071654,1.805283,1.396599,1.472694,2.059235,1.118458,-0.000012,1.134212,1.037537,0,0.897121,0.78316,2.805247,3.631363,2.624019,2.555972,0.896378,0.371605,1.411211,1.443765,1.83652,1.221038,1.688466,1.598268,1.180583,0.963849,0.838067,1.717119,0.503409,1.289635,1.150267,1.130735,1.382997,1.420962,2.862666,0.804551,0.784314,1.186802,1.036501,0.932979,0.964315,1.508704,1.725109,1.137603,1.150267,0,1.558125,2.070367,1.138875,1.105377,1.094,0.792068,0.362619,0.333444,0.241979,0.249654,1.0014,0,7.174653,4.344492,3.785845,2.751168,1.421353,0.880948,0.718731,1.184778,1.148617,1.152639,1.509508,1.337819,1.614,1.430482,-0.026902,0.967826,0.013864,0.860784,0.784116,0.875962,3.656855,2.404868,1.44625,0.619964,0.554427,-0.022517,0.062693,1.143332,1.378865,2.318242,0.461375,1.575619,0.944372,0.802795,0.749275,2.60452,2.637835,0.490609,2.404415,1.073759,1.148025,1.161515,1.397799,1.219173,?,0.36163,2.37779,1.904959,1.069632,0.516932,1.095107,0.994435,1.520521,1.093149,1.190136,1.069935,1.463744,1.537738,-188.385,23.835,10,0.07,1.4,2.74,94.71,73.5,0.5,100.096793,9.328636,8.405,-2.46,0.65,0.225,6.1815,0.030113,12.421,10.956,10.5115,43.813,49.6785,49.5925,44.733,50.41,-0.004501,0.000011,-0.001153,0.000967,0.000172,-0.000197,0.099755,0.34871,0,12.4375,32.174,87.48,60.045,67.295,16.6795,1.76505,0.76835,0,8.5115,11.7045,12.142,14.519,77.34,58.205,50.975,44.1595,-0.002124,-0,-0.000313,10.326,0,13.8485,14.7975,49.739,48.3735,60.385,66.865,12.2375,1.7389,-237.56165,0.5485,0.000004,3.38735,89.52,123.725,36.408,21.6655,1.8577,0.8329,0.14509,0.7848,0.000067,0.000048,-0.52995,3.019,0.000018,0.328605,0.54735,0.46704,0.7084,3.94715,34.572,116.14,118.6,-0.000053,-0.000078,0,49.198,51.96,21.7255,14.523,9.391,3.9526,1.2833,0.6343,0.18815,0.09482,1.59535,0,27.882,13.809,11.146,10.6785,21.092,18.2865,20.8875,0.223865,0.385855,0.21386,39.0515,-2.50535,0.53845,-1.1821,-1.29385,13.795,0.62435,6.9835,7.796,15.3555,93.155,111.895,26.1315,1.95315,0.6202,-0.002324,0.004081,-0.003175,0.412115,9.5175,0.279935,230.46,33.8635,0.82265,0.7058,1.0718,0.9289,0.172365,0.5052,0.00074,0.000489,0,-0.11785,0.6032,0,0.099755,1.11705,0.76545,0.43354,0.37192,1.6186,17.633,255.685,-0.000212,-0,-0.000105,278.33,528.75,416112.737829,-3539.4975,84447.34395,0.0007,5.32,16.3852,14618.4885,8305.5,0.5,190,2,148.34825,10.3074,-0.6695,-0.2205,84.878176,0.005092,385.994996,272.267556,178.48527,2859.367819,6593.33052,4992.9729,3396.621423,2268.39959,0.000042,0,0.000003,0.000002,0,0,0.019902,1.840457,0,320.427313,2081.722148,7059.37356,7934.94675,10745.6656,429.096817,21.535375,1.483146,0,130.489806,401.370714,243.349964,423.403078,11235.9552,7151.64835,4493.599175,2129.106133,0.000009,-0,0,213.252552,0,383.561904,437.932012,1015.521163,544.975851,2424.759675,1502.122225,299.512813,6.047546,86146.387235,0.563035,0,45.55647,11072.7288,30709.78225,2339.068368,1010.457255,10.347761,1.046622,0.183408,1.63105,0,0,0.529139,32.375756,0,0.304591,1.446263,0.811482,1.214268,29.787562,2531.18898,26823.6944,20983.898,0,0,0,4795.57505,3607.53084,1149.300676,385.00473,134.460338,19.832961,4.033797,0.804673,0.070801,0.017982,3.925199,0,98.677186,41.926886,32.75475,45.860954,692.23944,1069.833396,2677.35975,0.103616,0.297768,0.091472,2422.794111,11.866841,0.621425,2.527566,-428.096149,380.60405,189.240485,97.538545,119.51268,427.758163,2317.88271,6906.83077,635.387422,9.439379,1.713799,-0.001519,0.001047,0.00002,0.314975,84.021442,0.905534,93861.7488,2478.469565,3.592759,2.174146,1.906732,1.437473,0.286677,0.723699,0.000001,0,0,0.027598,1.955936,0,0.166252,2.286043,1.393884,0.788262,1.031818,6.980374,668.890222,115257.6843,0,0,0,140946.312,473411.025,0.006085,-0.03184,0.002641,0.000701,0.00068,0.001976,0.005831,0.003645,0.002976,0.003509,0.000252,0.002723,-0.03917,-0.015781,0.000394,0.002355,0.00067,0.002611,0.002301,0.002316,0.004097,0.003024,0.003346,0.003515,0.005042,0.002798,0.000507,0.002976,0.003058,0.001146,0.002976,0.003065,0.000709,0,0.002597,0.002131,0.004651,0.003271,0.003725,0.003603,0.001182,0.001473,0,0.002387,0.002072,0.002701,0.00259,0.004159,0.003304,0.003398,0.004386,0.002946,-0,0.002901,0.002896,0,0.002619,0.002062,0.005187,0.005209,0.003906,0.005752,0.002146,0.000947,0.003191,0.003408,0.003659,0.003051,0.003814,0.003753,0.002922,0.002394,0.001233,0.003222,0.001208,0.003315,0.002976,0.003012,0.00333,0.003589,0.005266,0.001889,0.002024,0.002885,0.002524,0.002152,0.00251,0.00352,0.00385,0.003079,0.002976,0,0.003986,0.004907,0.0028,0.00259,0.002592,0.001928,0.00101,0.000902,0.000537,0.00071,0.001367,0,0.007171,0.005273,0.004785,0.003919,0.003517,0.002054,0.001886,0.003027,0.002972,0.003021,0.003572,0.003247,0.003581,0.003408,-0.000073,0.002544,0.000038,0.002296,0.002042,0.002206,0.006292,0.004411,0.003452,0.001685,0.001524,-0.000057,0.000144,0.002944,0.003327,0.00467,0.001302,0.003605,0.002485,0.00203,0.001842,0.005541,0.005791,0.001361,0.005746,0.002868,0.002925,0.003024,0.003341,0.003106,-9999,0.001042,0.005456,0.004538,0.00274,0.001401,0.002616,0.002382,0.003556,0.002864,0.003159,0.002716,0.003438,0.003602,4831874.999024,-6255.7341,436118.8104,0.182,0.28,65.5408,34722.5802,38661,2.5,760,7,760.40035,-1.4022,-3.835,0.14175,494.445822,0.03262,2162.210417,1643.005584,1211.923392,10814.713294,22213.840632,18965.659775,13721.534619,9489.38004,0.00023,0,0.000013,0.000008,0.000001,0,0.129677,5.231975,0,2129.7975,15531.35502,30856.8204,29029.47579,31221.313365,1388.935324,66.99212,5.772552,0,795.740135,2102.970924,1639.437124,2183.831828,36392.80104,27046.23376,19136.2189,9378.638769,0.000047,-0,0.000001,1279.504986,0,2641.365951,3276.477247,7798.876244,4412.098561,9796.198165,16696.05677,1820.10785,94.156044,431580.363854,2.30274,0,118.121976,49930.04856,106492.0871,12624.255552,5544.938077,38.219948,3.667234,0.502001,5.774142,0,0,2.268605,82.500424,0,1.433388,4.660625,2.169363,5.381028,181.676262,14572.78944,98571.03764,85757.288,0,0,0,17859.513574,14104.8018,4658.794494,2008.487331,861.896589,214.627761,55.524284,14.539678,1.545554,0.459543,19.625996,0,521.379459,277.618898,211.831959,286.782864,3564.400356,4295.791434,7850.378888,0.484216,1.494775,0.457361,11017.677798,52.599823,1.937672,10.823,-938.318005,2316.09773,422.571612,674.291843,915.40632,3072.958015,18824.57609,43246.74613,5021.063199,74.300365,8.738029,-0.003321,0.003022,0.000101,1.376068,366.082072,2.477903,364516.2774,14343.461105,10.189088,7.682351,4.634688,3.620536,0.841563,1.447398,0.000006,0.000002,0,0.110986,4.295273,0,0.412112,6.111314,3.708689,2.079691,3.313658,27.255929,3551.409631,470020.6218,0,0,0,582216.2606,1981897.7625,-9999,-9999,-9999,-9999,-9999,-9999,-9999,-9999,-9999,-9999,-9999,-9999,-9999,-9999,-9999,-9999,-9999,-9999,-9999,-9999,-9999,-9999,-9999,-9999,-9999,-9999,-9999,-9999,-9999,-9999,-9999,-9999,-9999,-9999,-9999,-9999,-9999,-9999,-9999,-9999,-9999,-9999,-9999,-9999,-9999,-9999,-9999,-9999,-9999,-9999,-9999,-9999,-9999,-9999,-9999,-9999,-9999,-9999,-9999,-9999,-9999,-9999,-9999,-9999,-9999,-9999,-9999,-9999,-9999,-9999,-9999,-9999,-9999,-9999,-9999,-9999,-9999,-9999,-9999,-9999,-9999,-9999,-9999,-9999,-9999,-9999,-9999,-9999,-9999,-9999,-9999,-9999,-9999,-9999,-9999,-9999,-9999,-9999,-9999,-9999,-9999,-9999,-9999,-9999,-9999,-9999,-9999,-9999,-9999,-9999,-9999,-9999,-9999,-9999,-9999,-9999,-9999,-9999,-9999,-9999,-9999,-9999,-9999,-9999,-9999,-9999,-9999,-9999,-9999,-9999,-9999,-9999,-9999,-9999,-9999,-9999,-9999,-9999,-9999,-9999,-9999,-9999,-9999,-9999,-9999,-9999,-9999,-9999,-9999,-9999,-9999,-9999,-9999,-9999,-9999,-9999,-9999,-9999,-9999,-9999,-9999,-9999,4161.127378,-35.394975,844.473439,0.000007,0.0532,0.163852,146.184885,83.055,0.005,1.9,0.02,1.483482,0.103074,-0.006695,-0.002205,0.848782,0.000051,3.85995,2.722676,1.784853,28.593678,65.933305,49.929729,33.966214,22.683996,0,0,0,0,0,0,0.000199,0.018405,0,3.204273,20.817221,70.593736,79.349468,107.456656,4.290968,0.215354,0.014831,0,1.304898,4.013707,2.4335,4.234031,112.359552,71.516484,44.935992,21.291061,0,-0,0,2.132526,0,3.835619,4.37932,10.155212,5.449759,24.247597,15.021222,2.995128,0.060475,861.463872,0.00563,0,0.455565,110.727288,307.097823,23.390684,10.104573,0.103478,0.010466,0.001834,0.01631,0,0,0.005291,0.323758,0,0.003046,0.014463,0.008115,0.012143,0.297876,25.31189,268.236944,209.83898,0,0,0,47.95575,36.075308,11.493007,3.850047,1.344603,0.19833,0.040338,0.008047,0.000708,0.00018,0.039252,0,0.986772,0.419269,0.327548,0.45861,6.922394,10.698334,26.773598,0.001036,0.002978,0.000915,24.227941,0.118668,0.006214,0.025276,-4.280961,3.80604,1.892405,0.975385,1.195127,4.277582,23.178827,69.068308,6.353874,0.094394,0.017138,-0.000015,0.00001,0,0.00315,0.840214,0.009055,938.617488,24.784696,0.035928,0.021741,0.019067,0.014375,0.002867,0.007237,0,0,0,0.000276,0.019559,0,0.001663,0.02286,0.013939,0.007883,0.010318,0.069804,6.688902,1152.576843,0,0,0,1409.46312,4734.11025,-9999,-9999,-9999,-9999,-9999,-9999,-9999,-9999,-9999,-9999,-9999,-9999,-9999,-9999,-9999,-9999,-9999,-9999,-9999,-9999,-9999,-9999,-9999,-9999,-9999,-9999,-9999,-9999,-9999,-9999,-9999,-9999,-9999,-9999,-9999,-9999,-9999,-9999,-9999,-9999,-9999,-9999,-9999,-9999,-9999,-9999,-9999,-9999,-9999,-9999,-9999,-9999,-9999,-9999,-9999,-9999,-9999,-9999,-9999,-9999,-9999,-9999,-9999,-9999,-9999,-9999,-9999,-9999,-9999,-9999,-9999,-9999,-9999,-9999,-9999,-9999,-9999,-9999,-9999,-9999,-9999,-9999,-9999,-9999,-9999,-9999,-9999,-9999,-9999,-9999,-9999,-9999,-9999,-9999,-9999,-9999,-9999,-9999,-9999,-9999,-9999,-9999,-9999,-9999,-9999,-9999,-9999,-9999,-9999,-9999,-9999,-9999,-9999,-9999,-9999,-9999,-9999,-9999,-9999,-9999,-9999,-9999,-9999,-9999,-9999,-9999,-9999,-9999,-9999,-9999,-9999,-9999,-9999,-9999,-9999,-9999,-9999,-9999,-9999,-9999,-9999,-9999,-9999,-9999,-9999,-9999,-9999,-9999,-9999,-9999,-9999,-9999,-9999,-9999,-9999,-9999,-9999,-9999,-9999,-9999,-9999,-9999,3053788.546452,220.953131,125773.437393,0,0.000499,0.004735,3768.963069,1216.601944,0.000004,0.636684,0.000071,0.388134,0.001874,0.000008,0.000001,0.12706,0,2.627727,1.307401,0.561852,144.197254,766.70207,439.678631,203.475081,90.75197,0,0,0,0,0,0,0,0.00006,0,1.810823,76.429755,878.919842,1110.465254,2036.496106,3.247338,0.008179,0.000039,0,0.30031,2.841243,1.04443,3.161731,2226.573003,902.047163,356.127576,79.948729,0,0,0,0.802057,0,2.594704,3.382442,18.188417,5.238072,103.694171,39.794906,1.58215,0.000645,130885.362147,0.000006,0,0.036603,2162.351377,16632.993401,96.494547,18.007476,0.001888,0.000019,0.000001,0.000047,0,0,0.000005,0.018487,0,0.000002,0.000037,0.000012,0.000026,0.015649,112.996784,12689.780975,7765.854943,0,0,0,405.600354,229.528726,23.296156,2.614262,0.318864,0.006937,0.000287,0.000011,0,0,0.000272,0,0.171732,0.031003,0.018922,0.037094,8.451419,20.185952,126.424255,0,0.000002,0,103.526125,0.002484,0.000007,0.000113,3.23221,2.55484,0.631604,0.167791,0.25191,3.227108,94.754502,841.345878,7.120232,0.001571,0.000052,0,0,0,0.000002,0.124508,0.000014,155379.680561,108.338825,0.000228,0.000083,0.000064,0.000036,0.000001,0.000009,0,0,0,0,0.000067,0,0,0.000092,0.000034,0.000011,0.000019,0.000859,7.890902,234291.601238,0,0,0,350367.951788,3952698.387858,0,0,0,0,0,0,0,0,0,0,0,0,0,0,0,0,0,0,0,0,0,0,0,0,0,0,0,0,0,0,0,0,0,0,0,0,0,0,0,0,0,0,0,0,0,0,0,0,0,0,0,0,0,0,0,0,0,0,0,0,0,0,0,0,0,0,0,0,0,0,0,0,0,0,0,0,0,0,0,0,0,0,0,0,0,0,0,0,0,0,0,0,0,0,0,0,0,0,0,0,0,0,0,0,0,0,0,0,0,0,0,0,0,0,0,0,0,0,0,0,0,0,0,0,0,0,0,0,0,0,0,0,0,0,0,0,0,0,0,0,0,0,0,0,0,0,0,0,0,0,0,0,0,0,0,0,0,0,0,0,0,0,147,2.8,5.48,0.14,16.81,-376.77,-4.92,1.3,0.45,189.42,47.67,18.657273,678050.175582,2272.4289,141955.6329,0.0196,7.84,30.0304,35879.9364,21609,1,400,1,282.5761,24.2064,1.69,0.2025,152.843769,0.003627,617.124964,480.135744,441.966529,7678.315876,9871.813449,9837.664225,8004.165156,10164.6724,0.000081,0,0.000005,0.000004,0,0,0.039804,0.486395,0,618.765625,4140.665104,30611.0016,14421.6081,18114.4681,1112.822881,12.461606,2.361447,0,289.782529,547.981281,589.712656,843.205444,23925.9024,13551.2881,10393.8025,7800.245761,0.000018,0,0,426.505104,0,767.123809,875.864025,9895.872484,9359.982009,14585.3929,17883.7129,599.025625,12.095093,225742.150203,1.203409,0,45.89656,32055.3216,61231.5025,5302.169856,1877.575561,13.804197,2.77489,0.084204,2.463644,0,0,1.123388,36.457444,0,0.431925,1.198368,0.872505,2.007322,62.319972,4780.892736,53953.9984,56263.84,0,0,0,9681.772816,10799.3664,1887.989401,843.670116,352.763524,62.492187,6.587436,1.609346,0.141602,0.035963,10.180566,0,3109.623696,762.753924,496.933264,456.121449,1779.489856,1337.584329,1745.150625,0.200462,0.595536,0.182944,6100.078609,25.107114,1.159714,5.589442,6.696191,761.2081,1.559252,195.077089,243.110464,943.165521,34711.4161,50081.9641,2731.421169,15.25918,1.538592,0.000022,0.000067,0.00004,0.679355,362.331225,0.313454,212447.2464,4586.946529,2.707012,1.992615,4.595021,3.451421,0.118839,1.020908,0.000002,0.000001,0,0.055554,1.455401,0,0.039804,4.991203,2.343655,0.751828,0.553298,10.479464,1243.690756,261499.2769,0,0,0,309870.3556,1118306.25,0,0,0,0,0,0,0,0,0,0,0,0,0,0,0,0,0,0,0,0,0,0,0,0,0,0,0,0,0,0,0,0,0,0,0,0,0,0,0,0,0,0,0,0,0,0,0,0,0,0,0,0,0,0,0,0,0,0,0,0,0,0,0,0,0,0,0,0,0,0,0,0,0,0,0,0,0,0,0,0,0,0,0,0,0,0,0,0,0,0,0,0,0,0,0,0,0,0,0,0,0,0,0,0,0,0,0,0,0,0,0,0,0,0,0,0,0,0,0,0,0,0,0,0,0,0,0,0,0,0,0,0,0,0,0,0,0,0,0,0,0,0,0,0,0,0,0,0,0,0,0,0,0,0,0,0,0,0,0,0,0,0,0,0,0,0,0,0,0,0,0,0,0,0,0,0,0,0,0,0,0,0,0,0,0,0,0,0,0,0,0,0,0,0,0,0,0,0,0,0,0,0,0,0,0,0,0,0,0,0,0,0,0,0,0,0,0,0,0,0,0,0,0,0,0,0,0,0,0,0,0,0,0,0,0,0,0,0,0,0,0,0,0,0,0,0,0,0,0,0,0,0,0,0,0,0,0,0,0,0,0,0,0,0,0,0,0,0,0,0,0,0,0,0,0,0,0,0,0,0,0,0,0,0,0,0,0,0,0,0,0,0,0,0,0,0,0,0,0,0,0,0,0,0,0,0,0,0,0,0,0,0,0,0,0,0,0,0,0,0,0,0,0,0,3412252.567356,2539.3809,200324.8413,0.1904,-9.8,30.962,5718.5898,18963,1,320,1,290.9811,-10.7256,0.689,-0.513,256.53225,0.016784,954.30543,924.79596,814.199767,4524.218006,8421.002535,8307.93397,6095.855376,4470.25798,0.000096,0,0.000005,0.000002,0,0,0.060332,1.61662,0,1070.86875,10252.56684,13838.11128,11387.77443,9605.14994,538.647773,22.874342,2.657108,0,307.077897,925.170498,996.663928,1293.06214,14265.20832,11363.12933,8833.5597,4552.137898,0.000019,-0,0,426.505104,0,1388.201337,2233.564245,5580.118932,3119.316774,4100.62458,11646.41197,756.448825,26.446235,224272.26125,1.036687,0,27.579804,23685.2016,44476.663,7289.60976,2112.039602,21.410736,1.65937,0.080435,1.593301,0,0,1.064034,20.1319,0,0.491455,1.389393,0.488374,3.823376,119.046044,6862.403712,43608.2472,38509.42,0,0,0,8579.934408,6941.54424,2381.810016,1129.45371,504.540866,116.78352,23.407905,12.774802,1.907992,0.643069,7.850398,0,197.354372,83.853772,65.5095,91.721908,1092.818704,1764.025509,2633.704875,0.205638,0.625232,0.182944,5333.731973,25.305538,0.617085,5.053241,-183.59214,826.15496,85.765711,332.987247,561.062528,2030.580609,14661.10652,21280.63868,2807.150256,57.977305,7.503428,-0.000697,0.001739,0.00004,0.656598,190.635525,0.660479,163824.7956,6869.54961,2.172783,2.429364,0.820399,1.244615,0.293524,0,0.000002,0.000001,0,0.048856,0.236515,0,0.039804,1.137246,1.638675,0.568354,1.211195,12.615368,1889.093822,210316.2536,0,0,0,263300.18,898568.325,0,0,0,0,0,0,0,0,0,0,0,0,0,0,0,0,0,0,0,0,0,0,0,0,0,0,0,0,0,0,0,0,0,0,0,0,0,0,0,0,0,0,0,0,0,0,0,0,0,0,0,0,0,0,0,0,0,0,0,0,0,0,0,0,0,0,0,0,0,0,0,0,0,0,0,0,0,0,0,0,0,0,0,0,0,0,0,0,0,0,0,0,0,0,0,0,0,0,0,0,0,0,0,0,0,0,0,0,0,0,0,0,0,0,0,0,0,0,0,0,0,0,0,0,0,0,0,0,0,0,0,0,0,0,0,0,0,0,0,0,0,0,0,0,0,0,0,0,0,0,0,0,0,0,0,0,0,0,0,0,0,0,0,0,0,0,0,0,0,0,0,0,0,0,0,0,0,0,0,0,0,0,0,0,0,0,0,0,0,0,0,0,0,0,0,0,0,0,0,0,0,0,0,0,0,0,0,0,0,0,0,0,0,0,0,0,0,0,0,0,0,0,0,0,0,0,0,0,0,0,0,0,0,0,0,0,0,0,0,0,0,0,0,0,0,0,0,0,0,0,0,0,0,0,0,0,0,0,0,0,0,0,0,0,0,0,0,0,0,0,0,0,0,0,0,0,0,0,0,0,0,0,0,0,0,0,0,0,0,0,0,0,0,0,0,0,0,0,0,0,0,0,0,0,0,0,0,0,0,0,0,0,0,0,0,0,0,0,0,0,0,0,0,0,-59.889592,-49.855645,1.07,1.32,0.58,-16.073752,-1.221696,0.391512
1bnkA.pdb_A_PHE_91,4.73618,0,0.598709,0,-559.943332,0.5,-2.771651,0,0,560.542041,12,0.213825,-199.979762,-181.322489,-0,0,0,0,0,0,0,0,0,0,0,0,-0,0,0,0,0,0,0,0,0,0,0,0,0,-0,0,-0,0,0,-0,0,0,0,0,0,0,0,0,0,0,0,0,0,0,0,0,0,0,0,0,-0,-0,-0,0,0,0,0,0,0,0,0,0,0,-0,0,0,0,0,0,0,0,0,0,0,0,0,0,-0,0,0,0,0,0,0,0,0,0,0,-0,-0,0,0,0,0,0,0,0,0,0,0,0,0,0,0,0,0,0,0,0,0,0,0,0,0,-0,0,-0,-0,0,0,0,0,0,0,0,0,0,0,-0,0,-0,0,0,0,0,0,0,0,0,0,0,0,0,0,0,-0,0,0,0,0,0,0,0,0,0,0,-0,-0,-0,0,0,-0.02764,0.691733,-21.32044,1.05199,0.206658,-11.0636,0.739293,1.935225,1.091034,0.816519,1.067102,0.287933,0.756061,-376.764344,-2.011882,-1.458023,0.648321,0.220409,0.642096,0.616982,0.70028,1.332585,0.918807,1.035252,1.120519,1.787767,0.736009,0.141661,0.816519,0.934556,0.289988,0.816519,0.690093,0.216507,0,0.637897,0.557713,1.666058,1.00997,1.177583,1.372194,0.392424,0.695461,0,0.723013,0.560067,0.735484,0.767515,1.305487,1.007164,1.057993,1.467417,0.792874,-0.000009,0.8043,0.72921,0,0.633832,0.557419,1.968365,2.543036,1.860697,1.754985,0.640157,0.265072,1.004433,1.037326,1.305359,0.902595,1.207492,1.154451,0.842863,0.686707,0.609981,1.242435,0.371128,0.932593,0.816519,0.800413,0.992505,1.052938,2.021898,0.575177,0.571162,0.870283,0.7472,0.666763,0.685958,1.088463,1.237269,0.802481,0.816519,0,1.120699,1.475311,0.816653,0.788689,0.780557,0.563044,0.257623,0.236705,0.172237,0.176534,0.719697,0,4.920599,3.016843,2.638559,1.944875,1.008782,0.639379,0.532557,0.844876,0.815774,0.817738,1.078738,0.959326,1.170125,1.026138,-0.020671,0.685044,0.010623,0.608488,0.555144,0.624022,2.548181,1.684226,1.021146,0.440785,0.400739,-0.017199,0.046767,0.811997,0.988994,1.646381,0.344661,1.133537,0.672186,0.586692,0.543778,1.899799,1.938275,0.363327,1.812337,0.760914,0.817444,0.823027,1.005091,0.922342,?,0.271317,1.733042,1.405766,0.783753,0.376649,0.791955,0.709244,1.092122,0.776797,0.846108,0.765403,1.051088,1.102653,-188.385,23.835,10,0.07,1.4,2.74,94.71,73.5,0.5,100.096793,9.328636,8.405,-2.46,0.65,0.225,6.1815,0.030113,12.421,10.956,10.5115,43.813,49.6785,49.5925,44.733,50.41,-0.004501,0.000011,-0.001153,0.000967,0.000172,-0.000197,0.099755,0.34871,0,12.4375,32.174,87.48,60.045,67.295,16.6795,1.76505,0.76835,0,8.5115,11.7045,12.142,14.519,77.34,58.205,50.975,44.1595,-0.002124,-0,-0.000313,10.326,0,13.8485,14.7975,49.739,48.3735,60.385,66.865,12.2375,1.7389,-237.56165,0.5485,0.000004,3.38735,89.52,123.725,36.408,21.6655,1.8577,0.8329,0.14509,0.7848,0.000067,0.000048,-0.52995,3.019,0.000018,0.328605,0.54735,0.46704,0.7084,3.94715,34.572,116.14,118.6,-0.000053,-0.000078,0,49.198,51.96,21.7255,14.523,9.391,3.9526,1.2833,0.6343,0.18815,0.09482,1.59535,0,27.882,13.809,11.146,10.6785,21.092,18.2865,20.8875,0.223865,0.385855,0.21386,39.0515,-2.50535,0.53845,-1.1821,-1.29385,13.795,0.62435,6.9835,7.796,15.3555,93.155,111.895,26.1315,1.95315,0.6202,-0.002324,0.004081,-0.003175,0.412115,9.5175,0.279935,230.46,33.8635,0.82265,0.7058,1.0718,0.9289,0.172365,0.5052,0.00074,0.000489,0,-0.11785,0.6032,0,0.099755,1.11705,0.76545,0.43354,0.37192,1.6186,17.633,255.685,-0.000212,-0,-0.000105,278.33,528.75,5647442.96778,-1898.93445,593638.812,0.1848,-5.18,106.8052,35572.1289,46011,3.5,860,189.5,1105.50965,-14.883,-8.931,0.657,725.349573,0.034104,2713.640712,1988.174364,1443.51276,11404.5239,23064.932694,20408.553563,15114.072909,11095.64428,0.000329,0,0.000019,0.000011,0.000001,0.000001,0.159217,4.756056,0,2915.859938,17989.255576,36313.91028,31184.070525,31727.910125,1586.774209,70.272642,7.977271,0,1170.927055,2592.137093,1975.770524,2383.119622,35804.86236,29780.646455,21518.7904,11240.800725,0.000066,-0,0.000001,1706.01009,0,3530.467347,3818.909205,8952.920522,5530.445508,22704.63923,23272.49698,2345.684,133.996156,520438.303518,2.568258,0,99.09015,58858.5048,108781.74195,14741.999688,7460.168277,35.779116,3.767731,0.450432,6.059072,0,0,2.573957,60.839914,0,2.162904,5.090508,2.00455,4.744459,253.167438,18686.408004,102489.13668,96740.834,0,0,0,18628.724304,15190.92168,5241.103071,2531.21367,1083.110985,328.567385,80.239744,14.272353,0.915406,0.15599,23.551195,0,620.056645,336.039253,270.748601,373.604408,4518.707896,5620.556927,6915.537938,0.638143,2.047929,0.649484,13032.227528,60.439815,2.087587,12.2632,-503.21457,3308.62039,233.448536,893.350271,1105.231124,3523.918339,21754.021375,79936.89284,6373.211535,67.060038,6.572948,-0.001741,0.002045,0.000141,1.563807,459.012845,1.773083,394098.123,18548.765989,10.708748,9.008478,4.316214,2.203156,0.611946,0.879149,0.000008,0.000003,0,0.125202,2.685567,0,0.336261,4.944644,2.424678,2.052157,3.614802,26.878957,4441.57637,524527.5501,0.000001,0,0,654033.7505,2273973.975,0.005834,-0.013172,0.002145,0.000728,-0.012244,0.00172,0.003563,0.002959,0.002381,0.002724,0.000198,0.002197,-0.226776,-0.01463,-0.001182,0.001962,0.000565,0.002162,0.001933,0.001997,0.0031,0.002249,0.002617,0.002808,0.004095,0.002267,0.000428,0.002381,0.002306,0.000953,0.002381,0.002595,0.000472,0,0.002208,0.001846,0.003818,0.002529,0.002615,0.002669,0.000869,0.001148,0,0.001995,0.001704,0.002306,0.002151,0.003027,0.002552,0.002749,0.00361,0.002372,-0,0.002321,0.002414,0,0.002239,0.001787,0.004512,0.004566,0.002939,0.005235,0.001793,0.000886,0.002622,0.002687,0.003202,0.001914,0.003118,0.002812,0.002457,0.001974,0.001024,0.002569,0.000767,0.002379,0.002381,0.002409,0.002651,0.00224,0.004562,0.001487,0.001396,0.001806,0.002045,0.001877,0.002096,0.002688,0.003077,0.002561,0.002381,0,0.003041,0.003772,0.002185,0.002145,0.002239,0.001775,0.000937,0.000852,0.000512,0.000682,0.001093,0,0.005813,0.004477,0.004045,0.003292,0.002834,0.001741,0.001324,0.00241,0.00238,0.002417,0.002888,0.002607,0.00263,0.002715,-0.000047,0.002126,0.000025,0.001964,0.001775,0.001899,0.005518,0.003711,0.003025,0.001502,0.001302,-0.000037,0.000133,0.002355,0.002659,0.003895,0.000826,0.002815,0.002082,0.001314,0.001342,0.003454,0.003754,0.000897,0.002873,0.002314,0.002342,0.002428,0.002622,0.001692,-9999,0.000622,0.003415,0.002998,0.001787,0.000985,0.001972,0.001983,0.002807,0.002281,0.002527,0.002079,0.002718,0.002866,4632174.803814,-2588.0043,354231.6186,0.189,-5.04,57.0468,21215.04,31384.5,2,590,5.5,613.48095,-8.118,-3.5555,-0.42525,411.854801,0.027528,1790.872201,1380.51078,1045.042818,8183.129262,16520.237425,14834.802895,10962.000582,7706.32793,0.000186,0,0.000011,0.000006,0.000001,0,0.109774,3.485566,0,1810.327875,13451.563312,25332.021,22439.236815,21919.59658,1029.091791,49.27243,4.49663,0,665.250329,1729.9251,1399.741902,1813.902227,26486.70714,20889.832705,15481.056525,7718.374048,0.000038,-0,0.000001,1066.252434,0,2257.804046,2838.545235,6783.355081,3867.122711,7371.43849,15193.934545,1520.595038,88.108498,354703.370883,1.815343,0,74.108105,40818.70296,79802.1301,10614.7524,4572.850423,31.722085,2.924912,0.318593,4.143093,0,0,1.805879,51.499521,0,1.128798,3.214362,1.357881,4.35909,158.437022,12171.9369,75254.77124,68538.94,0,0,0,13625.238506,10844.41572,3635.154111,1663.188483,744.696909,197.613004,51.490488,13.735005,1.474754,0.441562,15.700797,0,422.702273,235.692012,179.077209,240.92191,2872.160916,3641.482178,5512.023263,0.385574,1.197007,0.365889,8906.592759,42.227674,1.422978,8.622048,-608.409673,1935.49368,274.362222,576.753298,795.89364,2645.199852,16506.69338,36383.33062,4401.06723,66.234051,7.465999,-0.002179,0.002807,0.000081,1.099749,305.385167,1.57237,284645.7552,12017.309563,6.596329,5.599041,2.889026,2.346949,0.554886,0.723699,0.000005,0.000002,0,0.087102,2.339336,0,0.24586,3.825271,2.449861,1.356581,2.329707,20.552821,2956.648541,370942.6843,0,0,0,460227.0049,1576811.8125,-9999,-9999,-9999,-9999,-9999,-9999,-9999,-9999,-9999,-9999,-9999,-9999,-9999,-9999,-9999,-9999,-9999,-9999,-9999,-9999,-9999,-9999,-9999,-9999,-9999,-9999,-9999,-9999,-9999,-9999,-9999,-9999,-9999,-9999,-9999,-9999,-9999,-9999,-9999,-9999,-9999,-9999,-9999,-9999,-9999,-9999,-9999,-9999,-9999,-9999,-9999,-9999,-9999,-9999,-9999,-9999,-9999,-9999,-9999,-9999,-9999,-9999,-9999,-9999,-9999,-9999,-9999,-9999,-9999,-9999,-9999,-9999,-9999,-9999,-9999,-9999,-9999,-9999,-9999,-9999,-9999,-9999,-9999,-9999,-9999,-9999,-9999,-9999,-9999,-9999,-9999,-9999,-9999,-9999,-9999,-9999,-9999,-9999,-9999,-9999,-9999,-9999,-9999,-9999,-9999,-9999,-9999,-9999,-9999,-9999,-9999,-9999,-9999,-9999,-9999,-9999,-9999,-9999,-9999,-9999,-9999,-9999,-9999,-9999,-9999,-9999,-9999,-9999,-9999,-9999,-9999,-9999,-9999,-9999,-9999,-9999,-9999,-9999,-9999,-9999,-9999,-9999,-9999,-9999,-9999,-9999,-9999,-9999,-9999,-9999,-9999,-9999,-9999,-9999,-9999,-9999,-9999,-9999,-9999,-9999,-9999,-9999,8067.775668,-2.712763,848.055446,0.000264,-0.0074,0.152579,50.817327,65.73,0.005,1.228571,0.270714,1.579299,-0.021261,-0.012759,0.000939,1.036214,0.000049,3.87663,2.840249,2.062161,16.292177,32.949904,29.155077,21.591533,15.85092,0,0,0,0,0,0,0.000227,0.006794,0,4.165514,25.698937,51.877015,44.548672,45.325586,2.26682,0.100389,0.011396,0,1.672753,3.703053,2.822529,3.404457,51.149803,42.543781,30.741129,16.058287,0,-0,0,2.437157,0,5.043525,5.455585,12.789886,7.900636,32.435199,33.246424,3.350977,0.191423,743.483291,0.003669,0,0.141557,84.083578,155.402489,21.06,10.657383,0.051113,0.005382,0.000643,0.008656,0,0,0.003677,0.086914,0,0.00309,0.007272,0.002864,0.006778,0.361668,26.694869,146.413052,138.201191,0,0,0,26.612463,21.701317,7.48729,3.61602,1.547301,0.469382,0.114628,0.020389,0.001308,0.000223,0.033645,0,0.885795,0.480056,0.386784,0.533721,6.455297,8.029367,9.87934,0.000912,0.002926,0.000928,18.617468,0.086343,0.002982,0.017519,-0.718878,4.726601,0.333498,1.276215,1.578902,5.034169,31.077173,114.195561,9.104588,0.0958,0.00939,-0.000002,0.000003,0,0.002234,0.655733,0.002533,562.997319,26.498237,0.015298,0.012869,0.006166,0.003147,0.000874,0.001256,0,0,0,0.000179,0.003837,0,0.00048,0.007064,0.003464,0.002932,0.005164,0.038399,6.345109,749.325072,0,0,0,934.333929,3248.53425,-9999,-9999,-9999,-9999,-9999,-9999,-9999,-9999,-9999,-9999,-9999,-9999,-9999,-9999,-9999,-9999,-9999,-9999,-9999,-9999,-9999,-9999,-9999,-9999,-9999,-9999,-9999,-9999,-9999,-9999,-9999,-9999,-9999,-9999,-9999,-9999,-9999,-9999,-9999,-9999,-9999,-9999,-9999,-9999,-9999,-9999,-9999,-9999,-9999,-9999,-9999,-9999,-9999,-9999,-9999,-9999,-9999,-9999,-9999,-9999,-9999,-9999,-9999,-9999,-9999,-9999,-9999,-9999,-9999,-9999,-9999,-9999,-9999,-9999,-9999,-9999,-9999,-9999,-9999,-9999,-9999,-9999,-9999,-9999,-9999,-9999,-9999,-9999,-9999,-9999,-9999,-9999,-9999,-9999,-9999,-9999,-9999,-9999,-9999,-9999,-9999,-9999,-9999,-9999,-9999,-9999,-9999,-9999,-9999,-9999,-9999,-9999,-9999,-9999,-9999,-9999,-9999,-9999,-9999,-9999,-9999,-9999,-9999,-9999,-9999,-9999,-9999,-9999,-9999,-9999,-9999,-9999,-9999,-9999,-9999,-9999,-9999,-9999,-9999,-9999,-9999,-9999,-9999,-9999,-9999,-9999,-9999,-9999,-9999,-9999,-9999,-9999,-9999,-9999,-9999,-9999,-9999,-9999,-9999,-9999,-9999,-9999,121798532.261033,1148.777959,891102.399139,0,0.001066,0.02965,6446.586885,5735.531667,0.000031,2.091711,0.12153,3.082228,0.004927,0.000483,0.000006,1.490171,0,19.888285,10.611012,5.651615,375.577607,1681.362706,1234.649711,659.974908,353.653496,0,0,0,0,0,0,0,0.000086,0,23.427539,889.255835,3755.054601,2884.362579,3720.738922,8.70342,0.017402,0.000184,0,3.740568,18.303169,10.6718,15.627318,4285.246324,2561.263331,1302.405465,358.270488,0,0,0,8.020418,0,34.26078,41.448745,220.780802,82.048647,1885.864069,2055.580145,15.058373,0.066695,726973.669668,0.000019,0,0.04682,9528.786108,36937.314952,595.896949,151.216021,0.00426,0.000046,0.000001,0.000109,0,0,0.000018,0.021454,0,0.000013,0.000079,0.000017,0.000064,0.187344,941.426795,31526.475703,26692.500475,0,0,0,1129.399812,706.516592,80.354916,17.173715,3.086506,0.315063,0.020371,0.000699,0.000004,0,0.00163,0,1.141647,0.372872,0.221862,0.403401,55.78511,93.9535,189.879617,0.000001,0.000011,0.000001,462.917306,0.010014,0.000014,0.000418,3.382688,29.703422,0.662685,2.219303,3.441505,34.362349,1288.119791,20818.989992,115.845052,0.013762,0.000137,0,0,0,0.000007,0.613857,0.000018,450826.274396,929.638439,0.000404,0.000231,0.000088,0.00004,0.000002,0.000009,0,0,0,0,0.000071,0,0.000001,0.000118,0.000039,0.000022,0.000046,0.002068,52.534296,779856.638456,0,0,0,1203033.847745,14451500.833861,835540.399288,32288.746769,204510.224192,0.144603,7.653333,33.619175,2440.81695,9021.112514,1,175.594059,19.625621,353.132977,-16.378705,9.60581,1.671479,288.151126,0.034236,935.729198,703.79396,396.31216,1521.12819,5335.372293,4061.34744,2599.531788,1261.365738,0.000109,0,0.000005,0.000003,0.000001,0,0.051177,4.121858,0,1082.097833,5885.552569,4046.248992,6040.216423,5940.855574,273.846556,44.164269,3.230099,0,376.022159,990.564359,596.631234,580.323534,5403.985597,6146.396732,3851.747318,1690.459028,0.00002,0,0,548.355697,0,1282.225937,1203.225186,605.369713,289.210944,7084.300804,7020.699252,644.178209,130.140184,107959.21251,0.506253,0,25.61101,9640.552523,19013.641841,3579.781337,2516.621974,8.938074,0.519895,0.221754,1.230215,0,0,0.531117,13.269633,0,1.155599,2.188337,0.502009,0.952724,86.992958,6099.427731,18776.334141,15575.531143,0,0,0,4296.464067,2421.136886,1581.146761,783.349989,263.975164,133.072398,69.07881,10.566036,0.272171,0.035963,6.053568,0,12.525229,8.367025,10.7281,23.454891,868.295806,1960.862044,3312.365936,0.173225,0.571363,0.192562,2583.970335,12.962835,0.390415,2.438503,-1348.043424,1138.917445,363.243719,320.766997,391.263179,951.831159,1074.561352,20835.040808,1209.029971,19.707734,2.492939,-0.008741,0.001655,0.00004,0.321568,69.138757,1.862426,69111.27963,6226.077135,4.279704,3.889003,0.444931,0.39859,0.358883,0.22039,0.000003,0.000001,0,0.026105,1.248466,0,0.392454,0.681679,0.535403,0.586584,2.831739,5.75208,1386.599619,97470.328313,0,0,0,127053.888965,433573.168437,147,2.8,5.48,0.14,16.81,-376.77,-4.92,1.3,0.45,189.42,47.67,18.657273,0,0,0,0,0,0,0,0,0,0,0,0,0,0,0,0,0,0,0,0,0,0,0,0,0,0,0,0,0,0,0,0,0,0,0,0,0,0,0,0,0,0,0,0,0,0,0,0,0,0,0,0,0,0,0,0,0,0,0,0,0,0,0,0,0,0,0,0,0,0,0,0,0,0,0,0,0,0,0,0,0,0,0,0,0,0,0,0,0,0,0,0,0,0,0,0,0,0,0,0,0,0,0,0,0,0,0,0,0,0,0,0,0,0,0,0,0,0,0,0,0,0,0,0,0,0,0,0,0,0,0,0,0,0,0,0,0,0,0,0,0,0,0,0,0,0,0,0,0,0,0,0,0,0,0,0,0,0,0,0,0,0,0,0,0,0,0,0,0,0,0,0,0,0,0,0,0,0,0,0,0,0,0,0,0,0,0,0,0,0,0,0,0,0,0,0,0,0,0,0,0,0,0,0,0,0,0,0,0,0,0,0,0,0,0,0,0,0,0,0,0,0,0,0,0,0,0,0,0,0,0,0,0,0,0,0,0,0,0,0,0,0,0,0,0,0,0,0,0,0,0,0,0,0,0,0,0,0,0,0,0,0,0,0,0,0,0,0,0,0,0,0,0,0,0,0,0,0,0,0,0,0,0,0,0,0,0,0,0,0,0,0,0,0,0,0,0,0,0,0,0,0,0,0,0,0,0,0,0,0,0,0,0,0,0,0,0,0,0,0,0,0,0,0,2979427.482117,2282.9163,195204.537,0.175,-9.8,15.1796,3496.6932,16905,1,280,1,288.1234,-17.9088,1.469,1.062,251.95794,0.016784,924.99187,905.250456,790.990375,4068.650432,6621.547908,6583.70193,4821.680604,3499.56302,0.000099,0,0.000005,0.000002,0,0,0.060332,1.428525,0,1068.953375,10248.70596,10768.96296,8698.35888,6717.25231,400.141205,15.242972,2.24266,0,307.077897,868.520718,989.354444,1186.115186,11605.48572,9372.63474,7156.6861,3614.455075,0.00002,-0,0,426.505104,0,1388.201337,2233.564245,5580.118932,3119.316774,4100.62458,11646.41197,756.448825,26.446235,205733.472719,0.885411,0,24.494605,19762.4352,36437.0125,6630.479328,2035.300401,13.710941,1.05077,0.080435,1.593301,0,0,0.931207,17.382194,0,0.491455,1.389393,0.488374,3.438715,105.9494,6601.730832,36593.3912,30978.32,0,0,0,7457.334444,6247.25472,2130.489432,1050.041946,470.01955,111.147112,23.407905,12.774802,1.907992,0.643069,7.850398,0,197.354372,83.853772,65.5095,91.721908,1092.818704,932.97723,1955.696625,0.195689,0.625232,0.182944,4710.313827,22.316155,0.403622,4.400013,12.783497,826.15496,3.703519,332.987247,561.062528,2030.580609,14661.10652,21193.80816,2776.367349,55.231176,6.619891,0.000057,0.000073,0.00004,0.579285,143.986451,0.660479,135842.3424,6564.913564,2.172783,2.247691,0.498258,0.916843,0.293524,0,0.000003,0.000001,0,0.041427,0.236515,0,0.039804,1.137246,1.368563,0.438049,1.115462,12.060836,1740.835558,177956.76,0,0,0,225386.0674,761918.175,678050.175582,2272.4289,141955.6329,0.0196,7.84,30.0304,35879.9364,21609,1,400,1,282.5761,24.2064,1.69,0.2025,152.843769,0.003627,617.124964,480.135744,441.966529,7678.315876,9871.813449,9837.664225,8004.165156,10164.6724,0.000081,0,0.000005,0.000004,0,0,0.039804,0.486395,0,618.765625,4140.665104,30611.0016,14421.6081,18114.4681,1112.822881,12.461606,2.361447,0,289.782529,547.981281,589.712656,843.205444,23925.9024,13551.2881,10393.8025,7800.245761,0.000018,0,0,426.505104,0,767.123809,875.864025,9895.872484,9359.982009,14585.3929,17883.7129,599.025625,12.095093,225742.150203,1.203409,0,45.89656,32055.3216,61231.5025,5302.169856,1877.575561,13.804197,2.77489,0.084204,2.463644,0,0,1.123388,36.457444,0,0.431925,1.198368,0.872505,2.007322,62.319972,4780.892736,53953.9984,56263.84,0,0,0,9681.772816,10799.3664,1887.989401,843.670116,352.763524,62.492187,6.587436,1.609346,0.141602,0.035963,10.180566,0,3109.623696,762.753924,496.933264,456.121449,1779.489856,1337.584329,1745.150625,0.200462,0.595536,0.182944,6100.078609,25.107114,1.159714,5.589442,6.696191,761.2081,1.559252,195.077089,243.110464,943.165521,34711.4161,50081.9641,2731.421169,15.25918,1.538592,0.000022,0.000067,0.00004,0.679355,362.331225,0.313454,212447.2464,4586.946529,2.707012,1.992615,4.595021,3.451421,0.118839,1.020908,0.000002,0.000001,0,0.055554,1.455401,0,0.039804,4.991203,2.343655,0.751828,0.553298,10.479464,1243.690756,261499.2769,0,0,0,309870.3556,1118306.25,0,0,0,0,0,0,0,0,0,0,0,0,0,0,0,0,0,0,0,0,0,0,0,0,0,0,0,0,0,0,0,0,0,0,0,0,0,0,0,0,0,0,0,0,0,0,0,0,0,0,0,0,0,0,0,0,0,0,0,0,0,0,0,0,0,0,0,0,0,0,0,0,0,0,0,0,0,0,0,0,0,0,0,0,0,0,0,0,0,0,0,0,0,0,0,0,0,0,0,0,0,0,0,0,0,0,0,0,0,0,0,0,0,0,0,0,0,0,0,0,0,0,0,0,0,0,0,0,0,0,0,0,0,0,0,0,0,0,0,0,0,0,0,0,0,0,0,0,0,0,0,0,0,0,0,0,0,0,0,0,0,0,0,0,0,0,0,0,0,0,0,0,0,0,0,0,0,0,0,0,0,0,0,0,0,0,0,0,0,0,0,0,0,0,0,0,0,0,0,0,0,0,0,0,0,0,0,0,0,0,0,0,0,0,0,0,0,0,0,0,0,0,0,0,0,0,0,0,0,0,0,0,0,0,0,0,0,0,0,0,0,0,0,0,0,0,0,0,0,0,0,0,0,0,0,0,0,0,0,0,0,0,0,0,0,0,0,0,0,0,0,0,0,0,0,0,0,0,0,0,0,0,0,0,0,0,0,0,0,0,0,0,0,0,0,0,0,0,0,0,0,0,0,0,0,0,0,0,0,0,0,0,0,0,0,0,0,0,0,0,0,0,0,0,-73.795103,-15.141192,1.07,1.32,0.58,-27.822076,-0.429599,0.412698
1bnkA.pdb_A_ASP_92,4.709369,-28.35921,-226.170602,19,249.231488,0,-27.531448,-2.943818,-18.409072,-475.40209,8,64.620172,-71.208997,-38.838776,-518.1,47.89,14,1.25,-3.5,2.77,18.46,115,1,135.829169,81.982121,17.14,3.64,1.13,2.36,20.38,0.27868,37.235,41.313,37.625,46.432,66.644,66.378,53.894,34.711,-0.011,0.000109,-0.002307,0.000926,0.001375,-0.000393,0.3024,2.0483,0.089661,42.973,159.27,61.551,72.432,49.909,11.995,4.318,1.4594,0.036264,18.039,37.102,40.741,40.847,75.029,80.514,70.198,40.925,-0.004596,0.000032,-0.000627,20.652,10.715,50.121,75.471,56.094,32.242,33.954,87.089,30.907,7.6043,-433.0107,0.80712,0.000004,3.6156,110.38,147.25,91.058,46.971,3.6903,0.63079,0.27719,1.0151,0.000134,0.000095,-0.87858,2.8788,0.00001,0.74779,1.2692,0.52284,2.4271,13.421,95.478,157.54,130.6,-0.000121,-0.000157,0,75.789,60.116,49.032,36.151,25.025,14.06,9.1202,10.07,5.0704,3.391,2.4604,2.5626,3.5391,3.0362,2.9387,4.2947,25.906,25.51,46.815,0.43707,0.81019,0.42772,60.309,-4.4537,0.3748,-1.8611,-4.9401,29.944,2.9659,23.841,35.984,66.119,78.692,94.704,53.123,14.139,5.3369,-0.012201,0.008977,-0.006351,0.70282,7.5643,1.1797,294.72,96.932,1.3206,1.5923,0.23244,0.49351,0.85146,0,0.001736,0.001003,0,-0.17576,0.19605,0,0.19951,0.50904,0.89396,0.5052,1.4996,3.7257,49.363,348,-0.000434,-0,-0.000211,404.89,720.49,-0.022406,1.435212,-28.302016,1.114649,2.787042,16.707516,0.560384,0.28687,1.289172,1.22996,1.095147,1.909173,1.159601,255.808333,-2.524105,-11.144636,1.614322,1.529633,1.457488,1.756018,1.886279,1.066498,0.933972,1.048481,1.019724,0.927196,1.354745,1.043268,1.22996,0.675199,1.75541,1.22996,1.581956,0.959461,3.189456,1.66811,2.081551,0.883004,0.921846,0.662532,0.744106,0.725306,0.988478,0.113605,1.153569,1.34233,1.861512,1.629924,0.959434,1.053927,1.100418,1.025818,1.292519,0.522505,1.210869,1.100485,0.134694,1.737385,2.14107,1.657637,1.26054,0.783883,1.720614,1.216012,0.869501,1.378325,1.153996,0.900626,0.730022,1.123554,1.040362,1.59241,1.123874,0.904216,0.709767,0.535354,0.912159,1.22996,1.203333,1.243899,0.761506,0.835856,0.984816,1.001394,0.737883,1.93582,1.711337,1.430581,1.117132,1.028885,1.387059,1.22996,0,1.311888,1.292597,1.394155,1.4803,1.566216,1.508832,1.377226,2.808036,3.443059,4.687985,0.821148,7.210939,0.462851,0.489356,0.51412,0.581558,0.933043,0.675722,0.907633,1.245201,1.28981,1.232537,1.258242,1.289135,0.616871,1.221146,-0.060158,1.122336,0.038459,1.56772,1.92925,2.021656,1.604831,1.070681,1.56224,2.394742,2.599394,-0.068495,0.07812,1.223274,1.274847,0.986211,1.100629,1.09569,1.45411,0.713109,0.926424,0.312308,0.780492,1.359079,0,1.34344,1.262448,1.239172,1.1338,0.227378,?,0.411725,0.597826,1.243512,0.693818,1.151173,1.375074,1.496683,1.123761,1.20029,1.275445,1.154099,1.155726,1.135706,-0,0,0,0,-0,0,0,0,0,0,0,0,0,0,0,0,0,0,0,0,0,0,0,0,0,-0,0,-0,0,0,-0,0,0,0,0,0,0,0,0,0,0,0,0,0,0,0,0,0,0,0,0,-0,0,-0,0,0,0,0,0,0,0,0,0,0,-0,0,0,0,0,0,0,0,0,0,0,0,0,0,-0,0,0,0,0,0,0,0,0,0,0,-0,-0,0,0,0,0,0,0,0,0,0,0,0,0,0,0,0,0,0,0,0,0,0,0,0,0,-0,0,-0,-0,0,0,0,0,0,0,0,0,0,0,-0,0,-0,0,0,0,0,0,0,0,0,0,0,0,0,0,0,-0,0,0,0,0,0,0,0,0,0,0,-0,-0,-0,0,0,927934.217002,-2643.0491,699139.683,1.29375,-2.275,46.13435,4525.0998,34212.5,3,609,147,949.4703,-4.2406,-4.3957,1.2626,980.83845,0.153396,3606.079428,3310.183468,2212.613375,6314.032304,17113.712692,14297.588877,9265.025328,3832.024978,0.000333,0,0.000016,0.000005,0.000003,0,0.211161,16.636907,0.003621,4173.580733,37395.95892,12538.400332,19739.603232,14051.230133,638.605403,99.976813,7.2463,0.056293,1030.550031,3730.6061,2890.57395,3160.189426,19842.431941,21296.516598,14634.141961,5114.990662,0.00006,0,0.000001,1492.757538,3675.294289,5303.353131,7936.568096,4163.549103,1512.165921,5523.483927,13588.104769,2493.128609,213.795655,438791.631001,1.90082,0,69.833145,34866.61364,71047.09425,16891.441116,7157.065212,39.948789,1.589487,0.544005,4.130711,0,0,2.095264,40.998675,0,2.217448,6.358368,1.414771,8.41427,355.991354,22727.344425,74215.99122,53662.234,0,0,0,15741.488984,9306.077032,6063.125508,2893.652569,1227.3261,440.862548,212.282687,83.822428,10.364912,2.789301,15.13392,0,33.0897,32.333405,31.374149,65.906251,2518.853333,3664.779355,9400.82652,0.561312,1.846873,0.558012,9649.470154,51.986704,0.82363,9.507746,-1794.289176,3034.689652,1001.461419,1279.093491,2144.91628,6278.792478,7460.78852,29320.3584,5426.726942,218.92262,29.829428,-0.008717,0.003341,0.000121,1.300589,179.267859,5.084719,260716.68,23246.47457,10.004133,10.467462,0.615659,0.903548,1.996176,0,0.000008,0.000003,0,0.093908,0.716541,0,0.447361,1.472156,2.055603,1.563362,8.240302,31.874854,5578.364541,359725.86,0.000001,0,0,475723.48105,1538192.11325,0.000691,0.014889,0.00279,0.00402,-0.006377,0.000985,0.000769,0.002634,0.002381,0.00223,0.000198,0.002158,-0.414359,0.003906,0.001836,0.002873,0.001783,0.002691,0.003279,0.003373,0.002154,0.001802,0.002029,0.001943,0.002117,0.002602,0.001597,0.002381,0.001375,0.002641,0.002381,0.00322,0.001422,0.004345,0.003107,0.003761,0.001837,0.001694,0.001396,0.00157,0.001192,0.001361,0.000152,0.00177,0.002265,0.00364,0.003007,0.002032,0.002047,0.002068,0.002234,0.002503,0.000386,0.002322,0.001931,0.000175,0.00331,0.003593,0.003585,0.00297,0.002143,0.005413,0.001713,0.000557,0.002613,0.002253,0.002201,0.001336,0.002228,0.002137,0.003065,0.001866,0.001063,0.001321,0.000769,0.001609,0.002381,0.002552,0.002426,0.001393,0.002054,0.001836,0.001797,0.001406,0.003854,0.002967,0.002559,0.002236,0.002051,0.002948,0.002381,0,0.00314,0.003192,0.003013,0.002992,0.002775,0.002215,0.001518,0.003999,0.005126,0.00987,0.000695,0.022128,0.001529,0.001006,0.001013,0.000991,0.001605,0.001011,0.001481,0.002469,0.002478,0.002477,0.002546,0.002505,0.001237,0.002389,-0.000077,0.001854,0.00005,0.002668,0.003296,0.003349,0.004125,0.002907,0.002894,0.00423,0.005127,-0.000083,0.000103,0.002355,0.002484,0.002309,0.001604,0.00217,0.002613,0.001316,0.001607,0.000713,0.001608,0.002184,0,0.002584,0.002301,0.002415,0.002221,0.000329,-9999,0.000571,0.001159,0.00256,0.001665,0.00243,0.002377,0.002677,0.002214,0.002334,0.002362,0.002079,0.002255,0.002276,548748.272674,2925.36065,460824.045,1.04375,-2.625,32.67215,4580.9413,27945,2,483,5.5,602.6424,-14.833,0.9492,0.6608,603.12572,0.086842,2229.091892,2341.331649,1765.064,5684.971568,13237.031212,11500.486335,7585.203242,3983.330227,0.000213,0,0.000011,0.000004,0.000002,0,0.136221,10.497148,0.00402,2547.783224,27414.66729,12189.006081,15034.927536,11700.316597,605.213722,67.55036,5.331407,0.027229,590.281178,2298.710063,2209.689988,2535.454984,17783.936298,16755.325713,11646.620378,4777.359412,0.00004,0,0.000001,853.010208,2062.562495,3338.359326,5708.437762,5390.268789,2515.440235,5373.543063,15711.465223,1453.339861,55.358924,353437.276285,1.521958,0,51.740501,29170.23298,60651.53875,13244.158455,4322.294905,32.955117,1.50428,0.319675,2.802351,0,0,1.652842,32.019741,0,1.393589,4.138861,1.05695,8.215576,250.48686,14859.479835,62598.519,45693.022,0,0,0,14067.234185,9177.068096,5012.41878,2320.080803,922.909487,246.606073,83.47035,64.461343,14.76247,6.39251,9.978767,3.283459,111.202415,52.958615,44.839566,72.542207,1626.806129,2115.36573,6163.803345,0.394943,1.246587,0.375068,7854.071224,40.577438,0.669278,7.587519,-986.680146,1687.554008,553.51002,783.677511,1477.700952,4664.761569,12340.007288,28495.865376,4209.333712,186.554208,29.393804,-0.004877,0.002166,0.000081,1.027122,181.029962,3.051813,219410.1984,15079.032716,6.60234,6.703583,0.596212,1.005586,1.350628,0,0.000005,0.000002,0,0.073793,0.455331,0,0.225958,1.298752,2.091974,1.263823,5.744698,24.771248,3990.060653,292673.22,0,0,0,381882.12575,1252287.27145,-9999,-9999,-9999,-9999,-9999,-9999,-9999,-9999,-9999,-9999,-9999,-9999,-9999,-9999,-9999,-9999,-9999,-9999,-9999,-9999,-9999,-9999,-9999,-9999,-9999,-9999,-9999,-9999,-9999,-9999,-9999,-9999,-9999,-9999,-9999,-9999,-9999,-9999,-9999,-9999,-9999,-9999,-9999,-9999,-9999,-9999,-9999,-9999,-9999,-9999,-9999,-9999,-9999,-9999,-9999,-9999,-9999,-9999,-9999,-9999,-9999,-9999,-9999,-9999,-9999,-9999,-9999,-9999,-9999,-9999,-9999,-9999,-9999,-9999,-9999,-9999,-9999,-9999,-9999,-9999,-9999,-9999,-9999,-9999,-9999,-9999,-9999,-9999,-9999,-9999,-9999,-9999,-9999,-9999,-9999,-9999,-9999,-9999,-9999,-9999,-9999,-9999,-9999,-9999,-9999,-9999,-9999,-9999,-9999,-9999,-9999,-9999,-9999,-9999,-9999,-9999,-9999,-9999,-9999,-9999,-9999,-9999,-9999,-9999,-9999,-9999,-9999,-9999,-9999,-9999,-9999,-9999,-9999,-9999,-9999,-9999,-9999,-9999,-9999,-9999,-9999,-9999,-9999,-9999,-9999,-9999,-9999,-9999,-9999,-9999,-9999,-9999,-9999,-9999,-9999,-9999,-9999,-9999,-9999,-9999,-9999,-9999,1546.557028,-4.405082,1165.232805,0.002156,-0.003792,0.076891,7.541833,57.020833,0.005,1.015,0.245,1.58245,-0.007068,-0.007326,0.002104,1.634731,0.000256,6.010132,5.516972,3.687689,10.523387,28.522854,23.829315,15.441709,6.386708,0.000001,0,0,0,0,0,0.000352,0.027728,0.000006,6.955968,62.326598,20.897334,32.899339,23.418717,1.064342,0.166628,0.012077,0.000094,1.717583,6.217677,4.817623,5.266982,33.07072,35.494194,24.390237,8.524984,0,0,0,2.487929,6.12549,8.838922,13.227613,6.939249,2.520277,9.205807,22.646841,4.155214,0.356326,731.319385,0.003168,0,0.116389,58.111023,118.411824,28.152402,11.928442,0.066581,0.002649,0.000907,0.006885,0,0,0.003492,0.068331,0,0.003696,0.010597,0.002358,0.014024,0.593319,37.878907,123.693319,89.437057,0,0,0,26.235815,15.510128,10.105209,4.822754,2.045543,0.734771,0.353804,0.139704,0.017275,0.004649,0.025223,0,0.05515,0.053889,0.05229,0.109844,4.198089,6.107966,15.668044,0.000936,0.003078,0.00093,16.08245,0.086645,0.001373,0.015846,-2.990482,5.057816,1.669102,2.131822,3.57486,10.464654,12.434648,48.867264,9.044545,0.364871,0.049716,-0.000015,0.000006,0,0.002168,0.29878,0.008475,434.5278,38.744124,0.016674,0.017446,0.001026,0.001506,0.003327,0,0,0,0,0.000157,0.001194,0,0.000746,0.002454,0.003426,0.002606,0.013734,0.053125,9.297274,599.5431,0,0,0,792.872468,2563.653522,-9999,-9999,-9999,-9999,-9999,-9999,-9999,-9999,-9999,-9999,-9999,-9999,-9999,-9999,-9999,-9999,-9999,-9999,-9999,-9999,-9999,-9999,-9999,-9999,-9999,-9999,-9999,-9999,-9999,-9999,-9999,-9999,-9999,-9999,-9999,-9999,-9999,-9999,-9999,-9999,-9999,-9999,-9999,-9999,-9999,-9999,-9999,-9999,-9999,-9999,-9999,-9999,-9999,-9999,-9999,-9999,-9999,-9999,-9999,-9999,-9999,-9999,-9999,-9999,-9999,-9999,-9999,-9999,-9999,-9999,-9999,-9999,-9999,-9999,-9999,-9999,-9999,-9999,-9999,-9999,-9999,-9999,-9999,-9999,-9999,-9999,-9999,-9999,-9999,-9999,-9999,-9999,-9999,-9999,-9999,-9999,-9999,-9999,-9999,-9999,-9999,-9999,-9999,-9999,-9999,-9999,-9999,-9999,-9999,-9999,-9999,-9999,-9999,-9999,-9999,-9999,-9999,-9999,-9999,-9999,-9999,-9999,-9999,-9999,-9999,-9999,-9999,-9999,-9999,-9999,-9999,-9999,-9999,-9999,-9999,-9999,-9999,-9999,-9999,-9999,-9999,-9999,-9999,-9999,-9999,-9999,-9999,-9999,-9999,-9999,-9999,-9999,-9999,-9999,-9999,-9999,-9999,-9999,-9999,-9999,-9999,-9999,4193534.047009,1151.567922,1440799.764199,0.000014,0.002403,0.006488,95.839843,3623.988205,0.000026,1.19,0.090732,2.653224,0.003207,0.000194,0.00018,3.110608,0,40.897235,34.116989,15.446722,131.921096,1028.572489,680.680965,280.319075,47.11008,0,0,0,0,0,0,0,0.001188,0,56.539196,4547.128197,504.414531,1314.733941,763.180002,1.472649,0.036847,0.000168,0,3.409963,43.802879,26.62289,31.413285,1447.061227,1488.30504,687.306075,83.134663,0,0,0,7.218361,97.332384,91.415017,212.268803,56.391513,7.286412,127.13404,831.014059,20.175735,0.243534,592497.184632,0.000012,0,0.023165,3815.885779,17616.502487,895.202288,161.635872,0.005747,0.000009,0.000001,0.000059,0,0,0.000014,0.00894,0,0.000015,0.000142,0.000009,0.000235,0.419169,1619.039457,18632.440528,9284.615382,0,0,0,859.258955,289.980907,119.790122,25.721813,4.65285,0.72689,0.193541,0.033432,0.000678,0.000064,0.000808,0,0.003907,0.004132,0.003527,0.014813,20.132324,45.191577,377.681256,0.000001,0.00001,0.000001,289.525897,0.008475,0.000002,0.000286,24.10586,29.531747,7.301703,5.400676,15.425874,129.127074,178.526398,3331.143867,100.983875,0.171204,0.003157,0,0,0,0.000005,0.103405,0.000139,223237.124241,1697.342561,0.000386,0.000358,0.000002,0.000005,0.000019,0,0,0,0,0,0.000004,0,0.000001,0.000011,0.000024,0.000011,0.000249,0.003426,95.410676,416394.134891,0,0,0,724040.117523,7510617.094309,964015.830707,108060.381487,200381.531668,0.164002,-23.726512,34.349112,12813.865387,9581.01346,1,202.799443,22.127087,345.198473,-15.456011,8.080011,-3.906248,263.601942,0.034221,933.554461,692.252227,376.998532,1895.488495,7154.030274,4775.810011,2945.298296,1409.537091,0.000104,0,0.000005,0.000003,0.000001,0,0.051177,7.132317,0,1004.010054,5552.688883,4355.448242,7078.159015,10279.670045,423.110425,70.649898,3.318179,0.201363,349.445442,1004.467666,579.231518,604.019575,7731.501988,7272.622036,4230.234186,1833.48991,0.000019,0,0,548.355697,1081.349591,1194.191596,1100.749364,559.487333,266.583913,5899.025029,7129.630698,615.898648,105.128042,110883.147004,0.573016,0,39.294488,10299.593019,24988.245797,3607.121377,2483.679104,11.263053,0.718446,0.380431,1.49508,0,0,0.584027,17.194032,0,1.157497,2.781839,0.930063,1.201284,80.268095,5999.141819,23431.3852,17517.175509,0,0,0,5801.743336,3098.448196,1951.071001,802.175731,253.050981,117.612174,58.730271,8.497165,0.27148,0.035963,6.053568,0,12.525229,8.367025,10.7281,23.454891,906.634778,1970.025283,3574.981957,0.180353,0.571363,0.192562,2768.243576,14.008246,0.570384,2.688851,-1195.697883,1083.11631,279.039963,302.856355,371.003211,884.378153,976.883153,19137.916879,1153.407446,20.122617,2.675751,-0.009006,0.001514,0.00004,0.350312,74.11857,1.610988,81284.748561,6074.219067,7.196565,4.778373,0.937054,0.39859,0.423688,0,0.000003,0.000001,0,0.029763,1.248466,0,0.396202,0.679957,0.544863,2.067655,4.42535,6.902932,1378.160513,110413.635839,0,0,0,142637.77819,484210.724617,115,-3.5,2.77,1.25,17.14,-518.1,3.64,1.13,2.36,18.46,47.89,81.982121,0,0,0,0,0,0,0,0,0,0,0,0,0,0,0,0,0,0,0,0,0,0,0,0,0,0,0,0,0,0,0,0,0,0,0,0,0,0,0,0,0,0,0,0,0,0,0,0,0,0,0,0,0,0,0,0,0,0,0,0,0,0,0,0,0,0,0,0,0,0,0,0,0,0,0,0,0,0,0,0,0,0,0,0,0,0,0,0,0,0,0,0,0,0,0,0,0,0,0,0,0,0,0,0,0,0,0,0,0,0,0,0,0,0,0,0,0,0,0,0,0,0,0,0,0,0,0,0,0,0,0,0,0,0,0,0,0,0,0,0,0,0,0,0,0,0,0,0,0,0,0,0,0,0,0,0,0,0,0,0,0,0,0,0,0,0,0,0,0,0,0,0,0,0,0,0,0,0,0,0,0,0,0,0,0,0,0,0,0,0,0,0,0,0,0,0,0,0,0,0,0,0,0,0,0,0,0,0,0,0,0,0,0,0,0,0,0,0,0,0,0,0,0,0,0,0,0,0,0,0,0,0,0,0,0,0,0,0,0,0,0,0,0,0,0,0,0,0,0,0,0,0,0,0,0,0,0,0,0,0,0,0,0,0,0,0,0,0,0,0,0,0,0,0,0,0,0,0,0,0,0,0,0,0,0,0,0,0,0,0,0,0,0,0,0,0,0,0,0,0,0,0,0,0,0,0,0,0,0,0,0,0,0,0,0,0,0,0,0,0,0,0,0,0,829325.085592,6449.8252,248449.674,1.6375,12.25,8.9194,360.5238,14720,1,238,1,317.947,11.2112,0.4407,-0.1652,440.83978,0.124486,1872.47368,1656.568674,1123.821125,2205.334272,5619.022216,5650.958274,3989.718926,1635.964141,0.000113,0,0.000005,0.000001,0.000003,0,0.120664,2.171608,0,2228.837618,20717.8416,5928.346116,7694.45136,3613.561327,179.529165,30.747183,2.302349,0.011624,539.384139,1898.472238,1541.843145,1487.974516,5791.413481,7926.683814,6472.395996,2265.2806,0.00002,0,0,852.989556,741.445855,2883.010041,4314.299715,2212.964394,764.006432,1106.866446,7935.985125,1340.374776,189.871767,195757.728912,0.7713,0,12.045733,15611.0434,23225.7425,8253.132888,3753.358668,16.675728,0.589751,0.13261,1.485396,0,0,0.866869,7.176848,0,0.824962,1.644883,0.246007,2.6385,167.950394,11680.77852,26042.9374,22700.892,0,0,0,5425.052409,3210.014052,2029.630608,1172.73844,602.877275,279.2316,161.190415,68.412559,11.066655,3.649394,6.053568,0,16.078485,24.16633,21.30675,41.5611,1335.221146,1766.13383,2681.610015,0.201297,0.625402,0.182944,4109.093406,21.96743,0.256131,3.967865,-351.097847,1652.30992,199.341105,734.612733,1275.488864,3330.612387,3724.0989,11141.9256,3378.410308,145.546866,13.378007,-0.001805,0.001913,0.00004,0.546049,76.384301,1.183121,100587.936,11941.05308,2.002954,3.317557,0.094357,0.152569,0.446727,0,0.000003,0.000001,0,0.036862,0.086176,0,0.079608,0.350713,0.276368,0.266528,2.133331,10.531809,2539.282083,146988.24,0,0,0,194525.3516,633570.0864,136459.288605,2282.9163,195204.537,0.175,-9.8,15.1796,3496.6932,16905,1,280,1,288.1234,-17.9088,1.469,1.062,251.95794,0.016784,924.99187,905.250456,790.990375,4068.650432,6621.547908,6583.70193,4821.680604,3499.56302,0.000099,0,0.000005,0.000002,0,0,0.060332,1.428525,0,1068.953375,10248.70596,10768.96296,8698.35888,6717.25231,400.141205,15.242972,2.24266,0,307.077897,868.520718,989.354444,1186.115186,11605.48572,9372.63474,7156.6861,3614.455075,0.00002,-0,0,426.505104,0,1388.201337,2233.564245,5580.118932,3119.316774,4100.62458,11646.41197,756.448825,26.446235,205733.472719,0.885411,0,24.494605,19762.4352,36437.0125,6630.479328,2035.300401,13.710941,1.05077,0.080435,1.593301,0,0,0.931207,17.382194,0,0.491455,1.389393,0.488374,3.438715,105.9494,6601.730832,36593.3912,30978.32,0,0,0,7457.334444,6247.25472,2130.489432,1050.041946,470.01955,111.147112,23.407905,12.774802,1.907992,0.643069,7.850398,0,197.354372,83.853772,65.5095,91.721908,1092.818704,932.97723,1955.696625,0.195689,0.625232,0.182944,4710.313827,22.316155,0.403622,4.400013,12.783497,826.15496,3.703519,332.987247,561.062528,2030.580609,14661.10652,21193.80816,2776.367349,55.231176,6.619891,0.000057,0.000073,0.00004,0.579285,143.986451,0.660479,135842.3424,6564.913564,2.172783,2.247691,0.498258,0.916843,0.293524,0,0.000003,0.000001,0,0.041427,0.236515,0,0.039804,1.137246,1.368563,0.438049,1.115462,12.060836,1740.835558,177956.76,0,0,0,225386.0674,761918.175,0,0,0,0,0,0,0,0,0,0,0,0,0,0,0,0,0,0,0,0,0,0,0,0,0,0,0,0,0,0,0,0,0,0,0,0,0,0,0,0,0,0,0,0,0,0,0,0,0,0,0,0,0,0,0,0,0,0,0,0,0,0,0,0,0,0,0,0,0,0,0,0,0,0,0,0,0,0,0,0,0,0,0,0,0,0,0,0,0,0,0,0,0,0,0,0,0,0,0,0,0,0,0,0,0,0,0,0,0,0,0,0,0,0,0,0,0,0,0,0,0,0,0,0,0,0,0,0,0,0,0,0,0,0,0,0,0,0,0,0,0,0,0,0,0,0,0,0,0,0,0,0,0,0,0,0,0,0,0,0,0,0,0,0,0,0,0,0,0,0,0,0,0,0,0,0,0,0,0,0,0,0,0,0,0,0,0,0,0,0,0,0,0,0,0,0,0,0,0,0,0,0,0,0,0,0,0,0,0,0,0,0,0,0,0,0,0,0,0,0,0,0,0,0,0,0,0,0,0,0,0,0,0,0,0,0,0,0,0,0,0,0,0,0,0,0,0,0,0,0,0,0,0,0,0,0,0,0,0,0,0,0,0,0,0,0,0,0,0,0,0,0,0,0,0,0,0,0,0,0,0,0,0,0,0,0,0,0,0,0,0,0,0,0,0,0,0,0,0,0,0,0,0,0,0,0,0,0,0,0,0,0,0,0,0,0,0,0,0,0,0,0,0,0,-76.294881,63.044242,1.04,0.72,1.41,-24.631758,-0.462209,0.096689
1bnkA.pdb_A_GLN_93,4.679998,-26.485304,-251.189199,16,392.714464,1,-27.462417,-2.38941,-18.409072,-643.903663,8,71.768342,-112.204133,-37.566694,-479.54,134.68,17,1.31,-3.5,3.22,19.53,128,1,183.972475,113.388722,18.55,3.08,0.39,-0.07,21.631,0.4467,50.288,40.098,29.869,47.496,84.314,85.133,74.029,47.131,-0.010266,0.000336,-0.002307,0.001422,0.001885,-0.000393,0.39902,1.0602,0,51.866,130.08,96.316,106.23,72.403,14.967,7.1207,1.5776,0.32054,29.901,51.169,37.845,36.428,77.189,98.451,92.202,55.352,-0.004438,0.000101,-0.000627,41.303,69.197,57.521,57.165,39.451,23.696,32.599,91.125,43.368,24.969,-452.0852,0.95562,0.000006,3.3316,141.43,157.73,90.636,79.908,4.5188,0.93494,0.47841,1.4633,0.000134,0.000099,-0.98667,2.493,0.000015,1.1032,1.296,0.47052,1.0871,12.514,122.34,165.31,173.82,-0.000118,-0.000157,0,71.581,53.397,41.394,32.44,24.091,19.86,17.674,6.7937,2.1826,1.0762,2.4604,0,4.5431,7.9594,7.2504,9.6773,51.541,69.233,57.281,0.46056,0.77192,0.42772,68.134,-4.9324,0.68338,-2.132,71.071,55.18,67.211,30.813,35.446,50.373,47.325,117.65,63.596,10.294,2.5067,0.14793,0.21304,-0.006351,0.77694,10.098,1.0029,341.3,123.19,1.5167,2.0835,0.40594,0.30915,0.52466,0,0.001617,0.001141,0,-0.20973,0.43956,0,0.39902,0.68897,0.30915,0.52757,1.4226,2.8268,51.441,422.38,-0.000437,-0,-0.000211,480.44,879.36,-0.021521,1.232931,-69.646899,1.267049,2.753049,18.30466,0.604352,0.283992,1.34201,1.140048,1.390196,2.47938,1.162943,206.692252,-0.737722,0.317346,1.609667,2.323066,1.841417,1.593288,1.401569,1.019637,1.105464,1.260821,1.314181,1.180121,1.171471,3.040983,1.140048,0.962848,2.243611,1.140048,1.944108,0.461352,0,1.887339,1.585243,1.296984,1.26837,0.89943,0.87198,1.126925,1.008443,0.938154,1.80151,1.736052,1.616234,1.359928,0.922074,1.206411,1.355574,1.301595,1.156373,1.534885,1.120645,2.069632,0.815588,1.868435,1.515682,1.090678,0.864957,0.704492,1.693073,1.594205,2.672171,1.350512,1.279352,1.382183,0.62279,1.349371,1.042073,1.484968,1.795517,1.054461,0.986788,0.8564,1.221186,1.140048,1.159954,1.307454,0.610922,1.208731,1.349082,0.947078,0.61472,0.808776,1.505268,1.717776,1.096524,1.283983,1.259513,1.140048,0,1.156369,1.073522,1.100661,1.241139,1.408364,1.998835,2.500362,1.757141,1.362566,1.359708,0.775813,0,0.556006,1.208385,1.189827,1.224467,1.73716,1.738793,1.037892,1.220348,1.138879,1.141465,1.330054,1.336511,1.055142,1.309813,0.812185,1.942831,0.817168,1.905514,1.784837,1.439301,0.899653,1.248439,1.751158,1.614154,1.131649,0.767237,1.713746,1.134406,1.318847,1.236454,0.864964,1.188359,1.731949,0.759292,1.125957,0.507629,0.454202,0.774211,0,1.159269,1.333889,1.132191,1.266866,0.471194,?,0.760876,0.750147,0.398199,0.671321,1.01189,0.971333,1.464052,1.277376,1.118364,1.183687,1.068139,1.284323,1.29792,-239.77,67.34,8.5,0.655,-1.75,1.61,9.765,64,0.5,91.986238,56.694361,9.275,1.54,0.195,-0.035,10.8155,0.22335,25.144,20.049,14.9345,23.748,42.157,42.5665,37.0145,23.5655,-0.005133,0.000168,-0.001153,0.000711,0.000943,-0.000197,0.19951,0.5301,0,25.933,65.04,48.158,53.115,36.2015,7.4835,3.56035,0.7888,0.16027,14.9505,25.5845,18.9225,18.214,38.5945,49.2255,46.101,27.676,-0.002219,0.000051,-0.000313,20.6515,34.5985,28.7605,28.5825,19.7255,11.848,16.2995,45.5625,21.684,12.4845,-226.0426,0.47781,0.000003,1.6658,70.715,78.865,45.318,39.954,2.2594,0.46747,0.239205,0.73165,0.000067,0.00005,-0.493335,1.2465,0.000008,0.5516,0.648,0.23526,0.54355,6.257,61.17,82.655,86.91,-0.000059,-0.000078,0,35.7905,26.6985,20.697,16.22,12.0455,9.93,8.837,3.39685,1.0913,0.5381,1.2302,0,2.27155,3.9797,3.6252,4.83865,25.7705,34.6165,28.6405,0.23028,0.38596,0.21386,34.067,-2.4662,0.34169,-1.066,35.5355,27.59,33.6055,15.4065,17.723,25.1865,23.6625,58.825,31.798,5.147,1.25335,0.073965,0.10652,-0.003175,0.38847,5.049,0.50145,170.65,61.595,0.75835,1.04175,0.20297,0.154575,0.26233,0,0.000809,0.000571,0,-0.104865,0.21978,0,0.19951,0.344485,0.154575,0.263785,0.7113,1.4134,25.7205,211.19,-0.000218,-0,-0.000105,240.22,439.68,1433008.609869,23964.9592,539938.063,1.441,6.475,44.8224,4280.29245,33408,2.5,637.5,114,855.24775,-2.4486,-0.09945,-0.1393,912.319872,0.229454,4113.885272,2825.405325,1551.470532,5335.5819,18149.684582,15470.453893,10693.044876,4683.61956,0.000257,0,0.000013,0.000007,0.000004,0,0.238825,6.140413,0,4369.503036,25807.09152,17074.948638,23396.148315,17534.160324,760.126036,146.219302,7.489735,0.346259,1481.459996,4366.788045,2433.679492,2407.380808,16894.35643,21929.615671,16004.469261,6295.542748,0.000048,0,0.000001,2558.948016,13123.425561,5289.774962,4794.571462,2442.273332,1013.904448,6380.765265,17339.356125,2722.165992,476.088917,402446.154623,1.913118,0,47.441151,38400.012875,63553.36025,14679.542514,10693.967778,39.919757,2.014796,0.708042,4.533369,0,0,1.999413,24.183222,0,3.167199,5.331679,1.022558,2.992917,296.024927,25400.59782,65379.27845,61124.6721,0,0,0,13793.193424,7642.632515,4749.713136,2446.0571,1006.269025,543.489753,324.29404,40.943252,3.823064,0.783194,9.080352,0,26.398364,65.349062,64.609039,125.506355,4134.052069,7899.069902,8259.261469,0.507394,1.452236,0.475719,9551.671393,49.070968,1.290249,9.281555,14158.495261,4831.03659,12500.979172,1437.965677,1839.29294,3792.255745,3837.702563,42822.59995,5767.553038,128.670882,10.852532,0.058427,0.051891,0.000101,1.221268,229.279634,2.700589,255321.4105,25757.119555,9.582207,11.694894,0.855567,0.326806,0.828651,0,0.000006,0.000003,0,0.095328,0.893885,0,0.562219,1.333408,0.46926,1.557796,7.320771,18.356391,5098.83192,371455.7553,0,0,0,480461.6198,1622608.2624,0.000625,0.064169,0.002336,0.001236,-0.024659,0.001138,0.000925,0.002787,0.002381,0.002512,0.000198,0.00237,-0.472787,0.001404,-0.000313,0.002523,0.001357,0.003104,0.00251,0.002113,0.0023,0.001987,0.002326,0.002504,0.003289,0.002351,0.002992,0.002381,0.00217,0.002425,0.002381,0.003763,0.00043,0,0.00316,0.002221,0.003269,0.002221,0.001933,0.002069,0.00139,0.001273,0.000638,0.002879,0.002531,0.002803,0.002168,0.002058,0.00226,0.002487,0.003174,0.002395,0.00088,0.00232,0.003862,0.00035,0.003159,0.001896,0.003091,0.003085,0.002437,0.006379,0.00224,0.00131,0.002538,0.002461,0.003546,0.001082,0.002794,0.002142,0.002559,0.002966,0.000893,0.00194,0.001025,0.002293,0.002381,0.002661,0.002469,0.001075,0.003736,0.002545,0.00153,0.001165,0.001182,0.002072,0.002852,0.002159,0.002677,0.002787,0.002381,0,0.002694,0.002899,0.002123,0.002324,0.002273,0.002434,0.001796,0.000843,0.000428,0.000473,0.000757,0,0.003595,0.004495,0.004084,0.003362,0.003432,0.002008,0.001204,0.00247,0.002332,0.002477,0.002721,0.002479,0.002167,0.002517,0.000334,0.003345,0.000367,0.00293,0.002441,0.001911,0.003332,0.004207,0.003412,0.001663,0.001078,0.000536,0.001404,0.002355,0.002485,0.003344,0.000848,0.002365,0.002845,0.001273,0.001771,0.001438,0.001105,0.000851,0,0.002358,0.0026,0.002426,0.002412,0.000657,-9999,0.000773,0.001863,0.000796,0.001449,0.001686,0.001513,0.0023,0.00253,0.002311,0.002362,0.002079,0.002487,0.002632,496234.139446,12607.3948,385878.6449,0.32095,-10.15,37.7545,5508.33885,29568,2,544,5.5,661.95675,-16.9246,0.34125,-0.1127,529.591773,0.066093,2570.697416,1792.400649,1105.630904,6072.553584,14594.205359,13186.633469,9774.085884,6190.468326,0.000193,0,0.000011,0.000006,0.000002,0,0.159217,3.176327,0,2591.199427,16188.06576,21689.688988,19708.798785,16203.646594,797.583947,78.824013,4.986478,0.113926,959.926753,2569.016398,1701.35982,1827.556332,18010.85672,18498.9429,14004.746184,6786.238228,0.000038,0,0.000001,1705.979112,4118.259455,3186.318274,3012.566917,4646.755761,2612.95792,6111.187834,18515.005312,1899.821976,130.255782,343249.304782,1.662745,0,41.894537,36586.031695,60781.2555,11056.595004,6870.170208,27.682395,2.208109,0.426024,3.99366,0,0,1.682001,24.701392,0,1.931587,3.524796,0.876073,2.519077,174.923821,16560.73761,60457.1732,59632.34049,0,0,0,12072.064069,8333.242614,3531.342837,1802.38262,755.782852,270.96984,98.746405,13.591646,1.231969,0.306136,10.877182,0,261.380671,236.659228,180.788361,246.01874,3477.909368,4198.8776,5010.884599,0.395114,1.172851,0.375068,8391.928512,40.162314,1.172431,7.994893,4282.804556,3044.8324,4098.66053,860.730342,1094.200297,2662.061931,9967.733475,41241.913375,4963.922184,73.349382,6.18166,0.031386,0.029567,0.000081,1.02767,262.17084,1.612939,239089.1825,16416.360995,6.38963,7.386737,1.202672,0.690567,0.526384,0,0.000005,0.000002,0,0.080125,0.908153,0,0.305564,2.087273,0.650515,1.09983,3.987249,15.764922,3429.134222,334353.8961,0,0,0,421196.9436,1448336.6976,-9999,-9999,-9999,-9999,-9999,-9999,-9999,-9999,-9999,-9999,-9999,-9999,-9999,-9999,-9999,-9999,-9999,-9999,-9999,-9999,-9999,-9999,-9999,-9999,-9999,-9999,-9999,-9999,-9999,-9999,-9999,-9999,-9999,-9999,-9999,-9999,-9999,-9999,-9999,-9999,-9999,-9999,-9999,-9999,-9999,-9999,-9999,-9999,-9999,-9999,-9999,-9999,-9999,-9999,-9999,-9999,-9999,-9999,-9999,-9999,-9999,-9999,-9999,-9999,-9999,-9999,-9999,-9999,-9999,-9999,-9999,-9999,-9999,-9999,-9999,-9999,-9999,-9999,-9999,-9999,-9999,-9999,-9999,-9999,-9999,-9999,-9999,-9999,-9999,-9999,-9999,-9999,-9999,-9999,-9999,-9999,-9999,-9999,-9999,-9999,-9999,-9999,-9999,-9999,-9999,-9999,-9999,-9999,-9999,-9999,-9999,-9999,-9999,-9999,-9999,-9999,-9999,-9999,-9999,-9999,-9999,-9999,-9999,-9999,-9999,-9999,-9999,-9999,-9999,-9999,-9999,-9999,-9999,-9999,-9999,-9999,-9999,-9999,-9999,-9999,-9999,-9999,-9999,-9999,-9999,-9999,-9999,-9999,-9999,-9999,-9999,-9999,-9999,-9999,-9999,-9999,-9999,-9999,-9999,-9999,-9999,-9999,2866.01722,47.929918,1079.876126,0.002882,0.01295,0.089645,8.560585,66.816,0.005,1.275,0.228,1.710495,-0.004897,-0.000199,-0.000279,1.82464,0.000459,8.227771,5.650811,3.102941,10.671164,36.299369,30.940908,21.38609,9.367239,0.000001,0,0,0,0,0,0.000478,0.012281,0,8.739006,51.614183,34.149897,46.792297,35.068321,1.520252,0.292439,0.014979,0.000693,2.96292,8.733576,4.867359,4.814762,33.788713,43.859231,32.008939,12.591085,0,0,0,5.117896,26.246851,10.57955,9.589143,4.884547,2.027809,12.761531,34.678712,5.444332,0.952178,804.892309,0.003826,0,0.094882,76.800026,127.10672,29.359085,21.387936,0.07984,0.00403,0.001416,0.009067,0,0,0.003999,0.048366,0,0.006334,0.010663,0.002045,0.005986,0.59205,50.801196,130.758557,122.249344,0,0,0,27.586387,15.285265,9.499426,4.892114,2.012538,1.08698,0.648588,0.081887,0.007646,0.001566,0.018161,0,0.052797,0.130698,0.129218,0.251013,8.268104,15.79814,16.518523,0.001015,0.002904,0.000951,19.103343,0.098142,0.00258,0.018563,28.316991,9.662073,25.001958,2.875931,3.678586,7.584511,7.675405,85.6452,11.535106,0.257342,0.021705,0.000117,0.000104,0,0.002443,0.458559,0.005401,510.642821,51.514239,0.019164,0.02339,0.001711,0.000654,0.001657,0,0,0,0,0.000191,0.001788,0,0.001124,0.002667,0.000939,0.003116,0.014642,0.036713,10.197664,742.911511,0,0,0,960.92324,3245.216525,-9999,-9999,-9999,-9999,-9999,-9999,-9999,-9999,-9999,-9999,-9999,-9999,-9999,-9999,-9999,-9999,-9999,-9999,-9999,-9999,-9999,-9999,-9999,-9999,-9999,-9999,-9999,-9999,-9999,-9999,-9999,-9999,-9999,-9999,-9999,-9999,-9999,-9999,-9999,-9999,-9999,-9999,-9999,-9999,-9999,-9999,-9999,-9999,-9999,-9999,-9999,-9999,-9999,-9999,-9999,-9999,-9999,-9999,-9999,-9999,-9999,-9999,-9999,-9999,-9999,-9999,-9999,-9999,-9999,-9999,-9999,-9999,-9999,-9999,-9999,-9999,-9999,-9999,-9999,-9999,-9999,-9999,-9999,-9999,-9999,-9999,-9999,-9999,-9999,-9999,-9999,-9999,-9999,-9999,-9999,-9999,-9999,-9999,-9999,-9999,-9999,-9999,-9999,-9999,-9999,-9999,-9999,-9999,-9999,-9999,-9999,-9999,-9999,-9999,-9999,-9999,-9999,-9999,-9999,-9999,-9999,-9999,-9999,-9999,-9999,-9999,-9999,-9999,-9999,-9999,-9999,-9999,-9999,-9999,-9999,-9999,-9999,-9999,-9999,-9999,-9999,-9999,-9999,-9999,-9999,-9999,-9999,-9999,-9999,-9999,-9999,-9999,-9999,-9999,-9999,-9999,-9999,-9999,-9999,-9999,-9999,-9999,12532323.828525,7895.450514,1031690.537885,0.000016,0.001753,0.007423,91.713313,4012.201764,0.000022,1.481953,0.07179,2.581403,0.001416,0.000004,0,3.201495,0,64.3818,29.455436,8.996171,106.884499,1267.236266,894.213608,427.590486,79.556871,0,0,0,0,0,0,0,0.00019,0,74.496539,2648.35013,1076.716875,2108.011764,1251.630596,2.267115,0.084342,0.0002,0.000001,8.461869,71.952755,22.119145,21.407473,1132.923815,1780.702464,957.644922,143.283772,0,0,0,25.663971,2080.339412,109.210072,100.52032,23.972426,3.836164,177.857475,1371.271678,31.030861,2.005037,582804.808731,0.000013,0,0.011681,5384.265817,15484.713302,793.551268,428.369677,0.0064,0.000016,0.000002,0.000083,0,0,0.000015,0.003672,0,0.000037,0.00011,0.000005,0.000034,0.33984,2408.202885,16084.34059,13740.986134,0,0,0,717.719932,216.990706,83.180291,21.495989,3.770967,1.315198,0.586947,0.012373,0.000122,0.000006,0.000485,0,0.004158,0.023643,0.018742,0.066053,66.347886,259.917479,337.613266,0.000001,0.000007,0.000001,328.206181,0.008757,0.000006,0.000314,2550.97386,90.064927,1919.83208,8.204618,13.648388,60.562441,57.193425,7737.192547,135.543842,0.076257,0.000496,0,0,0,0.000005,0.189626,0.000054,241506.196882,2481.688727,0.000381,0.000503,0.000004,0.000001,0.000004,0,0,0,0,0,0.000009,0,0.000002,0.000011,0.000002,0.000011,0.00021,0.001341,93.891925,506717.808715,0,0,0,845161.049011,9565799.24357,1346716.05581,24213.815266,206850.110016,0.170576,11,32.124095,2653.514952,10494.112559,1,206.391015,21.669854,343.024464,-6.07755,8.497524,3.508441,302.707039,0.03907,1056.103832,799.744039,437.312301,1804.81792,6262.7268,4810.260461,3100.273125,1478.715916,0.000102,0,0.000005,0.000003,0.000001,0,0.059706,5.171016,0,1136.55699,6190.381853,4805.342302,7261.623733,6749.050018,306.146485,50.771582,3.497773,0.158171,395.150983,1142.741725,686.734697,679.857231,6312.35678,7257.767952,4583.41448,1981.772391,0.000019,0,0,639.744749,1209.087072,1356.67156,1118.044122,604.404767,310.710921,6746.800405,8518.134771,609.852186,33.691535,124404.168187,0.597914,0,30.051016,11329.770887,22350.136028,4146.4248,2891.124013,10.664923,0.617029,0.2629,1.502337,0,0,0.624591,15.325087,0,1.291412,2.577271,0.575933,1.134541,94.201647,6928.092471,22142.496598,18436.387757,0,0,0,4911.824901,2777.872139,1808.127956,893.452311,281.141294,118.781235,45.81987,3.50327,0.355348,0.035963,6.053568,0,12.525229,8.433804,12.649843,27.617077,1004.584551,2395.575294,4031.257157,0.189267,0.5714,0.195567,3011.53107,15.189206,0.452388,2.871278,-1326.903219,1236.976455,364.51021,348.887587,430.253505,898.89323,1065.350843,22687.347742,1368.925842,22.813898,3.072496,-0.008371,0.001719,0.00004,0.377852,79.25802,2.13942,81705.233207,7016.662637,4.927689,4.518571,0.504997,0.39859,0.434468,0,0.000003,0.000001,0,0.030742,1.248466,0,0.484593,0.816725,0.584524,0.651516,3.116287,6.979402,1568.355429,115204.32457,0,0,0,149920.9826,509726.808016,128,-3.5,3.22,1.31,18.55,-479.54,3.08,0.39,-0.07,19.53,134.68,113.388722,0,0,0,0,0,0,0,0,0,0,0,0,0,0,0,0,0,0,0,0,0,0,0,0,0,0,0,0,0,0,0,0,0,0,0,0,0,0,0,0,0,0,0,0,0,0,0,0,0,0,0,0,0,0,0,0,0,0,0,0,0,0,0,0,0,0,0,0,0,0,0,0,0,0,0,0,0,0,0,0,0,0,0,0,0,0,0,0,0,0,0,0,0,0,0,0,0,0,0,0,0,0,0,0,0,0,0,0,0,0,0,0,0,0,0,0,0,0,0,0,0,0,0,0,0,0,0,0,0,0,0,0,0,0,0,0,0,0,0,0,0,0,0,0,0,0,0,0,0,0,0,0,0,0,0,0,0,0,0,0,0,0,189660.746158,22859.2364,202447.4018,0.2096,5.6,20.8656,2389.4955,12416,1,238,1,344.1025,-3.7576,0.3432,-0.1561,267.013064,0.051478,1277.214624,977.509044,510.520948,1916.606088,6780.025996,5353.844104,3549.912637,1854.887636,0.0001,0,0.000005,0.000003,0.000001,0,0.079608,2.074069,0,1290.841008,7268.08992,5905.326592,7232.03217,7474.16169,384.337593,64.633882,3.329052,0.084151,450.069852,1365.70061,874.484415,780.069192,6319.540619,7808.739516,5077.840746,2512.648688,0.000019,0,0,852.989556,0,1593.159137,949.73931,639.027298,373.92288,3965.34236,10709.92125,615.348552,0,145880.660677,0.671619,0,14.412502,13226.81646,23405.5547,4869.237828,3622.149732,12.707317,0.795606,0.227278,1.255994,0,0,0.690926,5.357457,0,1.539295,1.964477,0.399326,1.022276,85.179044,8521.95972,23758.3532,21425.0532,0,0,0,6310.008312,3479.668902,2205.762078,1100.17016,332.359436,146.630352,61.406546,1.327829,0,0,0,0,0,9.506707,17.018139,37.120187,1272.186503,1560.234888,1737.103606,0.201431,0.558608,0.201302,3544.739484,16.890017,0.524405,3.227848,16.151595,1522.4162,14.556558,430.365171,539.66535,826.872795,1123.6848,26021.827,1792.45326,28.899376,2.412473,0.000096,0.000999,0.00004,0.417776,100.840648,0.200089,90550.303,8472.88501,4.043219,4.598284,0.334783,0,0.164276,0,0.000002,0.000001,0,0.03409,0,0,0.079608,0.215723,0.079742,0.877085,3.578124,5.231559,1795.033695,130346.468,0,0,0,168293.3276,592389.6576,0,0,0,0,0,0,0,0,0,0,0,0,0,0,0,0,0,0,0,0,0,0,0,0,0,0,0,0,0,0,0,0,0,0,0,0,0,0,0,0,0,0,0,0,0,0,0,0,0,0,0,0,0,0,0,0,0,0,0,0,0,0,0,0,0,0,0,0,0,0,0,0,0,0,0,0,0,0,0,0,0,0,0,0,0,0,0,0,0,0,0,0,0,0,0,0,0,0,0,0,0,0,0,0,0,0,0,0,0,0,0,0,0,0,0,0,0,0,0,0,0,0,0,0,0,0,0,0,0,0,0,0,0,0,0,0,0,0,0,0,0,0,0,0,0,0,0,0,0,0,0,0,0,0,0,0,0,0,0,0,0,0,0,0,0,0,0,0,0,0,0,0,0,0,0,0,0,0,0,0,0,0,0,0,0,0,0,0,0,0,0,0,0,0,0,0,0,0,0,0,0,0,0,0,0,0,0,0,0,0,0,0,0,0,0,0,0,0,0,0,0,0,0,0,0,0,0,0,0,0,0,0,0,0,0,0,0,0,0,0,0,0,0,0,0,0,0,0,0,0,0,0,0,0,0,0,0,0,0,0,0,0,0,0,0,0,0,0,0,0,0,0,0,0,0,0,0,0,0,0,0,0,0,0,0,0,0,0,0,0,0,0,0,0,0,0,0,0,0,0,0,0,0,0,0,0,0,0,0,0,0,0,0,0,0,0,0,0,0,0,0,0,0,0,1064576.182545,6449.8252,248449.674,1.6375,12.25,8.9194,360.5238,14720,1,238,1,317.947,11.2112,0.4407,-0.1652,440.83978,0.124486,1872.47368,1656.568674,1123.821125,2205.334272,5619.022216,5650.958274,3989.718926,1635.964141,0.000113,0,0.000005,0.000001,0.000003,0,0.120664,2.171608,0,2228.837618,20717.8416,5928.346116,7694.45136,3613.561327,179.529165,30.747183,2.302349,0.011624,539.384139,1898.472238,1541.843145,1487.974516,5791.413481,7926.683814,6472.395996,2265.2806,0.00002,0,0,852.989556,741.445855,2883.010041,4314.299715,2212.964394,764.006432,1106.866446,7935.985125,1340.374776,189.871767,195757.728912,0.7713,0,12.045733,15611.0434,23225.7425,8253.132888,3753.358668,16.675728,0.589751,0.13261,1.485396,0,0,0.866869,7.176848,0,0.824962,1.644883,0.246007,2.6385,167.950394,11680.77852,26042.9374,22700.892,0,0,0,5425.052409,3210.014052,2029.630608,1172.73844,602.877275,279.2316,161.190415,68.412559,11.066655,3.649394,6.053568,0,16.078485,24.16633,21.30675,41.5611,1335.221146,1766.13383,2681.610015,0.201297,0.625402,0.182944,4109.093406,21.96743,0.256131,3.967865,-351.097847,1652.30992,199.341105,734.612733,1275.488864,3330.612387,3724.0989,11141.9256,3378.410308,145.546866,13.378007,-0.001805,0.001913,0.00004,0.546049,76.384301,1.183121,100587.936,11941.05308,2.002954,3.317557,0.094357,0.152569,0.446727,0,0.000003,0.000001,0,0.036862,0.086176,0,0.079608,0.350713,0.276368,0.266528,2.133331,10.531809,2539.282083,146988.24,0,0,0,194525.3516,633570.0864,0,0,0,0,0,0,0,0,0,0,0,0,0,0,0,0,0,0,0,0,0,0,0,0,0,0,0,0,0,0,0,0,0,0,0,0,0,0,0,0,0,0,0,0,0,0,0,0,0,0,0,0,0,0,0,0,0,0,0,0,0,0,0,0,0,0,0,0,0,0,0,0,0,0,0,0,0,0,0,0,0,0,0,0,0,0,0,0,0,0,0,0,0,0,0,0,0,0,0,0,0,0,0,0,0,0,0,0,0,0,0,0,0,0,0,0,0,0,0,0,0,0,0,0,0,0,0,0,0,0,0,0,0,0,0,0,0,0,0,0,0,0,0,0,0,0,0,0,0,0,0,0,0,0,0,0,0,0,0,0,0,0,-140.410049,151.255016,1.44,0.75,1,-24.611517,-1.398197,0.458278
1bnkA.pdb_A_PRO_94,4.625201,0,-128.979029,14,67.017131,0.5,-3.466727,0,0,-195.99616,8,80.611893,-41.885707,-27.280092,-422.17,169.73,14,0.16,-1.6,6.48,122.35,97,1,122.4976,14.605615,18.55,-1.22,0.88,2.23,12.344,0.11524,25.398,24.378,17.092,40.353,80.414,62.888,47.953,39.356,-0.009776,0.00019,-0.002307,0.002191,0.000494,-0.000393,0.19951,1.9563,0,24.888,55.874,61.312,68.079,103.23,25.679,9.0769,2.1102,0.26253,15.052,26.69,23.107,21.414,81.871,79.316,55.073,45.394,-0.004322,0.000019,-0.000627,20.652,0,27.697,16.614,16.198,15.78,121.64,117.53,14.189,0,-322.684,0.70281,0.000009,4.326,93.522,148.39,53.723,45.329,2.8121,0.85097,0.47507,0.85833,0.000134,0.000128,-0.70026,2.149,0.000014,1.3953,1.5158,0.84869,0.94037,6.8067,69.658,143.72,123.26,-0.000133,-0.000157,0,88.152,65.166,53.287,33.914,13.796,7.3832,3.4744,0.19545,0,0,0,0,0,1.1944,2.3472,3.8358,24.683,22.536,30.326,0.43736,0.72366,0.47064,52.026,-3.4243,0.76737,-1.514,0.22726,27.59,0.21658,13.967,15.225,16.415,23.744,221.18,28.185,2.8074,0.96241,0.000649,0.004692,-0.006351,0.53772,9.9862,0.19951,265.31,68.779,2.6658,2.207,0.82471,0,0.31311,0,0.001535,0.000804,0,-0.16254,0,0,0.19951,0.31311,0.25794,1.6625,2.5152,1.8507,34.895,308.6,-0.000464,-0,-0.000184,350.29,673.66,-0.024991,1.05888,-91.173363,1.027807,0.331161,7.786167,1.1849,1.759794,0.997433,1.109749,0.910941,0.313885,1.130465,-67.659898,-1.509385,-10.532718,0.901534,0.590007,0.912467,0.948727,0.784465,0.850786,1.042264,0.919011,0.838132,0.96426,1.084877,1.698878,1.109749,1.452056,0.577696,1.109749,0.94775,0.842424,0,0.888058,0.665156,0.809304,0.802837,1.269522,1.470964,1.423124,1.327059,0.770314,0.88884,0.890381,0.964754,0.784749,0.964882,0.957921,0.79679,1.04687,1.095722,0.284687,1.089203,1.011803,0,0.881971,0.430673,0.433481,0.555132,2.559612,2.116701,0.509966,0,0.943917,0.925903,1.890335,0.801062,0.876027,0.966927,0.864106,0.999827,0.647694,0.885196,0.839898,0.704103,1.109749,1.446533,0.91259,0.522573,1.086208,1.66484,1.09011,1.094855,0.688207,0.806071,0.958965,0.939522,0.895317,1.374475,1.109749,0,1.404894,1.286532,1.393183,1.270481,0.788847,0.727476,0.480383,0.048949,0,0,0,0,0,0.174079,0.369885,0.469238,0.813025,0.562625,0.548122,1.133193,1.039239,1.222481,0.996694,0.912338,1.171772,0.914707,0.002633,0.95162,0.002666,0.846148,0.749731,0.458357,0.434784,2.283138,0.757065,0.427445,0.425709,0.003373,0.037537,1.104744,0.897379,1.197812,0.170991,0.909391,0.948821,1.31676,1.172742,1.019287,0,0.457509,0,1.070108,0.917228,1.113056,0.966759,0,?,0.378921,0.336,0.328834,2.09355,1.76439,0.62466,0.974075,0.918384,1.157809,0.851755,0.91026,0.921251,0.977714,-0,0,0,0,-0,0,0,0,0,0,0,0,-0,0,0,0,0,0,0,0,0,0,0,0,0,-0,0,-0,0,0,-0,0,0,0,0,0,0,0,0,0,0,0,0,0,0,0,0,0,0,0,0,-0,0,-0,0,0,0,0,0,0,0,0,0,0,-0,0,0,0,0,0,0,0,0,0,0,0,0,0,-0,0,0,0,0,0,0,0,0,0,0,-0,-0,0,0,0,0,0,0,0,0,0,0,0,0,0,0,0,0,0,0,0,0,0,0,0,0,-0,0,-0,0,0,0,0,0,0,0,0,0,0,0,0,0,-0,0,0,0,0,0,0,0,0,0,0,0,0,0,0,-0,0,0,0,0,0,0,0,0,0,0,-0,-0,-0,0,0,1742235.317975,-30378.2754,572114.22975,0.1568,-3.76,106.4016,26354.80175,27596.5,3,581,179,1033.606,0.6344,-4.5716,-1.19305,591.320804,0.060263,2482.044948,1914.52623,986.345136,5482.338403,20112.787817,13094.413584,7985.301396,3997.310208,0.000296,0,0.000016,0.000011,0.000001,0,0.139315,16.559199,0,2422.03794,13355.059354,11810.438592,18373.603033,27615.57345,1219.516253,196.208086,9.451923,0.431915,860.33469,2686.548675,1583.176105,1650.666069,21388.553137,20358.910196,11198.46121,5169.150962,0.000057,0,0.000001,1492.757538,0,2930.647267,1854.969714,1236.458132,704.47443,13104.39884,12687.12844,1217.536807,0,314552.766555,1.613104,0,89.931484,28243.877805,70040.52517,9721.284296,6785.207352,29.313049,2.012399,0.991861,3.751374,0,0,1.631182,34.30424,0,3.716689,7.759373,2.363678,3.22253,175.627835,16341.906116,66228.04436,48502.74837,0,0,0,16731.46998,9239.105148,5980.346723,2463.648616,659.973048,219.365208,79.293452,1.731794,0,0,0,0,0,13.819447,25.753361,59.744119,2415.034086,3272.2272,6556.056636,0.549792,1.667009,0.603906,7962.033027,38.96939,1.5876,7.540356,96.774228,2796.122345,86.020212,749.343517,908.3235,1652.711445,2264.678976,47592.95945,2811.7356,44.624606,5.632529,0.000604,0.002337,0.000121,0.97397,206.121659,1.029287,227880.0652,16271.529483,19.932706,14.346714,2.179754,0,0.842222,0,0.000007,0.000002,0,0.084212,0,0,0.520535,1.056549,0.674462,4.405076,12.673464,16.738564,3821.264212,310241.752,0.000001,0,0,400971.70865,1381541.928,0.001175,-0.016146,0.00233,0.000459,-0.005636,0.002071,0.004275,0.001939,0.002381,0.002036,0.000198,0.002365,0.076,-0.002806,0.007189,0.001759,0.000866,0.001895,0.001954,0.00143,0.001621,0.002159,0.001738,0.001471,0.001615,0.002358,0.003294,0.002381,0.003237,0.001121,0.002381,0.002124,0.001893,0,0.001811,0.00132,0.001232,0.001467,0.002777,0.00283,0.002853,0.001928,0.001818,0.001439,0.001709,0.001973,0.001485,0.002013,0.001882,0.001394,0.001827,0.002364,0.000378,0.002321,0.001931,0,0.001829,0.000791,0.000609,0.000657,0.005721,0.005052,0.000787,0,0.00172,0.001781,0.003554,0.001921,0.001534,0.001986,0.001643,0.001798,0.000706,0.001357,0.001875,0.001486,0.002381,0.003437,0.001774,0.001216,0.00163,0.003674,0.002655,0.002735,0.001439,0.001357,0.001846,0.001881,0.001594,0.003136,0.002381,0,0.003418,0.002918,0.003241,0.002632,0.001361,0.00102,0.000597,0.000078,0,0,0,0,0,0.000117,0.000296,0.000438,0.001415,0.000767,0.001156,0.002435,0.002214,0.002726,0.001927,0.001771,0.002306,0.001758,0.000005,0.001708,0.000005,0.001563,0.00139,0.000815,0.000604,0.004952,0.001253,0.000825,0.000933,0.000007,0.000059,0.002355,0.001739,0.002086,0.000412,0.001724,0.001833,0.003379,0.002601,0.002201,0,0.001137,0,0.002322,0.001845,0.002395,0.001896,0,-9999,0.000942,0.000687,0.000729,0.006192,0.005018,0.001246,0.001825,0.001745,0.002544,0.001743,0.001934,0.001758,0.00187,932961.547074,-3172.2537,384774.1814,0.1192,-2.32,68.688,25453.08225,20564,2,441,5.5,660.5655,2.7206,-0.682,2.5868,369.184352,0.042184,1569.659895,1395.6405,748.390312,4279.677768,15857.158316,9849.612892,5741.580526,3039.011286,0.000193,0,0.000011,0.000008,0.000001,0,0.089872,13.978448,0,1484.69364,9624.128878,8176.41504,13017.079234,23280.894135,1091.010833,161.727212,7.555044,0.324696,479.805078,1734.249475,1197.289205,1251.669714,17612.90823,15406.33984,7851.454708,3906.83461,0.000038,0,0.000001,853.010208,0,1844.786382,1256.641425,916.207474,556.67106,14347.68128,14664.746985,667.209347,0,232643.999134,1.203555,0,74.37389,20077.864092,56356.29615,7097.426115,4165.893751,21.892761,1.544332,0.779224,2.587878,0,0,1.20811,27.958275,0,2.788458,6.11595,2.056601,3.06752,114.563227,10720.226884,52671.9428,35497.0311,0,0,0,15315.572556,8388.81918,5390.96586,2040.808864,452.639862,113.574289,32.800421,1.251139,0,0,0,0,0,6.152952,13.101249,32.067096,1434.440203,1603.796976,4810.780173,0.389561,1.113449,0.412704,5942.253642,28.68656,1.247809,5.583026,66.034615,1554.88963,58.87321,459.109257,623.227763,1134.67046,1806.9184,48543.25932,1822.850782,36.368323,5.347925,0.000397,0.001236,0.000081,0.719287,163.551986,0.782958,174292.7514,10577.935084,16.955821,10.84895,1.841103,0,0.703084,0,0.000005,0.000002,0,0.062996,0,0,0.372308,0.769491,0.595519,4.699804,11.864953,12.982938,2720.449095,230659.984,0,0,0,297723.73115,1029221.1163,-9999,-9999,-9999,-9999,-9999,-9999,-9999,-9999,-9999,-9999,-9999,-9999,-9999,-9999,-9999,-9999,-9999,-9999,-9999,-9999,-9999,-9999,-9999,-9999,-9999,-9999,-9999,-9999,-9999,-9999,-9999,-9999,-9999,-9999,-9999,-9999,-9999,-9999,-9999,-9999,-9999,-9999,-9999,-9999,-9999,-9999,-9999,-9999,-9999,-9999,-9999,-9999,-9999,-9999,-9999,-9999,-9999,-9999,-9999,-9999,-9999,-9999,-9999,-9999,-9999,-9999,-9999,-9999,-9999,-9999,-9999,-9999,-9999,-9999,-9999,-9999,-9999,-9999,-9999,-9999,-9999,-9999,-9999,-9999,-9999,-9999,-9999,-9999,-9999,-9999,-9999,-9999,-9999,-9999,-9999,-9999,-9999,-9999,-9999,-9999,-9999,-9999,-9999,-9999,-9999,-9999,-9999,-9999,-9999,-9999,-9999,-9999,-9999,-9999,-9999,-9999,-9999,-9999,-9999,-9999,-9999,-9999,-9999,-9999,-9999,-9999,-9999,-9999,-9999,-9999,-9999,-9999,-9999,-9999,-9999,-9999,-9999,-9999,-9999,-9999,-9999,-9999,-9999,-9999,-9999,-9999,-9999,-9999,-9999,-9999,-9999,-9999,-9999,-9999,-9999,-9999,-9999,-9999,-9999,-9999,-9999,-9999,2903.72553,-50.630459,953.523716,0.000261,-0.006267,0.177336,43.92467,45.994167,0.005,0.968333,0.298333,1.722677,0.001057,-0.007619,-0.001988,0.985535,0.0001,4.136742,3.190877,1.643909,9.137231,33.521313,21.824023,13.308836,6.662184,0,0,0,0,0,0,0.000232,0.027599,0,4.03673,22.258432,19.684064,30.622672,46.025956,2.032527,0.327013,0.015753,0.00072,1.433891,4.477581,2.638627,2.75111,35.647589,33.931517,18.664102,8.615252,0,0,0,2.487929,0,4.884412,3.091616,2.060764,1.174124,21.840665,21.145214,2.029228,0,524.254611,0.002689,0,0.149886,47.07313,116.734209,16.20214,11.308679,0.048855,0.003354,0.001653,0.006252,0,0,0.002719,0.057174,0,0.006194,0.012932,0.003939,0.005371,0.292713,27.23651,110.380074,80.837914,0,0,0,27.885783,15.398509,9.967245,4.106081,1.099955,0.365609,0.132156,0.002886,0,0,0,0,0,0.023032,0.042922,0.099574,4.025057,5.453712,10.926761,0.000916,0.002778,0.001007,13.270055,0.064949,0.002646,0.012567,0.16129,4.660204,0.143367,1.248906,1.513872,2.754519,3.774465,79.321599,4.686226,0.074374,0.009388,0.000001,0.000004,0,0.001623,0.343536,0.001715,379.800109,27.119216,0.033221,0.023911,0.003633,0,0.001404,0,0,0,0,0.00014,0,0,0.000868,0.001761,0.001124,0.007342,0.021122,0.027898,6.368774,517.069587,0,0,0,668.286181,2302.56988,-9999,-9999,-9999,-9999,-9999,-9999,-9999,-9999,-9999,-9999,-9999,-9999,-9999,-9999,-9999,-9999,-9999,-9999,-9999,-9999,-9999,-9999,-9999,-9999,-9999,-9999,-9999,-9999,-9999,-9999,-9999,-9999,-9999,-9999,-9999,-9999,-9999,-9999,-9999,-9999,-9999,-9999,-9999,-9999,-9999,-9999,-9999,-9999,-9999,-9999,-9999,-9999,-9999,-9999,-9999,-9999,-9999,-9999,-9999,-9999,-9999,-9999,-9999,-9999,-9999,-9999,-9999,-9999,-9999,-9999,-9999,-9999,-9999,-9999,-9999,-9999,-9999,-9999,-9999,-9999,-9999,-9999,-9999,-9999,-9999,-9999,-9999,-9999,-9999,-9999,-9999,-9999,-9999,-9999,-9999,-9999,-9999,-9999,-9999,-9999,-9999,-9999,-9999,-9999,-9999,-9999,-9999,-9999,-9999,-9999,-9999,-9999,-9999,-9999,-9999,-9999,-9999,-9999,-9999,-9999,-9999,-9999,-9999,-9999,-9999,-9999,-9999,-9999,-9999,-9999,-9999,-9999,-9999,-9999,-9999,-9999,-9999,-9999,-9999,-9999,-9999,-9999,-9999,-9999,-9999,-9999,-9999,-9999,-9999,-9999,-9999,-9999,-9999,-9999,-9999,-9999,-9999,-9999,-9999,-9999,-9999,-9999,13991504.985799,11575.535383,964373.330096,0,0.00051,0.03442,3483.182373,2397.096248,0.000026,1.107037,0.118104,3.144936,0.000351,0.000125,0.000051,1.13387,0,19.290801,11.499714,3.09708,99.494991,1441.378562,583.09112,212.62181,53.19893,0,0,0,0,0,0,0,0.001137,0,19.018211,573.594999,463.60734,1147.33829,3029.889771,5.416807,0.145978,0.000289,0.000001,2.375895,22.703773,8.090038,8.585171,1693.106113,1382.268379,409.329196,88.438661,0,0,0,7.218361,0,27.915381,11.016689,4.880938,1.611315,675.379699,700.013955,4.605286,0,308921.71024,0.000008,0,0.035985,2568.841487,17328.550428,300.217027,146.384729,0.003202,0.000015,0.000004,0.000047,0,0,0.000009,0.005524,0,0.000042,0.000209,0.000024,0.000035,0.104225,842.303367,15007.086115,7776.974361,0,0,0,990.119172,289.88475,117.527551,18.65721,1.363123,0.191369,0.027796,0.000013,0,0,0,0,0,0.000688,0.002326,0.012058,18.442535,35.600755,169.883984,0.000001,0.000008,0.000001,200.483631,0.004821,0.000009,0.000182,0.0546,25.071072,0.041877,1.853555,2.764782,8.560605,16.391135,7843.118292,27.561411,0.006934,0.000108,0,0,0,0.000003,0.142954,0.000005,173260.553132,836.823573,0.001542,0.000674,0.000022,0,0.000003,0,0,0,0,0,0,0,0.000001,0.000005,0.000002,0.000092,0.000594,0.000915,45.318766,314089.460409,0,0,0,520973.875192,6169057.734736,585899.22013,46413.033134,203292.142531,0.051161,-18.333553,33.060251,6341.003035,8171.148736,1,170.529557,18.272915,347.480986,-8.853124,4.033519,-0.456486,259.865865,0.023125,1007.871832,648.672824,351.263394,1976.786087,6487.8382,4226.2758,2639.481185,975.856796,0.000101,0,0.000005,0.000003,0.000001,0,0.053072,9.136842,0,1011.272984,6084.51088,3439.454146,7086.453707,7926.509767,251.396928,49.438538,2.370863,0.324184,349.473,1050.591585,498.996783,621.991086,7500.703655,6624.200312,3953.93895,1213.399532,0.000019,0,0,568.664293,0,1193.008913,1338.329369,623.798776,207.022564,1988.209319,1211.604466,780.929556,0,96943.943503,0.532287,0,62.908656,8764.62614,23280.15326,3338.82955,2348.490816,9.263437,0.516094,0.576132,2.173068,0,0,0.550583,39.41252,0,0.772242,3.189387,1.113281,1.203858,73.132906,5759.091511,21959.292686,14906.888833,0,0,0,3781.171468,2103.597829,1311.914341,545.362668,225.040462,66.185214,32.698559,5.813929,0,0,0,0,0,15.136462,13.469809,26.774279,971.965726,2125.486515,5326.195663,0.171642,0.592059,0.182944,2363.957718,13.102042,0.425909,2.508146,37820.355954,1094.809156,30585.561554,305.917436,378.212213,1085.385488,971.106685,4388.776303,1011.36422,24.818172,3.482332,0.260049,0.058167,0.00004,0.333418,40.310984,3.9582,73882.58989,5846.055906,6.970161,4.764686,0.939147,0,1.055231,0,0.000003,0.000001,0,0.027095,0,0,0.982477,1.666234,1.125078,0.908059,3.021928,9.057781,1240.000983,101438.332714,0,0,0,132411.179149,420380.025644,97,-1.6,6.48,0.16,18.55,-422.17,-1.22,0.88,2.23,122.35,169.73,14.605615,0,0,0,0,0,0,0,0,0,0,0,0,0,0,0,0,0,0,0,0,0,0,0,0,0,0,0,0,0,0,0,0,0,0,0,0,0,0,0,0,0,0,0,0,0,0,0,0,0,0,0,0,0,0,0,0,0,0,0,0,0,0,0,0,0,0,0,0,0,0,0,0,0,0,0,0,0,0,0,0,0,0,0,0,0,0,0,0,0,0,0,0,0,0,0,0,0,0,0,0,0,0,0,0,0,0,0,0,0,0,0,0,0,0,0,0,0,0,0,0,0,0,0,0,0,0,0,0,0,0,0,0,0,0,0,0,0,0,0,0,0,0,0,0,0,0,0,0,0,0,0,0,0,0,0,0,0,0,0,0,0,0,0,0,0,0,0,0,0,0,0,0,0,0,0,0,0,0,0,0,0,0,0,0,0,0,0,0,0,0,0,0,0,0,0,0,0,0,0,0,0,0,0,0,0,0,0,0,0,0,0,0,0,0,0,0,0,0,0,0,0,0,0,0,0,0,0,0,0,0,0,0,0,0,0,0,0,0,0,0,0,0,0,0,0,0,0,0,0,0,0,0,0,0,0,0,0,0,0,0,0,0,0,0,0,0,0,0,0,0,0,0,0,0,0,0,0,0,0,0,0,0,0,0,0,0,0,0,0,0,0,0,0,0,0,0,0,0,0,0,0,0,0,0,0,0,0,0,0,0,0,0,0,0,0,0,0,0,0,0,0,0,0,0,323923.297794,-13213.4805,183078.2422,0.008,-2.88,38.9448,7695.815,6887,1,140,1,356.16,-0.0854,-1.5224,0.2007,146.844224,0.00694,689.733486,516.789222,254.568248,1618.276359,5392.482426,3052.017528,1782.700728,853.867776,0.000096,0,0.000005,0.000004,0,0,0.039804,5.166197,0,629.193528,3594.039176,2400.610048,4275.3612,7761.45078,364.179578,54.482277,2.401408,0.117695,227.420668,718.09445,421.402359,446.439072,6176.184498,5049.573824,2467.876203,1051.824374,0.000019,0,0,426.505104,0,767.123809,491.69133,330.714566,177.77748,1429.39164,2512.20375,347.275775,0,79246.479214,0.409823,0,31.469054,6151.035462,18906.3699,2397.281429,1811.392169,5.650071,0.460341,0.344697,1.253934,0,0,0.412726,12.016348,0,1.105175,2.628852,0.854631,0.809207,36.49208,4373.616846,17700.5552,10905.92154,0,0,0,4615.109808,2549.163588,1621.629984,648.26611,157.053664,30.229774,8.917395,0.247948,0,0,0,0,0,3.626437,6.897717,16.47361,639.437798,577.25964,1852.372732,0.1675,0.558456,0.201302,1982.398704,9.722957,0.391435,1.903855,28.514312,761.2081,25.827165,195.077089,233.39925,457.272655,590.798208,7151.8553,659.444445,10.193389,1.432932,0.000281,0.001204,0.00004,0.246948,38.637606,0.37853,56749.809,4284.106352,6.58266,4.547524,0.670869,0,0.314362,0,0.000002,0.000001,0,0.021153,0,0,0.186151,0.400092,0.229224,1.284714,4.031111,5.23526,973.43092,77720.91,0,0,0,101503.5333,340474.5006,1498603.087902,22859.2364,202447.4018,0.2096,5.6,20.8656,2389.4955,12416,1,238,1,344.1025,-3.7576,0.3432,-0.1561,267.013064,0.051478,1277.214624,977.509044,510.520948,1916.606088,6780.025996,5353.844104,3549.912637,1854.887636,0.0001,0,0.000005,0.000003,0.000001,0,0.079608,2.074069,0,1290.841008,7268.08992,5905.326592,7232.03217,7474.16169,384.337593,64.633882,3.329052,0.084151,450.069852,1365.70061,874.484415,780.069192,6319.540619,7808.739516,5077.840746,2512.648688,0.000019,0,0,852.989556,0,1593.159137,949.73931,639.027298,373.92288,3965.34236,10709.92125,615.348552,0,145880.660677,0.671619,0,14.412502,13226.81646,23405.5547,4869.237828,3622.149732,12.707317,0.795606,0.227278,1.255994,0,0,0.690926,5.357457,0,1.539295,1.964477,0.399326,1.022276,85.179044,8521.95972,23758.3532,21425.0532,0,0,0,6310.008312,3479.668902,2205.762078,1100.17016,332.359436,146.630352,61.406546,1.327829,0,0,0,0,0,9.506707,17.018139,37.120187,1272.186503,1560.234888,1737.103606,0.201431,0.558608,0.201302,3544.739484,16.890017,0.524405,3.227848,16.151595,1522.4162,14.556558,430.365171,539.66535,826.872795,1123.6848,26021.827,1792.45326,28.899376,2.412473,0.000096,0.000999,0.00004,0.417776,100.840648,0.200089,90550.303,8472.88501,4.043219,4.598284,0.334783,0,0.164276,0,0.000002,0.000001,0,0.03409,0,0,0.079608,0.215723,0.079742,0.877085,3.578124,5.231559,1795.033695,130346.468,0,0,0,168293.3276,592389.6576,0,0,0,0,0,0,0,0,0,0,0,0,0,0,0,0,0,0,0,0,0,0,0,0,0,0,0,0,0,0,0,0,0,0,0,0,0,0,0,0,0,0,0,0,0,0,0,0,0,0,0,0,0,0,0,0,0,0,0,0,0,0,0,0,0,0,0,0,0,0,0,0,0,0,0,0,0,0,0,0,0,0,0,0,0,0,0,0,0,0,0,0,0,0,0,0,0,0,0,0,0,0,0,0,0,0,0,0,0,0,0,0,0,0,0,0,0,0,0,0,0,0,0,0,0,0,0,0,0,0,0,0,0,0,0,0,0,0,0,0,0,0,0,0,0,0,0,0,0,0,0,0,0,0,0,0,0,0,0,0,0,0,0,0,0,0,0,0,0,0,0,0,0,0,0,0,0,0,0,0,0,0,0,0,0,0,0,0,0,0,0,0,0,0,0,0,0,0,0,0,0,0,0,0,0,0,0,0,0,0,0,0,0,0,0,0,0,0,0,0,0,0,0,0,0,0,0,0,0,0,0,0,0,0,0,0,0,0,0,0,0,0,0,0,0,0,0,0,0,0,0,0,0,0,0,0,0,0,0,0,0,0,0,0,0,0,0,0,0,0,0,0,0,0,0,0,0,0,0,0,0,0,0,0,0,0,0,0,0,0,0,0,0,0,0,0,0,0,0,0,0,0,0,0,0,0,0,0,0,0,0,0,0,0,0,0,0,0,0,0,0,0,0,0,-58.216619,154.700641,0.52,0.64,1.91,-24.933551,-1.163964,0.484768
1bnkA.pdb_A_ALA_95,4.60517,0,5.455297,0,-180.284791,0.5,-0.948447,0,0,185.740088,4,3.030721,-100.158217,-78.679947,-0,-0,0,0,0,0,0,0,0,0,0,0,0,-0,0,0,0,0,0,0,0,0,0,0,0,-0,0,-0,0,0,-0,0,0,0,0,0,0,0,0,0,0,0,0,0,0,0,0,0,0,0,0,-0,0,-0,0,0,0,0,0,0,0,0,0,0,-0,0,0,0,0,0,0,0,0,0,0,0,0,0,-0,0,0,0,0,0,0,0,0,0,0,-0,-0,0,0,0,0,0,0,0,0,0,0,0,0,0,0,0,0,0,0,0,0,0,0,0,0,-0,0,-0,0,0,0,0,0,0,0,0,0,0,0,0,0,-0,0,0,0,0,0,0,0,0,0,0,0,0,0,0,-0,0,0,0,0,0,0,0,0,0,0,-0,-0,-0,0,0,-0.033705,0.686095,33.05125,0.471023,0.06668,-6.676552,0.69648,0.581601,0.465712,0.698201,0.492069,0.338076,0.735406,3.692761,1.657854,-0.312466,0.555649,0.200439,0.620937,0.525186,0.435755,0.540615,0.560465,0.456813,0.417764,0.338912,0.682943,0.13044,0.698201,0.740508,0.678617,0.698201,0.596144,0.736666,0,0.574179,0.485305,0.330698,0.477962,0.597058,0.522197,0.612532,0.465234,0.867931,0.571793,0.574945,0.48338,0.488478,0.571089,0.494103,0.416443,0.341634,0.691423,0.898418,0.683954,0.643387,0.948184,0.560594,0.487971,0.344642,0.248996,0.157114,0.241489,0.560378,0.231697,0.459051,0.492663,0.231189,0.868934,0.394354,0.533454,0.458775,0.564155,0.304318,0.363015,0.826653,0.764763,0.698201,0.699285,0.492005,0.879137,0.24018,0.598321,0.797087,0.833594,0.403019,0.409138,0.55144,0.5171,0.412283,0.58925,0.698201,0,0.533871,0.492157,0.508964,0.45608,0.414373,0.257427,0.226048,0.19984,0.140583,0.141238,0.48848,0,0.257669,0.279367,0.291556,0.33225,0.542615,0.418299,0.720477,0.628649,0.697336,0.698131,0.4662,0.484447,0.50337,0.486726,0.974294,0.60693,0.981284,0.539936,0.481284,0.494903,0.284931,0.21124,0.398625,0.347522,0.419079,1.48015,1.330176,0.695657,0.490686,0.296444,1.054397,0.470658,0.548498,0.782168,0.700244,0.646716,0.705355,0.945943,1.164075,0.69376,0.705301,0.714015,0.496685,1.203476,?,1.151937,0.877813,0.730104,0.624968,0.719312,0.610755,0.498389,0.480663,0.705302,0.727814,0.835898,0.488648,0.469848,-216.83,-38.925,5,0.025,0.9,3.005,31.45,35.5,0.5,51.594469,12.254495,9.6,0.035,-0.865,0.045,5.948,0.030113,13.5785,10.5995,7.447,20.0515,33.5295,24.2655,18.588,10.848,-0.004899,0.000011,-0.001153,0.00088,0.000455,-0.000197,0.099755,1.3204,0,12.6405,32.162,19.577,31.4,37.593,7.091,3.00115,0.569,0.224155,7.5545,13.4525,9.1185,10.424,37.719,31.832,22.4055,11.5855,-0.00217,0.000046,-0.000313,10.326,59.515,13.8485,14.7975,10.2085,5.633,5.8755,10.6875,12.2375,1.7389,-122.7927,0.29156,0.000001,3.6372,32.8855,63.705,22.3115,19.9805,1.0046,0.27048,0.362785,0.73045,0.000067,0.000049,-0.294695,2.7958,0.000002,0.396035,0.86715,0.5035,0.43026,2.6806,31.3935,61.58,44.2395,-0.000045,-0.000078,0,26.177,19.559,15.216,9.5575,5.692,2.0472,1.2833,0.6343,0.18815,0.09482,1.2302,0,1.76955,1.5181,1.46935,2.14735,12.953,12.8075,30.541,0.19149,0.385855,0.21386,19.052,-1.4197,0.25505,-0.62875,62.735,13.795,59.625,6.9835,7.665,13.9285,12.441,16.1675,11.6985,1.81545,0.74445,0.21649,0.12828,-0.003175,0.229625,1.93455,0.94865,106.95,31.144,1.23465,1.03025,0.40673,0.37596,0.502,0.35813,0.000792,0.000489,0,-0.06507,0.85965,0,0.46652,0.6389,0.444335,0.38638,0.80135,1.4144,13.948,125.925,-0.000225,-0,-0.000134,144.885,252.705,1447207.043063,4452.63075,870539.9255,0.07425,9.27,149.07805,22452.4695,32163,4.5,625,252,1596.288,-0.08085,7.4736,0.1188,864.738084,0.057052,3874.66571,2628.972786,1463.819555,9164.538075,24993.325184,15292.554879,9533.450616,3882.130368,0.000431,0,0.000024,0.000014,0.000004,0.000001,0.199021,35.284917,0,3529.063273,22778.25407,12769.254866,25391.61,31422.86091,1348.74791,232.675858,14.368274,0.970645,1409.193766,4017.037573,2001.14601,2548.793088,31644.505926,24641.78784,13774.296451,4334.147136,0.000085,0,0.000002,2132.515194,58631.868818,4081.33298,5095.578315,3572.382907,1364.301334,2226.726367,4990.76325,3038.632438,109.772758,416073.584354,2.08522,0,237.277834,30861.627673,94061.06955,12476.278439,9058.938915,60.93331,2.014008,2.297833,9.824867,0,0,2.117283,142.535476,0,3.126379,13.352723,4.440593,4.628118,221.296397,22665.039621,89073.0068,54671.926171,0,0,0,15688.425817,9404.573529,5346.202464,2168.32914,813.825084,152.879369,65.257088,17.651491,1.967131,0.549452,45.602776,0,158.7051,107.578031,95.796624,146.757415,3823.233386,4634.457913,18220.699518,0.722988,2.694842,0.816224,9241.039236,49.464761,1.632516,9.732421,64211.367849,4058.73731,57887.843513,1116.605782,1498.17024,4495.74373,5789.842344,12615.160732,3733.833642,95.06259,14.785596,0.575105,0.195132,0.000181,1.284437,137.439718,14.849038,289435.5765,22257.028456,27.439849,19.784921,3.681415,2.922164,4.335734,2.203323,0.000011,0.000004,0,0.103528,12.056488,0,3.398001,7.658149,4.000672,3.080214,12.115354,42.603708,5209.99644,391828.23,0.000001,0,0,518783.9241,1621342.64475,0.000897,-0.015465,0.002342,0.000147,0.001093,0.001965,0.001897,0.001369,0.002381,0.001385,0.000198,0.002542,-0.00221,0.005303,0.000159,0.001689,0.000489,0.002195,0.00164,0.001122,0.001468,0.001664,0.001272,0.001119,0.000883,0.002341,0.000504,0.002381,0.002627,0.002349,0.002381,0.002352,0.001955,0,0.00197,0.00139,0.000819,0.001307,0.001841,0.001482,0.001821,0.000981,0.002708,0.001708,0.001843,0.001491,0.001333,0.001637,0.001416,0.001115,0.000933,0.002364,0.002255,0.00232,0.002414,0.002499,0.001931,0.001238,0.000655,0.000412,0.000483,0.00093,0.001537,0.000558,0.001256,0.00141,0.000724,0.002666,0.001066,0.00153,0.001308,0.001827,0.000483,0.000851,0.002569,0.002458,0.002381,0.002677,0.001417,0.002549,0.000603,0.002201,0.002706,0.002721,0.000929,0.001023,0.001773,0.001458,0.001117,0.002131,0.002381,0,0.001809,0.001545,0.001628,0.00138,0.001088,0.000668,0.000627,0.000375,0.000192,0.000213,0.000632,0,0.000283,0.000439,0.000514,0.000649,0.001725,0.001077,0.002032,0.002087,0.002331,0.002477,0.001361,0.001396,0.001468,0.001394,0.002579,0.00209,0.002618,0.001729,0.00139,0.001225,0.000502,0.000714,0.001122,0.000888,0.001003,0.004568,0.004453,0.002355,0.001409,0.000809,0.003159,0.001299,0.001767,0.002711,0.002329,0.001859,0.001569,0.002845,0.003055,0.002374,0.002327,0.002475,0.001443,0.003358,-9999,0.003774,0.002468,0.001782,0.002434,0.002818,0.001604,0.001424,0.001366,0.002448,0.002362,0.002813,0.001392,0.001357,712039.312339,-3038.4855,386746.6612,0.03825,0.45,65.17845,11294.6385,14519.5,2,300,5.5,709.92,-0.0791,1.28885,0.05715,354.512696,0.023827,1818.419142,1171.520337,587.084245,3874.250573,12221.737456,7212.483096,4369.834332,1661.718336,0.000192,0,0.000011,0.000007,0.000002,0,0.099511,14.438838,0,1615.430619,10130.38676,5432.206383,11594.7326,15431.888907,571.208414,103.242261,3.844221,0.483565,569.556419,1870.65084,904.837873,1124.249248,14324.846382,11596.429432,6278.894914,1994.223701,0.000038,0,0.000001,1066.252434,29423.442305,1947.265282,1967.608777,984.946706,349.291064,1211.204948,2698.540313,1303.379413,55.513687,169820.106111,0.952833,0,103.227373,13957.033712,43430.2467,5649.896522,4232.609178,14.978887,0.969257,1.067731,4.281043,0,0,0.965064,58.593258,0,1.670274,6.233421,2.046078,1.980095,86.391717,10297.068,40836.777,24884.232115,0,0,0,8103.404474,4442.04449,2708.661024,1070.239292,361.948588,74.42657,34.467256,6.042564,0.552258,0.138009,9.080352,0,20.564471,23.114894,22.738191,47.461803,1748.00735,2252.68556,8455.856129,0.333911,1.172613,0.375068,4197.25086,22.619654,0.794468,4.427469,33101.386241,1903.02025,29202.988208,507.798219,623.402115,1706.269107,1503.283353,6998.765242,1631.85886,39.150542,5.748129,0.26735,0.093754,0.000081,0.582834,63.417257,6.009233,131312.1405,10198.009368,13.604732,9.7167,1.554974,0.980718,1.759495,0.769535,0.000005,0.000002,0,0.04793,4.643365,0,1.49201,2.764124,1.455979,1.847294,6.663065,16.716652,2122.411368,180527.33925,0,0,0,235713.4065,746432.44785,-9999,-9999,-9999,-9999,-9999,-9999,-9999,-9999,-9999,-9999,-9999,-9999,-9999,-9999,-9999,-9999,-9999,-9999,-9999,-9999,-9999,-9999,-9999,-9999,-9999,-9999,-9999,-9999,-9999,-9999,-9999,-9999,-9999,-9999,-9999,-9999,-9999,-9999,-9999,-9999,-9999,-9999,-9999,-9999,-9999,-9999,-9999,-9999,-9999,-9999,-9999,-9999,-9999,-9999,-9999,-9999,-9999,-9999,-9999,-9999,-9999,-9999,-9999,-9999,-9999,-9999,-9999,-9999,-9999,-9999,-9999,-9999,-9999,-9999,-9999,-9999,-9999,-9999,-9999,-9999,-9999,-9999,-9999,-9999,-9999,-9999,-9999,-9999,-9999,-9999,-9999,-9999,-9999,-9999,-9999,-9999,-9999,-9999,-9999,-9999,-9999,-9999,-9999,-9999,-9999,-9999,-9999,-9999,-9999,-9999,-9999,-9999,-9999,-9999,-9999,-9999,-9999,-9999,-9999,-9999,-9999,-9999,-9999,-9999,-9999,-9999,-9999,-9999,-9999,-9999,-9999,-9999,-9999,-9999,-9999,-9999,-9999,-9999,-9999,-9999,-9999,-9999,-9999,-9999,-9999,-9999,-9999,-9999,-9999,-9999,-9999,-9999,-9999,-9999,-9999,-9999,-9999,-9999,-9999,-9999,-9999,-9999,1608.007826,4.947367,967.266584,0.000083,0.0103,0.165642,24.947188,35.736667,0.005,0.694444,0.28,1.773653,-0.00009,0.008304,0.000132,0.96082,0.000063,4.305184,2.921081,1.626466,10.18282,27.770361,16.991728,10.592723,4.313478,0,0,0,0,0,0,0.000221,0.039205,0,3.921181,25.309171,14.188061,28.2129,34.91429,1.498609,0.258529,0.015965,0.001078,1.565771,4.463375,2.223496,2.831992,35.160562,27.379764,15.304774,4.815719,0,0,0,2.369461,65.146521,4.534814,5.661754,3.969314,1.51589,2.47414,5.545293,3.376258,0.12197,462.303983,0.002317,0,0.263642,34.290697,104.512299,13.862532,10.065488,0.067704,0.002238,0.002553,0.010917,0,0,0.002353,0.158373,0,0.003474,0.014836,0.004934,0.005142,0.245885,25.183377,98.970008,60.746585,0,0,0,17.431584,10.449526,5.940225,2.409255,0.90425,0.169866,0.072508,0.019613,0.002186,0.000611,0.05067,0,0.176339,0.119531,0.106441,0.163064,4.248037,5.149398,20.245222,0.000803,0.002994,0.000907,10.267821,0.054961,0.001814,0.010814,71.345964,4.509708,64.319826,1.240673,1.664634,4.995271,6.433158,14.016845,4.148704,0.105625,0.016428,0.000639,0.000217,0,0.001427,0.152711,0.016499,321.595085,24.730032,0.030489,0.021983,0.00409,0.003247,0.004817,0.002448,0,0,0,0.000115,0.013396,0,0.003776,0.008509,0.004445,0.003422,0.013462,0.047337,5.788885,435.3647,0,0,0,576.426582,1801.491827,-9999,-9999,-9999,-9999,-9999,-9999,-9999,-9999,-9999,-9999,-9999,-9999,-9999,-9999,-9999,-9999,-9999,-9999,-9999,-9999,-9999,-9999,-9999,-9999,-9999,-9999,-9999,-9999,-9999,-9999,-9999,-9999,-9999,-9999,-9999,-9999,-9999,-9999,-9999,-9999,-9999,-9999,-9999,-9999,-9999,-9999,-9999,-9999,-9999,-9999,-9999,-9999,-9999,-9999,-9999,-9999,-9999,-9999,-9999,-9999,-9999,-9999,-9999,-9999,-9999,-9999,-9999,-9999,-9999,-9999,-9999,-9999,-9999,-9999,-9999,-9999,-9999,-9999,-9999,-9999,-9999,-9999,-9999,-9999,-9999,-9999,-9999,-9999,-9999,-9999,-9999,-9999,-9999,-9999,-9999,-9999,-9999,-9999,-9999,-9999,-9999,-9999,-9999,-9999,-9999,-9999,-9999,-9999,-9999,-9999,-9999,-9999,-9999,-9999,-9999,-9999,-9999,-9999,-9999,-9999,-9999,-9999,-9999,-9999,-9999,-9999,-9999,-9999,-9999,-9999,-9999,-9999,-9999,-9999,-9999,-9999,-9999,-9999,-9999,-9999,-9999,-9999,-9999,-9999,-9999,-9999,-9999,-9999,-9999,-9999,-9999,-9999,-9999,-9999,-9999,-9999,-9999,-9999,-9999,-9999,-9999,-9999,6351997.203662,2637.037149,1487802.661177,0,0.000895,0.044614,1303.346639,2196.524621,0.00004,0.832892,0.157725,5.002412,0.000001,0.000337,0.000001,1.574089,0,30.784796,14.30975,4.724952,180.477127,1340.461467,501.101005,199.133578,40.176971,0,0,0,0,0,0,0,0.003052,0,26.481679,1098.911667,422.474479,1372.881467,2221.126937,4.440483,0.150208,0.001064,0.000003,4.498334,33.306489,8.48807,13.347426,2241.897939,1286.10816,414.598144,46.24011,0,0,0,9.624533,12358.067384,35.699493,54.642538,38.817989,7.746476,14.830306,79.559667,18.916681,0.045207,382970.743797,0.000009,0,0.137883,2148.281365,19314.404142,326.86589,171.790024,0.024145,0.000009,0.000013,0.000201,0,0,0.000009,0.051018,0,0.000019,0.000385,0.000048,0.000046,0.113292,1067.179402,16969.774313,6659.063656,0,0,0,530.685299,200.585749,59.531091,9.712182,1.417167,0.06625,0.014448,0.001173,0.00002,0.000002,0.008914,0,0.143548,0.048864,0.035046,0.062789,30.408838,48.393106,788.760589,0.000001,0.000014,0.000001,180.926568,0.005117,0.000006,0.000199,15742.849147,34.614771,12252.311824,2.712025,5.062694,42.3391,137.39999,437.295736,32.331469,0.023287,0.000543,0.000001,0,0,0.000003,0.050357,0.000555,180046.712553,1026.621501,0.00177,0.000811,0.000035,0.000022,0.000044,0.000014,0,0,0,0,0.000411,0,0.000033,0.000133,0.000041,0.000024,0.000323,0.003743,61.113368,326144.923755,0,0,0,564962.377952,5580529.052685,343518.345904,135349.857111,195863.160087,0.107892,49.481488,32.423972,9276.770586,10789.607948,1,192.616342,23.879929,345.165481,-25.777403,10.105309,-8.82218,280.296308,0.0936,1005.246334,835.247049,651.884927,2894.657845,6949.408796,5018.557815,3443.158042,2084.099409,0.000094,0,0.000005,0.000003,0.000001,0,0.04917,11.947809,0,917.638165,5914.080999,6512.115765,8297.968391,9645.077085,743.961149,132.543238,19.193665,0.341439,630.456929,1178.354254,662.875987,773.341683,9881.398977,7430.722672,4777.247687,2054.496132,0.000019,0,0,526.852529,25291.304581,1056.86269,1537.070556,3496.138073,2089.246421,3140.076626,7630.955746,736.892938,49.250912,197772.586181,0.647536,0,67.987779,11498.970297,28853.828469,3983.631842,2877.473096,130.878518,0.796383,0.614958,2.33323,0,0,0.63981,43.378423,0,0.742855,3.224196,1.287605,1.603814,129.181119,7195.357362,27102.36408,20363.125067,0,0,0,4634.319739,3303.66615,1566.968153,650.190871,263.551467,70.433321,27.499587,8.733965,1.357149,0.495678,35.217119,0,471.083322,250.219699,219.059954,123.239351,1084.267739,1474.986162,4851.187611,0.171934,0.601731,0.178507,3065.472747,14.916085,0.556534,3.009246,30683.281657,1135.773639,25721.651165,387.092626,677.4014,1501.958045,5043.484392,14009.307969,1514.209791,37.972096,5.526614,0.234921,0.061917,0.00004,0.386915,82.900789,4.181938,95783.144566,6795.175645,7.343158,4.640011,1.468746,1.129595,1.150784,0.821713,0.000002,0.000001,0,0.031664,3.860134,0,1.083261,2.232219,1.476395,0.985608,3.050152,12.410925,2508.99672,121241.611479,0,0,0,163361.503977,528436.806085,71,1.8,6.01,0.05,19.2,-433.66,0.07,-1.73,0.09,62.9,-77.85,24.50899,176130.844282,8291.025,188338.538,0.0035,7.56,35.8797,7605.239,7029,1,160,1,343.296,-0.1883,4.3769,-0.1161,158.942456,0.010183,811.885672,507.885642,236.44225,2408.746592,7685.63199,4042.486707,2293.350264,767.409216,0.000093,0,0.000005,0.000004,0.000001,0,0.039804,13.225655,0,649.367766,4158.417952,2472.77087,6892.3,10392.96078,305.948286,60.25709,1.889763,0.470232,231.636079,857.489255,359.99838,531.186192,9662.09904,6734.37792,3213.172755,871.160087,0.000018,0,0,426.505104,28335.0915,767.123809,875.864025,416.853889,126.922756,471.861405,480.189375,599.025625,12.095093,79473.547474,0.518131,0,94.523554,6694.17238,27484.8852,2463.011108,1792.970148,7.02778,0.482114,0.917193,3.036188,0,0,0.514626,57.414549,0,0.734186,4.582541,1.749662,1.2413,31.564601,4360.243215,24725.6016,12845.38122,0,0,0,4505.84701,2454.615382,1433.864544,454.497355,142.07232,17.625164,8.067594,1.609346,0.141602,0.035963,6.053568,0,12.525229,9.21851,8.635958,18.444448,850.23492,916.55593,6838.1299,0.170097,0.595536,0.182944,2059.826032,11.7554,0.487605,2.341339,31992.3406,761.2081,28307.565,195.077089,235.0089,776.012449,619.113924,1983.36423,555.117222,14.994165,3.053734,0.25189,0.065823,0.00004,0.307923,24.673251,6.137386,74131.323,4278.625008,10.784174,6.081978,1.324882,1.030958,1.669853,1.026042,0.000002,0.000001,0,0.026374,5.575002,0,1.555004,2.615018,1.461507,1.288964,4.239943,11.714909,940.93208,97591.875,0,0,0,127003.2933,387204.7092,0,0,0,0,0,0,0,0,0,0,0,0,0,0,0,0,0,0,0,0,0,0,0,0,0,0,0,0,0,0,0,0,0,0,0,0,0,0,0,0,0,0,0,0,0,0,0,0,0,0,0,0,0,0,0,0,0,0,0,0,0,0,0,0,0,0,0,0,0,0,0,0,0,0,0,0,0,0,0,0,0,0,0,0,0,0,0,0,0,0,0,0,0,0,0,0,0,0,0,0,0,0,0,0,0,0,0,0,0,0,0,0,0,0,0,0,0,0,0,0,0,0,0,0,0,0,0,0,0,0,0,0,0,0,0,0,0,0,0,0,0,0,0,0,0,0,0,0,0,0,0,0,0,0,0,0,0,0,0,0,0,0,0,0,0,0,0,0,0,0,0,0,0,0,0,0,0,0,0,0,0,0,0,0,0,0,0,0,0,0,0,0,0,0,0,0,0,0,0,0,0,0,0,0,0,0,0,0,0,0,0,0,0,0,0,0,0,0,0,0,0,0,0,0,0,0,0,0,0,0,0,0,0,0,0,0,0,0,0,0,0,0,0,0,0,0,0,0,0,0,0,0,0,0,0,0,0,0,0,0,0,0,0,0,0,0,0,0,0,0,0,0,0,0,0,0,0,0,0,0,0,0,0,0,0,0,0,0,0,0,0,0,0,0,0,0,0,0,0,0,0,0,0,0,0,0,0,0,0,0,0,0,0,0,0,0,0,0,0,0,0,0,0,0,118581.532836,-13213.4805,183078.2422,0.008,-2.88,38.9448,7695.815,6887,1,140,1,356.16,-0.0854,-1.5224,0.2007,146.844224,0.00694,689.733486,516.789222,254.568248,1618.276359,5392.482426,3052.017528,1782.700728,853.867776,0.000096,0,0.000005,0.000004,0,0,0.039804,5.166197,0,629.193528,3594.039176,2400.610048,4275.3612,7761.45078,364.179578,54.482277,2.401408,0.117695,227.420668,718.09445,421.402359,446.439072,6176.184498,5049.573824,2467.876203,1051.824374,0.000019,0,0,426.505104,0,767.123809,491.69133,330.714566,177.77748,1429.39164,2512.20375,347.275775,0,79246.479214,0.409823,0,31.469054,6151.035462,18906.3699,2397.281429,1811.392169,5.650071,0.460341,0.344697,1.253934,0,0,0.412726,12.016348,0,1.105175,2.628852,0.854631,0.809207,36.49208,4373.616846,17700.5552,10905.92154,0,0,0,4615.109808,2549.163588,1621.629984,648.26611,157.053664,30.229774,8.917395,0.247948,0,0,0,0,0,3.626437,6.897717,16.47361,639.437798,577.25964,1852.372732,0.1675,0.558456,0.201302,1982.398704,9.722957,0.391435,1.903855,28.514312,761.2081,25.827165,195.077089,233.39925,457.272655,590.798208,7151.8553,659.444445,10.193389,1.432932,0.000281,0.001204,0.00004,0.246948,38.637606,0.37853,56749.809,4284.106352,6.58266,4.547524,0.670869,0,0.314362,0,0.000002,0.000001,0,0.021153,0,0,0.186151,0.400092,0.229224,1.284714,4.031111,5.23526,973.43092,77720.91,0,0,0,101503.5333,340474.5006,0,0,0,0,0,0,0,0,0,0,0,0,0,0,0,0,0,0,0,0,0,0,0,0,0,0,0,0,0,0,0,0,0,0,0,0,0,0,0,0,0,0,0,0,0,0,0,0,0,0,0,0,0,0,0,0,0,0,0,0,0,0,0,0,0,0,0,0,0,0,0,0,0,0,0,0,0,0,0,0,0,0,0,0,0,0,0,0,0,0,0,0,0,0,0,0,0,0,0,0,0,0,0,0,0,0,0,0,0,0,0,0,0,0,0,0,0,0,0,0,0,0,0,0,0,0,0,0,0,0,0,0,0,0,0,0,0,0,0,0,0,0,0,0,0,0,0,0,0,0,0,0,0,0,0,0,0,0,0,0,0,0,0,0,0,0,0,0,0,0,0,0,0,0,0,0,0,0,0,0,0,0,0,0,0,0,0,0,0,0,0,0,0,0,0,0,0,0,0,0,0,0,0,0,0,0,0,0,0,0,0,0,0,0,0,0,0,0,0,0,0,0,0,0,0,0,0,0,0,0,0,0,0,0,0,0,0,0,0,0,0,0,0,0,0,0,0,0,0,0,0,0,0,0,0,0,0,0,0,0,0,0,0,0,0,0,0,0,0,0,0,0,0,0,0,0,0,0,0,0,0,0,0,0,0,0,0,0,0,0,0,0,0,0,0,0,0,0,0,0,0,0,0,0,0,0,0,0,0,0,0,0,0,0,0,0,0,0,0,0,0,0,0,0,-40.341193,-52.954734,1.29,0.9,0.78,-38.611943,-1.475905,0.42649
[truncated: 11,646,807 more chars]
