# Supplementary material for: Systematic Identification of Machine-Learning Models Aimed to Classify Critical Residues for Protein Function from Protein Structure
Source: Molecules. 2017 Oct 9;22(10):1673. doi: 10.3390/molecules22101673 (PMC6151554; doi:10.3390/molecules22101673)
Supplement: Supplementary file 1 [file molecules-22-01673-s001.zip › SupplementalFileS6.txt]

@relation JAMMING2SET-Union

@attribute Name {1bnkA.pdb_A_GLY_114,1bnkA.pdb_A_THR_155,1bnkA.pdb_A_GLY_81,1bnkA.pdb_A_SER_216,1bnkA.pdb_A_ALA_267,1bnkA.pdb_A_ARG_85,1bnkA.pdb_A_MET_151,1bnkA.pdb_A_ALA_260,1bnkA.pdb_A_ASP_175,1bnkA.pdb_A_ASP_295,1bnkA.pdb_A_GLN_233,1bnkA.pdb_A_GLN_238,1bnkA.pdb_A_ALA_259,1bnkA.pdb_A_GLY_87,1bnkA.pdb_A_THR_143,1bnkA.pdb_A_TRP_284,1bnkA.pdb_A_GLY_129,1bnkA.pdb_A_ALA_134,1bnkA.pdb_A_ALA_255,1bnkA.pdb_A_ALA_135,1bnkA.pdb_A_ALA_258,1bnkA.pdb_A_LEU_190,1bnkA.pdb_A_MET_164,1bnkA.pdb_A_MET_168,1bnkA.pdb_A_GLN_223,1bnkA.pdb_A_ARG_201,1bnkA.pdb_A_ASP_289,1bnkA.pdb_A_GLN_105,1bnkA.pdb_A_GLY_139,1bnkA.pdb_A_VAL_179,1bnkA.pdb_A_ARG_207,1bnkA.pdb_A_ASP_92,1bnkA.pdb_A_VAL_291,1bnkA.pdb_A_ARG_212,1bnkA.pdb_A_LEU_98,1bnkA.pdb_A_GLY_140,1bnkA.pdb_A_SER_230,1bnkA.pdb_A_GLY_263,1bnkA.pdb_A_GLY_268,1bnkA.pdb_A_GLY_148,1bnkA.pdb_A_MET_149,1bnkA.pdb_A_THR_124,1bnkA.pdb_A_VAL_287,1bnkA.pdb_A_VAL_288,1bnkA.pdb_A_ALA_271,1bnkA.pdb_A_CYS_178,1bnkA.pdb_A_ARG_100,1bnkA.pdb_A_VAL_285,1bnkA.pdb_A_GLY_154,1bnkA.pdb_A_MET_193,1bnkA.pdb_A_ARG_194,1bnkA.pdb_A_THR_192,1bnkA.pdb_A_TRP_243,1bnkA.pdb_A_ALA_95,1bnkA.pdb_A_HIS_136,1bnkA.pdb_A_ALA_292,1bnkA.pdb_A_LEU_275,1bnkA.pdb_A_LEU_156,1bnkA.pdb_A_GLU_213,1bnkA.pdb_A_GLN_142,1bnkA.pdb_A_PHE_277,1bnkA.pdb_A_HIS_266,1bnkA.pdb_A_LEU_180,1bnkA.pdb_A_LEU_181,1bnkA.pdb_A_LEU_187,1bnkA.pdb_A_LYS_152,1bnkA.pdb_A_LYS_273,1bnkA.pdb_A_PHE_166,1bnkA.pdb_A_PRO_94,1bnkA.pdb_A_PRO_97,1bnkA.pdb_A_ILE_170,1bnkA.pdb_A_SER_206,1bnkA.pdb_A_GLN_93,1bnkA.pdb_A_VAL_96,1bnkA.pdb_A_PRO_218,1bnkA.pdb_A_ILE_160,1bnkA.pdb_A_ILE_161,1bnkA.pdb_A_LEU_244,1bnkA.pdb_A_ASP_211,1bnkA.pdb_A_LYS_210,1bnkA.pdb_A_SER_172,1bnkA.pdb_A_ARG_272,1bnkA.pdb_A_THR_84,1bnkA.pdb_A_GLU_269,1bnkA.pdb_A_PHE_102,1bnkA.pdb_A_GLU_89,1bnkA.pdb_A_LEU_128,1bnkA.pdb_A_VAL_108,1bnkA.pdb_A_VAL_106,1bnkA.pdb_A_LEU_111,1bnkA.pdb_A_PHE_231,1bnkA.pdb_A_ARG_280,1bnkA.pdb_A_LEU_117,1bnkA.pdb_A_GLU_133,1bnkA.pdb_A_TYR_165,1bnkA.pdb_A_GLU_131,1bnkA.pdb_A_PRO_112,1bnkA.pdb_A_ASP_235,1bnkA.pdb_A_ASP_239,1bnkA.pdb_A_ARG_290,1bnkA.pdb_A_GLU_245,1bnkA.pdb_A_GLN_173,1bnkA.pdb_A_GLN_294,1bnkA.pdb_A_GLU_240,1bnkA.pdb_A_VAL_208,1bnkA.pdb_A_TYR_278,1bnkA.pdb_A_TYR_157,1bnkA.pdb_A_TYR_159,1bnkA.pdb_A_LYS_229,1bnkA.pdb_A_LYS_220,1bnkA.pdb_A_CYS_215,1bnkA.pdb_A_ALA_101,1bnkA.pdb_A_THR_115,1bnkA.pdb_A_LYS_80,1bnkA.pdb_A_ALA_224,1bnkA.pdb_A_GLU_191,1bnkA.pdb_A_PRO_130,1bnkA.pdb_A_VAL_279,1bnkA.pdb_A_ARG_109,1bnkA.pdb_A_VAL_158,1bnkA.pdb_A_ILE_121,1bnkA.pdb_A_LEU_200,1bnkA.pdb_A_ARG_234,1bnkA.pdb_A_ARG_110,1bnkA.pdb_A_ASN_113,1bnkA.pdb_A_GLY_281,1bnkA.pdb_A_LEU_209,1bnkA.pdb_A_GLU_188,1bnkA.pdb_A_GLU_185,1bnkA.pdb_A_PHE_91,1bnkA.pdb_A_ARG_118,1bnkA.pdb_A_PHE_90,1bnkA.pdb_A_ARG_246,1bnkA.pdb_A_LEU_88,1bnkA.pdb_A_LEU_86,1bnkA.pdb_A_ARG_120,1bnkA.pdb_A_VAL_264,1bnkA.pdb_A_LEU_83,1bnkA.pdb_A_GLY_174,1bnkA.pdb_A_ASN_228,1bnkA.pdb_A_ALA_241,1bnkA.pdb_A_GLU_293,1bnkA.pdb_A_ALA_126,1bnkA.pdb_A_PRO_153,1bnkA.pdb_A_VAL_256,1bnkA.pdb_A_VAL_257,1bnkA.pdb_A_ILE_227,1bnkA.pdb_A_LEU_107,1bnkA.pdb_A_LEU_103,1bnkA.pdb_A_GLY_189,1bnkA.pdb_A_SER_286,1bnkA.pdb_A_VAL_122,1bnkA.pdb_A_ARG_138,1bnkA.pdb_A_PRO_144,1bnkA.pdb_A_ARG_147,1bnkA.pdb_A_ARG_145,1bnkA.pdb_A_HIS_82,1bnkA.pdb_A_VAL_242,1bnkA.pdb_A_ARG_141,1bnkA.pdb_A_ALA_226,1bnkA.pdb_A_SER_282,1bnkA.pdb_A_LEU_214,1hiv.pdb_A_ILE_13,1hiv.pdb_A_ILE_15,1hiv.pdb_A_ARG_87,1hiv.pdb_A_LEU_33,1hiv.pdb_A_SER_37,1hiv.pdb_A_THR_80,1hiv.pdb_A_TYR_59,1hiv.pdb_A_GLY_86,1hiv.pdb_A_ASP_60,1hiv.pdb_A_PHE_53,1hiv.pdb_A_GLY_94,1hiv.pdb_A_LEU_38,1hiv.pdb_A_ILE_93,1hiv.pdb_A_GLY_16,1hiv.pdb_A_GLY_17,1hiv.pdb_A_THR_91,1hiv.pdb_A_THR_96,1hiv.pdb_A_VAL_11,1hiv.pdb_A_LYS_43,1hiv.pdb_A_THR_12,1hiv.pdb_A_PRO_39,1hiv.pdb_A_LYS_45,1hiv.pdb_A_PRO_44,1hiv.pdb_A_MET_36,1hiv.pdb_A_GLU_21,1hiv.pdb_A_VAL_75,1hiv.pdb_A_LYS_14,1hiv.pdb_A_LEU_10,1hiv.pdb_A_GLY_27,1hiv.pdb_A_LEU_97,1hiv.pdb_A_TRP_42,1hiv.pdb_A_LEU_90,1hiv.pdb_A_GLN_58,1hiv.pdb_A_PRO_1,1hiv.pdb_A_VAL_82,1hiv.pdb_A_MET_46,1hiv.pdb_A_ALA_71,1hiv.pdb_A_GLN_2,1hiv.pdb_A_PRO_9,1hiv.pdb_A_LEU_19,1hiv.pdb_A_GLN_7,1hiv.pdb_A_LEU_24,1hiv.pdb_A_LEU_23,1hiv.pdb_A_THR_74,1hiv.pdb_A_VAL_77,1hiv.pdb_A_LYS_20,1hiv.pdb_A_GLU_34,1hiv.pdb_A_GLU_35,1hiv.pdb_A_ALA_22,1hiv.pdb_A_ASP_30,1hiv.pdb_A_GLN_61,1hiv.pdb_A_ARG_41,1hiv.pdb_A_ILE_54,1hiv.pdb_A_ALA_28,1hiv.pdb_A_LEU_76,1hiv.pdb_A_GLY_48,1hiv.pdb_A_GLY_49,1hiv.pdb_A_ILE_62,1hiv.pdb_A_LEU_5,1hiv.pdb_A_ASP_25,1hiv.pdb_A_GLY_40,1hiv.pdb_A_ASP_29,1hiv.pdb_A_CYS_95,1hiv.pdb_A_PRO_79,1hiv.pdb_A_PHE_99,1hiv.pdb_A_HIS_69,1hiv.pdb_A_ILE_47,1hiv.pdb_A_THR_4,1hiv.pdb_A_LEU_89,1hiv.pdb_A_ILE_50,1hiv.pdb_A_VAL_56,1hiv.pdb_A_GLY_51,1hiv.pdb_A_GLY_52,1hiv.pdb_A_ASN_98,1hiv.pdb_A_TRP_6,1hiv.pdb_A_GLU_65,1hiv.pdb_A_PRO_81,1hiv.pdb_A_ILE_84,1hiv.pdb_A_ILE_85,1hiv.pdb_A_GLY_68,1hiv.pdb_A_ARG_8,1hiv.pdb_A_LYS_55,1hiv.pdb_A_ARG_57,1hiv.pdb_A_THR_26,1hiv.pdb_A_ASN_88,1hiv.pdb_A_LYS_70,1hiv.pdb_A_ILE_64,1hiv.pdb_A_ILE_66,1hiv.pdb_A_ASN_83,1hiv.pdb_A_GLN_92,1hiv.pdb_A_ILE_72,1hiv.pdb_A_LEU_63,1hiv.pdb_A_GLY_78,1hiv.pdb_A_VAL_32,1hiv.pdb_A_GLN_18,1hiv.pdb_A_GLY_73,1hiv.pdb_A_THR_31,1zg4.pdb_A_GLY_236,1zg4.pdb_A_GLY_116,1zg4.pdb_A_GLY_238,1zg4.pdb_A_TYR_105,1zg4.pdb_A_PRO_174,1zg4.pdb_A_ARG_83,1zg4.pdb_A_MET_155,1zg4.pdb_A_ASP_176,1zg4.pdb_A_PRO_183,1zg4.pdb_A_ASP_179,1zg4.pdb_A_HIS_96,1zg4.pdb_A_ILE_208,1zg4.pdb_A_GLY_87,1zg4.pdb_A_GLY_92,1zg4.pdb_A_TRP_165,1zg4.pdb_A_GLN_39,1zg4.pdb_A_THR_141,1zg4.pdb_A_SER_106,1zg4.pdb_A_ALA_134,1zg4.pdb_A_ALA_135,1zg4.pdb_A_SER_223,1zg4.pdb_A_LEU_190,1zg4.pdb_A_LEU_193,1zg4.pdb_A_THR_149,1zg4.pdb_A_PRO_167,1zg4.pdb_A_LEU_198,1zg4.pdb_A_LEU_199,1zg4.pdb_A_ASP_163,1zg4.pdb_A_LEU_194,1zg4.pdb_A_ILE_95,1zg4.pdb_A_ALA_248,1zg4.pdb_A_THR_140,1zg4.pdb_A_SER_235,1zg4.pdb_A_THR_133,1zg4.pdb_A_ASN_52,1zg4.pdb_A_PHE_66,1zg4.pdb_A_PHE_60,1zg4.pdb_A_ARG_204,1zg4.pdb_A_SER_59,1zg4.pdb_A_LYS_192,1zg4.pdb_A_GLU_28,1zg4.pdb_A_LEU_91,1zg4.pdb_A_GLY_143,1zg4.pdb_A_GLY_144,1zg4.pdb_A_PHE_72,1zg4.pdb_A_ASP_85,1zg4.pdb_A_SER_124,1zg4.pdb_A_HIS_112,1zg4.pdb_A_ARG_93,1zg4.pdb_A_THR_128,1zg4.pdb_A_ARG_94,1zg4.pdb_A_SER_53,1zg4.pdb_A_ALA_150,1zg4.pdb_A_ARG_222,1zg4.pdb_A_GLN_206,1zg4.pdb_A_GLN_205,1zg4.pdb_A_GLU_37,1zg4.pdb_A_GLY_156,1zg4.pdb_A_ALA_185,1zg4.pdb_A_ALA_187,1zg4.pdb_A_TYR_97,1zg4.pdb_A_PRO_67,1zg4.pdb_A_PRO_62,1zg4.pdb_A_ARG_43,1zg4.pdb_A_ASP_131,1zg4.pdb_A_LEU_162,1zg4.pdb_A_GLU_48,1zg4.pdb_A_GLU_104,1zg4.pdb_A_ARG_191,1zg4.pdb_A_THR_195,1zg4.pdb_A_LEU_169,1zg4.pdb_A_THR_188,1zg4.pdb_A_THR_189,1zg4.pdb_A_ALA_172,1zg4.pdb_A_LEU_152,1zg4.pdb_A_THR_180,1zg4.pdb_A_PHE_151,1zg4.pdb_A_GLU_212,1zg4.pdb_A_GLU_58,1zg4.pdb_A_THR_181,1zg4.pdb_A_GLU_63,1zg4.pdb_A_GLU_64,1zg4.pdb_A_ASP_50,1zg4.pdb_A_GLN_88,1zg4.pdb_A_GLY_218,1zg4.pdb_A_ARG_61,1zg4.pdb_A_ARG_65,1zg4.pdb_A_ASP_157,1zg4.pdb_A_HIS_153,1zg4.pdb_A_TRP_229,1zg4.pdb_A_SER_203,1zg4.pdb_A_GLY_228,1zg4.pdb_A_GLN_99,1zg4.pdb_A_HIS_158,1zg4.pdb_A_MET_186,1zg4.pdb_A_ILE_173,1zg4.pdb_A_GLN_90,1zg4.pdb_A_LYS_146,1zg4.pdb_A_MET_182,1zg4.pdb_A_ASP_38,1zg4.pdb_A_ASP_35,1zg4.pdb_A_THR_160,1zg4.pdb_A_TRP_210,1zg4.pdb_A_VAL_119,1zg4.pdb_A_PRO_219,1zg4.pdb_A_LYS_215,1zg4.pdb_A_LEU_122,1zg4.pdb_A_CYS_123,1zg4.pdb_A_ASN_154,1zg4.pdb_A_ARG_275,1zg4.pdb_A_LEU_30,1zg4.pdb_A_ASP_214,1zg4.pdb_A_GLU_147,1zg4.pdb_A_LYS_32,1zg4.pdb_A_GLU_89,1zg4.pdb_A_PRO_27,1zg4.pdb_A_LYS_34,1zg4.pdb_A_VAL_108,1zg4.pdb_A_MET_69,1zg4.pdb_A_MET_68,1zg4.pdb_A_VAL_103,1zg4.pdb_A_HIS_26,1zg4.pdb_A_LEU_113,1zg4.pdb_A_ARG_164,1zg4.pdb_A_LEU_40,1zg4.pdb_A_PHE_230,1zg4.pdb_A_ARG_161,1zg4.pdb_A_ASP_209,1zg4.pdb_A_ALA_86,1zg4.pdb_A_VAL_74,1zg4.pdb_A_ALA_202,1zg4.pdb_A_ILE_142,1zg4.pdb_A_ASN_170,1zg4.pdb_A_VAL_216,1zg4.pdb_A_LYS_234,1zg4.pdb_A_ARG_178,1zg4.pdb_A_ASN_175,1zg4.pdb_A_ASP_233,1zg4.pdb_A_ASP_115,1zg4.pdb_A_LYS_111,1zg4.pdb_A_LEU_148,1zg4.pdb_A_GLU_121,1zg4.pdb_A_PRO_107,1zg4.pdb_A_PRO_226,1zg4.pdb_A_VAL_80,1zg4.pdb_A_TYR_46,1zg4.pdb_A_ALA_79,1zg4.pdb_A_ASP_101,1zg4.pdb_A_THR_71,1zg4.pdb_A_LEU_137,1zg4.pdb_A_LEU_138,1zg4.pdb_A_GLU_110,1zg4.pdb_A_LEU_139,1zg4.pdb_A_GLU_197,1zg4.pdb_A_MET_117,1zg4.pdb_A_THR_114,1zg4.pdb_A_ALA_224,1zg4.pdb_A_SER_82,1zg4.pdb_A_THR_118,1zg4.pdb_A_ILE_56,1zg4.pdb_A_VAL_159,1zg4.pdb_A_ILE_246,1zg4.pdb_A_LEU_201,1zg4.pdb_A_LEU_76,1zg4.pdb_A_ILE_127,1zg4.pdb_A_LEU_75,1zg4.pdb_A_GLY_45,1zg4.pdb_A_LEU_207,1zg4.pdb_A_LYS_73,1zg4.pdb_A_SER_130,1zg4.pdb_A_ALA_217,1zg4.pdb_A_VAL_44,1zg4.pdb_A_GLY_41,1zg4.pdb_A_MET_129,1zg4.pdb_A_ALA_213,1zg4.pdb_A_SER_70,1zg4.pdb_A_ILE_47,1zg4.pdb_A_ILE_231,1zg4.pdb_A_THR_109,1zg4.pdb_A_ASN_100,1zg4.pdb_A_ARG_120,1zg4.pdb_A_LEU_81,1zg4.pdb_A_GLY_54,1zg4.pdb_A_GLU_177,1zg4.pdb_A_ALA_42,1zg4.pdb_A_VAL_31,1zg4.pdb_A_GLU_171,1zg4.pdb_A_ALA_125,1zg4.pdb_A_ALA_126,1zg4.pdb_A_LEU_49,1zg4.pdb_A_MET_211,1zg4.pdb_A_LEU_220,1zg4.pdb_A_LEU_57,1zg4.pdb_A_LEU_221,1zg4.pdb_A_LEU_102,1zg4.pdb_A_ASN_132,1zg4.pdb_A_LEU_51,1zg4.pdb_A_ALA_237,1zg4.pdb_A_ASN_136,1zg4.pdb_A_GLU_168,1zg4.pdb_A_LEU_225,1zg4.pdb_A_LYS_55,1zg4.pdb_A_GLU_166,1zg4.pdb_A_ALA_232,1zg4.pdb_A_THR_29,1zg4.pdb_A_CYS_77,1zg4.pdb_A_THR_200,1zg4.pdb_A_SER_98,1zg4.pdb_A_ALA_36,1zg4.pdb_A_PRO_145,1zg4.pdb_A_GLY_78,1zg4.pdb_A_ALA_227,1zg4.pdb_A_GLY_196,1zg4.pdb_A_VAL_33,2pr6.pdb_A_ASP_71,2pr6.pdb_A_VAL_90,2pr6.pdb_A_GLU_86,2pr6.pdb_A_TYR_52,2pr6.pdb_A_PHE_46,2pr6.pdb_A_ASP_76,2pr6.pdb_A_LEU_34,2pr6.pdb_A_THR_80,2pr6.pdb_A_VAL_88,2pr6.pdb_A_MET_49,2pr6.pdb_A_GLY_121,2pr6.pdb_A_PHE_102,2pr6.pdb_A_THR_89,2pr6.pdb_A_PRO_32,2pr6.pdb_A_ARG_79,2pr6.pdb_A_HIS_22,2pr6.pdb_A_ILE_92,2pr6.pdb_A_PHE_119,2pr6.pdb_A_GLY_99,2pr6.pdb_A_GLU_137,2pr6.pdb_A_PRO_38,2pr6.pdb_A_GLU_133,2pr6.pdb_A_ILE_39,2pr6.pdb_A_GLN_48,2pr6.pdb_A_GLU_131,2pr6.pdb_A_ARG_24,2pr6.pdb_A_PHE_64,2pr6.pdb_A_GLN_44,2pr6.pdb_A_VAL_75,2pr6.pdb_A_ASP_98,2pr6.pdb_A_PRO_110,2pr6.pdb_A_LYS_116,2pr6.pdb_A_GLY_26,2pr6.pdb_A_ASP_115,2pr6.pdb_A_ALA_81,2pr6.pdb_A_LYS_96,2pr6.pdb_A_LYS_97,2pr6.pdb_A_ASN_43,2pr6.pdb_A_ILE_29,2pr6.pdb_A_TYR_41,2pr6.pdb_A_ALA_73,2pr6.pdb_A_THR_127,2pr6.pdb_A_LEU_135,2pr6.pdb_A_LEU_20,2pr6.pdb_A_THR_70,2pr6.pdb_A_ASN_37,2pr6.pdb_A_GLU_114,2pr6.pdb_A_GLU_112,2pr6.pdb_A_LEU_136,2pr6.pdb_A_ASP_109,2pr6.pdb_A_GLU_35,2pr6.pdb_A_TYR_95,2pr6.pdb_A_GLN_66,2pr6.pdb_A_ASP_31,2pr6.pdb_A_ASN_77,2pr6.pdb_A_THR_117,2pr6.pdb_A_ILE_57,2pr6.pdb_A_MET_111,2pr6.pdb_A_ILE_122,2pr6.pdb_A_LYS_134,2pr6.pdb_A_ILE_126,2pr6.pdb_A_LYS_130,2pr6.pdb_A_GLU_105,2pr6.pdb_A_GLY_45,2pr6.pdb_A_VAL_47,2pr6.pdb_A_TYR_132,2pr6.pdb_A_THR_100,2pr6.pdb_A_GLU_53,2pr6.pdb_A_PRO_72,2pr6.pdb_A_ASP_21,2pr6.pdb_A_HIS_69,2pr6.pdb_A_LYS_128,2pr6.pdb_A_ASN_61,2pr6.pdb_A_ILE_113,2pr6.pdb_A_GLY_59,2pr6.pdb_A_ASP_125,2pr6.pdb_A_THR_50,2pr6.pdb_A_LEU_82,2pr6.pdb_A_ASN_104,2pr6.pdb_A_LYS_85,2pr6.pdb_A_THR_54,2pr6.pdb_A_GLY_51,2pr6.pdb_A_GLU_55,2pr6.pdb_A_ASN_107,2pr6.pdb_A_GLU_56,2pr6.pdb_A_PRO_87,2pr6.pdb_A_GLN_83,2pr6.pdb_A_ARG_63,2pr6.pdb_A_ILE_78,2pr6.pdb_A_ASN_94,2pr6.pdb_A_LEU_58,2pr6.pdb_A_ILE_108,2pr6.pdb_A_VAL_23,2pr6.pdb_A_GLY_67,2pr6.pdb_A_VAL_27,2pr6.pdb_A_VAL_28,2pr6.pdb_A_TRP_103,2pr6.pdb_A_VAL_25,2pr6.pdb_A_LEU_106,2pr6.pdb_A_ALA_33,2pr6.pdb_A_GLU_74,2pr6.pdb_A_ASN_84,2pr6.pdb_A_VAL_42,2pr6.pdb_A_VAL_40,2pr6.pdb_A_TYR_118,2pr6.pdb_A_GLN_91,2pr6.pdb_A_MET_101,2pr6.pdb_A_GLN_93,2pr6.pdb_A_LYS_68,2pr6.pdb_A_GLN_123,2pr6.pdb_A_GLN_129,2pr6.pdb_A_LEU_65,2pr6.pdb_A_VAL_120,2pr6.pdb_A_ASN_124,2pr6.pdb_A_LYS_60,2pr6.pdb_A_THR_30,2pr6.pdb_A_ASP_36,4uxz.pdb_A_GLU_85,4uxz.pdb_A_GLY_83,4uxz.pdb_A_ILE_10,4uxz.pdb_A_ILE_11,4uxz.pdb_A_ARG_81,4uxz.pdb_A_ASN_27,4uxz.pdb_A_GLU_88,4uxz.pdb_A_GLY_121,4uxz.pdb_A_GLY_91,4uxz.pdb_A_MET_66,4uxz.pdb_A_VAL_109,4uxz.pdb_A_MET_63,4uxz.pdb_A_ALA_52,4uxz.pdb_A_GLN_33,4uxz.pdb_A_VAL_101,4uxz.pdb_A_LEU_39,4uxz.pdb_A_GLY_15,4uxz.pdb_A_LEU_40,4uxz.pdb_A_LEU_115,4uxz.pdb_A_LEU_116,4uxz.pdb_A_GLY_97,4uxz.pdb_A_SER_60,4uxz.pdb_A_SER_61,4uxz.pdb_A_ARG_22,4uxz.pdb_A_SER_118,4uxz.pdb_A_TRP_47,4uxz.pdb_A_LYS_19,4uxz.pdb_A_PHE_120,4uxz.pdb_A_VAL_68,4uxz.pdb_A_GLU_28,4uxz.pdb_A_VAL_65,4uxz.pdb_A_GLY_20,4uxz.pdb_A_LYS_12,4uxz.pdb_A_ALA_77,4uxz.pdb_A_ALA_74,4uxz.pdb_A_ASP_80,4uxz.pdb_A_ILE_26,4uxz.pdb_A_HIS_119,4uxz.pdb_A_LEU_21,4uxz.pdb_A_ARG_92,4uxz.pdb_A_VAL_78,4uxz.pdb_A_VAL_79,4uxz.pdb_A_GLY_35,4uxz.pdb_A_GLU_34,4uxz.pdb_A_ALA_23,4uxz.pdb_A_THR_111,4uxz.pdb_A_GLY_6,4uxz.pdb_A_ALA_100,4uxz.pdb_A_VAL_50,4uxz.pdb_A_ALA_104,4uxz.pdb_A_ALA_29,4uxz.pdb_A_ASN_72,4uxz.pdb_A_SER_84,4uxz.pdb_A_ALA_24,4uxz.pdb_A_TRP_25,4uxz.pdb_A_LEU_71,4uxz.pdb_A_VAL_43,4uxz.pdb_A_TYR_16,4uxz.pdb_A_ALA_99,4uxz.pdb_A_VAL_62,4uxz.pdb_A_ALA_93,4uxz.pdb_A_ILE_44,4uxz.pdb_A_SER_73,4uxz.pdb_A_ILE_110,4uxz.pdb_A_PHE_7,4uxz.pdb_A_ALA_13,4uxz.pdb_A_ARG_32,4uxz.pdb_A_THR_5,4uxz.pdb_A_LEU_89,4uxz.pdb_A_ILE_114,4uxz.pdb_A_VAL_56,4uxz.pdb_A_TRP_117,4uxz.pdb_A_THR_54,4uxz.pdb_A_THR_8,4uxz.pdb_A_TRP_112,4uxz.pdb_A_ALA_45,4uxz.pdb_A_ILE_75,4uxz.pdb_A_LEU_48,4uxz.pdb_A_LEU_58,4uxz.pdb_A_LEU_57,4uxz.pdb_A_ILE_103,4uxz.pdb_A_LEU_102,4uxz.pdb_A_SER_17,4uxz.pdb_A_ILE_105,4uxz.pdb_A_ILE_82,4uxz.pdb_A_ILE_106,4uxz.pdb_A_ASP_49,4uxz.pdb_A_ARG_9,4uxz.pdb_A_PHE_31,4uxz.pdb_A_TYR_86,4uxz.pdb_A_ALA_30,4uxz.pdb_A_VAL_42,4uxz.pdb_A_SER_90,4uxz.pdb_A_HIS_87,4uxz.pdb_A_ILE_67,4uxz.pdb_A_ARG_55,4uxz.pdb_A_ALA_37,4uxz.pdb_A_SER_98,4uxz.pdb_A_LEU_64,4uxz.pdb_A_ALA_108,4uxz.pdb_A_VAL_38,4uxz.pdb_A_VAL_36,4uxz.pdb_A_TRP_18}
@attribute DGc(F)_NO numeric
@attribute Gw(F)_NO numeric
@attribute Gs(F)_NO numeric
@attribute W(F)_NO numeric
@attribute DGs_NO numeric
@attribute HBd_NO numeric
@attribute DGel_NO numeric
@attribute DGw_NO numeric
@attribute Gw(U)_NO numeric
@attribute Gs(U)_NO numeric
@attribute W(U)_NO numeric
@attribute A_NO numeric
@attribute DA_NO numeric
@attribute DAnp_NO numeric
@attribute wSp(Ap)_NO numeric
@attribute wSp(Xi)_NO numeric
@attribute wSp(DHf)_NO numeric
@attribute wSp(ECI)_NO numeric
@attribute wSp(HP)_NO numeric
@attribute wSp(IP)_NO numeric
@attribute wSp(ISA)_NO numeric
@attribute wSp(Mw)_NO numeric
@attribute wSp(None)_NO numeric
@attribute wSp(Num_Atoms)_NO numeric
@attribute wSp(TopDist)_NO numeric
@attribute wSp(L1-9)_NO numeric
@attribute wSp(Z1)_NO numeric
@attribute wSp(Z2)_NO numeric
@attribute wSp(Z3)_NO numeric
@attribute wSp(Del(G)NA1)_NO numeric
@attribute wSp(Del(G)NA10)_NO numeric
@attribute wSp(Del(G)NA2)_NO numeric
@attribute wSp(Del(G)NA3)_NO numeric
@attribute wSp(Del(G)NA4)_NO numeric
@attribute wSp(Del(G)NA5)_NO numeric
@attribute wSp(Del(G)NA6)_NO numeric
@attribute wSp(Del(G)NA7)_NO numeric
@attribute wSp(Del(G)NA8)_NO numeric
@attribute wSp(Del(G)NA9)_NO numeric
@attribute wSp(Del(G)NIA)_NO numeric
@attribute wSp(Del(G)NMax)_NO numeric
@attribute wSp(Del(G)NMin)_NO numeric
@attribute wSp(Del(K)IA)_NO numeric
@attribute wSp(Del(K)Max)_NO numeric
@attribute wSp(Del(K)Min)_NO numeric
@attribute wSp(Del(K)NA1)_NO numeric
@attribute wSp(Del(K)NA10)_NO numeric
@attribute wSp(Del(K)NA2)_NO numeric
@attribute wSp(Del(K)NA3)_NO numeric
@attribute wSp(Del(K)NA4)_NO numeric
@attribute wSp(Del(K)NA5)_NO numeric
@attribute wSp(Del(K)NA6)_NO numeric
@attribute wSp(Del(K)NA7)_NO numeric
@attribute wSp(Del(K)NA8)_NO numeric
@attribute wSp(Del(K)NA9)_NO numeric
@attribute wSp(Del(Rho)NA1)_NO numeric
@attribute wSp(Del(Rho)NA10)_NO numeric
@attribute wSp(Del(Rho)NA2)_NO numeric
@attribute wSp(Del(Rho)NA3)_NO numeric
@attribute wSp(Del(Rho)NA4)_NO numeric
@attribute wSp(Del(Rho)NA5)_NO numeric
@attribute wSp(Del(Rho)NA6)_NO numeric
@attribute wSp(Del(Rho)NA7)_NO numeric
@attribute wSp(Del(Rho)NA8)_NO numeric
@attribute wSp(Del(Rho)NA9)_NO numeric
@attribute wSp(Del(Rho)NIA)_NO numeric
@attribute wSp(Del(Rho)NMax)_NO numeric
@attribute wSp(Del(Rho)NMin)_NO numeric
@attribute wSp(EP1)_NO numeric
@attribute wSp(EP10)_NO numeric
@attribute wSp(EP2)_NO numeric
@attribute wSp(EP3)_NO numeric
@attribute wSp(EP4)_NO numeric
@attribute wSp(EP5)_NO numeric
@attribute wSp(EP6)_NO numeric
@attribute wSp(EP7)_NO numeric
@attribute wSp(EP8)_NO numeric
@attribute wSp(EP9)_NO numeric
@attribute wSp(Energy)_NO numeric
@attribute wSp(Fuk)_NO numeric
@attribute wSp(Fuk1)_NO numeric
@attribute wSp(Fuk10)_NO numeric
@attribute wSp(Fuk2)_NO numeric
@attribute wSp(Fuk3)_NO numeric
@attribute wSp(Fuk4)_NO numeric
@attribute wSp(Fuk5)_NO numeric
@attribute wSp(Fuk6)_NO numeric
@attribute wSp(Fuk7)_NO numeric
@attribute wSp(Fuk8)_NO numeric
@attribute wSp(Fuk9)_NO numeric
@attribute wSp(FukMax)_NO numeric
@attribute wSp(FukMin)_NO numeric
@attribute wSp(Lapl)_NO numeric
@attribute wSp(Lapl1)_NO numeric
@attribute wSp(Lapl10)_NO numeric
@attribute wSp(Lapl2)_NO numeric
@attribute wSp(Lapl3)_NO numeric
@attribute wSp(Lapl4)_NO numeric
@attribute wSp(Lapl5)_NO numeric
@attribute wSp(Lapl6)_NO numeric
@attribute wSp(Lapl7)_NO numeric
@attribute wSp(Lapl8)_NO numeric
@attribute wSp(Lapl9)_NO numeric
@attribute wSp(LaplMax)_NO numeric
@attribute wSp(LaplMin)_NO numeric
@attribute wSp(PIP1)_NO numeric
@attribute wSp(PIP10)_NO numeric
@attribute wSp(PIP11)_NO numeric
@attribute wSp(PIP12)_NO numeric
@attribute wSp(PIP13)_NO numeric
@attribute wSp(PIP14)_NO numeric
@attribute wSp(PIP15)_NO numeric
@attribute wSp(PIP16)_NO numeric
@attribute wSp(PIP17)_NO numeric
@attribute wSp(PIP18)_NO numeric
@attribute wSp(PIP19)_NO numeric
@attribute wSp(PIP2)_NO numeric
@attribute wSp(PIP20)_NO numeric
@attribute wSp(PIP3)_NO numeric
@attribute wSp(PIP4)_NO numeric
@attribute wSp(PIP5)_NO numeric
@attribute wSp(PIP6)_NO numeric
@attribute wSp(PIP7)_NO numeric
@attribute wSp(PIP8)_NO numeric
@attribute wSp(PIP9)_NO numeric
@attribute wSp(PIPAvg)_NO numeric
@attribute wSp(PIPMax)_NO numeric
@attribute wSp(PIPMin)_NO numeric
@attribute wSp(Population)_NO numeric
@attribute wSp(SIDel(G)N)_NO numeric
@attribute wSp(SIDel(K)N)_NO numeric
@attribute wSp(SIDel(Rho)N)_NO numeric
@attribute wSp(SIEP)_NO numeric
@attribute wSp(SIEPA1)_NO numeric
@attribute wSp(SIEPA10)_NO numeric
@attribute wSp(SIEPA2)_NO numeric
@attribute wSp(SIEPA3)_NO numeric
@attribute wSp(SIEPA4)_NO numeric
@attribute wSp(SIEPA5)_NO numeric
@attribute wSp(SIEPA6)_NO numeric
@attribute wSp(SIEPA7)_NO numeric
@attribute wSp(SIEPA8)_NO numeric
@attribute wSp(SIEPA9)_NO numeric
@attribute wSp(SIEPIA)_NO numeric
@attribute wSp(SIEPMax)_NO numeric
@attribute wSp(SIEPMin)_NO numeric
@attribute wSp(SIG)_NO numeric
@attribute wSp(SIGA1)_NO numeric
@attribute wSp(SIGA10)_NO numeric
@attribute wSp(SIGA2)_NO numeric
@attribute wSp(SIGA3)_NO numeric
@attribute wSp(SIGA4)_NO numeric
@attribute wSp(SIGA5)_NO numeric
@attribute wSp(SIGA6)_NO numeric
@attribute wSp(SIGA7)_NO numeric
@attribute wSp(SIGA8)_NO numeric
@attribute wSp(SIGA9)_NO numeric
@attribute wSp(SIGIA)_NO numeric
@attribute wSp(SIGMax)_NO numeric
@attribute wSp(SIGMin)_NO numeric
@attribute wSp(SIK)_NO numeric
@attribute wSp(SIKA1)_NO numeric
@attribute wSp(SIKA10)_NO numeric
@attribute wSp(SIKA2)_NO numeric
@attribute wSp(SIKA3)_NO numeric
@attribute wSp(SIKA4)_NO numeric
@attribute wSp(SIKA5)_NO numeric
@attribute wSp(SIKA6)_NO numeric
@attribute wSp(SIKA7)_NO numeric
@attribute wSp(SIKA8)_NO numeric
@attribute wSp(SIKA9)_NO numeric
@attribute wSp(SIKIA)_NO numeric
@attribute wSp(SIKMax)_NO numeric
@attribute wSp(SIKMin)_NO numeric
@attribute wSp(SurfArea)_NO numeric
@attribute wSp(VOLTAE)_NO numeric
@attribute lnFD_NO numeric
@attribute wR2(Ap)_NO numeric
@attribute wR2(Xi)_NO numeric
@attribute wR2(DHf)_NO numeric
@attribute wR2(ECI)_NO numeric
@attribute wR2(HP)_NO numeric
@attribute wR2(IP)_NO numeric
@attribute wR2(ISA)_NO numeric
@attribute wR2(Mw)_NO numeric
@attribute wR2(None)_NO numeric
@attribute wR2(Num_Atoms)_NO numeric
@attribute wR2(TopDist)_NO numeric
@attribute wR2(L1-9)_NO numeric
@attribute wR2(Z1)_NO numeric
@attribute wR2(Z2)_NO numeric
@attribute wR2(Z3)_NO numeric
@attribute wR2(Del(G)NA1)_NO numeric
@attribute wR2(Del(G)NA10)_NO numeric
@attribute wR2(Del(G)NA2)_NO numeric
@attribute wR2(Del(G)NA3)_NO numeric
@attribute wR2(Del(G)NA4)_NO numeric
@attribute wR2(Del(G)NA5)_NO numeric
@attribute wR2(Del(G)NA6)_NO numeric
@attribute wR2(Del(G)NA7)_NO numeric
@attribute wR2(Del(G)NA8)_NO numeric
@attribute wR2(Del(G)NA9)_NO numeric
@attribute wR2(Del(G)NIA)_NO numeric
@attribute wR2(Del(G)NMax)_NO numeric
@attribute wR2(Del(G)NMin)_NO numeric
@attribute wR2(Del(K)IA)_NO numeric
@attribute wR2(Del(K)Max)_NO numeric
@attribute wR2(Del(K)Min)_NO numeric
@attribute wR2(Del(K)NA1)_NO numeric
@attribute wR2(Del(K)NA10)_NO numeric
@attribute wR2(Del(K)NA2)_NO numeric
@attribute wR2(Del(K)NA3)_NO numeric
@attribute wR2(Del(K)NA4)_NO numeric
@attribute wR2(Del(K)NA5)_NO numeric
@attribute wR2(Del(K)NA6)_NO numeric
@attribute wR2(Del(K)NA7)_NO numeric
@attribute wR2(Del(K)NA8)_NO numeric
@attribute wR2(Del(K)NA9)_NO numeric
@attribute wR2(Del(Rho)NA1)_NO numeric
@attribute wR2(Del(Rho)NA10)_NO numeric
@attribute wR2(Del(Rho)NA2)_NO numeric
@attribute wR2(Del(Rho)NA3)_NO numeric
@attribute wR2(Del(Rho)NA4)_NO numeric
@attribute wR2(Del(Rho)NA5)_NO numeric
@attribute wR2(Del(Rho)NA6)_NO numeric
@attribute wR2(Del(Rho)NA7)_NO numeric
@attribute wR2(Del(Rho)NA8)_NO numeric
@attribute wR2(Del(Rho)NA9)_NO numeric
@attribute wR2(Del(Rho)NIA)_NO numeric
@attribute wR2(Del(Rho)NMax)_NO numeric
@attribute wR2(Del(Rho)NMin)_NO numeric
@attribute wR2(EP1)_NO numeric
@attribute wR2(EP10)_NO numeric
@attribute wR2(EP2)_NO numeric
@attribute wR2(EP3)_NO numeric
@attribute wR2(EP4)_NO numeric
@attribute wR2(EP5)_NO numeric
@attribute wR2(EP6)_NO numeric
@attribute wR2(EP7)_NO numeric
@attribute wR2(EP8)_NO numeric
@attribute wR2(EP9)_NO numeric
@attribute wR2(Energy)_NO numeric
@attribute wR2(Fuk)_NO numeric
@attribute wR2(Fuk1)_NO numeric
@attribute wR2(Fuk10)_NO numeric
@attribute wR2(Fuk2)_NO numeric
@attribute wR2(Fuk3)_NO numeric
@attribute wR2(Fuk4)_NO numeric
@attribute wR2(Fuk5)_NO numeric
@attribute wR2(Fuk6)_NO numeric
@attribute wR2(Fuk7)_NO numeric
@attribute wR2(Fuk8)_NO numeric
@attribute wR2(Fuk9)_NO numeric
@attribute wR2(FukMax)_NO numeric
@attribute wR2(FukMin)_NO numeric
@attribute wR2(Lapl)_NO numeric
@attribute wR2(Lapl1)_NO numeric
@attribute wR2(Lapl10)_NO numeric
@attribute wR2(Lapl2)_NO numeric
@attribute wR2(Lapl3)_NO numeric
@attribute wR2(Lapl4)_NO numeric
@attribute wR2(Lapl5)_NO numeric
@attribute wR2(Lapl6)_NO numeric
@attribute wR2(Lapl7)_NO numeric
@attribute wR2(Lapl8)_NO numeric
@attribute wR2(Lapl9)_NO numeric
@attribute wR2(LaplMax)_NO numeric
@attribute wR2(LaplMin)_NO numeric
@attribute wR2(PIP1)_NO numeric
@attribute wR2(PIP10)_NO numeric
@attribute wR2(PIP11)_NO numeric
@attribute wR2(PIP12)_NO numeric
@attribute wR2(PIP13)_NO numeric
@attribute wR2(PIP14)_NO numeric
@attribute wR2(PIP15)_NO numeric
@attribute wR2(PIP16)_NO numeric
@attribute wR2(PIP17)_NO numeric
@attribute wR2(PIP18)_NO numeric
@attribute wR2(PIP19)_NO numeric
@attribute wR2(PIP2)_NO numeric
@attribute wR2(PIP20)_NO numeric
@attribute wR2(PIP3)_NO numeric
@attribute wR2(PIP4)_NO numeric
@attribute wR2(PIP5)_NO numeric
@attribute wR2(PIP6)_NO numeric
@attribute wR2(PIP7)_NO numeric
@attribute wR2(PIP8)_NO numeric
@attribute wR2(PIP9)_NO numeric
@attribute wR2(PIPAvg)_NO numeric
@attribute wR2(PIPMax)_NO numeric
@attribute wR2(PIPMin)_NO numeric
@attribute wR2(Population)_NO numeric
@attribute wR2(SIDel(G)N)_NO numeric
@attribute wR2(SIDel(K)N)_NO numeric
@attribute wR2(SIDel(Rho)N)_NO numeric
@attribute wR2(SIEP)_NO numeric
@attribute wR2(SIEPA1)_NO numeric
@attribute wR2(SIEPA10)_NO numeric
@attribute wR2(SIEPA2)_NO numeric
@attribute wR2(SIEPA3)_NO numeric
@attribute wR2(SIEPA4)_NO numeric
@attribute wR2(SIEPA5)_NO numeric
@attribute wR2(SIEPA6)_NO numeric
@attribute wR2(SIEPA7)_NO numeric
@attribute wR2(SIEPA8)_NO numeric
@attribute wR2(SIEPA9)_NO numeric
@attribute wR2(SIEPIA)_NO numeric
@attribute wR2(SIEPMax)_NO numeric
@attribute wR2(SIEPMin)_NO numeric
@attribute wR2(SIG)_NO numeric
@attribute wR2(SIGA1)_NO numeric
@attribute wR2(SIGA10)_NO numeric
@attribute wR2(SIGA2)_NO numeric
@attribute wR2(SIGA3)_NO numeric
@attribute wR2(SIGA4)_NO numeric
@attribute wR2(SIGA5)_NO numeric
@attribute wR2(SIGA6)_NO numeric
@attribute wR2(SIGA7)_NO numeric
@attribute wR2(SIGA8)_NO numeric
@attribute wR2(SIGA9)_NO numeric
@attribute wR2(SIGIA)_NO numeric
@attribute wR2(SIGMax)_NO numeric
@attribute wR2(SIGMin)_NO numeric
@attribute wR2(SIK)_NO numeric
@attribute wR2(SIKA1)_NO numeric
@attribute wR2(SIKA10)_NO numeric
@attribute wR2(SIKA2)_NO numeric
@attribute wR2(SIKA3)_NO numeric
@attribute wR2(SIKA4)_NO numeric
@attribute wR2(SIKA5)_NO numeric
@attribute wR2(SIKA6)_NO numeric
@attribute wR2(SIKA7)_NO numeric
@attribute wR2(SIKA8)_NO numeric
@attribute wR2(SIKA9)_NO numeric
@attribute wR2(SIKIA)_NO numeric
@attribute wR2(SIKMax)_NO numeric
@attribute wR2(SIKMin)_NO numeric
@attribute wR2(SurfArea)_NO numeric
@attribute wR2(VOLTAE)_NO numeric
@attribute wDHBd(Ap)_NO numeric
@attribute wDHBd(Xi)_NO numeric
@attribute wDHBd(DHf)_NO numeric
@attribute wDHBd(ECI)_NO numeric
@attribute wDHBd(HP)_NO numeric
@attribute wDHBd(IP)_NO numeric
@attribute wDHBd(ISA)_NO numeric
@attribute wDHBd(Mw)_NO numeric
@attribute wDHBd(None)_NO numeric
@attribute wDHBd(Num_Atoms)_NO numeric
@attribute wDHBd(TopDist)_NO numeric
@attribute wDHBd(L1-9)_NO numeric
@attribute wDHBd(Z1)_NO numeric
@attribute wDHBd(Z2)_NO numeric
@attribute wDHBd(Z3)_NO numeric
@attribute wDHBd(Del(G)NA1)_NO numeric
@attribute wDHBd(Del(G)NA10)_NO numeric
@attribute wDHBd(Del(G)NA2)_NO numeric
@attribute wDHBd(Del(G)NA3)_NO numeric
@attribute wDHBd(Del(G)NA4)_NO numeric
@attribute wDHBd(Del(G)NA5)_NO numeric
@attribute wDHBd(Del(G)NA6)_NO numeric
@attribute wDHBd(Del(G)NA7)_NO numeric
@attribute wDHBd(Del(G)NA8)_NO numeric
@attribute wDHBd(Del(G)NA9)_NO numeric
@attribute wDHBd(Del(G)NIA)_NO numeric
@attribute wDHBd(Del(G)NMax)_NO numeric
@attribute wDHBd(Del(G)NMin)_NO numeric
@attribute wDHBd(Del(K)IA)_NO numeric
@attribute wDHBd(Del(K)Max)_NO numeric
@attribute wDHBd(Del(K)Min)_NO numeric
@attribute wDHBd(Del(K)NA1)_NO numeric
@attribute wDHBd(Del(K)NA10)_NO numeric
@attribute wDHBd(Del(K)NA2)_NO numeric
@attribute wDHBd(Del(K)NA3)_NO numeric
@attribute wDHBd(Del(K)NA4)_NO numeric
@attribute wDHBd(Del(K)NA5)_NO numeric
@attribute wDHBd(Del(K)NA6)_NO numeric
@attribute wDHBd(Del(K)NA7)_NO numeric
@attribute wDHBd(Del(K)NA8)_NO numeric
@attribute wDHBd(Del(K)NA9)_NO numeric
@attribute wDHBd(Del(Rho)NA1)_NO numeric
@attribute wDHBd(Del(Rho)NA10)_NO numeric
@attribute wDHBd(Del(Rho)NA2)_NO numeric
@attribute wDHBd(Del(Rho)NA3)_NO numeric
@attribute wDHBd(Del(Rho)NA4)_NO numeric
@attribute wDHBd(Del(Rho)NA5)_NO numeric
@attribute wDHBd(Del(Rho)NA6)_NO numeric
@attribute wDHBd(Del(Rho)NA7)_NO numeric
@attribute wDHBd(Del(Rho)NA8)_NO numeric
@attribute wDHBd(Del(Rho)NA9)_NO numeric
@attribute wDHBd(Del(Rho)NIA)_NO numeric
@attribute wDHBd(Del(Rho)NMax)_NO numeric
@attribute wDHBd(Del(Rho)NMin)_NO numeric
@attribute wDHBd(EP1)_NO numeric
@attribute wDHBd(EP10)_NO numeric
@attribute wDHBd(EP2)_NO numeric
@attribute wDHBd(EP3)_NO numeric
@attribute wDHBd(EP4)_NO numeric
@attribute wDHBd(EP5)_NO numeric
@attribute wDHBd(EP6)_NO numeric
@attribute wDHBd(EP7)_NO numeric
@attribute wDHBd(EP8)_NO numeric
@attribute wDHBd(EP9)_NO numeric
@attribute wDHBd(Energy)_NO numeric
@attribute wDHBd(Fuk)_NO numeric
@attribute wDHBd(Fuk1)_NO numeric
@attribute wDHBd(Fuk10)_NO numeric
@attribute wDHBd(Fuk2)_NO numeric
@attribute wDHBd(Fuk3)_NO numeric
@attribute wDHBd(Fuk4)_NO numeric
@attribute wDHBd(Fuk5)_NO numeric
@attribute wDHBd(Fuk6)_NO numeric
@attribute wDHBd(Fuk7)_NO numeric
@attribute wDHBd(Fuk8)_NO numeric
@attribute wDHBd(Fuk9)_NO numeric
@attribute wDHBd(FukMax)_NO numeric
@attribute wDHBd(FukMin)_NO numeric
@attribute wDHBd(Lapl)_NO numeric
@attribute wDHBd(Lapl1)_NO numeric
@attribute wDHBd(Lapl10)_NO numeric
@attribute wDHBd(Lapl2)_NO numeric
@attribute wDHBd(Lapl3)_NO numeric
@attribute wDHBd(Lapl4)_NO numeric
@attribute wDHBd(Lapl5)_NO numeric
@attribute wDHBd(Lapl6)_NO numeric
@attribute wDHBd(Lapl7)_NO numeric
@attribute wDHBd(Lapl8)_NO numeric
@attribute wDHBd(Lapl9)_NO numeric
@attribute wDHBd(LaplMax)_NO numeric
@attribute wDHBd(LaplMin)_NO numeric
@attribute wDHBd(PIP1)_NO numeric
@attribute wDHBd(PIP10)_NO numeric
@attribute wDHBd(PIP11)_NO numeric
@attribute wDHBd(PIP12)_NO numeric
@attribute wDHBd(PIP13)_NO numeric
@attribute wDHBd(PIP14)_NO numeric
@attribute wDHBd(PIP15)_NO numeric
@attribute wDHBd(PIP16)_NO numeric
@attribute wDHBd(PIP17)_NO numeric
@attribute wDHBd(PIP18)_NO numeric
@attribute wDHBd(PIP19)_NO numeric
@attribute wDHBd(PIP2)_NO numeric
@attribute wDHBd(PIP20)_NO numeric
@attribute wDHBd(PIP3)_NO numeric
@attribute wDHBd(PIP4)_NO numeric
@attribute wDHBd(PIP5)_NO numeric
@attribute wDHBd(PIP6)_NO numeric
@attribute wDHBd(PIP7)_NO numeric
@attribute wDHBd(PIP8)_NO numeric
@attribute wDHBd(PIP9)_NO numeric
@attribute wDHBd(PIPAvg)_NO numeric
@attribute wDHBd(PIPMax)_NO numeric
@attribute wDHBd(PIPMin)_NO numeric
@attribute wDHBd(Population)_NO numeric
@attribute wDHBd(SIDel(G)N)_NO numeric
@attribute wDHBd(SIDel(K)N)_NO numeric
@attribute wDHBd(SIDel(Rho)N)_NO numeric
@attribute wDHBd(SIEP)_NO numeric
@attribute wDHBd(SIEPA1)_NO numeric
@attribute wDHBd(SIEPA10)_NO numeric
@attribute wDHBd(SIEPA2)_NO numeric
@attribute wDHBd(SIEPA3)_NO numeric
@attribute wDHBd(SIEPA4)_NO numeric
@attribute wDHBd(SIEPA5)_NO numeric
@attribute wDHBd(SIEPA6)_NO numeric
@attribute wDHBd(SIEPA7)_NO numeric
@attribute wDHBd(SIEPA8)_NO numeric
@attribute wDHBd(SIEPA9)_NO numeric
@attribute wDHBd(SIEPIA)_NO numeric
@attribute wDHBd(SIEPMax)_NO numeric
@attribute wDHBd(SIEPMin)_NO numeric
@attribute wDHBd(SIG)_NO numeric
@attribute wDHBd(SIGA1)_NO numeric
@attribute wDHBd(SIGA10)_NO numeric
@attribute wDHBd(SIGA2)_NO numeric
@attribute wDHBd(SIGA3)_NO numeric
@attribute wDHBd(SIGA4)_NO numeric
@attribute wDHBd(SIGA5)_NO numeric
@attribute wDHBd(SIGA6)_NO numeric
@attribute wDHBd(SIGA7)_NO numeric
@attribute wDHBd(SIGA8)_NO numeric
@attribute wDHBd(SIGA9)_NO numeric
@attribute wDHBd(SIGIA)_NO numeric
@attribute wDHBd(SIGMax)_NO numeric
@attribute wDHBd(SIGMin)_NO numeric
@attribute wDHBd(SIK)_NO numeric
@attribute wDHBd(SIKA1)_NO numeric
@attribute wDHBd(SIKA10)_NO numeric
@attribute wDHBd(SIKA2)_NO numeric
@attribute wDHBd(SIKA3)_NO numeric
@attribute wDHBd(SIKA4)_NO numeric
@attribute wDHBd(SIKA5)_NO numeric
@attribute wDHBd(SIKA6)_NO numeric
@attribute wDHBd(SIKA7)_NO numeric
@attribute wDHBd(SIKA8)_NO numeric
@attribute wDHBd(SIKA9)_NO numeric
@attribute wDHBd(SIKIA)_NO numeric
@attribute wDHBd(SIKMax)_NO numeric
@attribute wDHBd(SIKMin)_NO numeric
@attribute wDHBd(SurfArea)_NO numeric
@attribute wDHBd(VOLTAE)_NO numeric
@attribute wNc(Ap)_NO numeric
@attribute wNc(Xi)_NO numeric
@attribute wNc(DHf)_NO numeric
@attribute wNc(ECI)_NO numeric
@attribute wNc(HP)_NO numeric
@attribute wNc(IP)_NO numeric
@attribute wNc(ISA)_NO numeric
@attribute wNc(Mw)_NO numeric
@attribute wNc(None)_NO numeric
@attribute wNc(Num_Atoms)_NO numeric
@attribute wNc(TopDist)_NO numeric
@attribute wNc(L1-9)_NO numeric
@attribute wNc(Z1)_NO numeric
@attribute wNc(Z2)_NO numeric
@attribute wNc(Z3)_NO numeric
@attribute wNc(Del(G)NA1)_NO numeric
@attribute wNc(Del(G)NA10)_NO numeric
@attribute wNc(Del(G)NA2)_NO numeric
@attribute wNc(Del(G)NA3)_NO numeric
@attribute wNc(Del(G)NA4)_NO numeric
@attribute wNc(Del(G)NA5)_NO numeric
@attribute wNc(Del(G)NA6)_NO numeric
@attribute wNc(Del(G)NA7)_NO numeric
@attribute wNc(Del(G)NA8)_NO numeric
@attribute wNc(Del(G)NA9)_NO numeric
@attribute wNc(Del(G)NIA)_NO numeric
@attribute wNc(Del(G)NMax)_NO numeric
@attribute wNc(Del(G)NMin)_NO numeric
@attribute wNc(Del(K)IA)_NO numeric
@attribute wNc(Del(K)Max)_NO numeric
@attribute wNc(Del(K)Min)_NO numeric
@attribute wNc(Del(K)NA1)_NO numeric
@attribute wNc(Del(K)NA10)_NO numeric
@attribute wNc(Del(K)NA2)_NO numeric
@attribute wNc(Del(K)NA3)_NO numeric
@attribute wNc(Del(K)NA4)_NO numeric
@attribute wNc(Del(K)NA5)_NO numeric
@attribute wNc(Del(K)NA6)_NO numeric
@attribute wNc(Del(K)NA7)_NO numeric
@attribute wNc(Del(K)NA8)_NO numeric
@attribute wNc(Del(K)NA9)_NO numeric
@attribute wNc(Del(Rho)NA1)_NO numeric
@attribute wNc(Del(Rho)NA10)_NO numeric
@attribute wNc(Del(Rho)NA2)_NO numeric
@attribute wNc(Del(Rho)NA3)_NO numeric
@attribute wNc(Del(Rho)NA4)_NO numeric
@attribute wNc(Del(Rho)NA5)_NO numeric
@attribute wNc(Del(Rho)NA6)_NO numeric
@attribute wNc(Del(Rho)NA7)_NO numeric
@attribute wNc(Del(Rho)NA8)_NO numeric
@attribute wNc(Del(Rho)NA9)_NO numeric
@attribute wNc(Del(Rho)NIA)_NO numeric
@attribute wNc(Del(Rho)NMax)_NO numeric
@attribute wNc(Del(Rho)NMin)_NO numeric
@attribute wNc(EP1)_NO numeric
@attribute wNc(EP10)_NO numeric
@attribute wNc(EP2)_NO numeric
@attribute wNc(EP3)_NO numeric
@attribute wNc(EP4)_NO numeric
@attribute wNc(EP5)_NO numeric
@attribute wNc(EP6)_NO numeric
@attribute wNc(EP7)_NO numeric
@attribute wNc(EP8)_NO numeric
@attribute wNc(EP9)_NO numeric
@attribute wNc(Energy)_NO numeric
@attribute wNc(Fuk)_NO numeric
@attribute wNc(Fuk1)_NO numeric
@attribute wNc(Fuk10)_NO numeric
@attribute wNc(Fuk2)_NO numeric
@attribute wNc(Fuk3)_NO numeric
@attribute wNc(Fuk4)_NO numeric
@attribute wNc(Fuk5)_NO numeric
@attribute wNc(Fuk6)_NO numeric
@attribute wNc(Fuk7)_NO numeric
@attribute wNc(Fuk8)_NO numeric
@attribute wNc(Fuk9)_NO numeric
@attribute wNc(FukMax)_NO numeric
@attribute wNc(FukMin)_NO numeric
@attribute wNc(Lapl)_NO numeric
@attribute wNc(Lapl1)_NO numeric
@attribute wNc(Lapl10)_NO numeric
@attribute wNc(Lapl2)_NO numeric
@attribute wNc(Lapl3)_NO numeric
@attribute wNc(Lapl4)_NO numeric
@attribute wNc(Lapl5)_NO numeric
@attribute wNc(Lapl6)_NO numeric
@attribute wNc(Lapl7)_NO numeric
@attribute wNc(Lapl8)_NO numeric
@attribute wNc(Lapl9)_NO numeric
@attribute wNc(LaplMax)_NO numeric
@attribute wNc(LaplMin)_NO numeric
@attribute wNc(PIP1)_NO numeric
@attribute wNc(PIP10)_NO numeric
@attribute wNc(PIP11)_NO numeric
@attribute wNc(PIP12)_NO numeric
@attribute wNc(PIP13)_NO numeric
@attribute wNc(PIP14)_NO numeric
@attribute wNc(PIP15)_NO numeric
@attribute wNc(PIP16)_NO numeric
@attribute wNc(PIP17)_NO numeric
@attribute wNc(PIP18)_NO numeric
@attribute wNc(PIP19)_NO numeric
@attribute wNc(PIP2)_NO numeric
@attribute wNc(PIP20)_NO numeric
@attribute wNc(PIP3)_NO numeric
@attribute wNc(PIP4)_NO numeric
@attribute wNc(PIP5)_NO numeric
@attribute wNc(PIP6)_NO numeric
@attribute wNc(PIP7)_NO numeric
@attribute wNc(PIP8)_NO numeric
@attribute wNc(PIP9)_NO numeric
@attribute wNc(PIPAvg)_NO numeric
@attribute wNc(PIPMax)_NO numeric
@attribute wNc(PIPMin)_NO numeric
@attribute wNc(Population)_NO numeric
@attribute wNc(SIDel(G)N)_NO numeric
@attribute wNc(SIDel(K)N)_NO numeric
@attribute wNc(SIDel(Rho)N)_NO numeric
@attribute wNc(SIEP)_NO numeric
@attribute wNc(SIEPA1)_NO numeric
@attribute wNc(SIEPA10)_NO numeric
@attribute wNc(SIEPA2)_NO numeric
@attribute wNc(SIEPA3)_NO numeric
@attribute wNc(SIEPA4)_NO numeric
@attribute wNc(SIEPA5)_NO numeric
@attribute wNc(SIEPA6)_NO numeric
@attribute wNc(SIEPA7)_NO numeric
@attribute wNc(SIEPA8)_NO numeric
@attribute wNc(SIEPA9)_NO numeric
@attribute wNc(SIEPIA)_NO numeric
@attribute wNc(SIEPMax)_NO numeric
@attribute wNc(SIEPMin)_NO numeric
@attribute wNc(SIG)_NO numeric
@attribute wNc(SIGA1)_NO numeric
@attribute wNc(SIGA10)_NO numeric
@attribute wNc(SIGA2)_NO numeric
@attribute wNc(SIGA3)_NO numeric
@attribute wNc(SIGA4)_NO numeric
@attribute wNc(SIGA5)_NO numeric
@attribute wNc(SIGA6)_NO numeric
@attribute wNc(SIGA7)_NO numeric
@attribute wNc(SIGA8)_NO numeric
@attribute wNc(SIGA9)_NO numeric
@attribute wNc(SIGIA)_NO numeric
@attribute wNc(SIGMax)_NO numeric
@attribute wNc(SIGMin)_NO numeric
@attribute wNc(SIK)_NO numeric
@attribute wNc(SIKA1)_NO numeric
@attribute wNc(SIKA10)_NO numeric
@attribute wNc(SIKA2)_NO numeric
@attribute wNc(SIKA3)_NO numeric
@attribute wNc(SIKA4)_NO numeric
@attribute wNc(SIKA5)_NO numeric
@attribute wNc(SIKA6)_NO numeric
@attribute wNc(SIKA7)_NO numeric
@attribute wNc(SIKA8)_NO numeric
@attribute wNc(SIKA9)_NO numeric
@attribute wNc(SIKIA)_NO numeric
@attribute wNc(SIKMax)_NO numeric
@attribute wNc(SIKMin)_NO numeric
@attribute wNc(SurfArea)_NO numeric
@attribute wNc(VOLTAE)_NO numeric
@attribute wFLC(Ap)_NO numeric
@attribute wFLC(Xi)_NO numeric
@attribute wFLC(DHf)_NO numeric
@attribute wFLC(ECI)_NO numeric
@attribute wFLC(HP)_NO numeric
@attribute wFLC(IP)_NO numeric
@attribute wFLC(ISA)_NO numeric
@attribute wFLC(Mw)_NO numeric
@attribute wFLC(None)_NO numeric
@attribute wFLC(Num_Atoms)_NO numeric
@attribute wFLC(TopDist)_NO numeric
@attribute wFLC(L1-9)_NO numeric
@attribute wFLC(Z1)_NO numeric
@attribute wFLC(Z2)_NO numeric
@attribute wFLC(Z3)_NO numeric
@attribute wFLC(Del(G)NA1)_NO numeric
@attribute wFLC(Del(G)NA10)_NO numeric
@attribute wFLC(Del(G)NA2)_NO numeric
@attribute wFLC(Del(G)NA3)_NO numeric
@attribute wFLC(Del(G)NA4)_NO numeric
@attribute wFLC(Del(G)NA5)_NO numeric
@attribute wFLC(Del(G)NA6)_NO numeric
@attribute wFLC(Del(G)NA7)_NO numeric
@attribute wFLC(Del(G)NA8)_NO numeric
@attribute wFLC(Del(G)NA9)_NO numeric
@attribute wFLC(Del(G)NIA)_NO numeric
@attribute wFLC(Del(G)NMax)_NO numeric
@attribute wFLC(Del(G)NMin)_NO numeric
@attribute wFLC(Del(K)IA)_NO numeric
@attribute wFLC(Del(K)Max)_NO numeric
@attribute wFLC(Del(K)Min)_NO numeric
@attribute wFLC(Del(K)NA1)_NO numeric
@attribute wFLC(Del(K)NA10)_NO numeric
@attribute wFLC(Del(K)NA2)_NO numeric
@attribute wFLC(Del(K)NA3)_NO numeric
@attribute wFLC(Del(K)NA4)_NO numeric
@attribute wFLC(Del(K)NA5)_NO numeric
@attribute wFLC(Del(K)NA6)_NO numeric
@attribute wFLC(Del(K)NA7)_NO numeric
@attribute wFLC(Del(K)NA8)_NO numeric
@attribute wFLC(Del(K)NA9)_NO numeric
@attribute wFLC(Del(Rho)NA1)_NO numeric
@attribute wFLC(Del(Rho)NA10)_NO numeric
@attribute wFLC(Del(Rho)NA2)_NO numeric
@attribute wFLC(Del(Rho)NA3)_NO numeric
@attribute wFLC(Del(Rho)NA4)_NO numeric
@attribute wFLC(Del(Rho)NA5)_NO numeric
@attribute wFLC(Del(Rho)NA6)_NO numeric
@attribute wFLC(Del(Rho)NA7)_NO numeric
@attribute wFLC(Del(Rho)NA8)_NO numeric
@attribute wFLC(Del(Rho)NA9)_NO numeric
@attribute wFLC(Del(Rho)NIA)_NO numeric
@attribute wFLC(Del(Rho)NMax)_NO numeric
@attribute wFLC(Del(Rho)NMin)_NO numeric
@attribute wFLC(EP1)_NO numeric
@attribute wFLC(EP10)_NO numeric
@attribute wFLC(EP2)_NO numeric
@attribute wFLC(EP3)_NO numeric
@attribute wFLC(EP4)_NO numeric
@attribute wFLC(EP5)_NO numeric
@attribute wFLC(EP6)_NO numeric
@attribute wFLC(EP7)_NO numeric
@attribute wFLC(EP8)_NO numeric
@attribute wFLC(EP9)_NO numeric
@attribute wFLC(Energy)_NO numeric
@attribute wFLC(Fuk)_NO numeric
@attribute wFLC(Fuk1)_NO numeric
@attribute wFLC(Fuk10)_NO numeric
@attribute wFLC(Fuk2)_NO numeric
@attribute wFLC(Fuk3)_NO numeric
@attribute wFLC(Fuk4)_NO numeric
@attribute wFLC(Fuk5)_NO numeric
@attribute wFLC(Fuk6)_NO numeric
@attribute wFLC(Fuk7)_NO numeric
@attribute wFLC(Fuk8)_NO numeric
@attribute wFLC(Fuk9)_NO numeric
@attribute wFLC(FukMax)_NO numeric
@attribute wFLC(FukMin)_NO numeric
@attribute wFLC(Lapl)_NO numeric
@attribute wFLC(Lapl1)_NO numeric
@attribute wFLC(Lapl10)_NO numeric
@attribute wFLC(Lapl2)_NO numeric
@attribute wFLC(Lapl3)_NO numeric
@attribute wFLC(Lapl4)_NO numeric
@attribute wFLC(Lapl5)_NO numeric
@attribute wFLC(Lapl6)_NO numeric
@attribute wFLC(Lapl7)_NO numeric
@attribute wFLC(Lapl8)_NO numeric
@attribute wFLC(Lapl9)_NO numeric
@attribute wFLC(LaplMax)_NO numeric
@attribute wFLC(LaplMin)_NO numeric
@attribute wFLC(PIP1)_NO numeric
@attribute wFLC(PIP10)_NO numeric
@attribute wFLC(PIP11)_NO numeric
@attribute wFLC(PIP12)_NO numeric
@attribute wFLC(PIP13)_NO numeric
@attribute wFLC(PIP14)_NO numeric
@attribute wFLC(PIP15)_NO numeric
@attribute wFLC(PIP16)_NO numeric
@attribute wFLC(PIP17)_NO numeric
@attribute wFLC(PIP18)_NO numeric
@attribute wFLC(PIP19)_NO numeric
@attribute wFLC(PIP2)_NO numeric
@attribute wFLC(PIP20)_NO numeric
@attribute wFLC(PIP3)_NO numeric
@attribute wFLC(PIP4)_NO numeric
@attribute wFLC(PIP5)_NO numeric
@attribute wFLC(PIP6)_NO numeric
@attribute wFLC(PIP7)_NO numeric
@attribute wFLC(PIP8)_NO numeric
@attribute wFLC(PIP9)_NO numeric
@attribute wFLC(PIPAvg)_NO numeric
@attribute wFLC(PIPMax)_NO numeric
@attribute wFLC(PIPMin)_NO numeric
@attribute wFLC(Population)_NO numeric
@attribute wFLC(SIDel(G)N)_NO numeric
@attribute wFLC(SIDel(K)N)_NO numeric
@attribute wFLC(SIDel(Rho)N)_NO numeric
@attribute wFLC(SIEP)_NO numeric
@attribute wFLC(SIEPA1)_NO numeric
@attribute wFLC(SIEPA10)_NO numeric
@attribute wFLC(SIEPA2)_NO numeric
@attribute wFLC(SIEPA3)_NO numeric
@attribute wFLC(SIEPA4)_NO numeric
@attribute wFLC(SIEPA5)_NO numeric
@attribute wFLC(SIEPA6)_NO numeric
@attribute wFLC(SIEPA7)_NO numeric
@attribute wFLC(SIEPA8)_NO numeric
@attribute wFLC(SIEPA9)_NO numeric
@attribute wFLC(SIEPIA)_NO numeric
@attribute wFLC(SIEPMax)_NO numeric
@attribute wFLC(SIEPMin)_NO numeric
@attribute wFLC(SIG)_NO numeric
@attribute wFLC(SIGA1)_NO numeric
@attribute wFLC(SIGA10)_NO numeric
@attribute wFLC(SIGA2)_NO numeric
@attribute wFLC(SIGA3)_NO numeric
@attribute wFLC(SIGA4)_NO numeric
@attribute wFLC(SIGA5)_NO numeric
@attribute wFLC(SIGA6)_NO numeric
@attribute wFLC(SIGA7)_NO numeric
@attribute wFLC(SIGA8)_NO numeric
@attribute wFLC(SIGA9)_NO numeric
@attribute wFLC(SIGIA)_NO numeric
@attribute wFLC(SIGMax)_NO numeric
@attribute wFLC(SIGMin)_NO numeric
@attribute wFLC(SIK)_NO numeric
@attribute wFLC(SIKA1)_NO numeric
@attribute wFLC(SIKA10)_NO numeric
@attribute wFLC(SIKA2)_NO numeric
@attribute wFLC(SIKA3)_NO numeric
@attribute wFLC(SIKA4)_NO numeric
@attribute wFLC(SIKA5)_NO numeric
@attribute wFLC(SIKA6)_NO numeric
@attribute wFLC(SIKA7)_NO numeric
@attribute wFLC(SIKA8)_NO numeric
@attribute wFLC(SIKA9)_NO numeric
@attribute wFLC(SIKIA)_NO numeric
@attribute wFLC(SIKMax)_NO numeric
@attribute wFLC(SIKMin)_NO numeric
@attribute wFLC(SurfArea)_NO numeric
@attribute wFLC(VOLTAE)_NO numeric
@attribute wNLC(Ap)_NO numeric
@attribute wNLC(Xi)_NO numeric
@attribute wNLC(DHf)_NO numeric
@attribute wNLC(ECI)_NO numeric
@attribute wNLC(HP)_NO numeric
@attribute wNLC(IP)_NO numeric
@attribute wNLC(ISA)_NO numeric
@attribute wNLC(Mw)_NO numeric
@attribute wNLC(None)_NO numeric
@attribute wNLC(Num_Atoms)_NO numeric
@attribute wNLC(TopDist)_NO numeric
@attribute wNLC(L1-9)_NO numeric
@attribute wNLC(Z1)_NO numeric
@attribute wNLC(Z2)_NO numeric
@attribute wNLC(Z3)_NO numeric
@attribute wNLC(Del(G)NA1)_NO numeric
@attribute wNLC(Del(G)NA10)_NO numeric
@attribute wNLC(Del(G)NA2)_NO numeric
@attribute wNLC(Del(G)NA3)_NO numeric
@attribute wNLC(Del(G)NA4)_NO numeric
@attribute wNLC(Del(G)NA5)_NO numeric
@attribute wNLC(Del(G)NA6)_NO numeric
@attribute wNLC(Del(G)NA7)_NO numeric
@attribute wNLC(Del(G)NA8)_NO numeric
@attribute wNLC(Del(G)NA9)_NO numeric
@attribute wNLC(Del(G)NIA)_NO numeric
@attribute wNLC(Del(G)NMax)_NO numeric
@attribute wNLC(Del(G)NMin)_NO numeric
@attribute wNLC(Del(K)IA)_NO numeric
@attribute wNLC(Del(K)Max)_NO numeric
@attribute wNLC(Del(K)Min)_NO numeric
@attribute wNLC(Del(K)NA1)_NO numeric
@attribute wNLC(Del(K)NA10)_NO numeric
@attribute wNLC(Del(K)NA2)_NO numeric
@attribute wNLC(Del(K)NA3)_NO numeric
@attribute wNLC(Del(K)NA4)_NO numeric
@attribute wNLC(Del(K)NA5)_NO numeric
@attribute wNLC(Del(K)NA6)_NO numeric
@attribute wNLC(Del(K)NA7)_NO numeric
@attribute wNLC(Del(K)NA8)_NO numeric
@attribute wNLC(Del(K)NA9)_NO numeric
@attribute wNLC(Del(Rho)NA1)_NO numeric
@attribute wNLC(Del(Rho)NA10)_NO numeric
@attribute wNLC(Del(Rho)NA2)_NO numeric
@attribute wNLC(Del(Rho)NA3)_NO numeric
@attribute wNLC(Del(Rho)NA4)_NO numeric
@attribute wNLC(Del(Rho)NA5)_NO numeric
@attribute wNLC(Del(Rho)NA6)_NO numeric
@attribute wNLC(Del(Rho)NA7)_NO numeric
@attribute wNLC(Del(Rho)NA8)_NO numeric
@attribute wNLC(Del(Rho)NA9)_NO numeric
@attribute wNLC(Del(Rho)NIA)_NO numeric
@attribute wNLC(Del(Rho)NMax)_NO numeric
@attribute wNLC(Del(Rho)NMin)_NO numeric
@attribute wNLC(EP1)_NO numeric
@attribute wNLC(EP10)_NO numeric
@attribute wNLC(EP2)_NO numeric
@attribute wNLC(EP3)_NO numeric
@attribute wNLC(EP4)_NO numeric
@attribute wNLC(EP5)_NO numeric
@attribute wNLC(EP6)_NO numeric
@attribute wNLC(EP7)_NO numeric
@attribute wNLC(EP8)_NO numeric
@attribute wNLC(EP9)_NO numeric
@attribute wNLC(Energy)_NO numeric
@attribute wNLC(Fuk)_NO numeric
@attribute wNLC(Fuk1)_NO numeric
@attribute wNLC(Fuk10)_NO numeric
@attribute wNLC(Fuk2)_NO numeric
@attribute wNLC(Fuk3)_NO numeric
@attribute wNLC(Fuk4)_NO numeric
@attribute wNLC(Fuk5)_NO numeric
@attribute wNLC(Fuk6)_NO numeric
@attribute wNLC(Fuk7)_NO numeric
@attribute wNLC(Fuk8)_NO numeric
@attribute wNLC(Fuk9)_NO numeric
@attribute wNLC(FukMax)_NO numeric
@attribute wNLC(FukMin)_NO numeric
@attribute wNLC(Lapl)_NO numeric
@attribute wNLC(Lapl1)_NO numeric
@attribute wNLC(Lapl10)_NO numeric
@attribute wNLC(Lapl2)_NO numeric
@attribute wNLC(Lapl3)_NO numeric
@attribute wNLC(Lapl4)_NO numeric
@attribute wNLC(Lapl5)_NO numeric
@attribute wNLC(Lapl6)_NO numeric
@attribute wNLC(Lapl7)_NO numeric
@attribute wNLC(Lapl8)_NO numeric
@attribute wNLC(Lapl9)_NO numeric
@attribute wNLC(LaplMax)_NO numeric
@attribute wNLC(LaplMin)_NO numeric
@attribute wNLC(PIP1)_NO numeric
@attribute wNLC(PIP10)_NO numeric
@attribute wNLC(PIP11)_NO numeric
@attribute wNLC(PIP12)_NO numeric
@attribute wNLC(PIP13)_NO numeric
@attribute wNLC(PIP14)_NO numeric
@attribute wNLC(PIP15)_NO numeric
@attribute wNLC(PIP16)_NO numeric
@attribute wNLC(PIP17)_NO numeric
@attribute wNLC(PIP18)_NO numeric
@attribute wNLC(PIP19)_NO numeric
@attribute wNLC(PIP2)_NO numeric
@attribute wNLC(PIP20)_NO numeric
@attribute wNLC(PIP3)_NO numeric
@attribute wNLC(PIP4)_NO numeric
@attribute wNLC(PIP5)_NO numeric
@attribute wNLC(PIP6)_NO numeric
@attribute wNLC(PIP7)_NO numeric
@attribute wNLC(PIP8)_NO numeric
@attribute wNLC(PIP9)_NO numeric
@attribute wNLC(PIPAvg)_NO numeric
@attribute wNLC(PIPMax)_NO numeric
@attribute wNLC(PIPMin)_NO numeric
@attribute wNLC(Population)_NO numeric
@attribute wNLC(SIDel(G)N)_NO numeric
@attribute wNLC(SIDel(K)N)_NO numeric
@attribute wNLC(SIDel(Rho)N)_NO numeric
@attribute wNLC(SIEP)_NO numeric
@attribute wNLC(SIEPA1)_NO numeric
@attribute wNLC(SIEPA10)_NO numeric
@attribute wNLC(SIEPA2)_NO numeric
@attribute wNLC(SIEPA3)_NO numeric
@attribute wNLC(SIEPA4)_NO numeric
@attribute wNLC(SIEPA5)_NO numeric
@attribute wNLC(SIEPA6)_NO numeric
@attribute wNLC(SIEPA7)_NO numeric
@attribute wNLC(SIEPA8)_NO numeric
@attribute wNLC(SIEPA9)_NO numeric
@attribute wNLC(SIEPIA)_NO numeric
@attribute wNLC(SIEPMax)_NO numeric
@attribute wNLC(SIEPMin)_NO numeric
@attribute wNLC(SIG)_NO numeric
@attribute wNLC(SIGA1)_NO numeric
@attribute wNLC(SIGA10)_NO numeric
@attribute wNLC(SIGA2)_NO numeric
@attribute wNLC(SIGA3)_NO numeric
@attribute wNLC(SIGA4)_NO numeric
@attribute wNLC(SIGA5)_NO numeric
@attribute wNLC(SIGA6)_NO numeric
@attribute wNLC(SIGA7)_NO numeric
@attribute wNLC(SIGA8)_NO numeric
@attribute wNLC(SIGA9)_NO numeric
@attribute wNLC(SIGIA)_NO numeric
@attribute wNLC(SIGMax)_NO numeric
@attribute wNLC(SIGMin)_NO numeric
@attribute wNLC(SIK)_NO numeric
@attribute wNLC(SIKA1)_NO numeric
@attribute wNLC(SIKA10)_NO numeric
@attribute wNLC(SIKA2)_NO numeric
@attribute wNLC(SIKA3)_NO numeric
@attribute wNLC(SIKA4)_NO numeric
@attribute wNLC(SIKA5)_NO numeric
@attribute wNLC(SIKA6)_NO numeric
@attribute wNLC(SIKA7)_NO numeric
@attribute wNLC(SIKA8)_NO numeric
@attribute wNLC(SIKA9)_NO numeric
@attribute wNLC(SIKIA)_NO numeric
@attribute wNLC(SIKMax)_NO numeric
@attribute wNLC(SIKMin)_NO numeric
@attribute wNLC(SurfArea)_NO numeric
@attribute wNLC(VOLTAE)_NO numeric
@attribute wCO(Ap)_NO numeric
@attribute wCO(Xi)_NO numeric
@attribute wCO(DHf)_NO numeric
@attribute wCO(ECI)_NO numeric
@attribute wCO(HP)_NO numeric
@attribute wCO(IP)_NO numeric
@attribute wCO(ISA)_NO numeric
@attribute wCO(Mw)_NO numeric
@attribute wCO(None)_NO numeric
@attribute wCO(Num_Atoms)_NO numeric
@attribute wCO(TopDist)_NO numeric
@attribute wCO(L1-9)_NO numeric
@attribute wCO(Z1)_NO numeric
@attribute wCO(Z2)_NO numeric
@attribute wCO(Z3)_NO numeric
@attribute wCO(Del(G)NA1)_NO numeric
@attribute wCO(Del(G)NA10)_NO numeric
@attribute wCO(Del(G)NA2)_NO numeric
@attribute wCO(Del(G)NA3)_NO numeric
@attribute wCO(Del(G)NA4)_NO numeric
@attribute wCO(Del(G)NA5)_NO numeric
@attribute wCO(Del(G)NA6)_NO numeric
@attribute wCO(Del(G)NA7)_NO numeric
@attribute wCO(Del(G)NA8)_NO numeric
@attribute wCO(Del(G)NA9)_NO numeric
@attribute wCO(Del(G)NIA)_NO numeric
@attribute wCO(Del(G)NMax)_NO numeric
@attribute wCO(Del(G)NMin)_NO numeric
@attribute wCO(Del(K)IA)_NO numeric
@attribute wCO(Del(K)Max)_NO numeric
@attribute wCO(Del(K)Min)_NO numeric
@attribute wCO(Del(K)NA1)_NO numeric
@attribute wCO(Del(K)NA10)_NO numeric
@attribute wCO(Del(K)NA2)_NO numeric
@attribute wCO(Del(K)NA3)_NO numeric
@attribute wCO(Del(K)NA4)_NO numeric
@attribute wCO(Del(K)NA5)_NO numeric
@attribute wCO(Del(K)NA6)_NO numeric
@attribute wCO(Del(K)NA7)_NO numeric
@attribute wCO(Del(K)NA8)_NO numeric
@attribute wCO(Del(K)NA9)_NO numeric
@attribute wCO(Del(Rho)NA1)_NO numeric
@attribute wCO(Del(Rho)NA10)_NO numeric
@attribute wCO(Del(Rho)NA2)_NO numeric
@attribute wCO(Del(Rho)NA3)_NO numeric
@attribute wCO(Del(Rho)NA4)_NO numeric
@attribute wCO(Del(Rho)NA5)_NO numeric
@attribute wCO(Del(Rho)NA6)_NO numeric
@attribute wCO(Del(Rho)NA7)_NO numeric
@attribute wCO(Del(Rho)NA8)_NO numeric
@attribute wCO(Del(Rho)NA9)_NO numeric
@attribute wCO(Del(Rho)NIA)_NO numeric
@attribute wCO(Del(Rho)NMax)_NO numeric
@attribute wCO(Del(Rho)NMin)_NO numeric
@attribute wCO(EP1)_NO numeric
@attribute wCO(EP10)_NO numeric
@attribute wCO(EP2)_NO numeric
@attribute wCO(EP3)_NO numeric
@attribute wCO(EP4)_NO numeric
@attribute wCO(EP5)_NO numeric
@attribute wCO(EP6)_NO numeric
@attribute wCO(EP7)_NO numeric
@attribute wCO(EP8)_NO numeric
@attribute wCO(EP9)_NO numeric
@attribute wCO(Energy)_NO numeric
@attribute wCO(Fuk)_NO numeric
@attribute wCO(Fuk1)_NO numeric
@attribute wCO(Fuk10)_NO numeric
@attribute wCO(Fuk2)_NO numeric
@attribute wCO(Fuk3)_NO numeric
@attribute wCO(Fuk4)_NO numeric
@attribute wCO(Fuk5)_NO numeric
@attribute wCO(Fuk6)_NO numeric
@attribute wCO(Fuk7)_NO numeric
@attribute wCO(Fuk8)_NO numeric
@attribute wCO(Fuk9)_NO numeric
@attribute wCO(FukMax)_NO numeric
@attribute wCO(FukMin)_NO numeric
@attribute wCO(Lapl)_NO numeric
@attribute wCO(Lapl1)_NO numeric
@attribute wCO(Lapl10)_NO numeric
@attribute wCO(Lapl2)_NO numeric
@attribute wCO(Lapl3)_NO numeric
@attribute wCO(Lapl4)_NO numeric
@attribute wCO(Lapl5)_NO numeric
@attribute wCO(Lapl6)_NO numeric
@attribute wCO(Lapl7)_NO numeric
@attribute wCO(Lapl8)_NO numeric
@attribute wCO(Lapl9)_NO numeric
@attribute wCO(LaplMax)_NO numeric
@attribute wCO(LaplMin)_NO numeric
@attribute wCO(PIP1)_NO numeric
@attribute wCO(PIP10)_NO numeric
@attribute wCO(PIP11)_NO numeric
@attribute wCO(PIP12)_NO numeric
@attribute wCO(PIP13)_NO numeric
@attribute wCO(PIP14)_NO numeric
@attribute wCO(PIP15)_NO numeric
@attribute wCO(PIP16)_NO numeric
@attribute wCO(PIP17)_NO numeric
@attribute wCO(PIP18)_NO numeric
@attribute wCO(PIP19)_NO numeric
@attribute wCO(PIP2)_NO numeric
@attribute wCO(PIP20)_NO numeric
@attribute wCO(PIP3)_NO numeric
@attribute wCO(PIP4)_NO numeric
@attribute wCO(PIP5)_NO numeric
@attribute wCO(PIP6)_NO numeric
@attribute wCO(PIP7)_NO numeric
@attribute wCO(PIP8)_NO numeric
@attribute wCO(PIP9)_NO numeric
@attribute wCO(PIPAvg)_NO numeric
@attribute wCO(PIPMax)_NO numeric
@attribute wCO(PIPMin)_NO numeric
@attribute wCO(Population)_NO numeric
@attribute wCO(SIDel(G)N)_NO numeric
@attribute wCO(SIDel(K)N)_NO numeric
@attribute wCO(SIDel(Rho)N)_NO numeric
@attribute wCO(SIEP)_NO numeric
@attribute wCO(SIEPA1)_NO numeric
@attribute wCO(SIEPA10)_NO numeric
@attribute wCO(SIEPA2)_NO numeric
@attribute wCO(SIEPA3)_NO numeric
@attribute wCO(SIEPA4)_NO numeric
@attribute wCO(SIEPA5)_NO numeric
@attribute wCO(SIEPA6)_NO numeric
@attribute wCO(SIEPA7)_NO numeric
@attribute wCO(SIEPA8)_NO numeric
@attribute wCO(SIEPA9)_NO numeric
@attribute wCO(SIEPIA)_NO numeric
@attribute wCO(SIEPMax)_NO numeric
@attribute wCO(SIEPMin)_NO numeric
@attribute wCO(SIG)_NO numeric
@attribute wCO(SIGA1)_NO numeric
@attribute wCO(SIGA10)_NO numeric
@attribute wCO(SIGA2)_NO numeric
@attribute wCO(SIGA3)_NO numeric
@attribute wCO(SIGA4)_NO numeric
@attribute wCO(SIGA5)_NO numeric
@attribute wCO(SIGA6)_NO numeric
@attribute wCO(SIGA7)_NO numeric
@attribute wCO(SIGA8)_NO numeric
@attribute wCO(SIGA9)_NO numeric
@attribute wCO(SIGIA)_NO numeric
@attribute wCO(SIGMax)_NO numeric
@attribute wCO(SIGMin)_NO numeric
@attribute wCO(SIK)_NO numeric
@attribute wCO(SIKA1)_NO numeric
@attribute wCO(SIKA10)_NO numeric
@attribute wCO(SIKA2)_NO numeric
@attribute wCO(SIKA3)_NO numeric
@attribute wCO(SIKA4)_NO numeric
@attribute wCO(SIKA5)_NO numeric
@attribute wCO(SIKA6)_NO numeric
@attribute wCO(SIKA7)_NO numeric
@attribute wCO(SIKA8)_NO numeric
@attribute wCO(SIKA9)_NO numeric
@attribute wCO(SIKIA)_NO numeric
@attribute wCO(SIKMax)_NO numeric
@attribute wCO(SIKMin)_NO numeric
@attribute wCO(SurfArea)_NO numeric
@attribute wCO(VOLTAE)_NO numeric
@attribute wLCO(Ap)_NO numeric
@attribute wLCO(Xi)_NO numeric
@attribute wLCO(DHf)_NO numeric
@attribute wLCO(ECI)_NO numeric
@attribute wLCO(HP)_NO numeric
@attribute wLCO(IP)_NO numeric
@attribute wLCO(ISA)_NO numeric
@attribute wLCO(Mw)_NO numeric
@attribute wLCO(None)_NO numeric
@attribute wLCO(Num_Atoms)_NO numeric
@attribute wLCO(TopDist)_NO numeric
@attribute wLCO(L1-9)_NO numeric
@attribute wLCO(Z1)_NO numeric
@attribute wLCO(Z2)_NO numeric
@attribute wLCO(Z3)_NO numeric
@attribute wLCO(Del(G)NA1)_NO numeric
@attribute wLCO(Del(G)NA10)_NO numeric
@attribute wLCO(Del(G)NA2)_NO numeric
@attribute wLCO(Del(G)NA3)_NO numeric
@attribute wLCO(Del(G)NA4)_NO numeric
@attribute wLCO(Del(G)NA5)_NO numeric
@attribute wLCO(Del(G)NA6)_NO numeric
@attribute wLCO(Del(G)NA7)_NO numeric
@attribute wLCO(Del(G)NA8)_NO numeric
@attribute wLCO(Del(G)NA9)_NO numeric
@attribute wLCO(Del(G)NIA)_NO numeric
@attribute wLCO(Del(G)NMax)_NO numeric
@attribute wLCO(Del(G)NMin)_NO numeric
@attribute wLCO(Del(K)IA)_NO numeric
@attribute wLCO(Del(K)Max)_NO numeric
@attribute wLCO(Del(K)Min)_NO numeric
@attribute wLCO(Del(K)NA1)_NO numeric
@attribute wLCO(Del(K)NA10)_NO numeric
@attribute wLCO(Del(K)NA2)_NO numeric
@attribute wLCO(Del(K)NA3)_NO numeric
@attribute wLCO(Del(K)NA4)_NO numeric
@attribute wLCO(Del(K)NA5)_NO numeric
@attribute wLCO(Del(K)NA6)_NO numeric
@attribute wLCO(Del(K)NA7)_NO numeric
@attribute wLCO(Del(K)NA8)_NO numeric
@attribute wLCO(Del(K)NA9)_NO numeric
@attribute wLCO(Del(Rho)NA1)_NO numeric
@attribute wLCO(Del(Rho)NA10)_NO numeric
@attribute wLCO(Del(Rho)NA2)_NO numeric
@attribute wLCO(Del(Rho)NA3)_NO numeric
@attribute wLCO(Del(Rho)NA4)_NO numeric
@attribute wLCO(Del(Rho)NA5)_NO numeric
@attribute wLCO(Del(Rho)NA6)_NO numeric
@attribute wLCO(Del(Rho)NA7)_NO numeric
@attribute wLCO(Del(Rho)NA8)_NO numeric
@attribute wLCO(Del(Rho)NA9)_NO numeric
@attribute wLCO(Del(Rho)NIA)_NO numeric
@attribute wLCO(Del(Rho)NMax)_NO numeric
@attribute wLCO(Del(Rho)NMin)_NO numeric
@attribute wLCO(EP1)_NO numeric
@attribute wLCO(EP10)_NO numeric
@attribute wLCO(EP2)_NO numeric
@attribute wLCO(EP3)_NO numeric
@attribute wLCO(EP4)_NO numeric
@attribute wLCO(EP5)_NO numeric
@attribute wLCO(EP6)_NO numeric
@attribute wLCO(EP7)_NO numeric
@attribute wLCO(EP8)_NO numeric
@attribute wLCO(EP9)_NO numeric
@attribute wLCO(Energy)_NO numeric
@attribute wLCO(Fuk)_NO numeric
@attribute wLCO(Fuk1)_NO numeric
@attribute wLCO(Fuk10)_NO numeric
@attribute wLCO(Fuk2)_NO numeric
@attribute wLCO(Fuk3)_NO numeric
@attribute wLCO(Fuk4)_NO numeric
@attribute wLCO(Fuk5)_NO numeric
@attribute wLCO(Fuk6)_NO numeric
@attribute wLCO(Fuk7)_NO numeric
@attribute wLCO(Fuk8)_NO numeric
@attribute wLCO(Fuk9)_NO numeric
@attribute wLCO(FukMax)_NO numeric
@attribute wLCO(FukMin)_NO numeric
@attribute wLCO(Lapl)_NO numeric
@attribute wLCO(Lapl1)_NO numeric
@attribute wLCO(Lapl10)_NO numeric
@attribute wLCO(Lapl2)_NO numeric
@attribute wLCO(Lapl3)_NO numeric
@attribute wLCO(Lapl4)_NO numeric
@attribute wLCO(Lapl5)_NO numeric
@attribute wLCO(Lapl6)_NO numeric
@attribute wLCO(Lapl7)_NO numeric
@attribute wLCO(Lapl8)_NO numeric
@attribute wLCO(Lapl9)_NO numeric
@attribute wLCO(LaplMax)_NO numeric
@attribute wLCO(LaplMin)_NO numeric
@attribute wLCO(PIP1)_NO numeric
@attribute wLCO(PIP10)_NO numeric
@attribute wLCO(PIP11)_NO numeric
@attribute wLCO(PIP12)_NO numeric
@attribute wLCO(PIP13)_NO numeric
@attribute wLCO(PIP14)_NO numeric
@attribute wLCO(PIP15)_NO numeric
@attribute wLCO(PIP16)_NO numeric
@attribute wLCO(PIP17)_NO numeric
@attribute wLCO(PIP18)_NO numeric
@attribute wLCO(PIP19)_NO numeric
@attribute wLCO(PIP2)_NO numeric
@attribute wLCO(PIP20)_NO numeric
@attribute wLCO(PIP3)_NO numeric
@attribute wLCO(PIP4)_NO numeric
@attribute wLCO(PIP5)_NO numeric
@attribute wLCO(PIP6)_NO numeric
@attribute wLCO(PIP7)_NO numeric
@attribute wLCO(PIP8)_NO numeric
@attribute wLCO(PIP9)_NO numeric
@attribute wLCO(PIPAvg)_NO numeric
@attribute wLCO(PIPMax)_NO numeric
@attribute wLCO(PIPMin)_NO numeric
@attribute wLCO(Population)_NO numeric
@attribute wLCO(SIDel(G)N)_NO numeric
@attribute wLCO(SIDel(K)N)_NO numeric
@attribute wLCO(SIDel(Rho)N)_NO numeric
@attribute wLCO(SIEP)_NO numeric
@attribute wLCO(SIEPA1)_NO numeric
@attribute wLCO(SIEPA10)_NO numeric
@attribute wLCO(SIEPA2)_NO numeric
@attribute wLCO(SIEPA3)_NO numeric
@attribute wLCO(SIEPA4)_NO numeric
@attribute wLCO(SIEPA5)_NO numeric
@attribute wLCO(SIEPA6)_NO numeric
@attribute wLCO(SIEPA7)_NO numeric
@attribute wLCO(SIEPA8)_NO numeric
@attribute wLCO(SIEPA9)_NO numeric
@attribute wLCO(SIEPIA)_NO numeric
@attribute wLCO(SIEPMax)_NO numeric
@attribute wLCO(SIEPMin)_NO numeric
@attribute wLCO(SIG)_NO numeric
@attribute wLCO(SIGA1)_NO numeric
@attribute wLCO(SIGA10)_NO numeric
@attribute wLCO(SIGA2)_NO numeric
@attribute wLCO(SIGA3)_NO numeric
@attribute wLCO(SIGA4)_NO numeric
@attribute wLCO(SIGA5)_NO numeric
@attribute wLCO(SIGA6)_NO numeric
@attribute wLCO(SIGA7)_NO numeric
@attribute wLCO(SIGA8)_NO numeric
@attribute wLCO(SIGA9)_NO numeric
@attribute wLCO(SIGIA)_NO numeric
@attribute wLCO(SIGMax)_NO numeric
@attribute wLCO(SIGMin)_NO numeric
@attribute wLCO(SIK)_NO numeric
@attribute wLCO(SIKA1)_NO numeric
@attribute wLCO(SIKA10)_NO numeric
@attribute wLCO(SIKA2)_NO numeric
@attribute wLCO(SIKA3)_NO numeric
@attribute wLCO(SIKA4)_NO numeric
@attribute wLCO(SIKA5)_NO numeric
@attribute wLCO(SIKA6)_NO numeric
@attribute wLCO(SIKA7)_NO numeric
@attribute wLCO(SIKA8)_NO numeric
@attribute wLCO(SIKA9)_NO numeric
@attribute wLCO(SIKIA)_NO numeric
@attribute wLCO(SIKMax)_NO numeric
@attribute wLCO(SIKMin)_NO numeric
@attribute wLCO(SurfArea)_NO numeric
@attribute wLCO(VOLTAE)_NO numeric
@attribute wRWCO(Ap)_NO numeric
@attribute wRWCO(Xi)_NO numeric
@attribute wRWCO(DHf)_NO numeric
@attribute wRWCO(ECI)_NO numeric
@attribute wRWCO(HP)_NO numeric
@attribute wRWCO(IP)_NO numeric
@attribute wRWCO(ISA)_NO numeric
@attribute wRWCO(Mw)_NO numeric
@attribute wRWCO(None)_NO numeric
@attribute wRWCO(Num_Atoms)_NO numeric
@attribute wRWCO(TopDist)_NO numeric
@attribute wRWCO(L1-9)_NO numeric
@attribute wRWCO(Z1)_NO numeric
@attribute wRWCO(Z2)_NO numeric
@attribute wRWCO(Z3)_NO numeric
@attribute wRWCO(Del(G)NA1)_NO numeric
@attribute wRWCO(Del(G)NA10)_NO numeric
@attribute wRWCO(Del(G)NA2)_NO numeric
@attribute wRWCO(Del(G)NA3)_NO numeric
@attribute wRWCO(Del(G)NA4)_NO numeric
@attribute wRWCO(Del(G)NA5)_NO numeric
@attribute wRWCO(Del(G)NA6)_NO numeric
@attribute wRWCO(Del(G)NA7)_NO numeric
@attribute wRWCO(Del(G)NA8)_NO numeric
@attribute wRWCO(Del(G)NA9)_NO numeric
@attribute wRWCO(Del(G)NIA)_NO numeric
@attribute wRWCO(Del(G)NMax)_NO numeric
@attribute wRWCO(Del(G)NMin)_NO numeric
@attribute wRWCO(Del(K)IA)_NO numeric
@attribute wRWCO(Del(K)Max)_NO numeric
@attribute wRWCO(Del(K)Min)_NO numeric
@attribute wRWCO(Del(K)NA1)_NO numeric
@attribute wRWCO(Del(K)NA10)_NO numeric
@attribute wRWCO(Del(K)NA2)_NO numeric
@attribute wRWCO(Del(K)NA3)_NO numeric
@attribute wRWCO(Del(K)NA4)_NO numeric
@attribute wRWCO(Del(K)NA5)_NO numeric
@attribute wRWCO(Del(K)NA6)_NO numeric
@attribute wRWCO(Del(K)NA7)_NO numeric
@attribute wRWCO(Del(K)NA8)_NO numeric
@attribute wRWCO(Del(K)NA9)_NO numeric
@attribute wRWCO(Del(Rho)NA1)_NO numeric
@attribute wRWCO(Del(Rho)NA10)_NO numeric
@attribute wRWCO(Del(Rho)NA2)_NO numeric
@attribute wRWCO(Del(Rho)NA3)_NO numeric
@attribute wRWCO(Del(Rho)NA4)_NO numeric
@attribute wRWCO(Del(Rho)NA5)_NO numeric
@attribute wRWCO(Del(Rho)NA6)_NO numeric
@attribute wRWCO(Del(Rho)NA7)_NO numeric
@attribute wRWCO(Del(Rho)NA8)_NO numeric
@attribute wRWCO(Del(Rho)NA9)_NO numeric
@attribute wRWCO(Del(Rho)NIA)_NO numeric
@attribute wRWCO(Del(Rho)NMax)_NO numeric
@attribute wRWCO(Del(Rho)NMin)_NO numeric
@attribute wRWCO(EP1)_NO numeric
@attribute wRWCO(EP10)_NO numeric
@attribute wRWCO(EP2)_NO numeric
@attribute wRWCO(EP3)_NO numeric
@attribute wRWCO(EP4)_NO numeric
@attribute wRWCO(EP5)_NO numeric
@attribute wRWCO(EP6)_NO numeric
@attribute wRWCO(EP7)_NO numeric
@attribute wRWCO(EP8)_NO numeric
@attribute wRWCO(EP9)_NO numeric
@attribute wRWCO(Energy)_NO numeric
@attribute wRWCO(Fuk)_NO numeric
@attribute wRWCO(Fuk1)_NO numeric
@attribute wRWCO(Fuk10)_NO numeric
@attribute wRWCO(Fuk2)_NO numeric
@attribute wRWCO(Fuk3)_NO numeric
@attribute wRWCO(Fuk4)_NO numeric
@attribute wRWCO(Fuk5)_NO numeric
@attribute wRWCO(Fuk6)_NO numeric
@attribute wRWCO(Fuk7)_NO numeric
@attribute wRWCO(Fuk8)_NO numeric
@attribute wRWCO(Fuk9)_NO numeric
@attribute wRWCO(FukMax)_NO numeric
@attribute wRWCO(FukMin)_NO numeric
@attribute wRWCO(Lapl)_NO numeric
@attribute wRWCO(Lapl1)_NO numeric
@attribute wRWCO(Lapl10)_NO numeric
@attribute wRWCO(Lapl2)_NO numeric
@attribute wRWCO(Lapl3)_NO numeric
@attribute wRWCO(Lapl4)_NO numeric
@attribute wRWCO(Lapl5)_NO numeric
@attribute wRWCO(Lapl6)_NO numeric
@attribute wRWCO(Lapl7)_NO numeric
@attribute wRWCO(Lapl8)_NO numeric
@attribute wRWCO(Lapl9)_NO numeric
@attribute wRWCO(LaplMax)_NO numeric
@attribute wRWCO(LaplMin)_NO numeric
@attribute wRWCO(PIP1)_NO numeric
@attribute wRWCO(PIP10)_NO numeric
@attribute wRWCO(PIP11)_NO numeric
@attribute wRWCO(PIP12)_NO numeric
@attribute wRWCO(PIP13)_NO numeric
@attribute wRWCO(PIP14)_NO numeric
@attribute wRWCO(PIP15)_NO numeric
@attribute wRWCO(PIP16)_NO numeric
@attribute wRWCO(PIP17)_NO numeric
@attribute wRWCO(PIP18)_NO numeric
@attribute wRWCO(PIP19)_NO numeric
@attribute wRWCO(PIP2)_NO numeric
@attribute wRWCO(PIP20)_NO numeric
@attribute wRWCO(PIP3)_NO numeric
@attribute wRWCO(PIP4)_NO numeric
@attribute wRWCO(PIP5)_NO numeric
@attribute wRWCO(PIP6)_NO numeric
@attribute wRWCO(PIP7)_NO numeric
@attribute wRWCO(PIP8)_NO numeric
@attribute wRWCO(PIP9)_NO numeric
@attribute wRWCO(PIPAvg)_NO numeric
@attribute wRWCO(PIPMax)_NO numeric
@attribute wRWCO(PIPMin)_NO numeric
@attribute wRWCO(Population)_NO numeric
@attribute wRWCO(SIDel(G)N)_NO numeric
@attribute wRWCO(SIDel(K)N)_NO numeric
@attribute wRWCO(SIDel(Rho)N)_NO numeric
@attribute wRWCO(SIEP)_NO numeric
@attribute wRWCO(SIEPA1)_NO numeric
@attribute wRWCO(SIEPA10)_NO numeric
@attribute wRWCO(SIEPA2)_NO numeric
@attribute wRWCO(SIEPA3)_NO numeric
@attribute wRWCO(SIEPA4)_NO numeric
@attribute wRWCO(SIEPA5)_NO numeric
@attribute wRWCO(SIEPA6)_NO numeric
@attribute wRWCO(SIEPA7)_NO numeric
@attribute wRWCO(SIEPA8)_NO numeric
@attribute wRWCO(SIEPA9)_NO numeric
@attribute wRWCO(SIEPIA)_NO numeric
@attribute wRWCO(SIEPMax)_NO numeric
@attribute wRWCO(SIEPMin)_NO numeric
@attribute wRWCO(SIG)_NO numeric
@attribute wRWCO(SIGA1)_NO numeric
@attribute wRWCO(SIGA10)_NO numeric
@attribute wRWCO(SIGA2)_NO numeric
@attribute wRWCO(SIGA3)_NO numeric
@attribute wRWCO(SIGA4)_NO numeric
@attribute wRWCO(SIGA5)_NO numeric
@attribute wRWCO(SIGA6)_NO numeric
@attribute wRWCO(SIGA7)_NO numeric
@attribute wRWCO(SIGA8)_NO numeric
@attribute wRWCO(SIGA9)_NO numeric
@attribute wRWCO(SIGIA)_NO numeric
@attribute wRWCO(SIGMax)_NO numeric
@attribute wRWCO(SIGMin)_NO numeric
@attribute wRWCO(SIK)_NO numeric
@attribute wRWCO(SIKA1)_NO numeric
@attribute wRWCO(SIKA10)_NO numeric
@attribute wRWCO(SIKA2)_NO numeric
@attribute wRWCO(SIKA3)_NO numeric
@attribute wRWCO(SIKA4)_NO numeric
@attribute wRWCO(SIKA5)_NO numeric
@attribute wRWCO(SIKA6)_NO numeric
@attribute wRWCO(SIKA7)_NO numeric
@attribute wRWCO(SIKA8)_NO numeric
@attribute wRWCO(SIKA9)_NO numeric
@attribute wRWCO(SIKIA)_NO numeric
@attribute wRWCO(SIKMax)_NO numeric
@attribute wRWCO(SIKMin)_NO numeric
@attribute wRWCO(SurfArea)_NO numeric
@attribute wRWCO(VOLTAE)_NO numeric
@attribute wCTP(Ap)_NO numeric
@attribute wCTP(Xi)_NO numeric
@attribute wCTP(DHf)_NO numeric
@attribute wCTP(ECI)_NO numeric
@attribute wCTP(HP)_NO numeric
@attribute wCTP(IP)_NO numeric
@attribute wCTP(ISA)_NO numeric
@attribute wCTP(Mw)_NO numeric
@attribute wCTP(None)_NO numeric
@attribute wCTP(Num_Atoms)_NO numeric
@attribute wCTP(TopDist)_NO numeric
@attribute wCTP(L1-9)_NO numeric
@attribute wCTP(Z1)_NO numeric
@attribute wCTP(Z2)_NO numeric
@attribute wCTP(Z3)_NO numeric
@attribute wCTP(Del(G)NA1)_NO numeric
@attribute wCTP(Del(G)NA10)_NO numeric
@attribute wCTP(Del(G)NA2)_NO numeric
@attribute wCTP(Del(G)NA3)_NO numeric
@attribute wCTP(Del(G)NA4)_NO numeric
@attribute wCTP(Del(G)NA5)_NO numeric
@attribute wCTP(Del(G)NA6)_NO numeric
@attribute wCTP(Del(G)NA7)_NO numeric
@attribute wCTP(Del(G)NA8)_NO numeric
@attribute wCTP(Del(G)NA9)_NO numeric
@attribute wCTP(Del(G)NIA)_NO numeric
@attribute wCTP(Del(G)NMax)_NO numeric
@attribute wCTP(Del(G)NMin)_NO numeric
@attribute wCTP(Del(K)IA)_NO numeric
@attribute wCTP(Del(K)Max)_NO numeric
@attribute wCTP(Del(K)Min)_NO numeric
@attribute wCTP(Del(K)NA1)_NO numeric
@attribute wCTP(Del(K)NA10)_NO numeric
@attribute wCTP(Del(K)NA2)_NO numeric
@attribute wCTP(Del(K)NA3)_NO numeric
@attribute wCTP(Del(K)NA4)_NO numeric
@attribute wCTP(Del(K)NA5)_NO numeric
@attribute wCTP(Del(K)NA6)_NO numeric
@attribute wCTP(Del(K)NA7)_NO numeric
@attribute wCTP(Del(K)NA8)_NO numeric
@attribute wCTP(Del(K)NA9)_NO numeric
@attribute wCTP(Del(Rho)NA1)_NO numeric
@attribute wCTP(Del(Rho)NA10)_NO numeric
@attribute wCTP(Del(Rho)NA2)_NO numeric
@attribute wCTP(Del(Rho)NA3)_NO numeric
@attribute wCTP(Del(Rho)NA4)_NO numeric
@attribute wCTP(Del(Rho)NA5)_NO numeric
@attribute wCTP(Del(Rho)NA6)_NO numeric
@attribute wCTP(Del(Rho)NA7)_NO numeric
@attribute wCTP(Del(Rho)NA8)_NO numeric
@attribute wCTP(Del(Rho)NA9)_NO numeric
@attribute wCTP(Del(Rho)NIA)_NO numeric
@attribute wCTP(Del(Rho)NMax)_NO numeric
@attribute wCTP(Del(Rho)NMin)_NO numeric
@attribute wCTP(EP1)_NO numeric
@attribute wCTP(EP10)_NO numeric
@attribute wCTP(EP2)_NO numeric
@attribute wCTP(EP3)_NO numeric
@attribute wCTP(EP4)_NO numeric
@attribute wCTP(EP5)_NO numeric
@attribute wCTP(EP6)_NO numeric
@attribute wCTP(EP7)_NO numeric
@attribute wCTP(EP8)_NO numeric
@attribute wCTP(EP9)_NO numeric
@attribute wCTP(Energy)_NO numeric
@attribute wCTP(Fuk)_NO numeric
@attribute wCTP(Fuk1)_NO numeric
@attribute wCTP(Fuk10)_NO numeric
@attribute wCTP(Fuk2)_NO numeric
@attribute wCTP(Fuk3)_NO numeric
@attribute wCTP(Fuk4)_NO numeric
@attribute wCTP(Fuk5)_NO numeric
@attribute wCTP(Fuk6)_NO numeric
@attribute wCTP(Fuk7)_NO numeric
@attribute wCTP(Fuk8)_NO numeric
@attribute wCTP(Fuk9)_NO numeric
@attribute wCTP(FukMax)_NO numeric
@attribute wCTP(FukMin)_NO numeric
@attribute wCTP(Lapl)_NO numeric
@attribute wCTP(Lapl1)_NO numeric
@attribute wCTP(Lapl10)_NO numeric
@attribute wCTP(Lapl2)_NO numeric
@attribute wCTP(Lapl3)_NO numeric
@attribute wCTP(Lapl4)_NO numeric
@attribute wCTP(Lapl5)_NO numeric
@attribute wCTP(Lapl6)_NO numeric
@attribute wCTP(Lapl7)_NO numeric
@attribute wCTP(Lapl8)_NO numeric
@attribute wCTP(Lapl9)_NO numeric
@attribute wCTP(LaplMax)_NO numeric
@attribute wCTP(LaplMin)_NO numeric
@attribute wCTP(PIP1)_NO numeric
@attribute wCTP(PIP10)_NO numeric
@attribute wCTP(PIP11)_NO numeric
@attribute wCTP(PIP12)_NO numeric
@attribute wCTP(PIP13)_NO numeric
@attribute wCTP(PIP14)_NO numeric
@attribute wCTP(PIP15)_NO numeric
@attribute wCTP(PIP16)_NO numeric
@attribute wCTP(PIP17)_NO numeric
@attribute wCTP(PIP18)_NO numeric
@attribute wCTP(PIP19)_NO numeric
@attribute wCTP(PIP2)_NO numeric
@attribute wCTP(PIP20)_NO numeric
@attribute wCTP(PIP3)_NO numeric
@attribute wCTP(PIP4)_NO numeric
@attribute wCTP(PIP5)_NO numeric
@attribute wCTP(PIP6)_NO numeric
@attribute wCTP(PIP7)_NO numeric
@attribute wCTP(PIP8)_NO numeric
@attribute wCTP(PIP9)_NO numeric
@attribute wCTP(PIPAvg)_NO numeric
@attribute wCTP(PIPMax)_NO numeric
@attribute wCTP(PIPMin)_NO numeric
@attribute wCTP(Population)_NO numeric
@attribute wCTP(SIDel(G)N)_NO numeric
@attribute wCTP(SIDel(K)N)_NO numeric
@attribute wCTP(SIDel(Rho)N)_NO numeric
@attribute wCTP(SIEP)_NO numeric
@attribute wCTP(SIEPA1)_NO numeric
@attribute wCTP(SIEPA10)_NO numeric
@attribute wCTP(SIEPA2)_NO numeric
@attribute wCTP(SIEPA3)_NO numeric
@attribute wCTP(SIEPA4)_NO numeric
@attribute wCTP(SIEPA5)_NO numeric
@attribute wCTP(SIEPA6)_NO numeric
@attribute wCTP(SIEPA7)_NO numeric
@attribute wCTP(SIEPA8)_NO numeric
@attribute wCTP(SIEPA9)_NO numeric
@attribute wCTP(SIEPIA)_NO numeric
@attribute wCTP(SIEPMax)_NO numeric
@attribute wCTP(SIEPMin)_NO numeric
@attribute wCTP(SIG)_NO numeric
@attribute wCTP(SIGA1)_NO numeric
@attribute wCTP(SIGA10)_NO numeric
@attribute wCTP(SIGA2)_NO numeric
@attribute wCTP(SIGA3)_NO numeric
@attribute wCTP(SIGA4)_NO numeric
@attribute wCTP(SIGA5)_NO numeric
@attribute wCTP(SIGA6)_NO numeric
@attribute wCTP(SIGA7)_NO numeric
@attribute wCTP(SIGA8)_NO numeric
@attribute wCTP(SIGA9)_NO numeric
@attribute wCTP(SIGIA)_NO numeric
@attribute wCTP(SIGMax)_NO numeric
@attribute wCTP(SIGMin)_NO numeric
@attribute wCTP(SIK)_NO numeric
@attribute wCTP(SIKA1)_NO numeric
@attribute wCTP(SIKA10)_NO numeric
@attribute wCTP(SIKA2)_NO numeric
@attribute wCTP(SIKA3)_NO numeric
@attribute wCTP(SIKA4)_NO numeric
@attribute wCTP(SIKA5)_NO numeric
@attribute wCTP(SIKA6)_NO numeric
@attribute wCTP(SIKA7)_NO numeric
@attribute wCTP(SIKA8)_NO numeric
@attribute wCTP(SIKA9)_NO numeric
@attribute wCTP(SIKIA)_NO numeric
@attribute wCTP(SIKMax)_NO numeric
@attribute wCTP(SIKMin)_NO numeric
@attribute wCTP(SurfArea)_NO numeric
@attribute wCTP(VOLTAE)_NO numeric
@attribute wCLQ(Ap)_NO numeric
@attribute wCLQ(Xi)_NO numeric
@attribute wCLQ(DHf)_NO numeric
@attribute wCLQ(ECI)_NO numeric
@attribute wCLQ(HP)_NO numeric
@attribute wCLQ(IP)_NO numeric
@attribute wCLQ(ISA)_NO numeric
@attribute wCLQ(Mw)_NO numeric
@attribute wCLQ(None)_NO numeric
@attribute wCLQ(Num_Atoms)_NO numeric
@attribute wCLQ(TopDist)_NO numeric
@attribute wCLQ(L1-9)_NO numeric
@attribute wCLQ(Z1)_NO numeric
@attribute wCLQ(Z2)_NO numeric
@attribute wCLQ(Z3)_NO numeric
@attribute wCLQ(Del(G)NA1)_NO numeric
@attribute wCLQ(Del(G)NA10)_NO numeric
@attribute wCLQ(Del(G)NA2)_NO numeric
@attribute wCLQ(Del(G)NA3)_NO numeric
@attribute wCLQ(Del(G)NA4)_NO numeric
@attribute wCLQ(Del(G)NA5)_NO numeric
@attribute wCLQ(Del(G)NA6)_NO numeric
@attribute wCLQ(Del(G)NA7)_NO numeric
@attribute wCLQ(Del(G)NA8)_NO numeric
@attribute wCLQ(Del(G)NA9)_NO numeric
@attribute wCLQ(Del(G)NIA)_NO numeric
@attribute wCLQ(Del(G)NMax)_NO numeric
@attribute wCLQ(Del(G)NMin)_NO numeric
@attribute wCLQ(Del(K)IA)_NO numeric
@attribute wCLQ(Del(K)Max)_NO numeric
@attribute wCLQ(Del(K)Min)_NO numeric
@attribute wCLQ(Del(K)NA1)_NO numeric
@attribute wCLQ(Del(K)NA10)_NO numeric
@attribute wCLQ(Del(K)NA2)_NO numeric
@attribute wCLQ(Del(K)NA3)_NO numeric
@attribute wCLQ(Del(K)NA4)_NO numeric
@attribute wCLQ(Del(K)NA5)_NO numeric
@attribute wCLQ(Del(K)NA6)_NO numeric
@attribute wCLQ(Del(K)NA7)_NO numeric
@attribute wCLQ(Del(K)NA8)_NO numeric
@attribute wCLQ(Del(K)NA9)_NO numeric
@attribute wCLQ(Del(Rho)NA1)_NO numeric
@attribute wCLQ(Del(Rho)NA10)_NO numeric
@attribute wCLQ(Del(Rho)NA2)_NO numeric
@attribute wCLQ(Del(Rho)NA3)_NO numeric
@attribute wCLQ(Del(Rho)NA4)_NO numeric
@attribute wCLQ(Del(Rho)NA5)_NO numeric
@attribute wCLQ(Del(Rho)NA6)_NO numeric
@attribute wCLQ(Del(Rho)NA7)_NO numeric
@attribute wCLQ(Del(Rho)NA8)_NO numeric
@attribute wCLQ(Del(Rho)NA9)_NO numeric
@attribute wCLQ(Del(Rho)NIA)_NO numeric
@attribute wCLQ(Del(Rho)NMax)_NO numeric
@attribute wCLQ(Del(Rho)NMin)_NO numeric
@attribute wCLQ(EP1)_NO numeric
@attribute wCLQ(EP10)_NO numeric
@attribute wCLQ(EP2)_NO numeric
@attribute wCLQ(EP3)_NO numeric
@attribute wCLQ(EP4)_NO numeric
@attribute wCLQ(EP5)_NO numeric
@attribute wCLQ(EP6)_NO numeric
@attribute wCLQ(EP7)_NO numeric
@attribute wCLQ(EP8)_NO numeric
@attribute wCLQ(EP9)_NO numeric
@attribute wCLQ(Energy)_NO numeric
@attribute wCLQ(Fuk)_NO numeric
@attribute wCLQ(Fuk1)_NO numeric
@attribute wCLQ(Fuk10)_NO numeric
@attribute wCLQ(Fuk2)_NO numeric
@attribute wCLQ(Fuk3)_NO numeric
@attribute wCLQ(Fuk4)_NO numeric
@attribute wCLQ(Fuk5)_NO numeric
@attribute wCLQ(Fuk6)_NO numeric
@attribute wCLQ(Fuk7)_NO numeric
@attribute wCLQ(Fuk8)_NO numeric
@attribute wCLQ(Fuk9)_NO numeric
@attribute wCLQ(FukMax)_NO numeric
@attribute wCLQ(FukMin)_NO numeric
@attribute wCLQ(Lapl)_NO numeric
@attribute wCLQ(Lapl1)_NO numeric
@attribute wCLQ(Lapl10)_NO numeric
@attribute wCLQ(Lapl2)_NO numeric
@attribute wCLQ(Lapl3)_NO numeric
@attribute wCLQ(Lapl4)_NO numeric
@attribute wCLQ(Lapl5)_NO numeric
@attribute wCLQ(Lapl6)_NO numeric
@attribute wCLQ(Lapl7)_NO numeric
@attribute wCLQ(Lapl8)_NO numeric
@attribute wCLQ(Lapl9)_NO numeric
@attribute wCLQ(LaplMax)_NO numeric
@attribute wCLQ(LaplMin)_NO numeric
@attribute wCLQ(PIP1)_NO numeric
@attribute wCLQ(PIP10)_NO numeric
@attribute wCLQ(PIP11)_NO numeric
@attribute wCLQ(PIP12)_NO numeric
@attribute wCLQ(PIP13)_NO numeric
@attribute wCLQ(PIP14)_NO numeric
@attribute wCLQ(PIP15)_NO numeric
@attribute wCLQ(PIP16)_NO numeric
@attribute wCLQ(PIP17)_NO numeric
@attribute wCLQ(PIP18)_NO numeric
@attribute wCLQ(PIP19)_NO numeric
@attribute wCLQ(PIP2)_NO numeric
@attribute wCLQ(PIP20)_NO numeric
@attribute wCLQ(PIP3)_NO numeric
@attribute wCLQ(PIP4)_NO numeric
@attribute wCLQ(PIP5)_NO numeric
@attribute wCLQ(PIP6)_NO numeric
@attribute wCLQ(PIP7)_NO numeric
@attribute wCLQ(PIP8)_NO numeric
@attribute wCLQ(PIP9)_NO numeric
@attribute wCLQ(PIPAvg)_NO numeric
@attribute wCLQ(PIPMax)_NO numeric
@attribute wCLQ(PIPMin)_NO numeric
@attribute wCLQ(Population)_NO numeric
@attribute wCLQ(SIDel(G)N)_NO numeric
@attribute wCLQ(SIDel(K)N)_NO numeric
@attribute wCLQ(SIDel(Rho)N)_NO numeric
@attribute wCLQ(SIEP)_NO numeric
@attribute wCLQ(SIEPA1)_NO numeric
@attribute wCLQ(SIEPA10)_NO numeric
@attribute wCLQ(SIEPA2)_NO numeric
@attribute wCLQ(SIEPA3)_NO numeric
@attribute wCLQ(SIEPA4)_NO numeric
@attribute wCLQ(SIEPA5)_NO numeric
@attribute wCLQ(SIEPA6)_NO numeric
@attribute wCLQ(SIEPA7)_NO numeric
@attribute wCLQ(SIEPA8)_NO numeric
@attribute wCLQ(SIEPA9)_NO numeric
@attribute wCLQ(SIEPIA)_NO numeric
@attribute wCLQ(SIEPMax)_NO numeric
@attribute wCLQ(SIEPMin)_NO numeric
@attribute wCLQ(SIG)_NO numeric
@attribute wCLQ(SIGA1)_NO numeric
@attribute wCLQ(SIGA10)_NO numeric
@attribute wCLQ(SIGA2)_NO numeric
@attribute wCLQ(SIGA3)_NO numeric
@attribute wCLQ(SIGA4)_NO numeric
@attribute wCLQ(SIGA5)_NO numeric
@attribute wCLQ(SIGA6)_NO numeric
@attribute wCLQ(SIGA7)_NO numeric
@attribute wCLQ(SIGA8)_NO numeric
@attribute wCLQ(SIGA9)_NO numeric
@attribute wCLQ(SIGIA)_NO numeric
@attribute wCLQ(SIGMax)_NO numeric
@attribute wCLQ(SIGMin)_NO numeric
@attribute wCLQ(SIK)_NO numeric
@attribute wCLQ(SIKA1)_NO numeric
@attribute wCLQ(SIKA10)_NO numeric
@attribute wCLQ(SIKA2)_NO numeric
@attribute wCLQ(SIKA3)_NO numeric
@attribute wCLQ(SIKA4)_NO numeric
@attribute wCLQ(SIKA5)_NO numeric
@attribute wCLQ(SIKA6)_NO numeric
@attribute wCLQ(SIKA7)_NO numeric
@attribute wCLQ(SIKA8)_NO numeric
@attribute wCLQ(SIKA9)_NO numeric
@attribute wCLQ(SIKIA)_NO numeric
@attribute wCLQ(SIKMax)_NO numeric
@attribute wCLQ(SIKMin)_NO numeric
@attribute wCLQ(SurfArea)_NO numeric
@attribute wCLQ(VOLTAE)_NO numeric
@attribute Mw_NO numeric
@attribute HP_NO numeric
@attribute IP_NO numeric
@attribute ECI_NO numeric
@attribute L1-9_NO numeric
@attribute DHf_NO numeric
@attribute Z1_NO numeric
@attribute Z2_NO numeric
@attribute Z3_NO numeric
@attribute ISA_NO numeric
@attribute Xi_NO numeric
@attribute Ap_NO numeric
@attribute wPsiH(Ap)_NO numeric
@attribute wPsiH(Xi)_NO numeric
@attribute wPsiH(DHf)_NO numeric
@attribute wPsiH(ECI)_NO numeric
@attribute wPsiH(HP)_NO numeric
@attribute wPsiH(IP)_NO numeric
@attribute wPsiH(ISA)_NO numeric
@attribute wPsiH(Mw)_NO numeric
@attribute wPsiH(None)_NO numeric
@attribute wPsiH(Num_Atoms)_NO numeric
@attribute wPsiH(TopDist)_NO numeric
@attribute wPsiH(L1-9)_NO numeric
@attribute wPsiH(Z1)_NO numeric
@attribute wPsiH(Z2)_NO numeric
@attribute wPsiH(Z3)_NO numeric
@attribute wPsiH(Del(G)NA1)_NO numeric
@attribute wPsiH(Del(G)NA10)_NO numeric
@attribute wPsiH(Del(G)NA2)_NO numeric
@attribute wPsiH(Del(G)NA3)_NO numeric
@attribute wPsiH(Del(G)NA4)_NO numeric
@attribute wPsiH(Del(G)NA5)_NO numeric
@attribute wPsiH(Del(G)NA6)_NO numeric
@attribute wPsiH(Del(G)NA7)_NO numeric
@attribute wPsiH(Del(G)NA8)_NO numeric
@attribute wPsiH(Del(G)NA9)_NO numeric
@attribute wPsiH(Del(G)NIA)_NO numeric
@attribute wPsiH(Del(G)NMax)_NO numeric
@attribute wPsiH(Del(G)NMin)_NO numeric
@attribute wPsiH(Del(K)IA)_NO numeric
@attribute wPsiH(Del(K)Max)_NO numeric
@attribute wPsiH(Del(K)Min)_NO numeric
@attribute wPsiH(Del(K)NA1)_NO numeric
@attribute wPsiH(Del(K)NA10)_NO numeric
@attribute wPsiH(Del(K)NA2)_NO numeric
@attribute wPsiH(Del(K)NA3)_NO numeric
@attribute wPsiH(Del(K)NA4)_NO numeric
@attribute wPsiH(Del(K)NA5)_NO numeric
@attribute wPsiH(Del(K)NA6)_NO numeric
@attribute wPsiH(Del(K)NA7)_NO numeric
@attribute wPsiH(Del(K)NA8)_NO numeric
@attribute wPsiH(Del(K)NA9)_NO numeric
@attribute wPsiH(Del(Rho)NA1)_NO numeric
@attribute wPsiH(Del(Rho)NA10)_NO numeric
@attribute wPsiH(Del(Rho)NA2)_NO numeric
@attribute wPsiH(Del(Rho)NA3)_NO numeric
@attribute wPsiH(Del(Rho)NA4)_NO numeric
@attribute wPsiH(Del(Rho)NA5)_NO numeric
@attribute wPsiH(Del(Rho)NA6)_NO numeric
@attribute wPsiH(Del(Rho)NA7)_NO numeric
@attribute wPsiH(Del(Rho)NA8)_NO numeric
@attribute wPsiH(Del(Rho)NA9)_NO numeric
@attribute wPsiH(Del(Rho)NIA)_NO numeric
@attribute wPsiH(Del(Rho)NMax)_NO numeric
@attribute wPsiH(Del(Rho)NMin)_NO numeric
@attribute wPsiH(EP1)_NO numeric
@attribute wPsiH(EP10)_NO numeric
@attribute wPsiH(EP2)_NO numeric
@attribute wPsiH(EP3)_NO numeric
@attribute wPsiH(EP4)_NO numeric
@attribute wPsiH(EP5)_NO numeric
@attribute wPsiH(EP6)_NO numeric
@attribute wPsiH(EP7)_NO numeric
@attribute wPsiH(EP8)_NO numeric
@attribute wPsiH(EP9)_NO numeric
@attribute wPsiH(Energy)_NO numeric
@attribute wPsiH(Fuk)_NO numeric
@attribute wPsiH(Fuk1)_NO numeric
@attribute wPsiH(Fuk10)_NO numeric
@attribute wPsiH(Fuk2)_NO numeric
@attribute wPsiH(Fuk3)_NO numeric
@attribute wPsiH(Fuk4)_NO numeric
@attribute wPsiH(Fuk5)_NO numeric
@attribute wPsiH(Fuk6)_NO numeric
@attribute wPsiH(Fuk7)_NO numeric
@attribute wPsiH(Fuk8)_NO numeric
@attribute wPsiH(Fuk9)_NO numeric
@attribute wPsiH(FukMax)_NO numeric
@attribute wPsiH(FukMin)_NO numeric
@attribute wPsiH(Lapl)_NO numeric
@attribute wPsiH(Lapl1)_NO numeric
@attribute wPsiH(Lapl10)_NO numeric
@attribute wPsiH(Lapl2)_NO numeric
@attribute wPsiH(Lapl3)_NO numeric
@attribute wPsiH(Lapl4)_NO numeric
@attribute wPsiH(Lapl5)_NO numeric
@attribute wPsiH(Lapl6)_NO numeric
@attribute wPsiH(Lapl7)_NO numeric
@attribute wPsiH(Lapl8)_NO numeric
@attribute wPsiH(Lapl9)_NO numeric
@attribute wPsiH(LaplMax)_NO numeric
@attribute wPsiH(LaplMin)_NO numeric
@attribute wPsiH(PIP1)_NO numeric
@attribute wPsiH(PIP10)_NO numeric
@attribute wPsiH(PIP11)_NO numeric
@attribute wPsiH(PIP12)_NO numeric
@attribute wPsiH(PIP13)_NO numeric
@attribute wPsiH(PIP14)_NO numeric
@attribute wPsiH(PIP15)_NO numeric
@attribute wPsiH(PIP16)_NO numeric
@attribute wPsiH(PIP17)_NO numeric
@attribute wPsiH(PIP18)_NO numeric
@attribute wPsiH(PIP19)_NO numeric
@attribute wPsiH(PIP2)_NO numeric
@attribute wPsiH(PIP20)_NO numeric
@attribute wPsiH(PIP3)_NO numeric
@attribute wPsiH(PIP4)_NO numeric
@attribute wPsiH(PIP5)_NO numeric
@attribute wPsiH(PIP6)_NO numeric
@attribute wPsiH(PIP7)_NO numeric
@attribute wPsiH(PIP8)_NO numeric
@attribute wPsiH(PIP9)_NO numeric
@attribute wPsiH(PIPAvg)_NO numeric
@attribute wPsiH(PIPMax)_NO numeric
@attribute wPsiH(PIPMin)_NO numeric
@attribute wPsiH(Population)_NO numeric
@attribute wPsiH(SIDel(G)N)_NO numeric
@attribute wPsiH(SIDel(K)N)_NO numeric
@attribute wPsiH(SIDel(Rho)N)_NO numeric
@attribute wPsiH(SIEP)_NO numeric
@attribute wPsiH(SIEPA1)_NO numeric
@attribute wPsiH(SIEPA10)_NO numeric
@attribute wPsiH(SIEPA2)_NO numeric
@attribute wPsiH(SIEPA3)_NO numeric
@attribute wPsiH(SIEPA4)_NO numeric
@attribute wPsiH(SIEPA5)_NO numeric
@attribute wPsiH(SIEPA6)_NO numeric
@attribute wPsiH(SIEPA7)_NO numeric
@attribute wPsiH(SIEPA8)_NO numeric
@attribute wPsiH(SIEPA9)_NO numeric
@attribute wPsiH(SIEPIA)_NO numeric
@attribute wPsiH(SIEPMax)_NO numeric
@attribute wPsiH(SIEPMin)_NO numeric
@attribute wPsiH(SIG)_NO numeric
@attribute wPsiH(SIGA1)_NO numeric
@attribute wPsiH(SIGA10)_NO numeric
@attribute wPsiH(SIGA2)_NO numeric
@attribute wPsiH(SIGA3)_NO numeric
@attribute wPsiH(SIGA4)_NO numeric
@attribute wPsiH(SIGA5)_NO numeric
@attribute wPsiH(SIGA6)_NO numeric
@attribute wPsiH(SIGA7)_NO numeric
@attribute wPsiH(SIGA8)_NO numeric
@attribute wPsiH(SIGA9)_NO numeric
@attribute wPsiH(SIGIA)_NO numeric
@attribute wPsiH(SIGMax)_NO numeric
@attribute wPsiH(SIGMin)_NO numeric
@attribute wPsiH(SIK)_NO numeric
@attribute wPsiH(SIKA1)_NO numeric
@attribute wPsiH(SIKA10)_NO numeric
@attribute wPsiH(SIKA2)_NO numeric
@attribute wPsiH(SIKA3)_NO numeric
@attribute wPsiH(SIKA4)_NO numeric
@attribute wPsiH(SIKA5)_NO numeric
@attribute wPsiH(SIKA6)_NO numeric
@attribute wPsiH(SIKA7)_NO numeric
@attribute wPsiH(SIKA8)_NO numeric
@attribute wPsiH(SIKA9)_NO numeric
@attribute wPsiH(SIKIA)_NO numeric
@attribute wPsiH(SIKMax)_NO numeric
@attribute wPsiH(SIKMin)_NO numeric
@attribute wPsiH(SurfArea)_NO numeric
@attribute wPsiH(VOLTAE)_NO numeric
@attribute wPsiS(Ap)_NO numeric
@attribute wPsiS(Xi)_NO numeric
@attribute wPsiS(DHf)_NO numeric
@attribute wPsiS(ECI)_NO numeric
@attribute wPsiS(HP)_NO numeric
@attribute wPsiS(IP)_NO numeric
@attribute wPsiS(ISA)_NO numeric
@attribute wPsiS(Mw)_NO numeric
@attribute wPsiS(None)_NO numeric
@attribute wPsiS(Num_Atoms)_NO numeric
@attribute wPsiS(TopDist)_NO numeric
@attribute wPsiS(L1-9)_NO numeric
@attribute wPsiS(Z1)_NO numeric
@attribute wPsiS(Z2)_NO numeric
@attribute wPsiS(Z3)_NO numeric
@attribute wPsiS(Del(G)NA1)_NO numeric
@attribute wPsiS(Del(G)NA10)_NO numeric
@attribute wPsiS(Del(G)NA2)_NO numeric
@attribute wPsiS(Del(G)NA3)_NO numeric
@attribute wPsiS(Del(G)NA4)_NO numeric
@attribute wPsiS(Del(G)NA5)_NO numeric
@attribute wPsiS(Del(G)NA6)_NO numeric
@attribute wPsiS(Del(G)NA7)_NO numeric
@attribute wPsiS(Del(G)NA8)_NO numeric
@attribute wPsiS(Del(G)NA9)_NO numeric
@attribute wPsiS(Del(G)NIA)_NO numeric
@attribute wPsiS(Del(G)NMax)_NO numeric
@attribute wPsiS(Del(G)NMin)_NO numeric
@attribute wPsiS(Del(K)IA)_NO numeric
@attribute wPsiS(Del(K)Max)_NO numeric
@attribute wPsiS(Del(K)Min)_NO numeric
@attribute wPsiS(Del(K)NA1)_NO numeric
@attribute wPsiS(Del(K)NA10)_NO numeric
@attribute wPsiS(Del(K)NA2)_NO numeric
@attribute wPsiS(Del(K)NA3)_NO numeric
@attribute wPsiS(Del(K)NA4)_NO numeric
@attribute wPsiS(Del(K)NA5)_NO numeric
@attribute wPsiS(Del(K)NA6)_NO numeric
@attribute wPsiS(Del(K)NA7)_NO numeric
@attribute wPsiS(Del(K)NA8)_NO numeric
@attribute wPsiS(Del(K)NA9)_NO numeric
@attribute wPsiS(Del(Rho)NA1)_NO numeric
@attribute wPsiS(Del(Rho)NA10)_NO numeric
@attribute wPsiS(Del(Rho)NA2)_NO numeric
@attribute wPsiS(Del(Rho)NA3)_NO numeric
@attribute wPsiS(Del(Rho)NA4)_NO numeric
@attribute wPsiS(Del(Rho)NA5)_NO numeric
@attribute wPsiS(Del(Rho)NA6)_NO numeric
@attribute wPsiS(Del(Rho)NA7)_NO numeric
@attribute wPsiS(Del(Rho)NA8)_NO numeric
@attribute wPsiS(Del(Rho)NA9)_NO numeric
@attribute wPsiS(Del(Rho)NIA)_NO numeric
@attribute wPsiS(Del(Rho)NMax)_NO numeric
@attribute wPsiS(Del(Rho)NMin)_NO numeric
@attribute wPsiS(EP1)_NO numeric
@attribute wPsiS(EP10)_NO numeric
@attribute wPsiS(EP2)_NO numeric
@attribute wPsiS(EP3)_NO numeric
@attribute wPsiS(EP4)_NO numeric
@attribute wPsiS(EP5)_NO numeric
@attribute wPsiS(EP6)_NO numeric
@attribute wPsiS(EP7)_NO numeric
@attribute wPsiS(EP8)_NO numeric
@attribute wPsiS(EP9)_NO numeric
@attribute wPsiS(Energy)_NO numeric
@attribute wPsiS(Fuk)_NO numeric
@attribute wPsiS(Fuk1)_NO numeric
@attribute wPsiS(Fuk10)_NO numeric
@attribute wPsiS(Fuk2)_NO numeric
@attribute wPsiS(Fuk3)_NO numeric
@attribute wPsiS(Fuk4)_NO numeric
@attribute wPsiS(Fuk5)_NO numeric
@attribute wPsiS(Fuk6)_NO numeric
@attribute wPsiS(Fuk7)_NO numeric
@attribute wPsiS(Fuk8)_NO numeric
@attribute wPsiS(Fuk9)_NO numeric
@attribute wPsiS(FukMax)_NO numeric
@attribute wPsiS(FukMin)_NO numeric
@attribute wPsiS(Lapl)_NO numeric
@attribute wPsiS(Lapl1)_NO numeric
@attribute wPsiS(Lapl10)_NO numeric
@attribute wPsiS(Lapl2)_NO numeric
@attribute wPsiS(Lapl3)_NO numeric
@attribute wPsiS(Lapl4)_NO numeric
@attribute wPsiS(Lapl5)_NO numeric
@attribute wPsiS(Lapl6)_NO numeric
@attribute wPsiS(Lapl7)_NO numeric
@attribute wPsiS(Lapl8)_NO numeric
@attribute wPsiS(Lapl9)_NO numeric
@attribute wPsiS(LaplMax)_NO numeric
@attribute wPsiS(LaplMin)_NO numeric
@attribute wPsiS(PIP1)_NO numeric
@attribute wPsiS(PIP10)_NO numeric
@attribute wPsiS(PIP11)_NO numeric
@attribute wPsiS(PIP12)_NO numeric
@attribute wPsiS(PIP13)_NO numeric
@attribute wPsiS(PIP14)_NO numeric
@attribute wPsiS(PIP15)_NO numeric
@attribute wPsiS(PIP16)_NO numeric
@attribute wPsiS(PIP17)_NO numeric
@attribute wPsiS(PIP18)_NO numeric
@attribute wPsiS(PIP19)_NO numeric
@attribute wPsiS(PIP2)_NO numeric
@attribute wPsiS(PIP20)_NO numeric
@attribute wPsiS(PIP3)_NO numeric
@attribute wPsiS(PIP4)_NO numeric
@attribute wPsiS(PIP5)_NO numeric
@attribute wPsiS(PIP6)_NO numeric
@attribute wPsiS(PIP7)_NO numeric
@attribute wPsiS(PIP8)_NO numeric
@attribute wPsiS(PIP9)_NO numeric
@attribute wPsiS(PIPAvg)_NO numeric
@attribute wPsiS(PIPMax)_NO numeric
@attribute wPsiS(PIPMin)_NO numeric
@attribute wPsiS(Population)_NO numeric
@attribute wPsiS(SIDel(G)N)_NO numeric
@attribute wPsiS(SIDel(K)N)_NO numeric
@attribute wPsiS(SIDel(Rho)N)_NO numeric
@attribute wPsiS(SIEP)_NO numeric
@attribute wPsiS(SIEPA1)_NO numeric
@attribute wPsiS(SIEPA10)_NO numeric
@attribute wPsiS(SIEPA2)_NO numeric
@attribute wPsiS(SIEPA3)_NO numeric
@attribute wPsiS(SIEPA4)_NO numeric
@attribute wPsiS(SIEPA5)_NO numeric
@attribute wPsiS(SIEPA6)_NO numeric
@attribute wPsiS(SIEPA7)_NO numeric
@attribute wPsiS(SIEPA8)_NO numeric
@attribute wPsiS(SIEPA9)_NO numeric
@attribute wPsiS(SIEPIA)_NO numeric
@attribute wPsiS(SIEPMax)_NO numeric
@attribute wPsiS(SIEPMin)_NO numeric
@attribute wPsiS(SIG)_NO numeric
@attribute wPsiS(SIGA1)_NO numeric
@attribute wPsiS(SIGA10)_NO numeric
@attribute wPsiS(SIGA2)_NO numeric
@attribute wPsiS(SIGA3)_NO numeric
@attribute wPsiS(SIGA4)_NO numeric
@attribute wPsiS(SIGA5)_NO numeric
@attribute wPsiS(SIGA6)_NO numeric
@attribute wPsiS(SIGA7)_NO numeric
@attribute wPsiS(SIGA8)_NO numeric
@attribute wPsiS(SIGA9)_NO numeric
@attribute wPsiS(SIGIA)_NO numeric
@attribute wPsiS(SIGMax)_NO numeric
@attribute wPsiS(SIGMin)_NO numeric
@attribute wPsiS(SIK)_NO numeric
@attribute wPsiS(SIKA1)_NO numeric
@attribute wPsiS(SIKA10)_NO numeric
@attribute wPsiS(SIKA2)_NO numeric
@attribute wPsiS(SIKA3)_NO numeric
@attribute wPsiS(SIKA4)_NO numeric
@attribute wPsiS(SIKA5)_NO numeric
@attribute wPsiS(SIKA6)_NO numeric
@attribute wPsiS(SIKA7)_NO numeric
@attribute wPsiS(SIKA8)_NO numeric
@attribute wPsiS(SIKA9)_NO numeric
@attribute wPsiS(SIKIA)_NO numeric
@attribute wPsiS(SIKMax)_NO numeric
@attribute wPsiS(SIKMin)_NO numeric
@attribute wPsiS(SurfArea)_NO numeric
@attribute wPsiS(VOLTAE)_NO numeric
@attribute wPsiI(Ap)_NO numeric
@attribute wPsiI(Xi)_NO numeric
@attribute wPsiI(DHf)_NO numeric
@attribute wPsiI(ECI)_NO numeric
@attribute wPsiI(HP)_NO numeric
@attribute wPsiI(IP)_NO numeric
@attribute wPsiI(ISA)_NO numeric
@attribute wPsiI(Mw)_NO numeric
@attribute wPsiI(None)_NO numeric
@attribute wPsiI(Num_Atoms)_NO numeric
@attribute wPsiI(TopDist)_NO numeric
@attribute wPsiI(L1-9)_NO numeric
@attribute wPsiI(Z1)_NO numeric
@attribute wPsiI(Z2)_NO numeric
@attribute wPsiI(Z3)_NO numeric
@attribute wPsiI(Del(G)NA1)_NO numeric
@attribute wPsiI(Del(G)NA10)_NO numeric
@attribute wPsiI(Del(G)NA2)_NO numeric
@attribute wPsiI(Del(G)NA3)_NO numeric
@attribute wPsiI(Del(G)NA4)_NO numeric
@attribute wPsiI(Del(G)NA5)_NO numeric
@attribute wPsiI(Del(G)NA6)_NO numeric
@attribute wPsiI(Del(G)NA7)_NO numeric
@attribute wPsiI(Del(G)NA8)_NO numeric
@attribute wPsiI(Del(G)NA9)_NO numeric
@attribute wPsiI(Del(G)NIA)_NO numeric
@attribute wPsiI(Del(G)NMax)_NO numeric
@attribute wPsiI(Del(G)NMin)_NO numeric
@attribute wPsiI(Del(K)IA)_NO numeric
@attribute wPsiI(Del(K)Max)_NO numeric
@attribute wPsiI(Del(K)Min)_NO numeric
@attribute wPsiI(Del(K)NA1)_NO numeric
@attribute wPsiI(Del(K)NA10)_NO numeric
@attribute wPsiI(Del(K)NA2)_NO numeric
@attribute wPsiI(Del(K)NA3)_NO numeric
@attribute wPsiI(Del(K)NA4)_NO numeric
@attribute wPsiI(Del(K)NA5)_NO numeric
@attribute wPsiI(Del(K)NA6)_NO numeric
@attribute wPsiI(Del(K)NA7)_NO numeric
@attribute wPsiI(Del(K)NA8)_NO numeric
@attribute wPsiI(Del(K)NA9)_NO numeric
@attribute wPsiI(Del(Rho)NA1)_NO numeric
@attribute wPsiI(Del(Rho)NA10)_NO numeric
@attribute wPsiI(Del(Rho)NA2)_NO numeric
@attribute wPsiI(Del(Rho)NA3)_NO numeric
@attribute wPsiI(Del(Rho)NA4)_NO numeric
@attribute wPsiI(Del(Rho)NA5)_NO numeric
@attribute wPsiI(Del(Rho)NA6)_NO numeric
@attribute wPsiI(Del(Rho)NA7)_NO numeric
@attribute wPsiI(Del(Rho)NA8)_NO numeric
@attribute wPsiI(Del(Rho)NA9)_NO numeric
@attribute wPsiI(Del(Rho)NIA)_NO numeric
@attribute wPsiI(Del(Rho)NMax)_NO numeric
@attribute wPsiI(Del(Rho)NMin)_NO numeric
@attribute wPsiI(EP1)_NO numeric
@attribute wPsiI(EP10)_NO numeric
@attribute wPsiI(EP2)_NO numeric
@attribute wPsiI(EP3)_NO numeric
@attribute wPsiI(EP4)_NO numeric
@attribute wPsiI(EP5)_NO numeric
@attribute wPsiI(EP6)_NO numeric
@attribute wPsiI(EP7)_NO numeric
@attribute wPsiI(EP8)_NO numeric
@attribute wPsiI(EP9)_NO numeric
@attribute wPsiI(Energy)_NO numeric
@attribute wPsiI(Fuk)_NO numeric
@attribute wPsiI(Fuk1)_NO numeric
@attribute wPsiI(Fuk10)_NO numeric
@attribute wPsiI(Fuk2)_NO numeric
@attribute wPsiI(Fuk3)_NO numeric
@attribute wPsiI(Fuk4)_NO numeric
@attribute wPsiI(Fuk5)_NO numeric
@attribute wPsiI(Fuk6)_NO numeric
@attribute wPsiI(Fuk7)_NO numeric
@attribute wPsiI(Fuk8)_NO numeric
@attribute wPsiI(Fuk9)_NO numeric
@attribute wPsiI(FukMax)_NO numeric
@attribute wPsiI(FukMin)_NO numeric
@attribute wPsiI(Lapl)_NO numeric
@attribute wPsiI(Lapl1)_NO numeric
@attribute wPsiI(Lapl10)_NO numeric
@attribute wPsiI(Lapl2)_NO numeric
@attribute wPsiI(Lapl3)_NO numeric
@attribute wPsiI(Lapl4)_NO numeric
@attribute wPsiI(Lapl5)_NO numeric
@attribute wPsiI(Lapl6)_NO numeric
@attribute wPsiI(Lapl7)_NO numeric
@attribute wPsiI(Lapl8)_NO numeric
@attribute wPsiI(Lapl9)_NO numeric
@attribute wPsiI(LaplMax)_NO numeric
@attribute wPsiI(LaplMin)_NO numeric
@attribute wPsiI(PIP1)_NO numeric
@attribute wPsiI(PIP10)_NO numeric
@attribute wPsiI(PIP11)_NO numeric
@attribute wPsiI(PIP12)_NO numeric
@attribute wPsiI(PIP13)_NO numeric
@attribute wPsiI(PIP14)_NO numeric
@attribute wPsiI(PIP15)_NO numeric
@attribute wPsiI(PIP16)_NO numeric
@attribute wPsiI(PIP17)_NO numeric
@attribute wPsiI(PIP18)_NO numeric
@attribute wPsiI(PIP19)_NO numeric
@attribute wPsiI(PIP2)_NO numeric
@attribute wPsiI(PIP20)_NO numeric
@attribute wPsiI(PIP3)_NO numeric
@attribute wPsiI(PIP4)_NO numeric
@attribute wPsiI(PIP5)_NO numeric
@attribute wPsiI(PIP6)_NO numeric
@attribute wPsiI(PIP7)_NO numeric
@attribute wPsiI(PIP8)_NO numeric
@attribute wPsiI(PIP9)_NO numeric
@attribute wPsiI(PIPAvg)_NO numeric
@attribute wPsiI(PIPMax)_NO numeric
@attribute wPsiI(PIPMin)_NO numeric
@attribute wPsiI(Population)_NO numeric
@attribute wPsiI(SIDel(G)N)_NO numeric
@attribute wPsiI(SIDel(K)N)_NO numeric
@attribute wPsiI(SIDel(Rho)N)_NO numeric
@attribute wPsiI(SIEP)_NO numeric
@attribute wPsiI(SIEPA1)_NO numeric
@attribute wPsiI(SIEPA10)_NO numeric
@attribute wPsiI(SIEPA2)_NO numeric
@attribute wPsiI(SIEPA3)_NO numeric
@attribute wPsiI(SIEPA4)_NO numeric
@attribute wPsiI(SIEPA5)_NO numeric
@attribute wPsiI(SIEPA6)_NO numeric
@attribute wPsiI(SIEPA7)_NO numeric
@attribute wPsiI(SIEPA8)_NO numeric
@attribute wPsiI(SIEPA9)_NO numeric
@attribute wPsiI(SIEPIA)_NO numeric
@attribute wPsiI(SIEPMax)_NO numeric
@attribute wPsiI(SIEPMin)_NO numeric
@attribute wPsiI(SIG)_NO numeric
@attribute wPsiI(SIGA1)_NO numeric
@attribute wPsiI(SIGA10)_NO numeric
@attribute wPsiI(SIGA2)_NO numeric
@attribute wPsiI(SIGA3)_NO numeric
@attribute wPsiI(SIGA4)_NO numeric
@attribute wPsiI(SIGA5)_NO numeric
@attribute wPsiI(SIGA6)_NO numeric
@attribute wPsiI(SIGA7)_NO numeric
@attribute wPsiI(SIGA8)_NO numeric
@attribute wPsiI(SIGA9)_NO numeric
@attribute wPsiI(SIGIA)_NO numeric
@attribute wPsiI(SIGMax)_NO numeric
@attribute wPsiI(SIGMin)_NO numeric
@attribute wPsiI(SIK)_NO numeric
@attribute wPsiI(SIKA1)_NO numeric
@attribute wPsiI(SIKA10)_NO numeric
@attribute wPsiI(SIKA2)_NO numeric
@attribute wPsiI(SIKA3)_NO numeric
@attribute wPsiI(SIKA4)_NO numeric
@attribute wPsiI(SIKA5)_NO numeric
@attribute wPsiI(SIKA6)_NO numeric
@attribute wPsiI(SIKA7)_NO numeric
@attribute wPsiI(SIKA8)_NO numeric
@attribute wPsiI(SIKA9)_NO numeric
@attribute wPsiI(SIKIA)_NO numeric
@attribute wPsiI(SIKMax)_NO numeric
@attribute wPsiI(SIKMin)_NO numeric
@attribute wPsiI(SurfArea)_NO numeric
@attribute wPsiI(VOLTAE)_NO numeric
@attribute wPhiH(Ap)_NO numeric
@attribute wPhiH(Xi)_NO numeric
@attribute wPhiH(DHf)_NO numeric
@attribute wPhiH(ECI)_NO numeric
@attribute wPhiH(HP)_NO numeric
@attribute wPhiH(IP)_NO numeric
@attribute wPhiH(ISA)_NO numeric
@attribute wPhiH(Mw)_NO numeric
@attribute wPhiH(None)_NO numeric
@attribute wPhiH(Num_Atoms)_NO numeric
@attribute wPhiH(TopDist)_NO numeric
@attribute wPhiH(L1-9)_NO numeric
@attribute wPhiH(Z1)_NO numeric
@attribute wPhiH(Z2)_NO numeric
@attribute wPhiH(Z3)_NO numeric
@attribute wPhiH(Del(G)NA1)_NO numeric
@attribute wPhiH(Del(G)NA10)_NO numeric
@attribute wPhiH(Del(G)NA2)_NO numeric
@attribute wPhiH(Del(G)NA3)_NO numeric
@attribute wPhiH(Del(G)NA4)_NO numeric
@attribute wPhiH(Del(G)NA5)_NO numeric
@attribute wPhiH(Del(G)NA6)_NO numeric
@attribute wPhiH(Del(G)NA7)_NO numeric
@attribute wPhiH(Del(G)NA8)_NO numeric
@attribute wPhiH(Del(G)NA9)_NO numeric
@attribute wPhiH(Del(G)NIA)_NO numeric
@attribute wPhiH(Del(G)NMax)_NO numeric
@attribute wPhiH(Del(G)NMin)_NO numeric
@attribute wPhiH(Del(K)IA)_NO numeric
@attribute wPhiH(Del(K)Max)_NO numeric
@attribute wPhiH(Del(K)Min)_NO numeric
@attribute wPhiH(Del(K)NA1)_NO numeric
@attribute wPhiH(Del(K)NA10)_NO numeric
@attribute wPhiH(Del(K)NA2)_NO numeric
@attribute wPhiH(Del(K)NA3)_NO numeric
@attribute wPhiH(Del(K)NA4)_NO numeric
@attribute wPhiH(Del(K)NA5)_NO numeric
@attribute wPhiH(Del(K)NA6)_NO numeric
@attribute wPhiH(Del(K)NA7)_NO numeric
@attribute wPhiH(Del(K)NA8)_NO numeric
@attribute wPhiH(Del(K)NA9)_NO numeric
@attribute wPhiH(Del(Rho)NA1)_NO numeric
@attribute wPhiH(Del(Rho)NA10)_NO numeric
@attribute wPhiH(Del(Rho)NA2)_NO numeric
@attribute wPhiH(Del(Rho)NA3)_NO numeric
@attribute wPhiH(Del(Rho)NA4)_NO numeric
@attribute wPhiH(Del(Rho)NA5)_NO numeric
@attribute wPhiH(Del(Rho)NA6)_NO numeric
@attribute wPhiH(Del(Rho)NA7)_NO numeric
@attribute wPhiH(Del(Rho)NA8)_NO numeric
@attribute wPhiH(Del(Rho)NA9)_NO numeric
@attribute wPhiH(Del(Rho)NIA)_NO numeric
@attribute wPhiH(Del(Rho)NMax)_NO numeric
@attribute wPhiH(Del(Rho)NMin)_NO numeric
@attribute wPhiH(EP1)_NO numeric
@attribute wPhiH(EP10)_NO numeric
@attribute wPhiH(EP2)_NO numeric
@attribute wPhiH(EP3)_NO numeric
@attribute wPhiH(EP4)_NO numeric
@attribute wPhiH(EP5)_NO numeric
@attribute wPhiH(EP6)_NO numeric
@attribute wPhiH(EP7)_NO numeric
@attribute wPhiH(EP8)_NO numeric
@attribute wPhiH(EP9)_NO numeric
@attribute wPhiH(Energy)_NO numeric
@attribute wPhiH(Fuk)_NO numeric
@attribute wPhiH(Fuk1)_NO numeric
@attribute wPhiH(Fuk10)_NO numeric
@attribute wPhiH(Fuk2)_NO numeric
@attribute wPhiH(Fuk3)_NO numeric
@attribute wPhiH(Fuk4)_NO numeric
@attribute wPhiH(Fuk5)_NO numeric
@attribute wPhiH(Fuk6)_NO numeric
@attribute wPhiH(Fuk7)_NO numeric
@attribute wPhiH(Fuk8)_NO numeric
@attribute wPhiH(Fuk9)_NO numeric
@attribute wPhiH(FukMax)_NO numeric
@attribute wPhiH(FukMin)_NO numeric
@attribute wPhiH(Lapl)_NO numeric
@attribute wPhiH(Lapl1)_NO numeric
@attribute wPhiH(Lapl10)_NO numeric
@attribute wPhiH(Lapl2)_NO numeric
@attribute wPhiH(Lapl3)_NO numeric
@attribute wPhiH(Lapl4)_NO numeric
@attribute wPhiH(Lapl5)_NO numeric
@attribute wPhiH(Lapl6)_NO numeric
@attribute wPhiH(Lapl7)_NO numeric
@attribute wPhiH(Lapl8)_NO numeric
@attribute wPhiH(Lapl9)_NO numeric
@attribute wPhiH(LaplMax)_NO numeric
@attribute wPhiH(LaplMin)_NO numeric
@attribute wPhiH(PIP1)_NO numeric
@attribute wPhiH(PIP10)_NO numeric
@attribute wPhiH(PIP11)_NO numeric
@attribute wPhiH(PIP12)_NO numeric
@attribute wPhiH(PIP13)_NO numeric
@attribute wPhiH(PIP14)_NO numeric
@attribute wPhiH(PIP15)_NO numeric
@attribute wPhiH(PIP16)_NO numeric
@attribute wPhiH(PIP17)_NO numeric
@attribute wPhiH(PIP18)_NO numeric
@attribute wPhiH(PIP19)_NO numeric
@attribute wPhiH(PIP2)_NO numeric
@attribute wPhiH(PIP20)_NO numeric
@attribute wPhiH(PIP3)_NO numeric
@attribute wPhiH(PIP4)_NO numeric
@attribute wPhiH(PIP5)_NO numeric
@attribute wPhiH(PIP6)_NO numeric
@attribute wPhiH(PIP7)_NO numeric
@attribute wPhiH(PIP8)_NO numeric
@attribute wPhiH(PIP9)_NO numeric
@attribute wPhiH(PIPAvg)_NO numeric
@attribute wPhiH(PIPMax)_NO numeric
@attribute wPhiH(PIPMin)_NO numeric
@attribute wPhiH(Population)_NO numeric
@attribute wPhiH(SIDel(G)N)_NO numeric
@attribute wPhiH(SIDel(K)N)_NO numeric
@attribute wPhiH(SIDel(Rho)N)_NO numeric
@attribute wPhiH(SIEP)_NO numeric
@attribute wPhiH(SIEPA1)_NO numeric
@attribute wPhiH(SIEPA10)_NO numeric
@attribute wPhiH(SIEPA2)_NO numeric
@attribute wPhiH(SIEPA3)_NO numeric
@attribute wPhiH(SIEPA4)_NO numeric
@attribute wPhiH(SIEPA5)_NO numeric
@attribute wPhiH(SIEPA6)_NO numeric
@attribute wPhiH(SIEPA7)_NO numeric
@attribute wPhiH(SIEPA8)_NO numeric
@attribute wPhiH(SIEPA9)_NO numeric
@attribute wPhiH(SIEPIA)_NO numeric
@attribute wPhiH(SIEPMax)_NO numeric
@attribute wPhiH(SIEPMin)_NO numeric
@attribute wPhiH(SIG)_NO numeric
@attribute wPhiH(SIGA1)_NO numeric
@attribute wPhiH(SIGA10)_NO numeric
@attribute wPhiH(SIGA2)_NO numeric
@attribute wPhiH(SIGA3)_NO numeric
@attribute wPhiH(SIGA4)_NO numeric
@attribute wPhiH(SIGA5)_NO numeric
@attribute wPhiH(SIGA6)_NO numeric
@attribute wPhiH(SIGA7)_NO numeric
@attribute wPhiH(SIGA8)_NO numeric
@attribute wPhiH(SIGA9)_NO numeric
@attribute wPhiH(SIGIA)_NO numeric
@attribute wPhiH(SIGMax)_NO numeric
@attribute wPhiH(SIGMin)_NO numeric
@attribute wPhiH(SIK)_NO numeric
@attribute wPhiH(SIKA1)_NO numeric
@attribute wPhiH(SIKA10)_NO numeric
@attribute wPhiH(SIKA2)_NO numeric
@attribute wPhiH(SIKA3)_NO numeric
@attribute wPhiH(SIKA4)_NO numeric
@attribute wPhiH(SIKA5)_NO numeric
@attribute wPhiH(SIKA6)_NO numeric
@attribute wPhiH(SIKA7)_NO numeric
@attribute wPhiH(SIKA8)_NO numeric
@attribute wPhiH(SIKA9)_NO numeric
@attribute wPhiH(SIKIA)_NO numeric
@attribute wPhiH(SIKMax)_NO numeric
@attribute wPhiH(SIKMin)_NO numeric
@attribute wPhiH(SurfArea)_NO numeric
@attribute wPhiH(VOLTAE)_NO numeric
@attribute wPhiS(Ap)_NO numeric
@attribute wPhiS(Xi)_NO numeric
@attribute wPhiS(DHf)_NO numeric
@attribute wPhiS(ECI)_NO numeric
@attribute wPhiS(HP)_NO numeric
@attribute wPhiS(IP)_NO numeric
@attribute wPhiS(ISA)_NO numeric
@attribute wPhiS(Mw)_NO numeric
@attribute wPhiS(None)_NO numeric
@attribute wPhiS(Num_Atoms)_NO numeric
@attribute wPhiS(TopDist)_NO numeric
@attribute wPhiS(L1-9)_NO numeric
@attribute wPhiS(Z1)_NO numeric
@attribute wPhiS(Z2)_NO numeric
@attribute wPhiS(Z3)_NO numeric
@attribute wPhiS(Del(G)NA1)_NO numeric
@attribute wPhiS(Del(G)NA10)_NO numeric
@attribute wPhiS(Del(G)NA2)_NO numeric
@attribute wPhiS(Del(G)NA3)_NO numeric
@attribute wPhiS(Del(G)NA4)_NO numeric
@attribute wPhiS(Del(G)NA5)_NO numeric
@attribute wPhiS(Del(G)NA6)_NO numeric
@attribute wPhiS(Del(G)NA7)_NO numeric
@attribute wPhiS(Del(G)NA8)_NO numeric
@attribute wPhiS(Del(G)NA9)_NO numeric
@attribute wPhiS(Del(G)NIA)_NO numeric
@attribute wPhiS(Del(G)NMax)_NO numeric
@attribute wPhiS(Del(G)NMin)_NO numeric
@attribute wPhiS(Del(K)IA)_NO numeric
@attribute wPhiS(Del(K)Max)_NO numeric
@attribute wPhiS(Del(K)Min)_NO numeric
@attribute wPhiS(Del(K)NA1)_NO numeric
@attribute wPhiS(Del(K)NA10)_NO numeric
@attribute wPhiS(Del(K)NA2)_NO numeric
@attribute wPhiS(Del(K)NA3)_NO numeric
@attribute wPhiS(Del(K)NA4)_NO numeric
@attribute wPhiS(Del(K)NA5)_NO numeric
@attribute wPhiS(Del(K)NA6)_NO numeric
@attribute wPhiS(Del(K)NA7)_NO numeric
@attribute wPhiS(Del(K)NA8)_NO numeric
@attribute wPhiS(Del(K)NA9)_NO numeric
@attribute wPhiS(Del(Rho)NA1)_NO numeric
@attribute wPhiS(Del(Rho)NA10)_NO numeric
@attribute wPhiS(Del(Rho)NA2)_NO numeric
@attribute wPhiS(Del(Rho)NA3)_NO numeric
@attribute wPhiS(Del(Rho)NA4)_NO numeric
@attribute wPhiS(Del(Rho)NA5)_NO numeric
@attribute wPhiS(Del(Rho)NA6)_NO numeric
@attribute wPhiS(Del(Rho)NA7)_NO numeric
@attribute wPhiS(Del(Rho)NA8)_NO numeric
@attribute wPhiS(Del(Rho)NA9)_NO numeric
@attribute wPhiS(Del(Rho)NIA)_NO numeric
@attribute wPhiS(Del(Rho)NMax)_NO numeric
@attribute wPhiS(Del(Rho)NMin)_NO numeric
@attribute wPhiS(EP1)_NO numeric
@attribute wPhiS(EP10)_NO numeric
@attribute wPhiS(EP2)_NO numeric
@attribute wPhiS(EP3)_NO numeric
@attribute wPhiS(EP4)_NO numeric
@attribute wPhiS(EP5)_NO numeric
@attribute wPhiS(EP6)_NO numeric
@attribute wPhiS(EP7)_NO numeric
@attribute wPhiS(EP8)_NO numeric
@attribute wPhiS(EP9)_NO numeric
@attribute wPhiS(Energy)_NO numeric
@attribute wPhiS(Fuk)_NO numeric
@attribute wPhiS(Fuk1)_NO numeric
@attribute wPhiS(Fuk10)_NO numeric
@attribute wPhiS(Fuk2)_NO numeric
@attribute wPhiS(Fuk3)_NO numeric
@attribute wPhiS(Fuk4)_NO numeric
@attribute wPhiS(Fuk5)_NO numeric
@attribute wPhiS(Fuk6)_NO numeric
@attribute wPhiS(Fuk7)_NO numeric
@attribute wPhiS(Fuk8)_NO numeric
@attribute wPhiS(Fuk9)_NO numeric
@attribute wPhiS(FukMax)_NO numeric
@attribute wPhiS(FukMin)_NO numeric
@attribute wPhiS(Lapl)_NO numeric
@attribute wPhiS(Lapl1)_NO numeric
@attribute wPhiS(Lapl10)_NO numeric
@attribute wPhiS(Lapl2)_NO numeric
@attribute wPhiS(Lapl3)_NO numeric
@attribute wPhiS(Lapl4)_NO numeric
@attribute wPhiS(Lapl5)_NO numeric
@attribute wPhiS(Lapl6)_NO numeric
@attribute wPhiS(Lapl7)_NO numeric
@attribute wPhiS(Lapl8)_NO numeric
@attribute wPhiS(Lapl9)_NO numeric
@attribute wPhiS(LaplMax)_NO numeric
@attribute wPhiS(LaplMin)_NO numeric
@attribute wPhiS(PIP1)_NO numeric
@attribute wPhiS(PIP10)_NO numeric
@attribute wPhiS(PIP11)_NO numeric
@attribute wPhiS(PIP12)_NO numeric
@attribute wPhiS(PIP13)_NO numeric
@attribute wPhiS(PIP14)_NO numeric
@attribute wPhiS(PIP15)_NO numeric
@attribute wPhiS(PIP16)_NO numeric
@attribute wPhiS(PIP17)_NO numeric
@attribute wPhiS(PIP18)_NO numeric
@attribute wPhiS(PIP19)_NO numeric
@attribute wPhiS(PIP2)_NO numeric
@attribute wPhiS(PIP20)_NO numeric
@attribute wPhiS(PIP3)_NO numeric
@attribute wPhiS(PIP4)_NO numeric
@attribute wPhiS(PIP5)_NO numeric
@attribute wPhiS(PIP6)_NO numeric
@attribute wPhiS(PIP7)_NO numeric
@attribute wPhiS(PIP8)_NO numeric
@attribute wPhiS(PIP9)_NO numeric
@attribute wPhiS(PIPAvg)_NO numeric
@attribute wPhiS(PIPMax)_NO numeric
@attribute wPhiS(PIPMin)_NO numeric
@attribute wPhiS(Population)_NO numeric
@attribute wPhiS(SIDel(G)N)_NO numeric
@attribute wPhiS(SIDel(K)N)_NO numeric
@attribute wPhiS(SIDel(Rho)N)_NO numeric
@attribute wPhiS(SIEP)_NO numeric
@attribute wPhiS(SIEPA1)_NO numeric
@attribute wPhiS(SIEPA10)_NO numeric
@attribute wPhiS(SIEPA2)_NO numeric
@attribute wPhiS(SIEPA3)_NO numeric
@attribute wPhiS(SIEPA4)_NO numeric
@attribute wPhiS(SIEPA5)_NO numeric
@attribute wPhiS(SIEPA6)_NO numeric
@attribute wPhiS(SIEPA7)_NO numeric
@attribute wPhiS(SIEPA8)_NO numeric
@attribute wPhiS(SIEPA9)_NO numeric
@attribute wPhiS(SIEPIA)_NO numeric
@attribute wPhiS(SIEPMax)_NO numeric
@attribute wPhiS(SIEPMin)_NO numeric
@attribute wPhiS(SIG)_NO numeric
@attribute wPhiS(SIGA1)_NO numeric
@attribute wPhiS(SIGA10)_NO numeric
@attribute wPhiS(SIGA2)_NO numeric
@attribute wPhiS(SIGA3)_NO numeric
@attribute wPhiS(SIGA4)_NO numeric
@attribute wPhiS(SIGA5)_NO numeric
@attribute wPhiS(SIGA6)_NO numeric
@attribute wPhiS(SIGA7)_NO numeric
@attribute wPhiS(SIGA8)_NO numeric
@attribute wPhiS(SIGA9)_NO numeric
@attribute wPhiS(SIGIA)_NO numeric
@attribute wPhiS(SIGMax)_NO numeric
@attribute wPhiS(SIGMin)_NO numeric
@attribute wPhiS(SIK)_NO numeric
@attribute wPhiS(SIKA1)_NO numeric
@attribute wPhiS(SIKA10)_NO numeric
@attribute wPhiS(SIKA2)_NO numeric
@attribute wPhiS(SIKA3)_NO numeric
@attribute wPhiS(SIKA4)_NO numeric
@attribute wPhiS(SIKA5)_NO numeric
@attribute wPhiS(SIKA6)_NO numeric
@attribute wPhiS(SIKA7)_NO numeric
@attribute wPhiS(SIKA8)_NO numeric
@attribute wPhiS(SIKA9)_NO numeric
@attribute wPhiS(SIKIA)_NO numeric
@attribute wPhiS(SIKMax)_NO numeric
@attribute wPhiS(SIKMin)_NO numeric
@attribute wPhiS(SurfArea)_NO numeric
@attribute wPhiS(VOLTAE)_NO numeric
@attribute wPhiI(Ap)_NO numeric
@attribute wPhiI(Xi)_NO numeric
@attribute wPhiI(DHf)_NO numeric
@attribute wPhiI(ECI)_NO numeric
@attribute wPhiI(HP)_NO numeric
@attribute wPhiI(IP)_NO numeric
@attribute wPhiI(ISA)_NO numeric
@attribute wPhiI(Mw)_NO numeric
@attribute wPhiI(None)_NO numeric
@attribute wPhiI(Num_Atoms)_NO numeric
@attribute wPhiI(TopDist)_NO numeric
@attribute wPhiI(L1-9)_NO numeric
@attribute wPhiI(Z1)_NO numeric
@attribute wPhiI(Z2)_NO numeric
@attribute wPhiI(Z3)_NO numeric
@attribute wPhiI(Del(G)NA1)_NO numeric
@attribute wPhiI(Del(G)NA10)_NO numeric
@attribute wPhiI(Del(G)NA2)_NO numeric
@attribute wPhiI(Del(G)NA3)_NO numeric
@attribute wPhiI(Del(G)NA4)_NO numeric
@attribute wPhiI(Del(G)NA5)_NO numeric
@attribute wPhiI(Del(G)NA6)_NO numeric
@attribute wPhiI(Del(G)NA7)_NO numeric
@attribute wPhiI(Del(G)NA8)_NO numeric
@attribute wPhiI(Del(G)NA9)_NO numeric
@attribute wPhiI(Del(G)NIA)_NO numeric
@attribute wPhiI(Del(G)NMax)_NO numeric
@attribute wPhiI(Del(G)NMin)_NO numeric
@attribute wPhiI(Del(K)IA)_NO numeric
@attribute wPhiI(Del(K)Max)_NO numeric
@attribute wPhiI(Del(K)Min)_NO numeric
@attribute wPhiI(Del(K)NA1)_NO numeric
@attribute wPhiI(Del(K)NA10)_NO numeric
@attribute wPhiI(Del(K)NA2)_NO numeric
@attribute wPhiI(Del(K)NA3)_NO numeric
@attribute wPhiI(Del(K)NA4)_NO numeric
@attribute wPhiI(Del(K)NA5)_NO numeric
@attribute wPhiI(Del(K)NA6)_NO numeric
@attribute wPhiI(Del(K)NA7)_NO numeric
@attribute wPhiI(Del(K)NA8)_NO numeric
@attribute wPhiI(Del(K)NA9)_NO numeric
@attribute wPhiI(Del(Rho)NA1)_NO numeric
@attribute wPhiI(Del(Rho)NA10)_NO numeric
@attribute wPhiI(Del(Rho)NA2)_NO numeric
@attribute wPhiI(Del(Rho)NA3)_NO numeric
@attribute wPhiI(Del(Rho)NA4)_NO numeric
@attribute wPhiI(Del(Rho)NA5)_NO numeric
@attribute wPhiI(Del(Rho)NA6)_NO numeric
@attribute wPhiI(Del(Rho)NA7)_NO numeric
@attribute wPhiI(Del(Rho)NA8)_NO numeric
@attribute wPhiI(Del(Rho)NA9)_NO numeric
@attribute wPhiI(Del(Rho)NIA)_NO numeric
@attribute wPhiI(Del(Rho)NMax)_NO numeric
@attribute wPhiI(Del(Rho)NMin)_NO numeric
@attribute wPhiI(EP1)_NO numeric
@attribute wPhiI(EP10)_NO numeric
@attribute wPhiI(EP2)_NO numeric
@attribute wPhiI(EP3)_NO numeric
@attribute wPhiI(EP4)_NO numeric
@attribute wPhiI(EP5)_NO numeric
@attribute wPhiI(EP6)_NO numeric
@attribute wPhiI(EP7)_NO numeric
@attribute wPhiI(EP8)_NO numeric
@attribute wPhiI(EP9)_NO numeric
@attribute wPhiI(Energy)_NO numeric
@attribute wPhiI(Fuk)_NO numeric
@attribute wPhiI(Fuk1)_NO numeric
@attribute wPhiI(Fuk10)_NO numeric
@attribute wPhiI(Fuk2)_NO numeric
@attribute wPhiI(Fuk3)_NO numeric
@attribute wPhiI(Fuk4)_NO numeric
@attribute wPhiI(Fuk5)_NO numeric
@attribute wPhiI(Fuk6)_NO numeric
@attribute wPhiI(Fuk7)_NO numeric
@attribute wPhiI(Fuk8)_NO numeric
@attribute wPhiI(Fuk9)_NO numeric
@attribute wPhiI(FukMax)_NO numeric
@attribute wPhiI(FukMin)_NO numeric
@attribute wPhiI(Lapl)_NO numeric
@attribute wPhiI(Lapl1)_NO numeric
@attribute wPhiI(Lapl10)_NO numeric
@attribute wPhiI(Lapl2)_NO numeric
@attribute wPhiI(Lapl3)_NO numeric
@attribute wPhiI(Lapl4)_NO numeric
@attribute wPhiI(Lapl5)_NO numeric
@attribute wPhiI(Lapl6)_NO numeric
@attribute wPhiI(Lapl7)_NO numeric
@attribute wPhiI(Lapl8)_NO numeric
@attribute wPhiI(Lapl9)_NO numeric
@attribute wPhiI(LaplMax)_NO numeric
@attribute wPhiI(LaplMin)_NO numeric
@attribute wPhiI(PIP1)_NO numeric
@attribute wPhiI(PIP10)_NO numeric
@attribute wPhiI(PIP11)_NO numeric
@attribute wPhiI(PIP12)_NO numeric
@attribute wPhiI(PIP13)_NO numeric
@attribute wPhiI(PIP14)_NO numeric
@attribute wPhiI(PIP15)_NO numeric
@attribute wPhiI(PIP16)_NO numeric
@attribute wPhiI(PIP17)_NO numeric
@attribute wPhiI(PIP18)_NO numeric
@attribute wPhiI(PIP19)_NO numeric
@attribute wPhiI(PIP2)_NO numeric
@attribute wPhiI(PIP20)_NO numeric
@attribute wPhiI(PIP3)_NO numeric
@attribute wPhiI(PIP4)_NO numeric
@attribute wPhiI(PIP5)_NO numeric
@attribute wPhiI(PIP6)_NO numeric
@attribute wPhiI(PIP7)_NO numeric
@attribute wPhiI(PIP8)_NO numeric
@attribute wPhiI(PIP9)_NO numeric
@attribute wPhiI(PIPAvg)_NO numeric
@attribute wPhiI(PIPMax)_NO numeric
@attribute wPhiI(PIPMin)_NO numeric
@attribute wPhiI(Population)_NO numeric
@attribute wPhiI(SIDel(G)N)_NO numeric
@attribute wPhiI(SIDel(K)N)_NO numeric
@attribute wPhiI(SIDel(Rho)N)_NO numeric
@attribute wPhiI(SIEP)_NO numeric
@attribute wPhiI(SIEPA1)_NO numeric
@attribute wPhiI(SIEPA10)_NO numeric
@attribute wPhiI(SIEPA2)_NO numeric
@attribute wPhiI(SIEPA3)_NO numeric
@attribute wPhiI(SIEPA4)_NO numeric
@attribute wPhiI(SIEPA5)_NO numeric
@attribute wPhiI(SIEPA6)_NO numeric
@attribute wPhiI(SIEPA7)_NO numeric
@attribute wPhiI(SIEPA8)_NO numeric
@attribute wPhiI(SIEPA9)_NO numeric
@attribute wPhiI(SIEPIA)_NO numeric
@attribute wPhiI(SIEPMax)_NO numeric
@attribute wPhiI(SIEPMin)_NO numeric
@attribute wPhiI(SIG)_NO numeric
@attribute wPhiI(SIGA1)_NO numeric
@attribute wPhiI(SIGA10)_NO numeric
@attribute wPhiI(SIGA2)_NO numeric
@attribute wPhiI(SIGA3)_NO numeric
@attribute wPhiI(SIGA4)_NO numeric
@attribute wPhiI(SIGA5)_NO numeric
@attribute wPhiI(SIGA6)_NO numeric
@attribute wPhiI(SIGA7)_NO numeric
@attribute wPhiI(SIGA8)_NO numeric
@attribute wPhiI(SIGA9)_NO numeric
@attribute wPhiI(SIGIA)_NO numeric
@attribute wPhiI(SIGMax)_NO numeric
@attribute wPhiI(SIGMin)_NO numeric
@attribute wPhiI(SIK)_NO numeric
@attribute wPhiI(SIKA1)_NO numeric
@attribute wPhiI(SIKA10)_NO numeric
@attribute wPhiI(SIKA2)_NO numeric
@attribute wPhiI(SIKA3)_NO numeric
@attribute wPhiI(SIKA4)_NO numeric
@attribute wPhiI(SIKA5)_NO numeric
@attribute wPhiI(SIKA6)_NO numeric
@attribute wPhiI(SIKA7)_NO numeric
@attribute wPhiI(SIKA8)_NO numeric
@attribute wPhiI(SIKA9)_NO numeric
@attribute wPhiI(SIKIA)_NO numeric
@attribute wPhiI(SIKMax)_NO numeric
@attribute wPhiI(SIKMin)_NO numeric
@attribute wPhiI(SurfArea)_NO numeric
@attribute wPhiI(VOLTAE)_NO numeric
@attribute Phi_NO numeric
@attribute Psi_NO numeric
@attribute Pa_NO numeric
@attribute Pb_NO numeric
@attribute Pt_NO numeric
@attribute DGLJ_NO numeric
@attribute DGtor_NO numeric
@attribute Excentricity numeric
@attribute Degree numeric
@attribute SphereDegree numeric
@attribute MeanDistance numeric
@attribute ClusteringCoefficient numeric
@attribute ClosenessCentrality numeric
@attribute TraversityA numeric
@attribute TraversityB numeric
@attribute ExcentricityInverted numeric
@attribute ClusteringCoefficientInverted numeric
@attribute SNN numeric
@attribute CorrelatedMutationIndex numeric
@attribute Class numeric

@data
1bnkA.pdb_A_GLY_114,4.678948,0,-10.402756,16,17.246576,0.5,-0.579155,0,0,-27.649331,11,26.006889,-43.116439,-24.953827,-420.86,-148.03,7,0.02,-0.4,5.97,19.93,57,1,69.123329,24.738391,19.48,2.23,-5.36,0.3,10.515,0.019698,24.402,18.851,13.841,22.384,30.754,29.559,26.958,16.404,-0.011027,0.000006,-0.002307,0.001199,0.000343,-0.000393,0.19951,1.3395,0.080782,24.875,63.976,33.469,40.5,22.275,4.858,2.1141,0.61532,0.080782,14.888,22.817,16.352,14.813,27.778,39.967,36.698,19.676,-0.004576,0.000014,-0.000627,20.652,0.543,27.697,29.595,20.417,12.739,15.366,26.554,25.507,14.618,-206.358,0.38251,0.000002,1.0263,58.563,59.316,36.558,35.777,1.2243,0.32404,0.17613,0.72247,0.000134,0.000099,-0.4186,0.50727,0.000005,0.65721,0.66509,0.17656,0.65363,4.999,57.272,63.956,64.8,-0.000118,-0.000157,0,20.693,19.084,18.211,16.686,14.027,10.345,10.186,3.5215,0.20888,0,2.4604,0,3.5391,3.0362,2.9387,4.2947,25.906,23.165,15.385,0.33965,0.7484,0.42772,29.607,-2.1357,0.23223,-0.88624,-2.657,27.59,0.44157,13.967,15.33,27.915,26.297,50.688,26.797,3.9425,0.71885,-0.013718,0.005307,-0.006351,0.3307,3.1456,0.19951,131.11,57.065,0.81379,1.048,0.12783,0,0.17993,0,0.001707,0.000804,0,-0.087906,0,0,0.19951,0.17993,0,0.12783,0.4388,1.6615,24.735,166.34,-0.000454,-0,-0.000184,193.69,357.74,-0.008691,2.486218,109.852435,1.117997,0.088392,5.321297,2.480096,0.621716,1.311602,2.639771,1.121927,1.152638,2.832585,375.459555,33.598777,-1.357317,1.704804,0.203709,1.997031,1.658612,1.421037,1.041124,0.844371,0.920308,1.012331,0.901605,2.937907,0.102871,2.639771,1.812009,0.891759,2.639771,2.288151,1.180331,7.048676,2.025836,1.756518,0.972546,1.006879,0.577185,0.597828,0.666875,0.774166,0.446327,1.928479,1.672214,1.566282,1.198499,0.707229,1.039845,1.146152,1.005093,2.774624,0.407464,2.610675,2.326652,0.011537,2.030451,1.735987,1.286527,1.070663,0.732709,1.193733,2.051186,3.394397,1.338017,1.097414,0.77831,0.400666,1.205722,0.8336,1.304226,1.741354,0.530971,0.708572,0.655306,1.316514,2.639771,2.735349,1.195295,0.257546,0.849671,1.803382,1.05285,0.492566,1.050212,1.263742,1.768322,0.90305,1.023135,2.966242,2.639771,0,0.731182,0.851253,1.051105,1.405802,1.80444,2.277966,3.166888,2.078416,0.303926,0,1.541769,0,1.055892,1.042717,1.098254,1.208075,1.937748,1.143766,0.555942,2.030605,2.553462,2.660126,1.261667,1.248816,0.743204,1.172423,-0.053968,2.145266,0.009652,1.905533,1.69881,1.758143,1.181798,1.225603,1.659186,1.42448,0.71238,-0.138055,0.088009,2.617382,1.212152,0.840602,0.351792,0.973055,1.762134,0.871747,1.21998,0.338303,0,0.554926,0,2.857806,2.137954,2.768636,1.135896,0,?,0.772737,0.422297,0,0.348609,0.676811,1.227014,1.519476,1.078188,2.690217,2.715685,2.126763,1.110243,1.13814,-0,-0,0,0,-0,0,0,0,0,0,0,0,0,-0,0,0,0,0,0,0,0,0,0,0,0,-0,0,-0,0,0,-0,0,0,0,0,0,0,0,0,0,0,0,0,0,0,0,0,0,0,0,0,-0,0,-0,0,0,0,0,0,0,0,0,0,0,-0,0,0,0,0,0,0,0,0,0,0,0,0,0,-0,0,0,0,0,0,0,0,0,0,0,-0,-0,0,0,0,0,0,0,0,0,0,0,0,0,0,0,0,0,0,0,0,0,0,0,0,0,-0,0,-0,-0,0,0,0,0,0,0,0,0,0,0,-0,0,-0,0,0,0,0,0,0,0,0,0,0,0,0,0,0,-0,0,0,0,0,0,0,0,0,0,0,-0,-0,-0,0,0,215859.712943,-8057.2729,84847.4803,0.0169,0.9,32.1186,527.9457,4446,0.5,84,2,173.372,3.2112,-6.7536,-0.516,73.116053,0.004963,363.540996,337.819345,281.228359,864.906568,2008.69751,1948.677075,1592.81343,638.919396,0.000053,0,0.000003,0.000001,0,0,0.019902,2.267707,0.003044,339.24525,4865.05492,2855.90977,3268.1475,1201.179375,60.564686,9.141474,0.605752,0.016058,182.028132,535.229777,306.101264,380.538564,1677.09675,2914.193805,2599.68632,842.988706,0.00001,0,0,213.252552,38.436255,464.090932,1028.441047,735.114085,440.64201,740.549004,683.340636,796.354047,290.525441,54431.121885,0.249301,0,2.468919,6253.064325,7008.77856,2002.64724,1345.733966,7.37151,0.440289,0.070152,0.53647,0,0,0.26985,0.846405,0,0.495438,0.466827,0.056688,0.743047,36.175263,3013.65264,8197.24052,8789.796,0,0,0,760.136662,524.437862,470.663295,417.458691,282.146091,142.5541,119.929964,18.73438,0.474784,0,12.395495,0,22.772339,23.955618,21.43047,58.053607,661.950112,1122.008357,654.26251,0.082538,0.288852,0.086855,1274.847813,6.767606,0.131895,1.249288,-199.62041,535.35636,29.428433,161.43757,246.713355,977.820578,1323.922465,4338.13248,981.426726,20.928761,1.181825,-0.00157,0.000565,0.00002,0.166904,24.716552,0.080141,34618.93995,2996.48315,0.699615,1.572367,0.053692,0,0.045748,0,0.000001,0,0,0.012304,0,0,0.019902,0.061756,0,0.053692,0.276641,3.700659,627.92271,49657.4802,0,0,0,63579.71095,212712.204,0.000526,-0.069075,0.0023,0.000124,0.002818,0.002598,0.000602,0.00133,0.002381,0.00118,0.000198,0.002487,-0.010902,-0.031981,-0.001388,0.001521,0.000216,0.001837,0.00168,0.0015,0.000994,0.000897,0.000989,0.001071,0.0009,0.002652,0.000144,0.002381,0.001733,0.000985,0.002381,0.002124,0.001174,0.007205,0.001835,0.001896,0.000988,0.001042,0.000587,0.000583,0.000679,0.000608,0.00043,0.001627,0.001657,0.001638,0.001287,0.000699,0.001088,0.00121,0.001062,0.002498,0.000285,0.002321,0.001931,0.000012,0.001909,0.001781,0.001118,0.000966,0.000895,0.001274,0.001985,0.003736,0.001285,0.001126,0.000972,0.000353,0.001259,0.000849,0.001386,0.001668,0.000517,0.000829,0.000596,0.001128,0.002381,0.002618,0.001227,0.000216,0.000859,0.001982,0.000986,0.00044,0.001169,0.0013,0.001713,0.000935,0.001067,0.002852,0.002381,0,0.0008,0.000851,0.001164,0.001607,0.002008,0.002543,0.003639,0.002422,0.000362,0,0.001285,0,0.000485,0.000665,0.000757,0.001158,0.001719,0.001252,0.000567,0.001959,0.00229,0.002447,0.001289,0.001289,0.000779,0.001201,-0.000057,0.001878,0.00001,0.001781,0.001688,0.001808,0.001002,0.00142,0.001653,0.001479,0.000819,-0.000121,0.000087,0.002355,0.001243,0.000894,0.000284,0.001009,0.001723,0.000817,0.001257,0.000292,0,0.000485,0,0.002565,0.001924,0.002484,0.001169,0,-9999,0.000571,0.000286,0,0.000419,0.000759,0.001157,0.00147,0.001112,0.002445,0.002312,0.001815,0.001136,0.001173,417424.909513,-13571.3904,379897.6962,0.0322,1.16,86.17695,3586.10455,14107.5,2,255.5,5.5,694.5594,-0.39025,-7.772,-0.4995,319.29849,0.010508,1521.281685,1199.630512,785.047679,2624.814992,6589.336663,5604.09081,4181.05101,1694.467584,0.000218,0,0.000011,0.000004,0.000001,0,0.089872,8.665292,0.006665,1504.651438,13818.688048,6555.941189,9243.0315,4924.178325,224.648494,38.482751,2.380827,0.076715,542.4815,1681.829661,994.44688,1084.941153,6112.896125,8905.227122,6817.607648,2270.974406,0.00004,0,0.000001,853.010208,142.959954,1925.315409,2829.000847,1681.533912,818.276926,2244.488571,3698.334904,1683.627796,371.52451,173844.419242,0.76078,0,13.679193,16487.007138,24101.87028,5988.913281,3862.824801,16.030372,0.943152,0.247722,1.963973,0,0,0.835511,4.957119,0,1.504258,2.271648,0.331153,2.49251,109.743797,9947.029596,26182.30728,23776.092,0,0,0,3582.920525,2446.120326,1936.685217,1245.993678,667.727281,283.111098,200.083089,39.042959,1.043638,0,18.449063,0,35.297568,34.987347,33.515286,84.73486,1742.346889,2619.31288,2358.543578,0.313415,1.151593,0.37045,3974.384466,20.875186,0.421543,3.814776,-733.737538,1709.64194,111.560581,523.008282,756.73479,2518.60296,2997.963188,13918.113792,2404.508209,65.246995,4.695172,-0.007085,0.001824,0.000081,0.513913,70.059275,0.540412,102010.79105,9941.265117,4.098694,5.244768,0.24457,0,0.300148,0,0.000005,0.000002,0,0.038852,0,0,0.225958,0.319835,0,0.318056,1.794407,12.058253,2191.12524,147021.2724,0,0,0,192353.539,645346.8617,-9999,-9999,-9999,-9999,-9999,-9999,-9999,-9999,-9999,-9999,-9999,-9999,-9999,-9999,-9999,-9999,-9999,-9999,-9999,-9999,-9999,-9999,-9999,-9999,-9999,-9999,-9999,-9999,-9999,-9999,-9999,-9999,-9999,-9999,-9999,-9999,-9999,-9999,-9999,-9999,-9999,-9999,-9999,-9999,-9999,-9999,-9999,-9999,-9999,-9999,-9999,-9999,-9999,-9999,-9999,-9999,-9999,-9999,-9999,-9999,-9999,-9999,-9999,-9999,-9999,-9999,-9999,-9999,-9999,-9999,-9999,-9999,-9999,-9999,-9999,-9999,-9999,-9999,-9999,-9999,-9999,-9999,-9999,-9999,-9999,-9999,-9999,-9999,-9999,-9999,-9999,-9999,-9999,-9999,-9999,-9999,-9999,-9999,-9999,-9999,-9999,-9999,-9999,-9999,-9999,-9999,-9999,-9999,-9999,-9999,-9999,-9999,-9999,-9999,-9999,-9999,-9999,-9999,-9999,-9999,-9999,-9999,-9999,-9999,-9999,-9999,-9999,-9999,-9999,-9999,-9999,-9999,-9999,-9999,-9999,-9999,-9999,-9999,-9999,-9999,-9999,-9999,-9999,-9999,-9999,-9999,-9999,-9999,-9999,-9999,-9999,-9999,-9999,-9999,-9999,-9999,-9999,-9999,-9999,-9999,-9999,-9999,2158.597129,-80.572729,848.474803,0.000169,0.009,0.321186,5.279457,44.46,0.005,0.84,0.02,1.73372,0.032112,-0.067536,-0.00516,0.731161,0.00005,3.63541,3.378193,2.812284,8.649066,20.086975,19.486771,15.928134,6.389194,0.000001,0,0,0,0,0,0.000199,0.022677,0.00003,3.392453,48.650549,28.559098,32.681475,12.011794,0.605647,0.091415,0.006058,0.000161,1.820281,5.352298,3.061013,3.805386,16.770967,29.141938,25.996863,8.429887,0,0,0,2.132526,0.384363,4.640909,10.28441,7.351141,4.40642,7.40549,6.833406,7.96354,2.905254,544.311219,0.002493,0,0.024689,62.530643,70.087786,20.026472,13.45734,0.073715,0.004403,0.000702,0.005365,0,0,0.002699,0.008464,0,0.004954,0.004668,0.000567,0.00743,0.361753,30.136526,81.972405,87.89796,0,0,0,7.601367,5.244379,4.706633,4.174587,2.821461,1.425541,1.1993,0.187344,0.004748,0,0.123955,0,0.227723,0.239556,0.214305,0.580536,6.619501,11.220084,6.542625,0.000825,0.002889,0.000869,12.748478,0.067676,0.001319,0.012493,-1.996204,5.353564,0.294284,1.614376,2.467134,9.778206,13.239225,43.381325,9.814267,0.209288,0.011818,-0.000016,0.000006,0,0.001669,0.247166,0.000801,346.1894,29.964831,0.006996,0.015724,0.000537,0,0.000457,0,0,0,0,0.000123,0,0,0.000199,0.000618,0,0.000537,0.002766,0.037007,6.279227,496.574802,0,0,0,635.79711,2127.12204,-9999,-9999,-9999,-9999,-9999,-9999,-9999,-9999,-9999,-9999,-9999,-9999,-9999,-9999,-9999,-9999,-9999,-9999,-9999,-9999,-9999,-9999,-9999,-9999,-9999,-9999,-9999,-9999,-9999,-9999,-9999,-9999,-9999,-9999,-9999,-9999,-9999,-9999,-9999,-9999,-9999,-9999,-9999,-9999,-9999,-9999,-9999,-9999,-9999,-9999,-9999,-9999,-9999,-9999,-9999,-9999,-9999,-9999,-9999,-9999,-9999,-9999,-9999,-9999,-9999,-9999,-9999,-9999,-9999,-9999,-9999,-9999,-9999,-9999,-9999,-9999,-9999,-9999,-9999,-9999,-9999,-9999,-9999,-9999,-9999,-9999,-9999,-9999,-9999,-9999,-9999,-9999,-9999,-9999,-9999,-9999,-9999,-9999,-9999,-9999,-9999,-9999,-9999,-9999,-9999,-9999,-9999,-9999,-9999,-9999,-9999,-9999,-9999,-9999,-9999,-9999,-9999,-9999,-9999,-9999,-9999,-9999,-9999,-9999,-9999,-9999,-9999,-9999,-9999,-9999,-9999,-9999,-9999,-9999,-9999,-9999,-9999,-9999,-9999,-9999,-9999,-9999,-9999,-9999,-9999,-9999,-9999,-9999,-9999,-9999,-9999,-9999,-9999,-9999,-9999,-9999,-9999,-9999,-9999,-9999,-9999,-9999,821788.636187,1144.967312,126968.164255,0,0.000014,0.018194,4.915814,348.622857,0.000004,0.124444,0.000071,0.530121,0.000182,0.000804,0.000005,0.094285,0,2.3309,2.012732,1.394875,13.193358,71.161652,66.972528,44.745231,7.199612,0,0,0,0,0,0,0,0.000091,0,2.029759,417.438437,143.848688,188.373688,25.446771,0.064693,0.001474,0.000006,0,0.584378,5.052397,1.652522,2.553961,49.605882,149.779992,119.19522,12.533156,0,0,0,0.802057,0.026055,3.798596,18.654162,9.530736,3.424434,9.672184,8.235528,11.184828,1.488625,52253.034033,0.000001,0,0.000108,689.608703,866.366436,70.733615,31.940034,0.000958,0.000003,0,0.000005,0,0,0.000001,0.000013,0,0.000004,0.000004,0,0.00001,0.02308,160.17817,1185.09263,1362.61929,0,0,0,10.190613,4.850707,3.906948,3.073576,1.403993,0.358407,0.253672,0.00619,0.000004,0,0.00271,0,0.009146,0.010121,0.0081,0.05944,7.728006,22.20287,7.549549,0,0.000001,0,28.663791,0.000808,0,0.000028,0.702792,5.054787,0.015274,0.459649,1.073501,16.863017,30.913063,331.9117,16.987626,0.007725,0.000025,0,0,0,0,0.010774,0,21137.054731,158.358223,0.000009,0.000044,0,0,0,0,0,0,0,0,0,0,0,0,0,0,0.000001,0.000242,6.953914,43489.688533,0,0,0,71294.173624,797997.914119,0,0,0,0,0,0,0,0,0,0,0,0,0,0,0,0,0,0,0,0,0,0,0,0,0,0,0,0,0,0,0,0,0,0,0,0,0,0,0,0,0,0,0,0,0,0,0,0,0,0,0,0,0,0,0,0,0,0,0,0,0,0,0,0,0,0,0,0,0,0,0,0,0,0,0,0,0,0,0,0,0,0,0,0,0,0,0,0,0,0,0,0,0,0,0,0,0,0,0,0,0,0,0,0,0,0,0,0,0,0,0,0,0,0,0,0,0,0,0,0,0,0,0,0,0,0,0,0,0,0,0,0,0,0,0,0,0,0,0,0,0,0,0,0,0,0,0,0,0,0,0,0,0,0,0,0,0,0,0,0,0,0,57,-0.4,5.97,0.02,19.48,-420.86,2.23,-5.36,0.3,19.93,-148.03,24.738391,0,0,0,0,0,0,0,0,0,0,0,0,0,0,0,0,0,0,0,0,0,0,0,0,0,0,0,0,0,0,0,0,0,0,0,0,0,0,0,0,0,0,0,0,0,0,0,0,0,0,0,0,0,0,0,0,0,0,0,0,0,0,0,0,0,0,0,0,0,0,0,0,0,0,0,0,0,0,0,0,0,0,0,0,0,0,0,0,0,0,0,0,0,0,0,0,0,0,0,0,0,0,0,0,0,0,0,0,0,0,0,0,0,0,0,0,0,0,0,0,0,0,0,0,0,0,0,0,0,0,0,0,0,0,0,0,0,0,0,0,0,0,0,0,0,0,0,0,0,0,0,0,0,0,0,0,0,0,0,0,0,0,0,0,0,0,0,0,0,0,0,0,0,0,0,0,0,0,0,0,0,0,0,0,0,0,0,0,0,0,0,0,0,0,0,0,0,0,0,0,0,0,0,0,0,0,0,0,0,0,0,0,0,0,0,0,0,0,0,0,0,0,0,0,0,0,0,0,0,0,0,0,0,0,0,0,0,0,0,0,0,0,0,0,0,0,0,0,0,0,0,0,0,0,0,0,0,0,0,0,0,0,0,0,0,0,0,0,0,0,0,0,0,0,0,0,0,0,0,0,0,0,0,0,0,0,0,0,0,0,0,0,0,0,0,0,0,0,0,0,0,0,0,0,0,0,0,0,0,0,0,0,0,0,0,0,0,0,0,0,0,0,0,0,141570.344054,-6815.3012,203431.0982,0.013,0.28,35.0439,1184.6392,5757,1,98,1,334.082,2.0516,11.2024,-0.42,268.7634,0.004534,840.234066,532.521899,326.813692,1170.79512,2533.114718,1917.433212,1395.534786,513.560028,0.000114,0,0.000005,0.000002,0,0,0.039804,3.834319,0,1032.138375,5795.010056,2044.688148,3442.662,1972.54035,86.870756,14.861912,1.31217,0.036215,356.954688,814.749436,416.060288,428.021635,2554.520436,3404.948598,2386.581034,706.486456,0.00002,0,0,426.505104,66.77271,1199.640161,1413.368415,644.135933,236.767054,477.928698,1054.72488,747.788719,141.613337,74146.905696,0.301953,0,7.589796,5845.582971,9544.53756,2410.926984,1960.364938,3.501743,0.228646,0.141933,1.055456,0,0,0.346103,2.897729,0,0.520556,1.206806,0.222324,1.017114,70.995798,4870.525424,10179.23696,8110.368,0,0,0,1384.734174,939.085472,712.59643,430.899264,232.862227,141.943745,75.412051,12.11396,0.19725,0,6.053568,0,12.525229,9.21851,8.635958,18.444448,691.457046,1085.5119,1253.84673,0.147639,0.577548,0.182944,1603.603941,8.742274,0.150812,1.5464,-331.5936,1024.99609,52.710211,288.013507,345.75282,1102.837905,1105.026237,3633.366528,972.677506,15.35998,1.116877,-0.004337,0.001362,0.00004,0.213576,19.748077,0.37853,37805.5685,5109.657165,2.577924,2.159404,0.11943,0,0.18065,0,0.000003,0.000001,0,0.015909,0,0,0.186151,0.229915,0,0.098782,0.756272,5.718385,1092.173925,56520.6686,0,0,0,76449.443,250006.599,0,0,0,0,0,0,0,0,0,0,0,0,0,0,0,0,0,0,0,0,0,0,0,0,0,0,0,0,0,0,0,0,0,0,0,0,0,0,0,0,0,0,0,0,0,0,0,0,0,0,0,0,0,0,0,0,0,0,0,0,0,0,0,0,0,0,0,0,0,0,0,0,0,0,0,0,0,0,0,0,0,0,0,0,0,0,0,0,0,0,0,0,0,0,0,0,0,0,0,0,0,0,0,0,0,0,0,0,0,0,0,0,0,0,0,0,0,0,0,0,0,0,0,0,0,0,0,0,0,0,0,0,0,0,0,0,0,0,0,0,0,0,0,0,0,0,0,0,0,0,0,0,0,0,0,0,0,0,0,0,0,0,0,0,0,0,0,0,0,0,0,0,0,0,0,0,0,0,0,0,0,0,0,0,0,0,0,0,0,0,0,0,0,0,0,0,0,0,0,0,0,0,0,0,0,0,0,0,0,0,0,0,0,0,0,0,0,0,0,0,0,0,0,0,0,0,0,0,0,0,0,0,0,0,0,0,0,0,0,0,0,0,0,0,0,0,0,0,0,0,0,0,0,0,0,0,0,0,0,0,0,0,0,0,0,0,0,0,0,0,0,0,0,0,0,0,0,0,0,0,0,0,0,0,0,0,0,0,0,0,0,0,0,0,0,0,0,0,0,0,0,0,0,0,0,0,0,0,0,0,0,0,0,0,0,0,0,0,0,0,0,0,0,0,301775.019342,8203.8226,196503.7426,0.0262,1.4,32.2977,356.1491,6498,1,98,1,423.1056,7.1806,-7.772,0.252,223.559415,0.009598,1198.333416,748.045382,405.029183,1017.106576,2155.055796,2039.157174,1619.825346,628.306008,0.000113,0,0.000005,0.000001,0.000001,0,0.079608,1.641423,0,1288.251375,8318.15952,2528.616419,3367.3725,1372.741425,63.212296,12.508284,0.804777,0.01968,445.166088,1112.305933,613.903136,486.325603,1988.07146,3308.907897,2710.440884,863.697696,0.00002,0,0,852.989556,0.294849,1593.159137,1691.798175,805.471067,301.863344,532.477998,2696.02762,1340.596906,207.911814,85274.760846,0.320792,0,2.951844,6618.79026,8335.08432,3040.821324,2795.507449,2.995128,0.184573,0.084262,1.05719,0,0,0.363039,1.033613,0,0.725034,0.861957,0.083075,0.533088,54.264145,6822.81336,9328.62216,9144.576,0,0,0,1367.248589,1036.986392,765.77255,546.900336,298.410398,151.49218,121.070796,19.426003,0.431107,0,6.053568,0,16.078485,24.16633,21.30675,41.5611,1335.221146,1077.40415,631.569635,0.148339,0.577705,0.182944,1792.466994,9.245445,0.121475,1.669676,12.838093,1522.4162,0.658911,430.365171,543.38718,1406.162295,1244.505525,6114.49344,1836.264425,42.94171,1.419657,0.000157,0.000057,0.00004,0.227333,25.450735,0.200089,38073.0329,6780.4633,1.234275,2.04863,0.032681,0,0.094402,0,0.000003,0.000001,0,0.015809,0,0,0.079608,0.123966,0,0.048229,0.567719,4.412279,1198.75704,61253.0416,0,0,0,81870.8261,273499.3848,84.472928,-16.7171,0.56,0.92,1.64,-13.463251,-0.139573,7,6,20,4.432161,0.733333,0.225624,199,199,0.142857,1.363636,20,31.256578,0.151675
1bnkA.pdb_A_THR_155,5.129327,0,-2.580249,0,88.393596,1,-13.321172,3.002694,-10.14914,-90.973845,5,3.68607,-126.276565,-82.749853,-0,0,0,0,-0,0,0,0,0,0,0,0,0,-0,-0,0,0,0,0,0,0,0,0,0,0,-0,0,-0,0,0,-0,0,0,0,0,0,0,0,0,0,0,0,0,0,0,0,0,0,0,0,0,-0,0,-0,0,0,0,0,0,0,0,0,0,0,-0,0,0,0,0,0,0,0,0,0,0,0,0,0,-0,0,0,0,0,0,0,0,0,0,0,-0,-0,0,0,0,0,0,0,0,0,0,0,0,0,0,0,0,0,0,0,0,0,0,0,0,0,-0,0,-0,0,0,0,0,0,0,0,0,0,0,0,0,0,-0,0,0,0,0,0,0,0,0,0,0,0,0,0,0,-0,0,0,0,0,0,0,0,0,0,0,-0,-0,-0,0,0,-0.025853,0.769664,-28.663071,0.634225,0.797746,0.717227,0.686237,0.531998,0.638187,0.707447,0.591043,0.599233,0.666011,54.487184,3.401727,4.469683,1.118027,0.68243,0.757212,0.675281,0.660702,0.683144,0.66722,0.582559,0.551419,0.463303,0.73361,0.124763,0.707447,0.699347,0.668955,0.707447,0.586411,0.810545,0,0.893735,0.668555,0.485457,0.615679,0.681427,0.619429,0.666998,0.796808,0.862636,0.833088,0.72436,0.650213,0.651523,0.679657,0.636407,0.573926,0.500068,0.714304,0.852008,0.696648,0.596231,0.962709,0.833112,0.759824,0.506024,0.394148,0.395851,0.412044,0.649191,0.616532,0.631997,0.639919,0.371405,0.915571,0.569151,0.653449,0.646589,0.726421,0.375015,0.450226,0.943032,0.771873,0.707447,0.510363,0.663632,0.928841,0.345461,0.60075,0.857061,1.077851,0.716176,0.991717,0.710139,0.646262,0.554293,0.593872,0.707447,0,0.669792,0.597869,0.632428,0.596407,0.58549,0.814906,0.619373,0.544694,0.372993,0.154605,0.43883,0,0.241899,0.251895,0.270473,0.318123,0.534747,0.685433,0.947063,0.710229,0.707229,0.71109,0.636984,0.670507,0.610841,0.647686,0.949945,0.764171,0.966057,0.73986,0.662021,0.677631,0.46627,0.437241,0.588278,0.379995,0.445739,1.148116,1.396605,0.702943,0.663809,0.450562,1.106437,0.608208,0.749751,1.027449,0.706573,0.74362,0.715597,0.98886,1.248389,0.72865,0.706637,0.684886,0.662972,1.270515,?,1.214467,0.897924,0.755448,0.643775,0.794221,0.738313,0.742458,0.62145,0.731649,0.732547,0.856815,0.637732,0.62279,-241.685,23.02,7,0.325,-0.35,2.935,29.72,50.5,0.5,64.981318,23.071829,8.575,0.46,-1.045,-0.7,12.78,0.1151,17.2165,14.1245,11.806,26.1525,41.1835,32.434,25.8835,15.6535,-0.005186,0.000012,-0.001153,0.000823,0.000455,-0.000197,0.099755,1.43125,0,20.7465,45.2905,30.546,42.502,44.277,8.941,3.51495,1.06625,0.224155,11.988,17.854,12.722,14.4475,45.981,42.597,32.5165,17.953,-0.00221,0.000046,-0.000313,10.326,61.485,21.6565,23.8785,15.7745,9.293,15.5515,19.86,14.6585,4.8438,-179.656,0.3947,0.000002,3.69765,49.9085,80.455,32.974,27.397,1.4301,0.352805,0.40292,0.73045,0.000067,0.000035,-0.413405,2.8562,0.000004,0.396035,0.90725,0.6296,0.77805,7.101,42.521,79.58,62.58,-0.000045,-0.000078,0,33.459,24.604,19.565,12.912,8.3005,6.8605,3.70175,1.72,0.47216,0.09482,1.2302,0,1.76955,1.5181,1.46935,2.14735,13.3455,23.43,40.749,0.21734,0.385855,0.21386,27.0815,-2.0467,0.324705,-0.87245,62.4,18.5755,59.685,10.3105,11.277,19.7535,21.0105,35.8405,18.149,1.948,0.77685,0.15809,0.12828,-0.003175,0.322915,3.139,0.94865,144.175,44.7705,1.5839,1.03025,0.467145,0.37596,0.502,0.35813,0.000818,0.000489,0,-0.09049,0.85965,0,0.46652,0.6389,0.444335,0.38638,0.86175,1.72085,22.0775,169.895,-0.000229,-0,-0.000134,197.35,349.425,2969486.455028,-1491.0054,1088389.7279,1.8395,-0.42,169.90715,22649.9092,55651,5,1085,224,1588.51875,0.115,8.28685,2.114,2232.74268,0.281543,5845.0534,4348.735807,3110.314312,14493.872415,38141.068938,26602.496536,17604.118972,6858.565371,0.00052,0,0.000027,0.000014,0.000004,0.000001,0.229187,38.855146,0,7009.951899,46555.101341,25364.420928,43282.12421,42436.360833,1910.053313,318.203151,15.951974,0.974692,2691.96534,6765.23768,3711.847052,4915.053948,44508.366513,41980.451022,26658.815108,8593.885664,0.000097,0,0.000002,3092.853846,67236.688107,8517.56642,11716.22481,6668.606777,2529.359447,7859.168246,11940.09018,4601.537686,552.27506,795515.528374,3.542614,0,208.132214,61389.201798,143994.81898,25168.460668,15481.003614,103.324868,3.865455,2.42474,9.628368,0,0,3.738616,121.054525,0,3.523662,13.904142,4.962255,12.83553,789.960686,38015.559882,143720.36588,100411.42482,0,0,0,22900.410288,14523.815012,9231.31482,3934.596288,1658.688915,793.706338,308.89549,70.465476,7.00388,0.656793,67.413484,0,116.441168,115.291497,91.581059,176.35434,4941.972105,13045.98801,26759.420061,0.941941,2.983697,0.888839,16228.805527,91.09698,2.504732,17.122215,70650.20352,6852.446224,63522.528843,2367.476389,3181.681503,9203.353185,11174.266341,38063.650375,7492.233882,126.660713,18.541584,0.365488,0.210929,0.000202,2.278672,283.874209,12.731803,497817.53225,39478.895523,35.153061,21.293104,3.517401,2.383045,3.922984,1.337655,0.000013,0.000005,0,0.179807,8.64532,0,2.806664,5.972354,3.497707,2.892101,12.90643,58.272111,10057.36097,673062.8278,0.000001,0,0,889418.9535,2779357.89825,0.001245,0.036652,0.002562,0.00219,0.004166,0.002444,0.002443,0.002471,0.002381,0.00236,0.000198,0.00216,-0.029041,-0.018662,0.002548,0.004235,0.002947,0.002587,0.002652,0.002697,0.002622,0.002267,0.002121,0.002102,0.002164,0.00244,0.000712,0.002381,0.002477,0.001705,0.002381,0.001882,0.001757,0,0.003547,0.002188,0.002136,0.002157,0.002542,0.002951,0.002535,0.003169,0.001342,0.003438,0.002569,0.002513,0.002425,0.002466,0.002283,0.002159,0.002249,0.0024,0.002965,0.002321,0.00279,0.001479,0.003144,0.002551,0.002382,0.002101,0.002398,0.002854,0.001906,0.000709,0.002722,0.002395,0.002295,0.001903,0.002262,0.002394,0.002492,0.002798,0.001486,0.001862,0.001881,0.001969,0.002381,0.001952,0.00247,0.001833,0.001968,0.002044,0.002098,0.002752,0.002745,0.003998,0.002696,0.00238,0.002186,0.002224,0.002381,0,0.002548,0.002752,0.002748,0.002513,0.002053,0.002412,0.001325,0.00144,0.000955,0.000552,0.002075,0,0.001698,0.001568,0.001401,0.001229,0.001895,0.002671,0.002021,0.002472,0.002361,0.002403,0.002473,0.002515,0.002352,0.002448,0.001407,0.003081,0.001435,0.002985,0.002697,0.002284,0.002457,0.002672,0.002176,0.001186,0.001541,0.00142,0.002679,0.002491,0.002468,0.002281,0.001246,0.002309,0.002795,0.00263,0.001959,0.002553,0.001947,0.001658,0.001149,0.002401,0.002245,0.002333,0.002477,0.000868,-9999,0.000942,0.002048,0.001859,0.001934,0.002437,0.002353,0.002935,0.002357,0.002443,0.002362,0.002468,0.002408,0.002383,988847.067503,7201.1164,423142.098,0.56875,1.715,81.0647,14548.2372,26209.5,2,511,5.5,603.1655,-1.0396,-4.5353,0.917,889.00236,0.143549,2142.886105,1893.671715,1411.100344,6921.808328,16650.777335,12023.543272,8207.14018,4073.463344,0.0002,0,0.000011,0.000006,0.000001,0,0.079608,12.973995,0,2908.223624,15944.792268,14174.932392,19138.183078,21310.07733,1137.885306,143.690805,12.417334,0.239622,1146.17268,2607.5767,1525.647684,2044.364592,21583.527381,18693.097092,12161.26855,4808.262225,0.000038,0,0.000001,1232.521686,17409.84666,3171.269578,4052.372478,3581.852617,1779.674551,6012.583136,8282.613,1616.803233,70.525244,368138.122002,1.61784,0,73.661995,29615.803717,67941.83385,10769.47327,6482.650743,46.063664,2.119924,0.781641,3.428944,0,0,1.682418,42.143231,0,1.551332,4.831288,2.069514,5.852624,337.501299,15656.147158,66634.7214,48687.8658,0,0,0,11414.905899,7910.06298,4572.047025,1948.691952,682.898736,268.519284,72.856363,23.213722,2.749388,0.357498,29.794091,0,123.446993,82.527559,62.006864,89.903532,1920.644323,5586.08688,8413.03854,0.395531,1.18738,0.363844,7627.098252,40.737312,1.272441,7.776321,18056.404704,2804.584717,16005.969965,876.887404,1209.142494,3181.024626,7349.262795,26194.029425,3165.584878,52.317436,8.836366,0.083116,0.056411,0.000085,1.02047,178.801207,2.370629,233446.71825,16130.587297,13.198164,8.172664,2.135736,1.217565,1.02541,0.289476,0.000005,0.000002,0,0.082302,1.200415,0,0.372302,2.293958,1.519492,1.467568,5.761316,24.515229,4375.451415,311544.95625,0,0,0,407699.4445,1311238.278,-9999,-9999,-9999,-9999,-9999,-9999,-9999,-9999,-9999,-9999,-9999,-9999,-9999,-9999,-9999,-9999,-9999,-9999,-9999,-9999,-9999,-9999,-9999,-9999,-9999,-9999,-9999,-9999,-9999,-9999,-9999,-9999,-9999,-9999,-9999,-9999,-9999,-9999,-9999,-9999,-9999,-9999,-9999,-9999,-9999,-9999,-9999,-9999,-9999,-9999,-9999,-9999,-9999,-9999,-9999,-9999,-9999,-9999,-9999,-9999,-9999,-9999,-9999,-9999,-9999,-9999,-9999,-9999,-9999,-9999,-9999,-9999,-9999,-9999,-9999,-9999,-9999,-9999,-9999,-9999,-9999,-9999,-9999,-9999,-9999,-9999,-9999,-9999,-9999,-9999,-9999,-9999,-9999,-9999,-9999,-9999,-9999,-9999,-9999,-9999,-9999,-9999,-9999,-9999,-9999,-9999,-9999,-9999,-9999,-9999,-9999,-9999,-9999,-9999,-9999,-9999,-9999,-9999,-9999,-9999,-9999,-9999,-9999,-9999,-9999,-9999,-9999,-9999,-9999,-9999,-9999,-9999,-9999,-9999,-9999,-9999,-9999,-9999,-9999,-9999,-9999,-9999,-9999,-9999,-9999,-9999,-9999,-9999,-9999,-9999,-9999,-9999,-9999,-9999,-9999,-9999,-9999,-9999,-9999,-9999,-9999,-9999,2969.486455,-1.491005,1088.389728,0.00184,-0.00042,0.169907,22.649909,55.651,0.005,1.085,0.224,1.588519,0.000115,0.008287,0.002114,2.232743,0.000282,5.845053,4.348736,3.110314,14.493872,38.141069,26.602497,17.604119,6.858565,0.000001,0,0,0,0,0,0.000229,0.038855,0,7.009952,46.555101,25.364421,43.282124,42.436361,1.910053,0.318203,0.015952,0.000975,2.691965,6.765238,3.711847,4.915054,44.508367,41.980451,26.658815,8.593886,0,0,0,3.092854,67.236688,8.517566,11.716225,6.668607,2.529359,7.859168,11.94009,4.601538,0.552275,795.515528,0.003543,0,0.208132,61.389202,143.994819,25.168461,15.481004,0.103325,0.003865,0.002425,0.009628,0,0,0.003739,0.121055,0,0.003524,0.013904,0.004962,0.012836,0.789961,38.01556,143.720366,100.411425,0,0,0,22.90041,14.523815,9.231315,3.934596,1.658689,0.793706,0.308895,0.070465,0.007004,0.000657,0.067413,0,0.116441,0.115291,0.091581,0.176354,4.941972,13.045988,26.75942,0.000942,0.002984,0.000889,16.228806,0.091097,0.002505,0.017122,70.650204,6.852446,63.522529,2.367476,3.181682,9.203353,11.174266,38.06365,7.492234,0.126661,0.018542,0.000365,0.000211,0,0.002279,0.283874,0.012732,497.817532,39.478896,0.035153,0.021293,0.003517,0.002383,0.003923,0.001338,0,0,0,0.00018,0.008645,0,0.002807,0.005972,0.003498,0.002892,0.012906,0.058272,10.057361,673.062828,0,0,0,889.418954,2779.357898,-9999,-9999,-9999,-9999,-9999,-9999,-9999,-9999,-9999,-9999,-9999,-9999,-9999,-9999,-9999,-9999,-9999,-9999,-9999,-9999,-9999,-9999,-9999,-9999,-9999,-9999,-9999,-9999,-9999,-9999,-9999,-9999,-9999,-9999,-9999,-9999,-9999,-9999,-9999,-9999,-9999,-9999,-9999,-9999,-9999,-9999,-9999,-9999,-9999,-9999,-9999,-9999,-9999,-9999,-9999,-9999,-9999,-9999,-9999,-9999,-9999,-9999,-9999,-9999,-9999,-9999,-9999,-9999,-9999,-9999,-9999,-9999,-9999,-9999,-9999,-9999,-9999,-9999,-9999,-9999,-9999,-9999,-9999,-9999,-9999,-9999,-9999,-9999,-9999,-9999,-9999,-9999,-9999,-9999,-9999,-9999,-9999,-9999,-9999,-9999,-9999,-9999,-9999,-9999,-9999,-9999,-9999,-9999,-9999,-9999,-9999,-9999,-9999,-9999,-9999,-9999,-9999,-9999,-9999,-9999,-9999,-9999,-9999,-9999,-9999,-9999,-9999,-9999,-9999,-9999,-9999,-9999,-9999,-9999,-9999,-9999,-9999,-9999,-9999,-9999,-9999,-9999,-9999,-9999,-9999,-9999,-9999,-9999,-9999,-9999,-9999,-9999,-9999,-9999,-9999,-9999,-9999,-9999,-9999,-9999,-9999,-9999,24310137.016466,920.643318,2099666.720747,0.000012,0.000196,0.057085,1394.115258,5832.021446,0.000044,2.273704,0.143704,4.464112,0.000334,0.00089,0.000174,9.481577,0,62.851313,35.512909,19.433852,417.255275,2937.283699,1416.572711,628.07295,97.468659,0,0,0,0,0,0,0,0.003414,0,92.755204,4291.11083,1374.857104,3740.00569,3937.838467,8.413699,0.236323,0.000482,0.000003,14.18526,85.371545,26.913053,47.689193,4052.257507,3449.64682,1414.799737,150.525256,0,0,0,20.968122,15726.701806,138.096038,272.193905,99.311971,16.162703,143.000457,362.923053,42.596314,1.087989,1303912.587749,0.000024,0,0.118657,7469.57026,41420.113813,1228.015495,454.299039,0.031981,0.000036,0.000014,0.000183,0,0,0.000027,0.043123,0,0.000024,0.000394,0.000062,0.000344,1.248387,2700.151738,40877.849855,20246.204742,0,0,0,1029.478835,432.240908,170.237239,29.910308,5.620677,1.544597,0.283509,0.015349,0.000208,0.000002,0.013934,0,0.034799,0.038421,0.022024,0.09175,46.842532,351.499403,1628.099589,0.000002,0.000016,0.000001,499.551106,0.015757,0.000013,0.000562,18645.621855,88.977701,14399.377779,11.431554,21.341156,170.149581,280.26921,3206.464542,115.223199,0.03668,0.000766,0.000001,0,0,0.00001,0.167529,0.000457,491274.750158,2895.518826,0.002776,0.000892,0.000034,0.000016,0.000038,0.00001,0,0,0,0,0.000321,0,0.000027,0.00009,0.000033,0.000023,0.000359,0.00643,195.634556,881480.120753,0,0,0,1529103.408386,14866190.290634,1000453.993633,201368.191362,201281.272974,0.164466,16.663813,33.033303,18289.18877,11022.981756,1,246.839942,61.385996,365.192498,32.033179,8.836321,1.777747,387.503833,0.047512,1086.006562,811.962573,590.541955,3463.17587,12027.981295,7444.751936,4584.243187,1856.699955,0.000104,0,0.000005,0.000003,0.000001,0,0.049755,17.693477,0,1183.459925,8294.22054,5950.245273,12094.227189,18293.663516,683.243432,140.690936,2.4231,0.934449,588.445491,1292.016728,719.732013,984.127546,14737.837471,10942.998102,6269.682092,2092.148282,0.000019,0,0,956.12837,79953.256169,1612.564596,2138.196338,1649.232473,566.899022,4562.420788,3055.073714,766.904948,244.097157,203965.652581,0.822798,0,132.876778,13481.527011,43506.494436,5076.724896,2951.128115,62.118833,1.244308,1.0856,2.476282,0,0,0.796031,90.004401,0,0.672374,4.084277,2.072989,2.711592,155.882949,7305.766934,39128.089503,25458.988173,0,0,0,6299.542534,4367.86971,2551.16162,754.359322,290.874283,137.390225,117.021114,14.973939,0.316158,0.035963,28.479925,0,38.706164,42.716308,27.452195,36.191213,1238.061814,3391.19835,10675.825929,0.180454,0.587983,0.174467,3323.66528,18.783337,0.940657,3.765258,95860.721286,1426.569375,78698.718361,573.459351,789.235724,1873.001927,2497.188047,14193.329753,1335.744474,24.994655,4.609224,0.384377,0.057942,0.00004,0.475094,80.59138,8.052258,129072.644944,7065.375861,11.983722,5.428161,2.260327,1.970839,1.92182,2.052056,0.000003,0.000001,0,0.041493,9.819306,0,2.131197,2.891662,2.595948,2.521431,4.768909,12.48797,2106.456676,159256.670966,0,0,0,205379.350353,623067.170741,101,-0.7,5.87,0.65,17.15,-483.37,0.92,-2.09,-1.4,59.44,46.04,46.143659,0,0,0,0,0,0,0,0,0,0,0,0,0,0,0,0,0,0,0,0,0,0,0,0,0,0,0,0,0,0,0,0,0,0,0,0,0,0,0,0,0,0,0,0,0,0,0,0,0,0,0,0,0,0,0,0,0,0,0,0,0,0,0,0,0,0,0,0,0,0,0,0,0,0,0,0,0,0,0,0,0,0,0,0,0,0,0,0,0,0,0,0,0,0,0,0,0,0,0,0,0,0,0,0,0,0,0,0,0,0,0,0,0,0,0,0,0,0,0,0,0,0,0,0,0,0,0,0,0,0,0,0,0,0,0,0,0,0,0,0,0,0,0,0,0,0,0,0,0,0,0,0,0,0,0,0,0,0,0,0,0,0,249452.693523,-6836.94,216680.2699,0.0065,-2.66,35.1026,9174.564,11413,1,266,1,302.6975,-3.8548,2.1527,1.372,350.96436,0.038925,1070.039908,702.015899,400.93176,3413.581215,10931.74824,6530.91024,3930.720077,1408.783693,0.000097,0,0.000005,0.000004,0.000001,0,0.039804,15.107989,0,1068.984159,5860.771862,4929.941124,11233.2786,14140.30272,460.032332,85.77181,4.116365,0.504752,367.576056,1224.498736,509.948648,842.63599,13360.23936,10467.78678,5732.854049,1731.171884,0.000019,0,0,426.505104,37648.4952,1199.640161,1413.368415,644.135933,209.389876,1248.940965,892.3098,717.533575,33.691535,130296.41228,0.810319,0,99.45939,12346.36473,39939.4711,4236.895208,2555.537366,15.931886,0.88667,1.018662,3.036188,0,0,0.825545,61.259778,0,0.734186,4.794453,2.18786,2.667311,107.176813,6226.35003,36759.5936,22144.5588,0,0,0,6522.83205,3416.462232,2070.01613,684.59424,237.693118,68.847862,23.271422,4.363984,0.355348,0.035963,6.053568,0,12.525229,9.21851,8.635958,18.444448,875.99862,2741.49744,10446.41364,0.201192,0.595536,0.182944,3360.326683,19.388798,0.749484,3.730945,41292.576,1024.99609,36181.047,288.013507,345.75282,1100.546499,1045.566522,4424.581406,882.58587,18.828978,4.293339,0.206583,0.065823,0.00004,0.493601,55.422812,6.137386,117439.188,6553.50579,13.834733,6.347164,1.662102,1.163596,1.669853,1.026042,0.000002,0.000001,0,0.042382,5.575002,0,1.555004,2.615018,1.618268,1.405032,4.781506,14.842675,1674.97577,153170.5362,0,0,0,199876.08,625708.359,0,0,0,0,0,0,0,0,0,0,0,0,0,0,0,0,0,0,0,0,0,0,0,0,0,0,0,0,0,0,0,0,0,0,0,0,0,0,0,0,0,0,0,0,0,0,0,0,0,0,0,0,0,0,0,0,0,0,0,0,0,0,0,0,0,0,0,0,0,0,0,0,0,0,0,0,0,0,0,0,0,0,0,0,0,0,0,0,0,0,0,0,0,0,0,0,0,0,0,0,0,0,0,0,0,0,0,0,0,0,0,0,0,0,0,0,0,0,0,0,0,0,0,0,0,0,0,0,0,0,0,0,0,0,0,0,0,0,0,0,0,0,0,0,0,0,0,0,0,0,0,0,0,0,0,0,0,0,0,0,0,0,269483.580398,-6815.3012,203431.0982,0.013,0.28,35.0439,1184.6392,5757,1,98,1,334.082,2.0516,11.2024,-0.42,268.7634,0.004534,840.234066,532.521899,326.813692,1170.79512,2533.114718,1917.433212,1395.534786,513.560028,0.000114,0,0.000005,0.000002,0,0,0.039804,3.834319,0,1032.138375,5795.010056,2044.688148,3442.662,1972.54035,86.870756,14.861912,1.31217,0.036215,356.954688,814.749436,416.060288,428.021635,2554.520436,3404.948598,2386.581034,706.486456,0.00002,0,0,426.505104,66.77271,1199.640161,1413.368415,644.135933,236.767054,477.928698,1054.72488,747.788719,141.613337,74146.905696,0.301953,0,7.589796,5845.582971,9544.53756,2410.926984,1960.364938,3.501743,0.228646,0.141933,1.055456,0,0,0.346103,2.897729,0,0.520556,1.206806,0.222324,1.017114,70.995798,4870.525424,10179.23696,8110.368,0,0,0,1384.734174,939.085472,712.59643,430.899264,232.862227,141.943745,75.412051,12.11396,0.19725,0,6.053568,0,12.525229,9.21851,8.635958,18.444448,691.457046,1085.5119,1253.84673,0.147639,0.577548,0.182944,1603.603941,8.742274,0.150812,1.5464,-331.5936,1024.99609,52.710211,288.013507,345.75282,1102.837905,1105.026237,3633.366528,972.677506,15.35998,1.116877,-0.004337,0.001362,0.00004,0.213576,19.748077,0.37853,37805.5685,5109.657165,2.577924,2.159404,0.11943,0,0.18065,0,0.000003,0.000001,0,0.015909,0,0,0.186151,0.229915,0,0.098782,0.756272,5.718385,1092.173925,56520.6686,0,0,0,76449.443,250006.599,0,0,0,0,0,0,0,0,0,0,0,0,0,0,0,0,0,0,0,0,0,0,0,0,0,0,0,0,0,0,0,0,0,0,0,0,0,0,0,0,0,0,0,0,0,0,0,0,0,0,0,0,0,0,0,0,0,0,0,0,0,0,0,0,0,0,0,0,0,0,0,0,0,0,0,0,0,0,0,0,0,0,0,0,0,0,0,0,0,0,0,0,0,0,0,0,0,0,0,0,0,0,0,0,0,0,0,0,0,0,0,0,0,0,0,0,0,0,0,0,0,0,0,0,0,0,0,0,0,0,0,0,0,0,0,0,0,0,0,0,0,0,0,0,0,0,0,0,0,0,0,0,0,0,0,0,0,0,0,0,0,0,0,0,0,0,0,0,0,0,0,0,0,0,0,0,0,0,0,0,0,0,0,0,0,0,0,0,0,0,0,0,0,0,0,0,0,0,0,0,0,0,0,0,0,0,0,0,0,0,0,0,0,0,0,0,0,0,0,0,0,0,0,0,0,0,0,0,0,0,0,0,0,0,0,0,0,0,0,0,0,0,0,0,0,0,0,0,0,0,0,0,0,0,0,0,0,0,0,0,0,0,0,0,0,0,0,0,0,0,0,0,0,0,0,0,0,0,0,0,0,0,0,0,0,0,0,0,0,0,0,0,0,0,0,0,0,0,0,0,0,0,0,0,0,0,0,0,0,0,0,0,0,0,0,0,0,0,0,0,0,0,0,0,-72.957109,136.449174,0.82,1.21,1.03,-43.172653,-0.694252,6,14,49,3.271357,0.450549,0.305684,441,483,0.166667,2.219512,49,65.050381,0.19224
1bnkA.pdb_A_GLY_81,4.958279,0,-7.084723,13,20.564608,0.5,-0.552968,0,0,-27.649331,5,17.711809,-51.41152,-26.673129,-420.86,-148.03,7,0.02,-0.4,5.97,19.93,57,1,69.123329,24.738391,19.48,2.23,-5.36,0.3,10.515,0.019698,24.402,18.851,13.841,22.384,30.754,29.559,26.958,16.404,-0.011027,0.000006,-0.002307,0.001199,0.000343,-0.000393,0.19951,1.3395,0.080782,24.875,63.976,33.469,40.5,22.275,4.858,2.1141,0.61532,0.080782,14.888,22.817,16.352,14.813,27.778,39.967,36.698,19.676,-0.004576,0.000014,-0.000627,20.652,0.543,27.697,29.595,20.417,12.739,15.366,26.554,25.507,14.618,-206.358,0.38251,0.000002,1.0263,58.563,59.316,36.558,35.777,1.2243,0.32404,0.17613,0.72247,0.000134,0.000099,-0.4186,0.50727,0.000005,0.65721,0.66509,0.17656,0.65363,4.999,57.272,63.956,64.8,-0.000118,-0.000157,0,20.693,19.084,18.211,16.686,14.027,10.345,10.186,3.5215,0.20888,0,2.4604,0,3.5391,3.0362,2.9387,4.2947,25.906,23.165,15.385,0.33965,0.7484,0.42772,29.607,-2.1357,0.23223,-0.88624,-2.657,27.59,0.44157,13.967,15.33,27.915,26.297,50.688,26.797,3.9425,0.71885,-0.013718,0.005307,-0.006351,0.3307,3.1456,0.19951,131.11,57.065,0.81379,1.048,0.12783,0,0.17993,0,0.001707,0.000804,0,-0.087906,0,0,0.19951,0.17993,0,0.12783,0.4388,1.6615,24.735,166.34,-0.000454,-0,-0.000184,193.69,357.74,-0.016181,1.917177,69.347861,0.867242,0.069398,4.925452,1.930092,0.478155,1.019595,2.037199,0.872567,0.901986,2.189848,359.041524,24.663004,-1.10954,1.332279,0.162979,1.54622,1.289568,1.111747,0.808792,0.653011,0.715572,0.790044,0.705584,2.266259,0.081151,2.037199,1.395652,0.689401,2.037199,1.76453,0.908976,5.302373,1.573327,1.363522,0.762514,0.783477,0.445615,0.468426,0.523139,0.618674,0.341423,1.519892,1.301975,1.218417,0.932847,0.54619,0.807202,0.894183,0.785715,2.140791,0.326221,2.015391,1.820796,0.008762,1.574379,1.353933,1.015768,0.847885,0.576933,0.933756,1.602718,2.669071,1.049554,0.853028,0.612091,0.304874,0.941064,0.645145,1.015647,1.361402,0.431891,0.554095,0.502697,1.012061,2.037199,2.104679,0.928659,0.195729,0.669147,1.397335,0.806218,0.375549,0.812041,0.993941,1.377933,0.700098,0.798094,2.289278,2.037199,0,0.561318,0.658647,0.814979,1.094144,1.406883,1.78338,2.481516,1.624443,0.237507,0,1.255798,0,0.838233,0.84222,0.881428,0.95963,1.513608,0.900677,0.425669,1.568488,1.970955,2.048872,0.981212,0.970573,0.577328,0.911552,-0.040941,1.677357,0.007323,1.492074,1.33298,1.373084,0.929938,0.963012,1.297563,1.103672,0.549044,-0.103526,0.06645,2.020866,0.941825,0.658714,0.266497,0.756832,1.371669,0.666575,0.93987,0.259578,0,0.421756,0,2.203817,1.653251,2.135274,0.882282,0,?,0.582974,0.32313,0,0.264773,0.516357,0.95008,1.19004,0.838279,2.073577,2.09687,1.636018,0.863479,0.88493,-210.43,-74.015,3.5,0.01,-0.2,2.985,9.965,28.5,0.5,34.561664,12.369195,9.74,1.115,-2.68,0.15,5.2575,0.009849,12.201,9.4255,6.9205,11.192,15.377,14.7795,13.479,8.202,-0.005514,0.000003,-0.001153,0.000599,0.000172,-0.000197,0.099755,0.66975,0.040391,12.4375,31.988,16.7345,20.25,11.1375,2.429,1.05705,0.30766,0.040391,7.444,11.4085,8.176,7.4065,13.889,19.9835,18.349,9.838,-0.002288,0.000007,-0.000313,10.326,0.2715,13.8485,14.7975,10.2085,6.3695,7.683,13.277,12.7535,7.309,-103.179,0.191255,0.000001,0.51315,29.2815,29.658,18.279,17.8885,0.61215,0.16202,0.088065,0.361235,0.000067,0.00005,-0.2093,0.253635,0.000002,0.328605,0.332545,0.08828,0.326815,2.4995,28.636,31.978,32.4,-0.000059,-0.000078,0,10.3465,9.542,9.1055,8.343,7.0135,5.1725,5.093,1.76075,0.10444,0,1.2302,0,1.76955,1.5181,1.46935,2.14735,12.953,11.5825,7.6925,0.169825,0.3742,0.21386,14.8035,-1.06785,0.116115,-0.44312,-1.3285,13.795,0.220785,6.9835,7.665,13.9575,13.1485,25.344,13.3985,1.97125,0.359425,-0.006859,0.002654,-0.003175,0.16535,1.5728,0.099755,65.555,28.5325,0.406895,0.524,0.063915,0,0.089965,0,0.000854,0.000402,0,-0.043953,0,0,0.099755,0.089965,0,0.063915,0.2194,0.83075,12.3675,83.17,-0.000227,-0,-0.000092,96.845,178.87,359891.305043,-12000.05195,196731.007,0.0305,1.6,48.98385,828.78905,8122.5,1,140,84,341.9714,5.6419,-8.174,-0.687,182.209178,0.007708,832.242411,735.622573,549.252403,1442.76072,3311.975145,3186.637554,2511.218574,1002.587874,0.000112,0,0.000005,0.000002,0.000001,0,0.050068,3.820187,0.006665,874.679625,9961.70296,4179.491579,5188.39425,1996.0182,99.785749,15.990947,1.137727,0.020635,316.310448,986.116514,641.660656,710.350009,2957.995886,4864.84319,4189.553774,1350.058902,0.00002,0,0,426.505104,59.837514,1158.191601,2145.22317,1307.749684,646.007429,1001.417586,1839.621289,1190.526472,346.10527,103134.663984,0.430041,0,4.557952,10126.71396,12339.50748,3832.55793,2217.655233,10.899147,0.601684,0.094562,0.90316,0,0,0.479967,1.692075,0,0.741165,0.888893,0.102844,1.62499,73.867723,5855.718368,14200.79024,14049.936,0,0,0,1662.330769,1161.814836,969.790383,741.876246,470.549742,218.967443,166.379143,36.465133,1.004337,0,15.422279,0,29.034953,28.564873,25.748449,67.275831,997.51053,1680.66708,1139.236173,0.160537,0.592026,0.178327,2285.793631,12.160569,0.198431,2.196413,-293.874828,948.43384,44.59283,327.931193,522.530715,1900.67652,2358.604227,6748.144128,1701.086959,50.186054,3.356059,-0.002599,0.001131,0.00004,0.298625,40.468144,0.197822,57919.1536,5890.534625,1.236961,2.474171,0.078154,0,0.12235,0,0.000003,0.000001,0,0.021415,0,0,0.039804,0.107552,0,0.095587,0.63389,6.938092,1290.412582,83863.6378,0,0,0,109387.39595,364699.8317,0.000405,-0.002411,0.001701,0.000091,0.00068,0.002035,0.000446,0.000994,0.001786,0.000921,0.000162,0.001835,-0.012147,0.006617,-0.002426,0.001332,0.000183,0.001404,0.001174,0.001074,0.000826,0.000724,0.000775,0.000849,0.000672,0.001974,0.00009,0.001786,0.001322,0.000783,0.001786,0.001411,0.001045,0.00329,0.001434,0.001349,0.000788,0.000864,0.000473,0.000432,0.00052,0.000474,0.000446,0.001423,0.001314,0.001117,0.000961,0.000568,0.000864,0.000961,0.000781,0.001862,0.00033,0.00174,0.001448,0.000013,0.001435,0.001368,0.000842,0.000745,0.000514,0.00052,0.001748,0.003889,0.000953,0.000883,0.000574,0.00034,0.000977,0.000675,0.001014,0.001364,0.000404,0.000666,0.000607,0.001042,0.001786,0.001643,0.000957,0.000218,0.000581,0.001397,0.000846,0.000427,0.00085,0.001072,0.0013,0.000738,0.000834,0.001807,0.001786,0,0.000549,0.000576,0.000787,0.001101,0.0015,0.002151,0.003158,0.001676,0.000213,0,0.001285,0,0.000485,0.00063,0.000679,0.001045,0.001414,0.00112,0.000545,0.001469,0.001723,0.001782,0.000971,0.001,0.000631,0.000935,-0.000063,0.001569,0.000011,0.001372,0.001198,0.001377,0.000737,0.000787,0.001233,0.000865,0.000477,-0.00014,0.000092,0.001766,0.000967,0.000618,0.000311,0.000793,0.001324,0.00075,0.001023,0.000272,0,0.000462,0,0.001917,0.001518,0.001837,0.00092,0,-9999,0.000706,0.000322,0,0.000289,0.000534,0.000973,0.001102,0.000873,0.001839,0.001846,0.001551,0.000891,0.000905,321773.222594,-473.696,280892.4855,0.0235,0.28,67.49085,2658.36305,10545,1.5,199.5,4.5,512.324,-0.43485,1.608,-0.873,279.688485,0.008895,1162.816305,838.313395,562.145294,2180.727624,5316.090309,4395.393741,3314.054772,1264.781208,0.000162,0,0.000008,0.000003,0.000001,0,0.059706,7.719739,0.003044,1175.74175,9832.247524,5228.67779,7665.516,3965.88555,166.488518,29.469497,1.855713,0.079642,474.62944,1333.824777,677.9948,810.537734,4972.150888,7072.040749,5410.496234,1670.561266,0.00003,0,0.000001,639.757656,154.94505,1447.472917,2173.057267,1265.608996,630.784324,1288.024218,1508.970881,1482.390319,386.75135,128920.117556,0.596601,0,13.165171,12797.684546,19142.45952,4382.463366,3160.218187,12.53218,0.758207,0.252441,1.814953,0,0,0.651882,5.015252,0,1.060306,1.948913,0.321237,1.811797,90.535889,7545.500092,20672.49788,18577.512,0,0,0,2461.028837,1656.472116,1308.651565,854.081253,498.996498,239.480026,173.644816,27.025047,0.61271,0,18.449063,0,35.297568,33.174128,30.066427,76.498055,1432.796095,2342.386887,2267.210525,0.234961,0.8664,0.269799,2995.073727,16.196722,0.34131,2.969967,-804.978005,1428.458455,122.703472,402.982867,537.094215,1918.053607,2203.596561,7719.199488,1793.550007,38.135605,2.733463,-0.00822,0.001927,0.00006,0.400068,48.475426,0.592094,80220.9646,7639.605407,3.76561,4.266198,0.227112,0,0.285703,0,0.000004,0.000001,0,0.030552,0,0,0.279229,0.360827,0,0.219294,1.263459,10.142544,1643.158417,115409.1871,0,0,0,150846.74045,497864.9693,-9999,-9999,-9999,-9999,-9999,-9999,-9999,-9999,-9999,-9999,-9999,-9999,-9999,-9999,-9999,-9999,-9999,-9999,-9999,-9999,-9999,-9999,-9999,-9999,-9999,-9999,-9999,-9999,-9999,-9999,-9999,-9999,-9999,-9999,-9999,-9999,-9999,-9999,-9999,-9999,-9999,-9999,-9999,-9999,-9999,-9999,-9999,-9999,-9999,-9999,-9999,-9999,-9999,-9999,-9999,-9999,-9999,-9999,-9999,-9999,-9999,-9999,-9999,-9999,-9999,-9999,-9999,-9999,-9999,-9999,-9999,-9999,-9999,-9999,-9999,-9999,-9999,-9999,-9999,-9999,-9999,-9999,-9999,-9999,-9999,-9999,-9999,-9999,-9999,-9999,-9999,-9999,-9999,-9999,-9999,-9999,-9999,-9999,-9999,-9999,-9999,-9999,-9999,-9999,-9999,-9999,-9999,-9999,-9999,-9999,-9999,-9999,-9999,-9999,-9999,-9999,-9999,-9999,-9999,-9999,-9999,-9999,-9999,-9999,-9999,-9999,-9999,-9999,-9999,-9999,-9999,-9999,-9999,-9999,-9999,-9999,-9999,-9999,-9999,-9999,-9999,-9999,-9999,-9999,-9999,-9999,-9999,-9999,-9999,-9999,-9999,-9999,-9999,-9999,-9999,-9999,-9999,-9999,-9999,-9999,-9999,-9999,1799.456525,-60.00026,983.655035,0.000152,0.008,0.244919,4.143945,40.6125,0.005,0.7,0.42,1.709857,0.028209,-0.04087,-0.003435,0.911046,0.000039,4.161212,3.678113,2.746262,7.213804,16.559876,15.933188,12.556093,5.012939,0.000001,0,0,0,0,0,0.00025,0.019101,0.000033,4.373398,49.808515,20.897458,25.941971,9.980091,0.498929,0.079955,0.005689,0.000103,1.581552,4.930583,3.208303,3.55175,14.789979,24.324216,20.947769,6.750295,0,0,0,2.132526,0.299188,5.790958,10.726116,6.538748,3.230037,5.007088,9.198106,5.952632,1.730526,515.67332,0.00215,0,0.02279,50.63357,61.697537,19.16279,11.088276,0.054496,0.003008,0.000473,0.004516,0,0,0.0024,0.00846,0,0.003706,0.004444,0.000514,0.008125,0.369339,29.278592,71.003951,70.24968,0,0,0,8.311654,5.809074,4.848952,3.709381,2.352749,1.094837,0.831896,0.182326,0.005022,0,0.077111,0,0.145175,0.142824,0.128742,0.336379,4.987553,8.403335,5.696181,0.000803,0.00296,0.000892,11.428968,0.060803,0.000992,0.010982,-1.469374,4.742169,0.222964,1.639656,2.612654,9.503383,11.793021,33.740721,8.505435,0.25093,0.01678,-0.000013,0.000006,0,0.001493,0.202341,0.000989,289.595768,29.452673,0.006185,0.012371,0.000391,0,0.000612,0,0,0,0,0.000107,0,0,0.000199,0.000538,0,0.000478,0.003169,0.03469,6.452063,419.318189,0,0,0,546.93698,1823.499159,-9999,-9999,-9999,-9999,-9999,-9999,-9999,-9999,-9999,-9999,-9999,-9999,-9999,-9999,-9999,-9999,-9999,-9999,-9999,-9999,-9999,-9999,-9999,-9999,-9999,-9999,-9999,-9999,-9999,-9999,-9999,-9999,-9999,-9999,-9999,-9999,-9999,-9999,-9999,-9999,-9999,-9999,-9999,-9999,-9999,-9999,-9999,-9999,-9999,-9999,-9999,-9999,-9999,-9999,-9999,-9999,-9999,-9999,-9999,-9999,-9999,-9999,-9999,-9999,-9999,-9999,-9999,-9999,-9999,-9999,-9999,-9999,-9999,-9999,-9999,-9999,-9999,-9999,-9999,-9999,-9999,-9999,-9999,-9999,-9999,-9999,-9999,-9999,-9999,-9999,-9999,-9999,-9999,-9999,-9999,-9999,-9999,-9999,-9999,-9999,-9999,-9999,-9999,-9999,-9999,-9999,-9999,-9999,-9999,-9999,-9999,-9999,-9999,-9999,-9999,-9999,-9999,-9999,-9999,-9999,-9999,-9999,-9999,-9999,-9999,-9999,-9999,-9999,-9999,-9999,-9999,-9999,-9999,-9999,-9999,-9999,-9999,-9999,-9999,-9999,-9999,-9999,-9999,-9999,-9999,-9999,-9999,-9999,-9999,-9999,-9999,-9999,-9999,-9999,-9999,-9999,-9999,-9999,-9999,-9999,-9999,-9999,1187663.407314,1419.138505,347742.829984,0,0.000023,0.023211,6.512053,587.011786,0.000009,0.179753,0.11866,1.031457,0.000286,0.00084,0.000005,0.304185,0,6.205345,4.803692,2.661839,19.082518,101.118135,94.001561,59.62121,9.532147,0,0,0,0,0,0,0,0.000133,0,7.08602,875.565796,174.745845,253.406273,36.589077,0.091823,0.002301,0.000011,0,0.902398,8.637915,3.638414,4.472402,78.542436,216.888158,163.775088,17.067904,0,0,0,1.604115,0.034133,12.295523,40.650675,15.314008,4.16826,10.872403,31.815509,13.925074,1.543107,94087.866713,0.000002,0,0.000184,954.249999,1367.542288,129.791342,45.348265,0.001178,0.000004,0,0.000007,0,0,0.000002,0.000025,0,0.000005,0.000007,0,0.000023,0.048137,302.635623,1820.764751,1850.609992,0,0,0,24.546066,12.015599,8.300737,4.92978,2.030024,0.461387,0.291724,0.011735,0.000009,0,0.002871,0,0.009838,0.010496,0.008429,0.06094,9.713911,27.707272,11.697688,0,0.000003,0,46.688684,0.001321,0,0.000043,0.859474,8.064188,0.01933,0.94854,2.415215,31.88353,49.794304,434.348317,26.121857,0.022822,0.000108,0,0,0,0.000001,0.01515,0,30712.009866,306.074871,0.000014,0.000058,0,0,0,0,0,0,0,0,0,0,0,0,0,0,0.000004,0.000426,14.694528,64125.688846,0,0,0,108302.004401,1205409.536233,1801326.503033,5798.9722,214382.7249,2.2984,15.75,60.794,1599.4662,20124,1,384,160,308.118,6.2784,1.3356,3.9216,288.57025,0.140424,1144.61334,1512.669405,1573.830373,3989.992049,11071.54565,11044.0197,8051.63112,3453.919422,0.000103,0,0.000005,0.000002,0.000003,0,0.060332,7.848516,0.006757,1174.2318,24232.4997,13498.01138,15304.12953,7696.8231,402.609298,56.037958,3.404425,0.045045,441.107667,1854.17463,1536.571438,2287.90687,11136.048,14234.90379,12276.00528,4416.479354,0.000019,0,0,426.505104,11159.39682,1679.654952,5245.309971,4039.32894,2230.50156,3272.758152,4482.296652,1929.894894,302.263321,249014.825605,1.231834,0,19.586802,28250.5295,42476.1568,10968.0516,3666.811918,69.394433,2.70701,0.220807,1.507525,0,0,1.294328,11.126559,0,1.127443,1.781703,0.335736,6.135537,218.25284,10444.85952,48125.2716,44043.9315,0,0,0,6406.262664,3671.229917,2833.43904,1945.688745,1080.671627,407.14388,214.76247,107.1448,23.050038,0,24.79099,0,45.544678,47.911236,42.86094,116.107214,1323.900224,4672.378943,5362.10334,0.223224,0.625402,0.17371,5881.084338,32.006781,0.650893,6.025972,10660.64648,1162.066752,9154.89036,551.132397,1158.217008,4632.098783,7923.49748,16276.89764,3934.350288,157.577514,19.890375,0.034332,0.045386,0.00004,0.804108,157.385725,0.947747,187699.0287,10652.1786,2.27064,5.164205,0.321508,0,0.432976,0,0.000003,0.000001,0,0.058026,0,0,0.039804,0.349431,0,0.550643,2.053123,17.359576,2719.703724,245558.8368,0,0,0,310529.23,1010475.132,57,-0.4,5.97,0.02,19.48,-420.86,2.23,-5.36,0.3,19.93,-148.03,24.738391,0,0,0,0,0,0,0,0,0,0,0,0,0,0,0,0,0,0,0,0,0,0,0,0,0,0,0,0,0,0,0,0,0,0,0,0,0,0,0,0,0,0,0,0,0,0,0,0,0,0,0,0,0,0,0,0,0,0,0,0,0,0,0,0,0,0,0,0,0,0,0,0,0,0,0,0,0,0,0,0,0,0,0,0,0,0,0,0,0,0,0,0,0,0,0,0,0,0,0,0,0,0,0,0,0,0,0,0,0,0,0,0,0,0,0,0,0,0,0,0,0,0,0,0,0,0,0,0,0,0,0,0,0,0,0,0,0,0,0,0,0,0,0,0,0,0,0,0,0,0,0,0,0,0,0,0,0,0,0,0,0,0,209243.385515,676.4971,159472.2712,0.0112,1.28,45.3123,1741.4834,7809,1,119,1,272.1356,5.3743,-9.3264,0.333,130.28085,0.009132,633.59793,489.824384,423.562282,1266.956784,2484.984708,2492.089731,2350.683684,1249.919184,0.000104,0,0.000005,0.000002,0,0,0.107604,2.127126,0.009901,626.9495,7914.47096,4147.81317,4236.3,1654.341975,94.760148,14.877979,1.057981,0.032587,232.416568,692.26778,470.790432,509.374631,2441.075084,4188.5416,3739.15922,1469.620116,0.00002,0,0.000001,426.505104,4.432292,1138.928337,1504.07709,1415.265606,736.033942,963.06405,2958.91222,1182.351478,177.652554,96835.637623,0.36623,0,5.916517,9628.34283,10347.08304,2758.410774,1884.410367,3.904905,0.500804,0.244416,1.187885,0,0,0.39492,1.902567,0,0.808171,1.544272,0.224743,1.457987,39.381622,4443.619936,11192.3,13558.752,0,0,0,1207.953875,968.742008,857.756311,687.446514,335.10503,132.219445,80.963421,29.985925,1.601003,0,18.677881,0,33.524479,70.962066,78.663122,113.869676,1299.522678,873.992285,526.62855,0.151851,0.600786,0.175404,2140.497279,9.694797,0.178302,1.815463,5.271754,996.21972,1.163272,312.679229,382.14624,1126.53774,3048.08527,7393.85856,1934.180663,66.939707,2.238858,0.000057,0.000043,0.00004,0.245088,50.398803,0.1117,50043.3759,4161.465125,3.253288,3.119477,0.116183,0,0.093833,0,0.000003,0.000001,0,0.017784,0,0,0.108681,0.203249,0,0.20293,0.942147,6.757819,992.689755,71557.8046,0,0,0,93069.9819,327983.1868,0,0,0,0,0,0,0,0,0,0,0,0,0,0,0,0,0,0,0,0,0,0,0,0,0,0,0,0,0,0,0,0,0,0,0,0,0,0,0,0,0,0,0,0,0,0,0,0,0,0,0,0,0,0,0,0,0,0,0,0,0,0,0,0,0,0,0,0,0,0,0,0,0,0,0,0,0,0,0,0,0,0,0,0,0,0,0,0,0,0,0,0,0,0,0,0,0,0,0,0,0,0,0,0,0,0,0,0,0,0,0,0,0,0,0,0,0,0,0,0,0,0,0,0,0,0,0,0,0,0,0,0,0,0,0,0,0,0,0,0,0,0,0,0,0,0,0,0,0,0,0,0,0,0,0,0,0,0,0,0,0,0,0,0,0,0,0,0,0,0,0,0,0,0,0,0,0,0,0,0,0,0,0,0,0,0,0,0,0,0,0,0,0,0,0,0,0,0,0,0,0,0,0,0,0,0,0,0,0,0,0,0,0,0,0,0,0,0,0,0,0,0,0,0,0,0,0,0,0,0,0,0,0,0,0,0,0,0,0,0,0,0,0,0,0,0,0,0,0,0,0,0,0,0,0,0,0,0,0,0,0,0,0,0,0,0,0,0,0,0,0,0,0,0,0,0,0,0,0,0,0,0,0,0,0,0,0,0,0,0,0,0,0,0,0,0,0,0,0,0,0,0,0,0,0,0,0,0,0,0,0,0,0,0,0,0,0,0,0,0,0,0,0,0,0,0,0,0,0,0,0,0,0,0,0,0,0,0,0,0,0,0,0,0,0,0,0,0,0,0,0,0,0,0,0,0,0,0,0,0,0,0,0,0,0,0,0,0,0,0,0,0,0,0,0,0,0,0,0,0,0,0,0,0,0,0,0,0,0,0,0,0,0,0,0,0,0,0,0,0,0,0,0,0,0,0,0,0,0,0,0,0,0,0,0,0,0,0,0,0,0,0,0,0,0,0,0,0,0,0,0,0,0,0,0,0,0,0,0,0,0,0,0,0,0,0,0,0,0,0,0,0,0,0,0,0,0,0,0,0,0,0,0,0,0,0,0,0,0,0,0,0,0,0,0,0,0,0,0,0,0,0,0,0,0,0,252816.126767,-7047.7083,188111.7942,0.0106,1.56,58.1478,2048.4054,7296,1,147,1,332.134,6.3332,-7.5576,-0.942,170.353515,0.008475,773.982636,739.449326,510.303829,1332.944816,3413.38646,3056.99178,2355.967452,944.197836,0.000107,0,0.000005,0.000002,0,0,0.039804,4.05105,0,1114.126375,4839.912352,4014.94124,5578.065,2720.44575,142.159654,22.428487,3.839597,0.039942,433.76188,1014.740441,416.926944,545.073961,3132.80284,4596.205,3872.37296,1326.55592,0.00002,0,0,438.44196,110.95119,1163.744849,1235.2953,630.905717,401.049198,1179.248304,1288.66562,1093.332048,50.83848,86170.787918,0.414258,0,5.565933,9035.68527,12593.97312,3072.846132,2685.922498,9.839944,0.694515,0.124043,0.944702,0,0,0.449995,2.126425,0,0.66858,0.946423,0.143423,1.437136,69.321133,5922.49752,13807.46084,12995.64,0,0,0,1589.925962,1085.192576,949.375852,722.887578,353.171806,129.757335,60.584291,7.780402,0.078602,0,18.266748,0,31.999834,22.191586,20.456291,34.83603,765.5223,2512.9392,1398.21957,0.16095,0.577548,0.181764,2073.230175,11.249373,0.259865,2.061306,-595.6994,1298.82684,87.616319,271.448645,325.53255,1014.37527,1138.265645,6260.47488,1176.173924,26.140746,2.514322,-0.00566,0.001131,0.00005,0.274683,44.551133,0.1117,54443.4275,6047.7487,1.398579,2.711281,0.168314,0,0.086527,0,0.000003,0.000001,0,0.021482,0,0,0.039804,0.123513,0,0.105977,0.74223,7.704209,1193.81004,80824.606,0,0,0,105243.3984,353411.346,133.408371,153.561933,0.56,0.92,1.64,-13.419931,-1.413867,7,8,33,3.959799,0.642857,0.252538,436,367,0.142857,1.555556,33,38.63387,0.223841
1bnkA.pdb_A_SER_216,5.319555,0,-2.944615,0,87.114903,0,-10.700026,1.314033,-4.441448,-90.059518,3,3.680768,-108.893629,-56.509035,-0,0,0,0,-0,0,0,0,0,0,0,0,0,-0,0,0,0,0,0,0,0,0,0,0,0,-0,0,-0,0,0,-0,0,0,0,0,0,0,0,0,0,0,0,0,0,0,0,0,0,0,0,0,-0,0,-0,0,0,0,0,0,0,0,0,0,0,-0,0,0,0,0,0,0,0,0,0,0,0,0,0,-0,0,0,0,0,0,0,0,0,0,0,-0,-0,0,0,0,0,0,0,0,0,0,0,0,0,0,0,0,0,0,0,0,0,0,0,0,0,-0,0,-0,-0,0,0,0,0,0,0,0,0,0,0,-0,0,-0,0,0,0,0,0,0,0,0,0,0,0,0,0,0,-0,0,0,0,0,0,0,0,0,0,0,-0,-0,-0,0,0,-0.02375,0.701707,-3.919734,0.431941,0.626775,6.650067,0.558746,0.151759,0.499611,0.652186,0.45374,0.641339,0.678769,207.886615,2.235914,-0.371971,1.00725,0.465985,0.655562,0.600656,0.585706,0.356159,0.346526,0.394056,0.398097,0.388305,0.715612,0.102136,0.652186,0.469601,0.254396,0.652186,0.593706,0.25699,0,0.865003,0.62076,0.401398,0.398156,0.284189,0.290067,0.27222,0.530468,0.22387,0.791388,0.584826,0.595226,0.474814,0.316396,0.415411,0.436625,0.426802,0.677381,2.197502,0.644212,0.615665,0.017841,0.825334,0.699959,0.512817,0.410988,0.904047,0.404317,0.580996,0.555965,0.524382,0.435065,0.480357,0.263644,0.46626,0.351199,0.550917,0.622591,0.205749,0.21937,0.220156,0.404543,0.652186,0.478319,0.469889,0.211662,0.454667,0.612063,0.458705,0.278725,0.319735,0.877419,0.628922,0.367997,0.41473,0.701052,0.652186,0,0.348234,0.372244,0.408036,0.502943,0.558556,0.841609,0.7005,0.517531,0.320829,0.13876,0.372626,0,0.289922,0.279118,0.287545,0.301147,0.504773,0.68174,0.347647,0.597685,0.648951,0.657957,0.489826,0.48877,0.31268,0.460581,-0.017028,0.747019,0.005789,0.732451,0.642627,0.618667,0.497629,0.678333,0.590102,0.374484,0.339665,-0.025842,0.029351,0.646508,0.476992,0.44416,0.283067,0.394802,0.659157,0.348814,0.447884,0.235252,0.179828,0.233171,0.164048,0.699407,0.64031,0.64984,0.444899,0.169977,?,0.291065,0.275971,0.234023,0.146977,0.380741,0.375018,0.604184,0.428951,0.654114,0.67066,0.617486,0.441819,0.447504,-0,0,0,0,-0,0,0,0,0,0,0,0,0,-0,0,0,0,0,0,0,0,0,0,0,0,-0,0,-0,0,0,-0,0,0,0,0,0,0,0,0,0,0,0,0,0,0,0,0,0,0,0,0,-0,0,-0,0,0,0,0,0,0,0,0,0,0,-0,0,0,0,0,0,0,0,0,0,0,0,0,0,-0,0,0,0,0,0,0,0,0,0,0,-0,-0,0,0,0,0,0,0,0,0,0,0,0,0,0,0,0,0,0,0,0,0,0,0,0,0,-0,0,-0,-0,0,0,0,0,0,0,0,0,0,0,-0,0,-0,0,0,0,0,0,0,0,0,0,0,0,0,0,0,-0,0,0,0,0,0,0,0,0,0,0,-0,-0,-0,0,0,2078645.653665,698.2416,1054207.4475,1.974,1.8,205.6728,9187.20625,53853,5,1012,175,1722.60645,-2.9498,-2.1842,-3.6765,1891.721217,0.269817,4817.420112,4101.42794,3127.536146,9708.30744,28142.535656,24630.77131,17187.052379,7818.787911,0.000527,0,0.000027,0.000012,0.000002,0.000001,0.209285,22.628878,0,6385.864801,43893.999786,29647.9752,39485.019825,25867.976574,1091.140455,151.633487,19.953356,0.504631,2352.707078,5758.00928,3323.067328,4165.180761,29795.38179,36877.62119,27123.36864,9795.788784,0.000097,0,0.000002,2138.493948,3056.301282,7384.00024,10791.768683,6916.850083,3613.610154,24655.351368,8041.297452,5473.718436,693.869022,667152.885633,3.106084,0,117.429049,65611.727571,107601.7168,24034.061025,13884.062462,60.211997,3.262464,1.158373,7.304162,0,0,3.34855,55.964743,0,4.828529,11.460317,2.380162,7.926889,735.46182,34094.673125,111132.9612,100426.18938,0,0,0,15608.008299,10005.413962,6709.653003,4015.896807,1998.551559,1062.342308,423.266091,93.392174,11.888573,0.973502,57.701178,0,193.444375,132.012762,124.727538,257.146451,4894.9826,17451.307375,17795.067012,0.918669,3.006297,0.904897,15487.157412,82.408987,1.89103,15.269674,-3240.948674,6128.020299,936.891062,1856.622046,2491.811028,8359.246623,14099.987825,60248.716305,8553.49775,197.646561,23.647919,-0.021115,0.007732,0.000206,2.058593,374.077792,6.086849,430099.631,35963.520453,19.392372,21.001979,2.270079,1.40563,1.556875,0.459697,0.000013,0.000005,0,0.155965,2.715862,0,1.31834,3.151932,2.286099,1.245683,9.701925,43.119827,8360.076713,603838.7135,0.000001,0,0,787976.86385,2593322.31015,0.001442,0.017775,0.003271,0.004044,0.009426,0.003306,0.000767,0.002555,0.002976,0.002387,0.00027,0.002992,0.068167,-0.014454,-0.005124,0.004453,0.002782,0.00297,0.003173,0.003282,0.001738,0.001934,0.002207,0.002191,0.001958,0.003238,0.000923,0.002976,0.002386,0.001334,0.002976,0.002595,0.001441,0,0.004153,0.003143,0.002118,0.002208,0.001542,0.001504,0.00149,0.003152,0.001267,0.003634,0.00301,0.002971,0.002582,0.001628,0.002244,0.0024,0.00231,0.003066,0.016858,0.002901,0.002427,0.000123,0.003888,0.003501,0.002052,0.001799,0.005548,0.001798,0.003022,0.002645,0.00249,0.002308,0.003373,0.001262,0.002489,0.001863,0.002934,0.003169,0.00108,0.001457,0.001131,0.001816,0.002976,0.002319,0.002481,0.000974,0.002463,0.003395,0.002254,0.001338,0.0019,0.004666,0.00312,0.001982,0.002224,0.003398,0.002976,0,0.00189,0.001803,0.002278,0.002985,0.003174,0.004558,0.003674,0.002723,0.0017,0.000745,0.001921,0,0.000706,0.000875,0.000988,0.001396,0.00216,0.00443,0.002018,0.002938,0.002953,0.003047,0.002533,0.002589,0.001773,0.002425,-0.00012,0.003489,0.000039,0.003311,0.003017,0.003074,0.001927,0.003644,0.002848,0.001918,0.002115,-0.000157,0.000175,0.00308,0.00251,0.002438,0.001176,0.002115,0.003316,0.001668,0.002489,0.001171,0.000892,0.001064,0.000437,0.003151,0.002925,0.002946,0.002378,0.000567,-9999,0.001101,0.000964,0.001168,0.000898,0.002222,0.001973,0.002954,0.002289,0.003019,0.002944,0.002714,0.002335,0.002374,1144687.282335,3492.2664,540272.86125,1.05,3.88,109.6524,4568.66875,27100.5,2.5,517,7.5,835.4438,2.4402,-3.51265,-1.84395,934.85135,0.135535,2459.671779,2266.07861,1717.407782,4589.040375,14206.350988,12512.1289,8552.429424,3685.830978,0.000266,0,0.000013,0.000006,0.000001,0,0.109774,10.637343,0,3405.413821,22909.646592,14052.909564,19590.873984,12923.155168,579.683514,84.46914,12.348607,0.226173,1211.623775,3054.92064,1803.188512,2176.840314,14245.320873,18371.81233,13515.44976,4938.986792,0.000049,0,0.000001,1072.231188,1443.207496,3920.779386,5561.804098,3085.80769,1523.84365,13913.453558,5218.920392,2563.434505,263.06145,336728.981391,1.559216,0,48.87319,32589.205731,52853.0937,12679.115168,7341.093938,33.455867,1.658689,0.470129,3.162564,0,0,1.690303,22.38205,0,2.576838,5.191829,1.006478,4.049526,393.927246,18115.359562,55498.626,49540.8276,0,0,0,8468.252215,5183.584741,3789.527647,2314.629032,1055.647296,507.536934,201.995611,43.891429,4.895827,0.482822,27.582437,0,51.297485,46.08314,43.743431,102.152875,2189.502766,9265.571248,8399.65302,0.469966,1.485229,0.461332,7811.249076,41.936727,0.959044,7.701926,-1538.683998,3176.559104,439.080216,972.558534,1352.800197,4282.282251,5763.619785,35729.29197,4143.19815,84.574812,12.12244,-0.009161,0.003674,0.000105,1.038068,191.16271,2.238006,213862.9896,19137.241084,8.372107,10.381158,0.979469,0.557942,0.657947,0.110195,0.000007,0.000002,0,0.079016,0.784336,0,0.435453,1.079559,0.954398,0.681483,5.254894,20.555627,4404.3777,302559.7531,0.000001,0,0,395458.7626,1306152.18105,-9999,-9999,-9999,-9999,-9999,-9999,-9999,-9999,-9999,-9999,-9999,-9999,-9999,-9999,-9999,-9999,-9999,-9999,-9999,-9999,-9999,-9999,-9999,-9999,-9999,-9999,-9999,-9999,-9999,-9999,-9999,-9999,-9999,-9999,-9999,-9999,-9999,-9999,-9999,-9999,-9999,-9999,-9999,-9999,-9999,-9999,-9999,-9999,-9999,-9999,-9999,-9999,-9999,-9999,-9999,-9999,-9999,-9999,-9999,-9999,-9999,-9999,-9999,-9999,-9999,-9999,-9999,-9999,-9999,-9999,-9999,-9999,-9999,-9999,-9999,-9999,-9999,-9999,-9999,-9999,-9999,-9999,-9999,-9999,-9999,-9999,-9999,-9999,-9999,-9999,-9999,-9999,-9999,-9999,-9999,-9999,-9999,-9999,-9999,-9999,-9999,-9999,-9999,-9999,-9999,-9999,-9999,-9999,-9999,-9999,-9999,-9999,-9999,-9999,-9999,-9999,-9999,-9999,-9999,-9999,-9999,-9999,-9999,-9999,-9999,-9999,-9999,-9999,-9999,-9999,-9999,-9999,-9999,-9999,-9999,-9999,-9999,-9999,-9999,-9999,-9999,-9999,-9999,-9999,-9999,-9999,-9999,-9999,-9999,-9999,-9999,-9999,-9999,-9999,-9999,-9999,-9999,-9999,-9999,-9999,-9999,-9999,2078.645654,0.698242,1054.207448,0.001974,0.0018,0.205673,9.187206,53.853,0.005,1.012,0.175,1.722606,-0.00295,-0.002184,-0.003677,1.891721,0.00027,4.81742,4.101428,3.127536,9.708307,28.142536,24.630771,17.187052,7.818788,0.000001,0,0,0,0,0,0.000209,0.022629,0,6.385865,43.894,29.647975,39.48502,25.867977,1.09114,0.151633,0.019953,0.000505,2.352707,5.758009,3.323067,4.165181,29.795382,36.877621,27.123369,9.795789,0,0,0,2.138494,3.056301,7.384,10.791769,6.91685,3.61361,24.655351,8.041297,5.473718,0.693869,667.152886,0.003106,0,0.117429,65.611728,107.601717,24.034061,13.884062,0.060212,0.003262,0.001158,0.007304,0,0,0.003349,0.055965,0,0.004829,0.01146,0.00238,0.007927,0.735462,34.094673,111.132961,100.426189,0,0,0,15.608008,10.005414,6.709653,4.015897,1.998552,1.062342,0.423266,0.093392,0.011889,0.000974,0.057701,0,0.193444,0.132013,0.124728,0.257146,4.894983,17.451307,17.795067,0.000919,0.003006,0.000905,15.487157,0.082409,0.001891,0.01527,-3.240949,6.12802,0.936891,1.856622,2.491811,8.359247,14.099988,60.248716,8.553498,0.197647,0.023648,-0.000021,0.000008,0,0.002059,0.374078,0.006087,430.099631,35.96352,0.019392,0.021002,0.00227,0.001406,0.001557,0.00046,0,0,0,0.000156,0.002716,0,0.001318,0.003152,0.002286,0.001246,0.009702,0.04312,8.360077,603.838713,0,0,0,787.976864,2593.32231,-9999,-9999,-9999,-9999,-9999,-9999,-9999,-9999,-9999,-9999,-9999,-9999,-9999,-9999,-9999,-9999,-9999,-9999,-9999,-9999,-9999,-9999,-9999,-9999,-9999,-9999,-9999,-9999,-9999,-9999,-9999,-9999,-9999,-9999,-9999,-9999,-9999,-9999,-9999,-9999,-9999,-9999,-9999,-9999,-9999,-9999,-9999,-9999,-9999,-9999,-9999,-9999,-9999,-9999,-9999,-9999,-9999,-9999,-9999,-9999,-9999,-9999,-9999,-9999,-9999,-9999,-9999,-9999,-9999,-9999,-9999,-9999,-9999,-9999,-9999,-9999,-9999,-9999,-9999,-9999,-9999,-9999,-9999,-9999,-9999,-9999,-9999,-9999,-9999,-9999,-9999,-9999,-9999,-9999,-9999,-9999,-9999,-9999,-9999,-9999,-9999,-9999,-9999,-9999,-9999,-9999,-9999,-9999,-9999,-9999,-9999,-9999,-9999,-9999,-9999,-9999,-9999,-9999,-9999,-9999,-9999,-9999,-9999,-9999,-9999,-9999,-9999,-9999,-9999,-9999,-9999,-9999,-9999,-9999,-9999,-9999,-9999,-9999,-9999,-9999,-9999,-9999,-9999,-9999,-9999,-9999,-9999,-9999,-9999,-9999,-9999,-9999,-9999,-9999,-9999,-9999,-9999,-9999,-9999,-9999,-9999,-9999,11378767.413495,496.570437,1978834.138319,0.000013,0.000336,0.080881,199.160231,5481.250873,0.000044,1.933439,0.081887,5.252619,0.001663,0.000497,0.000057,6.668226,0,41.361509,31.27385,19.781747,179.489957,1489.533651,1158.890783,584.571863,138.274233,0,0,0,0,0,0,0,0.001036,0,76.521555,3929.778557,1983.462987,2967.199391,1306.274512,2.327873,0.04482,0.000955,0.000001,10.354879,61.038318,21.197219,33.399689,1690.039312,2551.466646,1446.926175,202.552305,0,0,0,8.066097,23.822992,101.206316,238.922955,114.184453,40.443107,1420.395862,175.897167,61.037914,1.745065,837740.506343,0.000018,0,0.030501,8611.174608,21746.734521,1100.45397,360.238588,0.008361,0.000025,0.000003,0.0001,0,0,0.000021,0.007162,0,0.000044,0.000254,0.000012,0.000127,1.067368,2120.602785,23129.430886,20010.281676,0,0,0,453.360952,190.234166,82.337096,31.404692,8.461303,2.836605,0.520616,0.025442,0.000534,0.000004,0.008417,0,0.183871,0.060934,0.056901,0.215474,46.345695,633.21833,628.22222,0.000001,0.000016,0.000001,453.079385,0.01261,0.000007,0.000435,27.713018,68.888506,2.292936,6.409244,12.350711,144.886425,572.758296,8414.522728,159.566048,0.111452,0.001193,0,0,0,0.000008,0.311671,0.000096,352664.530852,2364.727962,0.000807,0.000813,0.000011,0.000004,0.000006,0.000001,0,0,0,0,0.000024,0,0.000005,0.000023,0.000011,0.000003,0.000185,0.003418,127.741826,688768.771667,0,0,0,1163780.935907,12719712.130749,689513.446665,139921.115198,185032.872074,1.431305,96.987332,48.498712,16778.832186,17912.046514,1,377.449936,99.579613,347.859245,138.450004,391.571526,14.56682,226.397737,0.139264,877.752784,786.182874,764.807478,4724.292552,13315.246242,10161.79656,7749.223479,5316.387484,0.000093,0,0.000005,0.000004,0.000001,0,0.04229,17.712155,0,809.858843,9590.265123,19251.647747,16035.263609,17177.624479,644.809655,90.733058,3.456999,0.868821,354.400931,1171.368181,735.148703,1265.973668,16901.649835,14359.628912,10862.220658,5095.890609,0.000018,0,0,426.505104,61170.441891,1014.169536,1919.231476,3924.49874,4587.600583,7319.770446,7311.19932,1601.851345,685.81209,200018.501344,1.126631,0,113.642253,26483.18016,51933.571027,6267.20426,2764.064839,41.560773,3.817913,1.19967,3.12396,0,0,1.085996,72.095151,0,1.180746,4.638633,2.059218,5.132204,116.232114,6499.353801,48994.18632,45366.164415,0,0,0,7156.572123,4620.919804,2245.286021,1058.029524,589.706846,401.261084,167.994942,73.662855,33.717205,7.653513,24.52798,0,402.657104,272.365595,263.345828,489.619829,1673.519589,3707.951581,10040.510512,0.202882,0.607795,0.179972,5206.521129,25.23049,1.077548,5.130023,72562.966282,970.289046,60594.951914,297.888056,447.454792,1716.084834,12433.731946,22869.942866,3408.574774,256.939726,17.500402,0.315057,0.060733,0.00004,0.657306,213.509924,7.09941,183537.501531,6519.92892,12.917279,7.341182,2.352689,1.784461,1.846128,1.526312,0.000002,0.000001,0,0.05381,7.271021,0,1.945415,2.952498,2.154709,2.039116,4.758043,17.401368,1791.932344,227806.378787,0,0,0,281658.999777,950867.519226,87,-0.8,5.68,0.56,18.91,-479.75,1.96,-1.63,0.57,19.75,30.24,55.210064,0,0,0,0,0,0,0,0,0,0,0,0,0,0,0,0,0,0,0,0,0,0,0,0,0,0,0,0,0,0,0,0,0,0,0,0,0,0,0,0,0,0,0,0,0,0,0,0,0,0,0,0,0,0,0,0,0,0,0,0,0,0,0,0,0,0,0,0,0,0,0,0,0,0,0,0,0,0,0,0,0,0,0,0,0,0,0,0,0,0,0,0,0,0,0,0,0,0,0,0,0,0,0,0,0,0,0,0,0,0,0,0,0,0,0,0,0,0,0,0,0,0,0,0,0,0,0,0,0,0,0,0,0,0,0,0,0,0,0,0,0,0,0,0,0,0,0,0,0,0,0,0,0,0,0,0,0,0,0,0,0,0,0,0,0,0,0,0,0,0,0,0,0,0,0,0,0,0,0,0,0,0,0,0,0,0,0,0,0,0,0,0,0,0,0,0,0,0,0,0,0,0,0,0,0,0,0,0,0,0,0,0,0,0,0,0,0,0,0,0,0,0,0,0,0,0,0,0,0,0,0,0,0,0,0,0,0,0,0,0,0,0,0,0,0,0,0,0,0,0,0,0,0,0,0,0,0,0,0,0,0,0,0,0,0,0,0,0,0,0,0,0,0,0,0,0,0,0,0,0,0,0,0,0,0,0,0,0,0,0,0,0,0,0,0,0,0,0,0,0,0,0,0,0,0,0,0,0,0,0,0,0,0,0,0,0,0,0,0,0,0,0,0,0,159754.4731,-4476.4272,201907.585,0.0112,0.32,33.9096,393.6175,4959,1,77,1,368.3668,4.3708,8.7368,0.171,255.546045,0.003567,767.516106,513.12422,316.294532,698.60464,1619.628656,1532.722827,1159.787076,457.786428,0.000119,0,0.000005,0.000002,0,0,0.039804,1.785286,0,1022.039125,5774.345808,1838.251356,2670.6915,1020.32865,46.260791,7.596596,1.087147,0.015265,353.66444,726.49328,400.820224,351.868002,1431.372562,2619.43718,2079.30868,651.649444,0.000021,0,0,426.505104,2.144416,1199.640161,1413.368415,644.135933,242.728906,1159.149576,847.391248,747.788719,141.613337,66100.367566,0.235699,0,3.127033,5321.092743,6117.25908,2251.79001,1805.021204,2.393629,0.134969,0.047085,0.677554,0,0,0.279286,0.95666,0,0.605369,0.836683,0.077881,0.538787,68.171363,4603.237,6861.19968,6871.392,0,0,0,828.278711,631.661316,521.180609,400.914522,246.005526,156.08536,90.973203,12.677752,0.19725,0,6.053568,0,12.525229,9.21851,8.635958,18.444448,691.457046,1282.854535,650.23164,0.137643,0.577548,0.182944,1366.422264,7.218239,0.093788,1.248446,10.529957,1024.99609,0.551035,288.013507,345.75282,1102.837905,1117.35953,5384.58624,994.1687,16.785194,1.052396,0.000174,0.000043,0.00004,0.174319,20.485405,0.149401,28446.9367,4806.642015,1.155582,1.727418,0.048688,0,0.062027,0,0.000003,0.000001,0,0.012312,0,0,0.070499,0.091592,0,0.030012,0.467234,3.566576,966.520125,44663.9534,0,0,0,60561.0523,203342.9934,102944.219444,4842.3312,204224.7775,0.084,-2,28.7976,1550.5725,8961,1,121,1,356.0753,1.3916,1.5811,2.3541,436.433274,0.064303,1016.812584,943.69018,814.239612,1477.07567,3230.14644,3216.545296,2256.891098,984.00082,0.000097,0,0.000005,0.000002,0,0,0.039804,5.903504,0,1024.750867,5804.04069,3480.753576,5544.289611,3256.027898,422.860576,80.989389,22.781119,0.05688,934.592965,1293.62736,724.81984,730.601778,3125.852198,4514.19858,3335.0076,1240.63774,0.000019,0,0,426.505104,0,1199.640161,1972.173072,2141.451473,754.690832,3539.985172,3423.20024,717.533575,33.691535,205991.062595,0.45587,0,10.851534,8072.363823,12047.6466,4015.74762,3388.659032,69.521401,0.311803,0.135502,0.892533,0,0,0.470376,4.795655,0,0.729969,1.481672,0.158368,0.985203,216.896485,8452.235,13966.7832,12940.0612,0,0,0,1950.155467,1362.785127,1004.097615,617.806251,290.2539,94.069154,22.922818,4.567087,0.355348,0.035963,41.339641,0,59.34009,48.038756,55.400372,54.976455,872.688936,1701.519775,1464.4476,0.159494,0.595536,0.168894,2498.576976,11.4947,0.272016,2.232085,12.506355,1350.327397,1.851759,508.431376,842.797872,1955.952063,2092.59001,14136.0261,1534.5302,20.327008,2.142857,0.000105,0.000067,0.00004,0.287844,50.451563,0.419253,58566.7121,8111.192607,1.841882,2.731068,0.217616,0.104022,0.247513,0.027135,0.000002,0.000001,0,0.022263,0.212878,0,0.070499,0.49527,0.1692,0.121783,1.05839,9.114249,3158.58855,78029.006,0,0,0,118611.3645,381340.5849,0,0,0,0,0,0,0,0,0,0,0,0,0,0,0,0,0,0,0,0,0,0,0,0,0,0,0,0,0,0,0,0,0,0,0,0,0,0,0,0,0,0,0,0,0,0,0,0,0,0,0,0,0,0,0,0,0,0,0,0,0,0,0,0,0,0,0,0,0,0,0,0,0,0,0,0,0,0,0,0,0,0,0,0,0,0,0,0,0,0,0,0,0,0,0,0,0,0,0,0,0,0,0,0,0,0,0,0,0,0,0,0,0,0,0,0,0,0,0,0,0,0,0,0,0,0,0,0,0,0,0,0,0,0,0,0,0,0,0,0,0,0,0,0,0,0,0,0,0,0,0,0,0,0,0,0,0,0,0,0,0,0,0,0,0,0,0,0,0,0,0,0,0,0,0,0,0,0,0,0,0,0,0,0,0,0,0,0,0,0,0,0,0,0,0,0,0,0,0,0,0,0,0,0,0,0,0,0,0,0,0,0,0,0,0,0,0,0,0,0,0,0,0,0,0,0,0,0,0,0,0,0,0,0,0,0,0,0,0,0,0,0,0,0,0,0,0,0,0,0,0,0,0,0,0,0,0,0,0,0,0,0,0,0,0,0,0,0,0,0,0,0,0,0,0,0,0,0,0,0,0,0,0,0,0,0,0,0,0,0,0,0,0,0,0,0,0,0,0,0,0,0,0,0,0,0,0,0,0,0,0,0,0,0,0,0,0,0,0,0,0,0,0,0,-78.787154,61.880316,0.82,0.95,1.33,-36.400875,-0.393156,6,13,50,3.256281,0.461538,0.307099,281,290,0.166667,2.166667,50,61.699149,0.028219
1bnkA.pdb_A_ALA_267,5.15376,0,4.889693,0,-180.850395,1,-1.402448,0,0,185.740088,6,2.716496,-100.472442,-76.579204,-0,-0,0,0,0,0,0,0,0,0,0,0,0,-0,0,0,0,0,0,0,0,0,0,0,0,-0,0,-0,0,0,-0,0,0,0,0,0,0,0,0,0,0,0,0,0,0,0,0,0,0,0,0,-0,0,-0,0,0,0,0,0,0,0,0,0,0,-0,0,0,0,0,0,0,0,0,0,0,0,0,0,-0,0,0,0,0,0,0,0,0,0,0,-0,-0,0,0,0,0,0,0,0,0,0,0,0,0,0,0,0,0,0,0,0,0,0,0,0,0,-0,0,-0,0,0,0,0,0,0,0,0,0,0,0,0,0,-0,0,0,0,0,0,0,0,0,0,0,0,0,0,0,-0,0,0,0,0,0,0,0,0,0,0,-0,-0,-0,0,0,-0.025864,1.834696,64.28527,1.224936,0.170707,-13.037956,1.79741,1.533041,1.218304,1.867085,1.278357,0.869115,1.961096,1.853903,5.190477,-0.609945,1.44754,0.490437,1.650348,1.378037,1.127365,1.405535,1.447209,1.176485,1.073778,0.880126,1.834175,0.327634,1.867085,1.955272,1.77573,1.867085,1.623699,1.857627,0,1.524817,1.281446,0.85163,1.225418,1.543737,1.334825,1.533166,1.127077,2.162297,1.466897,1.496433,1.274514,1.268402,1.486088,1.27792,1.072276,0.886015,1.85365,2.104606,1.830105,1.698805,2.350862,1.497764,1.272362,0.892152,0.641105,0.403392,0.659962,1.447976,0.591775,1.183839,1.277479,0.595936,2.250199,1.020768,1.38478,1.195998,1.46381,0.713424,0.920865,2.114062,2.006133,1.867085,1.890171,1.279049,2.274318,0.62134,1.569257,2.084499,2.176464,1.050388,1.045603,1.443213,1.339919,1.064279,1.59106,1.867085,0,1.417831,1.303815,1.330076,1.190317,1.077187,0.667727,0.585388,0.519041,0.362396,0.375846,1.149382,0,0.679745,0.696902,0.733335,0.838622,1.416484,1.047386,1.841472,1.667448,1.862425,1.876596,1.216587,1.259998,1.291271,1.264325,2.407324,1.589181,2.432753,1.412425,1.249925,1.284837,0.749776,0.555157,1.045782,0.918392,1.093326,3.748031,3.449285,1.857108,1.276373,0.768773,2.709593,1.216635,1.437571,2.041252,1.81858,1.682286,1.8256,2.447554,3.003198,1.862958,1.86966,1.917047,1.288514,3.066599,?,2.964671,2.296958,1.890764,1.647355,1.89466,1.578533,1.286088,1.246403,1.888116,1.940031,2.224085,1.266675,1.221075,-0,-0,0,0,0,0,0,0,0,0,0,0,0,-0,0,0,0,0,0,0,0,0,0,0,0,-0,0,-0,0,0,-0,0,0,0,0,0,0,0,0,0,0,0,0,0,0,0,0,0,0,0,0,-0,0,-0,0,0,0,0,0,0,0,0,0,0,-0,0,0,0,0,0,0,0,0,0,0,0,0,0,-0,0,0,0,0,0,0,0,0,0,0,-0,-0,0,0,0,0,0,0,0,0,0,0,0,0,0,0,0,0,0,0,0,0,0,0,0,0,-0,0,-0,0,0,0,0,0,0,0,0,0,0,0,0,0,-0,0,0,0,0,0,0,0,0,0,0,0,0,0,0,-0,0,0,0,0,0,0,0,0,0,0,-0,-0,-0,0,0,580134.977437,3987.08775,303347.3383,0.0365,0.09,53.09835,4905.8855,9620.5,1.5,180,135.5,534.816,0.0812,2.53445,-0.0432,264.935816,0.012019,1259.120727,896.749499,510.246099,2643.529605,7338.702253,4387.784772,2648.566944,951.705888,0.000148,0,0.000008,0.000004,0.000001,0,0.06997,10.034512,0,1183.302486,9261.948436,3081.439377,6921.4078,8335.796634,315.627501,55.474457,2.278902,0.226379,364.557507,1255.54873,706.829646,898.819824,9169.4889,7160.321912,3949.372674,1134.035082,0.000029,0,0.000001,639.757656,18859.47029,1461.224477,1992.646147,989.489488,308.541942,337.582728,1387.654312,977.250038,25.31821,118273.977757,0.615559,0,67.723937,8676.247236,27683.6448,4224.816394,2570.771052,9.826093,0.562074,0.627012,2.875709,0,0,0.643225,40.587747,0,0.923526,4.108383,1.277299,1.901594,69.165913,7057.949457,26729.4148,15010.816266,0,0,0,5023.523362,2836.700447,1760.18688,737.026612,282.499652,47.007397,18.291388,7.996747,1.095597,0.357498,9.080352,0,18.787843,13.827766,12.953937,27.666672,1006.681254,1273.872372,5656.468069,0.234623,0.908152,0.274417,2752.994948,15.232103,0.406351,2.925197,20193.64368,1174.28558,18315.846,361.570713,510.82626,1696.95094,1598.121096,2582.952135,1175.769441,40.128344,6.72015,0.219945,0.093152,0.00006,0.393834,34.344453,4.71887,83766.4485,7038.730864,7.727921,6.018721,0.817381,0.817254,1.435449,0.513028,0.000004,0.000001,0,0.030424,3.124527,0,0.963639,1.957998,1.265351,0.850422,3.873485,13.514026,1525.339332,115218.8565,0,0,0,152497.2579,470165.23365,0.001041,0.019895,0.00287,0.000248,0.002624,0.002671,0.002182,0.001814,0.002976,0.001685,0.000252,0.003259,-0.002894,0.019363,-0.000149,0.001995,0.000645,0.00239,0.001965,0.001603,0.002041,0.001868,0.001538,0.001463,0.001415,0.002985,0.000357,0.002976,0.00282,0.002196,0.002976,0.002595,0.002434,0,0.002216,0.001929,0.001285,0.001583,0.002012,0.001727,0.00162,0.001074,0.002123,0.001824,0.001932,0.001841,0.001779,0.002103,0.001739,0.001481,0.001316,0.002989,0.001725,0.003192,0.002414,0.002247,0.002209,0.001805,0.001437,0.001201,0.000571,0.001113,0.002206,0.001019,0.001683,0.001772,0.000775,0.003111,0.001465,0.001934,0.001671,0.001871,0.000571,0.001302,0.003273,0.002905,0.002976,0.003038,0.00179,0.003121,0.001059,0.002262,0.003054,0.003318,0.001794,0.001312,0.001973,0.001843,0.001501,0.00259,0.002976,0,0.001997,0.001939,0.001803,0.001609,0.001543,0.001073,0.000857,0.001014,0.000929,0.001005,0.001234,0,0.001642,0.001212,0.001423,0.001437,0.002155,0.001095,0.002186,0.00251,0.002999,0.003021,0.001781,0.001762,0.001647,0.001765,0.002202,0.002129,0.002296,0.001898,0.001666,0.001794,0.001468,0.000807,0.001703,0.002264,0.002073,0.004267,0.004506,0.002944,0.001797,0.001191,0.003526,0.001685,0.001966,0.003153,0.002503,0.002486,0.002787,0.003282,0.004204,0.003038,0.002829,0.003121,0.001767,0.003831,-9999,0.003984,0.003367,0.002801,0.002219,0.002655,0.002378,0.001758,0.001728,0.003,0.002933,0.00345,0.001756,0.001725,826757.92268,3908.8485,473990.38,0.0645,1.08,88.61745,12991.6805,19241,2.5,365,7,910.176,-0.1036,4.7056,-0.05355,418.816524,0.031403,1979.908242,1403.108812,838.584329,5387.216454,13718.863161,8717.35661,5712.631452,2663.07552,0.000245,0,0.000013,0.000007,0.000002,0,0.109774,17.972889,0,1817.286764,14058.524792,8525.215767,14045.1258,16869.370041,665.993811,91.869703,4.208961,0.379112,608.220349,1961.024735,1117.189501,1499.732152,18401.59134,14240.809168,8340.67143,2813.955753,0.000048,0,0.000001,1066.26276,26461.059374,2228.348286,2868.510172,2160.077766,1017.393029,1432.305888,3229.901437,1871.21165,101.287273,227618.114271,1.196825,0,120.451334,19177.310867,54883.51383,7221.9425,4333.810411,17.683371,1.482598,1.360222,5.059805,0,0,1.219637,71.734553,0,1.716253,7.034139,2.495245,3.824258,110.758371,11457.591514,51605.02528,33440.151416,0,0,0,8947.82214,5572.672044,3000.184368,1247.48313,513.008576,119.511646,47.107505,16.350922,2.676016,0.650928,17.723245,0,119.374551,63.787222,63.002495,105.176774,2183.953518,2290.057845,9097.125506,0.401484,1.508299,0.457361,5491.719948,28.544204,0.891183,5.605772,28256.377248,1937.714675,25611.439961,557.381069,747.115215,2499.05147,4392.456783,7913.393052,2477.531727,99.851565,11.881608,0.249734,0.09488,0.000101,0.743138,93.37241,6.708075,170344.6125,11347.62784,15.822027,10.440141,2.07933,1.742184,2.029747,1.059012,0.000006,0.000002,0,0.058716,5.297378,0,1.575046,3.771024,2.288845,1.684219,6.278657,24.778308,2620.592084,228421.65375,0,0,0,297325.75275,949458.1719,-9999,-9999,-9999,-9999,-9999,-9999,-9999,-9999,-9999,-9999,-9999,-9999,-9999,-9999,-9999,-9999,-9999,-9999,-9999,-9999,-9999,-9999,-9999,-9999,-9999,-9999,-9999,-9999,-9999,-9999,-9999,-9999,-9999,-9999,-9999,-9999,-9999,-9999,-9999,-9999,-9999,-9999,-9999,-9999,-9999,-9999,-9999,-9999,-9999,-9999,-9999,-9999,-9999,-9999,-9999,-9999,-9999,-9999,-9999,-9999,-9999,-9999,-9999,-9999,-9999,-9999,-9999,-9999,-9999,-9999,-9999,-9999,-9999,-9999,-9999,-9999,-9999,-9999,-9999,-9999,-9999,-9999,-9999,-9999,-9999,-9999,-9999,-9999,-9999,-9999,-9999,-9999,-9999,-9999,-9999,-9999,-9999,-9999,-9999,-9999,-9999,-9999,-9999,-9999,-9999,-9999,-9999,-9999,-9999,-9999,-9999,-9999,-9999,-9999,-9999,-9999,-9999,-9999,-9999,-9999,-9999,-9999,-9999,-9999,-9999,-9999,-9999,-9999,-9999,-9999,-9999,-9999,-9999,-9999,-9999,-9999,-9999,-9999,-9999,-9999,-9999,-9999,-9999,-9999,-9999,-9999,-9999,-9999,-9999,-9999,-9999,-9999,-9999,-9999,-9999,-9999,-9999,-9999,-9999,-9999,-9999,-9999,1933.783258,13.290292,1011.157794,0.000122,0.0003,0.176994,16.352952,32.068333,0.005,0.6,0.451667,1.78272,0.000271,0.008448,-0.000144,0.883119,0.00004,4.197069,2.989165,1.70082,8.811765,24.462341,14.625949,8.828556,3.172353,0,0,0,0,0,0,0.000233,0.033448,0,3.944342,30.873161,10.271465,23.071359,27.785989,1.052092,0.184915,0.007596,0.000755,1.215192,4.185162,2.356099,2.996066,30.564963,23.86774,13.164576,3.780117,0,0,0,2.132526,62.864901,4.870748,6.642154,3.298298,1.028473,1.125276,4.625514,3.2575,0.084394,394.246593,0.002052,0,0.225746,28.920824,92.278816,14.082721,8.569237,0.032754,0.001874,0.00209,0.009586,0,0,0.002144,0.135292,0,0.003078,0.013695,0.004258,0.006339,0.230553,23.526498,89.098049,50.036054,0,0,0,16.745078,9.455668,5.86729,2.456755,0.941666,0.156691,0.060971,0.026656,0.003652,0.001192,0.030268,0,0.062626,0.046093,0.04318,0.092222,3.355604,4.246241,18.854894,0.000782,0.003027,0.000915,9.17665,0.050774,0.001355,0.009751,67.312146,3.914285,61.05282,1.205236,1.702754,5.656503,5.32707,8.60984,3.919231,0.133761,0.022401,0.000733,0.000311,0,0.001313,0.114482,0.01573,279.221495,23.462436,0.02576,0.020062,0.002725,0.002724,0.004785,0.00171,0,0,0,0.000101,0.010415,0,0.003212,0.006527,0.004218,0.002835,0.012912,0.045047,5.084464,384.062855,0,0,0,508.324193,1567.217445,-9999,-9999,-9999,-9999,-9999,-9999,-9999,-9999,-9999,-9999,-9999,-9999,-9999,-9999,-9999,-9999,-9999,-9999,-9999,-9999,-9999,-9999,-9999,-9999,-9999,-9999,-9999,-9999,-9999,-9999,-9999,-9999,-9999,-9999,-9999,-9999,-9999,-9999,-9999,-9999,-9999,-9999,-9999,-9999,-9999,-9999,-9999,-9999,-9999,-9999,-9999,-9999,-9999,-9999,-9999,-9999,-9999,-9999,-9999,-9999,-9999,-9999,-9999,-9999,-9999,-9999,-9999,-9999,-9999,-9999,-9999,-9999,-9999,-9999,-9999,-9999,-9999,-9999,-9999,-9999,-9999,-9999,-9999,-9999,-9999,-9999,-9999,-9999,-9999,-9999,-9999,-9999,-9999,-9999,-9999,-9999,-9999,-9999,-9999,-9999,-9999,-9999,-9999,-9999,-9999,-9999,-9999,-9999,-9999,-9999,-9999,-9999,-9999,-9999,-9999,-9999,-9999,-9999,-9999,-9999,-9999,-9999,-9999,-9999,-9999,-9999,-9999,-9999,-9999,-9999,-9999,-9999,-9999,-9999,-9999,-9999,-9999,-9999,-9999,-9999,-9999,-9999,-9999,-9999,-9999,-9999,-9999,-9999,-9999,-9999,-9999,-9999,-9999,-9999,-9999,-9999,-9999,-9999,-9999,-9999,-9999,-9999,2911326.81412,399.737547,546285.88794,0,0.000268,0.016589,153.934634,593.962271,0.000013,0.201058,0.157235,1.6854,0,0.000083,0,0.445255,0,9.595071,5.310455,1.901017,41.711422,320.756325,121.777518,45.133872,6.034177,0,0,0,0,0,0,0,0.000594,0,8.824828,614.090908,63.009756,293.524638,408.74045,0.587943,0.018116,0.000032,0,0.787079,9.606227,3.445575,5.465949,499.008156,315.143337,102.02666,8.830763,0,0,0,2.406172,2158.318866,13.686335,28.761397,7.31561,0.723813,0.870067,17.119851,5.687294,0.004374,91328.907301,0.000002,0,0.02856,498.81053,4636.16149,122.953278,39.214746,0.000735,0.000002,0.000003,0.00005,0,0,0.000003,0.010153,0,0.000005,0.000101,0.00001,0.000029,0.036104,308.26011,4386.196773,1450.232002,0,0,0,158.140396,50.752734,19.832921,3.61325,0.560444,0.01861,0.002799,0.000742,0.000016,0.000002,0.000485,0,0.002075,0.001124,0.000987,0.0045,5.957714,10.526631,188.141208,0,0.000005,0,48.445112,0.00148,0.000001,0.000054,2534.873796,8.119081,2079.074883,0.824474,1.828744,20.268525,20.284058,51.326071,9.605955,0.014337,0.000401,0,0,0,0.000001,0.008596,0.000136,43945.051392,308.735107,0.000375,0.000214,0.000004,0.000004,0.000012,0.000002,0,0,0,0,0.000078,0,0.000007,0.000025,0.000009,0.000004,0.000088,0.0011,15.185613,82783.623357,0,0,0,145002.525949,1388568.785275,198986.047467,6060.6225,188060.9956,0.0025,3.24,36.1201,3956.41,5041,1,100,137,368.64,0.0049,2.9929,0.0081,141.514816,0.003627,737.502649,449.397601,221.831236,1608.250609,4496.909481,2355.257961,1382.054976,470.716416,0.000096,0,0.000005,0.000003,0.000001,0,0.039804,6.973825,0,639.128961,4137.576976,1533.035716,3943.84,5652.934596,201.129124,36.027605,1.295044,0.200982,228.281881,723.879025,332.588169,434.639104,5690.891844,4053.104896,2008.025721,536.895241,0.000019,0,0,426.505104,14168.1409,767.123809,875.864025,416.853889,126.922756,138.086001,456.890625,599.025625,12.095093,60312.188693,0.340029,0,52.916895,4325.824441,16233.3081,1991.212129,1596.881521,4.036885,0.292638,0.526452,2.134229,0,0,0.347381,31.265991,0,0.627375,3.007796,1.014049,0.740495,28.742465,3942.207369,15168.3856,7828.533441,0,0,0,2740.941316,1530.217924,926.106624,365.383225,129.595456,16.764111,6.587436,1.609346,0.141602,0.035963,6.053568,0,12.525229,9.21851,8.635958,18.444448,671.120836,656.128225,3731.010724,0.146674,0.595536,0.182944,1451.914816,8.062192,0.260202,1.581306,15742.7209,761.2081,14220.5625,195.077089,235.0089,776.012449,619.113924,1045.552225,547.419609,13.183435,2.216823,0.187472,0.065823,0.00004,0.210911,14.969935,3.599747,45753.21,3879.794944,6.097442,4.24566,0.661717,0.565384,1.008016,0.513028,0.000003,0.000001,0,0.016936,2.955992,0,0.870564,1.632773,0.789734,0.597158,2.568647,8.002109,778.186816,63428.4225,0,0,0,83966.6529,255439.2681,71,1.8,6.01,0.05,19.2,-433.66,0.07,-1.73,0.09,62.9,-77.85,24.50899,0,0,0,0,0,0,0,0,0,0,0,0,0,0,0,0,0,0,0,0,0,0,0,0,0,0,0,0,0,0,0,0,0,0,0,0,0,0,0,0,0,0,0,0,0,0,0,0,0,0,0,0,0,0,0,0,0,0,0,0,0,0,0,0,0,0,0,0,0,0,0,0,0,0,0,0,0,0,0,0,0,0,0,0,0,0,0,0,0,0,0,0,0,0,0,0,0,0,0,0,0,0,0,0,0,0,0,0,0,0,0,0,0,0,0,0,0,0,0,0,0,0,0,0,0,0,0,0,0,0,0,0,0,0,0,0,0,0,0,0,0,0,0,0,0,0,0,0,0,0,0,0,0,0,0,0,0,0,0,0,0,0,0,0,0,0,0,0,0,0,0,0,0,0,0,0,0,0,0,0,0,0,0,0,0,0,0,0,0,0,0,0,0,0,0,0,0,0,0,0,0,0,0,0,0,0,0,0,0,0,0,0,0,0,0,0,0,0,0,0,0,0,0,0,0,0,0,0,0,0,0,0,0,0,0,0,0,0,0,0,0,0,0,0,0,0,0,0,0,0,0,0,0,0,0,0,0,0,0,0,0,0,0,0,0,0,0,0,0,0,0,0,0,0,0,0,0,0,0,0,0,0,0,0,0,0,0,0,0,0,0,0,0,0,0,0,0,0,0,0,0,0,0,0,0,0,0,0,0,0,0,0,0,0,0,0,0,0,0,0,0,0,0,0,200848.52585,11524.1355,182510.1476,0.001,-0.72,35.8797,1253.597,4047,1,70,1,374.016,0.1561,9.2728,0.027,125.08644,0.001186,662.685114,399.622349,206.147854,897.665552,2062.332486,1434.527829,1002.190608,355.901184,0.000108,0,0.000005,0.000002,0,0,0.039804,3.537352,0,628.864875,4115.192224,1310.445226,2543.4,1674.76815,68.896156,12.689462,0.700234,0.036215,224.942792,613.891385,298.211424,308.821424,2095.516764,2544.459088,1644.474078,455.912596,0.00002,0,0,426.505104,64.63329,767.123809,875.864025,416.853889,143.517574,180.565866,567.59175,624.283825,50.83848,50678.511973,0.223049,0,7.465717,3851.747073,7557.45156,1631.327634,1429.684697,2.459864,0.175293,0.127795,1.055456,0,0,0.246719,2.836451,0,0.520556,1.153466,0.177796,0.562462,26.800639,3595.937064,7876.82096,5733.4392,0,0,0,1083.361322,746.527912,554.197152,318.95289,159.683368,42.356568,26.143388,4.467375,0.078602,0,6.053568,0,12.525229,9.21851,8.635958,18.444448,671.120836,593.371475,939.74657,0.130079,0.577548,0.182944,1128.145128,6.064107,0.118461,1.114447,-333.37379,761.2081,52.657223,195.077089,235.0089,777.628155,654.321954,1638.99648,626.969409,14.314823,1.070296,-0.00594,0.001362,0.00004,0.151874,12.170641,0.37853,28044.429,3554.46472,2.009492,2.159404,0.103985,0,0.18065,0,0.000003,0.000001,0,0.01144,0,0,0.186151,0.229915,0,0.098782,0.703265,4.700051,690.00756,41892.729,0,0,0,56125.5513,180805.3734,0,0,0,0,0,0,0,0,0,0,0,0,0,0,0,0,0,0,0,0,0,0,0,0,0,0,0,0,0,0,0,0,0,0,0,0,0,0,0,0,0,0,0,0,0,0,0,0,0,0,0,0,0,0,0,0,0,0,0,0,0,0,0,0,0,0,0,0,0,0,0,0,0,0,0,0,0,0,0,0,0,0,0,0,0,0,0,0,0,0,0,0,0,0,0,0,0,0,0,0,0,0,0,0,0,0,0,0,0,0,0,0,0,0,0,0,0,0,0,0,0,0,0,0,0,0,0,0,0,0,0,0,0,0,0,0,0,0,0,0,0,0,0,0,0,0,0,0,0,0,0,0,0,0,0,0,0,0,0,0,0,0,0,0,0,0,0,0,0,0,0,0,0,0,0,0,0,0,0,0,0,0,0,0,0,0,0,0,0,0,0,0,0,0,0,0,0,0,0,0,0,0,0,0,0,0,0,0,0,0,0,0,0,0,0,0,0,0,0,0,0,0,0,0,0,0,0,0,0,0,0,0,0,0,0,0,0,0,0,0,0,0,0,0,0,0,0,0,0,0,0,0,0,0,0,0,0,0,0,0,0,0,0,0,0,0,0,0,0,0,0,0,0,0,0,0,0,0,0,0,0,0,0,0,0,0,0,0,0,0,0,0,0,0,0,0,0,0,0,0,0,0,0,0,0,0,0,0,0,0,0,0,0,0,0,0,0,0,0,0,0,0,0,0,553718.051222,355.7745,164322.4472,0.028,-5.76,45.6159,5496.202,9727,1,170,1,268.224,0.1687,-3.0102,0.0999,147.39144,0.027922,705.131505,550.834816,455.786188,2269.869903,5418.501318,4091.600079,3241.672848,1653.148416,0.000093,0,0.000005,0.000003,0,0,0.107604,4.19359,0,637.182324,7957.52204,4852.35522,6568.88,5583.989034,276.634092,42.241186,1.956677,0.180848,235.866599,816.2977,525.061467,716.900176,6629.340564,6671.9872,4565.79279,1730.665161,0.000019,0,0.000001,426.505104,971.594278,1138.928337,1504.07709,1415.265606,650.926948,736.493925,2381.81625,1134.51415,42.265703,115243.503038,0.558302,0,41.936189,10813.41011,22225.4004,3366.939219,2104.785831,6.408343,0.836054,1.006873,2.402012,0,0,0.556048,20.971855,0,0.974008,4.026871,1.28181,1.919476,42.234997,4871.517756,21553,18513.34596,0,0,0,3056.16475,1985.707916,1433.377632,787.518885,271.96376,52.330526,20.40062,10.802256,2.884227,0.555038,18.677881,0,33.524479,70.962066,78.663122,113.869676,1299.522678,966.428335,2090.83686,0.171223,0.619498,0.175404,2754.804888,12.889172,0.391645,2.575989,-248.945027,996.21972,314.1522,312.679229,382.14624,1124.197092,2884.07262,4716.70645,1688.772063,61.649051,4.637179,-0.001788,0.002094,0.00004,0.340359,61.99072,1.062241,81643.491,4542.3524,9.871521,6.133284,0.739346,0.686428,0.523586,0,0.000002,0.000001,0,0.026329,0.337069,0,0.508264,1.443403,0.456439,1.226757,3.441157,11.505578,1119.550168,108343.3515,0,0,0,139237.3827,463369.9962,-87.449162,1.114931,1.29,0.9,0.78,-36.399751,-0.010113,7,9,24,4.266332,0.583333,0.234393,261,251,0.142857,1.714286,24,67.848441,0.24515
1bnkA.pdb_A_ARG_85,4.918809,-37.098274,-294.713396,22,720.995879,0.5,-40.851858,-4.512656,-21.845445,-1015.709275,8,65.491866,-160.221307,-82.098408,-403.21,108.86,24,1.69,-4.5,10.76,52.98,156,1,225.713172,140.715304,17.8,2.88,2.52,-3.44,13.907,0.50389,29.796,35.841,40.637,77.279,130.63,131.85,118.17,77.898,-0.009654,0.000336,-0.002307,0.00173,0.001885,-0.000393,0.19951,3.3859,0.075363,27.276,152.09,170.66,161.39,107.85,24.934,8.6481,1.9689,0.39757,24.453,46.915,37.439,51.379,120.75,145.83,141.68,85.687,-0.004294,0.000101,-0.000627,20.652,141.57,33.512,69.501,72.01,69.18,96.388,51.468,62.442,39.749,-527.5407,1.3035,0.000009,4.8113,213.55,236.32,109.56,75.229,12.042,2.7175,0.79659,1.4851,0.000134,0.000089,-1.2893,3.3371,0.000025,1.5077,1.4038,0.64214,2.2736,14.473,105.24,256.34,271.29,-0.0001,-0.000157,5.1364,73.468,54.961,51.69,50.037,40.229,27.56,23.548,10.64,4.546,1.3217,10.076,0,12.869,15.78,14.585,27.035,51.104,96.871,85.052,0.48602,0.77192,0.40613,86.118,-6.3376,1.1359,-2.8193,150.26,38.808,133.29,23.117,32.187,70.057,100.69,171.17,73.249,10.617,3.2881,0.22888,0.21304,-0.006351,1.0094,15.715,0.80338,528.09,105.02,1.7194,3.0007,0.84006,0.81311,0.50851,0,0.001538,0.001141,0,-0.27994,0.43956,0,0.19951,0.68645,0.79948,0.84006,1.2609,4.4546,50.772,597.06,-0.000426,-0,-0.000211,656.51,1189.2,-0.034218,1.236293,-46.116925,2.016158,3.977981,36.708542,2.366246,0.859999,1.885896,1.371167,1.930244,3.481111,1.347393,366.760946,-7.752086,10.565153,1.189297,2.86021,1.269674,1.654966,2.209802,1.892859,1.88943,2.170819,2.353165,2.263941,1.333488,3.29333,1.371167,1.363169,2.56562,1.371167,1.178407,1.587065,3.305978,1.158651,2.184848,2.633791,2.126815,1.469893,1.63438,1.467995,1.365909,1.171324,1.688847,1.811075,1.878894,2.192313,1.613143,2.001284,2.344345,2.314132,1.351173,1.615562,1.356297,1.221164,1.602274,1.277161,2.149014,2.414693,3.106465,2.450547,1.198318,2.659884,4.928934,1.816073,1.971717,2.277133,0.980944,2.324721,1.746311,2.057926,1.935235,2.952091,3.173492,1.563381,1.412807,1.371167,1.265367,1.938491,0.884539,2.266925,2.169914,1.159616,0.933218,1.917302,1.951757,1.708542,1.906421,2.266711,1.298503,1.371167,4.591,1.345799,1.277805,1.565814,2.218847,2.731198,3.211002,3.878899,3.323319,3.514494,2.135543,3.556392,0,2.034378,2.958248,2.957602,4.102446,2.015311,2.5769,1.618314,1.513873,1.368882,1.308047,1.930354,1.951177,1.924697,1.965192,1.628097,1.588717,1.551302,1.662194,1.888178,2.331932,2.389588,2.182239,2.387626,2.006937,1.708176,1.206741,1.836147,1.360682,1.947766,2.222875,0.740773,2.069864,1.703087,0.961024,1.833675,1.163197,1.307319,0.818997,0,1.334187,1.582135,1.372328,1.905984,0.489084,?,0.402911,0.839989,1.127427,1.18561,1.009483,1.734752,1.65406,2.040604,1.311421,1.301363,1.265536,1.984897,1.993096,-0,0,0,0,-0,0,0,0,0,0,0,0,0,0,-0,0,0,0,0,0,0,0,0,0,0,-0,0,-0,0,0,-0,0,0,0,0,0,0,0,0,0,0,0,0,0,0,0,0,0,0,0,0,-0,0,-0,0,0,0,0,0,0,0,0,0,0,-0,0,0,0,0,0,0,0,0,0,0,0,0,0,-0,0,0,0,0,0,0,0,0,0,0,-0,-0,0,0,0,0,0,0,0,0,0,0,0,0,0,0,0,0,0,0,0,0,0,0,0,0,-0,0,-0,0,0,0,0,0,0,0,0,0,0,0,0,0,-0,0,0,0,0,0,0,0,0,0,0,0,0,0,0,-0,0,0,0,0,0,0,0,0,0,0,-0,-0,-0,0,0,4105492.741229,764.7415,614925.49075,4.0053,17.1,269,15954.6621,65520,3.5,1452,399.5,1151.927,1.8144,-0.0126,12.8312,701.545569,0.498091,3106.322388,3733.467368,3885.262933,15869.088092,43688.41972,40339.63935,31145.771475,15212.505675,0.000334,0,0.000019,0.00001,0.000006,0.000001,0.149579,34.352664,0.022008,2944.566942,50563.23304,63454.20389,62039.687815,37756.505475,1898.362557,224.982916,15.628853,0.528828,1639.561424,5620.018222,3477.278161,6055.837214,44592.37125,52884.81201,45047.72272,17420.595535,0.000065,0,0.000001,1498.736292,60777.529956,3961.755128,10602.099546,11323.824535,9729.30225,20092.464152,10350.497874,8061.699294,2016.758925,748531.877818,4.320679,0,105.382144,103881.8246,158648.23296,28833.50778,13878.847752,239.358834,14.54887,2.091148,7.217341,0,0,4.272908,56.134978,0,5.170348,7.677796,2.058142,15.497028,516.089089,30382.10394,171804.96382,170842.028955,0,0,13.191302,18496.744488,11086.210791,7928.703255,5669.617415,3165.479208,1366.894698,779.484719,205.497236,43.516767,5.535425,160.74797,0,575.058986,513.692652,469.810562,1137.175908,6369.09152,19707.387804,20839.01578,0.747312,2.104489,0.60304,19478.815125,102.375055,3.377741,20.21049,67673.986105,4392.075996,55113.546941,1414.367411,2428.396495,10011.670728,25023.37811,67144.085635,12068.212244,387.26463,38.5667,0.213623,0.124171,0.000146,2.60936,633.273641,3.388026,685672.056,30448.39609,13.972696,23.780698,3.116358,2.815503,1.279594,0,0.000008,0.000004,0,0.204102,1.494034,0,0.376593,2.497055,2.828296,2.595063,6.882181,59.650212,7390.448478,883705.5207,0.000001,0,0,1089849.27315,3605357.1,0.001698,-0.124425,0.002037,0.001985,0.001093,0.004137,0.001253,0.002677,0.002381,0.002771,0.000198,0.002249,0.107806,-0.051899,-0.003489,0.001562,0.003476,0.001904,0.002222,0.002922,0.002439,0.002446,0.002839,0.003285,0.003187,0.002404,0.003436,0.002381,0.002118,0.002277,0.002381,0.002683,0.002188,0.011573,0.001675,0.003301,0.003492,0.002889,0.001792,0.001777,0.00179,0.001226,0.001882,0.002226,0.002548,0.002515,0.002839,0.001992,0.00274,0.003313,0.003251,0.002382,0.001332,0.002612,0.001931,0.001896,0.002064,0.003053,0.003127,0.00386,0.002567,0.001658,0.004485,0.008967,0.002427,0.002652,0.002854,0.001321,0.003305,0.002254,0.002698,0.002774,0.002178,0.004118,0.002879,0.002203,0.002381,0.002209,0.00263,0.001124,0.003225,0.003448,0.001918,0.001436,0.002801,0.002179,0.002405,0.002444,0.003141,0.002401,0.002381,0.001147,0.001617,0.001514,0.002119,0.003261,0.004008,0.004764,0.006738,0.005553,0.006676,0.00318,0.005253,0,0.001778,0.004868,0.005862,0.007278,0.003398,0.003302,0.001974,0.002414,0.002357,0.002271,0.002702,0.00265,0.002505,0.002645,0.001894,0.002534,0.001832,0.00253,0.002546,0.003119,0.003254,0.002697,0.003779,0.003574,0.002098,0.001216,0.001393,0.002355,0.002644,0.003121,0.000885,0.002745,0.002368,0.001712,0.002932,0.001478,0.0016,0.001046,0,0.002384,0.002479,0.002431,0.00258,0.000546,-9999,0.000659,0.001083,0.001142,0.002026,0.001546,0.002501,0.002172,0.002741,0.002297,0.00212,0.002015,0.002664,0.002731,1348499.100246,-24446.1459,336460.60055,0.51545,0.45,137.2438,7459.3191,28392,2,600,5.5,628.162,3.8592,-12.6126,-1.2556,327.864479,0.169334,1576.87881,1586.627309,1529.251584,6438.577164,17963.58445,16092.753975,12824.103825,5998.262847,0.000197,0,0.000011,0.000005,0.000002,0,0.113508,16.159038,0.010706,1373.578446,24057.90038,23172.64145,25640.83625,15018.058575,685.036716,101.471184,4.804451,0.336118,742.368627,2586.564695,1526.331872,2393.619163,17431.10775,22428.94566,18662.01876,6951.657779,0.000038,0,0.000001,853.010208,22326.197751,2081.296272,4851.413054,4701.136845,3269.51598,6436.887028,4812.335202,3804.060303,891.705217,328289.606314,1.791635,0,51.159756,43268.00615,63957.88112,11658.0057,6426.963928,67.485174,4.687932,1.196502,3.837083,0,0,1.791547,25.844405,0,2.616644,4.418025,1.079925,5.970428,183.969921,13962.55914,68426.37424,69961.62165,0,0,4.775568,7245.267224,4351.784499,3525.87828,2528.894998,1332.826999,530.374286,370.454781,89.518044,19.226761,2.059499,75.431959,0,129.268462,256.271934,259.497049,532.563817,3444.28184,6905.110186,8215.17268,0.386199,1.185387,0.34384,8334.155568,42.929001,1.355322,8.400358,24309.956847,2306.708712,20434.525953,743.072848,1141.318833,4345.040225,9736.01817,26443.36862,5496.897956,157.645994,12.027048,0.071159,0.029329,0.000081,1.093589,244.692765,1.684563,277561.46355,13665.46495,8.590621,12.232354,1.236379,1.000288,0.646967,0,0.000005,0.000002,0,0.085704,0.755746,0,0.260396,1.21363,0.933241,1.537881,3.65598,26.065869,3237.654282,362310.9345,0,0,0,451117.56395,1502934.744,-9999,-9999,-9999,-9999,-9999,-9999,-9999,-9999,-9999,-9999,-9999,-9999,-9999,-9999,-9999,-9999,-9999,-9999,-9999,-9999,-9999,-9999,-9999,-9999,-9999,-9999,-9999,-9999,-9999,-9999,-9999,-9999,-9999,-9999,-9999,-9999,-9999,-9999,-9999,-9999,-9999,-9999,-9999,-9999,-9999,-9999,-9999,-9999,-9999,-9999,-9999,-9999,-9999,-9999,-9999,-9999,-9999,-9999,-9999,-9999,-9999,-9999,-9999,-9999,-9999,-9999,-9999,-9999,-9999,-9999,-9999,-9999,-9999,-9999,-9999,-9999,-9999,-9999,-9999,-9999,-9999,-9999,-9999,-9999,-9999,-9999,-9999,-9999,-9999,-9999,-9999,-9999,-9999,-9999,-9999,-9999,-9999,-9999,-9999,-9999,-9999,-9999,-9999,-9999,-9999,-9999,-9999,-9999,-9999,-9999,-9999,-9999,-9999,-9999,-9999,-9999,-9999,-9999,-9999,-9999,-9999,-9999,-9999,-9999,-9999,-9999,-9999,-9999,-9999,-9999,-9999,-9999,-9999,-9999,-9999,-9999,-9999,-9999,-9999,-9999,-9999,-9999,-9999,-9999,-9999,-9999,-9999,-9999,-9999,-9999,-9999,-9999,-9999,-9999,-9999,-9999,-9999,-9999,-9999,-9999,-9999,-9999,5864.98963,1.092488,878.464987,0.005722,0.024429,0.384286,22.792374,93.6,0.005,2.074286,0.570714,1.64561,0.002592,-0.000018,0.01833,1.002208,0.000712,4.437603,5.333525,5.550376,22.670126,62.412028,57.628056,44.493959,21.732151,0,0,0,0,0,0,0.000214,0.049075,0.000031,4.206524,72.23319,90.648863,88.628125,53.937865,2.711947,0.321404,0.022327,0.000755,2.342231,8.028597,4.96754,8.651196,63.703387,75.549731,64.35389,24.886565,0,0,0,2.141052,86.825043,5.65965,15.145856,16.176892,13.899003,28.70352,14.786426,11.516713,2.881084,1069.331254,0.006172,0,0.150546,148.402607,226.640333,41.190725,19.826925,0.341941,0.020784,0.002987,0.01031,0,0,0.006104,0.080193,0,0.007386,0.010968,0.00294,0.022139,0.73727,43.403006,245.435663,244.060041,0,0,0.018845,26.423921,15.837444,11.326719,8.099453,4.522113,1.952707,1.11355,0.293567,0.062167,0.007908,0.22964,0,0.821513,0.733847,0.671158,1.624537,9.098702,28.153411,29.770023,0.001068,0.003006,0.000861,27.826879,0.14625,0.004825,0.028872,96.677123,6.274394,78.733638,2.020525,3.469138,14.302387,35.747683,95.920122,17.240303,0.553235,0.055095,0.000305,0.000177,0,0.003728,0.904677,0.00484,979.531509,43.497709,0.019961,0.033972,0.004452,0.004022,0.001828,0,0,0,0,0.000292,0.002134,0,0.000538,0.003567,0.00404,0.003707,0.009832,0.085215,10.557784,1262.436458,0,0,0,1556.927533,5150.510143,-9999,-9999,-9999,-9999,-9999,-9999,-9999,-9999,-9999,-9999,-9999,-9999,-9999,-9999,-9999,-9999,-9999,-9999,-9999,-9999,-9999,-9999,-9999,-9999,-9999,-9999,-9999,-9999,-9999,-9999,-9999,-9999,-9999,-9999,-9999,-9999,-9999,-9999,-9999,-9999,-9999,-9999,-9999,-9999,-9999,-9999,-9999,-9999,-9999,-9999,-9999,-9999,-9999,-9999,-9999,-9999,-9999,-9999,-9999,-9999,-9999,-9999,-9999,-9999,-9999,-9999,-9999,-9999,-9999,-9999,-9999,-9999,-9999,-9999,-9999,-9999,-9999,-9999,-9999,-9999,-9999,-9999,-9999,-9999,-9999,-9999,-9999,-9999,-9999,-9999,-9999,-9999,-9999,-9999,-9999,-9999,-9999,-9999,-9999,-9999,-9999,-9999,-9999,-9999,-9999,-9999,-9999,-9999,-9999,-9999,-9999,-9999,-9999,-9999,-9999,-9999,-9999,-9999,-9999,-9999,-9999,-9999,-9999,-9999,-9999,-9999,-9999,-9999,-9999,-9999,-9999,-9999,-9999,-9999,-9999,-9999,-9999,-9999,-9999,-9999,-9999,-9999,-9999,-9999,-9999,-9999,-9999,-9999,-9999,-9999,-9999,-9999,-9999,-9999,-9999,-9999,-9999,-9999,-9999,-9999,-9999,-9999,62726900.714897,5168.174995,963977.380266,0.000078,0.005925,0.196424,922.729604,12126.79619,0.000031,5.991111,0.550754,3.360201,0.002421,0.001532,0.001293,1.296203,0.000001,24.822474,38.012265,44.189071,723.603003,5429.486156,4712.531875,2892.046476,813.734774,0,0,0,0,0,0,0,0.003433,0,23.433832,7532.481442,13817.668958,11081.815746,4275.211075,10.981934,0.149845,0.000962,0.000001,7.253149,85.103627,33.836161,104.063789,5810.468602,7920.071317,5962.729689,974.168474,0,0,0,5.659925,15550.747863,41.936725,335.911056,444.024146,422.546804,1582.862718,411.149408,185.678152,19.03813,1567249.840375,0.000053,0,0.037158,32267.741566,72055.649688,2336.61662,523.638082,0.195312,0.000729,0.000014,0.000142,0,0,0.000051,0.010893,0,0.000073,0.000168,0.000014,0.000726,0.775498,2442.202031,83737.049664,87805.225779,0,0,0.003069,968.54029,357.91021,172.256244,91.262791,29.606811,6.37031,2.273748,0.163836,0.010382,0.000177,0.09029,0,2.291964,1.352309,1.185882,6.06423,114.543078,1249.990539,1340.213056,0.000001,0.000011,0.000001,1072.622274,0.029001,0.000034,0.001141,20219.20152,50.949721,13156.947765,5.333968,17.024435,298.890453,2658.047119,15957.751288,452.200552,0.615688,0.00486,0,0,0,0.000019,1.381395,0.000048,1357868.336123,2463.08616,0.000629,0.001549,0.000035,0.000027,0.000006,0,0,0,0,0,0.000013,0,0.000001,0.000022,0.000026,0.000022,0.000139,0.009694,146.681031,2220012.818703,0,0,0,3344800.640505,36982341.22743,2770524.449081,-167925.900107,203050.842433,0.780525,14.428741,66.796068,8659.56455,14819.721835,1,342.370478,13.560888,339.582909,6.936475,-20.925481,9.240328,239.445961,0.162941,960.357041,1201.883594,1162.359498,3489.430511,10276.800224,9138.220706,6806.157277,3108.094233,0.0001,0,0.000005,0.000003,0.000001,0,0.050122,9.781045,0.007243,1304.651802,9883.849761,13528.690769,14683.138461,11045.713163,539.783905,70.530574,9.68457,0.387004,489.009404,1507.787331,802.602823,1376.369569,11494.428157,11581.742115,9904.54564,3893.728874,0.000019,0,0,431.359139,29399.547398,1479.337321,2477.199851,1765.536527,1514.948639,5114.513912,3112.50504,1717.435799,109.329056,168663.452173,0.988551,0,67.465887,21980.96423,38230.221949,6860.040077,3740.347474,68.717646,3.949678,0.78459,2.233005,0,0,0.986162,41.479612,0,1.033818,3.134261,1.354801,4.319022,162.627803,8287.507393,39747.697157,36320.65366,0,0,0,5403.68186,3237.703243,2195.19303,1528.332327,689.218669,233.175067,98.852847,25.850617,2.17788,0.542063,52.650769,0,139.384775,89.965687,83.394159,160.516729,1188.903391,7304.207691,6489.914643,0.196215,0.60938,0.180728,4377.491972,23.778943,0.853377,4.627338,34142.859062,1283.269732,28575.934105,368.981206,593.492419,2018.118902,3874.007678,14176.943037,2321.147009,83.423597,13.860236,0.211708,0.052923,0.000045,0.598854,154.045728,4.621254,151067.717097,8551.484113,8.332294,5.835143,1.369609,1.150212,1.119003,0,0.000003,0.000001,0,0.048073,4.587882,0,1.256687,2.191114,1.282889,0.979179,3.071889,15.985053,1981.75916,199788.94095,0,0,0,248918.939628,819296.405682,156,-4.5,10.76,1.69,17.8,-403.21,2.88,2.52,-3.44,52.98,108.86,140.715304,0,0,0,0,0,0,0,0,0,0,0,0,0,0,0,0,0,0,0,0,0,0,0,0,0,0,0,0,0,0,0,0,0,0,0,0,0,0,0,0,0,0,0,0,0,0,0,0,0,0,0,0,0,0,0,0,0,0,0,0,0,0,0,0,0,0,0,0,0,0,0,0,0,0,0,0,0,0,0,0,0,0,0,0,0,0,0,0,0,0,0,0,0,0,0,0,0,0,0,0,0,0,0,0,0,0,0,0,0,0,0,0,0,0,0,0,0,0,0,0,0,0,0,0,0,0,0,0,0,0,0,0,0,0,0,0,0,0,0,0,0,0,0,0,0,0,0,0,0,0,0,0,0,0,0,0,0,0,0,0,0,0,439331.431719,-16165.71,180746.9467,0.0169,-17.1,64.3448,8177.463,17628,1,456,1,314.17,-12.0672,-2.5956,3.3712,190.957017,0.085203,925.940496,890.684691,690.01626,5043.459377,17337.2136,13274.658,8972.76627,3505.332102,0.00009,0,0.000005,0.000004,0.000002,0,0.039804,17.870442,0,702.711588,9840.52718,13771.75002,21327.6885,17221.488,641.452084,105.515468,3.800568,0.447624,374.888943,1608.80918,750.352438,1498.314398,17542.56,17918.1321,12489.51704,4131.313018,0.000018,0,0,426.505104,43343.0712,928.181864,2056.882095,1470.22817,779.38188,3870.46014,1156.22862,1528.26795,138.239072,191300.765189,1.338043,0,64.707174,26413.9995,58656.9872,7038.79176,3508.605331,67.076348,3.41481,1.006969,3.086483,0,0,1.287327,35.78706,0,1.397517,3.709261,1.115718,3.897178,109.221942,7705.1466,59204.2864,47999.3397,0,0,0,7161.2933,3815.887269,2734.45269,1326.48087,575.998822,138.287812,74.018428,13.497904,1.71066,0.250647,24.79099,0,45.544678,47.911236,42.86094,116.107214,1677.23328,5667.340984,10901.96536,0.224954,0.595698,0.17371,5342.846838,30.018676,1.310942,6.028227,49716.5262,1070.71272,40400.199,322.875139,493.42671,1951.577849,2505.36858,10565.63942,1781.049435,51.310899,9.086007,0.149543,0.054658,0.00004,0.771474,138.733591,2.598774,215080.4952,7686.4138,7.509136,9.243356,1.494467,1.258288,0.845754,0,0.000002,0.000001,0,0.065556,1.425317,0,0.332503,1.40482,1.455853,1.527397,3.498115,19.210908,1925.985048,269142.7068,0,0,0,332456.664,1064738.328,0,0,0,0,0,0,0,0,0,0,0,0,0,0,0,0,0,0,0,0,0,0,0,0,0,0,0,0,0,0,0,0,0,0,0,0,0,0,0,0,0,0,0,0,0,0,0,0,0,0,0,0,0,0,0,0,0,0,0,0,0,0,0,0,0,0,0,0,0,0,0,0,0,0,0,0,0,0,0,0,0,0,0,0,0,0,0,0,0,0,0,0,0,0,0,0,0,0,0,0,0,0,0,0,0,0,0,0,0,0,0,0,0,0,0,0,0,0,0,0,0,0,0,0,0,0,0,0,0,0,0,0,0,0,0,0,0,0,0,0,0,0,0,0,0,0,0,0,0,0,0,0,0,0,0,0,0,0,0,0,0,0,885272.491508,5011.9144,194899.6177,1.0985,3.15,63.1612,3149.1312,15756,1,336,1,305.27,2.6496,-5.2668,4.816,355.46292,0.115995,1025.965668,1012.472409,959.520844,4042.078095,10759.60121,8552.8458,6117.30639,2438.752686,0.0001,0,0.000005,0.000003,0.000002,0,0.039804,9.692139,0,1131.763068,13776.46429,10425.96072,13718.79556,9550.5489,445.869788,60.795278,4.198679,0.178235,586.285128,1675.24082,952.597916,1484.596205,11104.4115,12423.84102,9213.87544,3076.677422,0.000019,0,0,426.505104,17408.8629,1451.505256,3319.159257,2271.84349,1285.77948,2997.955964,2044.30896,1830.612114,385.072412,189551.703998,1.028983,0,35.581007,21315.92035,38026.2512,7225.26288,4122.097826,34.442528,1.917495,0.641924,2.169583,0,0,1.066006,19.06285,0,1.194204,2.547195,0.808583,3.537949,205.545546,8949.82008,40799.0744,33954.6564,0,0,0,4916.331624,2704.520888,2022.6297,1292.155488,667.841629,378.15076,174.337618,36.6016,4.292879,0.250647,24.79099,0,45.544678,47.911236,42.86094,116.107214,1364.016864,4539.37506,6931.567896,0.211263,0.595698,0.17371,4664.409234,25.942332,0.737665,4.919397,18752.448,1441.756008,15910.8273,476.695657,725.945598,2767.741899,4231.09449,12269.63677,2658.792202,41.363832,5.108721,0.072367,0.054658,0.00004,0.651901,98.65877,1.524253,152274.7515,9403.59582,5.446715,6.182942,0.78486,0.611394,0.510544,0,0.000003,0.000001,0,0.050664,0.755736,0,0.186151,0.877146,0.710474,0.649165,2.173161,15.331397,2241.83766,202875.0174,0,0,0,259124.497,831072.42,0,0,0,0,0,0,0,0,0,0,0,0,0,0,0,0,0,0,0,0,0,0,0,0,0,0,0,0,0,0,0,0,0,0,0,0,0,0,0,0,0,0,0,0,0,0,0,0,0,0,0,0,0,0,0,0,0,0,0,0,0,0,0,0,0,0,0,0,0,0,0,0,0,0,0,0,0,0,0,0,0,0,0,0,0,0,0,0,0,0,0,0,0,0,0,0,0,0,0,0,0,0,0,0,0,0,0,0,0,0,0,0,0,0,0,0,0,0,0,0,0,0,0,0,0,0,0,0,0,0,0,0,0,0,0,0,0,0,0,0,0,0,0,0,0,0,0,0,0,0,0,0,0,0,0,0,0,0,0,0,0,0,0,0,0,0,0,0,0,0,0,0,0,0,0,0,0,0,0,0,0,0,0,0,0,0,0,0,0,0,0,0,0,0,0,0,0,0,0,0,0,0,0,0,0,0,0,0,0,0,0,0,0,0,0,0,0,0,0,0,0,0,0,0,0,0,0,0,0,0,0,0,0,0,0,0,0,0,0,0,0,0,0,0,0,0,0,0,0,0,0,0,0,0,0,0,0,0,0,0,0,0,0,0,0,0,0,0,0,0,0,0,0,0,0,0,0,0,0,0,0,0,0,0,0,0,0,0,0,0,0,0,0,0,0,0,0,0,0,0,0,0,0,0,0,0,0,0,0,0,0,0,0,0,0,0,0,0,0,0,0,0,0,0,-73.091112,146.468569,0.96,0.99,0.88,-28.988558,-0.642361,6,11,33,3.773869,0.4,0.26498,426,405,0.166667,2.5,33,57.905306,0.087186
1bnkA.pdb_A_MET_151,5.091494,0,162.598694,20,-239.17005,0.5,-8.44019,0,0,401.768745,3,85.57826,-125.878974,-102.577945,-435.34,46.37,17,0.34,1.9,5.74,132.22,131,1,211.457234,30.699152,17.88,-2.49,-0.27,-0.41,22.306,0.30882,38.51,36.831,34.887,79.388,114.31,102.77,87.509,61.202,-0.009478,0.000041,-0.002307,0.001787,0.000473,-0.000393,0.19951,2.3922,0,36.501,119.26,106.45,122.38,132.82,40.859,17.165,1.2871,0.31203,33.874,46.794,38.278,46.904,124.85,122.91,100.65,62.165,-0.004311,0.000044,-0.000627,56.827,68.111,49.024,61.193,70.987,40.735,79.78,123.38,24.475,3.4778,-758.9196,1.1372,0.000007,3.1418,151.05,231.09,100.38,71.743,17.835,1.4392,0.38425,0.97006,0.000134,0.000106,-1.1084,2.1207,0.000021,0.65721,1.2073,0.57322,2.4713,15.874,112.06,235.24,207.82,-0.000093,-0.000157,30.659,77.785,95.835,73.324,36.624,19.45,7.3247,2.5666,1.2686,0.3763,0.18964,13.75,0,13.578,16.994,11.43,9.823,48.808,72.013,46.225,0.44836,0.77171,0.378,73.376,-5.4787,1.0327,-2.4921,67.617,48.727,66.845,37.679,47.324,64.184,80.851,182.9,43.463,4.2371,1.7688,0.11698,0.21304,-0.006351,0.86088,12.937,0.55987,456.11,103.35,2.0998,1.5369,0.58548,0.30915,0.53751,0,0.001489,0.000979,0,-0.24757,0.19605,0,0.19951,0.70182,0.47437,0.42026,1.0695,3.7966,68.199,502.97,-0.000428,-0,-0.000211,578.02,971.4,-0.010585,1.316063,-41.825495,1.474611,0.806191,-2.966663,1.261837,2.270935,1.585126,1.339798,1.845149,0.765576,1.313413,-105.122495,0.734014,2.29259,1.882231,1.764486,1.62905,1.685913,1.866892,1.979779,1.766697,1.767574,1.787017,1.738641,1.270158,0.419865,1.339798,1.436882,0.661821,1.339798,1.125439,1.266562,0,1.518034,1.680317,1.624388,1.697149,1.951154,2.714822,3.121729,0.917475,1.126173,2.273927,1.824342,1.874882,2.022509,1.759655,1.755356,1.702558,1.663829,1.319579,0.770068,1.317035,3.181591,1.001472,1.822194,1.860552,2.174468,1.640518,1.938282,2.500397,1.032726,0.421865,2.563493,1.764754,1.770738,0.727704,1.651554,1.791953,1.889035,1.831589,4.49445,1.753254,0.840749,0.969162,1.339798,1.455169,1.702932,0.645417,1.841029,0.942621,1.07181,0.920411,2.164623,2.144031,1.79886,1.824427,1.764551,1.15237,1.339798,21.482299,1.490022,2.2358,2.26796,1.615929,1.308503,0.835649,0.411451,0.378083,0.274737,0.284788,4.653666,0,1.775684,2.695861,2.001192,1.377757,1.873735,2.043057,1.017634,1.393343,1.338604,1.189798,1.652784,1.718709,1.859587,1.771664,0.966195,1.935846,1.015666,2.616068,2.676244,2.101013,1.707514,2.15271,1.35279,0.778675,0.954959,0.783347,2.161684,1.33192,1.693628,1.788058,0.607255,1.840887,1.664441,1.281149,0.994172,0.882046,0.553991,0.987578,0,1.255461,1.340529,1.331651,1.736352,0.26826,?,0.482437,0.928542,0.75481,0.659238,0.928476,1.541323,2.203378,1.761645,1.293753,1.389469,1.272369,1.788371,1.658339,-0,0,0,0,0,0,0,0,0,0,0,0,-0,-0,-0,0,0,0,0,0,0,0,0,0,0,-0,0,-0,0,0,-0,0,0,0,0,0,0,0,0,0,0,0,0,0,0,0,0,0,0,0,0,-0,0,-0,0,0,0,0,0,0,0,0,0,0,-0,0,0,0,0,0,0,0,0,0,0,0,0,0,-0,0,0,0,0,0,0,0,0,0,0,-0,-0,0,0,0,0,0,0,0,0,0,0,0,0,0,0,0,0,0,0,0,0,0,0,0,0,-0,0,-0,0,0,0,0,0,0,0,0,0,0,0,0,0,-0,0,0,0,0,0,0,0,0,0,0,0,0,0,0,-0,0,0,0,0,0,0,0,0,0,0,-0,-0,-0,0,0,6193039.324151,5402.80055,410183.8781,0.7055,-9.025,71.9796,9958.1493,30064.5,2,535.5,26,634.74,-11.703,0.00945,0.39155,938.52495,0.184339,2559.316835,2442.318857,2175.657981,8225.628844,18992.892275,16183.654365,11676.019588,5257.955623,0.000198,0,0.000011,0.000005,0.000001,0,0.089872,11.517845,0,2789.205664,29349.82637,18534.382075,23544.01511,19399.62279,1314.303281,202.455167,4.715677,0.16711,1528.106951,3546.166305,2452.394904,3397.6085,21178.92975,23173.32849,16786.960575,6080.887053,0.000038,0,0.000001,2347.182408,9508.438633,4173.388608,7358.029899,6786.428187,2832.345285,9449.18309,12966.55941,1859.891963,116.034189,622383.247522,1.999317,0,29.641469,38865.7692,74828.09745,16470.40059,8158.829189,183.233223,3.216914,0.412483,2.376128,0,0,2.029414,14.647887,0,1.304128,3.468271,0.821218,8.749761,442.352821,20514.54405,80019.2384,65784.3819,0,0,78.738444,9964.336285,9458.14782,6176.483802,2491.146168,966.596925,257.935648,62.885422,17.601888,2.164673,0.482822,120.01825,0,159.448491,211.478434,133.737286,196.06266,3182.086368,8087.78003,5908.225263,0.395234,1.206001,0.319276,9052.470496,50.032858,1.323906,9.761556,8998.362173,3485.296129,8585.36458,1661.6439,2680.407698,6905.87748,10668.006472,40584.13825,4341.301755,69.720421,10.296804,0.030426,0.051847,0.000081,1.241893,233.316854,1.295881,302886.68715,19415.5377,8.008427,6.379518,0.698967,0.358013,0.727977,0,0.000005,0.000002,0,0.096149,0.268582,0,0.168129,1.046529,0.704888,0.494394,2.967221,26.136933,6252.654817,390646.7396,0,0,0,511192.2177,1543044.615,0.006183,0.026312,0.002853,0.001872,-0.012232,0.003013,0.004296,0.003347,0.002976,0.002983,0.00027,0.002909,-0.080687,0.0024,0.00155,0.004496,0.003733,0.003546,0.003717,0.004336,0.004086,0.003412,0.003553,0.003725,0.003677,0.002906,0.000854,0.002976,0.00298,0.001194,0.002976,0.002352,0.001934,0,0.00345,0.003942,0.003473,0.003291,0.003603,0.006052,0.006666,0.001333,0.001312,0.005702,0.004124,0.004434,0.004545,0.00319,0.003552,0.003566,0.003617,0.002973,0.000942,0.0029,0.008968,0.000964,0.004405,0.004326,0.004985,0.003776,0.005476,0.007623,0.00225,0.001181,0.006101,0.003632,0.004441,0.00084,0.003556,0.003404,0.004253,0.00438,0.010581,0.003816,0.00122,0.001531,0.002976,0.003332,0.003534,0.000638,0.004044,0.002169,0.001732,0.001334,0.004576,0.005298,0.004142,0.003606,0.003696,0.002689,0.002976,0.131752,0.002839,0.004738,0.005193,0.003851,0.003044,0.002182,0.001101,0.00075,0.000397,0.000249,0.013763,0,0.00313,0.006462,0.00442,0.003308,0.004267,0.004501,0.001435,0.003007,0.002905,0.002634,0.003513,0.00363,0.003643,0.00371,0.000896,0.004814,0.000959,0.007014,0.006999,0.005024,0.003697,0.006507,0.003107,0.001225,0.001279,0.000649,0.003504,0.002944,0.003523,0.003966,0.000538,0.003765,0.003794,0.00219,0.001815,0.001159,0.000463,0.001105,0,0.002823,0.002807,0.002997,0.003573,0.000167,-9999,0.000437,0.00099,0.000703,0.001059,0.001585,0.00277,0.005095,0.003643,0.002874,0.002944,0.002517,0.003709,0.003434,4909734.01309,5169.55945,471244.6665,0.4862,-5.035,99.9334,25579.2812,35501,2.5,646,7.5,812.2884,-2.8884,0.5832,0.5576,943.900696,0.181872,2937.138445,2654.594325,2268.858602,10785.217046,25061.038625,20139.579975,14542.114357,6920.936367,0.000238,0,0.000013,0.000008,0.000001,0,0.099511,14.277128,0,2829.429766,28728.60103,23045.520175,29209.23007,30198.55289,2333.294054,377.921805,5.221778,0.234213,1901.059691,4186.284828,2691.32618,3832.17406,27917.146675,29081.550735,20086.41855,7734.19631,0.000047,0,0.000001,3961.836372,11347.088267,4442.628416,6873.80969,7494.842953,3198.10485,13733.20953,22125.24188,1908.193375,117.43209,825254.599315,2.453748,0,32.51873,46561.31355,96598.62417,18378.02211,10147.042948,327.928578,4.344455,0.506803,2.666142,0,0,2.407096,14.660897,0,1.646143,3.988008,1.003081,9.755457,447.287254,24052.11016,100966.88992,82331.0103,0,0,548.725584,12718.46978,13620.741045,8639.107004,2986.41252,1012.401675,242.937959,60.544169,12.093278,1.143105,0.161287,197.63425,0,227.602583,340.226678,195.679314,242.054437,4324.193568,9413.719393,5974.257675,0.481106,1.461387,0.39883,10833.59952,58.813023,1.971223,11.783322,11503.24949,4382.165291,10700.652881,2060.118165,3138.05444,6998.559176,11060.538076,63797.25755,4519.978148,54.023025,7.333321,0.037958,0.07378,0.000101,1.456837,310.887753,1.024442,380616.95335,21897.539625,10.988873,7.571615,0.969663,0.289701,0.68346,0,0.000006,0.000002,0,0.118702,0.23084,0,0.172684,1.108563,0.574097,0.803413,3.747475,28.863841,7595.868222,481533.4186,0,0,0,628079.4221,1889785.845,-9999,-9999,-9999,-9999,-9999,-9999,-9999,-9999,-9999,-9999,-9999,-9999,-9999,-9999,-9999,-9999,-9999,-9999,-9999,-9999,-9999,-9999,-9999,-9999,-9999,-9999,-9999,-9999,-9999,-9999,-9999,-9999,-9999,-9999,-9999,-9999,-9999,-9999,-9999,-9999,-9999,-9999,-9999,-9999,-9999,-9999,-9999,-9999,-9999,-9999,-9999,-9999,-9999,-9999,-9999,-9999,-9999,-9999,-9999,-9999,-9999,-9999,-9999,-9999,-9999,-9999,-9999,-9999,-9999,-9999,-9999,-9999,-9999,-9999,-9999,-9999,-9999,-9999,-9999,-9999,-9999,-9999,-9999,-9999,-9999,-9999,-9999,-9999,-9999,-9999,-9999,-9999,-9999,-9999,-9999,-9999,-9999,-9999,-9999,-9999,-9999,-9999,-9999,-9999,-9999,-9999,-9999,-9999,-9999,-9999,-9999,-9999,-9999,-9999,-9999,-9999,-9999,-9999,-9999,-9999,-9999,-9999,-9999,-9999,-9999,-9999,-9999,-9999,-9999,-9999,-9999,-9999,-9999,-9999,-9999,-9999,-9999,-9999,-9999,-9999,-9999,-9999,-9999,-9999,-9999,-9999,-9999,-9999,-9999,-9999,-9999,-9999,-9999,-9999,-9999,-9999,-9999,-9999,-9999,-9999,-9999,-9999,15482.59831,13.507001,1025.459695,0.001764,-0.022562,0.179949,24.895373,75.16125,0.005,1.33875,0.065,1.58685,-0.029258,0.000024,0.000979,2.346312,0.000461,6.398292,6.105797,5.439145,20.564072,47.482231,40.459136,29.190049,13.144889,0,0,0,0,0,0,0.000225,0.028795,0,6.973014,73.374566,46.335955,58.860038,48.499057,3.285758,0.506138,0.011789,0.000418,3.820267,8.865416,6.130987,8.494021,52.947324,57.933321,41.967401,15.202218,0,0,0,5.867956,23.771097,10.433472,18.395075,16.96607,7.080863,23.622958,32.416399,4.64973,0.290085,1555.958119,0.004998,0,0.074104,97.164423,187.070244,41.176001,20.397073,0.458083,0.008042,0.001031,0.00594,0,0,0.005074,0.03662,0,0.00326,0.008671,0.002053,0.021874,1.105882,51.28636,200.048096,164.460955,0,0,0.196846,24.910841,23.64537,15.44121,6.227865,2.416492,0.644839,0.157214,0.044005,0.005412,0.001207,0.300046,0,0.398621,0.528696,0.334343,0.490157,7.955216,20.21945,14.770563,0.000988,0.003015,0.000798,22.631176,0.125082,0.00331,0.024404,22.495905,8.71324,21.463411,4.15411,6.701019,17.264694,26.670016,101.460346,10.853254,0.174301,0.025742,0.000076,0.00013,0,0.003105,0.583292,0.00324,757.216718,48.538844,0.020021,0.015949,0.001747,0.000895,0.00182,0,0,0,0,0.00024,0.000671,0,0.00042,0.002616,0.001762,0.001236,0.007418,0.065342,15.631637,976.616849,0,0,0,1277.980544,3857.611537,-9999,-9999,-9999,-9999,-9999,-9999,-9999,-9999,-9999,-9999,-9999,-9999,-9999,-9999,-9999,-9999,-9999,-9999,-9999,-9999,-9999,-9999,-9999,-9999,-9999,-9999,-9999,-9999,-9999,-9999,-9999,-9999,-9999,-9999,-9999,-9999,-9999,-9999,-9999,-9999,-9999,-9999,-9999,-9999,-9999,-9999,-9999,-9999,-9999,-9999,-9999,-9999,-9999,-9999,-9999,-9999,-9999,-9999,-9999,-9999,-9999,-9999,-9999,-9999,-9999,-9999,-9999,-9999,-9999,-9999,-9999,-9999,-9999,-9999,-9999,-9999,-9999,-9999,-9999,-9999,-9999,-9999,-9999,-9999,-9999,-9999,-9999,-9999,-9999,-9999,-9999,-9999,-9999,-9999,-9999,-9999,-9999,-9999,-9999,-9999,-9999,-9999,-9999,-9999,-9999,-9999,-9999,-9999,-9999,-9999,-9999,-9999,-9999,-9999,-9999,-9999,-9999,-9999,-9999,-9999,-9999,-9999,-9999,-9999,-9999,-9999,-9999,-9999,-9999,-9999,-9999,-9999,-9999,-9999,-9999,-9999,-9999,-9999,-9999,-9999,-9999,-9999,-9999,-9999,-9999,-9999,-9999,-9999,-9999,-9999,-9999,-9999,-9999,-9999,-9999,-9999,-9999,-9999,-9999,-9999,-9999,-9999,204195666.41286,162.856853,747732.322043,0.000003,0.000535,0.027626,545.031414,4186.663541,0.000018,1.387659,0.004444,1.779365,0.000717,0.000005,0.000015,4.064481,0,29.092627,27.096213,22.253162,328.957326,1789.678153,1335.905045,722.544392,149.164809,0,0,0,0,0,0,0,0.000647,0,35.249398,4066.817647,1981.643437,2830.765121,1871.65248,8.656671,0.202357,0.0001,0,10.434811,56.638355,27.842409,55.362925,2152.711127,2617.884515,1449.017949,194.301691,0,0,0,24.291293,721.927343,78.280634,249.105973,229.353852,47.804167,479.931666,861.105409,17.361228,0.097353,1771319.540988,0.000019,0,0.004361,7646.261612,26856.116794,1263.429251,304.408633,0.23931,0.000077,0.000001,0.000026,0,0,0.000019,0.001103,0,0.000008,0.000054,0.000004,0.000381,0.863562,1876.074791,31077.514206,22387.544901,0,0,0.109343,459.435613,411.093327,176.041769,29.894415,4.716768,0.324829,0.022431,0.001699,0.00003,0.000002,0.099772,0,0.165167,0.35229,0.137459,0.334497,49.446404,349.782138,168.204638,0.000001,0.000006,0,382.606671,0.01167,0.000009,0.00045,769.936666,54.051361,630.949282,12.226759,33.062329,225.256911,573.622296,8066.779515,90.632108,0.027384,0.000605,0,0,0,0.000007,0.28485,0.000009,454928.705072,1673.648904,0.000326,0.000193,0.000003,0.000001,0.000003,0,0,0,0,0,0.000001,0,0,0.000006,0.000002,0.000001,0.00004,0.003189,174.129719,741914.499194,0,0,0,1249943.514552,11419873.124358,601421.725118,1392.2496,231896.7575,0.364,0.56,33.3416,1173.94,8787,1,154,16,324.3065,1.8032,3.4067,-0.798,621.18468,0.04168,1083.021149,768.93778,539.581424,1632.43905,4337.775688,3363.600404,2227.119874,873.684449,0.000112,0,0.000005,0.000002,0,0,0.039804,3.81514,0,1704.822891,8175.659898,3355.417008,5605.418772,4056.304524,170.283133,25.26054,3.767701,0.084717,569.54988,1136.94272,623.683328,686.37183,4738.709898,5583.61476,3684.76978,1189.170814,0.00002,0,0,426.505104,485.633124,1876.015969,2280.731049,995.339401,354.137644,2346.285908,1267.54464,859.486489,93.849594,115094.424597,0.48642,0,22.53274,9069.472437,16594.6483,4062.06706,2764.466888,5.591977,0.293901,0.215425,1.370076,0,0,0.551639,10.773015,0,0.729592,2.282641,0.555433,1.282693,193.672674,6835.25075,17074.6848,13271.9664,0,0,0,2678.526786,1628.735592,1119.86147,620.473248,291.148338,207.022448,66.122139,12.384344,0.89174,0.035963,6.053568,0,12.525229,9.21851,8.635958,18.444448,712.409481,2595.05994,3444.431472,0.176154,0.595536,0.182944,2499.730776,13.834873,0.262271,2.458041,-494.59488,1380.196801,148.961823,425.225641,508.682916,1560.803049,1785.47229,7614.67263,1346.6558,16.58722,2.274617,-0.004008,0.002094,0.00004,0.34043,40.884847,1.420774,62563.2995,7542.127971,4.498276,3.396322,0.355852,0.193672,0.346109,0,0.000003,0.000001,0,0.025348,0.661965,0,0.329699,0.650451,0.346386,0.181429,1.835183,7.387953,1725.356625,91237.0129,0,0,0,123410.849,397233.3285,131,1.9,5.74,0.34,17.88,-435.34,-2.49,-0.27,-0.41,132.22,46.37,30.699152,0,0,0,0,0,0,0,0,0,0,0,0,0,0,0,0,0,0,0,0,0,0,0,0,0,0,0,0,0,0,0,0,0,0,0,0,0,0,0,0,0,0,0,0,0,0,0,0,0,0,0,0,0,0,0,0,0,0,0,0,0,0,0,0,0,0,0,0,0,0,0,0,0,0,0,0,0,0,0,0,0,0,0,0,0,0,0,0,0,0,0,0,0,0,0,0,0,0,0,0,0,0,0,0,0,0,0,0,0,0,0,0,0,0,0,0,0,0,0,0,0,0,0,0,0,0,0,0,0,0,0,0,0,0,0,0,0,0,0,0,0,0,0,0,0,0,0,0,0,0,0,0,0,0,0,0,0,0,0,0,0,0,0,0,0,0,0,0,0,0,0,0,0,0,0,0,0,0,0,0,0,0,0,0,0,0,0,0,0,0,0,0,0,0,0,0,0,0,0,0,0,0,0,0,0,0,0,0,0,0,0,0,0,0,0,0,0,0,0,0,0,0,0,0,0,0,0,0,0,0,0,0,0,0,0,0,0,0,0,0,0,0,0,0,0,0,0,0,0,0,0,0,0,0,0,0,0,0,0,0,0,0,0,0,0,0,0,0,0,0,0,0,0,0,0,0,0,0,0,0,0,0,0,0,0,0,0,0,0,0,0,0,0,0,0,0,0,0,0,0,0,0,0,0,0,0,0,0,0,0,0,0,0,0,0,0,0,0,0,0,0,0,0,0,3149668.049229,2207.6757,194583.9198,0.1802,-7.41,55.9076,13589.5716,16768,1,357,1,304.854,-7.0716,-0.3807,1.2874,361.379506,0.132864,1221.46018,1444.732806,1286.248803,4727.476012,12687.2669,10628.4734,7647.761546,3522.725918,0.000092,0,0.000005,0.000004,0,0,0.039804,7.23473,0,1634.843289,9022.25752,12769.742,16855.3974,16221.3066,1195.656917,182.103485,8.031504,0.15428,986.91899,2081.069562,975.974166,1725.926488,14080.583,14134.65,10620.588,4191.1643,0.000018,0,0,1206.43721,13917.12063,2059.841408,2554.19582,2193.569287,1282.41927,6122.63632,5987.6314,1049.0964,12.095093,316908.96354,1.231588,0,17.038924,23305.5045,49065.0288,8437.34052,5386.033982,143.343462,3.084637,0.270616,1.26845,0,0,1.19153,8.889762,0,0.66858,1.717988,0.465638,5.433647,220.124758,11588.1246,50785.9636,41678.301,0,0,0,5976.53269,5449.56144,3822.526768,1586.661552,489.7121,91.873712,15.265623,2.802845,0.141602,0.035963,102.084125,0,122.76956,124.209146,79.56423,79.678282,1442.2764,7811.97024,4201.02045,0.212464,0.595536,0.160635,5138.1544,28.857957,1.155591,5.796375,15159.7314,2293.872252,13263.3849,732.291365,1004.92514,2332.318192,3499.635535,22589.979,1907.677996,28.094092,6.186732,0.048269,0.045386,0.00005,0.715056,183.226731,0.313454,189399.6775,10953.033,3.608716,3.976114,0.770902,0.402451,0.258483,0,0.000002,0.000001,0,0.060499,0.038436,0,0.039804,0.481764,0.44984,0.348417,1.809059,17.604455,3291.556536,244393.123,0,0,0,314072.9472,959646.06,0,0,0,0,0,0,0,0,0,0,0,0,0,0,0,0,0,0,0,0,0,0,0,0,0,0,0,0,0,0,0,0,0,0,0,0,0,0,0,0,0,0,0,0,0,0,0,0,0,0,0,0,0,0,0,0,0,0,0,0,0,0,0,0,0,0,0,0,0,0,0,0,0,0,0,0,0,0,0,0,0,0,0,0,0,0,0,0,0,0,0,0,0,0,0,0,0,0,0,0,0,0,0,0,0,0,0,0,0,0,0,0,0,0,0,0,0,0,0,0,0,0,0,0,0,0,0,0,0,0,0,0,0,0,0,0,0,0,0,0,0,0,0,0,0,0,0,0,0,0,0,0,0,0,0,0,0,0,0,0,0,0,713129.548782,2210.4579,164023.0518,0.0476,5.32,31.4552,25045.1124,19257,1,340,1,300.5628,12.2508,-0.351,-0.1845,275.769078,0.018599,956.66542,807.040872,733.429401,6956.452888,11357.49867,10193.24245,7829.080194,6170.38564,0.000085,0,0.000005,0.000003,0,0,0.039804,1.668368,0,907.962375,7674.14248,18624.492,14696.6142,17876.2438,1363.015381,60.594167,1.977887,0,576.637102,1095.400746,929.542952,1361.998352,19311.798,14307.9531,10261.2675,5490.350635,0.000018,-0,0,1173.591204,0,1357.817728,1811.006835,7061.644786,3940.989045,9635.0306,16499.6074,599.025625,12.095093,360580.384787,1.247508,0,21.284752,27043.992,57183.2205,7309.27008,3108.695933,66.264159,2.397419,0.111502,1.522606,0,0,1.174793,12.804787,0,0.431925,1.321631,0.535433,3.501338,125.314118,7748.27664,54641.5472,49294.904,0,0,0,7653.73286,9959.1732,3186.001124,1063.780704,365.3099,57.903218,6.587436,1.609346,0.141602,0.035963,43.872125,0,757.163592,469.340292,254.79756,209.789811,2058.916672,2633.731449,1931.049375,0.200744,0.595536,0.161678,5730.885728,27.452122,1.112115,5.891823,-174.972511,1344.37793,83.469351,526.262593,737.875808,1971.154824,15063.34981,40931.191,2271.506769,16.551384,2.19402,-0.000544,0.001739,0.00004,0.709563,246.255795,0.313454,210230.2212,6999.58545,3.454801,2.169488,1.255035,0.574339,0.185296,0,0.000002,0.000001,0,0.058352,0.236515,0,0.039804,1.567936,0.726213,0.364399,0.795537,12.290354,2405.105934,257203.7689,0,0,0,321760.6132,1027255.5,0,0,0,0,0,0,0,0,0,0,0,0,0,0,0,0,0,0,0,0,0,0,0,0,0,0,0,0,0,0,0,0,0,0,0,0,0,0,0,0,0,0,0,0,0,0,0,0,0,0,0,0,0,0,0,0,0,0,0,0,0,0,0,0,0,0,0,0,0,0,0,0,0,0,0,0,0,0,0,0,0,0,0,0,0,0,0,0,0,0,0,0,0,0,0,0,0,0,0,0,0,0,0,0,0,0,0,0,0,0,0,0,0,0,0,0,0,0,0,0,0,0,0,0,0,0,0,0,0,0,0,0,0,0,0,0,0,0,0,0,0,0,0,0,0,0,0,0,0,0,0,0,0,0,0,0,0,0,0,0,0,0,-101.481062,179.591312,1.47,0.97,0.39,-19.442297,-0.185621,6,10,45,3.582915,0.488889,0.279102,352,322,0.166667,2.045455,45,25.267648,0.434437
1bnkA.pdb_A_ALA_260,5.3426,0,51.554537,13,-134.185551,0,-1.198127,0,0,185.740088,5,28.641409,-74.547528,-58.402243,-433.66,-77.85,10,0.05,1.8,6.01,62.9,71,1,103.188938,24.50899,19.2,0.07,-1.73,0.09,11.896,0.060225,27.157,21.199,14.894,40.103,67.059,48.531,37.176,21.696,-0.009799,0.000022,-0.002307,0.00176,0.000909,-0.000393,0.19951,2.6408,0,25.281,64.324,39.154,62.8,75.186,14.182,6.0023,1.138,0.44831,15.109,26.905,18.237,20.848,75.438,63.664,44.811,23.171,-0.00434,0.000092,-0.000627,20.652,119.03,27.697,29.595,20.417,11.266,11.751,21.375,24.475,3.4778,-245.5854,0.58312,0.000002,7.2744,65.771,127.41,44.623,39.961,2.0092,0.54096,0.72557,1.4609,0.000134,0.000098,-0.58939,5.5916,0.000005,0.79207,1.7343,1.007,0.86052,5.3612,62.787,123.16,88.479,-0.000091,-0.000157,0,52.354,39.118,30.432,19.115,11.384,4.0944,2.5666,1.2686,0.3763,0.18964,2.4604,0,3.5391,3.0362,2.9387,4.2947,25.906,25.615,61.082,0.38298,0.77171,0.42772,38.104,-2.8394,0.5101,-1.2575,125.47,27.59,119.25,13.967,15.33,27.857,24.882,32.335,23.397,3.6309,1.4889,0.43298,0.25656,-0.006351,0.45925,3.8691,1.8973,213.9,62.288,2.4693,2.0605,0.81346,0.75192,1.004,0.71626,0.001585,0.000979,0,-0.13014,1.7193,0,0.93304,1.2778,0.88867,0.77276,1.6027,2.8288,27.896,251.85,-0.000449,-0,-0.000268,289.77,505.41,-0.0175,1.191453,27.71488,0.795939,0.113362,-16.133926,1.158723,0.987754,0.798672,1.213065,0.835954,0.572661,1.276445,4.353997,2.914637,-0.355959,0.961997,0.329064,1.085947,0.905613,0.744328,0.914646,0.928284,0.763725,0.702316,0.584234,1.194041,0.217182,1.213065,1.253437,1.145366,1.213065,1.074264,1.150118,0,1.012176,0.841163,0.564517,0.794393,0.987971,0.878123,0.996276,0.744867,1.321127,0.985194,0.98315,0.841957,0.82915,0.954559,0.828036,0.701572,0.586264,1.205878,1.34816,1.189274,1.147336,1.423291,0.994923,0.837981,0.604346,0.435558,0.269119,0.459057,0.950377,0.391394,0.786528,0.832213,0.400903,1.38242,0.671155,0.892844,0.786431,0.970118,0.480428,0.598323,1.308925,1.275129,1.213065,1.22687,0.833681,1.394304,0.419361,1.015344,1.306578,1.349915,0.676174,0.696822,0.953831,0.866292,0.697422,1.042761,1.213065,0,0.912394,0.853879,0.865826,0.780334,0.706673,0.443417,0.388717,0.340231,0.234023,0.241556,0.78003,0,0.477984,0.492015,0.509876,0.564184,0.938595,0.690639,1.148061,1.082546,1.209149,1.217341,0.797115,0.822404,0.834323,0.825278,1.453937,1.062069,1.470814,0.947615,0.836847,0.845855,0.509398,0.37696,0.698487,0.596031,0.694247,2.207186,2.087605,1.206932,0.832369,0.512277,1.639028,0.791861,0.948896,1.275344,1.15248,1.061071,1.137316,1.496439,1.784738,1.21125,1.214764,1.246196,0.838322,1.826976,?,1.781591,1.439948,1.164598,1.022519,1.185696,1.010415,0.851708,0.812586,1.223626,1.260471,1.425748,0.826176,0.797472,-0,-0,0,0,0,0,0,0,0,0,0,0,0,-0,0,0,0,0,0,0,0,0,0,0,0,-0,0,-0,0,0,-0,0,0,0,0,0,0,0,0,0,0,0,0,0,0,0,0,0,0,0,0,-0,0,-0,0,0,0,0,0,0,0,0,0,0,-0,0,0,0,0,0,0,0,0,0,0,0,0,0,-0,0,0,0,0,0,0,0,0,0,0,-0,-0,0,0,0,0,0,0,0,0,0,0,0,0,0,0,0,0,0,0,0,0,0,0,0,0,-0,0,-0,0,0,0,0,0,0,0,0,0,0,0,0,0,-0,0,0,0,0,0,0,0,0,0,0,0,0,0,0,-0,0,0,0,0,0,0,0,0,0,0,-0,-0,-0,0,0,1728708.973383,-8124.03675,554540.5567,0.10325,-8.01,149.43865,17245.293,25595.5,3,560,40.5,1037.28,0.1141,-3.95305,-0.3906,487.652728,0.053677,2375.436368,1922.070932,1244.460723,7215.051039,21876.087568,14055.038645,9011.350872,3464.916288,0.000284,0,0.000016,0.00001,0.000003,0,0.119413,25.97372,0,2215.538356,18162.910584,12577.106611,22719.1246,25410.086118,1026.195338,165.619663,8.737735,0.70078,933.230048,3042.820975,1475.017679,2199.245096,24776.441811,21407.33832,12926.113843,4119.490991,0.000056,0,0.000001,1285.48374,54316.9599,2660.740002,3796.239435,2367.892201,1172.531482,2603.234283,3343.43475,2825.479663,156.381711,295139.302751,1.750068,0,145.834625,28425.338292,77017.43385,10391.938109,7142.24951,42.708258,2.766153,1.727651,6.336895,0,0,1.750995,82.002771,0,2.830458,8.778159,2.864809,4.414851,167.611217,16310.492925,75522.3278,50070.221861,0,0,0,12087.255927,6659.819941,4445.080512,2130.71082,826.102728,172.288872,79.857321,16.632646,1.923062,0.304592,39.977932,0,74.069824,70.038758,65.173901,160.206483,2787.058151,5236.692178,14677.210534,0.522595,1.768231,0.548187,7514.718464,41.090093,1.484995,8.094653,61561.056256,2861.93829,52921.157332,751.215095,1007.90151,3462.360458,3958.390293,12628.288742,3115.158469,71.048907,11.381531,0.423755,0.148411,0.000126,1.058725,132.08411,7.113205,252179.544,16203.506888,18.099722,16.418476,2.608762,1.965308,2.248066,0.769535,0.000007,0.000003,0,0.086615,5.189767,0,1.585086,3.63966,2.450445,2.612945,8.899392,31.87803,3494.434284,338895.65625,0.000001,0,0,435066.4734,1374894.62055,0.000236,0.036523,0.00114,0.000012,0.013119,0.001085,0.000971,0.000569,0.00119,0.0006,0.000072,0.001275,-0.002562,0.015163,-0.00015,0.000716,0.000142,0.000935,0.00067,0.000438,0.000761,0.000829,0.000564,0.000471,0.000329,0.001149,0.000096,0.00119,0.001353,0.001018,0.00119,0.000941,0.001368,0,0.000786,0.000569,0.000302,0.000611,0.000957,0.000658,0.000849,0.000406,0.00188,0.00069,0.000779,0.000571,0.000573,0.000877,0.000659,0.000464,0.000329,0.001172,0.001389,0.00116,0.000965,0.001805,0.000761,0.000551,0.000277,0.00015,0.000122,0.000161,0.000706,0.000122,0.000517,0.000635,0.000146,0.001904,0.000421,0.00077,0.000515,0.000732,0.000179,0.00034,0.001737,0.001484,0.00119,0.001243,0.000633,0.001929,0.000158,0.000897,0.001648,0.001838,0.000465,0.000357,0.000715,0.000712,0.000464,0.000894,0.00119,0,0.000809,0.000693,0.000709,0.000529,0.000408,0.000154,0.000133,0.0001,0.000049,0.000056,0.000422,0,0.000172,0.000175,0.000195,0.000252,0.000751,0.000376,0.00127,0.00099,0.001184,0.001208,0.000569,0.000612,0.000691,0.000618,0.00186,0.000836,0.001907,0.000664,0.000524,0.000557,0.000207,0.000154,0.000379,0.000319,0.00046,0.003753,0.003126,0.001177,0.000627,0.000253,0.002559,0.000593,0.000707,0.001682,0.001238,0.001187,0.001277,0.002165,0.003055,0.001184,0.001167,0.001237,0.000652,0.003084,-9999,0.003067,0.001896,0.001377,0.001243,0.00144,0.000946,0.000577,0.000609,0.001231,0.001264,0.001619,0.000623,0.000584,187558.445875,7175.82375,188199.7668,0.003,5.4,35.9999,5780.8245,6035,1,130,2,355.968,-0.0917,3.6849,-0.054,150.228636,0.006905,774.69416,478.641622,229.136743,2008.498601,6091.270736,3198.872334,1837.70262,619.062816,0.000094,0,0.000005,0.000003,0.000001,0,0.039804,10.09974,0,644.248363,4147.997464,2002.903293,5418.07,8022.947688,253.538705,48.142347,1.592403,0.335607,229.95898,790.68414,346.293274,482.912648,7676.495442,5393.741408,2610.599238,704.027664,0.000019,0,0,426.505104,21251.6162,767.123809,875.864025,416.853889,126.922756,304.973703,468.54,599.025625,12.095093,69892.868084,0.42908,0,73.720224,5509.998411,21859.09665,2227.111618,1694.925834,5.532332,0.387376,0.721822,2.585209,0,0,0.431003,44.34027,0,0.68078,3.795169,1.381856,0.990897,30.153533,4151.225292,19946.9936,10336.957331,0,0,0,3623.394163,1992.416653,1179.985584,409.94029,135.833888,17.194638,7.327515,1.609346,0.141602,0.035963,6.053568,0,12.525229,9.21851,8.635958,18.444448,760.677878,786.342077,5284.570312,0.158385,0.595536,0.182944,1755.870424,9.908796,0.373903,1.961323,23867.53075,761.2081,21264.06375,195.077089,235.0089,776.012449,619.113924,1514.458228,551.268415,14.0888,2.635279,0.219681,0.065823,0.00004,0.259417,19.821593,4.868567,59942.2665,4079.209976,8.440808,5.163819,0.9933,0.798171,1.338934,0.769535,0.000002,0.000001,0,0.021655,4.265497,0,1.212784,2.123895,1.125621,0.943061,3.404295,9.858509,859.559448,80510.14875,0,0,0,105484.9731,321321.98865,-9999,-9999,-9999,-9999,-9999,-9999,-9999,-9999,-9999,-9999,-9999,-9999,-9999,-9999,-9999,-9999,-9999,-9999,-9999,-9999,-9999,-9999,-9999,-9999,-9999,-9999,-9999,-9999,-9999,-9999,-9999,-9999,-9999,-9999,-9999,-9999,-9999,-9999,-9999,-9999,-9999,-9999,-9999,-9999,-9999,-9999,-9999,-9999,-9999,-9999,-9999,-9999,-9999,-9999,-9999,-9999,-9999,-9999,-9999,-9999,-9999,-9999,-9999,-9999,-9999,-9999,-9999,-9999,-9999,-9999,-9999,-9999,-9999,-9999,-9999,-9999,-9999,-9999,-9999,-9999,-9999,-9999,-9999,-9999,-9999,-9999,-9999,-9999,-9999,-9999,-9999,-9999,-9999,-9999,-9999,-9999,-9999,-9999,-9999,-9999,-9999,-9999,-9999,-9999,-9999,-9999,-9999,-9999,-9999,-9999,-9999,-9999,-9999,-9999,-9999,-9999,-9999,-9999,-9999,-9999,-9999,-9999,-9999,-9999,-9999,-9999,-9999,-9999,-9999,-9999,-9999,-9999,-9999,-9999,-9999,-9999,-9999,-9999,-9999,-9999,-9999,-9999,-9999,-9999,-9999,-9999,-9999,-9999,-9999,-9999,-9999,-9999,-9999,-9999,-9999,-9999,-9999,-9999,-9999,-9999,-9999,-9999,2881.181622,-13.540061,924.234261,0.000172,-0.01335,0.249064,28.742155,42.659167,0.005,0.933333,0.0675,1.7288,0.00019,-0.006588,-0.000651,0.812755,0.000089,3.959061,3.203452,2.074101,12.025085,36.460146,23.425064,15.018918,5.77486,0,0,0,0,0,0,0.000199,0.04329,0,3.692564,30.271518,20.961844,37.865208,42.350144,1.710326,0.276033,0.014563,0.001168,1.555383,5.071368,2.458363,3.665408,41.29407,35.678897,21.543523,6.865818,0,0,0,2.142473,90.528267,4.434567,6.327066,3.946487,1.954219,4.338724,5.572391,4.709133,0.260636,491.898838,0.002917,0,0.243058,47.375564,128.36239,17.319897,11.903749,0.07118,0.00461,0.002879,0.010561,0,0,0.002918,0.136671,0,0.004717,0.01463,0.004775,0.007358,0.279352,27.184155,125.870546,83.45037,0,0,0,20.145427,11.0997,7.408468,3.551185,1.376838,0.287148,0.133096,0.027721,0.003205,0.000508,0.06663,0,0.12345,0.116731,0.108623,0.267011,4.645097,8.72782,24.462018,0.000871,0.002947,0.000914,12.524531,0.068483,0.002475,0.013491,102.60176,4.769897,88.201929,1.252025,1.679836,5.770601,6.597317,21.047148,5.191931,0.118415,0.018969,0.000706,0.000247,0,0.001765,0.22014,0.011855,420.29924,27.005845,0.030166,0.027364,0.004348,0.003276,0.003747,0.001283,0,0,0,0.000144,0.00865,0,0.002642,0.006066,0.004084,0.004355,0.014832,0.05313,5.824057,564.826094,0,0,0,725.110789,2291.491034,-9999,-9999,-9999,-9999,-9999,-9999,-9999,-9999,-9999,-9999,-9999,-9999,-9999,-9999,-9999,-9999,-9999,-9999,-9999,-9999,-9999,-9999,-9999,-9999,-9999,-9999,-9999,-9999,-9999,-9999,-9999,-9999,-9999,-9999,-9999,-9999,-9999,-9999,-9999,-9999,-9999,-9999,-9999,-9999,-9999,-9999,-9999,-9999,-9999,-9999,-9999,-9999,-9999,-9999,-9999,-9999,-9999,-9999,-9999,-9999,-9999,-9999,-9999,-9999,-9999,-9999,-9999,-9999,-9999,-9999,-9999,-9999,-9999,-9999,-9999,-9999,-9999,-9999,-9999,-9999,-9999,-9999,-9999,-9999,-9999,-9999,-9999,-9999,-9999,-9999,-9999,-9999,-9999,-9999,-9999,-9999,-9999,-9999,-9999,-9999,-9999,-9999,-9999,-9999,-9999,-9999,-9999,-9999,-9999,-9999,-9999,-9999,-9999,-9999,-9999,-9999,-9999,-9999,-9999,-9999,-9999,-9999,-9999,-9999,-9999,-9999,-9999,-9999,-9999,-9999,-9999,-9999,-9999,-9999,-9999,-9999,-9999,-9999,-9999,-9999,-9999,-9999,-9999,-9999,-9999,-9999,-9999,-9999,-9999,-9999,-9999,-9999,-9999,-9999,-9999,-9999,-9999,-9999,-9999,-9999,-9999,-9999,13872205.457781,2214.982672,905622.555674,0,0.001085,0.070121,1027.95738,2050.962412,0.000026,0.992063,0.004899,3.167325,0.000001,0.000258,0.000001,0.706146,0,16.681327,11.431285,5.344629,162.995245,1487.57078,642.931031,274.296908,40.458691,0,0,0,0,0,0,0,0.002175,0,15.263258,1157.204223,570.79405,1688.569178,1993.632802,3.212124,0.084098,0.000321,0.000002,2.752499,28.700011,6.924019,16.054134,1891.455834,1451.09282,567.461408,57.174326,0,0,0,4.857868,11852.82212,21.352654,51.867365,22.831086,6.192641,24.973434,45.181283,29.144943,0.170454,273081.927221,0.00001,0,0.076579,2734.806317,18368.773405,351.857925,160.404259,0.007077,0.000028,0.00001,0.000125,0,0,0.00001,0.026294,0,0.000025,0.000242,0.000028,0.000064,0.094193,816.937721,17870.018794,8344.312868,0,0,0,443.670535,134.077243,59.721564,14.664639,2.511687,0.131044,0.034068,0.001664,0.000026,0.000001,0.007214,0,0.02419,0.023221,0.018912,0.128426,25.016011,101.609062,720.670923,0.000001,0.000009,0.000001,177.608781,0.005343,0.000007,0.000207,15315.106443,25.212151,11348.432984,1.747559,3.341468,44.336362,65.38517,588.373458,35.216297,0.018242,0.000436,0.000001,0,0,0.000004,0.058556,0.000249,204196.9521,808.415203,0.001106,0.000811,0.000022,0.000015,0.000021,0.000006,0,0,0,0,0.000181,0,0.000015,0.000053,0.000022,0.000023,0.000256,0.003218,37.467712,366622.179691,0,0,0,599895.659491,5986413.495859,0,0,0,0,0,0,0,0,0,0,0,0,0,0,0,0,0,0,0,0,0,0,0,0,0,0,0,0,0,0,0,0,0,0,0,0,0,0,0,0,0,0,0,0,0,0,0,0,0,0,0,0,0,0,0,0,0,0,0,0,0,0,0,0,0,0,0,0,0,0,0,0,0,0,0,0,0,0,0,0,0,0,0,0,0,0,0,0,0,0,0,0,0,0,0,0,0,0,0,0,0,0,0,0,0,0,0,0,0,0,0,0,0,0,0,0,0,0,0,0,0,0,0,0,0,0,0,0,0,0,0,0,0,0,0,0,0,0,0,0,0,0,0,0,0,0,0,0,0,0,0,0,0,0,0,0,0,0,0,0,0,0,71,1.8,6.01,0.05,19.2,-433.66,0.07,-1.73,0.09,62.9,-77.85,24.50899,0,0,0,0,0,0,0,0,0,0,0,0,0,0,0,0,0,0,0,0,0,0,0,0,0,0,0,0,0,0,0,0,0,0,0,0,0,0,0,0,0,0,0,0,0,0,0,0,0,0,0,0,0,0,0,0,0,0,0,0,0,0,0,0,0,0,0,0,0,0,0,0,0,0,0,0,0,0,0,0,0,0,0,0,0,0,0,0,0,0,0,0,0,0,0,0,0,0,0,0,0,0,0,0,0,0,0,0,0,0,0,0,0,0,0,0,0,0,0,0,0,0,0,0,0,0,0,0,0,0,0,0,0,0,0,0,0,0,0,0,0,0,0,0,0,0,0,0,0,0,0,0,0,0,0,0,0,0,0,0,0,0,1142453.504987,-8474.751,174856.0486,0.0845,-8.1,64.6676,3332.442,11076,1,240,1,341.76,0.2016,-4.3596,-0.3096,165.437672,0.030347,809.169972,759.793359,605.247478,3099.119737,8759.91717,6398.81235,4393.08792,1690.075008,0.000095,0,0.000005,0.000003,0.000002,0,0.039804,8.941485,0,689.564556,9783.03716,6682.02164,10135.292,8108.8101,353.613988,51.908491,2.240608,0.178235,369.460377,1262.248075,682.775043,1071.149392,9109.1385,9284.12112,6348.82248,1985.453477,0.000019,0,0,426.505104,16851.0771,928.181864,2056.882095,1470.22817,779.38188,1132.655388,1100.1285,1528.26795,138.239072,129556.293826,0.760097,0,34.999321,14045.39705,30109.5312,4888.89588,3006.226069,24.194786,1.470059,0.577982,2.169583,0,0,0.759901,18.659728,0,1.194204,2.43461,0.646635,1.956478,77.592648,6607.70388,31570.8344,24003.46791,0,0,0,3846.343672,2149.964398,1573.03008,956.457255,457.966936,112.841664,60.438297,13.497904,1.71066,0.250647,24.79099,0,45.544678,47.911236,42.86094,116.107214,1323.900224,2481.350665,5195.146264,0.186136,0.595698,0.17371,3281.440272,17.994981,0.579423,3.54527,18853.1222,1070.71272,15894.8325,322.875139,493.42671,1951.577849,2505.36858,5534.78195,1713.806853,38.549265,4.895652,0.0991,0.054658,0.00004,0.463567,60.802906,1.524253,112958.451,6541.48576,4.245714,6.182942,0.683355,0.611394,0.510544,0,0.000002,0.000001,0,0.036431,0.755736,0,0.186151,0.877146,0.710474,0.649165,2.020844,12.601172,1416.335712,150369.561,0,0,0,190236.9027,601033.572,0,0,0,0,0,0,0,0,0,0,0,0,0,0,0,0,0,0,0,0,0,0,0,0,0,0,0,0,0,0,0,0,0,0,0,0,0,0,0,0,0,0,0,0,0,0,0,0,0,0,0,0,0,0,0,0,0,0,0,0,0,0,0,0,0,0,0,0,0,0,0,0,0,0,0,0,0,0,0,0,0,0,0,0,0,0,0,0,0,0,0,0,0,0,0,0,0,0,0,0,0,0,0,0,0,0,0,0,0,0,0,0,0,0,0,0,0,0,0,0,0,0,0,0,0,0,0,0,0,0,0,0,0,0,0,0,0,0,0,0,0,0,0,0,0,0,0,0,0,0,0,0,0,0,0,0,0,0,0,0,0,0,0,0,0,0,0,0,0,0,0,0,0,0,0,0,0,0,0,0,0,0,0,0,0,0,0,0,0,0,0,0,0,0,0,0,0,0,0,0,0,0,0,0,0,0,0,0,0,0,0,0,0,0,0,0,0,0,0,0,0,0,0,0,0,0,0,0,0,0,0,0,0,0,0,0,0,0,0,0,0,0,0,0,0,0,0,0,0,0,0,0,0,0,0,0,0,0,0,0,0,0,0,0,0,0,0,0,0,0,0,0,0,0,0,0,0,0,0,0,0,0,0,0,0,0,0,0,0,0,0,0,0,0,0,0,0,0,0,0,0,0,0,0,0,0,0,0,0,0,0,0,0,0,0,0,0,0,0,0,0,0,0,0,0,0,0,0,0,0,0,0,0,0,0,0,0,0,0,0,0,0,0,0,0,0,0,0,0,0,0,0,0,0,0,0,0,0,0,0,0,0,0,0,0,0,0,0,0,0,0,0,0,0,0,0,0,0,0,0,0,0,0,0,0,0,0,0,0,0,0,0,0,0,0,0,0,0,0,0,0,0,0,0,0,0,0,0,0,0,0,0,0,0,0,0,0,0,0,0,0,0,0,0,0,0,0,0,0,0,0,0,0,0,0,0,0,0,0,0,0,0,0,0,0,0,0,0,0,0,0,0,0,0,0,0,0,0,0,0,0,0,0,0,0,0,0,0,0,0,0,0,0,0,0,0,0,0,0,0,0,0,0,0,0,0,198986.047467,6060.6225,188060.9956,0.0025,3.24,36.1201,3956.41,5041,1,100,1,368.64,0.0049,2.9929,0.0081,141.514816,0.003627,737.502649,449.397601,221.831236,1608.250609,4496.909481,2355.257961,1382.054976,470.716416,0.000096,0,0.000005,0.000003,0.000001,0,0.039804,6.973825,0,639.128961,4137.576976,1533.035716,3943.84,5652.934596,201.129124,36.027605,1.295044,0.200982,228.281881,723.879025,332.588169,434.639104,5690.891844,4053.104896,2008.025721,536.895241,0.000019,0,0,426.505104,14168.1409,767.123809,875.864025,416.853889,126.922756,138.086001,456.890625,599.025625,12.095093,60312.188693,0.340029,0,52.916895,4325.824441,16233.3081,1991.212129,1596.881521,4.036885,0.292638,0.526452,2.134229,0,0,0.347381,31.265991,0,0.627375,3.007796,1.014049,0.740495,28.742465,3942.207369,15168.3856,7828.533441,0,0,0,2740.941316,1530.217924,926.106624,365.383225,129.595456,16.764111,6.587436,1.609346,0.141602,0.035963,6.053568,0,12.525229,9.21851,8.635958,18.444448,671.120836,656.128225,3731.010724,0.146674,0.595536,0.182944,1451.914816,8.062192,0.260202,1.581306,15742.7209,761.2081,14220.5625,195.077089,235.0089,776.012449,619.113924,1045.552225,547.419609,13.183435,2.216823,0.187472,0.065823,0.00004,0.210911,14.969935,3.599747,45753.21,3879.794944,6.097442,4.24566,0.661717,0.565384,1.008016,0.513028,0.000003,0.000001,0,0.016936,2.955992,0,0.870564,1.632773,0.789734,0.597158,2.568647,8.002109,778.186816,63428.4225,0,0,0,83966.6529,255439.2681,-93.094939,143.851926,1.29,0.9,0.78,-28.463566,-0.297427,6,12,47,3.59799,0.469697,0.277933,314,454,0.166667,2.129032,47,99.504579,0.305115
1bnkA.pdb_A_ASP_175,5.095221,-22.252722,-361.606183,11,113.795907,0,-31.853373,-1.137171,-18.409072,-475.40209,8,103.316052,-32.513116,-23.839471,-518.1,47.89,14,1.25,-3.5,2.77,18.46,115,1,135.829169,81.982121,17.14,3.64,1.13,2.36,20.38,0.27868,37.235,41.313,37.625,46.432,66.644,66.378,53.894,34.711,-0.011,0.000109,-0.002307,0.000926,0.001375,-0.000393,0.3024,2.0483,0.089661,42.973,159.27,61.551,72.432,49.909,11.995,4.318,1.4594,0.036264,18.039,37.102,40.741,40.847,75.029,80.514,70.198,40.925,-0.004596,0.000032,-0.000627,20.652,10.715,50.121,75.471,56.094,32.242,33.954,87.089,30.907,7.6043,-433.0107,0.80712,0.000004,3.6156,110.38,147.25,91.058,46.971,3.6903,0.63079,0.27719,1.0151,0.000134,0.000095,-0.87858,2.8788,0.00001,0.74779,1.2692,0.52284,2.4271,13.421,95.478,157.54,130.6,-0.000121,-0.000157,0,75.789,60.116,49.032,36.151,25.025,14.06,9.1202,10.07,5.0704,3.391,2.4604,2.5626,3.5391,3.0362,2.9387,4.2947,25.906,25.51,46.815,0.43707,0.81019,0.42772,60.309,-4.4537,0.3748,-1.8611,-4.9401,29.944,2.9659,23.841,35.984,66.119,78.692,94.704,53.123,14.139,5.3369,-0.012201,0.008977,-0.006351,0.70282,7.5643,1.1797,294.72,96.932,1.3206,1.5923,0.23244,0.49351,0.85146,0,0.001736,0.001003,0,-0.17576,0.19605,0,0.19951,0.50904,0.89396,0.5052,1.4996,3.7257,49.363,348,-0.000434,-0,-0.000211,404.89,720.49,-0.013088,1.803891,-43.828022,1.416153,3.492024,9.800462,0.699948,0.36966,1.620694,1.539758,1.384644,2.394521,1.44611,110.779111,-3.098203,-15.534974,2.016764,1.888691,1.8362,2.201084,2.346771,1.346959,1.199616,1.334109,1.287401,1.152218,1.693212,1.314569,1.539758,0.857088,2.229899,1.539758,1.976126,1.248132,3.962354,2.09013,2.602043,1.099573,1.174643,0.854256,0.933561,0.923598,1.225593,0.151738,1.425869,1.691498,2.322349,2.051923,1.22917,1.340644,1.388313,1.281486,1.616361,0.654318,1.511926,1.358547,0.183423,2.177878,2.66916,2.000393,1.506071,0.961285,2.074972,1.515752,1.074563,1.711846,1.461022,1.12308,0.959977,1.409962,1.329146,2.000974,1.405277,1.110454,0.898088,0.696047,1.168663,1.539758,1.506206,1.573623,1.005178,1.027823,1.235304,1.292955,0.962546,2.465615,2.138397,1.790625,1.422938,1.296069,1.72803,1.539758,0,1.686311,1.633558,1.766039,1.854726,1.956419,1.875798,1.706641,3.44796,4.191875,5.718909,0.981905,8.647945,0.538662,0.565924,0.600595,0.699282,1.159197,0.859734,1.197395,1.569009,1.614652,1.545495,1.583137,1.629323,0.789177,1.543347,-0.082254,1.395158,0.052461,1.944717,2.38504,2.516673,1.923912,1.305385,1.929123,2.979183,3.309414,-0.093208,0.104173,1.531797,1.611601,1.225273,1.462783,1.387827,1.824187,0.92586,1.186706,0.404707,1.018948,1.789335,0,1.67983,1.583521,1.548553,1.438007,0.306404,?,0.551149,0.773969,1.630978,0.910179,1.495272,1.748521,1.867265,1.422184,1.506252,1.599851,1.458959,1.461643,1.434889,-0,0,0,0,-0,0,0,0,0,0,0,0,0,0,0,0,0,0,0,0,0,0,0,0,0,-0,0,-0,0,0,-0,0,0,0,0,0,0,0,0,0,0,0,0,0,0,0,0,0,0,0,0,-0,0,-0,0,0,0,0,0,0,0,0,0,0,-0,0,0,0,0,0,0,0,0,0,0,0,0,0,-0,0,0,0,0,0,0,0,0,0,0,-0,-0,0,0,0,0,0,0,0,0,0,0,0,0,0,0,0,0,0,0,0,0,0,0,0,0,-0,0,-0,-0,0,0,0,0,0,0,0,0,0,0,-0,0,-0,0,0,0,0,0,0,0,0,0,0,0,0,0,0,-0,0,0,0,0,0,0,0,0,0,0,-0,-0,-0,0,0,383231.530136,-182.4609,432175.7055,0.525,-10.85,31.75805,4373.0817,26795,2,427,60.5,617.4685,-13.9594,-2.599,-0.0826,687.7231,0.097198,2350.72002,2363.620013,1968.502375,6240.135776,11953.634382,11094.551676,7853.487574,4158.863754,0.000214,0,0.000011,0.000003,0.000001,0,0.120664,6.986055,0.003621,2637.510848,29213.62194,12966.61064,14680.1556,10543.401022,719.310162,86.304298,3.448723,0.01278,898.874351,2593.689514,2387.259636,2811.478587,16212.191291,16191.244629,11931.834852,4753.950313,0.00004,0,0.000001,1600.096308,732.718488,3845.333241,6851.861148,7344.639843,3078.401676,5020.030992,17724.527458,1528.845662,95.249181,476164.654615,1.514928,0,25.46214,29786.20857,56613.64925,14120.090886,5227.731387,74.930988,1.535419,0.171138,2.148048,0,0,1.623308,15.526333,0,0.98291,2.649068,0.590046,8.510663,299.565444,16734.238104,60394.21932,46861.892,0,0,0,10408.065475,9458.471092,5106.92796,2150.62299,897.258862,231.284188,81.561037,36.892955,3.39154,0.964604,40.782483,0,152.9937,98.133324,70.66207,97.270016,2146.389818,2599.00982,3501.996075,0.368035,1.241021,0.344623,7673.174379,40.314447,0.632387,7.662744,-321.08007,2285.236248,200.762171,1231.292286,2259.25544,6181.928143,14727.561914,30318.443856,4408.837139,115.395448,14.668069,-0.001315,0.001973,0.000081,1.010898,181.749705,1.108399,221666.28,16066.091272,4.396733,4.405416,0.400075,0.61099,0.681032,0,0.000005,0.000002,0,0.071951,0.156693,0,0.079608,0.971673,1.108349,0.46363,2.490566,23.270536,4847.421919,292955.1,0,0,0,385939.12355,1209717.1198,0.000889,0.010612,0.002185,0.004622,0.010629,0.000623,0.000158,0.00155,0.001786,0.001228,0.000126,0.001739,0.2598,-0.006905,0.001935,0.002807,0.001968,0.002448,0.00256,0.002431,0.001045,0.000926,0.001086,0.001065,0.000892,0.00207,0.00144,0.001786,0.000808,0.002706,0.001786,0.002852,0.000698,0,0.003098,0.00311,0.000883,0.000959,0.000576,0.000602,0.000637,0.000835,0.000097,0.00186,0.002009,0.002705,0.001963,0.000875,0.001119,0.001207,0.001068,0.00192,0.001395,0.001741,0.001931,0.000087,0.003194,0.003195,0.001705,0.001028,0.000811,0.002166,0.00177,0.001458,0.00163,0.001287,0.000949,0.000638,0.001256,0.001007,0.002074,0.001727,0.000505,0.000524,0.000491,0.001125,0.001786,0.00164,0.001447,0.000624,0.000805,0.001388,0.001182,0.000667,0.001578,0.002505,0.002183,0.001113,0.00108,0.002097,0.001786,0,0.001387,0.001313,0.00148,0.001762,0.001995,0.002465,0.002419,0.003643,0.003084,0.00381,0.000632,0,0.000283,0.000405,0.000436,0.000536,0.001331,0.000916,0.000903,0.001706,0.001865,0.001812,0.00149,0.001533,0.000553,0.001406,-0.000037,0.001972,0.000025,0.002654,0.002943,0.002794,0.001508,0.001238,0.002266,0.002914,0.002541,-0.000059,0.000102,0.001766,0.001498,0.000988,0.001131,0.001125,0.002265,0.000711,0.001106,0.000222,0.00052,0.00129,0,0.002034,0.001893,0.001826,0.001269,0.00018,-9999,0.000425,0.000563,0.000868,0.000511,0.001297,0.001395,0.00196,0.001241,0.001741,0.001895,0.001667,0.001295,0.001279,706195.114501,2084.89115,360843.6975,1.2,4.375,20.65035,943.1214,16445,1.5,266,3.5,485.5762,9.3002,-1.67805,0.6962,589.2877,0.095864,2027.408515,1828.451411,1272.007188,2758.269744,6798.920914,6157.123713,4155.954969,1678.866937,0.00017,0,0.000008,0.000002,0.000002,0,0.120664,5.155366,0,2540.434841,22669.05837,5859.470547,8509.782168,4826.075528,231.932921,36.090492,3.270807,0.017367,620.225918,2039.014614,1641.740077,1654.916205,7658.810262,9164.707335,6797.728627,2284.474425,0.000031,0,0.000001,852.999882,1029.583992,3221.051126,5076.066254,2563.972599,870.791936,2033.606922,6288.348334,1501.46206,144.992709,220400.172994,0.869644,0,24.681713,16450.04178,28586.37875,8962.565766,4000.073845,15.652592,0.59686,0.203916,1.960173,0,0,0.985437,14.351538,0,1.053034,2.721355,0.501566,3.363864,211.462618,12674.799978,31173.2275,24052.5367,0,0,0,6213.258009,3775.705612,2462.50962,1366.182441,663.325163,274.468072,133.026325,58.720184,8.881363,2.467766,9.080352,0,20.564471,21.301676,19.289333,39.224998,1348.899514,1916.145385,3759.876502,0.272904,0.937933,0.274417,4595.244255,24.83294,0.299342,4.464965,-475.677042,1795.457212,278.362913,779.612621,1319.35336,3892.326351,4512.868162,12132.29268,3296.096219,128.540477,14.56867,-0.003467,0.002144,0.00006,0.619645,77.456541,2.152386,113786.9712,13071.716394,3.569582,4.61154,0.185985,0.325381,0.797558,0,0.000004,0.000002,0,0.042176,0.249364,0,0.168129,0.630143,0.709625,0.387769,3.066757,14.534328,2922.585778,164036.76,0,0,0,219223.6416,703623.3291,-9999,-9999,-9999,-9999,-9999,-9999,-9999,-9999,-9999,-9999,-9999,-9999,-9999,-9999,-9999,-9999,-9999,-9999,-9999,-9999,-9999,-9999,-9999,-9999,-9999,-9999,-9999,-9999,-9999,-9999,-9999,-9999,-9999,-9999,-9999,-9999,-9999,-9999,-9999,-9999,-9999,-9999,-9999,-9999,-9999,-9999,-9999,-9999,-9999,-9999,-9999,-9999,-9999,-9999,-9999,-9999,-9999,-9999,-9999,-9999,-9999,-9999,-9999,-9999,-9999,-9999,-9999,-9999,-9999,-9999,-9999,-9999,-9999,-9999,-9999,-9999,-9999,-9999,-9999,-9999,-9999,-9999,-9999,-9999,-9999,-9999,-9999,-9999,-9999,-9999,-9999,-9999,-9999,-9999,-9999,-9999,-9999,-9999,-9999,-9999,-9999,-9999,-9999,-9999,-9999,-9999,-9999,-9999,-9999,-9999,-9999,-9999,-9999,-9999,-9999,-9999,-9999,-9999,-9999,-9999,-9999,-9999,-9999,-9999,-9999,-9999,-9999,-9999,-9999,-9999,-9999,-9999,-9999,-9999,-9999,-9999,-9999,-9999,-9999,-9999,-9999,-9999,-9999,-9999,-9999,-9999,-9999,-9999,-9999,-9999,-9999,-9999,-9999,-9999,-9999,-9999,-9999,-9999,-9999,-9999,-9999,-9999,958.078825,-0.456152,1080.439264,0.001313,-0.027125,0.079395,10.932704,66.9875,0.005,1.0675,0.15125,1.543671,-0.034898,-0.006498,-0.000206,1.719308,0.000243,5.8768,5.90905,4.921256,15.600339,29.884086,27.736379,19.633719,10.397159,0.000001,0,0,0,0,0,0.000302,0.017465,0.000009,6.593777,73.034055,32.416527,36.700389,26.358503,1.798275,0.215761,0.008622,0.000032,2.247186,6.484224,5.968149,7.028696,40.530478,40.478112,29.829587,11.884876,0,0,0,4.000241,1.831796,9.613333,17.129653,18.3616,7.696004,12.550077,44.311319,3.822114,0.238123,1190.411637,0.003787,0,0.063655,74.465521,141.534123,35.300227,13.069328,0.187327,0.003839,0.000428,0.00537,0,0,0.004058,0.038816,0,0.002457,0.006623,0.001475,0.021277,0.748914,41.835595,150.985548,117.15473,0,0,0,26.020164,23.646178,12.76732,5.376557,2.243147,0.57821,0.203903,0.092232,0.008479,0.002412,0.101956,0,0.382484,0.245333,0.176655,0.243175,5.365975,6.497525,8.75499,0.00092,0.003103,0.000862,19.182936,0.100786,0.001581,0.019157,-0.8027,5.713091,0.501905,3.078231,5.648139,15.45482,36.818905,75.79611,11.022093,0.288489,0.03667,-0.000003,0.000005,0,0.002527,0.454374,0.002771,554.1657,40.165228,0.010992,0.011014,0.001,0.001527,0.001703,0,0,0,0,0.00018,0.000392,0,0.000199,0.002429,0.002771,0.001159,0.006226,0.058176,12.118555,732.38775,0,0,0,964.847809,3024.2928,-9999,-9999,-9999,-9999,-9999,-9999,-9999,-9999,-9999,-9999,-9999,-9999,-9999,-9999,-9999,-9999,-9999,-9999,-9999,-9999,-9999,-9999,-9999,-9999,-9999,-9999,-9999,-9999,-9999,-9999,-9999,-9999,-9999,-9999,-9999,-9999,-9999,-9999,-9999,-9999,-9999,-9999,-9999,-9999,-9999,-9999,-9999,-9999,-9999,-9999,-9999,-9999,-9999,-9999,-9999,-9999,-9999,-9999,-9999,-9999,-9999,-9999,-9999,-9999,-9999,-9999,-9999,-9999,-9999,-9999,-9999,-9999,-9999,-9999,-9999,-9999,-9999,-9999,-9999,-9999,-9999,-9999,-9999,-9999,-9999,-9999,-9999,-9999,-9999,-9999,-9999,-9999,-9999,-9999,-9999,-9999,-9999,-9999,-9999,-9999,-9999,-9999,-9999,-9999,-9999,-9999,-9999,-9999,-9999,-9999,-9999,-9999,-9999,-9999,-9999,-9999,-9999,-9999,-9999,-9999,-9999,-9999,-9999,-9999,-9999,-9999,-9999,-9999,-9999,-9999,-9999,-9999,-9999,-9999,-9999,-9999,-9999,-9999,-9999,-9999,-9999,-9999,-9999,-9999,-9999,-9999,-9999,-9999,-9999,-9999,-9999,-9999,-9999,-9999,-9999,-9999,-9999,-9999,-9999,-9999,-9999,-9999,671031.103955,288.053373,826255.930965,0.000002,0.000822,0.004451,107.041646,3450.861993,0.000018,0.887531,0.017606,1.685781,0.002429,0.000172,0.000015,2.304766,0,25.544231,26.704242,19.148258,197.57249,723.614573,618.45292,307.95733,95.225573,0,0,0,0,0,0,0,0.000254,0,31.772785,4102.496178,908.617739,1064.444126,591.897671,2.839118,0.049836,0.000057,0,4.026435,33.066254,27.718788,40.186182,1386.800128,1296.56902,695.304884,117.53798,0,0,0,13.749761,4.69699,70.234569,232.076504,282.897451,58.856966,140.048808,1639.764797,10.309224,0.063733,1174132.408121,0.000011,0,0.003844,4357.630693,16401.029333,979.447616,130.855886,0.039118,0.000012,0,0.000022,0,0,0.000013,0.00167,0,0.000004,0.000032,0.000002,0.00038,0.469589,1333.477803,18463.133665,11043.104545,0,0,0,562.518917,470.580344,137.511209,21.924068,3.606533,0.241277,0.045299,0.007703,0.000053,0.000005,0.010526,0,0.192787,0.054854,0.0292,0.054288,21.349965,35.137447,60.447539,0.000001,0.000007,0.000001,284.570939,0.007845,0.000002,0.000287,0.985424,24.79233,0.346675,8.093761,28.301919,192.016224,1323.583407,4727.866229,89.931979,0.0588,0.001044,0,0,0,0.000005,0.178356,0.000006,247293.958257,1209.930681,0.000094,0.000087,0.000001,0.000004,0.000002,0,0,0,0,0,0,0,0,0.000007,0.00001,0.000001,0.00003,0.002575,119.876879,424571.996144,0,0,0,734097.795204,7172083.652349,0,0,0,0,0,0,0,0,0,0,0,0,0,0,0,0,0,0,0,0,0,0,0,0,0,0,0,0,0,0,0,0,0,0,0,0,0,0,0,0,0,0,0,0,0,0,0,0,0,0,0,0,0,0,0,0,0,0,0,0,0,0,0,0,0,0,0,0,0,0,0,0,0,0,0,0,0,0,0,0,0,0,0,0,0,0,0,0,0,0,0,0,0,0,0,0,0,0,0,0,0,0,0,0,0,0,0,0,0,0,0,0,0,0,0,0,0,0,0,0,0,0,0,0,0,0,0,0,0,0,0,0,0,0,0,0,0,0,0,0,0,0,0,0,0,0,0,0,0,0,0,0,0,0,0,0,0,0,0,0,0,0,115,-3.5,2.77,1.25,17.14,-518.1,3.64,1.13,2.36,18.46,47.89,81.982121,0,0,0,0,0,0,0,0,0,0,0,0,0,0,0,0,0,0,0,0,0,0,0,0,0,0,0,0,0,0,0,0,0,0,0,0,0,0,0,0,0,0,0,0,0,0,0,0,0,0,0,0,0,0,0,0,0,0,0,0,0,0,0,0,0,0,0,0,0,0,0,0,0,0,0,0,0,0,0,0,0,0,0,0,0,0,0,0,0,0,0,0,0,0,0,0,0,0,0,0,0,0,0,0,0,0,0,0,0,0,0,0,0,0,0,0,0,0,0,0,0,0,0,0,0,0,0,0,0,0,0,0,0,0,0,0,0,0,0,0,0,0,0,0,0,0,0,0,0,0,0,0,0,0,0,0,0,0,0,0,0,0,180936.584213,-7089.1567,218047.566,0.025,1.4,16.5369,367.9078,6555,1,98,1,333.8872,8.1172,-6.0568,0.708,214.2957,0.005489,908.60847,778.791363,520.767625,1039.333888,2049.569576,1962.067302,1452.874452,569.399244,0.000121,0,0.000005,0.000001,0,0,0.060332,2.743698,0.007243,1068.953375,10189.45752,2060.050419,2933.496,1111.722975,58.27171,9.128684,0.897998,0.002929,268.564632,846.556334,666.196832,605.066611,2084.155562,3217.903038,2576.126204,805.2403,0.000021,0,0,426.505104,5.818245,1388.201337,2233.564245,1145.271198,410.730838,521.737164,2312.561306,788.344849,111.159657,89355.222031,0.308731,0,3.71069,6464.18394,8734.281,3328.898364,1680.481467,4.518034,0.204401,0.048821,0.733379,0,0,0.367774,1.460329,0,0.491455,0.844132,0.092313,1.586425,67.091579,5468.216016,10075.62824,8462.88,0,0,0,1568.301777,1147.253744,892.921752,603.215586,351.025675,145.4507,92.898357,35.461505,1.059105,0,6.053568,0,12.525229,9.21851,8.635958,18.444448,671.120836,590.93915,720.248775,0.148451,0.606346,0.182944,1785.568563,9.511767,0.08704,1.649381,13.125846,826.15496,1.309652,332.987247,551.63472,1845.711885,2069.363524,4800.356352,1423.537031,55.743007,3.836431,0.000167,0.000048,0.00004,0.232423,23.794262,0.235362,38640.7392,5531.42458,1.074691,1.66873,0.029713,0,0.153203,0,0.000003,0.000001,0,0.01545,0,0,0.039804,0.091592,0,0.06458,0.658024,6.190251,1220.993805,57886.32,0,0,0,78423.1441,257748.0926,0,0,0,0,0,0,0,0,0,0,0,0,0,0,0,0,0,0,0,0,0,0,0,0,0,0,0,0,0,0,0,0,0,0,0,0,0,0,0,0,0,0,0,0,0,0,0,0,0,0,0,0,0,0,0,0,0,0,0,0,0,0,0,0,0,0,0,0,0,0,0,0,0,0,0,0,0,0,0,0,0,0,0,0,0,0,0,0,0,0,0,0,0,0,0,0,0,0,0,0,0,0,0,0,0,0,0,0,0,0,0,0,0,0,0,0,0,0,0,0,0,0,0,0,0,0,0,0,0,0,0,0,0,0,0,0,0,0,0,0,0,0,0,0,0,0,0,0,0,0,0,0,0,0,0,0,0,0,0,0,0,0,180936.584213,-7089.1567,218047.566,0.025,1.4,16.5369,367.9078,6555,1,98,1,333.8872,8.1172,-6.0568,0.708,214.2957,0.005489,908.60847,778.791363,520.767625,1039.333888,2049.569576,1962.067302,1452.874452,569.399244,0.000121,0,0.000005,0.000001,0,0,0.060332,2.743698,0.007243,1068.953375,10189.45752,2060.050419,2933.496,1111.722975,58.27171,9.128684,0.897998,0.002929,268.564632,846.556334,666.196832,605.066611,2084.155562,3217.903038,2576.126204,805.2403,0.000021,0,0,426.505104,5.818245,1388.201337,2233.564245,1145.271198,410.730838,521.737164,2312.561306,788.344849,111.159657,89355.222031,0.308731,0,3.71069,6464.18394,8734.281,3328.898364,1680.481467,4.518034,0.204401,0.048821,0.733379,0,0,0.367774,1.460329,0,0.491455,0.844132,0.092313,1.586425,67.091579,5468.216016,10075.62824,8462.88,0,0,0,1568.301777,1147.253744,892.921752,603.215586,351.025675,145.4507,92.898357,35.461505,1.059105,0,6.053568,0,12.525229,9.21851,8.635958,18.444448,671.120836,590.93915,720.248775,0.148451,0.606346,0.182944,1785.568563,9.511767,0.08704,1.649381,13.125846,826.15496,1.309652,332.987247,551.63472,1845.711885,2069.363524,4800.356352,1423.537031,55.743007,3.836431,0.000167,0.000048,0.00004,0.232423,23.794262,0.235362,38640.7392,5531.42458,1.074691,1.66873,0.029713,0,0.153203,0,0.000003,0.000001,0,0.01545,0,0,0.039804,0.091592,0,0.06458,0.658024,6.190251,1220.993805,57886.32,0,0,0,78423.1441,257748.0926,0,0,0,0,0,0,0,0,0,0,0,0,0,0,0,0,0,0,0,0,0,0,0,0,0,0,0,0,0,0,0,0,0,0,0,0,0,0,0,0,0,0,0,0,0,0,0,0,0,0,0,0,0,0,0,0,0,0,0,0,0,0,0,0,0,0,0,0,0,0,0,0,0,0,0,0,0,0,0,0,0,0,0,0,0,0,0,0,0,0,0,0,0,0,0,0,0,0,0,0,0,0,0,0,0,0,0,0,0,0,0,0,0,0,0,0,0,0,0,0,0,0,0,0,0,0,0,0,0,0,0,0,0,0,0,0,0,0,0,0,0,0,0,0,0,0,0,0,0,0,0,0,0,0,0,0,0,0,0,0,0,0,0,0,0,0,0,0,0,0,0,0,0,0,0,0,0,0,0,0,0,0,0,0,0,0,0,0,0,0,0,0,0,0,0,0,0,0,0,0,0,0,0,0,0,0,0,0,0,0,0,0,0,0,0,0,0,0,0,0,0,0,0,0,0,0,0,0,0,0,0,0,0,0,0,0,0,0,0,0,0,0,0,0,0,0,0,0,0,0,0,0,0,0,0,0,0,0,0,0,0,0,0,0,0,0,0,0,0,0,0,0,0,0,0,0,0,0,0,0,0,0,0,0,0,0,0,0,0,0,0,0,0,0,0,0,0,0,0,0,0,0,0,0,0,0,0,0,0,0,0,0,0,0,0,0,0,0,0,0,0,0,0,0,-61.886212,126.860265,1.04,0.72,1.41,-20.468051,-1.130034,7,8,38,3.889447,0.5,0.257106,246,267,0.142857,2,38,34.161718,0.054305
1bnkA.pdb_A_ASP_295,4.893269,-27.150282,-553.922213,17,-78.520123,0.5,-34.619355,-1.151619,-23.257797,-475.40209,12,158.26349,22.434321,-30.852946,-518.1,47.89,14,1.25,-3.5,2.77,18.46,115,1,135.829169,81.982121,17.14,3.64,1.13,2.36,20.38,0.27868,37.235,41.313,37.625,46.432,66.644,66.378,53.894,34.711,-0.011,0.000109,-0.002307,0.000926,0.001375,-0.000393,0.3024,2.0483,0.089661,42.973,159.27,61.551,72.432,49.909,11.995,4.318,1.4594,0.036264,18.039,37.102,40.741,40.847,75.029,80.514,70.198,40.925,-0.004596,0.000032,-0.000627,20.652,10.715,50.121,75.471,56.094,32.242,33.954,87.089,30.907,7.6043,-433.0107,0.80712,0.000004,3.6156,110.38,147.25,91.058,46.971,3.6903,0.63079,0.27719,1.0151,0.000134,0.000095,-0.87858,2.8788,0.00001,0.74779,1.2692,0.52284,2.4271,13.421,95.478,157.54,130.6,-0.000121,-0.000157,0,75.789,60.116,49.032,36.151,25.025,14.06,9.1202,10.07,5.0704,3.391,2.4604,2.5626,3.5391,3.0362,2.9387,4.2947,25.906,25.51,46.815,0.43707,0.81019,0.42772,60.309,-4.4537,0.3748,-1.8611,-4.9401,29.944,2.9659,23.841,35.984,66.119,78.692,94.704,53.123,14.139,5.3369,-0.012201,0.008977,-0.006351,0.70282,7.5643,1.1797,294.72,96.932,1.3206,1.5923,0.23244,0.49351,0.85146,0,0.001736,0.001003,0,-0.17576,0.19605,0,0.19951,0.50904,0.89396,0.5052,1.4996,3.7257,49.363,348,-0.000434,-0,-0.000211,404.89,720.49,-0.007074,3.534615,-19.519655,2.711461,6.900453,73.269763,1.328061,0.699496,3.177479,3.025129,2.683385,4.682869,2.849394,413.817464,-5.399277,-17.609441,4.043918,3.702582,3.657123,4.347685,4.642908,2.592544,2.225277,2.531248,2.479214,2.306779,3.349137,2.548122,3.025129,1.623101,4.237209,3.025129,4.050829,2.13561,7.517992,4.231643,5.158294,2.181697,2.21502,1.577002,1.81358,1.719201,2.323005,0.247473,2.892998,3.312846,4.651667,3.981496,2.30084,2.543914,2.679252,2.543598,3.189011,1.145078,2.976218,2.838073,0.289541,4.431365,5.282236,4.184898,3.167896,1.93735,4.700348,2.965073,2.120238,3.416818,2.80841,2.283148,1.642824,2.760108,2.502654,3.934091,2.796217,2.127705,1.693403,1.203634,2.162882,3.025129,2.975346,3.034015,1.709087,2.119261,2.377992,2.325367,1.690337,4.65107,4.250665,3.565996,2.692081,2.513926,3.472477,3.025129,0,3.205061,3.21663,3.407817,3.63658,3.835795,3.754096,3.416712,6.803427,8.073988,11.146647,1.937487,16.66084,1.230012,1.257578,1.303603,1.42499,2.322391,1.640026,2.073425,3.052873,3.165954,3.03664,3.09469,3.150996,1.477615,2.98247,-0.128573,2.839629,0.082516,3.984856,4.854106,4.966091,4.098571,2.757216,3.939271,5.815321,6.113389,-0.143252,0.172698,3.007161,3.11226,2.466411,2.412398,2.657492,3.624934,1.648935,2.171117,0.730878,1.789988,3.034794,0,3.314922,3.090561,3.055507,2.756795,0.485488,?,0.896151,1.390689,2.80718,1.605589,2.686521,3.252618,3.701073,2.737735,2.945949,3.133713,2.782803,2.816067,2.776669,-0,0,0,0,-0,0,0,0,0,0,0,0,0,0,0,0,0,0,0,0,0,0,0,0,0,-0,0,-0,0,0,-0,0,0,0,0,0,0,0,0,0,0,0,0,0,0,0,0,0,0,0,0,-0,0,-0,0,0,0,0,0,0,0,0,0,0,-0,0,0,0,0,0,0,0,0,0,0,0,0,0,-0,0,0,0,0,0,0,0,0,0,0,-0,-0,0,0,0,0,0,0,0,0,0,0,0,0,0,0,0,0,0,0,0,0,0,0,0,0,-0,0,-0,-0,0,0,0,0,0,0,0,0,0,0,-0,0,-0,0,0,0,0,0,0,0,0,0,0,0,0,0,0,-0,0,0,0,0,0,0,0,0,0,0,-0,-0,-0,0,0,79334.695647,-2550.1425,112505.415,0.04375,-7.35,8.26845,1115.9993,5692.5,0.5,112,2,153.2316,-4.8958,-1.42945,-1.5222,136.14859,0.023561,556.58878,494.888427,298.648438,1394.445824,3819.03442,2764.544133,1662.333483,613.881391,0.000052,0,0.000003,0.000001,0.000001,0,0.030166,5.129148,0,551.902239,5148.24348,1943.626703,3974.706,3449.460535,129.384067,21.674201,1.21174,0.019019,138.277954,591.238921,402.11367,520.370356,4804.85716,4258.38546,2516.773795,769.328612,0.00001,0,0,213.252552,1275.352875,694.100668,1116.782123,572.635599,181.619186,681.711435,978.227193,378.224413,13.223117,70062.993206,0.358583,0,23.490553,5617.2382,15882.385,2513.018684,1053.747414,6.453966,0.281086,0.175198,1.054841,0,0,0.383566,14.779759,0,0.346571,1.676804,0.454217,1.750546,39.50874,3315.234855,15813.8652,9480.254,0,0,0,3261.390142,1886.109442,1155.120372,429.781164,156.156,30.262041,14.333762,6.387401,0.953996,0.321535,3.026784,0,6.262614,4.609255,4.317979,9.222224,425.11746,456.39941,2620.469625,0.09706,0.312616,0.091472,1630.091961,9.219382,0.179136,1.732591,-629.813349,413.07748,352.022671,166.493624,275.81736,920.938491,979.007172,2904.476976,630.198149,29.194207,5.472991,-0.003549,0.001152,0.00002,0.235617,24.118771,1.908047,51070.5552,3329.178006,2.883728,2.349996,0.189288,0.338326,0.708074,0,0.000001,0,0,0.01781,0.317856,0,0.166252,0.520875,0.735103,0.421337,1.983596,7.714621,832.506995,67425,0,0,0,88729.61905,275990.8994,0.000645,-0.015975,0.002195,0.003562,-0.010629,0.000736,0.000332,0.001621,0.001786,0.001358,0.000162,0.001669,-0.02237,-0.008672,-0.007673,0.002233,0.001453,0.002146,0.002527,0.002498,0.001335,0.001209,0.001262,0.001153,0.000935,0.002006,0.00088,0.001786,0.00093,0.002702,0.001786,0.002507,0.001382,0.004345,0.002463,0.00315,0.000841,0.001091,0.000848,0.000807,0.000858,0.000843,0.000164,0.001311,0.001797,0.002652,0.002201,0.001268,0.001313,0.001266,0.001075,0.001895,0.000571,0.001741,0.001448,0.000198,0.002622,0.003198,0.001808,0.001043,0.000581,0.001964,0.001455,0.000557,0.001667,0.001444,0.000804,0.001137,0.001264,0.001357,0.002107,0.001354,0.000671,0.000673,0.000756,0.001327,0.001786,0.001789,0.001591,0.001202,0.000717,0.001215,0.001556,0.001136,0.002847,0.002093,0.001903,0.001439,0.001161,0.001982,0.001786,0,0.001908,0.001764,0.001951,0.001906,0.001909,0.001463,0.00123,0.003938,0.005126,0.00987,0.000632,0.022128,0.000258,0.000263,0.000293,0.000378,0.001082,0.000669,0.001328,0.001757,0.001896,0.001812,0.001569,0.001654,0.000706,0.00154,-0.000087,0.0014,0.000057,0.002101,0.002674,0.002891,0.001689,0.000912,0.001841,0.003623,0.004463,-0.000121,0.000155,0.001766,0.001637,0.000977,0.001957,0.001335,0.001952,0.001073,0.001285,0.000392,0.001102,0.002422,0,0.001997,0.001809,0.001816,0.001429,0.000366,-9999,0.000706,0.000871,0.001971,0.00103,0.001864,0.001943,0.001907,0.001383,0.001762,0.001895,0.001776,0.001436,0.001389,512326.23972,-3138.7106,362579.3325,0.925,-4.375,24.41755,1975.22,17192.5,1.5,294,4.5,466.1223,-0.8008,-2.10745,-2.7612,468.81133,0.070784,1777.37549,1804.593153,1307.431125,3524.142368,8877.780528,7155.21651,4500.175947,1759.951833,0.000165,0,0.000008,0.000002,0.000002,0,0.106055,10.207703,0.00402,2020.09627,22958.92977,5582.737251,9683.325432,7106.592419,311.282245,48.623055,3.303863,0.029202,437.256341,1823.526198,1609.65654,1855.617939,11094.613259,10750.913649,7130.783038,2298.143375,0.00003,0,0.000001,639.757656,2335.366395,2644.258658,5081.500165,2718.539616,883.011654,1457.64522,5701.23784,1234.07015,55.358924,225430.479946,0.975279,0,44.000767,16548.22479,38496.30375,9102.567441,3136.98172,20.794287,0.76588,0.314175,2.311535,0,0,1.083482,27.627556,0,0.922317,3.582825,0.854148,6.069716,176.679412,11050.62372,40303.4582,25859.3877,0,0,0,8549.643406,5069.702512,3245.06034,1478.160164,634.721587,162.899863,67.626739,63.477252,14.76247,6.39251,9.080352,3.283459,18.787843,13.827766,12.953937,27.666672,1096.238296,1398.33065,5525.972377,0.281126,0.953436,0.274417,4838.379988,26.78856,0.382112,4.891715,-1114.97563,1274.476528,630.719396,617.183888,1199.058848,4027.738063,5054.229776,8938.40028,2678.328852,159.788374,25.588034,-0.007105,0.003259,0.00006,0.676942,76.630519,3.723015,134967.024,11263.934594,5.386199,5.360637,0.328308,0.689177,1.497999,0,0.000004,0.000001,0,0.047462,0.505608,0,0.279229,0.975662,1.610768,0.78211,4.4062,20.243777,2843.136029,182809.62,0,0,0,243148.5917,764166.1038,-9999,-9999,-9999,-9999,-9999,-9999,-9999,-9999,-9999,-9999,-9999,-9999,-9999,-9999,-9999,-9999,-9999,-9999,-9999,-9999,-9999,-9999,-9999,-9999,-9999,-9999,-9999,-9999,-9999,-9999,-9999,-9999,-9999,-9999,-9999,-9999,-9999,-9999,-9999,-9999,-9999,-9999,-9999,-9999,-9999,-9999,-9999,-9999,-9999,-9999,-9999,-9999,-9999,-9999,-9999,-9999,-9999,-9999,-9999,-9999,-9999,-9999,-9999,-9999,-9999,-9999,-9999,-9999,-9999,-9999,-9999,-9999,-9999,-9999,-9999,-9999,-9999,-9999,-9999,-9999,-9999,-9999,-9999,-9999,-9999,-9999,-9999,-9999,-9999,-9999,-9999,-9999,-9999,-9999,-9999,-9999,-9999,-9999,-9999,-9999,-9999,-9999,-9999,-9999,-9999,-9999,-9999,-9999,-9999,-9999,-9999,-9999,-9999,-9999,-9999,-9999,-9999,-9999,-9999,-9999,-9999,-9999,-9999,-9999,-9999,-9999,-9999,-9999,-9999,-9999,-9999,-9999,-9999,-9999,-9999,-9999,-9999,-9999,-9999,-9999,-9999,-9999,-9999,-9999,-9999,-9999,-9999,-9999,-9999,-9999,-9999,-9999,-9999,-9999,-9999,-9999,-9999,-9999,-9999,-9999,-9999,-9999,793.346956,-25.501425,1125.05415,0.000438,-0.0735,0.082684,11.159993,56.925,0.005,1.12,0.02,1.532316,-0.048958,-0.014294,-0.015222,1.361486,0.000236,5.565888,4.948884,2.986484,13.944458,38.190344,27.645441,16.623335,6.138814,0.000001,0,0,0,0,0,0.000302,0.051291,0,5.519022,51.482435,19.436267,39.74706,34.494605,1.293841,0.216742,0.012117,0.00019,1.38278,5.912389,4.021137,5.203704,48.048572,42.583855,25.167738,7.693286,0,0,0,2.132526,12.753529,6.941007,11.167821,5.726356,1.816192,6.817114,9.782272,3.782244,0.132231,700.629932,0.003586,0,0.234906,56.172382,158.82385,25.130187,10.537474,0.06454,0.002811,0.001752,0.010548,0,0,0.003836,0.147798,0,0.003466,0.016768,0.004542,0.017505,0.395087,33.152349,158.138652,94.80254,0,0,0,32.613901,18.861094,11.551204,4.297812,1.56156,0.30262,0.143338,0.063874,0.00954,0.003215,0.030268,0,0.062626,0.046093,0.04318,0.092222,4.251175,4.563994,26.204696,0.000971,0.003126,0.000915,16.30092,0.092194,0.001791,0.017326,-6.298133,4.130775,3.520227,1.664936,2.758174,9.209385,9.790072,29.04477,6.301981,0.291942,0.05473,-0.000035,0.000012,0,0.002356,0.241188,0.01908,510.705552,33.29178,0.028837,0.0235,0.001893,0.003383,0.007081,0,0,0,0,0.000178,0.003179,0,0.001663,0.005209,0.007351,0.004213,0.019836,0.077146,8.32507,674.25,0,0,0,887.296191,2759.908994,-9999,-9999,-9999,-9999,-9999,-9999,-9999,-9999,-9999,-9999,-9999,-9999,-9999,-9999,-9999,-9999,-9999,-9999,-9999,-9999,-9999,-9999,-9999,-9999,-9999,-9999,-9999,-9999,-9999,-9999,-9999,-9999,-9999,-9999,-9999,-9999,-9999,-9999,-9999,-9999,-9999,-9999,-9999,-9999,-9999,-9999,-9999,-9999,-9999,-9999,-9999,-9999,-9999,-9999,-9999,-9999,-9999,-9999,-9999,-9999,-9999,-9999,-9999,-9999,-9999,-9999,-9999,-9999,-9999,-9999,-9999,-9999,-9999,-9999,-9999,-9999,-9999,-9999,-9999,-9999,-9999,-9999,-9999,-9999,-9999,-9999,-9999,-9999,-9999,-9999,-9999,-9999,-9999,-9999,-9999,-9999,-9999,-9999,-9999,-9999,-9999,-9999,-9999,-9999,-9999,-9999,-9999,-9999,-9999,-9999,-9999,-9999,-9999,-9999,-9999,-9999,-9999,-9999,-9999,-9999,-9999,-9999,-9999,-9999,-9999,-9999,-9999,-9999,-9999,-9999,-9999,-9999,-9999,-9999,-9999,-9999,-9999,-9999,-9999,-9999,-9999,-9999,-9999,-9999,-9999,-9999,-9999,-9999,-9999,-9999,-9999,-9999,-9999,-9999,-9999,-9999,-9999,-9999,-9999,-9999,-9999,-9999,111005.184011,114.695358,223235.774327,0,0.000953,0.001206,21.965687,571.508929,0.000004,0.221235,0.000071,0.414108,0.000423,0.000036,0.000041,0.326921,0,5.463687,4.319481,1.573032,34.294165,257.231462,134.791962,48.736378,6.646391,0,0,0,0,0,0,0,0.000464,0,5.372065,467.449928,66.625833,278.629414,209.854991,0.295242,0.008285,0.000026,0,0.337227,6.16514,2.851771,4.775755,407.171999,319.82093,111.71341,10.438563,0,0,0,0.802057,28.686507,8.496927,21.996513,5.783272,0.581755,8.196305,16.877045,2.522993,0.003084,86575.361852,0.000002,0,0.009732,556.496737,4448.856319,111.380298,19.583485,0.000735,0.000001,0.000001,0.00002,0,0,0.000003,0.003853,0,0.000002,0.00005,0.000004,0.000054,0.02753,193.840955,4410.552603,1585.10081,0,0,0,187.595514,62.740896,23.532682,3.257705,0.430065,0.016152,0.003624,0.00072,0.000016,0.000002,0.000162,0,0.000692,0.000375,0.000329,0.0015,3.187387,3.673729,121.108661,0,0.000002,0,46.864194,0.001499,0.000001,0.000053,6.995853,3.0094,2.185537,0.488891,1.341715,14.958161,16.903969,148.782831,7.004404,0.015032,0.000528,0,0,0,0.000001,0.01026,0.000064,46000.028367,195.474889,0.000147,0.000097,0.000001,0.000002,0.000009,0,0,0,0,0,0.000002,0,0,0.000005,0.00001,0.000003,0.000069,0.00105,12.22342,80178.670635,0,0,0,138852.650736,1343403.466519,0,0,0,0,0,0,0,0,0,0,0,0,0,0,0,0,0,0,0,0,0,0,0,0,0,0,0,0,0,0,0,0,0,0,0,0,0,0,0,0,0,0,0,0,0,0,0,0,0,0,0,0,0,0,0,0,0,0,0,0,0,0,0,0,0,0,0,0,0,0,0,0,0,0,0,0,0,0,0,0,0,0,0,0,0,0,0,0,0,0,0,0,0,0,0,0,0,0,0,0,0,0,0,0,0,0,0,0,0,0,0,0,0,0,0,0,0,0,0,0,0,0,0,0,0,0,0,0,0,0,0,0,0,0,0,0,0,0,0,0,0,0,0,0,0,0,0,0,0,0,0,0,0,0,0,0,0,0,0,0,0,0,115,-3.5,2.77,1.25,17.14,-518.1,3.64,1.13,2.36,18.46,47.89,81.982121,0,0,0,0,0,0,0,0,0,0,0,0,0,0,0,0,0,0,0,0,0,0,0,0,0,0,0,0,0,0,0,0,0,0,0,0,0,0,0,0,0,0,0,0,0,0,0,0,0,0,0,0,0,0,0,0,0,0,0,0,0,0,0,0,0,0,0,0,0,0,0,0,0,0,0,0,0,0,0,0,0,0,0,0,0,0,0,0,0,0,0,0,0,0,0,0,0,0,0,0,0,0,0,0,0,0,0,0,0,0,0,0,0,0,0,0,0,0,0,0,0,0,0,0,0,0,0,0,0,0,0,0,0,0,0,0,0,0,0,0,0,0,0,0,0,0,0,0,0,0,0,0,0,0,0,0,0,0,0,0,0,0,0,0,0,0,0,0,0,0,0,0,0,0,0,0,0,0,0,0,0,0,0,0,0,0,0,0,0,0,0,0,0,0,0,0,0,0,0,0,0,0,0,0,0,0,0,0,0,0,0,0,0,0,0,0,0,0,0,0,0,0,0,0,0,0,0,0,0,0,0,0,0,0,0,0,0,0,0,0,0,0,0,0,0,0,0,0,0,0,0,0,0,0,0,0,0,0,0,0,0,0,0,0,0,0,0,0,0,0,0,0,0,0,0,0,0,0,0,0,0,0,0,0,0,0,0,0,0,0,0,0,0,0,0,0,0,0,0,0,0,0,0,0,0,0,0,0,0,0,0,0,0,0,0,0,0,0,0,0,0,0,0,0,0,0,0,0,0,0,0,0,0,0,0,0,0,0,0,0,0,0,0,0,0,0,0,0,0,0,0,0,0,0,0,0,0,0,0,0,0,0,0,0,0,0,0,0,0,0,0,0,0,0,0,0,0,0,0,0,0,0,0,0,0,0,0,0,0,0,0,0,0,0,0,0,0,0,0,0,0,0,0,0,0,0,0,0,0,0,0,0,0,0,0,0,0,0,0,0,0,0,0,0,0,0,0,0,0,0,0,0,0,0,0,0,0,0,0,0,0,0,0,0,0,0,0,0,0,0,0,0,0,0,0,0,0,0,0,0,0,0,0,0,0,0,0,0,0,0,0,0,0,0,0,0,0,0,0,0,0,0,0,0,0,0,0,0,0,0,0,0,0,0,0,0,0,0,0,0,0,0,0,0,0,0,0,0,0,0,0,0,0,0,0,0,0,0,0,0,0,0,0,0,0,0,0,0,0,0,0,0,0,0,0,0,0,0,0,0,0,0,0,0,0,0,0,0,0,0,0,0,0,0,0,0,0,0,0,0,0,0,0,0,0,0,0,0,0,0,0,0,0,0,0,0,0,0,0,0,0,0,0,0,0,0,0,0,0,0,0,0,0,0,0,0,0,0,0,0,0,0,0,0,0,0,0,0,0,0,0,0,0,0,0,0,0,0,0,0,0,0,0,0,0,0,0,0,0,0,0,0,0,0,0,0,0,0,0,0,0,0,0,0,0,0,0,0,829325.085592,6449.8252,248449.674,1.6375,12.25,8.9194,360.5238,14720,1,238,1,317.947,11.2112,0.4407,-0.1652,440.83978,0.124486,1872.47368,1656.568674,1123.821125,2205.334272,5619.022216,5650.958274,3989.718926,1635.964141,0.000113,0,0.000005,0.000001,0.000003,0,0.120664,2.171608,0,2228.837618,20717.8416,5928.346116,7694.45136,3613.561327,179.529165,30.747183,2.302349,0.011624,539.384139,1898.472238,1541.843145,1487.974516,5791.413481,7926.683814,6472.395996,2265.2806,0.00002,0,0,852.989556,741.445855,2883.010041,4314.299715,2212.964394,764.006432,1106.866446,7935.985125,1340.374776,189.871767,195757.728912,0.7713,0,12.045733,15611.0434,23225.7425,8253.132888,3753.358668,16.675728,0.589751,0.13261,1.485396,0,0,0.866869,7.176848,0,0.824962,1.644883,0.246007,2.6385,167.950394,11680.77852,26042.9374,22700.892,0,0,0,5425.052409,3210.014052,2029.630608,1172.73844,602.877275,279.2316,161.190415,68.412559,11.066655,3.649394,6.053568,0,16.078485,24.16633,21.30675,41.5611,1335.221146,1766.13383,2681.610015,0.201297,0.625402,0.182944,4109.093406,21.96743,0.256131,3.967865,-351.097847,1652.30992,199.341105,734.612733,1275.488864,3330.612387,3724.0989,11141.9256,3378.410308,145.546866,13.378007,-0.001805,0.001913,0.00004,0.546049,76.384301,1.183121,100587.936,11941.05308,2.002954,3.317557,0.094357,0.152569,0.446727,0,0.000003,0.000001,0,0.036862,0.086176,0,0.079608,0.350713,0.276368,0.266528,2.133331,10.531809,2539.282083,146988.24,0,0,0,194525.3516,633570.0864,0,0,0,0,0,0,0,0,0,0,0,0,0,0,0,0,0,0,0,0,0,0,0,0,0,0,0,0,0,0,0,0,0,0,0,0,0,0,0,0,0,0,0,0,0,0,0,0,0,0,0,0,0,0,0,0,0,0,0,0,0,0,0,0,0,0,0,0,0,0,0,0,0,0,0,0,0,0,0,0,0,0,0,0,0,0,0,0,0,0,0,0,0,0,0,0,0,0,0,0,0,0,0,0,0,0,0,0,0,0,0,0,0,0,0,0,0,0,0,0,0,0,0,0,0,0,0,0,0,0,0,0,0,0,0,0,0,0,0,0,0,0,0,0,0,0,0,0,0,0,0,0,0,0,0,0,0,0,0,0,0,0,-145.814572,0,1.04,0.72,1.41,-14.668572,-1.053556,8,5,12,4.969849,1,0.201213,199,199,0.125,1,12,24.281916,0.007926
1bnkA.pdb_A_GLN_233,5.297471,-32.484958,-281.04161,28,362.862053,0.5,-27.356961,-1.578301,-27.150282,-643.903663,17,80.297603,-103.674872,-56.946983,-479.54,134.68,17,1.31,-3.5,3.22,19.53,128,1,183.972475,113.388722,18.55,3.08,0.39,-0.07,21.631,0.4467,50.288,40.098,29.869,47.496,84.314,85.133,74.029,47.131,-0.010266,0.000336,-0.002307,0.001422,0.001885,-0.000393,0.39902,1.0602,0,51.866,130.08,96.316,106.23,72.403,14.967,7.1207,1.5776,0.32054,29.901,51.169,37.845,36.428,77.189,98.451,92.202,55.352,-0.004438,0.000101,-0.000627,41.303,69.197,57.521,57.165,39.451,23.696,32.599,91.125,43.368,24.969,-452.0852,0.95562,0.000006,3.3316,141.43,157.73,90.636,79.908,4.5188,0.93494,0.47841,1.4633,0.000134,0.000099,-0.98667,2.493,0.000015,1.1032,1.296,0.47052,1.0871,12.514,122.34,165.31,173.82,-0.000118,-0.000157,0,71.581,53.397,41.394,32.44,24.091,19.86,17.674,6.7937,2.1826,1.0762,2.4604,0,4.5431,7.9594,7.2504,9.6773,51.541,69.233,57.281,0.46056,0.77192,0.42772,68.134,-4.9324,0.68338,-2.132,71.071,55.18,67.211,30.813,35.446,50.373,47.325,117.65,63.596,10.294,2.5067,0.14793,0.21304,-0.006351,0.77694,10.098,1.0029,341.3,123.19,1.5167,2.0835,0.40594,0.30915,0.52466,0,0.001617,0.001141,0,-0.20973,0.43956,0,0.39902,0.68897,0.30915,0.52757,1.4226,2.8268,51.441,422.38,-0.000437,-0,-0.000211,480.44,879.36,-0.028493,1.04562,-106.269469,1.041859,2.156858,2.690271,0.507416,0.238074,1.096646,0.968597,1.131034,1.979991,0.984946,168.885715,-0.906629,0.267888,1.279872,1.736106,1.510546,1.301315,1.12697,0.838952,0.921496,1.029717,1.060635,0.941971,0.996064,2.345808,0.968597,0.823657,1.881731,0.968597,1.619285,0.401392,0,1.52507,1.307082,1.029653,1.034168,0.752268,0.695311,0.897687,0.770171,0.820954,1.394314,1.404143,1.315639,1.110003,0.772334,0.992505,1.095336,1.04068,0.982751,1.210139,0.953951,1.622409,0.719954,1.51467,1.230959,0.852321,0.675024,0.557126,1.306657,1.294446,2.129541,1.070353,1.046424,1.062575,0.558123,1.087955,0.866089,1.2029,1.430393,0.75974,0.797703,0.753153,1.050646,0.968597,0.996252,1.071001,0.548352,0.935927,1.135977,0.831102,0.546682,0.677707,1.171067,1.385121,0.906725,1.037394,1.063815,0.968597,0,0.979057,0.884947,0.907001,1.014661,1.148497,1.592083,1.994153,1.453,1.160997,1.197381,0.564276,0,0.421332,0.871669,0.885391,0.954482,1.398029,1.344396,0.895228,1.0269,0.968022,0.975837,1.085279,1.092812,0.864357,1.069778,0.717962,1.538656,0.722932,1.49783,1.404709,1.167007,0.71259,0.973773,1.398242,1.367221,0.974756,0.721441,1.571188,0.961726,1.080226,0.97801,0.789311,0.971075,1.399612,0.667423,0.96668,0.437643,0.397823,0.699073,0,0.987723,1.123649,0.96526,1.038118,0.437141,?,0.701615,0.657533,0.355573,0.599118,0.892986,0.818386,1.164858,1.04349,0.954183,1.001644,0.921764,1.048379,1.059561,-0,0,0,0,-0,0,0,0,0,0,0,0,0,0,-0,0,0,0,0,0,0,0,0,0,0,-0,0,-0,0,0,-0,0,0,0,0,0,0,0,0,0,0,0,0,0,0,0,0,0,0,0,0,-0,0,-0,0,0,0,0,0,0,0,0,0,0,-0,0,0,0,0,0,0,0,0,0,0,0,0,0,-0,0,0,0,0,0,0,0,0,0,0,-0,-0,0,0,0,0,0,0,0,0,0,0,0,0,0,0,0,0,0,0,0,0,0,0,0,0,-0,0,-0,0,0,0,0,0,0,0,0,0,0,0,0,0,-0,0,0,0,0,0,0,0,0,0,0,0,0,0,0,-0,0,0,0,0,0,0,0,0,0,0,-0,-0,-0,0,0,2012965.926866,-13402.0068,632112.8441,2.0698,-1.925,64.7381,5270.85405,44096,3,858.5,238.5,990.7555,-3.4496,-1.20315,0.238,1035.962667,0.331641,4486.795936,3315.803865,2115.038824,8612.829648,24858.886818,21789.110286,15869.559715,7260.271329,0.000305,0,0.000016,0.000008,0.000006,0,0.238825,10.371937,0,4644.444702,34943.84568,28191.837674,34572.23481,23158.063348,946.198773,156.872937,8.137355,0.497071,1667.399364,5109.122312,2877.298583,3389.916824,25617.099375,30581.3911,23789.452929,8854.271976,0.000058,0,0.000001,2558.968668,28371.046788,5395.843687,7322.95083,5400.644645,2684.128856,5405.354286,13225.973625,4228.076424,981.462725,526541.824099,2.659662,0,77.803021,56002.0371,92520.15929,19031.566008,12057.31812,64.890646,3.492127,1.120223,6.865343,0,0,2.758892,45.923765,0,3.121047,6.704914,1.554057,5.191843,363.464124,28950.78228,95355.43668,89494.7034,0,0,0,15855.513614,9586.390108,5463.821727,2917.88068,1463.564386,723.275382,487.068045,101.775061,12.574177,2.84204,28.248098,0,168.474957,226.006367,173.291085,311.177452,5417.397198,10266.180788,13205.905426,0.605088,1.793031,0.544216,12679.567065,67.023917,1.751923,12.825835,30403.256984,5140.54121,26759.188259,1534.579839,2200.647187,5976.554958,9954.387825,36463.440975,7735.404066,208.9682,19.452807,0.130324,0.106201,0.000121,1.690497,304.044216,5.290042,372685.948,29300.310335,12.34904,14.31677,1.452226,0.944643,1.503146,0,0.000008,0.000003,0,0.130106,2.120517,0,0.97057,2.799382,1.065462,1.612594,7.292532,31.057345,6125.439957,523276.0225,0.000001,0,0,668722.0338,2210205.408,0.000823,0.032753,0.001299,0.003506,0.002976,0.0004,0.000341,0.001581,0.00119,0.001335,0.000072,0.001128,-0.055065,0.00195,-0.000273,0.001687,0.001554,0.001885,0.001775,0.001674,0.001206,0.000953,0.001243,0.001359,0.001697,0.001251,0.001532,0.00119,0.000794,0.001993,0.00119,0.002367,0.000197,0,0.002146,0.001996,0.001717,0.001152,0.000797,0.00088,0.000493,0.000603,0.000033,0.001572,0.001525,0.002027,0.00151,0.001013,0.001184,0.001409,0.001673,0.001234,0.000256,0.00116,0.001931,0.000031,0.002219,0.00189,0.002041,0.001804,0.001006,0.003466,0.001416,0.001391,0.001518,0.001347,0.001602,0.000447,0.001563,0.001097,0.001719,0.001557,0.00054,0.000943,0.000327,0.001086,0.00119,0.001218,0.001404,0.000484,0.001888,0.001021,0.000665,0.000456,0.00098,0.00158,0.001734,0.001151,0.001435,0.001451,0.00119,0,0.001391,0.001523,0.001151,0.001364,0.001587,0.001959,0.001878,0.002389,0.002064,0.002975,0.000484,0,0.001853,0.002317,0.002066,0.001696,0.001731,0.001028,0.00061,0.001274,0.001214,0.001208,0.001529,0.001441,0.000917,0.001418,-0.000021,0.001744,0.000013,0.001983,0.002039,0.001751,0.002096,0.001911,0.002304,0.002106,0.001438,-0.000021,0.000087,0.001177,0.001434,0.001713,0.000459,0.001275,0.001757,0.000448,0.00075,0.000577,0.000581,0.000507,0,0.001247,0.001378,0.001207,0.001299,0.000223,-9999,0.000201,0.000844,0.000459,0.000477,0.000675,0.000944,0.00146,0.001373,0.001126,0.001264,0.001003,0.001364,0.001421,653424.798212,6435.0104,214562.9799,0.91045,1.225,13.2825,2029.9482,16768,1,289,2,314.88625,-1.9712,0.47385,-0.09835,354.131916,0.075694,1560.864088,1267.598025,875.878556,3183.609384,6998.104157,7047.437439,5306.39872,3193.855781,0.000103,0,0.000005,0.000002,0.000002,0,0.100136,1.455506,0,1759.502184,14544.11472,11389.896738,10225.80603,6679.140549,339.406659,27.941983,2.363324,0.005812,524.194431,1548.143679,1230.435563,1272.88539,8865.504,9693.682362,7936.194948,3576.956944,0.00002,0,0,852.989556,370.722928,2238.084589,3003.048945,3068.735486,1528.261672,2521.923838,10061.065688,1200.903288,138.354477,205276.970508,0.909808,0,17.308162,20466.3353,31128.0155,7426.441932,3607.926108,16.732439,1.073587,0.135718,1.891096,0,0,0.95632,11.114791,0,0.774998,1.531807,0.342755,2.089352,133.369832,10069.92774,32220.5721,31965.498,0,0,0,6234.168242,4379.515146,1914.120651,1057.49534,527.677218,218.114436,103.276252,38.515523,5.943984,1.926742,6.951983,0,134.709957,121.99452,91.466334,124.119598,1754.713345,2149.09617,2537.261895,0.203752,0.61055,0.182944,4715.281604,23.341103,0.496031,4.50417,-267.504137,1587.36306,141.63374,582.488952,914.081448,2438.808795,6270.609825,18735.40955,3351.064028,92.879159,8.243659,-0.001246,0.001826,0.00004,0.593213,134.299866,0.872307,128949.966,10142.171105,2.24919,3.129313,0.482265,0.363454,0.313797,0,0.000003,0.000001,0,0.043148,0.30823,0,0.079608,0.944971,0.374823,0.361987,1.595759,9.841363,2176.700195,181490.3503,0,0,0,230983.541,781746.6432,-9999,-9999,-9999,-9999,-9999,-9999,-9999,-9999,-9999,-9999,-9999,-9999,-9999,-9999,-9999,-9999,-9999,-9999,-9999,-9999,-9999,-9999,-9999,-9999,-9999,-9999,-9999,-9999,-9999,-9999,-9999,-9999,-9999,-9999,-9999,-9999,-9999,-9999,-9999,-9999,-9999,-9999,-9999,-9999,-9999,-9999,-9999,-9999,-9999,-9999,-9999,-9999,-9999,-9999,-9999,-9999,-9999,-9999,-9999,-9999,-9999,-9999,-9999,-9999,-9999,-9999,-9999,-9999,-9999,-9999,-9999,-9999,-9999,-9999,-9999,-9999,-9999,-9999,-9999,-9999,-9999,-9999,-9999,-9999,-9999,-9999,-9999,-9999,-9999,-9999,-9999,-9999,-9999,-9999,-9999,-9999,-9999,-9999,-9999,-9999,-9999,-9999,-9999,-9999,-9999,-9999,-9999,-9999,-9999,-9999,-9999,-9999,-9999,-9999,-9999,-9999,-9999,-9999,-9999,-9999,-9999,-9999,-9999,-9999,-9999,-9999,-9999,-9999,-9999,-9999,-9999,-9999,-9999,-9999,-9999,-9999,-9999,-9999,-9999,-9999,-9999,-9999,-9999,-9999,-9999,-9999,-9999,-9999,-9999,-9999,-9999,-9999,-9999,-9999,-9999,-9999,-9999,-9999,-9999,-9999,-9999,-9999,3354.943211,-22.336678,1053.521407,0.00345,-0.003208,0.107897,8.784757,73.493333,0.005,1.430833,0.3975,1.651259,-0.005749,-0.002005,0.000397,1.726604,0.000553,7.477993,5.52634,3.525065,14.354716,41.431478,36.315184,26.449266,12.100452,0.000001,0,0,0,0,0,0.000398,0.017287,0,7.740741,58.239743,46.986396,57.620391,38.596772,1.576998,0.261455,0.013562,0.000828,2.778999,8.515204,4.795498,5.649861,42.695166,50.968985,39.649088,14.75712,0,0,0,4.264948,47.285078,8.993073,12.204918,9.001074,4.473548,9.008924,22.043289,7.046794,1.635771,877.569707,0.004433,0,0.129672,93.336728,154.200265,31.719277,20.09553,0.108151,0.00582,0.001867,0.011442,0,0,0.004598,0.07654,0,0.005202,0.011175,0.00259,0.008653,0.605774,48.251304,158.925728,149.157839,0,0,0,26.425856,15.977317,9.10637,4.863134,2.439274,1.205459,0.81178,0.169625,0.020957,0.004737,0.04708,0,0.280792,0.376677,0.288818,0.518629,9.028995,17.110301,22.009842,0.001008,0.002988,0.000907,21.132612,0.111707,0.00292,0.021376,50.672095,8.567569,44.598647,2.557633,3.667745,9.960925,16.590646,60.772402,12.89234,0.34828,0.032421,0.000217,0.000177,0,0.002817,0.50674,0.008817,621.143247,48.833851,0.020582,0.023861,0.00242,0.001574,0.002505,0,0,0,0,0.000217,0.003534,0,0.001618,0.004666,0.001776,0.002688,0.012154,0.051762,10.209067,872.126704,0,0,0,1114.536723,3683.67568,-9999,-9999,-9999,-9999,-9999,-9999,-9999,-9999,-9999,-9999,-9999,-9999,-9999,-9999,-9999,-9999,-9999,-9999,-9999,-9999,-9999,-9999,-9999,-9999,-9999,-9999,-9999,-9999,-9999,-9999,-9999,-9999,-9999,-9999,-9999,-9999,-9999,-9999,-9999,-9999,-9999,-9999,-9999,-9999,-9999,-9999,-9999,-9999,-9999,-9999,-9999,-9999,-9999,-9999,-9999,-9999,-9999,-9999,-9999,-9999,-9999,-9999,-9999,-9999,-9999,-9999,-9999,-9999,-9999,-9999,-9999,-9999,-9999,-9999,-9999,-9999,-9999,-9999,-9999,-9999,-9999,-9999,-9999,-9999,-9999,-9999,-9999,-9999,-9999,-9999,-9999,-9999,-9999,-9999,-9999,-9999,-9999,-9999,-9999,-9999,-9999,-9999,-9999,-9999,-9999,-9999,-9999,-9999,-9999,-9999,-9999,-9999,-9999,-9999,-9999,-9999,-9999,-9999,-9999,-9999,-9999,-9999,-9999,-9999,-9999,-9999,-9999,-9999,-9999,-9999,-9999,-9999,-9999,-9999,-9999,-9999,-9999,-9999,-9999,-9999,-9999,-9999,-9999,-9999,-9999,-9999,-9999,-9999,-9999,-9999,-9999,-9999,-9999,-9999,-9999,-9999,-9999,-9999,-9999,-9999,-9999,-9999,19654829.452807,5733.473814,1178296.596118,0.000029,0.002953,0.013226,105.355945,6279.449735,0.000026,2.394317,0.167703,2.891659,0.001708,0.000035,0,3.45446,0,59.767523,33.750767,15.269807,242.354429,2045.673886,1593.632021,865.536299,205.872616,0,0,0,0,0,0,0,0.000383,0,65.994609,4032.534041,3091.033093,3947.184596,1842.879032,3.044435,0.088209,0.000212,0.000001,8.564214,80.552247,26.519594,38.135639,2201.201413,3042.707173,1922.016585,288.784197,0,0,0,19.248444,3920.106561,88.516507,176.573263,132.498163,40.260074,119.401243,813.73289,61.655042,5.414056,890921.845543,0.000023,0,0.023395,10803.865271,28218.189043,1183.921884,453.500757,0.018941,0.000049,0.000005,0.00015,0,0,0.000024,0.008332,0,0.000031,0.000156,0.000009,0.000087,0.447672,2552.015108,29830.73508,27515.353963,0,0,0,833.480567,318.103523,94.979385,28.260299,7.728639,2.156255,1.090837,0.048261,0.001,0.000068,0.003604,0,0.221876,0.31259,0.164075,0.499037,91.598027,381.930292,645.205786,0.000001,0.000009,0.000001,520.506001,0.014367,0.00001,0.000531,4736.109015,79.625993,3589.988316,7.283777,15.506095,120.212636,539.192635,5242.060725,214.389301,0.167088,0.001442,0,0,0,0.000009,0.364126,0.000118,461231.928929,2618.488729,0.00056,0.000672,0.000008,0.000003,0.000009,0,0,0,0,0,0.000021,0,0.000005,0.000029,0.000004,0.00001,0.000191,0.003026,115.61088,897186.090827,0,0,0,1451212.59563,15931366.190834,776887.000703,46143.860449,190350.776494,1.190115,7.189415,44.448469,4809.06524,17211.999808,1,343.444444,8.492988,327.420849,-8.138072,34.02151,-0.35421,229.282798,0.183933,795.406567,830.23365,849.20634,4550.151218,8796.206996,9443.175346,7978.346994,6146.828684,0.000105,0,0.000005,0.000002,0.000002,0,0.039804,5.430892,0,885.453413,10369.774705,23364.52096,13552.35915,9297.466086,576.067317,25.861607,2.639455,0.075364,338.605459,962.829869,833.993963,1271.394169,12745.871342,12094.314574,11210.660047,5947.841679,0.00002,0,0,426.505104,1328.875231,949.631303,2358.461449,6029.011393,5992.600835,8526.003149,4831.902333,1208.162015,208.555421,195708.787105,1.044791,0,23.133449,29417.81509,41407.085217,6542.125346,2376.016711,32.928201,3.464892,0.224438,1.666105,0,0,1.032081,15.039212,0,0.871857,1.461887,0.456589,2.940973,107.69122,6220.952728,43130.162716,48053.348586,0,0,0,4925.095439,3923.441134,1903.80916,1255.957864,652.278004,225.492742,124.455586,78.919136,21.836013,4.481885,21.292847,0,496.140371,383.430158,259.581949,455.092545,1425.715754,2308.151631,2356.614062,0.176666,0.597402,0.180724,5036.700837,24.452619,0.804879,4.934029,-650.563534,927.529659,273.479737,263.035977,515.201891,2077.274095,16174.256103,25833.032992,2988.982704,101.118156,12.86358,-0.007023,0.001573,0.00004,0.634428,242.968857,0.685729,178882.032191,6194.672849,2.925827,3.453544,1.183452,1.323418,0.27781,0,0.000003,0.000001,0,0.048167,0.44145,0,0.248017,0.888486,1.390376,0.530736,1.280448,11.823738,1629.019527,220552.939614,0,0,0,266119.610883,911372.877918,128,-3.5,3.22,1.31,18.55,-479.54,3.08,0.39,-0.07,19.53,134.68,113.388722,0,0,0,0,0,0,0,0,0,0,0,0,0,0,0,0,0,0,0,0,0,0,0,0,0,0,0,0,0,0,0,0,0,0,0,0,0,0,0,0,0,0,0,0,0,0,0,0,0,0,0,0,0,0,0,0,0,0,0,0,0,0,0,0,0,0,0,0,0,0,0,0,0,0,0,0,0,0,0,0,0,0,0,0,0,0,0,0,0,0,0,0,0,0,0,0,0,0,0,0,0,0,0,0,0,0,0,0,0,0,0,0,0,0,0,0,0,0,0,0,0,0,0,0,0,0,0,0,0,0,0,0,0,0,0,0,0,0,0,0,0,0,0,0,0,0,0,0,0,0,0,0,0,0,0,0,0,0,0,0,0,0,0,0,0,0,0,0,0,0,0,0,0,0,0,0,0,0,0,0,0,0,0,0,0,0,0,0,0,0,0,0,0,0,0,0,0,0,0,0,0,0,0,0,0,0,0,0,0,0,0,0,0,0,0,0,0,0,0,0,0,0,0,0,0,0,0,0,0,0,0,0,0,0,0,0,0,0,0,0,0,0,0,0,0,0,0,0,0,0,0,0,0,0,0,0,0,0,0,0,0,0,0,0,0,0,0,0,0,0,0,0,0,0,0,0,0,0,0,0,0,0,0,0,0,0,0,0,0,0,0,0,0,0,0,0,0,0,0,0,0,0,0,0,0,0,0,0,0,0,0,0,0,0,0,0,0,0,0,0,0,0,0,0,1827254.033786,14661.2648,193355.3234,2.2139,15.75,34.6472,1034.6994,19968,1,408,1,330.19,8.8704,0.9828,0.2408,300.822317,0.225088,1498.381248,1437.152418,1213.786553,3670.443384,11013.93782,11224.78605,8748.00693,3671.410638,0.000099,0,0.000005,0.000002,0.000004,0,0.079608,3.589731,0,1414.697016,19783.8672,16437.28856,17144.4597,7808.66355,373.187178,61.580526,3.106137,0.127437,731.169153,2400.593635,1416.878955,1871.634212,9320.57175,14357.10933,13063.17936,4742.946824,0.000019,0,0,852.989556,9796.21929,1927.643752,3973.024665,2840.86651,1639.28928,3142.152412,4690.0215,2707.984656,992.492781,238493.342868,1.245651,0,16.029327,30202.3765,37274.7536,9930.08016,6011.398932,54.41539,2.540699,0.381097,2.173147,0,0,1.272114,8.31939,0,1.663295,1.819325,0.30214,2.471631,181.115122,12875.0616,42375.5654,47155.6278,0,0,0,5258.912908,2934.752517,2139.65586,1623.20028,969.156839,547.3416,416.187352,72.284968,9.9221,1.422414,24.79099,0,58.465154,125.599332,105.747084,261.625806,2633.951264,6706.669943,4871.863612,0.223841,0.59586,0.17371,5867.563812,31.259578,0.776251,6.010748,10679.12846,2141.42544,8958.55419,712.304121,1140.900402,3528.981261,4765.15425,20138.1505,4658.343404,109.291398,8.24228,0.033858,0.045386,0.00004,0.784243,158.69007,0.80571,180237.117,12937.4138,2.607814,6.251958,0.341014,0.251373,0.266795,0,0.000002,0.000001,0,0.058712,0.193213,0,0.079608,0.472943,0.247159,0.44319,1.793756,12.592263,2611.762452,252186.2028,0,0,0,315413.6644,1045734.912,0,0,0,0,0,0,0,0,0,0,0,0,0,0,0,0,0,0,0,0,0,0,0,0,0,0,0,0,0,0,0,0,0,0,0,0,0,0,0,0,0,0,0,0,0,0,0,0,0,0,0,0,0,0,0,0,0,0,0,0,0,0,0,0,0,0,0,0,0,0,0,0,0,0,0,0,0,0,0,0,0,0,0,0,0,0,0,0,0,0,0,0,0,0,0,0,0,0,0,0,0,0,0,0,0,0,0,0,0,0,0,0,0,0,0,0,0,0,0,0,0,0,0,0,0,0,0,0,0,0,0,0,0,0,0,0,0,0,0,0,0,0,0,0,0,0,0,0,0,0,0,0,0,0,0,0,0,0,0,0,0,0,0,0,0,0,0,0,0,0,0,0,0,0,0,0,0,0,0,0,0,0,0,0,0,0,0,0,0,0,0,0,0,0,0,0,0,0,0,0,0,0,0,0,0,0,0,0,0,0,0,0,0,0,0,0,0,0,0,0,0,0,0,0,0,0,0,0,0,0,0,0,0,0,0,0,0,0,0,0,0,0,0,0,0,0,0,0,0,0,0,0,0,0,0,0,0,0,0,0,0,0,0,0,0,0,0,0,0,0,0,0,0,0,0,0,0,0,0,0,0,0,0,0,0,0,0,0,0,0,0,0,0,0,0,0,0,0,0,0,0,0,0,0,0,0,0,0,0,0,0,0,0,0,0,0,0,0,0,0,0,0,0,0,1064576.182545,6449.8252,248449.674,1.6375,12.25,8.9194,360.5238,14720,1,238,1,317.947,11.2112,0.4407,-0.1652,440.83978,0.124486,1872.47368,1656.568674,1123.821125,2205.334272,5619.022216,5650.958274,3989.718926,1635.964141,0.000113,0,0.000005,0.000001,0.000003,0,0.120664,2.171608,0,2228.837618,20717.8416,5928.346116,7694.45136,3613.561327,179.529165,30.747183,2.302349,0.011624,539.384139,1898.472238,1541.843145,1487.974516,5791.413481,7926.683814,6472.395996,2265.2806,0.00002,0,0,852.989556,741.445855,2883.010041,4314.299715,2212.964394,764.006432,1106.866446,7935.985125,1340.374776,189.871767,195757.728912,0.7713,0,12.045733,15611.0434,23225.7425,8253.132888,3753.358668,16.675728,0.589751,0.13261,1.485396,0,0,0.866869,7.176848,0,0.824962,1.644883,0.246007,2.6385,167.950394,11680.77852,26042.9374,22700.892,0,0,0,5425.052409,3210.014052,2029.630608,1172.73844,602.877275,279.2316,161.190415,68.412559,11.066655,3.649394,6.053568,0,16.078485,24.16633,21.30675,41.5611,1335.221146,1766.13383,2681.610015,0.201297,0.625402,0.182944,4109.093406,21.96743,0.256131,3.967865,-351.097847,1652.30992,199.341105,734.612733,1275.488864,3330.612387,3724.0989,11141.9256,3378.410308,145.546866,13.378007,-0.001805,0.001913,0.00004,0.546049,76.384301,1.183121,100587.936,11941.05308,2.002954,3.317557,0.094357,0.152569,0.446727,0,0.000003,0.000001,0,0.036862,0.086176,0,0.079608,0.350713,0.276368,0.266528,2.133331,10.531809,2539.282083,146988.24,0,0,0,194525.3516,633570.0864,69.591628,19.997056,1.44,0.75,1,-26.290802,-0.649828,7,13,44,3.502513,0.397436,0.285509,450,566,0.142857,2.516129,44,41.943036,0.356671
1bnkA.pdb_A_GLN_238,5.303988,-31.705386,-422.505629,26,221.398034,0.5,-31.972171,-2.499278,-23.257797,-643.903663,12,120.715894,-63.256581,-27.314925,-479.54,134.68,17,1.31,-3.5,3.22,19.53,128,1,183.972475,113.388722,18.55,3.08,0.39,-0.07,21.631,0.4467,50.288,40.098,29.869,47.496,84.314,85.133,74.029,47.131,-0.010266,0.000336,-0.002307,0.001422,0.001885,-0.000393,0.39902,1.0602,0,51.866,130.08,96.316,106.23,72.403,14.967,7.1207,1.5776,0.32054,29.901,51.169,37.845,36.428,77.189,98.451,92.202,55.352,-0.004438,0.000101,-0.000627,41.303,69.197,57.521,57.165,39.451,23.696,32.599,91.125,43.368,24.969,-452.0852,0.95562,0.000006,3.3316,141.43,157.73,90.636,79.908,4.5188,0.93494,0.47841,1.4633,0.000134,0.000099,-0.98667,2.493,0.000015,1.1032,1.296,0.47052,1.0871,12.514,122.34,165.31,173.82,-0.000118,-0.000157,0,71.581,53.397,41.394,32.44,24.091,19.86,17.674,6.7937,2.1826,1.0762,2.4604,0,4.5431,7.9594,7.2504,9.6773,51.541,69.233,57.281,0.46056,0.77192,0.42772,68.134,-4.9324,0.68338,-2.132,71.071,55.18,67.211,30.813,35.446,50.373,47.325,117.65,63.596,10.294,2.5067,0.14793,0.21304,-0.006351,0.77694,10.098,1.0029,341.3,123.19,1.5167,2.0835,0.40594,0.30915,0.52466,0,0.001617,0.001141,0,-0.20973,0.43956,0,0.39902,0.68897,0.30915,0.52757,1.4226,2.8268,51.441,422.38,-0.000437,-0,-0.000211,480.44,879.36,-0.018521,1.592173,-96.971785,1.560452,3.307644,17.157167,0.770576,0.350325,1.671183,1.481381,1.708331,3.023252,1.513076,303.612479,-1.344067,0.296364,1.976245,2.697699,2.307297,1.992993,1.739916,1.265906,1.352492,1.535801,1.601483,1.461146,1.528421,3.556337,1.481381,1.230614,2.812506,1.481381,2.512121,0.568507,0,2.353577,2.008555,1.590118,1.537387,1.09821,1.059301,1.329798,1.179264,1.113284,2.184584,2.134556,2.032182,1.684284,1.139634,1.480828,1.65605,1.602068,1.506194,1.790589,1.463151,2.565091,0.945013,2.339639,1.896401,1.376648,1.101643,0.87706,2.160137,1.987947,3.307257,1.660131,1.574622,1.651759,0.782607,1.660512,1.283705,1.83571,2.201784,1.179224,1.194333,1.071097,1.545551,1.481381,1.525561,1.614247,0.764439,1.480531,1.724949,1.203703,0.778524,1.008158,1.804154,2.129858,1.349877,1.573175,1.644584,1.481381,0,1.446285,1.343142,1.365532,1.551311,1.761159,2.468495,3.101676,2.266957,1.811017,1.866856,0.907717,0,0.720419,1.495634,1.491895,1.53581,2.16893,2.007362,1.252556,1.557227,1.47971,1.489956,1.651158,1.65013,1.277032,1.615059,0.934838,2.397859,0.946106,2.344079,2.201135,1.798966,1.162154,1.562664,2.194111,2.099706,1.442146,0.947423,2.153389,1.470298,1.630087,1.520179,1.083768,1.458964,2.145988,0.958569,1.417665,0.631982,0.565793,0.976864,0,1.513944,1.712708,1.480225,1.558126,0.584992,?,0.952596,0.949448,0.500698,0.849412,1.285279,1.214606,1.795001,1.571497,1.454102,1.52804,1.385235,1.580326,1.600798,-0,0,0,0,-0,0,0,0,0,0,0,0,0,0,-0,0,0,0,0,0,0,0,0,0,0,-0,0,-0,0,0,-0,0,0,0,0,0,0,0,0,0,0,0,0,0,0,0,0,0,0,0,0,-0,0,-0,0,0,0,0,0,0,0,0,0,0,-0,0,0,0,0,0,0,0,0,0,0,0,0,0,-0,0,0,0,0,0,0,0,0,0,0,-0,-0,0,0,0,0,0,0,0,0,0,0,0,0,0,0,0,0,0,0,0,0,0,0,0,0,-0,0,-0,0,0,0,0,0,0,0,0,0,0,0,0,0,-0,0,0,0,0,0,0,0,0,0,0,0,0,0,0,-0,0,0,0,0,0,0,0,0,0,0,-0,-0,-0,0,0,1326356.200678,9395.2768,285220.8012,1.82745,10.15,36.4182,2461.46355,25536,1.5,467.5,80,539.9905,0.5544,0.15795,0.08015,414.374252,0.232007,2015.04016,1621.041846,1250.704637,4610.6742,11524.206148,11727.453848,9568.174221,5231.116821,0.000153,0,0.000008,0.000003,0.000002,0,0.119413,3.726921,0,1997.515258,19570.79616,20454.099182,18128.68065,9839.748708,501.042776,59.594918,3.816467,0.076665,844.478993,2414.946539,1531.568227,1901.45053,12074.984026,16054.749148,14327.176578,5985.294788,0.000029,0,0.000001,1279.484334,5199.310347,2556.981013,3678.310508,3682.316889,2310.585112,4145.028048,10149.138,2938.030212,1041.669227,302895.953787,1.429469,0,22.635557,35135.667045,45345.48224,10573.505124,6335.10624,41.515797,2.697554,0.545177,2.822537,0,0,1.461012,12.217283,0,1.86138,2.507624,0.548297,3.348393,184.348114,14602.93059,48162.73788,54854.9847,0,0,0,6788.419926,4571.13028,2411.159106,1602.27648,959.183165,623.26638,401.429562,80.881376,14.12773,2.376411,21.038388,0,158.354521,193.768409,176.354017,305.467362,3481.027599,5747.965976,4205.599661,0.298498,0.898241,0.269799,7287.408238,35.54682,0.885329,6.905804,5304.401853,2597.57091,4621.360141,788.134914,1116.797122,3214.905606,7697.340263,27757.6351,5857.064408,221.400779,12.106421,0.016102,0.024128,0.00006,0.900998,220.74026,0.783646,205623.011,14596.228745,4.836142,6.668346,0.634787,0.410259,0.271031,0,0.000004,0.000002,0,0.067346,0.317332,0,0.154924,0.949222,0.362784,0.554684,2.29003,15.697362,3175.504371,287298.6522,0,0,0,362155.672,1242157.5552,0.002776,0.021086,0.00276,0.010872,0.032737,0.001221,0.00042,0.003095,0.002381,0.002865,0.000198,0.002321,0.194019,0.002528,0.000311,0.003543,0.005641,0.004144,0.004049,0.003823,0.002164,0.002381,0.002874,0.002998,0.002529,0.002545,0.007634,0.002381,0.001705,0.006432,0.002381,0.004734,0.000935,0,0.004398,0.004778,0.002845,0.002758,0.001679,0.00153,0.001987,0.001427,0.001502,0.003402,0.003978,0.004341,0.003584,0.001911,0.002687,0.003165,0.00293,0.002461,0.002116,0.002321,0.003862,0.001579,0.004604,0.004498,0.002684,0.002027,0.001329,0.003895,0.003802,0.007337,0.003,0.002887,0.003033,0.001116,0.003132,0.002255,0.003828,0.003753,0.001973,0.0023,0.001505,0.00235,0.002381,0.002413,0.00302,0.001099,0.002513,0.002857,0.001853,0.001072,0.002324,0.003744,0.003932,0.002458,0.002892,0.002775,0.002381,0,0.002668,0.002334,0.002593,0.00317,0.003855,0.005477,0.007222,0.006753,0.005708,0.00689,0.001496,0,0.000734,0.001881,0.001916,0.00264,0.003451,0.003792,0.002223,0.002656,0.002428,0.002386,0.003057,0.003133,0.002045,0.003006,0.001515,0.003827,0.001531,0.004446,0.004723,0.004161,0.002238,0.002536,0.004468,0.005185,0.003812,0.001289,0.003499,0.002355,0.003075,0.002713,0.001686,0.002676,0.004019,0.001319,0.002346,0.000785,0.000871,0.001643,0,0.002507,0.002868,0.002376,0.002832,0.000648,-9999,0.001143,0.001154,0.000867,0.001327,0.002155,0.002223,0.003306,0.002888,0.002312,0.002478,0.002142,0.002895,0.00292,2204210.159656,4142.7568,455867.5079,2.82305,13.475,40.5076,2499.6447,32832,2,620.5,5.5,648.3225,6.9454,0.61425,0.112,743.760304,0.274796,3432.709168,2891.26629,2000.7899,5713.88754,17484.573593,16288.922555,11701.430899,4758.982028,0.000209,0,0.000011,0.000004,0.000005,0,0.200272,6.907256,0,3606.294846,34821.89568,18877.984158,24475.338885,14075.324208,589.714767,112.67404,5.590778,0.268137,1134.174831,4038.027219,2635.22304,3022.030452,16722.340743,21995.282488,17826.196377,6264.960768,0.000039,0,0.000001,1705.979112,18588.770694,4643.411485,7146.711135,4036.133183,1717.13064,3332.449074,11304.557438,3225.083004,729.536751,405793.596882,1.950487,0,43.222346,41008.33565,64000.5248,16539.891732,8693.231274,61.151113,2.618313,0.625538,4.092557,0,0,2.05733,25.271666,0,2.167898,4.266756,0.805841,4.953589,316.107394,22827.48177,68816.8999,64415.0847,0,0,0,11951.521665,6709.413145,4314.061983,2458.67626,1282.062792,609.808251,397.061433,108.864287,16.438361,4.462646,21.475847,0,53.350305,99.049161,84.833668,193.154553,3497.984588,7931.263247,9253.516426,0.42492,1.221181,0.361272,9428.348853,50.749957,1.106331,9.547096,19442.818845,3484.23074,17072.934859,1305.947379,2117.632655,5796.723348,6695.44635,24864.8569,6499.479402,228.685842,21.855291,0.075448,0.073671,0.000081,1.271513,212.675998,3.208066,270568.988,23194.95234,6.618803,9.786616,0.65645,0.544732,1.016432,0,0.000005,0.000002,0,0.094081,0.895441,0,0.451916,1.292174,0.708702,1.007379,5.095113,23.165485,4928.973738,381645.6728,0,0,0,490240.976,1606916.0832,-9999,-9999,-9999,-9999,-9999,-9999,-9999,-9999,-9999,-9999,-9999,-9999,-9999,-9999,-9999,-9999,-9999,-9999,-9999,-9999,-9999,-9999,-9999,-9999,-9999,-9999,-9999,-9999,-9999,-9999,-9999,-9999,-9999,-9999,-9999,-9999,-9999,-9999,-9999,-9999,-9999,-9999,-9999,-9999,-9999,-9999,-9999,-9999,-9999,-9999,-9999,-9999,-9999,-9999,-9999,-9999,-9999,-9999,-9999,-9999,-9999,-9999,-9999,-9999,-9999,-9999,-9999,-9999,-9999,-9999,-9999,-9999,-9999,-9999,-9999,-9999,-9999,-9999,-9999,-9999,-9999,-9999,-9999,-9999,-9999,-9999,-9999,-9999,-9999,-9999,-9999,-9999,-9999,-9999,-9999,-9999,-9999,-9999,-9999,-9999,-9999,-9999,-9999,-9999,-9999,-9999,-9999,-9999,-9999,-9999,-9999,-9999,-9999,-9999,-9999,-9999,-9999,-9999,-9999,-9999,-9999,-9999,-9999,-9999,-9999,-9999,-9999,-9999,-9999,-9999,-9999,-9999,-9999,-9999,-9999,-9999,-9999,-9999,-9999,-9999,-9999,-9999,-9999,-9999,-9999,-9999,-9999,-9999,-9999,-9999,-9999,-9999,-9999,-9999,-9999,-9999,-9999,-9999,-9999,-9999,-9999,-9999,4421.187336,31.317589,950.736004,0.006091,0.033833,0.121394,8.204878,85.12,0.005,1.558333,0.266667,1.799968,0.001848,0.000526,0.000267,1.381248,0.000773,6.716801,5.403473,4.169015,15.368914,38.41402,39.091513,31.893914,17.437056,0.000001,0,0,0,0,0,0.000398,0.012423,0,6.658384,65.235987,68.180331,60.428936,32.799162,1.670143,0.19865,0.012722,0.000256,2.81493,8.049822,5.105227,6.338168,40.249947,53.51583,47.757255,19.950983,0,0,0,4.264948,17.331034,8.52327,12.261035,12.27439,7.70195,13.81676,33.83046,9.793434,3.472231,1009.653179,0.004765,0,0.075452,117.11889,151.151607,35.245017,21.117021,0.138386,0.008992,0.001817,0.009408,0,0,0.00487,0.040724,0,0.006205,0.008359,0.001828,0.011161,0.614494,48.676435,160.54246,182.849949,0,0,0,22.628066,15.237101,8.037197,5.340922,3.197277,2.077555,1.338099,0.269605,0.047092,0.007921,0.070128,0,0.527848,0.645895,0.587847,1.018225,11.603425,19.159887,14.018666,0.000995,0.002994,0.000899,24.291361,0.118489,0.002951,0.023019,17.68134,8.65857,15.404534,2.627116,3.722657,10.716352,25.657801,92.52545,19.523548,0.738003,0.040355,0.000054,0.00008,0,0.003003,0.735801,0.002612,685.410037,48.654096,0.01612,0.022228,0.002116,0.001368,0.000903,0,0,0,0,0.000224,0.001058,0,0.000516,0.003164,0.001209,0.001849,0.007633,0.052325,10.585015,957.662174,0,0,0,1207.185573,4140.525184,-9999,-9999,-9999,-9999,-9999,-9999,-9999,-9999,-9999,-9999,-9999,-9999,-9999,-9999,-9999,-9999,-9999,-9999,-9999,-9999,-9999,-9999,-9999,-9999,-9999,-9999,-9999,-9999,-9999,-9999,-9999,-9999,-9999,-9999,-9999,-9999,-9999,-9999,-9999,-9999,-9999,-9999,-9999,-9999,-9999,-9999,-9999,-9999,-9999,-9999,-9999,-9999,-9999,-9999,-9999,-9999,-9999,-9999,-9999,-9999,-9999,-9999,-9999,-9999,-9999,-9999,-9999,-9999,-9999,-9999,-9999,-9999,-9999,-9999,-9999,-9999,-9999,-9999,-9999,-9999,-9999,-9999,-9999,-9999,-9999,-9999,-9999,-9999,-9999,-9999,-9999,-9999,-9999,-9999,-9999,-9999,-9999,-9999,-9999,-9999,-9999,-9999,-9999,-9999,-9999,-9999,-9999,-9999,-9999,-9999,-9999,-9999,-9999,-9999,-9999,-9999,-9999,-9999,-9999,-9999,-9999,-9999,-9999,-9999,-9999,-9999,-9999,-9999,-9999,-9999,-9999,-9999,-9999,-9999,-9999,-9999,-9999,-9999,-9999,-9999,-9999,-9999,-9999,-9999,-9999,-9999,-9999,-9999,-9999,-9999,-9999,-9999,-9999,-9999,-9999,-9999,-9999,-9999,-9999,-9999,-9999,-9999,16297569.484605,5253.945258,479875.748636,0.00003,0.001146,0.008508,59.369796,4491.946667,0.000013,1.530375,0.100714,1.721717,0.001499,0.000032,0,1.025192,0,24.042748,16.478245,10.619168,153.185117,957.548566,999.487707,665.552075,221.735196,0,0,0,0,0,0,0,0.000092,0,23.50277,2568.09667,3227.620012,2344.779049,744.285757,2.001328,0.025704,0.000102,0,4.389609,38.439328,15.19442,25.268544,1112.812096,1818.938183,1459.963625,270.561421,0,0,0,9.624222,424.543008,38.765972,94.838127,99.404907,43.919247,139.85243,889.720033,56.47361,7.253621,620204.08751,0.000014,0,0.004124,8779.361459,15071.650068,758.59898,259.037163,0.01554,0.000058,0.000002,0.000051,0,0,0.000015,0.001285,0,0.000022,0.000042,0.000003,0.000084,0.230807,1330.688231,16706.621142,21963.259328,0,0,0,337.701407,161.250056,39.095195,17.678574,6.292448,2.581887,1.094902,0.04451,0.001844,0.000058,0.003428,0,0.274783,0.321404,0.275821,0.727002,77.944718,254.403968,139.228446,0.000001,0.000005,0,367.080249,0.008583,0.000006,0.000329,503.057709,40.777488,354.15052,3.882719,8.371522,73.478979,495.30028,5759.577273,234.762163,0.43826,0.001199,0,0,0,0.000006,0.393323,0.000004,305030.736398,1331.127518,0.000187,0.000299,0.000004,0.000002,0,0,0,0,0,0,0.000001,0,0,0.000009,0.000001,0.000002,0.000037,0.001674,64.046084,582517.651543,0,0,0,916670.972906,10828460.723218,0,0,0,0,0,0,0,0,0,0,0,0,0,0,0,0,0,0,0,0,0,0,0,0,0,0,0,0,0,0,0,0,0,0,0,0,0,0,0,0,0,0,0,0,0,0,0,0,0,0,0,0,0,0,0,0,0,0,0,0,0,0,0,0,0,0,0,0,0,0,0,0,0,0,0,0,0,0,0,0,0,0,0,0,0,0,0,0,0,0,0,0,0,0,0,0,0,0,0,0,0,0,0,0,0,0,0,0,0,0,0,0,0,0,0,0,0,0,0,0,0,0,0,0,0,0,0,0,0,0,0,0,0,0,0,0,0,0,0,0,0,0,0,0,0,0,0,0,0,0,0,0,0,0,0,0,0,0,0,0,0,0,128,-3.5,3.22,1.31,18.55,-479.54,3.08,0.39,-0.07,19.53,134.68,113.388722,0,0,0,0,0,0,0,0,0,0,0,0,0,0,0,0,0,0,0,0,0,0,0,0,0,0,0,0,0,0,0,0,0,0,0,0,0,0,0,0,0,0,0,0,0,0,0,0,0,0,0,0,0,0,0,0,0,0,0,0,0,0,0,0,0,0,0,0,0,0,0,0,0,0,0,0,0,0,0,0,0,0,0,0,0,0,0,0,0,0,0,0,0,0,0,0,0,0,0,0,0,0,0,0,0,0,0,0,0,0,0,0,0,0,0,0,0,0,0,0,0,0,0,0,0,0,0,0,0,0,0,0,0,0,0,0,0,0,0,0,0,0,0,0,0,0,0,0,0,0,0,0,0,0,0,0,0,0,0,0,0,0,0,0,0,0,0,0,0,0,0,0,0,0,0,0,0,0,0,0,0,0,0,0,0,0,0,0,0,0,0,0,0,0,0,0,0,0,0,0,0,0,0,0,0,0,0,0,0,0,0,0,0,0,0,0,0,0,0,0,0,0,0,0,0,0,0,0,0,0,0,0,0,0,0,0,0,0,0,0,0,0,0,0,0,0,0,0,0,0,0,0,0,0,0,0,0,0,0,0,0,0,0,0,0,0,0,0,0,0,0,0,0,0,0,0,0,0,0,0,0,0,0,0,0,0,0,0,0,0,0,0,0,0,0,0,0,0,0,0,0,0,0,0,0,0,0,0,0,0,0,0,0,0,0,0,0,0,0,0,0,0,0,0,1064576.182545,6449.8252,248449.674,1.6375,12.25,8.9194,360.5238,14720,1,238,1,317.947,11.2112,0.4407,-0.1652,440.83978,0.124486,1872.47368,1656.568674,1123.821125,2205.334272,5619.022216,5650.958274,3989.718926,1635.964141,0.000113,0,0.000005,0.000001,0.000003,0,0.120664,2.171608,0,2228.837618,20717.8416,5928.346116,7694.45136,3613.561327,179.529165,30.747183,2.302349,0.011624,539.384139,1898.472238,1541.843145,1487.974516,5791.413481,7926.683814,6472.395996,2265.2806,0.00002,0,0,852.989556,741.445855,2883.010041,4314.299715,2212.964394,764.006432,1106.866446,7935.985125,1340.374776,189.871767,195757.728912,0.7713,0,12.045733,15611.0434,23225.7425,8253.132888,3753.358668,16.675728,0.589751,0.13261,1.485396,0,0,0.866869,7.176848,0,0.824962,1.644883,0.246007,2.6385,167.950394,11680.77852,26042.9374,22700.892,0,0,0,5425.052409,3210.014052,2029.630608,1172.73844,602.877275,279.2316,161.190415,68.412559,11.066655,3.649394,6.053568,0,16.078485,24.16633,21.30675,41.5611,1335.221146,1766.13383,2681.610015,0.201297,0.625402,0.182944,4109.093406,21.96743,0.256131,3.967865,-351.097847,1652.30992,199.341105,734.612733,1275.488864,3330.612387,3724.0989,11141.9256,3378.410308,145.546866,13.378007,-0.001805,0.001913,0.00004,0.546049,76.384301,1.183121,100587.936,11941.05308,2.002954,3.317557,0.094357,0.152569,0.446727,0,0.000003,0.000001,0,0.036862,0.086176,0,0.079608,0.350713,0.276368,0.266528,2.133331,10.531809,2539.282083,146988.24,0,0,0,194525.3516,633570.0864,0,0,0,0,0,0,0,0,0,0,0,0,0,0,0,0,0,0,0,0,0,0,0,0,0,0,0,0,0,0,0,0,0,0,0,0,0,0,0,0,0,0,0,0,0,0,0,0,0,0,0,0,0,0,0,0,0,0,0,0,0,0,0,0,0,0,0,0,0,0,0,0,0,0,0,0,0,0,0,0,0,0,0,0,0,0,0,0,0,0,0,0,0,0,0,0,0,0,0,0,0,0,0,0,0,0,0,0,0,0,0,0,0,0,0,0,0,0,0,0,0,0,0,0,0,0,0,0,0,0,0,0,0,0,0,0,0,0,0,0,0,0,0,0,0,0,0,0,0,0,0,0,0,0,0,0,0,0,0,0,0,0,318260.704978,-10484.838,207957.3164,0.0655,-6.3,19.3522,1228.437,9088,1,170,1,356.16,0.2156,-0.6747,-0.0063,257.322376,0.026903,1365.671216,850.037502,444.868886,1904.732088,5654.012526,4131.589623,2752.102104,1022.554176,0.000101,0,0.000005,0.000003,0.000002,0,0.079608,2.799776,0,1311.224346,8367.26592,3771.156664,6671.244,5443.691958,212.261994,42.740578,1.795309,0.143701,451.774209,1376.701945,690.179265,759.450944,5822.983782,6267.784464,4131.663822,1282.561192,0.000019,0,0,852.989556,8236.51891,1593.159137,1691.798175,805.471067,266.959136,383.070849,1947.796875,1061.4318,86.837188,111025.524676,0.557241,0,24.235391,9301.99253,20096.3793,4044.450228,3193.203588,9.079173,0.505765,0.34712,2.137735,0,0,0.581533,13.939859,0,0.873812,2.247653,0.473814,0.935471,67.090057,7681.36158,20359.5796,15379.41978,0,0,0,3747.551674,2088.783846,1259.702208,620.0906,274.251944,81.314784,45.362088,8.618488,0.821312,0.204091,6.053568,0,16.078485,24.16633,21.30675,41.5611,1335.221146,1773.403295,3498.838042,0.176385,0.595698,0.182944,2596.177936,14.005057,0.348592,2.68099,8917.27837,1522.4162,8014.91175,430.365171,543.38718,1403.240661,1177.54065,3804.21275,1487.955612,37.376485,3.732226,0.064051,0.054658,0.00004,0.35681,39.070172,1.902802,73004.07,7673.25872,3.745187,4.293052,0.330216,0.232456,0.526759,0,0.000003,0.000001,0,0.027294,0.755736,0,0.372302,0.880366,0.274732,0.407685,2.280001,7.996452,1434.998136,106376.403,0,0,0,139217.0988,444437.3376,0,0,0,0,0,0,0,0,0,0,0,0,0,0,0,0,0,0,0,0,0,0,0,0,0,0,0,0,0,0,0,0,0,0,0,0,0,0,0,0,0,0,0,0,0,0,0,0,0,0,0,0,0,0,0,0,0,0,0,0,0,0,0,0,0,0,0,0,0,0,0,0,0,0,0,0,0,0,0,0,0,0,0,0,0,0,0,0,0,0,0,0,0,0,0,0,0,0,0,0,0,0,0,0,0,0,0,0,0,0,0,0,0,0,0,0,0,0,0,0,0,0,0,0,0,0,0,0,0,0,0,0,0,0,0,0,0,0,0,0,0,0,0,0,0,0,0,0,0,0,0,0,0,0,0,0,0,0,0,0,0,0,-134.238602,71.617301,1.44,0.75,1,-13.157969,-1.330156,7,6,30,3.859296,0.466667,0.259115,248,223,0.142857,2.142857,30,22.324887,0.532628
1bnkA.pdb_A_ALA_259,5.317049,0,6.112911,0,-179.627177,1,-1.246743,0,0,185.740088,5,3.396062,-99.792876,-75.283886,-0,-0,0,0,0,0,0,0,0,0,0,0,0,-0,0,0,0,0,0,0,0,0,0,0,0,-0,0,-0,0,0,-0,0,0,0,0,0,0,0,0,0,0,0,0,0,0,0,0,0,0,0,0,-0,0,-0,0,0,0,0,0,0,0,0,0,0,-0,0,0,0,0,0,0,0,0,0,0,0,0,0,-0,0,0,0,0,0,0,0,0,0,0,-0,-0,0,0,0,0,0,0,0,0,0,0,0,0,0,0,0,0,0,0,0,0,0,0,0,0,-0,0,-0,0,0,0,0,0,0,0,0,0,0,0,0,0,-0,0,0,0,0,0,0,0,0,0,0,0,0,0,0,-0,0,0,0,0,0,0,0,0,0,0,-0,-0,-0,0,0,-0.018597,1.220583,20.656912,0.811526,0.116378,-18.593925,1.187262,1.001494,0.818413,1.244552,0.854425,0.587268,1.311517,5.308771,2.967589,-0.33376,0.989292,0.339368,1.113059,0.929321,0.765845,0.934695,0.940889,0.777864,0.71793,0.601785,1.226187,0.222308,1.244552,1.276932,1.167052,1.244552,1.105838,1.152811,0,1.040381,0.864082,0.5808,0.808394,0.999734,0.900071,1.013344,0.765555,1.306739,1.017465,1.006686,0.866061,0.848717,0.968917,0.843399,0.717426,0.602533,1.237925,1.37337,1.221322,1.187137,1.394188,1.022778,0.861589,0.630023,0.455699,0.27854,0.480227,0.976527,0.403567,0.810202,0.849742,0.412912,1.379976,0.688147,0.907547,0.806181,0.996904,0.495782,0.610322,1.313189,1.292853,1.244552,1.259071,0.851615,1.389245,0.434192,1.039778,1.318141,1.354321,0.688035,0.716268,0.979815,0.881761,0.713771,1.073021,1.244552,0,0.926019,0.873667,0.884072,0.800507,0.725682,0.456671,0.400768,0.351509,0.24214,0.24985,0.813685,0,0.505879,0.521427,0.538172,0.588196,0.966862,0.703983,1.146696,1.107682,1.240387,1.248204,0.816452,0.84053,0.847464,0.843442,1.420875,1.09491,1.439355,0.977971,0.864293,0.869962,0.532601,0.391822,0.72174,0.612566,0.705282,2.153192,2.067326,1.238114,0.850567,0.527892,1.624267,0.808223,0.97389,1.283218,1.167616,1.069764,1.141017,1.491806,1.753625,1.24348,1.24507,1.279588,0.855317,1.794427,?,1.75852,1.451302,1.164203,1.024276,1.193617,1.027649,0.875671,0.829895,1.253985,1.292148,1.455049,0.844014,0.815187,-216.83,-38.925,5,0.025,0.9,3.005,31.45,35.5,0.5,51.594469,12.254495,9.6,0.035,-0.865,0.045,5.948,0.030113,13.5785,10.5995,7.447,20.0515,33.5295,24.2655,18.588,10.848,-0.004899,0.000011,-0.001153,0.00088,0.000455,-0.000197,0.099755,1.3204,0,12.6405,32.162,19.577,31.4,37.593,7.091,3.00115,0.569,0.224155,7.5545,13.4525,9.1185,10.424,37.719,31.832,22.4055,11.5855,-0.00217,0.000046,-0.000313,10.326,59.515,13.8485,14.7975,10.2085,5.633,5.8755,10.6875,12.2375,1.7389,-122.7927,0.29156,0.000001,3.6372,32.8855,63.705,22.3115,19.9805,1.0046,0.27048,0.362785,0.73045,0.000067,0.000049,-0.294695,2.7958,0.000002,0.396035,0.86715,0.5035,0.43026,2.6806,31.3935,61.58,44.2395,-0.000045,-0.000078,0,26.177,19.559,15.216,9.5575,5.692,2.0472,1.2833,0.6343,0.18815,0.09482,1.2302,0,1.76955,1.5181,1.46935,2.14735,12.953,12.8075,30.541,0.19149,0.385855,0.21386,19.052,-1.4197,0.25505,-0.62875,62.735,13.795,59.625,6.9835,7.665,13.9285,12.441,16.1675,11.6985,1.81545,0.74445,0.21649,0.12828,-0.003175,0.229625,1.93455,0.94865,106.95,31.144,1.23465,1.03025,0.40673,0.37596,0.502,0.35813,0.000792,0.000489,0,-0.06507,0.85965,0,0.46652,0.6389,0.444335,0.38638,0.80135,1.4144,13.948,125.925,-0.000225,-0,-0.000134,144.885,252.705,2137249.568812,-11843.70975,748575.2188,0.138,-8.64,174.2299,23783.119,34896.5,4,730,78,1363.2,0.0693,-6.055,-0.26415,682.408092,0.063883,3218.348913,2592.22432,1681.212379,9903.115026,27442.018098,18072.507621,11676.126552,4935.156576,0.000382,0,0.000021,0.000013,0.000004,0.000001,0.169481,29.599169,0,3073.171001,25354.9127,17207.282458,28764.3154,32345.957025,1347.800552,189.172989,10.442516,0.708909,1198.105927,3856.845203,2067.948141,2927.726336,33440.835582,27675.823088,16783.175857,5616.847354,0.000075,0,0.000002,1711.988844,54954.663125,3738.402575,5350.95357,3956.048963,1899.126519,3512.315145,5703.437812,3503.216888,175.652375,406651.528573,2.305234,0,183.626224,37943.059702,102161.79735,14048.21286,8946.528622,50.148025,3.387335,1.933484,8.224889,0,0,2.322256,106.932361,0,3.386887,10.828015,3.598368,6.068727,224.74901,21478.553682,99527.4434,66341.50996,0,0,0,16646.896672,9868.200065,5852.30184,2753.831147,1075.452172,217.256029,94.854991,23.82472,2.947859,0.644108,46.929916,0,179.009625,116.574899,102.24663,215.289661,3669.027921,6031.8202,17382.837724,0.692026,2.378615,0.731132,10151.743888,54.526702,1.855252,10.751311,61088.799723,3655.61982,53172.452858,1015.247263,1403.23155,4811.057114,7255.280175,17777.540487,4348.01659,103.809246,16.278002,0.420107,0.15061,0.000166,1.409374,183.541785,8.763448,332995.242,21331.646784,21.761571,19.513244,3.575169,2.849307,2.848554,1.13139,0.00001,0.000004,0,0.113389,6.395383,0,1.771236,5.392252,3.527895,3.143167,10.697173,41.726356,4674.839576,447111.8235,0.000001,0,0,574380.64515,1824201.5835,0.00083,-0.000468,0.0011,0.000169,-0.000656,0.001516,0.000918,0.000853,0.00119,0.000924,0.000072,0.001227,0.000186,0.000036,-0.000592,0.000773,0.000416,0.000979,0.000888,0.000804,0.001043,0.00112,0.000921,0.000856,0.000653,0.001141,0.000339,0.00119,0.001343,0.001564,0.00119,0.000941,0.001501,0,0.000816,0.000956,0.00069,0.000959,0.001104,0.000855,0.000989,0.000527,0.001816,0.000901,0.001044,0.000859,0.00095,0.001073,0.000978,0.000849,0.000668,0.001166,0.001456,0.00116,0.000965,0.001919,0.00084,0.000923,0.000628,0.000535,0.00032,0.000272,0.001254,0.000756,0.000773,0.000946,0.000403,0.001673,0.000792,0.001015,0.000851,0.001036,0.000504,0.000857,0.001799,0.001495,0.00119,0.001184,0.000936,0.001655,0.000415,0.001271,0.001523,0.001593,0.00075,0.000646,0.000944,0.001005,0.000827,0.00094,0.00119,0,0.000932,0.000801,0.000904,0.00091,0.000902,0.000586,0.000623,0.000469,0.000322,0.000221,0.001074,0,0.000399,0.000543,0.000582,0.000919,0.001073,0.000812,0.001446,0.001113,0.001184,0.001178,0.000866,0.000918,0.000986,0.000927,0.001981,0.001006,0.001982,0.000882,0.000812,0.000979,0.000522,0.000383,0.00078,0.000607,0.000693,0.002998,0.002861,0.001177,0.000933,0.000545,0.002014,0.000925,0.000937,0.001498,0.00147,0.0012,0.001313,0.001763,0.002037,0.001166,0.001264,0.001216,0.000945,0.002289,-9999,0.002202,0.001559,0.001329,0.001277,0.001324,0.001167,0.000791,0.000938,0.001201,0.001214,0.001447,0.000937,0.000898,659292.174635,-91.863,181597.2933,0.044,-0.27,50.27365,5468.8405,9052.5,1,200,2,342.528,0.00665,0.00865,-0.21285,162.190064,0.020265,810.527822,633.839501,420.844864,2753.933165,8222.77458,5220.649528,3343.219092,1228.742112,0.000094,0,0.000005,0.000003,0.000001,0,0.039804,11.08357,0,669.466161,6970.727556,4577.396255,8513.796,9250.88544,329.781137,56.08279,2.065186,0.324233,300.548228,1059.868665,521.386711,801.167792,9385.61877,8009.24952,4780.997618,1428.306782,0.000019,0,0,426.505104,22593.0843,847.652836,1466.37306,943.54103,453.152318,802.258396,790.158937,1063.646788,75.167083,104514.92065,0.639114,0,64.761437,10369.784715,28797.2082,3675.953494,2399.598108,15.611283,0.976087,0.747587,2.602886,0,0,0.637263,38.037139,0,0.964195,3.508576,1.198149,1.598889,54.578624,5483.973547,28148.218,18424.424565,0,0,0,4176.095341,2302.28989,1503.447312,705.477305,300.019628,65.233414,34.252945,7.553625,0.926131,0.143305,15.422279,0,29.034953,28.564873,25.748449,67.275831,1087.067572,1698.953297,6016.638082,0.178116,0.595617,0.178327,2670.633152,14.875191,0.533514,2.943305,25422.7314,915.96041,22101.19875,258.976114,364.217805,1363.795149,1562.241252,3759.07309,1134.462037,26.771715,3.974693,0.175495,0.06024,0.00004,0.385745,42.738079,3.830819,93544.887,5410.055384,7.514944,6.13246,1.004119,0.821176,1.090198,0.513021,0.000002,0.000001,0,0.031403,3.165369,0,0.870578,1.746082,1.08599,0.969064,3.130394,12.158041,1178.633896,123980.718,0,0,0,158620.098,494119.1406,-9999,-9999,-9999,-9999,-9999,-9999,-9999,-9999,-9999,-9999,-9999,-9999,-9999,-9999,-9999,-9999,-9999,-9999,-9999,-9999,-9999,-9999,-9999,-9999,-9999,-9999,-9999,-9999,-9999,-9999,-9999,-9999,-9999,-9999,-9999,-9999,-9999,-9999,-9999,-9999,-9999,-9999,-9999,-9999,-9999,-9999,-9999,-9999,-9999,-9999,-9999,-9999,-9999,-9999,-9999,-9999,-9999,-9999,-9999,-9999,-9999,-9999,-9999,-9999,-9999,-9999,-9999,-9999,-9999,-9999,-9999,-9999,-9999,-9999,-9999,-9999,-9999,-9999,-9999,-9999,-9999,-9999,-9999,-9999,-9999,-9999,-9999,-9999,-9999,-9999,-9999,-9999,-9999,-9999,-9999,-9999,-9999,-9999,-9999,-9999,-9999,-9999,-9999,-9999,-9999,-9999,-9999,-9999,-9999,-9999,-9999,-9999,-9999,-9999,-9999,-9999,-9999,-9999,-9999,-9999,-9999,-9999,-9999,-9999,-9999,-9999,-9999,-9999,-9999,-9999,-9999,-9999,-9999,-9999,-9999,-9999,-9999,-9999,-9999,-9999,-9999,-9999,-9999,-9999,-9999,-9999,-9999,-9999,-9999,-9999,-9999,-9999,-9999,-9999,-9999,-9999,-9999,-9999,-9999,-9999,-9999,-9999,2671.561961,-14.804637,935.719024,0.000173,-0.0108,0.217787,29.728899,43.620625,0.005,0.9125,0.0975,1.704,0.000087,-0.007569,-0.00033,0.85301,0.00008,4.022936,3.24028,2.101515,12.378894,34.302523,22.590635,14.595158,6.168946,0,0,0,0,0,0,0.000212,0.036999,0,3.841464,31.693641,21.509103,35.955394,40.432446,1.684751,0.236466,0.013053,0.000886,1.497632,4.821057,2.584935,3.659658,41.801044,34.594779,20.97897,7.021059,0,0,0,2.139986,68.693329,4.673003,6.688692,4.945061,2.373908,4.390394,7.129297,4.379021,0.219565,508.314411,0.002882,0,0.229533,47.428825,127.702247,17.560266,11.183161,0.062685,0.004234,0.002417,0.010281,0,0,0.002903,0.133665,0,0.004234,0.013535,0.004498,0.007586,0.280936,26.848192,124.409304,82.926887,0,0,0,20.808621,12.33525,7.315377,3.442289,1.344315,0.27157,0.118569,0.029781,0.003685,0.000805,0.058662,0,0.223762,0.145719,0.127808,0.269112,4.586285,7.539775,21.728547,0.000865,0.002973,0.000914,12.68968,0.068158,0.002319,0.013439,76.361,4.569525,66.465566,1.269059,1.754039,6.013821,9.0691,22.221926,5.435021,0.129762,0.020348,0.000525,0.000188,0,0.001762,0.229427,0.010954,416.244052,26.664558,0.027202,0.024392,0.004469,0.003562,0.003561,0.001414,0,0,0,0.000142,0.007994,0,0.002214,0.00674,0.00441,0.003929,0.013371,0.052158,5.843549,558.889779,0,0,0,717.975806,2280.251979,-9999,-9999,-9999,-9999,-9999,-9999,-9999,-9999,-9999,-9999,-9999,-9999,-9999,-9999,-9999,-9999,-9999,-9999,-9999,-9999,-9999,-9999,-9999,-9999,-9999,-9999,-9999,-9999,-9999,-9999,-9999,-9999,-9999,-9999,-9999,-9999,-9999,-9999,-9999,-9999,-9999,-9999,-9999,-9999,-9999,-9999,-9999,-9999,-9999,-9999,-9999,-9999,-9999,-9999,-9999,-9999,-9999,-9999,-9999,-9999,-9999,-9999,-9999,-9999,-9999,-9999,-9999,-9999,-9999,-9999,-9999,-9999,-9999,-9999,-9999,-9999,-9999,-9999,-9999,-9999,-9999,-9999,-9999,-9999,-9999,-9999,-9999,-9999,-9999,-9999,-9999,-9999,-9999,-9999,-9999,-9999,-9999,-9999,-9999,-9999,-9999,-9999,-9999,-9999,-9999,-9999,-9999,-9999,-9999,-9999,-9999,-9999,-9999,-9999,-9999,-9999,-9999,-9999,-9999,-9999,-9999,-9999,-9999,-9999,-9999,-9999,-9999,-9999,-9999,-9999,-9999,-9999,-9999,-9999,-9999,-9999,-9999,-9999,-9999,-9999,-9999,-9999,-9999,-9999,-9999,-9999,-9999,-9999,-9999,-9999,-9999,-9999,-9999,-9999,-9999,-9999,-9999,-9999,-9999,-9999,-9999,-9999,15926767.617624,2336.993611,1245909.509983,0,0.001372,0.076126,1659.809106,2825.20489,0.000035,1.25485,0.015203,4.104132,0.000002,0.000297,0.000002,1.060674,0,23.196487,15.764563,7.16154,232.730399,1771.36852,790.848117,340.77161,64.055792,0,0,0,0,0,0,0,0.002319,0,22.210951,1695.519735,803.31479,2030.577361,2507.216774,4.326584,0.089039,0.000346,0.000002,3.371706,34.842577,10.222833,20.867518,2633.059669,1809.113373,703.114362,79.604383,0,0,0,6.461982,11859.99435,32.444285,77.24632,46.802775,12.012469,34.555596,96.487213,33.250086,0.174183,382973.611421,0.000012,0,0.090338,3578.591295,24303.383471,471.205361,189.158339,0.007565,0.000032,0.00001,0.000158,0,0,0.000013,0.032462,0,0.000028,0.000279,0.000033,0.00009,0.124918,1058.492501,23138.347558,10875.131376,0,0,0,630.094974,231.32367,77.247872,18.129279,3.071104,0.150276,0.036675,0.002395,0.000042,0.000002,0.007647,0,0.196614,0.054599,0.038163,0.16702,32.26758,107.361306,785.433814,0.000001,0.000012,0.000001,239.944158,0.00694,0.000008,0.000271,15317.265221,30.776392,11349.082303,2.404241,4.935092,62.521631,177.043641,860.5988,48.620533,0.03075,0.00073,0.000001,0,0,0.000005,0.086248,0.000276,264577.294849,1047.613784,0.001226,0.000895,0.000036,0.000024,0.000024,0.000008,0,0,0,0,0.000201,0,0.000015,0.000091,0.000033,0.000026,0.000288,0.004078,50.095736,473623.600754,0,0,0,775309.797154,7830590.505882,0,0,0,0,0,0,0,0,0,0,0,0,0,0,0,0,0,0,0,0,0,0,0,0,0,0,0,0,0,0,0,0,0,0,0,0,0,0,0,0,0,0,0,0,0,0,0,0,0,0,0,0,0,0,0,0,0,0,0,0,0,0,0,0,0,0,0,0,0,0,0,0,0,0,0,0,0,0,0,0,0,0,0,0,0,0,0,0,0,0,0,0,0,0,0,0,0,0,0,0,0,0,0,0,0,0,0,0,0,0,0,0,0,0,0,0,0,0,0,0,0,0,0,0,0,0,0,0,0,0,0,0,0,0,0,0,0,0,0,0,0,0,0,0,0,0,0,0,0,0,0,0,0,0,0,0,0,0,0,0,0,0,71,1.8,6.01,0.05,19.2,-433.66,0.07,-1.73,0.09,62.9,-77.85,24.50899,0,0,0,0,0,0,0,0,0,0,0,0,0,0,0,0,0,0,0,0,0,0,0,0,0,0,0,0,0,0,0,0,0,0,0,0,0,0,0,0,0,0,0,0,0,0,0,0,0,0,0,0,0,0,0,0,0,0,0,0,0,0,0,0,0,0,0,0,0,0,0,0,0,0,0,0,0,0,0,0,0,0,0,0,0,0,0,0,0,0,0,0,0,0,0,0,0,0,0,0,0,0,0,0,0,0,0,0,0,0,0,0,0,0,0,0,0,0,0,0,0,0,0,0,0,0,0,0,0,0,0,0,0,0,0,0,0,0,0,0,0,0,0,0,0,0,0,0,0,0,0,0,0,0,0,0,0,0,0,0,0,0,0,0,0,0,0,0,0,0,0,0,0,0,0,0,0,0,0,0,0,0,0,0,0,0,0,0,0,0,0,0,0,0,0,0,0,0,0,0,0,0,0,0,0,0,0,0,0,0,0,0,0,0,0,0,0,0,0,0,0,0,0,0,0,0,0,0,0,0,0,0,0,0,0,0,0,0,0,0,0,0,0,0,0,0,0,0,0,0,0,0,0,0,0,0,0,0,0,0,0,0,0,0,0,0,0,0,0,0,0,0,0,0,0,0,0,0,0,0,0,0,0,0,0,0,0,0,0,0,0,0,0,0,0,0,0,0,0,0,0,0,0,0,0,0,0,0,0,0,0,0,0,0,0,0,0,0,0,0,0,0,0,0,198986.047467,6060.6225,188060.9956,0.0025,3.24,36.1201,3956.41,5041,1,100,1,368.64,0.0049,2.9929,0.0081,141.514816,0.003627,737.502649,449.397601,221.831236,1608.250609,4496.909481,2355.257961,1382.054976,470.716416,0.000096,0,0.000005,0.000003,0.000001,0,0.039804,6.973825,0,639.128961,4137.576976,1533.035716,3943.84,5652.934596,201.129124,36.027605,1.295044,0.200982,228.281881,723.879025,332.588169,434.639104,5690.891844,4053.104896,2008.025721,536.895241,0.000019,0,0,426.505104,14168.1409,767.123809,875.864025,416.853889,126.922756,138.086001,456.890625,599.025625,12.095093,60312.188693,0.340029,0,52.916895,4325.824441,16233.3081,1991.212129,1596.881521,4.036885,0.292638,0.526452,2.134229,0,0,0.347381,31.265991,0,0.627375,3.007796,1.014049,0.740495,28.742465,3942.207369,15168.3856,7828.533441,0,0,0,2740.941316,1530.217924,926.106624,365.383225,129.595456,16.764111,6.587436,1.609346,0.141602,0.035963,6.053568,0,12.525229,9.21851,8.635958,18.444448,671.120836,656.128225,3731.010724,0.146674,0.595536,0.182944,1451.914816,8.062192,0.260202,1.581306,15742.7209,761.2081,14220.5625,195.077089,235.0089,776.012449,619.113924,1045.552225,547.419609,13.183435,2.216823,0.187472,0.065823,0.00004,0.210911,14.969935,3.599747,45753.21,3879.794944,6.097442,4.24566,0.661717,0.565384,1.008016,0.513028,0.000003,0.000001,0,0.016936,2.955992,0,0.870564,1.632773,0.789734,0.597158,2.568647,8.002109,778.186816,63428.4225,0,0,0,83966.6529,255439.2681,0,0,0,0,0,0,0,0,0,0,0,0,0,0,0,0,0,0,0,0,0,0,0,0,0,0,0,0,0,0,0,0,0,0,0,0,0,0,0,0,0,0,0,0,0,0,0,0,0,0,0,0,0,0,0,0,0,0,0,0,0,0,0,0,0,0,0,0,0,0,0,0,0,0,0,0,0,0,0,0,0,0,0,0,0,0,0,0,0,0,0,0,0,0,0,0,0,0,0,0,0,0,0,0,0,0,0,0,0,0,0,0,0,0,0,0,0,0,0,0,0,0,0,0,0,0,0,0,0,0,0,0,0,0,0,0,0,0,0,0,0,0,0,0,0,0,0,0,0,0,0,0,0,0,0,0,0,0,0,0,0,0,198986.047467,6060.6225,188060.9956,0.0025,3.24,36.1201,3956.41,5041,1,100,1,368.64,0.0049,2.9929,0.0081,141.514816,0.003627,737.502649,449.397601,221.831236,1608.250609,4496.909481,2355.257961,1382.054976,470.716416,0.000096,0,0.000005,0.000003,0.000001,0,0.039804,6.973825,0,639.128961,4137.576976,1533.035716,3943.84,5652.934596,201.129124,36.027605,1.295044,0.200982,228.281881,723.879025,332.588169,434.639104,5690.891844,4053.104896,2008.025721,536.895241,0.000019,0,0,426.505104,14168.1409,767.123809,875.864025,416.853889,126.922756,138.086001,456.890625,599.025625,12.095093,60312.188693,0.340029,0,52.916895,4325.824441,16233.3081,1991.212129,1596.881521,4.036885,0.292638,0.526452,2.134229,0,0,0.347381,31.265991,0,0.627375,3.007796,1.014049,0.740495,28.742465,3942.207369,15168.3856,7828.533441,0,0,0,2740.941316,1530.217924,926.106624,365.383225,129.595456,16.764111,6.587436,1.609346,0.141602,0.035963,6.053568,0,12.525229,9.21851,8.635958,18.444448,671.120836,656.128225,3731.010724,0.146674,0.595536,0.182944,1451.914816,8.062192,0.260202,1.581306,15742.7209,761.2081,14220.5625,195.077089,235.0089,776.012449,619.113924,1045.552225,547.419609,13.183435,2.216823,0.187472,0.065823,0.00004,0.210911,14.969935,3.599747,45753.21,3879.794944,6.097442,4.24566,0.661717,0.565384,1.008016,0.513028,0.000003,0.000001,0,0.016936,2.955992,0,0.870564,1.632773,0.789734,0.597158,2.568647,8.002109,778.186816,63428.4225,0,0,0,83966.6529,255439.2681,0,0,0,0,0,0,0,0,0,0,0,0,0,0,0,0,0,0,0,0,0,0,0,0,0,0,0,0,0,0,0,0,0,0,0,0,0,0,0,0,0,0,0,0,0,0,0,0,0,0,0,0,0,0,0,0,0,0,0,0,0,0,0,0,0,0,0,0,0,0,0,0,0,0,0,0,0,0,0,0,0,0,0,0,0,0,0,0,0,0,0,0,0,0,0,0,0,0,0,0,0,0,0,0,0,0,0,0,0,0,0,0,0,0,0,0,0,0,0,0,0,0,0,0,0,0,0,0,0,0,0,0,0,0,0,0,0,0,0,0,0,0,0,0,0,0,0,0,0,0,0,0,0,0,0,0,0,0,0,0,0,0,-143.274307,-166.710035,1.29,0.9,0.78,-28.680099,-1.182779,6,12,47,3.623116,0.469697,0.276006,509,609,0.166667,2.129032,47,98.223423,0.42649
1bnkA.pdb_A_GLY_87,4.828463,0,-7.383882,20,20.26545,0.5,-0.498313,0,0,-27.649331,9,18.459704,-50.663625,-31.591096,-420.86,-148.03,7,0.02,-0.4,5.97,19.93,57,1,69.123329,24.738391,19.48,2.23,-5.36,0.3,10.515,0.019698,24.402,18.851,13.841,22.384,30.754,29.559,26.958,16.404,-0.011027,0.000006,-0.002307,0.001199,0.000343,-0.000393,0.19951,1.3395,0.080782,24.875,63.976,33.469,40.5,22.275,4.858,2.1141,0.61532,0.080782,14.888,22.817,16.352,14.813,27.778,39.967,36.698,19.676,-0.004576,0.000014,-0.000627,20.652,0.543,27.697,29.595,20.417,12.739,15.366,26.554,25.507,14.618,-206.358,0.38251,0.000002,1.0263,58.563,59.316,36.558,35.777,1.2243,0.32404,0.17613,0.72247,0.000134,0.000099,-0.4186,0.50727,0.000005,0.65721,0.66509,0.17656,0.65363,4.999,57.272,63.956,64.8,-0.000118,-0.000157,0,20.693,19.084,18.211,16.686,14.027,10.345,10.186,3.5215,0.20888,0,2.4604,0,3.5391,3.0362,2.9387,4.2947,25.906,23.165,15.385,0.33965,0.7484,0.42772,29.607,-2.1357,0.23223,-0.88624,-2.657,27.59,0.44157,13.967,15.33,27.915,26.297,50.688,26.797,3.9425,0.71885,-0.013718,0.005307,-0.006351,0.3307,3.1456,0.19951,131.11,57.065,0.81379,1.048,0.12783,0,0.17993,0,0.001707,0.000804,0,-0.087906,0,0,0.19951,0.17993,0,0.12783,0.4388,1.6615,24.735,166.34,-0.000454,-0,-0.000184,193.69,357.74,-0.02439,1.308291,79.807095,0.607156,0.048482,2.616537,1.343603,0.335369,0.704857,1.386685,0.608661,0.629493,1.489273,233.762561,15.704338,-1.204015,0.917749,0.116143,1.058502,0.887629,0.768059,0.563863,0.464017,0.50504,0.554618,0.485471,1.536446,0.057731,1.386685,0.96837,0.481065,1.386685,1.182066,0.666695,3.476171,1.07231,0.933222,0.528426,0.555447,0.317367,0.328351,0.377197,0.446257,0.259449,1.04861,0.904297,0.832767,0.64902,0.38516,0.568028,0.626607,0.543243,1.453655,0.243963,1.369119,1.230526,0.006827,1.068945,0.932164,0.685385,0.570327,0.396159,0.606567,1.110546,1.850862,0.72511,0.596713,0.423312,0.221353,0.654145,0.45456,0.703214,0.941318,0.316193,0.393617,0.364673,0.710735,1.386685,1.423204,0.648064,0.142697,0.4572,0.964819,0.571631,0.269009,0.569419,0.69352,0.948321,0.492635,0.557547,1.542221,1.386685,0,0.391032,0.453139,0.567323,0.755881,0.972416,1.228261,1.707283,1.111066,0.162619,0,0.895601,0,0.54503,0.563005,0.591187,0.656861,1.038001,0.647672,0.312581,1.077718,1.3428,1.391842,0.679883,0.676511,0.410557,0.635907,-0.032151,1.14679,0.005717,1.01871,0.912772,0.947216,0.618718,0.647365,0.88245,0.754044,0.385329,-0.079212,0.04884,1.377205,0.656602,0.453294,0.196679,0.530805,0.944695,0.475491,0.664798,0.185113,0,0.30686,0,1.494958,1.132965,1.448145,0.617869,0,?,0.432738,0.229472,0,0.189162,0.365966,0.669798,0.824741,0.586155,1.413155,1.431932,1.12641,0.603589,0.616937,-0,-0,0,0,-0,0,0,0,0,0,0,0,0,-0,0,0,0,0,0,0,0,0,0,0,0,-0,0,-0,0,0,-0,0,0,0,0,0,0,0,0,0,0,0,0,0,0,0,0,0,0,0,0,-0,0,-0,0,0,0,0,0,0,0,0,0,0,-0,0,0,0,0,0,0,0,0,0,0,0,0,0,-0,0,0,0,0,0,0,0,0,0,0,-0,-0,0,0,0,0,0,0,0,0,0,0,0,0,0,0,0,0,0,0,0,0,0,0,0,0,-0,0,-0,-0,0,0,0,0,0,0,0,0,0,0,-0,0,-0,0,0,0,0,0,0,0,0,0,0,0,0,0,0,-0,0,0,0,0,0,0,0,0,0,0,-0,-0,-0,0,0,240158.059266,-7734.5675,271448.3871,0.015,-0.22,43.90935,2708.98525,9861,1.5,164.5,152.5,531.4144,-1.97355,0.1072,0.0705,241.266675,0.005586,1248.003687,784.286429,455.272013,1961.1182,3855.47521,3441.391796,2704.844409,1391.444694,0.00016,0,0.000008,0.000003,0.000001,0,0.079608,2.945842,0,1268.898625,8276.958976,5194.890835,5854.68,3142.768613,151.831932,17.603159,1.308263,0.031055,461.773652,1157.768805,657.072416,639.284641,4268.186923,5565.904338,4384.732087,1641.391596,0.00003,0,0.000001,852.999882,51.103631,1563.703377,1721.763112,1626.683641,838.920476,1268.61696,3269.19571,1177.377613,233.336901,121007.701808,0.504098,0,8.918906,11309.715842,15795.55422,3803.402925,2919.4032,6.270497,0.509018,0.131583,1.623318,0,0,0.551706,3.581986,0,0.838758,1.371748,0.212896,1.099543,64.410865,7281.304356,16652.5435,16183.7676,0,0,0,2300.347692,1874.38277,1049.654723,672.454143,380.531469,164.793781,116.15707,16.429382,0.306552,0,9.978767,0,112.979043,58.619306,47.726104,75.863728,1549.580343,1522.183733,1231.861565,0.21929,0.8664,0.274417,2728.891993,13.649793,0.263625,2.54958,-257.666959,1522.4162,41.443486,410.259674,508.71072,1520.544007,3399.110774,9472.9536,1865.821516,35.149753,1.881949,-0.003953,0.001268,0.00006,0.34069,51.905703,0.345159,66611.7466,7224.571662,2.291348,2.911134,0.214946,0,0.16854,0,0.000004,0.000001,0,0.025298,0,0,0.152782,0.377931,0,0.13853,0.826949,7.387694,1417.352603,98606.352,0,0,0,128500.72515,436848.8349,0.000525,-0.096994,0.002151,0.000128,0.001166,0.002463,0.000773,0.001556,0.002381,0.001293,0.000198,0.002397,-0.148885,-0.062307,-0.001534,0.001487,0.000183,0.001737,0.001608,0.001606,0.00129,0.000867,0.001079,0.001261,0.001411,0.002576,0.000096,0.002381,0.001593,0.000834,0.002381,0.002124,0.000644,0.007205,0.001821,0.001932,0.001512,0.001133,0.000596,0.000679,0.000414,0.000532,0.000116,0.001709,0.001498,0.001711,0.001353,0.000829,0.001163,0.001408,0.001444,0.002491,0.00015,0.002321,0.001931,0.000005,0.001909,0.001901,0.002221,0.002218,0.001139,0.001857,0.00214,0.003992,0.001487,0.001258,0.0011,0.000297,0.001574,0.000952,0.001503,0.001627,0.000498,0.001003,0.000351,0.00117,0.002381,0.002396,0.001356,0.000207,0.001466,0.001546,0.000702,0.000356,0.001197,0.001342,0.001691,0.001038,0.001321,0.002769,0.002381,0,0.000825,0.001094,0.001059,0.001582,0.002207,0.002701,0.003502,0.002539,0.000376,0,0.001621,0,0.003114,0.002135,0.002061,0.002173,0.002063,0.001209,0.000428,0.001954,0.002325,0.002386,0.001491,0.001411,0.000829,0.001351,-0.000022,0.001878,0.000004,0.001781,0.001699,0.00198,0.002426,0.001845,0.002132,0.001487,0.000741,-0.000043,0.000056,0.002355,0.001381,0.00128,0.000163,0.001171,0.00169,0.000513,0.000948,0.000421,0,0.000298,0,0.002531,0.00201,0.00251,0.001268,0,-9999,0.000201,0.000455,0,0.000272,0.000406,0.001182,0.001451,0.001278,0.002336,0.002478,0.001752,0.001283,0.00135,417132.464298,-19056.64205,355298.4292,0.0333,0.48,81.69945,4603.92965,16501.5,2,280,5.5,669.4302,-5.3297,-15.142,-0.552,312.206122,0.008894,1438.436895,1148.685685,840.231746,3404.181104,6367.600323,6118.446969,4923.043002,2656.439154,0.000211,0,0.000011,0.000004,0.000001,0,0.089872,4.754381,0.006665,1493.44525,14078.430608,10035.227818,10052.03925,4994.01045,261.843771,23.453931,2.083289,0.020635,569.748872,1520.239667,1038.752624,1140.489902,7254.696926,9517.40166,7930.914874,3087.823546,0.00004,0,0.000001,853.010208,59.837514,1925.315409,3021.087195,3338.79201,1878.467462,2857.169406,5390.687709,1814.810297,396.94375,201180.157925,0.849654,0,11.510827,20611.83348,27017.25168,6494.565258,3767.90842,15.447911,1.14147,0.145672,2.037149,0,0,0.923641,4.754971,0,1.17309,1.616967,0.267766,2.551053,113.331329,9815.733536,29056.48992,29420.496,0,0,0,3698.439197,3145.024116,1761.076544,1226.537802,734.004856,300.746737,192.52253,40.932507,1.082938,0,23.272678,0,226.389326,112.418645,91.257949,158.997739,2090.329234,2527.880625,1781.944548,0.312609,1.169573,0.361272,4598.189153,22.861921,0.44852,4.291662,-286.999309,1709.64194,45.144218,523.008282,761.556075,2757.974085,7257.998297,18091.611648,3101.578569,65.586641,4.247721,-0.002535,0.001174,0.000081,0.571198,100.34464,0.309522,118350.3748,9755.37588,2.575889,3.953528,0.35217,0,0.184377,0,0.000005,0.000002,0,0.042134,0,0,0.079608,0.509534,0,0.206426,0.960287,12.3167,2162.717093,168924.9236,0,0,0,217206.87135,743009.8817,-9999,-9999,-9999,-9999,-9999,-9999,-9999,-9999,-9999,-9999,-9999,-9999,-9999,-9999,-9999,-9999,-9999,-9999,-9999,-9999,-9999,-9999,-9999,-9999,-9999,-9999,-9999,-9999,-9999,-9999,-9999,-9999,-9999,-9999,-9999,-9999,-9999,-9999,-9999,-9999,-9999,-9999,-9999,-9999,-9999,-9999,-9999,-9999,-9999,-9999,-9999,-9999,-9999,-9999,-9999,-9999,-9999,-9999,-9999,-9999,-9999,-9999,-9999,-9999,-9999,-9999,-9999,-9999,-9999,-9999,-9999,-9999,-9999,-9999,-9999,-9999,-9999,-9999,-9999,-9999,-9999,-9999,-9999,-9999,-9999,-9999,-9999,-9999,-9999,-9999,-9999,-9999,-9999,-9999,-9999,-9999,-9999,-9999,-9999,-9999,-9999,-9999,-9999,-9999,-9999,-9999,-9999,-9999,-9999,-9999,-9999,-9999,-9999,-9999,-9999,-9999,-9999,-9999,-9999,-9999,-9999,-9999,-9999,-9999,-9999,-9999,-9999,-9999,-9999,-9999,-9999,-9999,-9999,-9999,-9999,-9999,-9999,-9999,-9999,-9999,-9999,-9999,-9999,-9999,-9999,-9999,-9999,-9999,-9999,-9999,-9999,-9999,-9999,-9999,-9999,-9999,-9999,-9999,-9999,-9999,-9999,-9999,800.526864,-25.781892,904.827957,0.00005,-0.000733,0.146365,9.029951,32.87,0.005,0.548333,0.508333,1.771381,-0.006579,0.000357,0.000235,0.804222,0.000019,4.160012,2.614288,1.517573,6.537061,12.851584,11.471306,9.016148,4.638149,0.000001,0,0,0,0,0,0.000265,0.009819,0,4.229662,27.589863,17.316303,19.5156,10.475895,0.506106,0.058677,0.004361,0.000104,1.539246,3.859229,2.190241,2.130949,14.22729,18.553014,14.615774,5.471305,0,0,0,2.843333,0.170345,5.212345,5.73921,5.422279,2.796402,4.228723,10.897319,3.924592,0.77779,403.359006,0.00168,0,0.02973,37.699053,52.651847,12.67801,9.731344,0.020902,0.001697,0.000439,0.005411,0,0,0.001839,0.01194,0,0.002796,0.004572,0.00071,0.003665,0.214703,24.271015,55.508478,53.945892,0,0,0,7.667826,6.247943,3.498849,2.241514,1.268438,0.549313,0.38719,0.054765,0.001022,0,0.033263,0,0.376597,0.195398,0.159087,0.252879,5.165268,5.073946,4.106205,0.000731,0.002888,0.000915,9.096307,0.045499,0.000879,0.008499,-0.85889,5.074721,0.138145,1.367532,1.695702,5.06848,11.330369,31.576512,6.219405,0.117166,0.006273,-0.000013,0.000004,0,0.001136,0.173019,0.001151,222.039155,24.081906,0.007638,0.009704,0.000716,0,0.000562,0,0,0,0,0.000084,0,0,0.000509,0.00126,0,0.000462,0.002756,0.024626,4.724509,328.68784,0,0,0,428.33575,1456.162783,-9999,-9999,-9999,-9999,-9999,-9999,-9999,-9999,-9999,-9999,-9999,-9999,-9999,-9999,-9999,-9999,-9999,-9999,-9999,-9999,-9999,-9999,-9999,-9999,-9999,-9999,-9999,-9999,-9999,-9999,-9999,-9999,-9999,-9999,-9999,-9999,-9999,-9999,-9999,-9999,-9999,-9999,-9999,-9999,-9999,-9999,-9999,-9999,-9999,-9999,-9999,-9999,-9999,-9999,-9999,-9999,-9999,-9999,-9999,-9999,-9999,-9999,-9999,-9999,-9999,-9999,-9999,-9999,-9999,-9999,-9999,-9999,-9999,-9999,-9999,-9999,-9999,-9999,-9999,-9999,-9999,-9999,-9999,-9999,-9999,-9999,-9999,-9999,-9999,-9999,-9999,-9999,-9999,-9999,-9999,-9999,-9999,-9999,-9999,-9999,-9999,-9999,-9999,-9999,-9999,-9999,-9999,-9999,-9999,-9999,-9999,-9999,-9999,-9999,-9999,-9999,-9999,-9999,-9999,-9999,-9999,-9999,-9999,-9999,-9999,-9999,-9999,-9999,-9999,-9999,-9999,-9999,-9999,-9999,-9999,-9999,-9999,-9999,-9999,-9999,-9999,-9999,-9999,-9999,-9999,-9999,-9999,-9999,-9999,-9999,-9999,-9999,-9999,-9999,-9999,-9999,-9999,-9999,-9999,-9999,-9999,-9999,572978.89895,2557.638396,437321.748786,0,0.000016,0.012025,70.43516,616.479127,0.000013,0.170463,0.19981,1.665317,0.000739,0.000612,0,0.371602,0,10.196058,3.975683,1.314283,25.499393,89.566455,74.893645,47.636671,15.254102,0,0,0,0,0,0,0,0.000068,0,10.771041,454.75267,204.578977,214.434923,63.464969,0.160036,0.001955,0.00001,0,1.380084,8.929719,2.775912,2.52014,121.032784,192.253763,124.122677,19.461349,0,0,0,4.812189,0.024644,16.380573,19.384729,21.815184,7.189932,16.434462,82.836605,8.832061,0.610193,92083.400984,0.000002,0,0.00051,852.621567,1587.673505,91.387135,55.645558,0.000253,0.000002,0,0.000016,0,0,0.000002,0.000084,0,0.000004,0.000011,0,0.000007,0.027289,342.617807,1739.485365,1746.003893,0,0,0,33.128036,24.377609,6.620468,2.776132,0.921959,0.223511,0.148928,0.0027,0.000001,0,0.000595,0,0.173563,0.033953,0.021252,0.04621,15.112308,16.058107,9.139468,0,0.000004,0,47.130314,0.001156,0,0.000041,0.647461,15.329042,0.016111,1.152224,1.797319,14.625031,114.554645,735.993032,23.186524,0.009211,0.000023,0,0,0,0.000001,0.02091,0.000001,28398.553557,339.461334,0.000032,0.000051,0,0,0,0,0,0,0,0,0,0,0,0.000001,0,0,0.000004,0.000322,12.592636,61405.231451,0,0,0,103327.225562,1211512.639909,0,0,0,0,0,0,0,0,0,0,0,0,0,0,0,0,0,0,0,0,0,0,0,0,0,0,0,0,0,0,0,0,0,0,0,0,0,0,0,0,0,0,0,0,0,0,0,0,0,0,0,0,0,0,0,0,0,0,0,0,0,0,0,0,0,0,0,0,0,0,0,0,0,0,0,0,0,0,0,0,0,0,0,0,0,0,0,0,0,0,0,0,0,0,0,0,0,0,0,0,0,0,0,0,0,0,0,0,0,0,0,0,0,0,0,0,0,0,0,0,0,0,0,0,0,0,0,0,0,0,0,0,0,0,0,0,0,0,0,0,0,0,0,0,0,0,0,0,0,0,0,0,0,0,0,0,0,0,0,0,0,0,57,-0.4,5.97,0.02,19.48,-420.86,2.23,-5.36,0.3,19.93,-148.03,24.738391,0,0,0,0,0,0,0,0,0,0,0,0,0,0,0,0,0,0,0,0,0,0,0,0,0,0,0,0,0,0,0,0,0,0,0,0,0,0,0,0,0,0,0,0,0,0,0,0,0,0,0,0,0,0,0,0,0,0,0,0,0,0,0,0,0,0,0,0,0,0,0,0,0,0,0,0,0,0,0,0,0,0,0,0,0,0,0,0,0,0,0,0,0,0,0,0,0,0,0,0,0,0,0,0,0,0,0,0,0,0,0,0,0,0,0,0,0,0,0,0,0,0,0,0,0,0,0,0,0,0,0,0,0,0,0,0,0,0,0,0,0,0,0,0,0,0,0,0,0,0,0,0,0,0,0,0,0,0,0,0,0,0,0,0,0,0,0,0,0,0,0,0,0,0,0,0,0,0,0,0,0,0,0,0,0,0,0,0,0,0,0,0,0,0,0,0,0,0,0,0,0,0,0,0,0,0,0,0,0,0,0,0,0,0,0,0,0,0,0,0,0,0,0,0,0,0,0,0,0,0,0,0,0,0,0,0,0,0,0,0,0,0,0,0,0,0,0,0,0,0,0,0,0,0,0,0,0,0,0,0,0,0,0,0,0,0,0,0,0,0,0,0,0,0,0,0,0,0,0,0,0,0,0,0,0,0,0,0,0,0,0,0,0,0,0,0,0,0,0,0,0,0,0,0,0,0,0,0,0,0,0,0,0,0,0,0,0,0,0,0,0,0,0,0,70256.675249,21982.455,188658.9122,0.0002,-1.52,35.7006,3076.1955,6441,1,133,1,343.822,-9.3437,5.5208,-0.294,144.381465,0.003331,758.316552,468.466201,235.02018,1460.846992,4081.67088,2976.00012,2046.947898,738.163596,0.000103,0,0.000005,0.000003,0,0,0.039804,7.069747,0,640.854625,4139.375152,2700.847893,5352.075,3556.872,124.976908,25.794134,1.187752,0.090952,228.247928,782.440564,327.726784,431.976706,4035.58784,4910.74529,3235.038794,948.658664,0.000019,0,0,426.505104,166.24488,767.123809,875.864025,416.853889,143.517574,617.02173,596.53561,624.283825,50.83848,74831.085645,0.392647,0,13.802709,7243.65747,14722.82436,2348.705268,1668.603503,6.819596,0.407189,0.222646,1.501509,0,0,0.41796,5.439963,0,0.609181,1.757367,0.306773,1.120387,37.725453,4193.16948,14771.27776,11465.064,0,0,0,2017.050175,1324.983036,963.380111,442.34586,200.838586,51.908107,32.017654,4.467375,0.078602,0,6.053568,0,12.525229,9.21851,8.635958,18.444448,850.23492,1355.24516,1972.0493,0.157207,0.577548,0.182944,1836.847887,10.115957,0.268017,1.894958,-879.12159,761.2081,133.839867,195.077089,235.0089,777.628155,654.321954,3128.767488,651.569055,19.053708,1.986398,-0.008963,0.001362,0.00004,0.252751,27.769671,0.645375,53398.4808,4176.58735,3.554065,3.228259,0.22741,0,0.29926,0,0.000003,0.000001,0,0.020586,0,0,0.332503,0.368227,0,0.232421,1.217363,7.165385,938.29749,74982.7452,0,0,0,98084.616,320298.9316,0,0,0,0,0,0,0,0,0,0,0,0,0,0,0,0,0,0,0,0,0,0,0,0,0,0,0,0,0,0,0,0,0,0,0,0,0,0,0,0,0,0,0,0,0,0,0,0,0,0,0,0,0,0,0,0,0,0,0,0,0,0,0,0,0,0,0,0,0,0,0,0,0,0,0,0,0,0,0,0,0,0,0,0,0,0,0,0,0,0,0,0,0,0,0,0,0,0,0,0,0,0,0,0,0,0,0,0,0,0,0,0,0,0,0,0,0,0,0,0,0,0,0,0,0,0,0,0,0,0,0,0,0,0,0,0,0,0,0,0,0,0,0,0,0,0,0,0,0,0,0,0,0,0,0,0,0,0,0,0,0,0,70256.675249,21982.455,188658.9122,0.0002,-1.52,35.7006,3076.1955,6441,1,133,1,343.822,-9.3437,5.5208,-0.294,144.381465,0.003331,758.316552,468.466201,235.02018,1460.846992,4081.67088,2976.00012,2046.947898,738.163596,0.000103,0,0.000005,0.000003,0,0,0.039804,7.069747,0,640.854625,4139.375152,2700.847893,5352.075,3556.872,124.976908,25.794134,1.187752,0.090952,228.247928,782.440564,327.726784,431.976706,4035.58784,4910.74529,3235.038794,948.658664,0.000019,0,0,426.505104,166.24488,767.123809,875.864025,416.853889,143.517574,617.02173,596.53561,624.283825,50.83848,74831.085645,0.392647,0,13.802709,7243.65747,14722.82436,2348.705268,1668.603503,6.819596,0.407189,0.222646,1.501509,0,0,0.41796,5.439963,0,0.609181,1.757367,0.306773,1.120387,37.725453,4193.16948,14771.27776,11465.064,0,0,0,2017.050175,1324.983036,963.380111,442.34586,200.838586,51.908107,32.017654,4.467375,0.078602,0,6.053568,0,12.525229,9.21851,8.635958,18.444448,850.23492,1355.24516,1972.0493,0.157207,0.577548,0.182944,1836.847887,10.115957,0.268017,1.894958,-879.12159,761.2081,133.839867,195.077089,235.0089,777.628155,654.321954,3128.767488,651.569055,19.053708,1.986398,-0.008963,0.001362,0.00004,0.252751,27.769671,0.645375,53398.4808,4176.58735,3.554065,3.228259,0.22741,0,0.29926,0,0.000003,0.000001,0,0.020586,0,0,0.332503,0.368227,0,0.232421,1.217363,7.165385,938.29749,74982.7452,0,0,0,98084.616,320298.9316,0,0,0,0,0,0,0,0,0,0,0,0,0,0,0,0,0,0,0,0,0,0,0,0,0,0,0,0,0,0,0,0,0,0,0,0,0,0,0,0,0,0,0,0,0,0,0,0,0,0,0,0,0,0,0,0,0,0,0,0,0,0,0,0,0,0,0,0,0,0,0,0,0,0,0,0,0,0,0,0,0,0,0,0,0,0,0,0,0,0,0,0,0,0,0,0,0,0,0,0,0,0,0,0,0,0,0,0,0,0,0,0,0,0,0,0,0,0,0,0,0,0,0,0,0,0,0,0,0,0,0,0,0,0,0,0,0,0,0,0,0,0,0,0,0,0,0,0,0,0,0,0,0,0,0,0,0,0,0,0,0,0,-105.311786,-172.704844,0.56,0.92,1.64,-18.63145,-0.336169,6,7,31,3.929648,0.666667,0.254476,233,235,0.166667,1.5,31,41.674859,0.238095
1bnkA.pdb_A_THR_143,5.087814,-23.312279,-37.920574,24,53.05327,0,-18.270982,-0.799921,-20.608536,-90.973845,17,54.172249,-75.790386,-33.033364,-483.37,46.04,14,0.65,-0.7,5.87,59.44,101,1,129.962635,46.143659,17.15,0.92,-2.09,-1.4,25.56,0.2302,34.433,28.249,23.612,52.305,82.367,64.868,51.767,31.307,-0.010371,0.000024,-0.002307,0.001645,0.000909,-0.000393,0.19951,2.8625,0,41.493,90.581,61.092,85.004,88.554,17.882,7.0299,2.1325,0.44831,23.976,35.708,25.444,28.895,91.962,85.194,65.033,35.906,-0.004421,0.000092,-0.000627,20.652,122.97,43.313,47.757,31.549,18.586,31.103,39.72,29.317,9.6876,-359.312,0.7894,0.000003,7.3953,99.817,160.91,65.948,54.794,2.8602,0.70561,0.80584,1.4609,0.000134,0.00007,-0.82681,5.7124,0.000008,0.79207,1.8145,1.2592,1.5561,14.202,85.042,159.16,125.16,-0.000091,-0.000157,0,66.918,49.208,39.13,25.824,16.601,13.721,7.4035,3.44,0.94432,0.18964,2.4604,0,3.5391,3.0362,2.9387,4.2947,26.691,46.86,81.498,0.43468,0.77171,0.42772,54.163,-4.0934,0.64941,-1.7449,124.8,37.151,119.37,20.621,22.554,39.507,42.021,71.681,36.298,3.896,1.5537,0.31618,0.25656,-0.006351,0.64583,6.278,1.8973,288.35,89.541,3.1678,2.0605,0.93429,0.75192,1.004,0.71626,0.001636,0.000979,0,-0.18098,1.7193,0,0.93304,1.2778,0.88867,0.77276,1.7235,3.4417,44.155,339.79,-0.000459,-0,-0.000268,394.7,698.85,-0.005396,2.268183,-57.698901,1.879784,2.381366,1.73173,1.969649,1.591626,1.892889,2.075978,1.755705,1.774795,1.948259,15.377033,8.583212,11.063134,3.347087,1.997098,2.273307,2.003948,1.946552,2.0144,1.965524,1.722418,1.630226,1.374374,2.156305,0.371673,2.075978,2.04459,1.967466,2.075978,1.766413,2.304605,0,2.696482,1.977885,1.437398,1.817523,2.011095,1.828202,1.957872,2.290087,2.468238,2.48459,2.157556,1.934371,1.924277,2.004634,1.879014,1.697057,1.486186,2.098191,2.357432,2.038614,1.80517,2.767852,2.521737,2.242077,1.483676,1.142729,1.158419,1.274678,1.901709,1.798462,1.871676,1.893489,1.124488,2.629894,1.68568,1.928979,1.922421,2.166276,1.077275,1.317786,2.691583,2.252738,2.075978,1.499587,1.964732,2.670838,1.033159,1.748734,2.478903,3.111658,2.105132,2.963005,2.118057,1.906783,1.640602,1.756305,2.075978,0,1.999415,1.788763,1.875071,1.760582,1.721555,2.419087,1.830133,1.565825,1.039605,0.432982,1.233617,0,0.714484,0.728598,0.778828,0.912643,1.584473,2.048426,2.763725,2.094097,2.07266,2.089421,1.888532,1.986734,1.804167,1.918468,2.729352,2.294484,2.77704,2.226896,1.973835,1.992394,1.366695,1.310155,1.750863,1.101576,1.288231,3.229236,4.000837,2.063282,1.965237,1.342567,3.149422,1.796817,2.239563,2.97628,2.048482,2.171791,2.072801,2.827944,3.534443,2.139342,2.07381,2.008868,1.962816,3.593849,?,3.456984,2.605421,2.170663,1.875952,2.312174,2.145751,2.20211,1.839812,2.146984,2.153035,2.497998,1.887408,1.845548,-241.685,23.02,7,0.325,-0.35,2.935,29.72,50.5,0.5,64.981318,23.071829,8.575,0.46,-1.045,-0.7,12.78,0.1151,17.2165,14.1245,11.806,26.1525,41.1835,32.434,25.8835,15.6535,-0.005186,0.000012,-0.001153,0.000823,0.000455,-0.000197,0.099755,1.43125,0,20.7465,45.2905,30.546,42.502,44.277,8.941,3.51495,1.06625,0.224155,11.988,17.854,12.722,14.4475,45.981,42.597,32.5165,17.953,-0.00221,0.000046,-0.000313,10.326,61.485,21.6565,23.8785,15.7745,9.293,15.5515,19.86,14.6585,4.8438,-179.656,0.3947,0.000002,3.69765,49.9085,80.455,32.974,27.397,1.4301,0.352805,0.40292,0.73045,0.000067,0.000035,-0.413405,2.8562,0.000004,0.396035,0.90725,0.6296,0.77805,7.101,42.521,79.58,62.58,-0.000045,-0.000078,0,33.459,24.604,19.565,12.912,8.3005,6.8605,3.70175,1.72,0.47216,0.09482,1.2302,0,1.76955,1.5181,1.46935,2.14735,13.3455,23.43,40.749,0.21734,0.385855,0.21386,27.0815,-2.0467,0.324705,-0.87245,62.4,18.5755,59.685,10.3105,11.277,19.7535,21.0105,35.8405,18.149,1.948,0.77685,0.15809,0.12828,-0.003175,0.322915,3.139,0.94865,144.175,44.7705,1.5839,1.03025,0.467145,0.37596,0.502,0.35813,0.000818,0.000489,0,-0.09049,0.85965,0,0.46652,0.6389,0.444335,0.38638,0.86175,1.72085,22.0775,169.895,-0.000229,-0,-0.000134,197.35,349.425,766429.47629,2505.9572,97449.80885,0.54925,1.575,31.5806,1574.5656,7878,0.5,168,2,152.635,1.3248,-2.6334,2.408,177.73146,0.057998,512.982834,506.236204,479.760422,2021.039047,5379.800605,4276.4229,3058.653195,1219.376343,0.00005,0,0.000003,0.000001,0.000001,0,0.019902,4.846069,0,565.881534,6888.232145,5212.98036,6859.39778,4775.27445,222.934894,30.397639,2.09934,0.089117,293.142564,837.62041,476.298958,742.298102,5552.20575,6211.92051,4606.93772,1538.338711,0.000009,0,0,213.252552,8704.43145,725.752628,1659.579629,1135.921745,642.88974,1498.977982,1022.15448,915.306057,192.536206,94775.851999,0.514491,0,17.790503,10657.960175,19013.1256,3612.63144,2061.048913,17.221264,0.958748,0.320962,1.084791,0,0,0.533003,9.531425,0,0.597102,1.273598,0.404291,1.768974,102.772773,4474.91004,20399.5372,16977.3282,0,0,0,2458.165812,1352.260444,1011.31485,646.077744,333.920814,189.07538,87.168809,18.3008,2.146439,0.125324,12.395495,0,22.772339,23.955618,21.43047,58.053607,682.008432,2269.68753,3465.783948,0.105632,0.297849,0.086855,2332.204617,12.971166,0.368832,2.459698,9376.224,720.878004,7955.41365,238.347828,362.972799,1383.87095,2115.547245,6134.818385,1329.396101,20.681916,2.55436,0.036184,0.027329,0.00002,0.32595,49.329385,0.762126,76137.37575,4701.79791,2.723358,3.091471,0.39243,0.305697,0.255272,0,0.000001,0.000001,0,0.025332,0.377868,0,0.093075,0.438573,0.355237,0.324582,1.086581,7.665698,1120.91883,101437.5087,0,0,0,129562.2485,415536.21,0.00357,0.031771,0.002453,0.007986,0.014455,0.003335,0.000882,0.002771,0.002381,0.00278,0.000198,0.002307,0.152402,-0.038743,0.018441,0.003834,0.004723,0.002879,0.002911,0.003411,0.002747,0.00259,0.002658,0.002749,0.002262,0.002478,0.001107,0.002381,0.002063,0.00422,0.002381,0.002352,0.002206,0,0.00338,0.003643,0.002705,0.002717,0.002035,0.002037,0.001975,0.001963,0.001803,0.003713,0.003333,0.003141,0.003204,0.00228,0.002707,0.00288,0.002527,0.002411,0.002914,0.00232,0.002414,0.002221,0.003394,0.003993,0.00268,0.002537,0.002008,0.001751,0.004146,0.006502,0.002651,0.002775,0.00211,0.001653,0.002873,0.002408,0.003143,0.003593,0.00178,0.002703,0.002781,0.002482,0.002381,0.001647,0.002874,0.001497,0.00177,0.002936,0.002169,0.002007,0.002787,0.004565,0.003185,0.0026,0.002683,0.002061,0.002381,0,0.002139,0.001876,0.002318,0.003045,0.003543,0.005997,0.005557,0.003994,0.002574,0.000738,0.0028,0,0.00105,0.001595,0.001693,0.002664,0.002697,0.003777,0.0029,0.002574,0.002369,0.002325,0.0028,0.002949,0.002359,0.002841,0.002168,0.003502,0.002148,0.003516,0.00332,0.003695,0.002454,0.002318,0.003597,0.001888,0.001604,0.001824,0.00396,0.002355,0.002901,0.002212,0.001702,0.002673,0.003366,0.002107,0.002706,0.00155,0.001547,0.001664,0,0.002448,0.002722,0.002327,0.002777,0.001093,-9999,0.001177,0.001568,0.001376,0.001475,0.00185,0.002645,0.002973,0.002776,0.002351,0.002378,0.002549,0.002788,0.002751,2835028.208373,6242.1032,405194.5699,2.0735,5.95,110.62015,5254.7932,29391,2,602,5.5,644.154,5.4556,-9.41545,6.636,804.90996,0.230075,2384.416384,2079.197023,1784.760244,7251.46059,19025.294394,15066.760624,10731.22145,4257.689386,0.000203,0,0.000011,0.000005,0.000003,0,0.099511,16.292062,0,2772.085091,26553.367245,17946.721926,24112.02213,17054.482029,785.144974,111.98947,7.692567,0.321961,1237.88088,3383.225876,1906.51892,2701.22018,19947.47742,22162.409757,16222.416817,5403.081021,0.000038,0,0.000001,1066.252434,26146.680705,3422.961421,6343.753338,4030.085035,2148.876148,5035.840076,5082.84924,3516.339614,646.501986,358568.06247,1.87449,0,64.006691,37614.539195,68344.9134,13580.605692,8323.866128,55.162389,3.0772,1.155647,4.323241,0,0,1.957543,34.414068,0,2.228212,4.996589,1.509113,5.941485,385.399674,18490.25685,72806.1504,59763.2742,0,0,0,9585.233943,5393.713484,3856.6528,2361.436944,1178.34728,667.691302,305.505427,64.390608,7.413809,0.478016,40.21327,0,76.356259,83.950019,74.944784,194.941372,2733.865712,7898.79189,12070.139043,0.411816,1.191397,0.352037,8636.182024,47.773662,1.276344,9.022791,27827.16768,3187.630102,23955.302907,1032.740922,1488.642939,5146.655904,7340.963648,22727.89467,5231.848528,83.263364,9.197283,0.106744,0.083372,0.000081,1.199833,173.38549,3.23778,270279.1055,19425.02454,10.572374,11.288346,1.29672,0.966992,1.029195,0,0.000005,0.000002,0,0.092269,1.511471,0,0.465377,1.755902,1.124687,1.119524,4.374674,27.566984,4432.72045,366874.6609,0,0,0,472104.617,1513751.031,-9999,-9999,-9999,-9999,-9999,-9999,-9999,-9999,-9999,-9999,-9999,-9999,-9999,-9999,-9999,-9999,-9999,-9999,-9999,-9999,-9999,-9999,-9999,-9999,-9999,-9999,-9999,-9999,-9999,-9999,-9999,-9999,-9999,-9999,-9999,-9999,-9999,-9999,-9999,-9999,-9999,-9999,-9999,-9999,-9999,-9999,-9999,-9999,-9999,-9999,-9999,-9999,-9999,-9999,-9999,-9999,-9999,-9999,-9999,-9999,-9999,-9999,-9999,-9999,-9999,-9999,-9999,-9999,-9999,-9999,-9999,-9999,-9999,-9999,-9999,-9999,-9999,-9999,-9999,-9999,-9999,-9999,-9999,-9999,-9999,-9999,-9999,-9999,-9999,-9999,-9999,-9999,-9999,-9999,-9999,-9999,-9999,-9999,-9999,-9999,-9999,-9999,-9999,-9999,-9999,-9999,-9999,-9999,-9999,-9999,-9999,-9999,-9999,-9999,-9999,-9999,-9999,-9999,-9999,-9999,-9999,-9999,-9999,-9999,-9999,-9999,-9999,-9999,-9999,-9999,-9999,-9999,-9999,-9999,-9999,-9999,-9999,-9999,-9999,-9999,-9999,-9999,-9999,-9999,-9999,-9999,-9999,-9999,-9999,-9999,-9999,-9999,-9999,-9999,-9999,-9999,-9999,-9999,-9999,-9999,-9999,-9999,7664.294763,25.059572,974.498088,0.005492,0.01575,0.315806,15.745656,78.78,0.005,1.68,0.02,1.52635,0.013248,-0.026334,0.02408,1.777315,0.00058,5.129828,5.062362,4.797604,20.21039,53.798006,42.764229,30.586532,12.193763,0.000001,0,0,0,0,0,0.000199,0.048461,0,5.658815,68.882321,52.129804,68.593978,47.752744,2.229349,0.303976,0.020993,0.000891,2.931426,8.376204,4.76299,7.422981,55.522058,62.119205,46.069377,15.383387,0,0,0,2.132526,87.044314,7.257526,16.595796,11.359217,6.428897,14.98978,10.221545,9.153061,1.925362,947.75852,0.005145,0,0.177905,106.579602,190.131256,36.126314,20.610489,0.172213,0.009587,0.00321,0.010848,0,0,0.00533,0.095314,0,0.005971,0.012736,0.004043,0.01769,1.027728,44.7491,203.995372,169.773282,0,0,0,24.581658,13.522604,10.113148,6.460777,3.339208,1.890754,0.871688,0.183008,0.021464,0.001253,0.123955,0,0.227723,0.239556,0.214305,0.580536,6.820084,22.696875,34.657839,0.001056,0.002978,0.000869,23.322046,0.129712,0.003688,0.024597,93.76224,7.20878,79.554136,2.383478,3.629728,13.838709,21.155472,61.348184,13.293961,0.206819,0.025544,0.000362,0.000273,0,0.00326,0.493294,0.007621,761.373758,47.017979,0.027234,0.030915,0.003924,0.003057,0.002553,0,0,0,0,0.000253,0.003779,0,0.000931,0.004386,0.003552,0.003246,0.010866,0.076657,11.209188,1014.375087,0,0,0,1295.622485,4155.3621,-9999,-9999,-9999,-9999,-9999,-9999,-9999,-9999,-9999,-9999,-9999,-9999,-9999,-9999,-9999,-9999,-9999,-9999,-9999,-9999,-9999,-9999,-9999,-9999,-9999,-9999,-9999,-9999,-9999,-9999,-9999,-9999,-9999,-9999,-9999,-9999,-9999,-9999,-9999,-9999,-9999,-9999,-9999,-9999,-9999,-9999,-9999,-9999,-9999,-9999,-9999,-9999,-9999,-9999,-9999,-9999,-9999,-9999,-9999,-9999,-9999,-9999,-9999,-9999,-9999,-9999,-9999,-9999,-9999,-9999,-9999,-9999,-9999,-9999,-9999,-9999,-9999,-9999,-9999,-9999,-9999,-9999,-9999,-9999,-9999,-9999,-9999,-9999,-9999,-9999,-9999,-9999,-9999,-9999,-9999,-9999,-9999,-9999,-9999,-9999,-9999,-9999,-9999,-9999,-9999,-9999,-9999,-9999,-9999,-9999,-9999,-9999,-9999,-9999,-9999,-9999,-9999,-9999,-9999,-9999,-9999,-9999,-9999,-9999,-9999,-9999,-9999,-9999,-9999,-9999,-9999,-9999,-9999,-9999,-9999,-9999,-9999,-9999,-9999,-9999,-9999,-9999,-9999,-9999,-9999,-9999,-9999,-9999,-9999,-9999,-9999,-9999,-9999,-9999,-9999,-9999,-9999,-9999,-9999,-9999,-9999,-9999,10360037.780001,110.755229,167486.159522,0.000005,0.000044,0.01759,43.72587,1094.583492,0.000004,0.497778,0.000071,0.41089,0.000031,0.000122,0.000102,0.557116,0,4.641118,4.519843,4.059437,72.03878,510.445407,322.536029,164.99752,26.22361,0,0,0,0,0,0,0,0.000414,0,5.647653,836.820848,479.279792,829.829593,402.173652,0.876543,0.016297,0.000078,0,1.515565,12.374038,4.001071,9.717927,543.685868,680.563605,374.318786,41.736966,0,0,0,0.802057,1336.280897,9.289539,48.575036,22.756935,7.289369,39.628483,18.426804,14.775753,0.653795,158420.848716,0.000005,0,0.005582,2003.388273,6375.64277,230.178235,74.91927,0.005231,0.000016,0.000002,0.000021,0,0,0.000005,0.001602,0,0.000006,0.000029,0.000003,0.000055,0.186283,353.171426,7339.349523,5083.415746,0,0,0,106.571061,32.250587,18.038055,7.361842,1.966545,0.630503,0.134011,0.005907,0.000081,0,0.00271,0,0.009146,0.010121,0.0081,0.05944,8.203448,90.855053,211.845827,0,0.000002,0,95.929072,0.002967,0.000002,0.000107,1550.503995,9.165169,1116.20117,1.001935,2.32362,33.775993,78.933689,663.774191,31.169206,0.007544,0.000115,0,0,0,0.000002,0.042917,0.00001,102238.094993,389.892479,0.000131,0.000169,0.000003,0.000002,0.000001,0,0,0,0,0,0.000003,0,0,0.000003,0.000002,0.000002,0.000021,0.001036,22.159771,181473.865454,0,0,0,296056.018278,3045332.307252,0,0,0,0,0,0,0,0,0,0,0,0,0,0,0,0,0,0,0,0,0,0,0,0,0,0,0,0,0,0,0,0,0,0,0,0,0,0,0,0,0,0,0,0,0,0,0,0,0,0,0,0,0,0,0,0,0,0,0,0,0,0,0,0,0,0,0,0,0,0,0,0,0,0,0,0,0,0,0,0,0,0,0,0,0,0,0,0,0,0,0,0,0,0,0,0,0,0,0,0,0,0,0,0,0,0,0,0,0,0,0,0,0,0,0,0,0,0,0,0,0,0,0,0,0,0,0,0,0,0,0,0,0,0,0,0,0,0,0,0,0,0,0,0,0,0,0,0,0,0,0,0,0,0,0,0,0,0,0,0,0,0,101,-0.7,5.87,0.65,17.15,-483.37,0.92,-2.09,-1.4,59.44,46.04,46.143659,0,0,0,0,0,0,0,0,0,0,0,0,0,0,0,0,0,0,0,0,0,0,0,0,0,0,0,0,0,0,0,0,0,0,0,0,0,0,0,0,0,0,0,0,0,0,0,0,0,0,0,0,0,0,0,0,0,0,0,0,0,0,0,0,0,0,0,0,0,0,0,0,0,0,0,0,0,0,0,0,0,0,0,0,0,0,0,0,0,0,0,0,0,0,0,0,0,0,0,0,0,0,0,0,0,0,0,0,0,0,0,0,0,0,0,0,0,0,0,0,0,0,0,0,0,0,0,0,0,0,0,0,0,0,0,0,0,0,0,0,0,0,0,0,0,0,0,0,0,0,0,0,0,0,0,0,0,0,0,0,0,0,0,0,0,0,0,0,0,0,0,0,0,0,0,0,0,0,0,0,0,0,0,0,0,0,0,0,0,0,0,0,0,0,0,0,0,0,0,0,0,0,0,0,0,0,0,0,0,0,0,0,0,0,0,0,0,0,0,0,0,0,0,0,0,0,0,0,0,0,0,0,0,0,0,0,0,0,0,0,0,0,0,0,0,0,0,0,0,0,0,0,0,0,0,0,0,0,0,0,0,0,0,0,0,0,0,0,0,0,0,0,0,0,0,0,0,0,0,0,0,0,0,0,0,0,0,0,0,0,0,0,0,0,0,0,0,0,0,0,0,0,0,0,0,0,0,0,0,0,0,0,0,0,0,0,0,0,0,0,0,0,0,0,159103.861492,7814.3692,204064.3129,0.104,1.12,38.0376,7272.484,9797,1,196,1,318.1325,-1.1224,-1.8392,-3.122,315.51264,0.026528,874.529334,688.654122,403.576304,2110.663665,6623.459938,4079.418784,2482.382951,1232.118292,0.000101,0,0.000005,0.000004,0,0,0.039804,5.599909,0,1032.677784,5061.122794,3745.672704,5786.987316,9141.42942,459.191878,63.809699,4.500001,0.117695,360.886752,953.04652,587.934508,618.75753,7529.020902,6757.247304,3581.562409,1629.916964,0.000019,0,0,426.505104,0,1199.640161,793.434798,511.030702,293.28708,3783.36892,4668.2916,415.978913,0,115944.233408,0.554798,0,31.992068,9335.085474,23877.4349,3542.924404,2483.757226,8.043168,0.600453,0.38283,1.253934,0,0,0.578982,12.275948,0,1.105175,2.750419,1.06867,1.46331,96.668753,5923.855636,22874.4752,15427.2216,0,0,0,5898.955536,3206.688528,2085.12031,875.795136,229.027396,101.304887,25.72272,0.672348,0,0,0,0,0,3.626437,6.897717,16.47361,658.813953,1056.03696,2471.508348,0.190112,0.558456,0.201302,2817.884238,14.01703,0.498338,2.641779,28.362048,1024.99609,25.853155,288.013507,343.38465,648.507405,997.746624,15854.40358,1023.05913,10.93763,1.495296,0.000205,0.001204,0.00004,0.347276,62.693364,0.37853,76502.1385,6158.540439,8.444721,4.547524,0.770518,0,0.314362,0,0.000003,0.000001,0,0.029416,0,0,0.186151,0.400092,0.229224,1.284714,4.334947,6.369554,1540.788725,104859.194,0,0,0,138259.463,470787.291,0,0,0,0,0,0,0,0,0,0,0,0,0,0,0,0,0,0,0,0,0,0,0,0,0,0,0,0,0,0,0,0,0,0,0,0,0,0,0,0,0,0,0,0,0,0,0,0,0,0,0,0,0,0,0,0,0,0,0,0,0,0,0,0,0,0,0,0,0,0,0,0,0,0,0,0,0,0,0,0,0,0,0,0,0,0,0,0,0,0,0,0,0,0,0,0,0,0,0,0,0,0,0,0,0,0,0,0,0,0,0,0,0,0,0,0,0,0,0,0,0,0,0,0,0,0,0,0,0,0,0,0,0,0,0,0,0,0,0,0,0,0,0,0,0,0,0,0,0,0,0,0,0,0,0,0,0,0,0,0,0,0,0,0,0,0,0,0,0,0,0,0,0,0,0,0,0,0,0,0,0,0,0,0,0,0,0,0,0,0,0,0,0,0,0,0,0,0,0,0,0,0,0,0,0,0,0,0,0,0,0,0,0,0,0,0,0,0,0,0,0,0,0,0,0,0,0,0,0,0,0,0,0,0,0,0,0,0,0,0,0,0,0,0,0,0,0,0,0,0,0,0,0,0,0,0,0,0,0,0,0,0,0,0,0,0,0,0,0,0,0,0,0,0,0,0,0,0,0,0,0,0,0,0,0,0,0,0,0,0,0,0,0,0,0,0,0,0,0,0,0,0,0,0,0,0,0,0,0,0,0,0,0,0,0,0,0,0,0,0,0,0,0,0,1235181.34462,6200.6672,231795.2498,0.8515,2.45,18.9014,1160.8632,12928,1,238,1,318.1325,2.8336,-0.8151,0.098,552.88836,0.10283,1731.566704,1132.728402,705.266828,2484.27828,6944.691238,5522.407444,3832.259243,1475.530217,0.000106,0,0.000005,0.000002,0.000002,0,0.079608,3.034822,0,2152.075938,11782.77648,5884.137072,9029.97492,6411.575262,267.639894,50.057809,3.364232,0.143701,716.906376,1827.142652,962.92818,1052.58706,7098.454818,8387.434494,5996.172666,1987.468912,0.00002,0,0,852.989556,8509.15509,2491.407073,2730.028905,1244.639599,440.413856,1013.926697,3619.485,1271.419656,241.889684,162439.637382,0.754366,0,24.638181,14117.11831,25380.3343,5977.262928,4378.478952,12.924672,0.659703,0.385522,2.137735,0,0,0.815789,14.241013,0,0.873812,2.351592,0.592479,1.691636,177.723828,10404.03828,26310.7396,21755.3112,0,0,0,4790.057358,2627.559576,1619.74722,837.73056,399.934691,272.49906,130.849459,23.370328,2.061073,0.204091,6.053568,0,16.078485,24.16633,21.30675,41.5611,1375.680831,3244.25838,4668.286938,0.200196,0.595698,0.182944,3690.341842,20.190286,0.443794,3.720127,8869.6608,2049.99218,8022.97707,635.394873,799.449084,1990.086111,1988.643825,8433.26965,2308.407608,40.105424,3.89466,0.046773,0.054658,0.00004,0.501771,63.395244,1.902802,98413.855,11030.55579,4.804602,4.293052,0.379266,0.232456,0.526759,0,0.000003,0.000001,0,0.037957,0.755736,0,0.372302,0.880366,0.274732,0.407685,2.451851,9.728998,2271.377355,143520.5002,0,0,0,189629.668,614540.736,-98.836312,157.837625,0.82,1.21,1.03,-13.094365,-0.264741,7,6,20,4.40201,0.666667,0.227169,208,208,0.142857,1.5,20,23.502243,0.543046
1bnkA.pdb_A_TRP_284,5.013916,-7.877821,-57.366562,24,146.13332,0,-23.571854,-0.903625,-4.823559,-203.499882,7,63.740624,-162.370356,-132.72059,-365.49,178.69,24,1.08,-0.9,5.89,179.16,186,1,226.11098,38.829467,20.94,-4.75,3.65,0.85,13.891,0.51517,25.942,26.162,29.268,94.487,111.98,114.1,113.37,127.68,-0.009036,0.000222,-0.002307,0.00186,0.000388,-0.000393,0.19951,2.3052,0.33825,24.875,84.838,220.6,139.42,141.68,37.161,5.9763,2.2541,0,17.144,24.659,27.148,38.203,164.34,140.35,132.4,110.9,-0.004218,-0,-0.000942,20.652,8.1626,27.697,29.595,94.251,113.1,142.55,144.73,47.544,29.07,-606.0963,1.3057,0.000011,7.7508,224.75,279.34,87.2,47.554,5.1084,2.729,1.3064,1.6502,0.000134,0.000089,-1.2536,5.9569,0.00005,1.2096,1.8009,1.5119,3.233,9.9907,76.215,262.4,295.08,-0.000105,-0.000157,0,95.51,97.168,46.597,32.061,25.374,24.861,11.692,9.6492,8.1909,3.0946,4.5652,2.0481,53.304,29.873,31.123,31.801,58.068,46.011,46.404,0.47057,0.80697,0.42772,98.189,-5.9403,1.2229,-2.7727,1.6675,27.751,3.7864,14.072,15.497,29.672,198.31,250.01,84.15,28.456,5.6523,0.002537,0.008162,-0.006351,0.97925,24.859,0.55987,545.74,74.886,3.844,2.3524,2.1596,1.841,0.34473,0.8083,0.00149,0.000979,0,-0.27437,1.0043,0,0.3775,1.8891,1.5475,1.1349,1.5198,4.99,47.955,596.98,-0.000417,-0,-0.000211,657.4,1278.2,-0.032537,0.797279,-7.578198,1.42159,1.84341,10.481299,0.878043,2.056905,1.610442,0.973095,1.37719,0.686088,1.123473,-602.308793,-6.783303,-0.86764,0.871206,2.071586,0.809509,0.869697,1.13869,1.628271,1.111518,1.313554,1.593593,2.693399,0.891177,1.552598,0.973095,1.011494,0.367684,0.973095,0.880834,0.672689,9.8732,0.785391,0.876634,2.453065,1.277511,1.323809,1.726203,0.695511,1.062205,0,0.871764,0.684427,0.991857,1.154803,1.517646,1.3447,1.548777,2.166497,0.945313,-0.000008,1.44452,0.927891,0.054979,0.78943,0.655801,2.331967,3.722771,2.606809,2.730826,1.430112,2.549445,1.509301,1.393589,2.03126,0.997268,1.748226,1.43367,1.178175,0.88941,0.860071,2.195357,1.617005,1.065004,0.973095,0.906802,1.33323,0.993027,3.395987,1.208922,0.980192,1.42102,1.88699,0.981591,0.900028,1.358786,1.750336,0.991414,0.973095,0,1.237726,1.637068,1.000497,1.0133,1.222843,2.10353,1.392426,2.101819,4.223751,3.384244,1.104005,4.75114,6.597893,4.250053,4.697262,3.433057,1.660732,0.87089,0.572326,1.038503,1.012979,0.979137,1.572749,1.297296,1.435018,1.369832,0.010667,0.843162,0.026152,0.755884,0.670044,0.703976,3.510264,2.413371,2.021665,3.755636,1.968681,0.007572,0.04326,0.965362,1.337951,2.572749,0.313578,1.503096,0.88354,1.408375,0.960436,1.996744,1.921078,0.34635,1.261345,0.920538,0.958926,0.989403,1.31667,0.653012,?,0.458331,1.527538,1.383347,1.05083,0.807247,1.316325,1.126878,1.441809,0.908331,0.642776,0.875351,1.404809,1.520384,-182.745,89.345,12,0.54,-0.45,2.945,89.58,93,0.5,113.05549,19.414734,10.47,-2.375,1.825,0.425,6.9455,0.257585,12.971,13.081,14.634,47.2435,55.99,57.05,56.685,63.84,-0.004518,0.000111,-0.001153,0.00093,0.000194,-0.000197,0.099755,1.1526,0.169125,12.4375,42.419,110.3,69.71,70.84,18.5805,2.98815,1.12705,0,8.572,12.3295,13.574,19.1015,82.17,70.175,66.2,55.45,-0.002109,-0,-0.000471,10.326,4.0813,13.8485,14.7975,47.1255,56.55,71.275,72.365,23.772,14.535,-303.04815,0.65285,0.000006,3.8754,112.375,139.67,43.6,23.777,2.5542,1.3645,0.6532,0.8251,0.000067,0.000045,-0.6268,2.97845,0.000025,0.6048,0.90045,0.75595,1.6165,4.99535,38.1075,131.2,147.54,-0.000053,-0.000078,0,47.755,48.584,23.2985,16.0305,12.687,12.4305,5.846,4.8246,4.09545,1.5473,2.2826,1.02405,26.652,14.9365,15.5615,15.9005,29.034,23.0055,23.202,0.235285,0.403485,0.21386,49.0945,-2.97015,0.61145,-1.38635,0.83375,13.8755,1.8932,7.036,7.7485,14.836,99.155,125.005,42.075,14.228,2.82615,0.001268,0.004081,-0.003175,0.489625,12.4295,0.279935,272.87,37.443,1.922,1.1762,1.0798,0.9205,0.172365,0.40415,0.000745,0.000489,0,-0.137185,0.50215,0,0.18875,0.94455,0.77375,0.56745,0.7599,2.495,23.9775,298.49,-0.000209,-0,-0.000105,328.7,639.1,7937003.840248,1755.62925,576847.38465,2.1006,-1.575,132.8784,46544.8722,70494,3.5,1284,335.5,1335.7626,-2.185,-8.833,-0.8755,805.025123,0.442321,2855.189491,2746.264383,2716.041132,17616.014549,36044.85027,32062.38525,25881.407355,18352.0848,0.00031,0,0.000019,0.000011,0.000001,0.000001,0.149579,28.115372,0.02791,2650.23225,27981.990283,60781.5871,49559.41827,47406.19884,2907.673593,207.683895,26.020992,0,1297.466492,3106.713433,2586.960068,4315.200763,55379.53971,47029.46045,36311.693,17566.0055,0.000064,-0,0.000002,1492.767864,3622.501477,3292.259299,4776.780975,13608.949015,10964.0271,24573.19665,24896.74406,5243.294952,1031.288773,877261.32993,3.984148,0,190.701071,91786.214375,171423.9745,21822.9336,8870.176289,169.588663,10.325895,3.332463,8.256965,0,0,3.840034,112.239016,0,4.000752,10.920387,4.873693,17.795758,389.08981,22691.873025,162219.616,158206.99446,0,0,0,23175.88354,17846.166384,7004.92701,3335.369952,1768.085694,958.049711,309.950243,141.768459,49.415372,8.759111,89.432268,2.624231,1261.479138,698.774279,748.982776,974.851705,6618.097062,8077.4381,12209.426046,0.713878,2.195225,0.628663,20074.839239,88.762339,3.305756,18.310218,771.55992,3122.26501,1636.549857,943.780896,1348.882126,4580.807868,34284.526885,82623.429805,11648.926575,669.91542,52.476518,0.002569,0.004946,0.000141,2.337098,734.131016,3.263675,638016.4479,22134.317121,32.599042,18.959756,6.906584,5.352708,1.163996,1.580825,0.000008,0.000003,0,0.18564,4.910038,0,0.984922,7.602003,5.453405,3.692959,9.096368,64.936866,7764.10632,793261.0542,0.000001,0,0,1004503.913,3479950.628,0.002944,0.027503,0.001062,0.002329,0.001749,0.001009,0.000594,0.001525,0.00119,0.001219,0.000072,0.001418,-0.260074,-0.024481,0.001346,0.001608,0.001915,0.000985,0.000997,0.001278,0.001117,0.000803,0.001044,0.001249,0.001893,0.001191,0.000344,0.00119,0.000937,0.000193,0.00119,0.000941,0.000416,0,0.001246,0.001051,0.001826,0.001036,0.000774,0.000918,0.000379,0.001017,0,0.001221,0.000774,0.001096,0.001076,0.000968,0.001124,0.001332,0.001718,0.001195,-0,0.001743,0.000965,0.000003,0.001189,0.00089,0.001978,0.002544,0.004288,0.001591,0.001643,0.002832,0.001435,0.001191,0.001779,0.00061,0.00156,0.001015,0.001243,0.001036,0.000322,0.000999,0.00084,0.000889,0.00119,0.000804,0.001228,0.000489,0.002666,0.001468,0.000984,0.000887,0.00125,0.001614,0.001055,0.001005,0.001405,0.001266,0.00119,0,0.000853,0.001119,0.000802,0.000993,0.001338,0.003369,0.001899,0.002155,0.002686,0.000906,0.000782,0,0.002595,0.001723,0.002066,0.001866,0.001529,0.001218,0.000471,0.001192,0.001238,0.001208,0.001469,0.001239,0.000913,0.00123,-0.000001,0.001133,0,0.000988,0.00078,0.000842,0.002817,0.002709,0.002146,0.002747,0.001443,-0.000001,0.000003,0.001177,0.001248,0.002065,0.00022,0.001171,0.001093,0.001088,0.00093,0.000983,0.000758,0.000192,0.000494,0.001204,0.001167,0.001197,0.001157,0.00028,-9999,0.000337,0.000858,0.000738,0.000351,0.000684,0.001028,0.001257,0.001213,0.001125,0.000811,0.001055,0.001214,0.00132,2337947.797151,5403.5856,175343.8275,0.6048,0.72,33.4552,3538.41,16182,1,264,2,395.9754,-9.31,-5.9495,0.4845,337.592973,0.093277,815.953726,712.12964,668.832336,2948.93927,5897.31472,5916.4273,4877.40414,3563.16576,0.000098,0,0.000005,0.000002,0,0,0.039804,3.072371,0,1022.039125,7657.308204,12116.2344,9193.77306,6489.79408,353.869339,21.474639,3.982544,0,407.25572,785.14256,665.451776,907.474062,8468.27586,9198.539,7501.784,3672.8971,0.000019,-0,0.000001,426.505104,32.23574,1199.640161,1413.368415,2973.524799,2155.0074,10753.4018,4618.62376,1393.847448,281.618532,194144.10011,0.804559,0,23.615913,20421.00975,28808.3342,5371.084,2399.194408,9.987433,1.136683,0.34924,1.547607,0,0,0.836389,11.234118,0,1.114187,2.265532,0.666899,2.664962,136.243176,6125.780625,28150.272,31290.2832,0,0,0,3822.97877,3216.163632,1333.559543,770.329647,445.009212,375.102768,104.42359,34.738085,7.734831,0.58686,11.232218,0,188.648186,90.700403,91.46116,136.575755,1549.892988,2548.043169,1961.218656,0.190698,0.622747,0.182944,4531.618728,20.077026,0.49388,3.905902,-6.608469,1030.977401,4.725049,290.178712,349.519338,1172.251704,8426.1919,26558.5623,3121.965,121.15142,8.274967,-0.000032,0.000067,0.00004,0.516182,161.891752,0.419253,118409.2078,6307.722666,5.45848,3.877461,0.822548,0.474186,0.118839,0.124357,0.000003,0.000001,0,0.038428,0.386676,0,0.133393,0.961627,0.603185,0.266452,1.618283,10.711534,1873.841625,160295.0998,0,0,0,205549.258,726541.662,-9999,-9999,-9999,-9999,-9999,-9999,-9999,-9999,-9999,-9999,-9999,-9999,-9999,-9999,-9999,-9999,-9999,-9999,-9999,-9999,-9999,-9999,-9999,-9999,-9999,-9999,-9999,-9999,-9999,-9999,-9999,-9999,-9999,-9999,-9999,-9999,-9999,-9999,-9999,-9999,-9999,-9999,-9999,-9999,-9999,-9999,-9999,-9999,-9999,-9999,-9999,-9999,-9999,-9999,-9999,-9999,-9999,-9999,-9999,-9999,-9999,-9999,-9999,-9999,-9999,-9999,-9999,-9999,-9999,-9999,-9999,-9999,-9999,-9999,-9999,-9999,-9999,-9999,-9999,-9999,-9999,-9999,-9999,-9999,-9999,-9999,-9999,-9999,-9999,-9999,-9999,-9999,-9999,-9999,-9999,-9999,-9999,-9999,-9999,-9999,-9999,-9999,-9999,-9999,-9999,-9999,-9999,-9999,-9999,-9999,-9999,-9999,-9999,-9999,-9999,-9999,-9999,-9999,-9999,-9999,-9999,-9999,-9999,-9999,-9999,-9999,-9999,-9999,-9999,-9999,-9999,-9999,-9999,-9999,-9999,-9999,-9999,-9999,-9999,-9999,-9999,-9999,-9999,-9999,-9999,-9999,-9999,-9999,-9999,-9999,-9999,-9999,-9999,-9999,-9999,-9999,-9999,-9999,-9999,-9999,-9999,-9999,11338.576915,2.508042,824.067692,0.003001,-0.00225,0.189826,66.492675,100.705714,0.005,1.834286,0.479286,1.908232,-0.003121,-0.012619,-0.001251,1.150036,0.000632,4.078842,3.923235,3.880059,25.165735,51.492643,45.803407,36.973439,26.217264,0,0,0,0,0,0,0.000214,0.040165,0.00004,3.786046,39.974272,86.830839,70.799169,67.723141,4.153819,0.296691,0.037173,0,1.853524,4.438162,3.695657,6.164573,79.113628,67.184944,51.873847,25.094294,0,-0,0,2.132526,5.175002,4.703228,6.823973,19.441356,15.662896,35.104567,35.566777,7.490421,1.47327,1253.230471,0.005692,0,0.27243,131.123163,244.891392,31.175619,12.67168,0.24227,0.014751,0.004761,0.011796,0,0,0.005486,0.160341,0,0.005715,0.015601,0.006962,0.025423,0.555843,32.416961,231.742309,226.009992,0,0,0,33.108405,25.494523,10.007039,4.764814,2.525837,1.368642,0.442786,0.202526,0.070593,0.012513,0.12776,0.003749,1.802113,0.998249,1.069975,1.392645,9.454424,11.539197,17.442037,0.00102,0.003136,0.000898,28.678342,0.126803,0.004723,0.026157,1.102228,4.460379,2.337928,1.348258,1.926974,6.544011,48.977896,118.033471,16.641324,0.957022,0.074966,0.000004,0.000007,0,0.003339,1.048759,0.004662,911.452068,31.620453,0.04657,0.027085,0.009867,0.007647,0.001663,0.002258,0,0,0,0.000265,0.007014,0,0.001407,0.01086,0.007791,0.005276,0.012995,0.092767,11.09158,1133.230077,0,0,0,1435.00559,4971.35804,-9999,-9999,-9999,-9999,-9999,-9999,-9999,-9999,-9999,-9999,-9999,-9999,-9999,-9999,-9999,-9999,-9999,-9999,-9999,-9999,-9999,-9999,-9999,-9999,-9999,-9999,-9999,-9999,-9999,-9999,-9999,-9999,-9999,-9999,-9999,-9999,-9999,-9999,-9999,-9999,-9999,-9999,-9999,-9999,-9999,-9999,-9999,-9999,-9999,-9999,-9999,-9999,-9999,-9999,-9999,-9999,-9999,-9999,-9999,-9999,-9999,-9999,-9999,-9999,-9999,-9999,-9999,-9999,-9999,-9999,-9999,-9999,-9999,-9999,-9999,-9999,-9999,-9999,-9999,-9999,-9999,-9999,-9999,-9999,-9999,-9999,-9999,-9999,-9999,-9999,-9999,-9999,-9999,-9999,-9999,-9999,-9999,-9999,-9999,-9999,-9999,-9999,-9999,-9999,-9999,-9999,-9999,-9999,-9999,-9999,-9999,-9999,-9999,-9999,-9999,-9999,-9999,-9999,-9999,-9999,-9999,-9999,-9999,-9999,-9999,-9999,-9999,-9999,-9999,-9999,-9999,-9999,-9999,-9999,-9999,-9999,-9999,-9999,-9999,-9999,-9999,-9999,-9999,-9999,-9999,-9999,-9999,-9999,-9999,-9999,-9999,-9999,-9999,-9999,-9999,-9999,-9999,-9999,-9999,-9999,-9999,-9999,264985454.055031,11361.29134,844769.606073,0.000026,0.000267,0.047906,7454.471955,13235.258095,0.000031,4.548571,0.312235,4.501784,0.004197,0.001215,0.000106,1.740437,0.000001,20.756069,20.06774,21.548536,839.515934,3650.727995,2891.192317,1935.995075,992.136419,0,0,0,0,0,0,0,0.0023,0,18.743331,2326.246159,11682.674266,6848.601917,6561.313396,26.019595,0.145411,0.004123,0,4.838854,25.049456,18.475018,51.912888,8647.992747,6094.759743,3800.911936,909.611904,0,0,0,5.614401,56.06423,29.019739,66.191622,594.769107,458.988449,1944.172869,2237.362926,80.827734,6.632486,2127992.991778,0.000043,0,0.122991,24329.160919,81475.804063,1315.425,208.161655,0.171875,0.000387,0.000036,0.00019,0,0,0.00004,0.044431,0,0.000043,0.000336,0.000081,0.000936,0.438411,1346.396173,72323.899187,71524.204641,0,0,0,1473.157905,855.963278,130.88272,31.216618,9.685498,3.555769,0.452294,0.096068,0.01415,0.000567,0.038052,0.000121,6.381306,2.146144,2.610804,4.40095,117.296714,196.770769,445.186119,0.000001,0.000012,0.000001,1078.209752,0.021206,0.000031,0.000903,2.671073,25.085302,11.68988,2.375874,5.231916,60.634935,3887.448079,20932.03621,407.113528,1.526377,0.009262,0,0,0,0.000015,1.58923,0.000038,1125260.138546,1276.869453,0.00343,0.000973,0.00016,0.000092,0.000004,0.000013,0,0,0,0,0.00011,0,0.000004,0.000188,0.000094,0.000046,0.000241,0.011134,170.986618,1726873.125236,0,0,0,2722832.600268,32801248.032106,916720.76863,-105468.676675,211003.28984,0.74356,46.725635,37.780615,11009.647163,11036.381326,1,216.191489,45.744366,335.715863,51.075569,8.212122,-5.295757,323.747501,0.06435,1019.603361,949.525798,804.491326,2648.855248,8669.760645,5866.64119,3723.027829,1473.839172,0.000098,0,0.000005,0.000003,0.000001,0,0.047888,16.458942,0,1090.171986,9661.525374,5398.32736,9619.813835,11751.075453,648.146524,153.715314,17.009889,0,499.36375,1247.353105,790.27815,973.102377,10335.917939,8629.907176,5467.750771,1837.505152,0.000019,0,0,426.505104,52793.149654,1340.406161,2447.434151,2096.79631,854.700466,3791.127701,5000.80485,962.979346,251.773883,183410.880931,0.699151,0,95.843133,12372.494209,31519.41338,5014.726478,2720.999339,154.149522,0.822749,0.886658,2.446969,0,0,0.711021,61.713889,0,0.848718,3.895415,1.687969,2.455333,157.480365,7297.33071,29781.601546,20801.345675,0,0,0,5285.596327,2942.838904,1841.852342,822.579252,404.791913,240.360468,125.913134,27.317143,3.454775,0.547328,32.200737,0,45.458998,39.332881,44.051822,62.775333,957.341304,2915.397255,7561.534352,0.183649,0.604767,0.178038,3181.161346,16.987146,0.628989,3.279894,65119.458039,1040.600601,52887.328226,396.310843,749.675147,2118.163732,2821.671882,10471.240359,1687.208385,48.112036,7.443706,0.312424,0.058428,0.00004,0.431453,66.756065,5.997309,101507.861582,7217.117235,10.275013,5.453815,1.564608,1.158508,1.569666,1.426791,0.000002,0.000001,0,0.034972,6.819361,0,1.727748,2.37237,1.668469,1.675,4.041782,13.93834,2495.383657,131184.320785,0,0,0,174920.981226,554373.009355,186,-0.9,5.89,1.08,20.94,-365.49,-4.75,3.65,0.85,179.16,178.69,38.829467,0,0,0,0,0,0,0,0,0,0,0,0,0,0,0,0,0,0,0,0,0,0,0,0,0,0,0,0,0,0,0,0,0,0,0,0,0,0,0,0,0,0,0,0,0,0,0,0,0,0,0,0,0,0,0,0,0,0,0,0,0,0,0,0,0,0,0,0,0,0,0,0,0,0,0,0,0,0,0,0,0,0,0,0,0,0,0,0,0,0,0,0,0,0,0,0,0,0,0,0,0,0,0,0,0,0,0,0,0,0,0,0,0,0,0,0,0,0,0,0,0,0,0,0,0,0,0,0,0,0,0,0,0,0,0,0,0,0,0,0,0,0,0,0,0,0,0,0,0,0,0,0,0,0,0,0,0,0,0,0,0,0,0,0,0,0,0,0,0,0,0,0,0,0,0,0,0,0,0,0,0,0,0,0,0,0,0,0,0,0,0,0,0,0,0,0,0,0,0,0,0,0,0,0,0,0,0,0,0,0,0,0,0,0,0,0,0,0,0,0,0,0,0,0,0,0,0,0,0,0,0,0,0,0,0,0,0,0,0,0,0,0,0,0,0,0,0,0,0,0,0,0,0,0,0,0,0,0,0,0,0,0,0,0,0,0,0,0,0,0,0,0,0,0,0,0,0,0,0,0,0,0,0,0,0,0,0,0,0,0,0,0,0,0,0,0,0,0,0,0,0,0,0,0,0,0,0,0,0,0,0,0,0,0,0,0,0,0,0,0,0,0,0,0,918659.932437,-19030.485,158732.307,0.0756,-3.78,35.1633,21662.2356,18414,1,384,1,374.4072,12.7775,-9.2345,-1.0965,185.597651,0.08711,775.562032,626.789196,464.6295,5675.267168,12834.0278,9504.1877,6993.68193,4516.16928,0.000085,0,0.000005,0.000004,0,0,0.039804,11.544903,0,638.93925,5484.607024,13931.993,15301.345,19584.4264,801.674253,59.996076,3.743158,0,262.834664,785.906989,535.90152,973.374237,21048.6672,14846.223,9493.742,4169.5073,0.000018,-0,0.000001,426.505104,1943.10693,767.123809,875.864025,1924.322667,1274.1846,5724.09525,3251.35945,1163.6394,101.099646,196137.975108,1.16018,0,100.713895,22875.055,60259.2248,4813.0912,2133.652872,17.868162,2.432139,1.65142,3.429611,0,0,1.094581,61.165449,0,1.121202,4.758518,2.626926,4.663602,58.821245,5292.750675,52679.424,42839.7144,0,0,0,8220.06815,6097.194832,2195.510849,762.314397,316.66752,107.019147,36.751464,12.240975,3.082236,0.58686,11.232218,0,188.648186,90.700403,91.46116,136.575755,1905.79176,1646.365602,5194.9278,0.208999,0.622747,0.182944,5307.900962,24.593436,1.16897,5.16249,425.17915,765.65009,898.815632,196.543624,237.56901,826.572904,4934.34942,15335.11338,1996.5429,117.511898,11.592867,0.001476,0.002094,0.00004,0.656577,158.525843,1.811067,189137.1118,5143.994226,16.787901,6.943579,3.517341,2.524195,0.573355,1.15789,0.000002,0.000001,0,0.055604,3.256543,0,0.629142,3.866043,2.545019,1.893013,4.020631,20.665087,1617.52215,231329.75,0,0,0,288131.846,979254.584,0,0,0,0,0,0,0,0,0,0,0,0,0,0,0,0,0,0,0,0,0,0,0,0,0,0,0,0,0,0,0,0,0,0,0,0,0,0,0,0,0,0,0,0,0,0,0,0,0,0,0,0,0,0,0,0,0,0,0,0,0,0,0,0,0,0,0,0,0,0,0,0,0,0,0,0,0,0,0,0,0,0,0,0,0,0,0,0,0,0,0,0,0,0,0,0,0,0,0,0,0,0,0,0,0,0,0,0,0,0,0,0,0,0,0,0,0,0,0,0,0,0,0,0,0,0,0,0,0,0,0,0,0,0,0,0,0,0,0,0,0,0,0,0,0,0,0,0,0,0,0,0,0,0,0,0,0,0,0,0,0,0,618495.320267,30329.0537,154298.9133,0.1728,1.44,38.1672,21920.226,18042,1,336,1,388.437,5.795,3.212,1.8955,171.470504,0.059368,658.874916,637.777236,500.248656,3812.833911,9004.75972,7175.5208,5436.43161,5024.97408,0.000088,0,0.000005,0.000004,0,0,0.039804,4.509663,0,619.089,4740.238412,13525.4272,9491.57418,14625.6264,954.257319,54.246277,4.756602,0,258.051488,658.14871,627.308836,818.079042,13454.68014,11132.0006,7291.6652,5034.1946,0.000018,-0,0.000001,426.505104,0,767.123809,491.69133,1526.677698,1784.718,17339.782,17010.1169,674.601816,0,195577.578469,0.917659,0,33.529961,21019.0695,41451.2626,4684.6456,2155.575266,14.365332,2.322297,0.620631,1.416416,0,0,0.877846,12.801378,0,1.687755,2.729804,1.283134,3.040216,68.003698,5308.98447,37712.128,36371.5608,0,0,0,8419.39752,6332.049888,2483.014339,1087.316754,350.059704,183.553735,40.622685,1.885936,0,0,0,0,0,35.680311,73.051906,121.982276,1433.292444,1036.903896,1407.247704,0.205808,0.583972,0.201302,5108.380914,20.341369,0.938417,4.197868,0.378956,765.65009,0.820059,196.543624,235.941825,487.06588,4708.67264,55297.2118,2371.76775,79.887374,5.43983,0.000002,0.000038,0.00004,0.526562,248.246946,0.1117,144790.2794,5150.584194,10.247335,5.191747,1.781044,0,0.107938,0,0.000002,0.000001,0,0.044596,0,0,0.075315,0.591496,0.399162,1.886771,3.822601,9.234993,1673.389725,184228.028,0,0,0,230280.646,861072.212,0,0,0,0,0,0,0,0,0,0,0,0,0,0,0,0,0,0,0,0,0,0,0,0,0,0,0,0,0,0,0,0,0,0,0,0,0,0,0,0,0,0,0,0,0,0,0,0,0,0,0,0,0,0,0,0,0,0,0,0,0,0,0,0,0,0,0,0,0,0,0,0,0,0,0,0,0,0,0,0,0,0,0,0,0,0,0,0,0,0,0,0,0,0,0,0,0,0,0,0,0,0,0,0,0,0,0,0,0,0,0,0,0,0,0,0,0,0,0,0,0,0,0,0,0,0,0,0,0,0,0,0,0,0,0,0,0,0,0,0,0,0,0,0,0,0,0,0,0,0,0,0,0,0,0,0,0,0,0,0,0,0,-101.900571,-15.143915,0.99,1.14,0.75,-21.374276,-0.277954,6,13,47,3.41206,0.410256,0.293078,423,393,0.166667,2.4375,47,33.752018,0.426808
[truncated: 11,694,008 more chars]
